# Supplementary material for: LncRNA Subcellular Localization Across Diverse Cell Lines: An Exploration Using Deep Learning with Inexact q-mers
Source: Noncoding RNA. 2025 Jun 25;11(4):49. doi: 10.3390/ncrna11040049 (PMC12286058; doi:10.3390/ncrna11040049)
Supplement: Supplementary file 1 [file ncrna-11-00049-s001.zip]

Archive with 13 entries (13 files):
- Supplementary Table S10_apex_mRNA_transcripts.csv
- Supplementary Table S11_ribosome_lncRNA_transcripts.csv
- Supplementary Table S9_apex_lncRNA_transcripts.csv
- Supplementary_Figure S1_lncRNA_RCI correlation.pdf
- Supplementary_Table S12_genes_distribution_per_cell_line.xlsx
- Supplementary_Table S1_4096 feature with SMOTE and class_weight.pdf
- Supplementary_Table S2_185_switching_genes.xlsx
- Supplementary_Table S3_lncRNA_train_seq_with_RCI_longest_transcripts.csv
- Supplementary_Table S4_lncRNA_test_seq_with_RCI_longest_transcripts.csv
- Supplementary_Table S5_mRNA_train_seq_with_RCI_longest_transcripts.csv
- Supplementary_Table S6_mRNA_test_seq_with_RCI_longest_transcripts.csv
- Supplementary_Table S7_mean_RCI_positive.canonical.tsv
- Supplementary_Table S8_mean_RCI_negative.canonical.tsv
