# Supplementary material for: LncRNA Subcellular Localization Across Diverse Cell Lines: An Exploration Using Deep Learning with Inexact q-mers
Source: Noncoding RNA. 2025 Jun 25;11(4):49. doi: 10.3390/ncrna11040049 (PMC12286058; doi:10.3390/ncrna11040049)
Supplement: Supplementary file 1 [file ncrna-11-00049-s001.zip › Supplementary Table S10_apex_mRNA_transcripts.csv]

	transcript_id	gene_id	biotype	length	sequence	Class
0	ENST00000263741.12	ENSG00000078808	protein_coding	2079	GGCGTCCCCTCCGTGAGGTCGCGCCCGTTCGCACCGCCCCCGCCCGCAAGAAAGATGGCAGTGGCCTGATCCGGGCCCGTTGGCGGCGTCACTGACGCTTCGCTCCGGTCCTCGGATCCCGAGCGCGGGGAGGCAGACCGACTGTGAGCTGCTTGTCCCCATCCTGCGGCCGTCCTGGGGACACAGAGCCCTCCGTGGTGCCCGGGGATTGGATTGGAGCCAGGACCTCACTTCCTCCTCTGCCCCTGCCCCTGCCCCTCCCAGCACCTGGCCCACACCCTGCAGCCCGCCCCATGGTCTGGCCCTGGGTGGCGATGGCGTCCAGGTGGGGTCCCCTCATTGGCCTGGCTCCGTGCTGCCTCTGGCTCCTGGGGGCAGTCCTTCTGATGGACGCGTCTG…	1.0
1	ENST00000379198.5	ENSG00000176022	protein_coding	2805	ACTCGCGAGTCCGGCCTGGGCCGCCGGCCCGGCGCGGGCGCCATGAAGCTGCTGCGGCGGGCGTGGCGGCGGCGGGCGGCGCTAGGCCTGGGCACGCTGGCGCTGTGCGGGGCGGCGCTGCTCTACCTGGCGCGCTGCGCGGCCGAGCCCGGGGACCCCAGGGCGATGTCGGGCCGCAGCCCGCCTCCCCCCGCGCCCGCGCGCGCCGCCGCCTTCCTGGCAGTGCTGGTGGCCAGCGCGCCCCGCGCCGCCGAGCGCCGCAGCGTGATCCGCAGCACGTGGCTTGCGCGGCGCGGGGCCCCGGGCGACGTGTGGGCGCGCTTTGCCGTGGGCACGGCCGGCCTGGGCGCCGAGGAGCGGCGCGCCCTGGAGCGGGAGCAGGCGCGGCACGGGGACCTG…	1.0
2	ENST00000540437.5	ENSG00000127054	protein_coding	2629	AAGTTGCAGCGAGGTGGTTGCGCCTGCGCAGTGCATCACCGCAGGCGGGCCTCGCGGGTCCGGGAGCGCGGCGGAGACGATGCCTGAGATCAGAGTCACGCCCTTGGGTGCCTGCCCTGTGCTGTCCTGGAACCTGGTCCTTCCACCGGGCAGGGGGTCGAGGGCACCTTCCAGCACAGACACCAGGACGGGATTCCATGTCCTCCCCCATGGCGTGAGCGCTTCCTCGGAGGGTGCCCCCCGCCCCGGTGTGGACACTGTGCTGTGAACACCCCTGGCCTGTGCACACCCCATGGCATTTTGCAGCTGTTTGCATGGGCCCCACTGCCCTCCCCTGCTCTCTGGGTCCTCCGTGGGGTCCTCCCAGCCTGCCCCTTTCCCATTTGGCCTCTTGGCTGC…	0.0
3	ENST00000614300.4	ENSG00000189339	protein_coding	2156	TGGCTCTGGGGCACTGAGGAGCGGCGCCCGCGGGGCAGCGAGGAGCCCGATGCAGGGTTCTGCGCGTCATTTCCGGTCCCGCGGGCGCCCCGTGAAGCCCACCTGGATCCGCCAGCGCTGTGCCACTCCCCAGTGCCGAGCTCCGAGCTGTCTCCGCGGCCTCGCGCCCGGCCCCTCCACCGCGCGCCTCTCAGGCCCCGCCCGCCAGCGTCCCTTTGTTGTGAAGGCGCCGGGGCCTAGCGCTATGCCTGCGGCGGAGACTGCATCAGGCTCTCGTCCTCGGGCTCCACCCGGGGAGCTGTGCCCAGACAGCAGAAGGGAAGGATGTCACTTCTGAGATGAGGTTCAGAAAGGTCTGGGCTCCTGTCCTGGCTGCTCTCTCCCACTCCCTGATGAGCT…	1.0
4	ENST00000605895.6	ENSG00000157916	protein_coding	3028	AAGTGCTCGCTGCAGCTTCCCGGAGCCGGAGCGCAGCGCCTGCGGCCGCCCGTGCCCCGCCGTCCTCCTTCCCGCGGCCGTGAGGGAGACCGCGGCTCGGCCGTAGCGGAGCTGCGAGTTACAGAATGTCTGAAGGGGACAGTGTGGGAGAATCCGTCCATGGGAAACCTTCGGTGGTGTACAGATTTTTCACAAGACTTGGACAGATTTATCAGTCCTGGCTAGACAAGTCCACACCCTACACGGCTGTGCGATGGGTCGTGACACTGGGCCTGAGCTTTGTCTACATGATTCGAGTTTACCTGCTGCAGGGTTGGTACATTGTGACCTATGCCTTGGGGATCTACCATCTAAATCTTTTCATAGCTTTTCTTTCTCCCAAAGTGGATCCTTCCTTAA…	0.0
5	ENST00000444521.6	ENSG00000157870	protein_coding	2827	AAAGGCGGGACCGGGGCATCTCGGGGCGGGGCTTGGGGCTGGATCTATGAGCCGGGAGCGGGGATCCAGGAGCGAGGAGCCGGGAGCGGGGAACAGGGAGTCGGGGAGCCGGGAACCAGGGCTGGCAGCGGCCGCCATGAGCACGGTGGACCTTGCTCGCGTGGGCGCGTGCATCCTGAAGCATGCGGTGACCGGGGAGGCCGTGGAGCTGCGGAGCCTGTGGCGGGAGCACGCGTGCGTGGTGGCCGGGCTGCGGCGCTTCGGGTGCGTGGTGTGCCGCTGGATCGCCCAGGACCTCAGCAGCCTTGCTGGGCTCCTGGACCAACACGGCGTGCGCCTGGTGGGCGTAGGGCCCGAGGCCCTGGGTCTGCAGGAGTTCCTGGACGGCGACTACTTCGC…	1.0
6	ENST00000378322.7	ENSG00000116213	protein_coding	1998	GCGCCCAGGGGTCCCGCGGGTTTTCGGGCGCAGGGTGGCGCCCGCGGCAGGCGGCGGCCATGAACTTCTCCGAGGTATTCAAGCTCTCCAGCTTACTCTGCAAGTTCTCCCCGGACGGCAAGTACCTGGCTTCCTGTGTCCAGTACCGGTTAGTGGTCCGGGATGTGAACACCCTTCAGATCCTTCAGCTGTACACGTGCCTAGACCAGATCCAGCACATCGAGTGGTCGGCAGACTCGCTCTTCATCCTGTGCGCCATGTACAAGCGAGGGCTGGTGCAGGTCTGGTCTTTAGAGCAGCCCGAATGGCACTGCAAAATAGACGAGGGCTCAGCCGGGCTGGTGGCCTCGTGCTGGAGCCCGGACGGGCGCCACATTCTCAACACCACGGAATTCCATC…	0.0
7	ENST00000461667.2	ENSG00000116198	protein_coding	3328	GCACGCGCAGAGGCCCTGGCCCAGGGCTGGGCTTGGTTGTCATGAGAGTGGAGGCTGCGGCCGGGGCTATGGGCAGAGGTGGCCGGGTCTGCTTCTTCCCTGTCACTGCCGCAGCAGCTTGGGGTGCAAGGCGGCCTGGGGCGGCGGAAGGGGCGCCCCCCGAGTTCCGTCTGAGGAAGCGGCGGCTGCCGAGGAAGTCCACGAGAGCCGGGTCCCGCACGCCCCTGGGGTCCGGGTGCTGAGGCGCCGCCTGGCCGCCTCCCCGGGCCGCGGCACCGCTCCGACCCAGCCGCCCTCTCCACCGGGGCCGCGGCAGCGCCAGTCGGGGCCCTTCCCTCTAAGCAGCCCAAACGTGCAGAATGCCCCACAAGATTGGATTTGTAGTCGTCAGCTCATCTG…	0.0
8	ENST00000343813.10	ENSG00000116237	protein_coding	4795	GTTTCTCCGGGCTACAGCCGGCGCCGCCGCCCGCTAGTCCGCCGCCCGGCGCCATGGCGGGCTGCGCGGCGCGGGCTCCGCCGGGCTCTGAGGCGCGTCTCAGCCTCGCCACCTTCCTGCTGGGCGCCTCGGTGCTCGCGCTGCCGCTGCTCACGCGCGCCGGCCTGCAGGGCCGCACCGGGCTGGCGCTCTACGTGGCCGGGCTCAACGCGCTGCTGCTGCTGCTCTATCGGCCGCCTCGCTACCAGATAGCCATCCGAGCTTGTTTCCTGGGGTTTGTGTTCGGCTGCGGCACGCTGCTAAGTTTTAGCCAGTCTTCTTGGAGTCACTTTGGCTGGTACATGTGCTCCCTGTCATTGTTCCACTATTCTGAATACTTGGTGACAGCAGTCAATAATC…	1.0
9	ENST00000377674.9	ENSG00000204859	protein_coding	2347	ACGCTTTGACGTCACGTCCGGCGCGGAGACGGTGGAGTCTCCGCACTGTCGGCGGGGTACGCATAGCCGGGCACTAGGTTCGTGGGCTGTGGAGGCGACGGAGCAGGGGGCCAGTGGGGCCAGCTCAGGGAGGACCTGCCTGGGAGCTTTCTCTTGCATACCCTCGCTTAGGCTGGCCGGGGTGTCACTTCTGCCTCCCTGCCCTCCAGACCATGGACGGCTCCTTCGTCCAGCACAGTGTGAGGGTTCTGCAGGAGCTCAACAAGCAGCGGGAGAAGGGCCAGTACTGCGACGCCACTCTGGACGTGGGGGGCCTGGTGTTTAAGGCACACTGGAGTGTCCTTGCCTGCTGCAGTCACTTTTTCCAGAGCCTCTACGGGGATGGCTCAGGGGGCAGTG…	0.0
10	ENST00000377658.8	ENSG00000162413	protein_coding	4487	GTCTCTCCGCAGGCCCCGGCCGCGGCGTCCTCGACAACCTATCGAAGGCGCCATGGAGCGACCGGCGCCCCTGGCCGTGCTTCCCTTCTCGGACCCCGCGCACGCCCTGAGCCTGCTGCGCGGCCTGAGCCAGCTGCGCGCCGAGCGCAAGTTCCTGGACGTGACCCTGGAGGCGGCGGGCGGGCGCGACTTCCCGGCGCACCGTGCGGTGCTGGCCGCCGCCAGCCCCTACTTCCGCGCCATGTTCGCGGGGCAGCTGCGCGAGAGCCGCGCCGAGCGGGTGCGCCTGCACGGAGTGCCTCCCGACATGCTGCAGCTGCTGCTGGACTTCAGCTACACGGGCCGCGTGGCGGTAAGCGGCGACAACGCTGAGCCGCTGCTGCGCGCCGCCGACCTGCT…	0.0
11	ENST00000476556.5	ENSG00000142599	protein_coding	4598	GAGCCGGAGCCCAGTGACAGGCGACGGCCTCTTGCCGCCCCGGACCCCGGGCGCTTACCTGTGGCTGCTGGGGTCGGCCGCCCGGGACCAGGCTGGGAGCCCCGAGAAACGCTTCGTTAAGGGACTCAGGCAGTACGGGAAGAACTTCTTCAGAATTAGAAAGGAGCTGCTTCCCAATAAGGAAACAGGGGAGCTGATCACCTTCTATTACTATTGGAAGAAGACCCCCGAAGCAGCCAGCTCCCGAGCCCATCGTAGGCACCGCAGGCAGGCCGTGTTCAGGAGGATTAAGACTCGCACCGCGTCCACACCCGTCAACACACCCTCCAGACCCCCGTCCAGTGAATTCTTGGACCTAAGTTCAGCCAGTGAAGATGACTTCGACAGTGAGGACAGTGA…	0.0
12	ENST00000376572.8	ENSG00000116685	protein_coding	2819	GTCGTTTGACGGCTGGAGGCCACCGAGAAGAAGGAGGAAGCAGGGGTGGCGGCTGCTGCGGCGGTTGCGGCGGGGGCCGGGGTGGGCGCCGCGGTCCGGGCCGGGCAGTGAGGCGCGGGCGGCCGGGCCGGTGGGCTGGGCGGCGGGCCCGGCGGCCGCCCTCGCACCCTTGCCCGCGCCTGGCGGCCCGATGTGGCTGCAGCAGCGGCTCAAGGGGCTGCCGGGACTGCTGTCGAGCAGCTGGGCCCGCCGCCTCCTCTGCCTGCTTGGCCTCCTGCTGCTGCTTCTGTGGTTTGGGGGGTCCGGCGCGCGGCGGGCGGCGGGCGGCCTGCACCTGCTGCCCTGGTCCCGCGGTGAGCCGGGCGCCGCCGAGCCGTCTGCCTGCCTGGAGGCGGCCAC…	1.0
13	ENST00000294489.10	ENSG00000162493	protein_coding	3104	ACTTCTCACTTCTGCCCATAACAAGAAAAACATAGACTTGTGCCTTACTCTTAAAAAAATAATAATAATAAATATAGGTTTTTTAAAATTTATATATAATTTTTAAAACCCCGTTTGTTGCATGTGGTCCCTTTCCCTCCTGTTGTTGAGCAGAATAAAAGCCCATTTTGCCAGGGCCCGCAGTCCTGGCGGCCCCCGCAGCTGCGGCCCTGTAACTTTAAACCTGGCCTGAGATCATCGTTTTGGCGCCGGCCAAACAGAGCCCGAGGGCGGGCCTAGCGCGCCCGGACGGAGACCACCTTGCGGCCGACCCCGCTCCCCCGCCTCCTCGGGAGAGATAAATGCTGACTCCGCTCGGAAAGTTCTCAACTGCAAAGTTTGCTGTCCGGCTGCCTAGGG…	1.0
14	ENST00000376048.9	ENSG00000116731	protein_coding	2688	GCGAAACAGCGGCGGCGGCGGCGGCCCTCGGTGCTCTGAGGCGCTGGCGCGGCGGGCGCGGGGTTCATGTAATCAAAGAAGTTTCTTTGTTGTGTGTATCTTTACAGAACACAACAGGAATTGAAAATGAATCAGAACACTACTGAGCCTGTGGCGGCCACCGAGACCCTGGCTGAGGTACCCGAACATGTGCTGCGAGGACTTCCGGAGGAAGTGAGGCTTTTCCCTTCTGCTGTTGACAAGACCCGGATTGGTGTCTGGGCCACTAAACCAATTTTAAAAGGCAAAAAATTTGGGCCATTTGTTGGTGATAAGAAAAAAAGATCTCAGGTTAAGAATAATGTATACATGTGGGAGGTGTATTACCCAAATTTGGGATGGATGTGCATTGATGCCACT…	0.0
15	ENST00000361144.9	ENSG00000189337	protein_coding	3838	AGCCGTTCCCACGTGAGAGGCTCCGCGGCCGAATTCCTCGCGTGCAGCAGGCGCGGACCGCCCGGCGTCCGGCCGGACTGAGAGCCCTGGTCCGGCGCGCGCCGCCGGCCGGGCGGGAGGCGGGGGCGGGCTCGGCTGCGCCCCGATGCGGCGGCGACCTCCGGGTCTGTGAGCCCGGCGCGCGCCGTCGGAGCCCCTCGCGCAGCCGCTGGTAGCGTCCCCCCGGGCACCCGGCATGCGGGCGGCCGACTCGGGCTCGTGGGAGCGCGTCCGCCAGCTCGCGGCGCAGGGCGAGCCGGCGCCTTCCTGCGGGGCGGGGGCCGGGCCCGCGCGGCCCCCGGGACCCGCAGCCTGCGAGCAGTGCGTGGACGCGGCGGGGCCCGGCGATCGGCCCCGCGC…	0.0
16	ENST00000375849.5	ENSG00000116138	protein_coding	3446	AAGCGTCACGTGACTCCCCTCGGGCTTGTCCCCTCCTCTTTCCCCTCCCCAGGCCCAGGCGAGCGCTGGTGTGGACGGGAAGCTCCCGGCCCGGCGAACTAACTGGAGCACGGAGCTGCAGCCGGTTGGGCCGGTGTACTTTCCCGCTCTGGAAAGGAAGAGAAATGGAAGTGAGAAAGTTGAGCATTTCCTGGCAGTTCTTGATAGTTCTGGTTCTGATCCTGCAAATTCTGTCTGCGTTGGATTTTGACCCATACAGAGTCCTAGGGGTCAGCCGAACAGCCAGTCAGGCTGATATTAAAAAGGCTTATAAGAAGCTCGCCCGGGAATGGCATCCTGACAAAAACAAAGATCCTGGAGCAGAAGACAAGTTCATTCAAATCAGTAAGGCTTACGAGA…	1.0
17	ENST00000358432.8	ENSG00000142627	protein_coding	3946	ATTAAGGACTCGGGGCAGGAGGGGCAGAAGTTGCGCGCAGGCCGGCGGGCGGGAGCGGACACCGAGGCCGGCGTGCAGGCGTGCGGGTGTGCGGGAGCCGGGCTCGGGGGGATCGGACCGAGAGCGAGAAGCGCGGCATGGAGCTCCAGGCAGCCCGCGCCTGCTTCGCCCTGCTGTGGGGCTGTGCGCTGGCCGCGGCCGCGGCGGCGCAGGGCAAGGAAGTGGTACTGCTGGACTTTGCTGCAGCTGGAGGGGAGCTCGGCTGGCTCACACACCCGTATGGCAAAGGGTGGGACCTGATGCAGAACATCATGAATGACATGCCGATCTACATGTACTCCGTGTGCAACGTGATGTCTGGCGACCAGGACAACTGGCTCCGCACCAACTGGGTGTACC…	1.0
18	ENST00000375341.8	ENSG00000159423	protein_coding	3139	GATCCAGCGAACAGCCCCGCTTCTAACCCGAGATGCTGCTGCCGGCGCCCGCGCTCCGCCGCGCCCTGCTGTCCCGCCCCTGGACCGGGGCCGGCCTGCGGTGGAAGCACACCTCCTCCCTGAAGGTGGCCAACGAGCCCGTCTTAGCCTTCACGCAGGGCAGCCCTGAGCGAGATGCCCTGCAAAAGGCCTTGAAGGACCTGAAGGGCCGGATGGAAGCCATCCCATGCGTGGTGGGGGATGAGGAGGTGTGGACGTCGGACGTGCAGTACCAAGTGTCGCCTTTTAACCATGGACATAAGGTGGCCAAGTTCTGTTATGCAGACAAGAGCCTGCTCAACAAAGCCATTGAGGCTGCCCTGGCTGCCCGGAAAGAGTGGGACCTGAAGCCTATTGCAG…	1.0
19	ENST00000375153.8	ENSG00000040487	protein_coding	2175	AGAAGCTGGGCCCTGGCGGCGGATCTGGACGTGGTGAGCCGGACCGGGGGCAGGTGGCAAACTTCACGGCTGGGGGTCGGGGCTCCTGGGCTTCCCTGCCACATCCTTCCAGCCCTCTCCTCCGGCCGCTGGACTGTCCCGGCTCCTGCGCCCTCCTTGTGGCGCGATATCGTGGGACGAGGCTCCGGGCCGGGACTGGGTGGCCCTCGGGAATCCGCAGCCAGTGGCCCCCCACCTCAAAGGCGACCAGCGCGGCCTCTCGAGCTGGCCTGGCCAGGAGTTGCCCTGCCCCGGCCGACCGGCCCCTTGGCATCTGATGGCTTCGTTTTTCCCGGGCCGGCCGGGCGAGGGGCCCTCGCGGCGCTGGCCCCAGCAGCTGTCCTATCATTATCCCTCCAA…	1.0
20	ENST00000264198.5	ENSG00000090432	protein_coding	2428	GACTGATTTCGAGTTTCCGGTCAGGTTAGGCCGGGGGGGTGCGGTCCTGGTCGGAAGGAGGTGGAGAGTCGGGGGTCACCAGGCCTATCCTTGGCGCCACAGTCGGCCACCGGGGCTCGCCGCCGTCATGGAGAGCGGAGGGCGGCCCTCGCTGTGCCAGTTCATCCTCCTGGGCACCACCTCTGTGGTCACCGCCGCCCTGTACTCCGTGTACCGGCAGAAGGCCCGGGTCTCCCAAGAGCTCAAGGGAGCTAAAAAAGTTCATTTGGGTGAAGATTTAAAGAGTATTCTTTCAGAAGCTCCAGGAAAATGCGTGCCTTATGCTGTTATAGAAGGAGCTGTGCGGTCTGTTAAAGAAACGCTTAACAGCCAGTTTGTGGAAAACTGCAAGGGGGTAAT…	1.0
21	ENST00000321556.5	ENSG00000158828	protein_coding	2657	AGAGGCACCGCCCCAAGTTTGTTGTGACCGGCGGGGGACGCCGGTGGTGGCGGCAGCGGCGGCTGCGGGGGCACCGGGCCGCGGCGCCACCATGGCGGTGCGACAGGCGCTGGGCCGCGGCCTGCAGCTGGGTCGAGCGCTGCTGCTGCGCTTCACGGGCAAGCCCGGCCGGGCCTACGGCTTGGGGCGGCCGGGCCCGGCGGCGGGCTGTGTCCGCGGGGAGCGTCCAGGCTGGGCCGCAGGACCGGGCGCGGAGCCTCGCAGGGTCGGGCTCGGGCTCCCTAACCGTCTCCGCTTCTTCCGCCAGTCGGTGGCCGGGCTGGCGGCGCGGTTGCAGCGGCAGTTCGTGGTGCGGGCCTGGGGCTGCGCGGGCCCTTGCGGCCGGGCAGTCTTTCTGGC…	1.0
22	ENST00000375003.6	ENSG00000127483	protein_coding	4822	TTTTTTTTTTTTTTTGAGATGGAGTCTTACTCTGTCACCCAGGTTGGAGTGTGGAGTGCAGTGGCGCGATCTGGGCTCACTGCAACCTCCACCTCCCAGGTTCAAGCGATTCTCCTGCCTCAACCTGCCAAGTAGCTGGGACTACAGGCGTGCACCTCCACACCTAGCTAATTTTTGTATTTTCAGGAGAGACGGGGGTTTCACCATGTTGGCCAGGATGGTCTCAATCTTTTGACCTTGTGATCCGCCCACCTTGGCCTCCCAAAGTGCTGGGATTACAGGCATGAGTCACCGCGCCCAGCCAATATGCTATATTTTTGTATGACTGGCAGCACTGTAGGTTTGTTTACACCAATGTCACCACAAACAAGTGAGTAACGTGCTGCGCTGTGATATTAC…	0.0
23	ENST00000357071.8	ENSG00000117298	protein_coding	3763	GACTCTCTGATGTTTGGGAGCAGATCCGAGCAGCTGAGCAGGGTGGCTGTTCCTTTCCTGGATTAGGGCTGAATCTGTGGGAACCAGACCACCCCTGAGACAGGAGGCAGCCCTGATGCCTCTCCAGGGCCTGGGCCTGCAGCGGAACCCCTTCCTCCAAGGGAAGCGGGGCCCGGGGCTCACGTCTTCCCCGCCCCTCCTGCCTCCTTCCCTGCAGGTGAACTTCCACAGCCCCCGGAGTGGCCAGAGGTGCTGGGCTGCACGGACCCAGGTGGAGAAGCGGCTGGTGGTGTTGGTGGTACTTCTGGCGGCAGGACTGGTGGCCTGCTTGGCAGCACTGGGCATCCAGTACCAGACAAGATCCCCCTCTGTGTGCCTGAGCGAAGCTTGTGTCTCAGT…	1.0
24	ENST00000374627.1	ENSG00000133216	protein_coding	4014	TAACACAGTTGTGAAAATAGATGGATGTGGGTTCCAGTCCTAGCCCTGCCTGTGTGCACTTATGCAGAAACGCTAATGGACTCCACTACAGCGACTGCTGAGCTGGGCTGGATGGTGCATCCTCCATCAGGGTGGGAAGAGGTGAGTGGCTACGATGAGAACATGAACACGATCCGCACGTACCAGGTGTGCAACGTGTTTGAGTCAAGCCAGAACAACTGGCTACGGACCAAGTTTATCCGGCGCCGTGGCGCCCACCGCATCCACGTGGAGATGAAGTTTTCGGTGCGTGACTGCAGCAGCATCCCCAGCGTGCCTGGCTCCTGCAAGGAGACCTTCAACCTCTATTACTATGAGGCTGACTTTGACTCGGCCACCAAGACCTTCCCCAACTGGATG…	1.0
25	ENST00000314011.9	ENSG00000125945	protein_coding	4465	CTTCCCTCTCCAAGGCTACAGCGAGCTGGGAGCTCTTCCCCACGCAGAATGCCTGCTTTCCCCAGTGCTCGACTTCCATTGTCTAATTCCCTCATCCTGGCTGGGGAAAGGGAGAGCTGCGAGTCCTCCCGTTCCGAGGAACTCCAGCTGAATGCAGCTTAGTTGCTGGTGGTTTCTCGGCCAGCCTCTGTGGTCTCAGGGATCTGCCTATGAGCCTGTGGTTTCTGAGCTGCCTGCGAGTCTGAGGCCTCGGGAATCTGAGTCTTTAGGATCAGCCTACGATATCTGGGCTTCGCCTGCAAGTCTACGAATTCGAGATCTACCTGCGGGTCTGAGACCTCCGGGACCTGCCCGTGCTCTCTAGAATCTTCCTGAACGCCAGGTCTGAGAGAACGCTGC…	1.0
26	ENST00000344989.10	ENSG00000188529	protein_coding	3487	GTCTGAGGCTCGGCCGCCTGAGCCGCGGACGGTTTGCTGAGCCCGTTAGTGCGCCCGGCCGAGACACGCCGCCGCCATGTCCCGCTACCTGCGTCCCCCCAACACGTCTCTGTTCGTCAGGAACGTGGCCGACGACACCAGGTCTGAAGACTTGCGGCGTGAATTTGGTCGTTATGGTCCTATAGTTGATGTGTATGTTCCACTTGATTTCTACACTCGCCGTCCAAGAGGATTTGCTTATGTTCAATTTGAGGATGTTCGTGATGCTGAAGACGCTTTACATAATTTGGACAGAAAGTGGATTTGTGGACGGCAGATTGAAATACAGTTTGCCCAGGGGGATCGAAAGACACCAAATCAGATGAAAGCCAAGGAAGGGAGGAATGTGTACAGTTCTTC…	0.0
27	ENST00000432012.1	ENSG00000001461	protein_coding	2714	CGTGGCTGGGATGCTTGTCTTGTCCATTCAAGGGAACCTGCAGCTTGACTACCCCATCTTCTACGTGATGTTCGTGTGCATGGTGGCAACCGCCGTCTATCAGGCTGCCTTCTCCAAGACAGATTCTTCACCTGCTAATGAGAACAACAGTCCCTACCTAAGAGAATCACATGAAGCTCTTATGAGAATGTCTCTAGGGAAATGCCCGGTTTTTGAGTCAAGCCTCACAGATGTACGACTCCTCTTTGATTGCCAGTGTGGGCTACATTCTGTCCACAACCATTGCTATCACAGCAGGTGCAATATTTTACCTGGACTTCATCGGGGAGGACGTGCTGCACATCTGCATGTTTGCACTGGGGTGCCTCATTGCATTCTTGGGCGTCTTCTTAATCACGC…	1.0
28	ENST00000374379.9	ENSG00000169504	protein_coding	4253	AGTCCAGCGAGCAGCACGGCGGGAACCGGCAGCCGGAGCAGTCCCGGAGCAGAAGCAGCAGCAGCAGCAGCAGCCCTCGCCGTTCGCGGAGCGCAGCCGAGCCGGCCATGGCGTTGTCGATGCCGCTGAATGGGCTGAAGGAGGAGGACAAAGAGCCCCTCATCGAGCTCTTCGTCAAGGCTGGCAGTGATGGTGAAAGCATAGGAAACTGCCCCTTTTCCCAGAGGCTCTTCATGATTCTTTGGCTCAAAGGAGTTGTATTTAGTGTGACGACTGTTGACCTGAAAAGGAAGCCAGCAGACCTGCAGAACTTGGCTCCCGGGACCCACCCACCATTTATAACTTTCAACAGTGAAGTCAAAACGGATGTAAATAAGATTGAGGAATTTCTTGAAGAAG…	1.0
29	ENST00000431849.3	ENSG00000117616	protein_coding	1954	TCCGGACGTAGGAGGTGGAGGTTGTGGAATTCGCCGTTCGAAAGCAGGGACTAAAAGCCCCACTTCGTCTTACGTTCCGAAAGGAAGGCGTCTGTTGAGCCTTTCTCTCAGTCGTGAGGGAGGCGTCGACGGCGTGCGGAAGTCCTGAGTTGAGGCTTGCGGGATCCTTTCCGGAGAAAGCGCAGGCTAAAGCCGCAGGTGAAGATGTCCAACTACGTGAACGACATGTGGCCGGGCTCGCCGCAGGAGAAGGATTCGCCCTCGACCTCGCGGTCGGGCGGGTCCAGCCGGCTGTCGTCGCGGTCTAGGAGCCGCTCTTTTTCCAGAAGCTCTCGGTCCCATTCCCGCGTCTCGAGCCGGTTTTCGTCCAGGAGTCGGAGGAGCAAGTCCAGGTCCCGT…	0.0
30	ENST00000374358.5	ENSG00000183726	protein_coding	2266	ACTGCTGCATCCGGGTGTCTGGAGGCTGTGGCCGTTTTGTTTTCTTGGCTAAAATCGGGGGAGTGAGGCGGGCCGGCGCGGCGCGACACCGGGCTCCGGAACCACTGCACGACGGGGCTGGACTGACCTGAAAAAAATGTCTGGATTTCTAGAGGGCTTGAGATGCTCAGAATGCATTGACTGGGGGGAAAAGCGCAATACTATTGCTTCCATTGCTGCTGGTGTACTATTTTTTACAGGCTGGTGGATTATCATAGATGCAGCTGTTATTTATCCCACCATGAAAGATTTCAACCACTCATACCATGCCTGTGGTGTTATAGCAACCATAGCCTTCCTAATGATTAATGCAGTATCGAATGGACAAGTCCGAGGTGATAGTTACAGTGAAGGTTGTCT…	1.0
31	ENST00000374343.5	ENSG00000204178	protein_coding	3940	GTCATTTCTTTGTTTCCGAAGGCGGAGGAGGCTCCGAGCCCCCCCTCCCCGTGCTACCCCCTCCCCCCGGGTGCTGGCTCCATGTCTGTGTGACCGGCCTCAGGGGTAGAGTCCAGGCCCGACGCGGGGCGGGCCAGCGGCGGCGGCAGCTGAGGTGAGAGACGGCGGCGGCGGCGCGGGCACCCGGCCCCCCAGCGGGAGGATGAAGCGGCGGAACGCCGACTGCAGTAAGCTCCGCCGCCCCCTAAAGCGGAACCGGATCACCGAGGGCATTTACGGCAGTACATTTTTATACCTGAAATTCCTGGTGGTGTGGGCACTTGTCCTCCTAGCAGATTTTGTCCTGGAGTTCAGATTTGAATACCTGTGGCCATTCTGGCTTTTCATCAGAAGCGTCTA…	1.0
32	ENST00000637465.1	ENSG00000117713	protein_coding	699	AGAAAGCGGAGAGTCACAGCGGGGCCAGGCCCTGGGGAGCGGAGCCTCCACCGCCCCCCTCATTCCCAGCCATCCAGTCCAATGGATCAGATGGGCAAGATGAGACCTCAGCCATATGGCGGGACTAACCCATACTCGCAGCAACAGGGACCTCCGTCAGGACCGCAGCAAGGACATGGGTACCCAGGGCAGCCATACGGGTCCCAGACCCCGCAGCGGTACCCGATGACCATGCAGGGCCGGGCGCAGAGTGCCATGGGCGGCCTCTCTTATACACAGCAGATTCCTCCTTATGGACAACAAGGCCCCAGCGGGTATGGTCAACAGGGCCAGACTCCATATTACAACCAGCAAAGTCCTCACCCTCAGCAGCAGCAGCCACCCTACTCCCAGCAACCA…	1.0
33	ENST00000488397.3	ENSG00000204160	protein_coding	1275	CTTCTACGCGTTTATTCTCTCCCTCTCATTCCTGACGGCCTTCATCTTCGCCTGTGTGGTCACCCACCTGACGTTGCGCGCTCAGGGAAGCAACTTCCTCTCCACTCTGAAGGAGACACCAGCAAGCGTGCTGGAGTTGGTGATCTGCTTCTTCTCCATCTGGTCCATTCTGGGCCTCTCAGGGTTTCACACGTACCTCGTCGCCTCCAACCTGACTACTAATGAAGACATCAAAGGCTCGTGGTCCAGCAAGAGGGGCGGTGAGGCCTCTGTCAACCCCTACAGCCATAAAAGTATTATCACCAACTGCTGTGCTGTGCTCTGTGGCCCCCTACCTCCCAGCCTAATTGACCGGAGGGGATTTGTGCAGTCCGACACCGTGTTGCCCTCACCCATCAG…	1.0
34	ENST00000374135.9	ENSG00000142751	protein_coding	4665	AGTCTAGTTAGTATCGGCCTGTTATCTCCTTTTGCGCGACACGGTCTCAGCTGTTCCGCCTGAGGCGAGTGACGCTGGCCGCCAACGAGGTATACGTACTGGGACCCTCGCCCTCAGTCTCGTCTCCGGCGCGGCTACCTGCCCCGTTTTCCCTGTGAGTTGACCTGCTCCGGGCCGCGGGCCGCCAATGGCAGGGGCCGCTCCGACCACGGCCTTCGGGCAGGCGGTGATCGGCCCGCCGGGCTCAGGGAAGACCACGTACTGCCTGGGCATGAGTGAGTTCCTGCGCGCGCTGGGCCGGCGCGTGGCGGTGGTGAACCTGGACCCGGCCAACGAGGGGCTGCCGTACGAGTGTGCCGTGGACGTGGGCGAGCTGGTGGGGCTGGGCGACGTGATGGA…	0.0
35	ENST00000611517.4	ENSG00000186501	protein_coding	1613	ATGGGGACGAGCGGCACCAGAGCCGGGGCCAGTCGGAGCGGGGCGCGCGCCGCATGGCGGAAGCGGAAGGGAGTTCTCTGCTCTTGTTGCCGCCGCCGCCACCCCCGCCCAGGATGGCGGAAGTGGAGGCGCCGACGGCGGCCGAGACGGACATGAAGCAATATCAAGGCTCCGGCGGCGTCGCCATGGATGTGGAACGGAGTCGCTTCCCCTACTGCGTGGTGTGGACGCCCATCCCGGTGCTCACGTGGTTTTTCCCCATCATCGGCCACATGGGCATCTGCACATCCACAGGAGTCATTCGGGACTTCGCGGGCCCCTACTTTGTCTCAGAGGACAACATGGCCTTTGGAAAGCCTGCCAAGTACTGGAAGTTGGACCCTGCTCAGGTCTATGCTA…	1.0
36	ENST00000373864.5	ENSG00000158161	protein_coding	2459	AAACTGCTGAGAGAGACTTGCAATCCAGTCACATAAGTATAATAAAGAAATATTGGTCCTCATGGAAGAAGAGCAAGATTTACCAGAGCAACCATCAAGTAAGCAATCCAGATGTCAGTGATCAGAAGCCTGAAACATCAAGCCTTGCTTCAAACCTTCCCATGTCAGAGGAAATTATGACATGCACCGATTACATCCCTCGCTCATCCAATGATTATACCTCACAAATGTATTCTGCAAACTTCAAGCACAAATGCCAGCCTGATATCTACTTCTTCTACAATTGCCAATATTCCAGCAGCAGCAGTAGCCAGCATCTCAAACCAGGATTATCCCACCTATACTATTCTTGGTCAGAATCAGTACCAGGCCTGCTACCCCAGCTCCAGCTTTGGAGTC…	0.0
37	ENST00000345512.7	ENSG00000060656	protein_coding	4470	GGCGCCAGTCCCGCTCCGCGCCGCGCCGCTCCGCTCCGGCTCGGGCTCCGGCTCGCCTCGGGCTGGGCTCGGGCTCCGGGGGCGGCGTCCCCCGCGCCGGGCCCCGGGACGGGCGGCGACGCTCCAACCATGGCCCGTGCCCAGGCGCTCGTGCTGGCACTCACCTTCCAGCTCTGCGCGCCGGAGACCGAGACTCCGGCAGCTGGCTGCACCTTCGAGGAGGCAAGTGACCCAGCAGTGCCCTGCGAGTACAGCCAGGCCCAGTACGATGACTTCCAGTGGGAGCAAGTGCGAATCCACCCTGGCACCCGGGCACCTGCGGACCTGCCCCACGGCTCCTACTTGATGGTCAACACTTCCCAGCATGCCCCAGGCCAGCGAGCCCATGTCATCTTCCAG…	1.0
38	ENST00000537469.2	ENSG00000160051	protein_coding	2252	AGTTGGCGCCCATGGAGCCAGAGCTGCTGGTTCGGAAGGTGTCTGCATTGCAGGTGCGGGGGCGGGCGCGGGGTTCACAGGATTTTTCCTTTAGGGAAATCATGGGGTCTCGTACCTGGACCTCCCAGCGAGATGCTACCACGTTCAGTCCCCTAACTGCGCGCCAACCTCTGGAGATACCGGCTGTCCCCAACCGCGCTGAGGAAAGCTGGGACCCACGGACTCCCTGCCCTGCGCGTCCCCACTCCCACCACACGCTCGCGCCGGATCAGGGAAACGGGAAGAGCCTTAAGGCCTGCGTCCGGGGCTTCTTGGTCCGACGCCAGTTCCAGAGCCTGCGAGCTGAGTATGAGGCGATTGTACGAGAGGTCGAGGGCGACCTGGGCACGCTTCAGTGGA…	0.0
39	ENST00000341071.11	ENSG00000160058	protein_coding	4599	CATGCAGGCAAGATGGCGGAAGGGGAGGACGTGGGATGGTGGCGGAGCTGGCTGCAGCAGAGCTACCAAGCAGTCAAAGAGAAGTCCTCTGAAGCCTTGGAGTTTATGAAGCGGGACCTGACGGAGTTTACCCAGGTGGTGCAGCATGACACGGCCTGTACCATCGCAGCCACGGCCAGCGTGGTCAAGGAGAAGCTGGCTATTGCAGCCTGTTCCCGGGGCGCTTGCTTCCTCTGCCCGTTCTCTATACAGACGGAAGGCTCCTCAGGAGCAACAGAGAAGATGAAGAAAGGGTTATCTGACTTCCTAGGGGTGATCTCAGACACCTTTGCCCCTTCGCCAGACAAAACCATCGACTGCGATGTCATCACCCTGATGGGCACACCGTCTGGCACAGCT…	0.0
40	ENST00000373475.10	ENSG00000116497	protein_coding	4220	GCAGTCGTTCGCCCAGGCTTTGGCCCGGCTTCCGGAGGAAGGTGGGAGTCAATCATTTTGACAAGTCTCCTGAAAGGAACAGCTAGCAGGAACTGAAACCTTTTTCCATTTGGTCTCGTGGCAAAGGCAGAGATTGCTCCAGCAGCTCCACACAAAATGATGTGCTCACGGGTGCCCTCTGAACAGTCTTCTGGTACCTCTCTCTTGCCTAAAGACGGTGCCCCATTTTCTTGGGATTCCTTGGATGAGGATGGATTGGATGACTCCTTGCTGGAGCTGTCAGAGGGAGAAGAAGATGATGGTGATGTAAATTACACAGAGGAAGAGATTGATGCACTGTTGAAGGAAGATGACCCATCATATGAGCAGTCTTCTGGGGAAGATGATGGTGGGCATGTT…	0.0
41	ENST00000696553.1	ENSG00000116560	protein_coding	4041	AGCGGATAGAGCCCTGGTTATTTGCTCGCAAGTGAAAATTGCCCTGGCATACCCATTCAAATTTCTCCTAGCAAATCATAGTGGCCTACAGCCAACGCCTTCTTCGCTCACTGGCCAACTGGAAACTTCAGTCCCCCCATGCCTCCCGCCTCTCACCCAGGGGCCAATAGGAATGATCAGAGGTTCGCAACTTAGTGTCATCAAGCATAGTAATTGCAATTGGCTATTGGAGCTGTCGATCGTGGAGTAGGCGGGGCCGTGCCAGCTGGCCTATATAAGACGAGGACAAAGGCGGCGCGCCGCCTGTGTCATCCGCCATTTTGTGAGAAGCAAGGTGGCCTCCACGTTTCCTGAGCGTCTTCTTCGCTTTTGCCTCGACCGCCCCTTGACCACAGACAT…	0.0
42	ENST00000373206.5	ENSG00000092847	protein_coding	3996	TGAGGCAAGCGCCTCAGGAGTGCGTGAGGCCCACGCAGAACTCGGGGAGCCTTTTATCCTGAGGACACAGGGGAAGAATTGGAGGACTATATTCAGCTGCGGGCGCTTACCTGCCCCCCCTGCAGCAGGTGTTCCAGGCACCTCGCCGGCCTGGCATTGGCACTGTGGGGAAACCAATCAAGCTCCTGGCCAATTACTTTGAGGTGGACATCCCTAAGATCGACGTGTACCACTACGAGGTGGACATCAAGCCGGATAAGTGTCCCCGTAGAGTCAACCGGGAAGTGGTGGAATACATGGTCCAGCATTTCAAGCCTCAGATCTTTGGTGATCGCAAGCCTGTGTATGATGGAAAGAAGAACATTTACACTGTCACAGCACTGCCCATTGGCAACGAAC…	0.0
43	ENST00000296215.8	ENSG00000163877	protein_coding	4554	GTCATTTCCTCCAGCTAGAGGAGCTCAACTGATCTGTTTTCTTTCGCCCAGCCAAAATCACAGAATGAAGGCGGTGAAGAGCGAACGGGAGCGAGGGAGCCGGCGAAGACACCGGGACGGGGACGTGGTGCTGCCGGCGGGGGTGGTGGTGAAGCAGGAGCGTCTCAGCCCAGAAGTCGCACCTCCCGCCCACCGCCGTCCGGACCACTCCGGTGGTAGCCCGTCTCCGCCGACCAGCGAGCCGGCCCGCTCGGGCCACCGCGGGAACCGAGCCCGAGGAGTTAGCCGGTCCCCACCCAAAAAGAAAAACAAGGCCTCAGGGAGAAGAAGCAAGTCTCCTCGCAGTAAGAGAAACCGAAGTCCTCACCACTCAACAGTCAAAGTGAAGCAGGAGCGTGA…	0.0
44	ENST00000373045.11	ENSG00000185090	protein_coding	2640	AGGCGCCACCACCTGCCGCCCAGGCAGCCAGGCGACTCTTCTTTCGCGGGTCACGCGGCCTGACTCAGGCCCCTGCTCCTGTGGCCCCGAAACTCGCCGTTCGCTGGGCCTTGCGTTGCACTCGGCGTGCAGTTCCCCCTCGGCTCGCGGCCACTTGGTCCGCGCCGCCTGCGTCCTGTGTGCCGAGCCCGCCCGCACTGCGGGGACAGGCCGGGCGCCGCCCACGCCGCGCTCTGCCGGGCGCACAGTCTGCCTGGGAAGCGCGCGGCCGGGCGGGCGGCCATGGCGCGGCACGCTGGGAGGTAGCGCGGCGGCTGCAGGAGCGCACAGTCGGCCATGGCCCGGCGGCGGCGCCGCGCCTGCATCGCTCTGTTCCTGGTGCTGCTCTTCGCCTTCGGC…	1.0
45	ENST00000524432.5	ENSG00000127603	protein_coding	4338	GGACCGGCGGAGCGCGAGCGGGCCGGGTGCGAGCGGACTGAGGAGCGGAGCGCGACTGCCGGGCCGGGCGAGGCGGGCGGACGGCGGAGAGCGAGGGCGCCGTCGCCGTCTCTGAGACGCACAAAGGGTCGAGGCTGGGGCCGCCGCCGCCTCAGCGCGCGGGCCTGGAACCGGCAGCCCCCGGGGCTCGGCGAGAAGGCGGTGCGGGCGGCCATGGCCGGCTACGTGCCGGGTCAGCAGCCGGCCAACCGCAGCCAGGAGAAGGAGTTCGTGCAGGCGTACGAGGATGTGCTGGAGCGGTACAAAGATGAACGGGACCGGGTTCAGAAGAAAACGTTCACCAAGTGGGTCAACAAGCACTTAATGAAGGTCCGCAAGCACATCAATGATCTTTATGAA…	1.0
46	ENST00000372827.8	ENSG00000116985	protein_coding	4826	AGGGACTCGCGGGAACCGCACCAAGCGGGTGGCTGCAGGAGCTCGCCCATCGCCCCTGCGCTGCTCGGACCGCGGCCACAGCCGGACTGGCGGGTACGGCGGCGACAGACGGATTGGCCGAGAGTCCCAGTCCGCAGAGTAGCCCCGGCCTCGAGGCGGTGGCGTCCGCGTCCTCTCGTCCAGGAGCCAGGACAGGTGTCGCGCGGCGGGCGCTCCAGGGACCGCGCTGAGGCCGCGGTCGCCGCCCGTCCCGCCCCGCCCCGCCGCCCGCCGCCCGCCGAGCCCAGCCTCCTTGCCGTCGGGGCGTCCCCAGGCCCTGGGTCGGCCGCGGAGCCGATGCGCGCCCGCTGAGCGCCCCAGCTGAGCGCCCCCGGCCTGCCATGACCGCGCTCCCCGGCC…	1.0
47	ENST00000641319.1	ENSG00000131238	protein_coding	2388	ATGTGACACAGCGAAGATGGCGTCGCCCGGCTGCCTGTGGCTCTTGGCTGTGGCTCTCCTGCCATGGACCTGCGCTTCTCGGGCGCTGCAGCATCTGGACCCGCCGGCGCCGCTGCCGTTGGTGATCTGGCATGGGATGGGAGACAGCTGTTGCAATCCCTTAAGCATGGGTGCTATTAAAAAAATGGTGGAGAAGAAAATACCTGGAATTTACGTCTTATCTTTAGAGATTGGGAAGACCCTGATGGAGGACGTGGAGAACAGCTTCTTCTTGAATGTCAATTCCCAAGTAACAACAGTGTGTCAGGCACTTGCTAAGGATCCTAAATTGCAGCAAGGCTACAATGCTATGGGATTCTCCCAGGGAGGCCAATTTCTGAGGGCAGTGGCTCAGAGATG…	1.0
48	ENST00000372759.4	ENSG00000084073	protein_coding	2975	GGTGCACGCTGAAGGAGCCGGCGGAACCGGGTGGCCATGGGGATGTGGGCATCGCTGGACGCTTTGTGGGAGATGCCGGCCGAGAAGCGTATCTTCGGGGCCGTGCTGCTCTTTTCCTGGACAGTGTATCTTTGGGAGACCTTCCTAGCACAGCGGCAGAGAAGGATATATAAAACAACAACTCATGTACCACCGGAGTTAGGACAGATCATGGATTCTGAAACATTTGAGAAATCTCGACTCTATCAACTGGATAAAAGCACTTTCAGCTTCTGGTCAGGACTCTATTCAGAGACTGAAGGCACTCTTATTCTTCTCTTTGGAGGAATACCTTATCTCTGGAGACTTTCTGGACGGTTCTGTGGTTATGCTGGCTTTGGACCAGAATATGAGATCACT…	1.0
49	ENST00000372683.1	ENSG00000117016	protein_coding	1408	GCCTCGGCCTGTGGAGGCCCCCTCCCTGTCTGGACCCCGGCCCCACCTCCGGAAGTCAATTGAAGCCTTGTGCAAATGCCCTAGGGGTGTGCTGTTGGGAGGCAGCCCCCTGTGATGCGGAACACCAGGCTCAGATTCATCAGTTCGAGCTGCCTGAGGCCCTGCCACCCCGGGGACCATGTTTAACGGGGAGCCAGGTCCTGCCTCATCTGGGGCCTCCAGGAATGTGGTGCGGAGCTCCAGCATTAGCGGTGAAATCTGCGGATCCCAGCAAGCCGGGGGCGGGGCTGGGACCACCACCGCCAAGAAGCGGCGGAGCAGCCTGGGTGCCAAGATGGTGGCCATCGTGGGCCTGACTCAGTGGAGCAAGAGCACACTCCAGCTTCCGCAGCCTGAAGG…	0.0
50	ENST00000372571.5	ENSG00000198815	protein_coding	4468	GGGAAAATACAGATTTGTGTGGCATTTCCTATCTGTTCATTTATTGGTACTGTAATGTAAAGAGCAGTATCAAGTTTGATATTACTAGGTGATGTGGCAATTTGGAAACTGCTAGACTGGAGGTTAGAAGACCTGGGTTCAAGTCTTAGATTCATCATGATAACCTTGCTAAGTTATGTCACTTCTCTGGTTCAGTTTCTTTTATTTGTAAAATGGAGAGAAATAATACCTTTCTGCCTGTCTCACAGAGCAGATTGCCCAACACGTGATATAATGGGTACAAATCCCCTTGTAAGACGGGACAAGAATCAGCCAATTTCAGGAATAAGGGCAGCTCATCGTTTTCCCTTACCACACTTCACCCTTTCACCATCCAGGAATTACACTGTTGTCAATATT…	0.0
51	ENST00000236040.8	ENSG00000117385	protein_coding	2993	GGTGGCGGGTGGCTGGCGGTTCCGTTAGGTCTGAGGGAGCGATGGCGGTACGCGCGTTGAAGCTGCTGACCACACTGCTGGCTGTCGTGGCCGCTGCCTCCCAAGCCGAGGTCGAGTCCGAGGCAGGATGGGGCATGGTGACGCCTGATCTGCTCTTCGCCGAGGGGACCGCAGCCTACGCGCGCGGGGACTGGCCCGGGGTGGTCCTGAGCATGGAACGGGCGCTGCGCTCCCGGGCAGCCCTCCGCGCCCTTCGCCTGCGCTGCCGCACCCAGTGTGCCGCCGACTTCCCGTGGGAGCTGGACCCCGACTGGTCCCCCAGCCCGGCCCAGGCCTCGGGCGCCGCCGCCCTGCGCGACCTGAGCTTCTTCGGGGGCCTTCTGCGTCGCGCTGCCTGCC…	1.0
52	ENST00000426263.10	ENSG00000117394	protein_coding	3384	AAGAGGCAAGAGGTAGCAACAGCGAGCGTGCCGGTCGCTAGTCGCGGGTCCCCGAGTGAGCACGCCAGGGAGCAGGAGACCAAACGACGGGGGTCGGAGTCAGAGTCGCAGTGGGAGTCCCCGGACCGGAGCACGAGCCTGAGCGGGAGAGCGCCGCTCGCACGCCCGTCGCCACCCGCGTACCCGGCGCAGCCAGAGCCACCAGCGCAGCGCTGCCATGGAGCCCAGCAGCAAGAAGCTGACGGGTCGCCTCATGCTGGCCGTGGGAGGAGCAGTGCTTGGCTCCCTGCAGTTTGGCTACAACACTGGAGTCATCAATGCCCCCCAGAAGGTGATCGAGGAGTTCTACAACCAGACATGGGTCCACCGCTATGGGGAGAGCATCCTGCCCACCACGCT…	1.0
53	ENST00000474844.6	ENSG00000117481	protein_coding	4347	ACCCCGTGGAGCACGCCGATATGGCTGCGCTGACACTGAGGGGTGTCCGGGAGCTGCTGAAGCGTGTGGACCTCGCGACGGTCCCGCGGAGACATCGATATAAGAAGAAATGGGCTGCCACAGAGCCCAAATTCCCTGCTGTTCGACTGGCTTTGCAGAATTTTGACATGACTTACAGTGTGCAGTTTGGAGATCTTTGGCCATCAATCCGTGTCAGTCTCCTCTCAGAGCAGAAGTATGGTGCACTGGTCAATAACTTTGCTGCCTGGGATCATGTAAGTGCTAAGCTGGAGCAGCTGAGTGCCAAGGATTTTGTGAATGAAGCCATCTCCCACTGGGAACTGCAGTCTGAGGGTGGCCAATCTGCAGCCCCATCCCCTGCCTCCTGGGCCTGCAGTC…	0.0
54	ENST00000610401.5	ENSG00000157216	protein_coding	3276	AGCCACGTTCGGTTGAGCTCCAAGTAGACCAGCGGCGGCGGCGGCGGCGGCGGCGGCAGCGGTGCTGGAGGCGCAGAGGGCGGCGCAGGCGGAGCCGGGCGGGCGCGCGAGCGAGCGGAGAGCGGGCGGCCGTGCGGGCGGCGGCGGCGGCACCCCCAGGCCGAGCCGGCGCGGAAGGAGTTCCAGGGCGATGGGGCCGCGGCCGGGGCTGACGCTTTGACAGCTGGAAAGAGCGCGGAGCCAGCGCCTGGGGGGGAGGGAGGGGAGCGCGGCGAGGAGAGCGCCAGCGAGCGAGAGAGCGAGCGAGCGCCGGGGAGGGGGCCGGGAGCGAGGGGCAGCTCGGGAGAGCCGGAGCGGTAGCGGCGGCGGCGGCGGCGGCGGCGAGGCTCGGCGCCCTCT…	1.0
55	ENST00000371250.4	ENSG00000162407	protein_coding	3273	AGAAAACAAACCCAGGCGATCACAGCAGCAGCCGCCGCGGCAGCAGCACCAACAGCAGGAGGAGCAGGAGGAGCCGGAGGAGGAGGAGGAGGAGGAGGCAAAGTTAGAGTTGGGGCTGGCGCTCCGGAGTTGCTGGGCTCAGCGCAGCTCCCATTCATTAAGGAACCAGCTGCGGAGGAAGGTGGCCGAGCGCCCGCGCTGCCCACTCGCTCGCTCGCGCACTCAGACGCGCGCCACAACAGCGCGCCCCAAGCTGCGCAGCTCTGCAAAAGTTTCTGCTCGGGATCTGGCTCTCTTCCCCTTGGACTTTAGAACGATTTAGGGTTGACAGAGGAAAGCAGAGGCGCGCAGGAGGAGCAGAAAACACCACCTTCTGCAGTTGGAGGCAGGCAGCCCCGG…	1.0
56	ENST00000699965.1	ENSG00000162599	protein_coding	4396	GGGCGGCGGCTGTGCGGTGCGGTGCAGAGCGGAGGCGGAGGCGGGCGCGCGGGCAGCTCGCGGGCACCCGGCCGGGCCGGCGCGGGAGCGGGAAAGGGTGCGCTATGCCTTTAACACCCGCGTACAGTAGGCATGTATAGTGGAGTGTAGGGAAACTCTAGGCGGGGTTAAAGTTCAGCTCATGGAGCGGCAATAGCGCTGGCTGGCTGGCTGCAGTTGAGCCGACTTGGAAATGTGAACGCAAGAAGCAGGCTTGATTTTTTTTTCTCCCCCCTTCTCTCTCTCTCTCTCTCTCTCTCTTCCTCTCTCCCTCTTTCTCCTCTCTCACCCACACTCACGCACACCTCCAAACCGCACACCCAGACGCACACGCATACCCCAGCGCCCGGCAGTTATGTA…	1.0
57	ENST00000371088.5	ENSG00000203965	protein_coding	2178	AGTTGCCATGGTGATTAGAGAAAGGCCGAGATCTGTCCAGCTGCGGTGAGAGGAACGCTGAATCGCCGAAGAGAATTGGCTGCGCTTCCTTGTTTGTGAGCTAGAATTAGAATGGCGATCAGTCCACGAAGCGATGCAACTTTCTCCAGTCAGAAATCAACACCTTCAGAGAGTCCTCGAACAAAGAAATTTCCACTAACTGAAGAGGAAATATTTTATATGAATTGTAGAGCTGCCTACTTAACTGTCTTCAAAAGCAGCTTGGAAAACATTATTTCTAAAGATCAACTTTACTTAGCTCTTCAGCATGCAGGAAGAAATCCATCCCAAAAGACCATTAATAAGTATTGGACTCCTCAAACTGCCAAACTGAATTTTGATGATTTTTGTATAATTTTA…	0.0
58	ENST00000294428.8	ENSG00000162437	protein_coding	4421	CTCTGCCCGCCTCGCCCTCGCCCGGGCCTCCTCCCGCTTTCTCTCTCCGCTTCCCCTGGAGCCTCCGAGGAGTCCGCAGCCGCTGGGCGCCCGGGAAGATGGCGGCGGCGGCGGGAGACGGCGGCGGCGAGGGGGGCGCGGGCCTGGGCAGCGCGGCGGGGCTGGGGCCGGGGCCGGGGCTGCGCGGGCAGGGCCCCTCAGCCGAAGCGCACGAGGGCGCCCCGGACCCGATGCCCGCCGCGCTGCACCCTGAGGAGGTCGCCGCGCGACTGCAGCGGATGCAGCGGGAGCTGAGCAACCGCAGGAAAATCCTGGTGAAAAACCTGCCCCAGGACAGCAACTGCCAGGAAGTTCATGATTTGTTAAAAGACTATGACTTAAAATATTGTTATGTGGACA…	0.0
59	ENST00000546702.5	ENSG00000162433	protein_coding	1335	GTGTTTATTTGATTGCTTTTGGTGGCGAGGCGCGGGGCTCGGGCTCGTCGCGCGCCCCATGGCCGGGGAGCGCATCCGCCAACCCCGGGCGGAGAAGTTGGTGAGATGGCAAAGCAGTATATAGAGAAAAGTCTTTTGGTTCCAGACCATGTGATCACACGCCTAATGATGTCCGAGTTGGAGAACAGGCGTGGCCAGCACTGGCTCCTTGATGGTTTTCCTAGGACATTAGGACAAGCCGAAGCCCTGGACAAAATCTGTGAAGTGGATCTAGTGATCAGTTTGAATATTCCATTTGAAACACTTAAAGATCGTCTCAGCCGCCGTTGGATTCACCCTCCTAGCGGAAGGGTATATAACCTGGACTTCAATCCACCTCATGTACATGGTATTGATGAC…	0.0
60	ENST00000371059.7	ENSG00000116678	protein_coding	3079	CCGGTCTGGCTTGGGCAGGCTGCCCGGGCCGTGGCAGGAAGCCGGAAGCAGCCGCGGCCCCAGTTCGGGAGACATGGCGGGCGTTAAAGCTCTCGTGGCATTATCCTTCAGTGGGGCTATTGGACTGACTTTTCTTATGCTGGGATGTGCCTTAGAGGATTATGGGTGTACTTCTCTGAAGTAAGATGATTTGTCAAAAATTCTGTGTGGTTTTGTTACATTGGGAATTTATTTATGTGATAACTGCGTTTAACTTGTCATATCCAATTACTCCTTGGAGATTTAAGTTGTCTTGCATGCCACCAAATTCAACCTATGACTACTTCCTTTTGCCTGCTGGACTCTCAAAGAATACTTCAAATTCGAATGGACATTATGAGACAGCTGTTGAACCTAAGT…	1.0
61	ENST00000262348.9	ENSG00000116729	protein_coding	2716	ACAATCACAGCTCCGGGCATTGGGGGAACCCGAGCCGGCTGCGCCGGGGGAATCCGTGCGGGCGCCTTCCGTCCCGGTCCCATCCTCGCCGCGCTCCAGCACCTCTGAAGTTTTGCAGCGCCCAGAAAGGAGGCGAGGAAGGAGGGAGTGTGTGAGAGGAGGGAGCAAAAAGCTCACCCTAAAACATTTATTTCAAGGAGAAAAGAAAAAGGGGGGGCGCAAAAATGGCTGGGGCAATTATAGAAAACATGAGCACCAAGAAGCTGTGCATTGTTGGTGGGATTCTGCTCGTGTTCCAAATCATCGCCTTTCTGGTGGGAGGCTTGATTGCTCCAGGGCCCACAACGGCAGTGTCCTACATGTCGGTGAAATGTGTGGATGCCCGTAAGAACCATCACA…	1.0
62	ENST00000370966.9	ENSG00000024526	protein_coding	4586	AGCTACTGGAGCCCCAGGACGCAGCCGAGCGGCCCTCGCCGACTCCTTCCCGAGCCTGGCTGTGGCGTCACGTGACCCGCGGCGCGGCCAATCCGCGCAGCCCTCTATGCTATTCAAATCGGCGGCGGGGCCAACGGTTGTGCCGAGACTCGCCACTGCCGCGGCCGCTGGGCCTGAGTGTCGCCTTCGCCGCCATGGACGCCACCGGGCGCTGACAGACCTATGGAGAGTCAGGGTGTGCCTCCCGGGCCTTATCGGGCCACCAAGCTGTGGAATGAAGTTACCACATCTTTTCGAGCAGGAATGCCTCTAAGAAAACACAGACAACACTTTAAAAAATATGGCAATTGTTTCACAGCAGGAGAAGCAGTGGATTGGCTTTATGACCTATTAAGAAAT…	1.0
63	ENST00000370949.2	ENSG00000116754	protein_coding	3959	AGTGTCGTGGTTGGAGGCGAGGTGGGGCGGCCGTTTGTTTTCTCGTGGTCTCGAGCTCGCGCGCTCTCATCCCCTCCCCCGCGGCGTGCGGCGGGGCGGAGAAACGGCGGCGGCGGCGGCGGCATCGGCAGCAGTAGCAGAGGCTGTAGCATCGGACACCCTCCTCTCTCCCGCAATCCGGTTCCTCTTCCCCCTCCTTCTCACTGTTTGTTGTGTGTTTGATGTGTTAAAGCAGGAGCGAGAACCCGAGCAGCGCCATGAGCAACACTACCGTCGTCCCCAGCACTGCAGGTCCGGGCCCCAGCGGCGGGCCCGGTGGCGGAGGTGGTGGTGGCGGCGGAGGCGGCGGCACCGAGGTAATCCAGGTGACTAATGTCTCCCCGAGCGCTAGCTCTGAGC…	0.0
64	ENST00000254821.10	ENSG00000132485	protein_coding	2821	GCTGGTGGCGTTCAAGATGTCGACCAAGAATTTCCGAGTCAGTGACGGGGACTGGATTTGCCCTGACAAAAAATGTGGAAATGTAAACTTTGCTAGAAGAACCAGCTGTAATCGATGTGGTCGGGAGAAAACAACTGAGGCCAAGATGATGAAAGCTGGGGGCACTGAAATAGGAAAGACACTTGCAGAAAAGAGCCGAGGCCTATTTAGTGCTAATGACTGGCAATGTAAAACTTGCAGCAATGTGAATTGGGCCAGAAGATCAGAGTGTAATATGTGTAATACTCCAAAGTATGCTAAATTAGAAGAAAGAACAGGATATGGTGGTGGTTTTAATGAAAGAGAAAATGTTGAATATATAGAAAGAGAAGAATCTGATGGTGAATATGATGAGTTTGG…	0.0
65	ENST00000370898.9	ENSG00000254685	protein_coding	4692	GCGTGCTGTGCGGCGCGGTCTCAGGGAAGGTGGGGCTATGGCAGCTGCTAGGGACCCTCCGGAAGTATCGCTGCGAGAAGCCACCCAGCGAAAATTGCGGAGGTTTTCCGAGCTAAGAGGCAAACTTGTAGCACGTGGAGAATTCTGGGACATAGTTGCAATAACAGCGGCTGATGAAAAACAGGAACTTGCTTACAACCAACAGCTGTCAGAAAAGCTGAAAAGAAAGGAGTTACCCCTTGGAGTTCAATATCACGTTTTTGTGGATCCTGCTGGAGCCAAAATTGGAAATGGAGGATCAACACTTTGTGCCCTTCAATGTTTGGAAAAGCTATATGGAGATAAATGGAATTCTTTTACCATCTTATTAATTCACTCTGGTGGCTACAGTCAACGACT…	0.0
66	ENST00000319942.8	ENSG00000137955	protein_coding	1448	CCTTTCCCTGTTAGACATGGGCACTCCACAGAAGGATGTTATTATCAAGTCAGATGCACCGGACACTTTGTTATTGGAGAAACATGCAGATTATATCGCATCCTATGGCTCAAAGAAAGATGATTATGAATACTGTATGTCTGAGTATTTGAGAATGAGTGGCATCTATTGGGGTCTGACAGTAATGGATCTCATGGGACAACTTCATCGCATGAATAGAGAAGAGATTCTGGCATTTATTAAGTCTTGCCAACATGAATGTGGTGGAATAAGTGCTAGTATCGGACATGATCCTCATCTTTTATACACTCTTAGTGCTGTCCAGATTCTTACGCTGTATGACAGTATTAATGTTATTGACGTAAATAAAGTTGTGGAATATGTTAAAGGTCTACAGAA…	0.0
67	ENST00000370812.8	ENSG00000142892	protein_coding	4601	AGGTGCGGGAAGTCTGAAGCCGGTAAACATGGCCGTCACCGACAGCCTCAGCCGGGCTGCGACTGTCTTGGCAACTGTGTTGCTCTTGTCCTTCGGCAGCGTGGCCGCTAGTCATATCGAGGATCAAGCAGAACAATTCTTTAGAAGTGGCCATACAAACAACTGGGCTGTTCTGGTGTGTACATCCCGATTCTGGTTTAATTATCGACATGTTGCAAATACCCTTTCTGTTTATAGAAGTGTCAAGAGGCTAGGTATTCCTGACAGTCACATTGTCCTAATGCTTGCAGATGATATGGCCTGTAATCCTAGAAATCCCAAACCAGCTACAGTGTTTAGTCACAAGAATATGGAACTAAATGTGTATGGAGATGATGTGGAAGTGGATTATAGAAGTTA…	1.0
68	ENST00000421641.2	ENSG00000162613	protein_coding	3426	GCGCAAGAATGTAATAGAGCTTCGACGGCCGCCATTTTCTTTCTTTCTTAGCTGTTAGCTGAGAGGAAGTCTCTGAACAGGCGGCAGCGGCTCTTATAGTGCAACCATGGCAGACTATTCAACAGTGCCTCCCCCCTCTTCTGGCTCAGCTGGTGGCGGTGGTGGCGGCGGTGGTGGTGGAGGAGTTAACGACGCTTTCAAAGATGCACTGCAGAGAGCCCGGCAGATTGCAGCAAAAATTGGAGGTGATGCAGGGACATCACTGAATTCAAATGACTATGGTTATGGGGGACAAAAAAGACCTTTAGAAGATGGAGATGGCTCTTGGACAAGTCCGAGCAGTACAACACACTGGGAGGGAATGCCCTCTCCTTTTAAAGATCAACCAGATGCTAAGAA…	0.0
69	ENST00000370611.4	ENSG00000171517	protein_coding	3515	CCTTTGGCTCTGGACGCGTCGCAGGGGTCGCTGGAGAGGAGGCGCTCCGCCCGCCCGCCGCGTCCTCCGCTGCTTCTCCGCGCCCGGCTGGAGCCCGGCGCCCGGTCGCCCCGTCGCGCTCGACCCCGAGGGCATGCGGCAGCCGCAGGGGCCCCCGCTCCCGGGCTCGGCGGCGCGGGTGAACGTGAGCGGATGTTCACTTCTCCACAATGAATGAGTGTCACTATGACAAGCACATGGACTTTTTTTATAATAGGAGCAACACTGATACTGTCGATGACTGGACAGGAACAAAGCTTGTGATTGTTTTGTGTGTTGGGACGTTTTTCTGCCTGTTTATTTTTTTTTCTAATTCTCTGGTCATCGCGGCAGTGATCAAAAACAGAAAATTTCATTTCC…	1.0
70	ENST00000317336.11	ENSG00000122417	protein_coding	4376	GGGTGGGGCCGCCGTTGCCAGAGAAGCCACTAGCCGGTTACTAGCTGCGCTTTTGTTCCACTTGAGCGGGCACTCTTCTGCGGCAAGCAGGTCTAGGAATTCGCCTGGTTCCCACCTCGCGTCCCTTGCCTTCCTTCCTAGTCTACCCACTGTAGTGCCCCCTGCGTCCCGCTCCCTCCTAGCCGACTCAGAGCACAAGAAGGATTGCCACGGTTTCCATTGCAGCAGCCGTGGCGCCTCTGACCCTTTTTTTATATCGCGGCGACGGCGGGCTGTCGTCACGACGACGTGCGGACGCAGCGGCGGGGGCCTTTCAGCTTATGTGGAGAAGTCGCTGTGAAGCCACCTATAAATCCATTTACTGAATTTATGGAGAAGGCTGTAAATGATGGAAGTCAT…	0.0
71	ENST00000687893.1	ENSG00000153936	protein_coding	1863	GGGGCGGCCGTTTAGTCGGCTGAGGAGAAGCGGACACCAGCGGCGTTGGTGATAGCGCCTGGGGGAGGGGGACTGGAGAGGCGAGAAGGGGGGTCGCTGCGGTGGTTCTCTCGCTGTCGCTCTCTCTTTGCCTCGCTCCCGGCTCGGCGGGCTCCTCCCGGCGTCTCTCTCGCCTCCGGGGTCCCGCTCCCCGCCCCCCGCGGTATGTCTTGATCCCGAGCAGCGGGTTTCATGGGGCTCCTCAGGATTATGATGCCGCCCAAGTTGCAGCTGCTGGCGGTGGTGGCCTTCGCGGTGGCGATGCTCTTCTTGGAAAACCAGATCCAGAAACTGGAGGAGTCCCGCTCGAAGCTAGAAAGGGCTATTGCAAGACACGAAGTCCGAGAAATTGAGCAGCGA…	1.0
72	ENST00000370513.9	ENSG00000065243	protein_coding	2890	GGAGCGCAATGGCGTCCAACCCCGAACGGGGGGAGATTCTGCTCACGGAACTGCAGGGGGATTCCCGAAGTCTTCCGTTTTCTGAGAATGTGAGTGCTGTTCAAAAATTAGACTTTTCAGATACAATGGTGCAGCAGAAATTGGATGATATCAAGGATCGAATTAAGAGAGAAATAAGGAAAGAACTGAAAATCAAAGAAGGAGCTGAAAATCTGAGGAAAGTCACAACAGATAAAAAAAGTTTGGCTTATGTAGACAACATTTTGAAAAAATCAAATAAAAAATTAGAAGAACTACATCACAAGCTGCAGGAATTAAATGCACATATTGTTGTATCAGATCCAGAAGATATTACAGATTGCCCAAGGACTCCAGATACTCCAAATAATGACCCTCGTT…	1.0
73	ENST00000321792.5	ENSG00000213516	protein_coding	4799	CACCCCTCATCCAGTCTCTTCCAGCCTAGAGATCCTGGCCTACCCCTCCGCCAAAGCGCGCACTGAGTGCAAACCCCAGAGTCAATCCCTGTCCCGGCTCCGCCCCCCGCGTCCGAATCCCGCCCAGCCGGGCCCTCAAGCCCAGTCGGGACTCGAGCCTAGGGAGGCGAGGTTCCCGCACCGGATAGGAACATTCTGTTGTTTTCCTCTGCCATCTAGTGGCAAAAGAAAGTAATTTTCCTGGTTTTTTGAATGGATAGCCATACCTTAAAAAGCATCCAGATTGCGCAGTAGTGCTAGCGGCTTCGCGGTTCAGTCCTCCTAACTGACAGCCGCCACTGGTGCTGAGCTGCTAGGAAGCCCCTGTCGGCGAGCTTGTTGGAGCTTGAACCCACTGTC…	1.0
74	ENST00000361911.9	ENSG00000162664	protein_coding	1538	CGGGCTGGTAGCGCGCCGCTCTCGGTCGCGCGGAGTGATCGTGTGGAATCGCGGGTCGCGGACGCTCGCCGCCGGCCATAGCTCAGCCTAGCGCCGCCAAGGCCGACGGCCCTCAGCCTCTGCCATGGACTTCGAGGACGATTACACACACTCCGCCTGCAGGAATACTTATCAGGGCTTTAATGGAATGGATCGTGATTATGGCCCTGGATCTTATGGAGGGATGGATCGTGACTATGGCCATGGATCCTATGGGGGTCAGAGATCCATGGATTCCTACCTAAACCAGTCATATGGCATGGACAATCACAGTGGTGGTGGTGGGGGTAGCAGGTAAATTGCTTAATCATTTGGCCAAATAATTAGACAACTATAAGATTTTGGATATATTATTTTAAG…	0.0
75	ENST00000370360.8	ENSG00000174842	protein_coding	2006	AGAAGAGCGGGCTAAGACGCCGGAGGAGGTGGCGGCGGCTGGGAGAGGCGAGGGTTCTGGCCGATTTTAGCATCGAAACTAGGAGAAATAAGAATGGCTGTAGAGGAACTTCAGTCTATAATAAAGAGATGTCAAATCCTAGAAGAGCAAGACTTTAAAGAAGAGGATTTTGGCCTATTTCAGTTAGCTGGGCAAAGATGCATAGAAGAAGGGCACACAGACCAGCTATTAGAAATTATTCAAAATGAAAAGAATAAGGTCATCATCAAGAATATGGGCTGGAATCTCGTTGGTCCTGTTGTTCGATGCCTTTTGTGTAAAGATAAAGAGGATAGTAAAAGAAAAGTTTATTTTTTGATCTTTGATTTATTGGTAAAGTTATGCAATCCAAAGGAATTA…	0.0
76	ENST00000479918.5	ENSG00000117500	protein_coding	1296	ACCTGGAGTTTCTTCAGACTCCAGATTTCCCTGTCAACCACGAGGAGTCCAGAGAGGAAACGCGGAGCGGAGACAACAGTACCTGACGCCTCTTTCAGCCCGGGATCGCCCCAGCAGGGATGGGCGACAAGATCTGGCTGCCCTTCCCCGTGCTCCTTCTGGCCGCTCTGCCTCCGGTGCTGCTGCCTGGGGCGGCCGGCTTCACACCTTCCCTCGATAGCGACTTCACCTTTACCCTTCCCGCCGGCCAGAAGGAGTGCTTCTACCAGCCCATGCCCCTGAAGGCCTCGCTGGAGATCGAGTACCAAGTTTTAGATGGAGCAGGATTAGATATTGATTTCCATCTTGCCTCTCCAGAAGGCAAAACCTTAGTTTTTGAACAAAGAAAATCAGATGGAG…	1.0
77	ENST00000271234.13	ENSG00000137942	protein_coding	4227	AGTCGCGTCTTTCTCACTCACTGGGGAGCCCGGCGGTGGCGGCACCTTTCGAGGTAGACCCGCTGAGCTGCTAGCCCGCCGGCCAGCGAGTGAGAGGTCGGACAGACTGTGGAGCCGACAGACTGAAGGACAGCGGCACCGCCAGACGGCCAGAAAGTTCCGCCATGAGCTGGGGCACGGAGCTGTGGGATCAGTTCGACAGCTTAGACAAGCATACACAATGGGGAATTGACTTCTTGGAAAGATATGCCAAATTTGTTAAAGAGAGGATAGAAATTGAACAGAACTATGCGAAACAATTGAGAAATCTGGTTAAGAAGTACTGCCCCAAACGTTCATCCAAAGATGAAGAGCCACGGTTTACCTCGTGTGTAGCCTTTTTTAATATCCTTAATGAGT…	0.0
78	ENST00000370238.8	ENSG00000023909	protein_coding	4883	AGTTTGGAATCAGCTCTCCCGCTGCGGCCGCAGTAGCCGGAGCCGGAGCCGCAGCCACCGGTGCCTTCCTTTCCCGCCGCCGCCCAGCCGCCGTCCGGCCTCCCTCGGGCCCGAGCGCAGACCAGGCTCCAGCCGCGCGGCGCCGGCAGCCTCGCGCTCCCTCTCGGGTCTCTCTCGGGCCTCGGGCACCGCGTCCTGTGGGGCGGCCGCCTGCCTGCCCGCCCGCCCGCAGCCCCTTCGCTGCGCGGCCCCTGGGCGGCCGCTGCCATGGGCACCGACAGCCGCGCGGCCAAGGCGCTCCTGGCGCGGGCCCGCACCCTGCACCTGCAGACGGGGAACCTGCTGAACTGGGGCCGCCTGCGGAAGAAGTGCCCGTCCACGCACAGCGAGGAGCTTCAT…	1.0
79	ENST00000370217.3	ENSG00000137962	protein_coding	2043	GGGCGGGCGGTGCGGCCGTGGCGGTAGCTGCAGGGGCGGTGGCGGCTGCAGTGGTGGTGGTGCCTGTGGCTGTGGCTGCGGCTGCGGCTGCGGCTGAGATTTGGCCGGGCGTCCGCAGGCCGTGGGGGATGGGGGCAGCGAGCTCCAGCCCTCGGCGGTGGCGGCGGCCGTAGGTGTGGGGCGGGCGTCCGCGTCCGGCACGCGAGATGGAGCGCCGTGGATTTCAGTTTTTCTGACTGTTACATGAAAGGATGATTGCTCACAAACAGAAAAAGACAAAGAAAAAACGTGCTTGGGCATCAGGTCAACTCTCTACTGATATTACAACTTCTGAAATGGGGCTCAAGTCCTTAAGTTCCAACTCTATTTTTGATCCGGATTACATCAAGGAGTTGGTGA…	0.0
80	ENST00000456991.5	ENSG00000152078	protein_coding	992	CTCCAAGCGGCCCGGAACCCGCGGCTTCCCTGGCTCCCGTGAGCATCTCACCGGGCGGCACTGGCCAGCGCCAGCCCTCGGGCCGGCCCGGATGAGCAGACTCCTGTAGACACCCGCCGCCCTCTCCCGGCTCGGCGCAGCCGCCGCCCGCGCGCGACTCGCCCCGGGACCCGGCACAGGTGACGCCGTTTGGAGGGGGGGTTGGGGAGGAAGGCGGGCTTGCCTCGCCCCGCGGCTCCCCCGCGCCAGCCGCCAAGCGCAGCCCGCGGAGAGGGGTGCCGCGGCTTCCCGCCCCTGGCCTAGCGCGGCCGAGAGCTCCTGCGCCTGGAGGCTGGGTGGGCGTCCGGCGCGCGGGAGGCGGCCCGGGGCTCCCGGGCGGGCTCCGGCAGGTGCAGAACT…	1.0
81	ENST00000676292.1	ENSG00000117569	protein_coding	3888	TCCCCCGGCGGGCTTTGGTCGAGAAAATGAGAAGAAAGCGGGCTTGGAGGCTGGGGAGGCATAGGGGCGATGGCGGGGAATCGTCACTGAGGTTGCAGTTGGCGTGAAGAGAGGATCTGACGAACTACTCTCAGGCAGTGTTCTCAGTAGTCCGAACTCTAATATGAGCAGCATGGTAGTTACAGCCAATGGTAATGATAGTAAAAAATTTAAAGGAGAAGATAAAATGGATGGTGCTCCTTCTCGTGTACTTCATATTCGAAAATTACCTGGGGAAGTAACAGAAACTGAAGTTATTGCTTTAGGCTTACCTTTTGGTAAGGTGACCAACATCCTTATGCTGAAAGGAAAAAATCAGGCATTTTTGGAACTAGCAACCGAGGAAGCAGCTATTACTAT…	0.0
82	ENST00000370141.8	ENSG00000122435	protein_coding	3128	AGAATTATGGCGACCTCCGCGACGTCGCCGCACGCGCCTGGTTTTCCAGCTGAGGGTAGATGCGGTTACTATGTGGAAAAGAAGAAACGGTTCTGCAGGATGGTGGTGGCCGCAGGGAAAAGATTTTGTGGTGAACACGCTGGAGCCGCGGAGGAAGAAGATGCTCGGAAAAGAATCCTGTGTCCTTTAGATCCAAAACACACAGTATATGAAGATCAACTAGCAAAGCATTTGAAAAAATGTAACTCAAGAGAGAAACCAAAACCTGATTTCTATATTCAAGATATTAATGCAGGCTTAAGAGATGAAACAGAAATACCTGAACAATTAGTTCCAATTTCTTCTCTATCTGAAGAGCAGTTGGAAAAGTTAATTAAGAAATTGAGAAAAGCAAGTGAA…	0.0
83	ENST00000681617.1	ENSG00000137992	protein_coding	2163	AAGATGGCTGCAGTCCGTATGCTGAGAACCTGGAGCAGGAATGCGGGGAAGCTGATTTGTGTTCGCTATTTTCAAACATGTGGTAATGTTCATGTTTTGAAGCCAAATTATGTGTGTTTCTTTGGTTATCCTTCATTCAAGTATAGTCATCCACATCACTTCCTGAAAACAACTGCTGCTCTCCGTGGACAGGTTGTTCAGTTCAAGCTCTCAGACATTGGAGAAGGGATTAGAGAAGTAACTGTTAAAGAATGGTATGTAAAAGAAGGAGATACAGTGTCTCAGTTTGATAGCATCTGTGAAGTTCAAAGTGATAAAGCTTCTGTTACCATCACTAGTCGTTATGATGGAGTCATTAAAAAACTCTATTATAATCTAGACGATATTGCCTATGTGGGG…	1.0
84	ENST00000535414.5	ENSG00000162694	protein_coding	3146	TCTTGTCAGAACCTCCAGGCCAGTTTCAGCAACGTGCAGGCAGAAGCTGGCCCCTCGGTGGGATGCGAGGGCGTGTGGAGCGCGGGGAGGAGAGCCCCACAGGCCTTTCCTGGGCACCCGCGGTGGATGGGAAGGCTCCTTCGGGCGCCTTTCAGGGAAGTTGTTTGGCTGAGGGAAGGTGGTCCGTCACGTGAATGTTTAAAAGTTGTTACCTTGGAGAAGAAATGGAGGAAAGGATTGGCTTTCGGAGGTGGGCTGGAAACTACAAAACCGAGCTTCCTGGGAATGCCTTTTAGGCCGACAGGAAGTGGAGCGTCACCGAAAGGGAGGGGCGGCCACTCGGGGACTGTCCCTTGCTCCAGGCGCTCACTTTGCGGGCGGCACTTTTTCCAGGTTGTT…	1.0
85	ENST00000533099.5	ENSG00000185946	protein_coding	3641	GCAGTCGTGAGTCCTCTTGTCCTTGAGCGTCAACCTTCTTTCCCTGAAGTGGCTGGGGTTCCTGTTTCCTTCTTTGATTGACAACTTGTGTTAACCCTCGCACATCTCTGGGCCAATTTTTGCTTGTAAGTCTTTCCGGAGACCCCTGGAATTTAAATCATTAGCACCGCGCCCTTCCCCGAAGAGTCTTCGAAGGGTTGCCGCTTTTCGGTGGCGCAGTTCTCGCGAGAAGGAAAATGGCAGCTCCCGAGCAGCCGCTTGCGATATCAAGGGGATGCACGAGCTCCTCCTCGCTTTCCCCGCCTCGGGGCGACCGAACCCTTCTGGTCAGGCACCTGCCGGCTGAGCTTACTGCTGAGGAGAAAGAGGACTTGCTGAAGTACTTCGGGGCTCAGTCTG…	0.0
86	ENST00000405454.1	ENSG00000162636	protein_coding	1585	TCCCGACTCCCAGACGGGCGGCAGCGGCGGCGGAGGCGGCGGCGGCGGCGGCGGCGAGCTGAGCACCAAAAGGGCGCTCACCTCCCCGGGCGAGCTGCAGCACGACCGCTCCCCGCGGGCGGTCGGGGTCCGCGCCGCAGCTGCCGCCGCGTTCCGGCCCAGGCTGCCGCGAGAGGCGGCGGCAGCGGCCCCGGCCGCGGCCGGCCTGCGGCGCCCCCCGGCCGCGCCCCCGCGCACAGCTCGCGGCCCCGGCCATGGGGCTGGGCTGATCCGGGGCTCGGCCAAGCTGAGGCGGCGGCGCCCGGCCGTGCGCCCAGCTTGCAGGCGCCTGGCTCTCACGATGATGAAGAAGAAGAAGTTTAAGTTTAAGGTGGACTTCGAGCTCGAGGAGCTCTCCTC…	1.0
87	ENST00000370025.9	ENSG00000134186	protein_coding	4831	ATCTTGTTCCCAGGGGCAGTTGGCGGAAGAGATCGAGCTCCCTGGCTGCCGGCTCGCCTTCTGCGTGGAGTTCTCGCGGTCTGGGTTTCGCTGTCTGCTCTTGGCCCGGGGTCATTTTGTCGGCGTCGGGTGCCCTCTCTTGCCCAGCTGGGGCACAGCGAGGCGGCCCCTTCTCCCGACGACGTTCGATGGAGTAGGGTCCCAGACCGTTGTCCCGAAGAGCGAGATCGAGCTTGGCCCCCTCCCCCCCCTCCTTCCCTCCCTCCTTCCTTCCGCCGCAACATGGCTAACAACAGCCCCGCGCTGACAGGCAACTCGCAGCCGCAGCACCAGGCGGCTGCAGCTGCGGCTCAGCAACAGCAGCAGTGCGGCGGCGGCGGCGCTACCAAGCCGGCGGTC…	0.0
88	ENST00000369969.7	ENSG00000121940	protein_coding	4994	GAACAATTCGATGACGAGGCCCAGGAAGCACGCTGAAACCCTGGGCGGCGGCAAGCTGTGCGACCTCTTCTGCGGCCGGCCTGGGCAGGTGTCTTCCTCGAGAGGCAGGCAGGGGATCCCGGACACTAGCTTTATCGTCATCTGGGAAATTGTTAAAAATGCAAATTCGCAAGTTTGAGAGCCATGGTTCCAAGAAACTGCATAAGCATACGAAATAAGTTGCAGCCTCCCGACTTATACCCTGGTACTTCTAGTCTAAAACAGGATTTGACTCTACTAATCCAGCCTTATACAGGATGCTGTGTTCTTTGCTCCTTTGTGAATGTCTGTTGCTGGTAGCTGGTTATGCTCATGATGATGACTGGATTGACCCCACAGACATGCTTAACTATGATGCTG…	1.0
89	ENST00000651489.1	ENSG00000215717	protein_coding	2808	ACCTCGGCCCGGATCGGGAAGTGTCAAGCGGGCGCTCCCCCATCTCCGCCGCTATTACCACTGAACCCGGACCCCCTACCCAGGTCCAGGGCCAGCCGCCATGACGAACGTGTACTCCTTGGATGGGATTCTGGTGTTTGGTTTGCTCTTTGTTTGCACCTGTGCCTACTTCAAGAAAGTACCTCGTCTCAAAACCTGGCTGCTATCAGAGAAGAAGGGTGTTTGGGGTGTGTTTTACAAAGGTGAGGCCATGTCTGGACAGGGAGAAGAGACTGCCATCTCTGGACAGTGTGGAGCTACAAACCGCTGTGATTGGAACCAGGCTGCATGCTGCTGTGGCAATTGCTTGTGTTGTAATGGCCTTTTACGTCCTGTTTATAAAATGAATTCCAAAGCACC…	1.0
90	ENST00000482236.5	ENSG00000134243	protein_coding	615	AAACTTATGATGAATAAAGCCAGGAACTCTTGCTTATTTTCTGTCCTCCCTCTGCTCCTGTCACTAACTACTTCTGTAAACATAACTTCCCAACTTCTACTCCAACTTTAAAGCATCTGGTTCCTTAAATAAACAGGCCCTGTAGAGAGGCCGTGTTGTATGGGGTGTCAGCTCTGGGAAGAATGCGTGTGTTTGTTTGCTGGCTCTGGCAGGGTTGAGTCCAAGCTGACAGGACTGAGTGTGCCTGTCAGAGGCTTCAGGGAGCTGCCGCTGAAGACCTCGGCCTGTTGTTGTGAATCGCCAGACCTTTGTAACACCCGGAAGTCTGAAGCATGTGTTTGATGATCTCAGAGGCTCAGTATCCTTGTCCTGGGTTGGAGATAGCACTGGGGTCATTCT…	1.0
91	ENST00000369872.4	ENSG00000143028	protein_coding	3703	GACCCGGCGGCCAAGTTCGCTGCGAGTTTGACAGAAGTTTGAATCCGAGTCGGGGGCTTTCTGCTGCCGGCGGGGCACCGCGGCGGCCGCAGCCTCTGAGAGCACGAACAGCAGCGCCCCCGCGTCCCAGCCAGCCAGCCAGCCAGACTGGACTCCGGCCCACCGACGGCCGCTCGCGCTCCGGCCCCGCTCGCCTGCTCTGCCCCGGACCTGCAGCTCCCCGCTCCCCCGCCGTGTCCGCCGCCTCCCGGCCAGAGAGCCAAGCCACCACGCCGCGCCCAGCGCTCGCCGCGCCAGCATGTCCTCGACCGAGAGCGCCGGCCGCACGGCGGACAAGTCGCCGCGCCAGCAGGTGGACCGCCTACTCGTGGGGCTGCGCTGGCGGCGGCTGGAGGAGCC…	1.0
92	ENST00000528667.7	ENSG00000116337	protein_coding	4081	AAGGGCCGCAGAGCCTGGCGCGGAGCCGGCGAGATTTTGGTGGGGTCTCACCTGTTGCGTGACTCCCCCACAGTCCGGCCGCGGGAGTCCGACCCTGAATGCCCAGGGAGTGTTGAGAGAAATCTGGACGAGTTTCGGGTCCCGCTCCCTTGGGAGCACGTGGCCTACCAGCCTCTCGATTGCAGGGTTGGGTGGTCGCGACACCGGGGTCGCCTTGAGGCCAGTCCGGCTGCCGAGGTCTGCGGGAGTCCACCTCCGGCCAGCTGGCAATTTTGAAAGACTGCCTTACTTTCCCCATCTCAGTGCCAGGGCAGGGGCCCTTGGAGTGACTTGGCTGGGGTCTGTGGCCCGATCCCCCTGCCGTCCCTCAGGACCCGGGCTTTCTGCTGTACAGACTTC…	0.0
93	ENST00000545121.5	ENSG00000134255	protein_coding	2251	CGAAGCACTAGGCCGTTTGAGGATCTCCGCTCCGCTTTGCCTGGGACCAGGAAAAGACGCGAGAGACGGAACTCGGCATCAGGCACTGCTTGGGGCAGGAGGAGAGTAGGGGAAACCAAGGAAGAGAACAGAAAGGTAAGCACCAGCCACAAAAACCTACAAAAGAAGGGAAATTACTGTCTTTAAATATTAAAAAAAAACAAGATCCATGAGTGGGCATCGATCAACAAGGAAAAGATGTGGAGATTCTCACCCGGAGTCCCCAGTGGGCTTCGGGCATATGAGTACTACAGGATGTGTATTAAATAAATTGTTTCAGTTACCAACACCACCATTGTCAAGACACCAACTAAAGCGGCTAGAAGAACACAGATATCAAAGTGCTGGACGGTCCCTGCT…	0.0
94	ENST00000356415.5	ENSG00000116473	protein_coding	1586	ATCCTTCGCGTACTGACGGAAACACTGGCGGCACATATTGAGGCCGTATTTCAGGATCAGACCTGCCGGTTCGAACACACGCGACAAGAGCAAAGAAGTTAAAAGAGAAGTGTCTGTGTGGCTCCTTCCACGTGGGTGAAGGACTGTGCCAGCTGAGAGGTGGTAGAGCAGGAAGCTGCCTGAGGACCTCCATTTATTTGGTGAAAAACTGGGCTCCGCCCTTAAGAGAGCAAGTCGAGGGCCGTGTAGGAGTTGGAGGAGAGAAATGAAATTTTGGAAGAGTCAGCAGAAGATCGTCAGTATTTAAACAGATCACATCATGCGTGAGTACAAGCTAGTGGTCCTTGGTTCAGGAGGCGTTGGGAAGTCTGCTCTGACAGTTCAGTTTGTTCAGGGAAT…	0.0
95	ENST00000538576.5	ENSG00000155380	protein_coding	4374	GCTCGGCGCTGCGATCCGCGCATATAACGGTTAGTTGGGTAACAGCCGGCGGCACGCGGCGCGGACCCCACGGTGCCCTCGCTGCCCTGGTGGGGTCGGAGGGGACCTCCGGGGTTGGGAGACTTTGTCTCCGGCGGAGGGAGGCGGCCCAGCAGAGGGCATCGTGGTCACAGGCAGCCGCGTGGCCTCGGACTGCAGTGCTGGTGAAGGAGACCTTGAGGCGCTGGGGTCAGCGCCTCTCTTAGCCGAGCCGCGGGCCCCGTGCTAAGATGCCGGTCCCAGGCCTGGCCGAGGAGTTGGGTCGTGGTGCCCGGTGACGGTGGGGAAGTCCCTTCCCCCCTAAGTCTTCAATAGGCTCCTCGAGAGATGCTTTGATCTGGAAAAGGGATAACATGAGGC…	1.0
96	ENST00000369604.6	ENSG00000116793	protein_coding	3657	AGACGGCTGAGTCACTGCATCCCGGCGCGGCCCGCAGAAGACGAGCGCCGCTGCCGCCGCCTCCTCCTCCCGGGCTCCCGGGCTCTCGGGGTCCGGGGCCTTTGCACCTGTCTTTTCCAGCTGGGCACAAAGCCTTTTGCTGTCGCCGTGGCGACTGGAGGCCTTCACTTTTAATCCCCCTCATTTTCCAGTTCATTCTCTGCTTATTTTCTGGTCAGTCCGTGACCCTGTAGGCGGCCTCTGACCGGCGATCGATTTGCCGCCCTCAGGGCGCTGGGCGGCCGGCTGCCTCCGAAGCTGGGGCGGCCTCCGCGGTCTCCATGGTAACGGCCTCTCCGGCGTCTCCGCCTGGAGGGGAAGATGCGGCCTGCCTGGCCCGCCGCCTCGCCCCCGGCCTCA…	1.0
97	ENST00000615321.1	ENSG00000081019	protein_coding	2418	AAATGTGTGTTTGTGGGTGAAATGGCTGCGCAGGTCGGAGCGGTGCGCGTAGTACGGGCGGTGGCGGCGCAGGAGGAGCCGGACAAAGAGGGGAAGGAGAAACCTCATGCTGGGGTCTCCCCGCGGGGAGTTAAACGGCAGCGCCGATCTAGCAGTGGGGGGTCTCAGGAGAAGCGGGGGCGGCCGAGCCAGGAGCCCCCTCTCGCTCCCCCTCACCGGCGGCGTCGCAGCCGCCAACATCCTGGGCCGCTGCCGCCAACGAATGCAGCCCCAACTGTCCCAGGCCCTGTTGAGCCTCTTCTCCTGCCGCCTCCGCCGCCACCTTCGCTGGCACCCGCCGGGCCCGCTGTCGCTGCCCCTCTCCCGGCCCCAAGCACCTCGGCCCTCTTCACCTTCTCG…	0.0
98	ENST00000369569.6	ENSG00000134262	protein_coding	3173	ACTCAGGCTCCCACATCAGGACGAGAAGGAGCCCTCGAGTTACCGTGGGAGCTGTGGGAGCTGCCCTGTGACTCTTAGGAAGATGCCGTACCTTGGCTCCGAGGACGTGGTGAAGGAGCTGAAGAAGGCTCTGTGCAATCCTCACATTCAAGCTGATAGGCTGCGCTACCGGAATGTCATCCAGCGAGTGATTAGGTACATGACTCAAGGCTTGGACATGTCTGGTGTTTTTATGGAAATGGTGAAGGCCAGTGCCACTGTAGATATTGTCCAGAAGAAGTTGGTTTATCTGTACATGTGCACATATGCTCCCCTGAAACCAGATCTGGCTCTCCTGGCCATCAATACGCTGTGCAAAGACTGCTCAGACCCCAATCCAATGGTGCGAGGGCTGGCGTT…	0.0
99	ENST00000650450.2	ENSG00000118655	protein_coding	3755	GCTTTGAGTGCCCGGCTCGGCCTCCGCTCCCGCGCGGTTGGGAGTGTCCAGCGCCCTCCGCGATTTGGGCTCCAGCGGGCAGGGTGACTTCCTTTTTCTGCCCACTCTGGTAACTTATTGCTCTGCTGGGCTCTTTCCCTTAGGGTCTCTGGCCCTGTTCTTGCCCCAGCATGACTTTTATCGGGACGCCGTTGTGGAAGCCTCACGCAGGAGCCCTGCCCCCGTGGAGAAGATCCCACTGGTGACTCCAACCCTACCACCATGAATGGGGTCCTGATCCCCCATACGCCCATCGCAGTGGACTTCTGGAGCCTGCGCCGGGCTGGCACCGCACGTCTCTTCTTCTTGTCTCACATGCACTCGGACCACACCGTGGGCCTGTCTAGCACCTGGGCCCGG…	1.0
100	ENST00000369555.6	ENSG00000163349	protein_coding	3966	CTGCGGGGCCCCAGATCTCGTCTCCTCCGCCGCCTCCTCACGGCAGCCCCAGCTCGCGGCTGAGAACCAGACACACCGGCGGTATGGCATCACAGCTGCAAGTGTTTTCGCCCCCATCAGTGTCGTCGAGTGCCTTCTGCAGTGCGAAGAAACTGAAAATAGAGCCCTCTGGCTGGGATGTTTCAGGACAGAGTAGCAACGACAAATATTATACCCACAGCAAAACCCTCCCAGCCACACAAGGGCAAGCCAACTCCTCTCACCAGGTAGCAAATTTCAACATCCCTGCTTACGACCAGGGCCTCCTCCTCCCAGCTCCTGCAGTGGAGCATATTGTTGTAACAGCCGCTGATAGCTCGGGCAGTGCTGCTACATCAACCTTCCAAAGCAGCCAGACCC…	1.0
101	ENST00000369543.6	ENSG00000197323	protein_coding	3457	CTGCGGCTGGGGCTGGGGGCGGCGGCGGCGGCGACGCGGGCGGCGGGCGGCGCGGGGCGGTCCGGCGGGTTCAAAGAGGAAAACATGGCGGAAAACAAAGGCGGCGGCGAGGCTGAGAGCGGCGGCGGGGGCAGCGGCAGCGCGCCGGTAACTGCCGGGGCCGCCGGGCCCGCCGCGCAGGAGGCGGAGCCGCCTCTCACCGCGGTGCTGGTGGAGGAGGAGGAGGAGGAAGGCGGCAGGGCCGGCGCTGAGGGCGGCGCGGCCGGGCCCGACGACGGGGGGGTGGCCGCGGCCTCCTCGGGCTCGGCCCAGGCTGCTTCATCTCCTGCGGCCTCAGTGGGCACTGGAGTTGCCGGGGGCGCAGTATCGACGCCGGCTCCAGCTCCAGCCTCGGCTCCC…	0.0
102	ENST00000369535.5	ENSG00000213281	protein_coding	4326	GGGGCCGGAAGTGCCGCTCCTTGGTGGGGGCTGTTCATGGCGGTTCCGGGGTCTCCAACATTTTTCCCGGCTGTGGTCCTAAATCTGTCCAAAGCAGAGGCAGTGGAGCTTGAGGTTCTTGCTGGTGTGAAATGACTGAGTACAAACTGGTGGTGGTTGGAGCAGGTGGTGTTGGGAAAAGCGCACTGACAATCCAGCTAATCCAGAACCACTTTGTAGATGAATATGATCCCACCATAGAGGATTCTTACAGAAAACAAGTGGTTATAGATGGTGAAACCTGTTTGTTGGACATACTGGATACAGCTGGACAAGAAGAGTACAGTGCCATGAGAGACCAATACATGAGGACAGGCGAAGGCTTCCTCTGTGTATTTGCCATCAATAATAGCAAGTCAT…	1.0
103	ENST00000310260.7	ENSG00000173218	protein_coding	2265	CTCGCTCACAAAAAATTGAGCCGGCCCTGGAGGCCTGGGGGGCGAGTCCGGTTGCGCCTCGGAGAGCGCAACAGGCAGAATTTGTTCCTGTTGAAGAGTGGCTCCTCTTCTAATTTCCAGACTCCTTGAGGTTTTAGGAGTCTGGTAGGTGAAATTTTCTACCTCTAAGGAGAAACAGTACCTGCTCCTTCCTCAAGCGCAAGCCCTCCATTGCTATGGATACCGAATCCACTTATTCTGGATATTCTTACTATTCAAGTCATTCGAAAAAATCTCACAGACAAGGGGAAAGAACTAGAGAGAGACACAAGTCACCCCGGAATAAAGACGGCAGAGGGTCAGAAAAGTCTGTCACCATTCAACCTCCCACTGGAGAGCCCCTGTTGGGAAATGATTCTA…	1.0
104	ENST00000537345.5	ENSG00000163399	protein_coding	3763	AGCAGCGGGGGCGGCCCCGGGACTGAGCCGGCATCCCTGAGCCTGGCTCCCCTCCCTGCGACCGCCGTCACCTCCTTCTCCTTCCTTTTCCCTCCGCCCTCCGTGCCCTGAGGAAAGGCGCGCTCCTCCCCTTCCCCTGGGGCGCTCCGCCGGGGCCTCCTCCCGGGCCTCCGTTCCCGCCGCGGCCCCGGTTCCGGCGGGGGCAGCCTCCGGGTTCGGGGCTCCTTCTCCTGGGGACGCTGGGGCTTAGCTTGCTCCGCGCAGAGGCGGCCGCCCTCCCCCAAAGAAAAAACTGGCTGCTTCTAAGTGCGAAGCCGGCTGGGCGGGCTGGTGCCAGAAAGGGTGTGTCTTCACTGCCCTAAGATGGCCTTTAAGGTTGGACGTGATAAGTATGAGCCT…	1.0
105	ENST00000318837.6	ENSG00000143061	protein_coding	3842	TTCCAAAACTGTTCTCTGGAGCTATAAGTGGATTGCCAGAAATGAGAGATTAGGAGCTGGGAGAAGAGGAAGCGCCTTGTGTTGTGTCTCCTGGAGGCTGCCGACATGAAGTGCTTTTTCCCGGTGCTGAGCTGTCTGGCTGTGCTGGGTGTGGTGTCAGCACAGCGGCAGGTCACCGTTCAGGAAGGACCCTTGTACCGCACGGAGGGCTCCCACATCACTATCTGGTGCAATGTGAGTGGCTACCAGGGACCTTCTGAGCAGAATTTCCAGTGGTCCATTTACCTGCCTTCGTCGCCAGAGCGAGAGGTGCAGATCGTCAGCACCATGGACTCTTCCTTCCCCTATGCCATCTACACCCAGCGCGTCCGCGGAGGGAAGATCTTCATAGAAAGAGTC…	1.0
106	ENST00000449370.6	ENSG00000198162	protein_coding	2082	ACATTCGATTTATTGGAGGCCTACTTGCAGCATATTACCTATCAGGAGAGGAGATATTCAAGATTAAAGCAGTGCAATTGGCTGAGAAACTCCTTCCTGCCTTTAACACACCTACTGGGATTCCTTGGGCAATGGTGAATTTGAAAAGTGGAGTAGGGCGAAACTGGGGCTGGGCATCTGCAGGTAGCAGCATTCTGGCTGAATTTGGTACACTACATATGGAGTTCATCCACCTCAGCTACTTGACAGGGGACCTGACTTACTACAAAAAGGTTATGCACATTCGGAAACTACTTCAGAAAATGGATCGTCCAAATGGTCTTTATCCAAATTATTTGAACCCCAGAACAGGGCGCTGGGGTCAGTATCATACATCTGTCGGTGGCCTGGGAGACAGTT…	1.0
107	ENST00000369442.3	ENSG00000196505	protein_coding	2436	ACTCCAGTCTCCTGGGACTTTGACTCGCCGTACTCGGCGCGCTCCTGCTGAGGGTCGCCGGAGATGTCGCTCGGCCGCCTTCTACCAGGAGCCTGATCCGTGCCGCCCGCCGCCCGGATGGGACCACCAGAGTGCTCTAAAGTCTCCAGTGAATATTGAATTGCTGAGGATTTTGGGAAAAGACAAATCAAAGTTCCCATTCCATGGATCCCTTAGGTGCACCTTCCCAGTTTGTGGATGTGGATACACTACCAAGCTGGGGTGACTCATGCCAAGATGAATTAAATTCCTCTGATACTACAGCTGAAATATTTCAGGAAGACACTGTTCGATCACCTTTTCTTTATAATAAGGACGTCAATGGAAAAGTGGTTCTTTGGAAAGGAGATGTGGCATTAC…	0.0
108	ENST00000652302.1	ENSG00000134250	protein_coding	1847	CGGCGGCTGAGGCGGCGGCCGAGGAGCGGCGGACTCGGGGCGCGGGGAGTCGAGGCATTTGCGCCTGGGCTTCGGAGCGTAGCGCCAGGGCCTGAGCCTTTGAAGCAGGAGGAGGGGAGGAGAGAGTGGGGCTCCTCTATCGGGACCCCCTCCCCATGTGGATCTGCCCAGGCGGCGGCGGCGGCGGCGGAGGAGGAGGCGACCGAGAAGATGCCCGCCCTGCGCCCCGCTCTGCTGTGGGCGCTGCTGGCGCTCTGGCTGTGCTGCGCGGCCCCCGCGCATGCATTGCAGTGTCGAGATGGCTATGAACCCTGTGTAAATGAAGGAATGTGTGTTACCTACCACAATGGCACAGGATACTGCAAATGTCCAGAAGGCTTCTTGGGGGAATATTGTCAA…	1.0
109	ENST00000369390.7	ENSG00000188610	protein_coding	2396	GAGGCAGGAAAAGCGGAAGAGGGAGCGAAAACCAACGTGTTCGGTGACAGACCCCAGCGCCGACTGAGCCTCTAAAGCGACTTCAGCTCTGCCCCACCAACACCACCGCGCGCCCGGGAACAGCCGCTCCGGGAAGAAACCTGAGGGGACTGCGGGGGGCACGAGGGACAGCTGAGGGAAGGGAGGACGCGAGAGAAACAGCGCAAGCACGCTGAGGGCCGGGGGTTGCCAGGAGAGGGGCCCGCGGACCCGCAGAGCGGAGGAAGGTCCGGGAGAAAAGGGGCGGGACGGAGGAGAATCCGGGATCGCCTGGCAGAAAAAGAGAAGGGAGTTTCTGAATCCTGGGAAGAGGAGGCGTGGGTAGGGATGCTTAGCCCGAGATCCGACAGCAGGGAACCG…	0.0
110	ENST00000609196.5	ENSG00000162836	protein_coding	1874	CCCGTTGTTTGCTGGCTGGGCTTTTCCAGTGTCAGAAAGAAGGACCCATCATCATCCACACTGATGAAGCAGATTCAGAAGTCTTGTATCCCAACTACCAAAGCTGCTGGAGCCTGAGGCAGAGAACCAGAGGCCGGAGGCAGACTGCCTCTTTACAGCCAGGAATCTCAGAGGATTTGAAAAAGGTGAAGGACAGGATGGGCATTGACAGTAGTGATAAAGTGGACTTCTTCATCCTCCTGGACAACGTGGCTGCCGAGCAGGCACACAACCTCCCAAGCTGCCCCATGCTGAAGAGATTTGCAAGGATGATCGAACAGAGAGCTGTGGACACATCCTTGTACATACTGCCCAAGGAAGACAGGGAAAGTCTTCAGATGGCAGTAGGCCCATTCCTCC…	0.0
111	ENST00000369146.8	ENSG00000159164	protein_coding	4378	GCATTGCCGCTTCCCTGGTGCCGGGAGCAGTCGCCGCTGCCGCCTCCGCCCGCGGCCGGGACCCCCGTCCTCGCCCGGGACTCCTTACCCGGGGAACCTAGACCAGGTCTCCAGAGGCTTGTGGAAGAGAAGCAGGCGACCCTTCCTGAGTTATCCTGGCTTAGCCTCCCAATCTGGCTCCCCTTCCCCTTCCCATTCCCCTGCTCCCCCTGTCCCTTCCCCATCCACCCAACTGAACTGGGTATAGGTCAAAGCTCCTCTCCTTCCTTTTCCTTCCTAGGCACTCATTGGCTAGGACCTGTTTGCTCTTTTTTTTGTGCCCAGAGATACTGGAACACGCTTCATCTAAGTAACTGTGGGGAGGGGTCTTTTTGACTCTACAAGTCCTTGAGCAAAAAG…	1.0
112	ENST00000417191.2	ENSG00000264522	protein_coding	1425	GGCAAAAAGCCACTGGGGGAGGCCAGTCCCGATCAGTCCTTTCTGGCTCCAGCTCCAGATCCCGTGCGGAGCAACAGCTGCGGCCTGAATTTTGATCTATGTTCTACCTACATCCAGCTGGCTGAAAGTACTTGAGGATCACATGACCCTGGACATGGATGCTGTTCTGTCAGATTTTGTCCGTTCCACAGGAGCAGAGCCAGGGCTAGCGCGAGATCTCCTAGAAGGAAAGAATTGGGATGTGAATGCCGCCCTCAGTGATTTTGAACAGCTACGTCAAGTCCATGCTGGAAACCTACCCCCATCCTTTAGTGAGGGGAGTGGTGGCTCCAGGACCCCTGAAAAAGGGTTTTCTGACAGAGAGCCTACTCGCCCTCCCCGACCCATCCTCCAGCGGCA…	1.0
113	ENST00000271688.10	ENSG00000143418	protein_coding	2544	AGCGCAAGGTGACGGGCGTGGACGCGGCTGTGGGGCCGGGAGCGGAGGGTTGGGGTCTGGCCTCCCGCGCCGGGGCGAAGGGGCAGCCGCAGCGCAGAGGCCCGCCCCGCCCTCCCCTCCCGTCACGCCCAGCCTCCCGGCCCTTGGGCTGCTCGCGGCCTTTTTTTCCCGGCTGGGCTCGGGCTCAGCTCGACTGGGCTCGGCGGGCGGCGGCGGCGGCGCCGGCGGCTGGCGGAGGAGGGAGGGCGAGGGCGGGCGCGGGCCGGCGGGCGGGCGGAAGAGGGAGGAGAGGCGCGGGGAGCCAGGCCTCGGGGCCTCGGAGCAACCACCCGAGCAGACGGAGTACACGGAGCAGCGGCCCCGGCCCCGCCAACGCTGCCGCCGGCTACTCCCTCTTGA…	1.0
114	ENST00000368686.1	ENSG00000160679	protein_coding	2250	GGGCTTCGATGCAGCAACAACAGCAGCTAGCCAGTGCCAGAAACAGAAGACTGGCCCAGCAGATGGAGAATAGACCCTCTGTCCAGGCAGCATTAAAACTTAAGCAGAAGAGCTTAAAGCAGCGCCTGGGTAAGAGTAACATCCAGGCACGGTTAGGCCGACCCATAGGGGCCCTGGCCAGGGGAGCAATCGGAGGACGAGGCCTACCCATAATCCAGAGAGGCTTGCCCAGAGGAGGACTACGTGGGGGACGTGCCACCAGAACCCTACTTAGGGGCGGGATGTCACTCCGAGGTCAGTGCTGTGTACCCTGATAATTGTCGGGCCCTACTCCCTTCCCTTTTCTCTTGGGCTGCTTATGGACACGTTTGTTTAACATCTTTAAGCCTGAATTTGTAT…	0.0
115	ENST00000634544.1	ENSG00000143614	protein_coding	2342	TGGGACACACTGGATCTGTCTTCCAGTTCAGTTCCTGAGGGTCGGTGGAACTTACCCTTCCCTAACCACACCGGGACTTAGAGTACTTTTGGCCTCCCTGCTCTCAATTACATTGAGGAGCGAGCCACTCATGCGAGTGCAGAGGTTCAGGTGCCATTCGCGCGCCCGGTACAGCTTTCCCGTTTCATAAAGGATGGATAGAATGACAGAAGATGCTCTTCGCTTGAATCTGTTGAAGCGGAGCTTGGACCCAGCAGATGAGCGAGATGATGTCCTGGCAAAGCGACTCAAAATGGAGGGGCATGAGGCCATGGAACGTCTGAAAATGTTGGCATTGCTCAAAAGGAAGGATTTGGCAAATCTTGAGGTGCCACATGAGTTACCCACCAAACAGGATGG…	0.0
116	ENST00000368646.6	ENSG00000198837	protein_coding	3781	TCCCCTCTGAAGCACCCCCCACGCTTCTGGGCCCCTGCTGCGAGCTACCCACCAGGCTTTTTCCCAGCTTCTGCACCCTGGGGCGCCTCAGGACCCTTGGGGCTCCTACTCCCCGGGGTTGGGCCATGGAGGCAGATGCAGTGAGTGAGGGGGGGGCCATGGCGGAGGAGCGGCCCCCCCGGCTGGTGGATTACTTCGTGGTAGCTGGGCTTGCAGGGAACGGAGCACCCATCCCTGAGGAAACGTGGGTTCCTGAACCCAGTGGGCCCCTGCGCCCTCCCCGGCCAGCTGAGCCCATCACAGATGTGGCAGTCATCGCTAGGGCACTGGGCGAGGAAGTGCCCCAGGGCTACACATGCATCCAGGCTTCTGCTGGGGGCCACCCCTTGGAACTCAGTG…	0.0
117	ENST00000696573.1	ENSG00000143515	protein_coding	4541	GCTCGCGGTGTCCCCGAGCGCCGGCGGCCGGGAGGATGGCCTGGGCTGCGGGTGGGGCGCGCGCCCGACGGCTGGGGCTCCCCTCTGAGCGGCTGCGGCTCCTGCACCTCCCCGGGGAGCCGCCCCGTCGATGCCACTAAGGCCAAGGACATATAGACGGTCTGCCCTCCCCCACTCAAACCGGGATCATGACGGTCCCCAAGGAGATGCCCGAGAAGTGGGCCCGGGCCCAGGCGCCTCCCTCTTGGAGCCGAAAGAAGCCCTCTTGGGGGACAGAAGAAGAAAGGAGGGCGCGGGCTAATGACCGAGAATACAATGAGAAATTCCAGTATGCGAGTAACTGCATCAAGACCTCCAAGTACAATATTCTCACCTTCCTGCCTGTCAACCTCTTTGAGC…	1.0
118	ENST00000368463.8	ENSG00000163346	protein_coding	3207	AAGCTGAAGACCGAAGCAAGAGCTGGTTCAGGTGGCAGCCACAGCAGCCTCAGGGACCTCAGCAACTATGGCCTCCTGCCCAGACTCTGATAATAGCTGGGTGCTTGCTGGCTCCGAGAGCCTGCCAGTGGAGACACTGGGCCCGGCATCCAGGATGGACCCAGAATCTGAGAGAGCCCTGCAGGCCCCTCACAGCCCCTCCAAGACAGATGGGAAAGAATTAGCTGGGACCATGGATGGAGAAGGGACGCTCTTCCAGACTGAAAGCCCTCAGTCTGGCAGCATTCTAACAGAGGAGACTGAGGTCAAGGGCACCCTGGAAGGTGATGTTTGTGGTGTGGAGCCTCCTGGCCCAGGAGACACAGTAGTCCAGGGAGACCTGCAGGAGACCACCGTGGT…	1.0
119	ENST00000368457.3	ENSG00000163348	protein_coding	3180	GGTTCCGGTTGCTGCCGCCGCTGGCGGGCGGCGAGTCTGGAGAGAGCGCGCAGTTTGCGCGGCGGCTCGGCGCTTCCCTGTCGTCGCACTTTGTGGTTGCTGCAGCTCGGGGGCCTGGGCTGCCCCTGACACCCCTTCTGGGCGATGGTGCAGCCCAAGGGCGCCTCCATCCCCCGCCGCTGCCGCTAACCCGGGTCCCCCACTCCATGGCCGCCTCGGCGCCGCCCCCACCGGACAAGCTGGAGGGAGGTGGCGGCCCCGCACCGCCCCCTGCGCCGCCCAGCACCGGGAGGAAGCAGGGCAAGGCCGGTCTGCAAATGAAGAGTCCAGAAAAGAAGCGAAGGAAGTCAAATACTCAGGGCCCTGCATACTCACATCTGACGGAGTTTGCACCACCCC…	1.0
120	ENST00000449910.6	ENSG00000143537	protein_coding	2946	GCGCGGCGCTGCTGGGTTCTCCGAGGCGACCTGGCCGCCGGCCGCTCCTCCGCGCGCTGTTCCGCACTTGCTGCCCTCGCCCGGCCCGGAGCGCCGCTGCCATGCGGCTGGCGCTGCTCTGGGCCCTGGGGCTCCTGGGCGCGGGCAGCCCTCTGCCTTCCTGGCCGCTCCCAAATATAGGTGGCACTGAGGAGCAGCAGGCAGAGTCAGAGAAGGCCCCGAGGGAGCCCTTGGAGCCCCAGGTCCTTCAGGACGATCTCCCAATTAGCCTCAAAAAGGTGCTTCAGACCAGTCTGCCTGAGCCCCTGAGGATCAAGTTGGAGCTGGACGGTGACAGTCATATCCTGGAGCTGCTACAGAATAGGGAGTTGGTCCCAGGCCGCCCAACCCTGGTGTGGT…	1.0
121	ENST00000491084.5	ENSG00000163463	protein_coding	598	GAGTGGCAGCAGACGCACCAGGTACGAGGAAAGCCTGAGGACCAGGGCGGTGGCCGAGGATGCCCCCTCGACGCATTATTTCCTCCCTGTCGCAAGAGGGCGCTGCGTCCAGGCACTGAGAGGAAGAAAGAGGAGAACGCGAGGAGTAGCAAGTCCGCGTGGTGGGTACGGGCACCTCGCTGGCGCTCTCCTCCCTCCTGTCCCTGCTGCTCTTTGCTGGGATGCAGATGTACAGCCGTCAGCTGGCCTCCACCGAGTGGCTCACCATCCAGGGCGGCCTGCTTGGTTCGGGTCTCTTCGTGTTCTCGCTCACTGCCTTCAATAATCTGGAGAATCTTGTCTTTGGCAAAGGATTCCAAGCAAAGATCTTCCCTGAGATTCTCCTGTGCCTCCTGTTGG…	0.0
122	ENST00000327247.9	ENSG00000177628	protein_coding	2387	TCCCCAGGGCTGCTTTTCTCGCGGCTGCGGGTGGTCGGGCTGCATCCTGCCTTCAGAGTCTTACTGCGCGGGGCCCCAGTCTCCAGTCCCGCCCAGGCGCCTTTGCAGGCTGCGGTGGGATTTCGTTTTGCCTCCGGTTGGGGCTGCTGTTTCTCTTCGCCGACGTGGATCCTCTATCCTTCAGAGACTCTGGAACCCCTGTGGTCTTCTCTTCATCTAATGACCCTGAGGGGATGGAGTTTTCAAGTCCTTCCAGAGAGGAATGTCCCAAGCCTTTGAGTAGGGTAAGCATCATGGCTGGCAGCCTCACAGGATTGCTTCTACTTCAGGCAGTGTCGTGGGCATCAGGTGCCCGCCCCTGCATCCCTAAAAGCTTCGGCTACAGCTCGGTGGTGTGTG…	1.0
123	ENST00000368361.9	ENSG00000176444	protein_coding	2154	GTGCGTACGTGCTCGCTCACGGCGGCGGCGGCGGAGCGGAGAGGCCAGAGCCGGAGACCGAGCTGGGATCGGGCCCCGGGCGGGGGCGGTGCGAGCGGCGCCAAGCAGATCTTAGGGGCGGGGACGGAGCCGGGGCGGGCGGGACTGAAGCGGAGCCCGGGAACGGGGCGGGAGGTCCCAGGGTCCCGGGTTGGGGGGGTGGAGCAGCATTTCGTCGCCGCGGGGGTGCCGGGACTCCGGCCGCAGTGTCGCCGCCATCACGGACTTCCTGTGGGACAAGCGCACGGGCCTCGCCGCCAGAACGATGCCGCATCCTCGAAGGTACCACTCCTCAGAGCGAGGCAGCCGGGGGAGTTACCGTGAACACTATCGGAGCCGAAAGCATAAGCGACGAAGAAG…	0.0
124	ENST00000423538.6	ENSG00000160785	protein_coding	3662	ACTGCCCAAATCCAAGATGGCTACCAGGAGGCCGTCAGTTCTCGGAAGTGCGGCACATCCTCACTCCTGGGAGGCTCAAAGGCTCAAACGCCATTGGCAGAATCCCCGACAGCTCATCCTCCGCCCCCTGCAGGGGGCGGTAATGACAGAGTCCTAATTTCCGGTTCCGGCAGTACCGGTAGCCCAGTCGAGATGGAGGAAGATGCGACCGGCAGACGGCATTCGCTGGGAACGACGGATAGACTGGGGGCTGCGGCCTAGAGGTCCGGGCTTGGAGTTCGCCTCAGACGCGGTGGAGCCGCCGGAGTCTGAGAAGGTCTTCAGGCACCATGGAGGACAAACGCAACATCCAGATCATCGAGTGGGAACACCTGGACAAGAAGAAGTTCTACGTGTTTG…	1.0
125	ENST00000360595.7	ENSG00000116604	protein_coding	3194	GGGGCCTGAGACCACCCCTGCCCTAGGCCCAGCTTTCCTGGACTGCCTGCCCCCACAAACCAACAGCCCGCCCCCAGGTCCCCAGTCGAAGGTATCCTGCAGACCATGAACTGAGCACTGTTCCCAGACCGTTCATGAGCACAGTGTAAGGTGTGCCGAGACCCACCACCCAGCGAGCCCCTCCCCTCCGTAGCACTGAGGACCCCCGGAGAAGATGGGGAGGAAAAAGATTCAGATCCAGCGAATCACCGACGAGCGGAACCGACAGGTGACTTTCACCAAGCGGAAGTTTGGCCTGATGAAGAAGGCGTATGAGCTGAGCGTGCTATGTGACTGCGAGATCGCACTCATCATCTTCAACCACTCCAACAAGCTGTTCCAGTACGCCAGCACCGACAT…	0.0
126	ENST00000368076.1	ENSG00000162734	protein_coding	2694	GCGGCGGCGGCGGCGGCGGGAGCCGAGGAGGAGGTTCCGGACGCTGCTTAGGAACCGGGGACTCAGGAGTGCCCGCGCCCTGAGCGCTCAGCTCCAGAGGCGGGATGCTCACCCCTTCCTAATTGCAGCTCCGAATATTCAGATGGGGACAGTGAAGCACAGATCTCAGGAGTCCTAAGTATTCATGGCTACCACTAAGTTGGATAGAATGGCCTCCGCCCAGACTGCCTGGTGATCCCTGAGCAGCTCTCTGCACTGCTCCAGAAATCAGGAGGATTTTTCAGAGCCCAGAGAGCAGATTTCTCCACGAGCCCTAAGGAAATCTGAATCTCTGGTGAGGAAAGTGACATGGAGGATGAAGGAAACAAGCTCTGCCAAGCCCCACCATGGCCAGGCCAG…	1.0
127	ENST00000294785.10	ENSG00000162736	protein_coding	2822	AGCAGAGAGGCAAGATGGCTACGGCAGGGGGTGGCTCTGGGGCTGACCCGGGAAGTCGGGGTCTCCTTCGCCTTCTGTCTTTCTGCGTCCTACTAGCAGGTTTGTGCAGGGGAAACTCAGTGGAGAGGAAGATATATATCCCCTTAAATAAAACAGCTCCCTGTGTTCGCCTGCTCAACGCCACTCATCAGATTGGCTGCCAGTCTTCAATTAGTGGAGACACAGGGGTTATCCACGTAGTAGAGAAAGAGGAGGACCTACAGTGGGTATTGACTGATGGCCCCAACCCCCCTTACATGGTTCTGCTGGAGAGCAAGCATTTTACCAGGGATTTAATGGAGAAGCTGAAAGGGAGAACCAGCCGAATTGCTGGTCTTGCAGTGTCCTTGACCAAGCCCA…	1.0
128	ENST00000621309.4	ENSG00000158769	protein_coding	4770	GAGGCAGCTCCTGTGGGGAAAGGCGCCAGTGCGCCGAGGCGGGGAGTGGCGGCGGGGTAACACCTGGCCGAGGTGACTCGTTCTGAAGAGCAGCGGTTCCTTACACCAATCGGAACGTGCAGGGGTGGGGAGCTGGCCAATCAGGCGCGGAGGGCGGGGCCGGGCGGGGTTCCACCTGGCGGCTGGCTCTCAGTCCCCTCGCTGTAGTCGCGGAGCTGTGTCTGTTCCCAGGAGTCCTTCGGCGGCTGTTGTGTCGGGAGCCTGATCGCGATGGGGACAAAGGCGCAAGTCGAGAGGAAACTGTTGTGCCTCTTCATATTGGCGATCCTGTTGTGCTCCCTGGCATTGGGCAGTGTTACAGTGCACTCTTCTGAACCTGAAGTCAGAATTCCTGAGAAT…	1.0
129	ENST00000367999.9	ENSG00000143224	protein_coding	1733	GGACGGAGCGTAGGAGAGACCGAAAAGGCTGGGGGTGGGAGTAGCGGATTTGAAGCACTTGTTGGCCTACAGAGGTGTGGCAAGCAGAGCACCTCAGAACTCAGGCGTACTGCCCGCCGCCCGAGCCCTGCGAGGGCCGATAGCGAGGGTGTGGCCCTTATCTGCACCCAGCAGAGCGCCGGCGGGGTACGGTCTTAGGACCTCGATCTCCTTCTCCCTCATTTTCTCTCATCCCTACCTATTGTGGGTTTCCGCATGGGCCGGACCGTGGTCGTGCTGGGCGGAGGCATCAGCGGCTTGGCCGCCAGTTACCACCTGAGCCGGGCCCCCTGCCCCCCTAAGGTGGTCCTAGTGGAGAGCAGTGAGCGTCTGGGAGGCTGGATTCGCTCCGTTCGAGGC…	0.0
130	ENST00000699846.1	ENSG00000185630	protein_coding	4697	ATGGGAAAATAAACCATCCGCATATAAGAAATGAATGAGTTTTGAGTATCCGAGGAGCCCAGGAGGAGGAACCCACAGACCCCCAGCTGATGCGGCTGGACAACATGCTGTTAGCGGAAGGCGTGGCGGGGCCTGAGAAGGGCGGAGGGTCGGCGGCAGCGGCGGCAGCGGCGGCGGCTTCTGGAGGGGCAGGTTCAGACAACTCAGTGGAGCATTCAGATTACAGAGCCAAACTCTCACAGATCAGACAAATCTACCATACGGAGCTGGAGAAATACGAGCAGGCCTGCAACGAGTTCACCACCCACGTGATGAATCTCCTGCGAGAGCAAAGCCGGACCAGGCCCATCTCCCCAAAGGAGATTGAGCGGATGGTCAGCATCATCCACCGCAAGTTCA…	1.0
131	ENST00000367874.5	ENSG00000152382	protein_coding	2096	GGTCTGCGGTCGGGCTGAGACACGCGGAGCAATGGCGACCTTTGTGAGCGAGCTGGAGGCGGCCAAGAAGAACTTAAGCGAGGCCCTGGGGGACAACGTGAAACAATACTGGGCTAACCTAAAGCTGTGGTTCAAGCAGAAGATCAGCAAAGAGGAGTTTGACCTTGAAGCTCATAGACTTCTCACACAGGATAATGTCCATTCTCACAATGATTTCCTCCTGGCCATTCTCACGCGTTGTCAGATTTTGGTTTCTACACCAGATGGTGCTGGATCTTTGCCTTGGCCAGGGGGTTCCGCAGCAAAACCTGGAAAACCCAAGGGAAAGAAAAAGCTTTCTTCTGTTCGTCAGAAATTTGATCATAGATTCCAGCCTCAAAATCCTCTCTCAGGAGCCCA…	0.0
132	ENST00000420254.7	ENSG00000143190	protein_coding	1896	TAAGAACATACTGTAGATTTGTTAGAAATAGTAGTACCTTCTTTCCCCACCCCAAACTGCTACCTGTTTCTTCCTTGTTTGGACTCTCTGCTCCTCTAGAAGATTTCACAGCAATGCTGGACTGCAGTGACTATGTTCTAGACTCAAGAATGAACAATCCGTCAGAAACCAGTAAACCATCTATGGAGAGTGGAGATGGCAACACAGGCACACAAACCAATGGTCTGGACTTTCAGAAGCAGCCTGTGCCTGTAGGAGGAGCAATCTCAACAGCCCAGGCGCAGGCTTTCCTTGGACATCTCCATCAGGTCCAACTCGCTGGAACAAGTTTACAGGCTGCTGCTCAGTCTTTAAATGTACAGTCTAAATCTAATGAAGAATCGGGGGATTCGCAGCAGC…	0.0
133	ENST00000466652.2	ENSG00000143162	protein_coding	1997	GCGCCGAGCTCCGGCTGGGTCCCTGCAGGTCTTGGGGCCCGGGACTCTTCCTGGAGACACCGCCATGGCCGGGCTATCCCGCGGGTCCGCGCGCGCACTGCTCGCCGCCCTGCTGGCGTCGACGCTGTTGGCGCTGCTCGTGTCGCCCGCGCGGGGTCGCGGCGGCCGGGACCACGGGGACTGGGACGAGGCCTCCCGGCTGCCGCCGCTACCACCCCGCGAGGACGCGGCGCGCGTGGCCCGCTTCGTGACGCACGTCTCCGACTGGGGCGCTCTGGCCACCATCTCCACGCTGGAGGCGGTGCGCGGCCGGCCCTTCGCCGACGTCCTCTCGCTCAGCGACGGGCCCCCGGGCGCGGGCAGCGGCGTGCCCTATTTCTACCTGAGCCCGCTGCAGCT…	1.0
134	ENST00000359523.7	ENSG00000197965	protein_coding	4978	GCAGAGCTGGAGAGCCGCGGCTGGGACCGGAGTGGGGAGCGCGGCGTGGAGGTGCCACCCGGCGCGGGTGGCGGAGAGATCAGAAGCCTCTTCCCCAAGCCGAGCCAACCTCAGCGGGGACCCGGGCTCAGGGACGCGGCGGCGGCGGCGGCGACTGCAGTGGCTGGACGATGGCAGCGTCCGCCGGAGCCGGGGCGGTGATTGCAGCCCCAGACAGCCGGCGCTGGCTGTGGTCGGTGCTGGCGGCGGCGCTTGGGCTCTTGACAGCTGGAGTATCAGCCTTGGAAGTATATACGCCAAAAGAAATCTTCGTGGCAAATGGTACACAAGGGAAGCTGACCTGCAAGTTCAAGTCTACTAGTACGACTGGCGGGTTGACCTCAGTCTCCTGGAGCTTCC…	1.0
135	ENST00000630869.1	ENSG00000213064	protein_coding	1073	GGAAGAGCCGTCAACTTAGCGAGCGCAACAGGCTGCCGCTGAGGAGCTGGAGCTGGTGGGGACTGGGCCGCAATGGACAAGCTGAAGAAGGTGCTGAGCGGGCAGGACACGGAGGACCGGAGCGGCCTGTCCGAGGTTGTTGAGGCATCTTCATTAAGCTGGAGTACCAGGATAAAAGGCTTCATTGCGTGTTTTGCTATAGGAATTCTCTGCTCACTGCTGGGTACTGTTCTGCTGTGGGTGCCCAGGAAGGGACTACACCTCTTCGCAGTGTTTTATACCTTTGGTAATATCGCATCAATTGGGAGTTGTGTTTTGCACTTACCCTGTGTTCTGCCTTTTGGTGGCATAACAAGGGACTTGCACTTATCTTCTGCATTTTGCAGTCTTTGGCATTGA…	1.0
136	ENST00000689522.1	ENSG00000143153	protein_coding	4435	GTCTCGCACTCCGAGAGCCGCAGCGCCACCCACCCTCCGGACCGCGGCAGCTGCTGACCCGCCATCGCCATGGCCCGCGGGAAAGCCAAGGAGGAGGGCAGCTGGAAGAAATTCATCTGGAACTCAGAGAAGAAGGAGTTTCTGGGCAGGACCGGTGGCAGTTGGTTTAAGATCCTTCTATTCTACGTAATATTTTATGGCTGCCTGGCTGGCATCTTCATCGGAACCATCCAAGTGATGCTGCTCACCATCAGTGAATTTAAGCCCACATATCAGGACCGAGTGGCCCCGCCAGGATTAACACAGATTCCTCAGATCCAGAAGACTGAAATTTCCTTTCGTCCTAATGATCCCAAGAGCTATGAGGCATATGTACTGAACATAGTTAGGTTCCTGGAA…	1.0
137	ENST00000610051.5	ENSG00000094975	protein_coding	2925	GTGGACGAGCCGGTGGCTGCAGCGGCGGCGGTCCCCGGAGTCCTGTGAAGCGCCCCTGTCCGCGCCTCTGTGGGGCCCTCAGAGAGGGCTGCCAGGACGCGAGCCACTGAGGAGCCGCTCAGCCAGCGCCATAGCCCTTAGGACTATCGGTCACATTCTCGCGCTCCTGCTCCGGCTCCTCCATCTTGGCCTCGGCAGTGGCGGCTGCCGGGAGGATGTGCCGCCTTCTGGCAGGGGGAAGAAGGAGGAGAAGATGAAGAAGCACCGGCGGGCCTTGGCCCTGGTCTCCTGCCTCTTTCTGTGCTCTCTGGTCTGGCTTCCCAGCTGGCGTGTATGTTGTAAAGAGAGTTCTTCAGCTTCAGCGTCATCATATTACTCTCAAGATGACAACTGCGCACT…	1.0
138	ENST00000649067.1	ENSG00000117593	protein_coding	3820	GGGCGGAGTTGAAGGGCGCTTGGACCCCAGCGGCGATCTGTGTTTGGGTTCGCGCTCTGGGAGAATTTTGGCTTTGCTCGCCTTCCTCTTTCAGAAGACTCGAAATCGGCCAGCAGGTCTGCGAGATTTGAAACGCGACTGTTACTCCTTGTTTTCCGGTTCTGGCCGCGGGAGCCTCTCGAGAAGCGTGGAAAGAGGAGAAGGGCGTATACCTTGTGACCGCCTCTGGTTGTCTTGGGCTCGCGCCTGGCGCCGCTACGTGGAGTCGCTCTCTCGTCGTCACTTTTGGCTGCCGACTTGTTGAGTAGAAGTGCAGACTGATGCTTTAAGACTCAGGGAGAGGTCTTTCCCTTATCTCCACCCCAGCAAGCACCCCAGAGACCTTGGAGATTTGTCTTG…	1.0
139	ENST00000324778.5	ENSG00000116191	protein_coding	906	GAGGCGACGGCCGCGGCTGCACAGGAATAATGTATTTGTGGCCTTGGACATGAGGCAGTCAGTCCTCTGTTGCTGTTAACATAAGGTCAGGGACTGATGAGGAAAGCATGGACCTAATGAACGGGCAGGCAAGCAGTGTCAATATTGCAGCTACTGCTTCTGAGGGTCAGATAACATTAATGGATGTTCCAGTATTTAAAGCTATTCAACCAGATGAGCTTTCAAGTTGTGGATGGAATAAAAAAGAAAAATATAGTTCTGCACCAAATGCAGTTGCCTTCACAAGAAGATTCAATCATGTAAGCTTTTGGGTTGTTAGAGAGATTCTTCATGCTCAAACATTAAAAATTAGAGCAGAAGTTTTGAGCCACTATATTAAAACTGCTAAGAAACTGTATG…	0.0
140	ENST00000440702.5	ENSG00000116199	protein_coding	603	GGCCGCGCCGAGCGAGCGCTGGGATTGGCCGTCGGGCAGGCGCTACGCTAGGACGGAACTGTGGAAGGTGCATCAGTGAAGAAATGGACCAATGTGTATAATCATGGAATCTCCTTGCTAACCATCACCACCAGCTCTCCTTAATACATGAGCAAGAGTGGGTCAGGGGAGAAGGAAAAGAGGTCAACATGAAGCTAAAGCAGCGAGTCGTGCTGTTAGCAATTCTCCTTGTCATTTTTATCTTCACCAAAGTTTTCCTGATTGACAACTTAGATACATCAGCTGCCAACCGGGAGGACCAGAGGGCCTTTCACCGAATGATGACTGGCTTGCGGGTGGAGCTGGCACCCAAGCTGGACCATACCTTGCAGTCTCCCTGGGAGATTGCAGCCCAGTGGG…	1.0
141	ENST00000426956.1	ENSG00000057252	protein_coding	870	GTATTAGCAAGACATGAAAATCTGTAGGGGCACCAGAACCTTTAATCAAGCTCATGTTTTATTGTAAAATATTAGGATGTAGACAATACAATGGTGGGTGAAGAGAAGATGTCTCTAAGAAACCGGCTGTCAAAGTCCAGGGAAAATCCTGAGGAAGATGAAGACCAGAGAAACCCTGCAAAGGAGTCCCTAGAGACACCTAGTAATGGTCGAATTGACATAAAACAGTTGATAGCAAAGAAGATAAAGTTGACAGCAGAGGCAGAGGAATTGAAGCCATTTTTTATGAAGGAAGTTGGCAGTCACTTTGATGATTTTGTGACCAATCTCATTGAAAAGTCAGCATCATTAGATAATGGTGGGTGCGCTCTCACAACCTTTTCTGTTCTTGAAGGAGAG…	1.0
142	ENST00000495650.1	ENSG00000169905	protein_coding	888	CGGCCGCTGGGTGCAGCCGAGCGGTGTGGAGCGGAGAGAATACTCGAAGGGCTCTCCTGATACTAACAGTTTTACGATTTAAAACTTCGCCAGAATTTGTATGTGACGCATTCCCAGACTCTTCAGCCAACTGAGCATCAGCTTCTTCACAGCAATTGGGTCCTGATTAATGTCCTCCCAAGACAGACTTCATTGGATCCACGATCAAGAGGACTCTGCCAGGTTTTTCTGACCCCTCTACATTGCTATAAAGTGCCAAGGCCTTAAGACTTGGGTACGTGTGTTACAACGGCAAGAGTGCCAGCGCCAACAAAAGACCCATTGGACCTGTCAGCTCCTCTGTTTCACCAAGCAGACACAATAACCTTACCAACAAAGCAGAGTAAGCCAAGTGCCTCT…	1.0
143	ENST00000367595.4	ENSG00000230124	protein_coding	1293	ACTGCCCCTCGACTCCTGTTCCGTTGGAGGGGCCTGAGGCGAGCCTGAGCGCGCTGTTGGCCGGAGGGAAGCCGGAGGAGACCGGGTCGACTGGGCAGAGCGGCAGAGGGTCGAGGAGCCTGCTCTGCACGCCCAGGGAGTAGAAGTGGGCAGGGAGCAGGGTCACGTGAGGGAGCGCGCCGCGACTGAGCTTGGGTCCGACTGGAGCTCAGGCTCGCGACCCAGACTGGTGGGCCAGGCCTCCAAGCCGGCCTTACACCCAATCCAAGGAGGACAGACCGGACACAGAGGGACGGAGCGAGCAAGGAGACATGGCTTCATCATTCCTGCCCGCGGGGGCCATCACCGGCGACAGCGGTGGAGAGCTGAGCTCAGGGGACGACTCCGGGGAGGTGGAGT…	0.0
144	ENST00000367589.3	ENSG00000143324	protein_coding	4126	GGAGGAAGATGGCGGGCGGGCTGCTCTGAAGAGACCTCGGCGGCGGCGGAGGAGGAGAGAAGCGCAGCGCCGCGCCGCGCCGGGGCCCATGTGGGGAGGAGTCGGAGTCGCTGTTGCCGCCGCCGCCTGTAGCTGCTGGACCCGAGTGGGAGTGAGGGGGAAACGGCAGGATGAAGTTCGCCGAGCACCTCTCCGCGCACATCACTCCCGAGTGGAGGAAGCAATACATCCAGTATGAGGCTTTCAAGGATATGCTGTATTCAGCTCAGGACCAGGCACCTTCTGTGGAAGTTACAGATGAGGACACAGTAAAGAGGTATTTTGCCAAGTTTGAAGAGAAGTTTTTCCAAACCTGTGAAAAAGAACTTGCCAAAATCAACACATTTTATTCAGAGAAGC…	1.0
145	ENST00000258301.6	ENSG00000135823	protein_coding	4810	GATTCGGCCAGTGGTGCTGAGCGAGTGCTGGACCAGCGGCCGTCCTGTGCACCTGGCCTGTGCGCGTGCCCGCTGCTCGGCTTCACCCAGACTAAGGCGCGGGCAGCTGCGGGAACAGGCGGGGTGGGCGGAGGGAGACCGGGAGGCACGGGCGCCCTGTGCGCGGAGGAGGTGAAGGCGGCCGGGGCCGGGACGCCATGTCCATGGAGGACCCCTTCTTTGTGGTGAAAGGAGAGGTACAGAAAGCAGTCAACACTGCCCAGGGATTGTTTCAGAGATGGACAGAGCTCCTCCAGGACCCCTCCACAGCAACAAGGGAAGAAATCGACTGGACCACCAACGAGCTGAGAAATAACCTCCGGAGCATAGAGTGGGATCTAGAGGACCTTGATGAAACCA…	1.0
146	ENST00000367498.8	ENSG00000116679	protein_coding	4113	AGTGTCTCCCGGTCGCGCGTGGAGGTCGGTCGCTCAGAGCTGCTGGGCGCAGTTTCTCCGCCTGCTGCTTCGGCGCGGCTGTATCGGCGAGCGAGCGAGTTCCCGCGAGTTCTCGGTGGCGCTCCCCCTTCCTTTCAGTCTCCACGGACTGGCCCCTCGTCCTTCTACTTGACCGCTCCCGTCTTCCGCCGCCTTCTGGCGCTTTCCGTTGGGCCGATTCCCGCCCGCTTCCTCCTGCTTCCCATCGAAGCTCTAGAAATGAATGTTTCCATCTCTTCAGAGATGAACCAGATTATGATGCATCATTATCACAGAAGAAATTCGTGTCTATAGCTTTTAAGGACTTGATTACATCATTTTCAAGCCTGATAGTTTTGGAATCACCATTAGAGCTTAAGA…	0.0
147	ENST00000613151.1	ENSG00000047410	protein_coding	2478	GCGCAAGAGGATCAGGGATAGCCTCTGAGCTCGGGTTCCCAGGGTTCGTAGCTTCCAACGGCTGCGCGCGCACTTCGGTCGCGGGCGGTGAGGTGCTGTTGCTGAAACGCTGCCGCTGAGGGTGGACTCGATTTCCCAGGGTCCCGCCGCGGGAGTCTCCGGCGGGCGGGCGCGCGCGAGCCACCGAGCGAGGTGATAGAGGCGGCGGCCCAGGCGTCTGGGTCCTGCTGGTCTTCGCCTTTCTTCTCCGCTTCTACCCCGTCGGCCGCTGCCACTGGGGTCCCTGGCCCCACCGACATGGCGGCGGTGTTGCAGCAAGTCCTGGAGCGCACGGAGCTGAACAAGCTGCCCAAGTCTGTCCAGAACAAACTTGAAAAGTTCCTTGCTGATCAGCAATCC…	0.0
148	ENST00000367385.9	ENSG00000151414	protein_coding	4114	ACACTCCTGACAGCGGCGGCAGCAGGAGGAGGATCGGGAGTCGCGGGAGGATGGGCCGCCGCTAGGCTCGCACTCCGGACGCGCCTCGCAGTGCGCAGGGTGGGTGCCCCGCGCCTGCAGCGTCCGCCGGGGCGGCGCGGCGGGAGGTGGCCGACAGGCTCCGGGCCTCGCAGCCTCAGCCCCCGGCCCAGCGCGCTTTCCGACGGCGGCGCCGCGCCGAGCCACCCGCCCGCCCAAGGTCTCTCGCGGGCGGGAGAACGGAAAACTCCCAACTTCCTGAGTTCTAAAGTTCCTGTTGCTTCAGACAATGGATGAGCAATCACAAGGAATGCAAGGGCCACCTGTTCCTCAGTTCCAACCACAGAAGGCCTTACGACCGGATATGGGCTATAATACATT…	1.0
149	ENST00000367330.6	ENSG00000116857	protein_coding	1994	GGGTCTTTTGCGGCTGCAGCGGGCTTGTAGGTTCGTGGACGCGGCATTGGGGGAGGGGACGGGGGTCGCGGGGCTATTGGGGGTCCCAGTCCGGCTTAAGACCTCTGGGCGTGGTGGGCACCGGCCTTCGCCGTCGGAGCAGGGGTCCCAGACTCGCACCCAAAAGTTCCCGTCGGGCCCGAGCGGGGAGGAGCTGCGGGGCGGGCAGAGGCGGAGATGGCGGAGGGCGGTGGGACGTGATGCGCGGGTCAGAGCCGGGCCTTGAGAAGGAACTGGAGGCCCCTGGCAGCGGTGTCCCCTCGAGGACCCCTCTGCCGGGCTCACCAGGTGGCTGGCGGAGAGCCGGAGAGTTGGGCGGGAGGGAAGCAGGGTTTGGCGACCAGGTTTAGCAGGCCTTGG…	1.0
150	ENST00000356729.5	ENSG00000058668	protein_coding	613	GGATTGGAGAACTTCTGTGGGGCCAGTTCATCTCCGCAATACCTACCCGATCCCTGAAGTTCCTGAAGGAGGCTGGGCATGGCACCACCAAAGAGGAGATCACCAAGGATGCCGAGGGACTGGATGAGATTGACCATGCTGAGATGGAGCTGCGCCGAGGCCAGATCCTCTGGTTCCGGGGCCTGAACCGTATCCAGACTCAGATCGACGTAATTAACACATTCCAGACGGGAGCCTCTTTTAAGGGAGTCCTAAGGCGACAGAACATGGGTCAACACCTTGATGTAAAACTTGTTCCTAGTTCATCCTATGTAGCAGTTGCACCAGTCAAATCTTCCCCCACCACTTCTGTTCCTGCTGTTTCATCTCCTCCTATGGGCAGTGAGTGATAGTCTATTA…	1.0
151	ENST00000367214.5	ENSG00000058673	protein_coding	3451	TTTTCTGCTAGTGCTGCTGCTGCTGGGAGGACGACGGACGGCAGCGGCCAAGCAAGAAGAAAGACGTGGCAGCAAGCGGGAGTCGGGGATAGTGTCATCGGTTCGGTAAAGTTTCTGTTCTCTGGGTCCCGGTACTTTGGAGCTTGTCTCAAACTCCACATACAGAAAGCCACCGACCTTATTCCGGTATCCTACACCCATTCCCCACTCTCATTACACTCCCACCCCTGGCCCTCAGCGTCGGAGTCAAGAGCAACAGGGACACTTCCGTTCTCCTTGTAGGACTGGTGAAACCGTAATGAAGAACACCCCTAAACTCCCATAATCGGTGCGGATTCCTATGGGGAAGGCCTATATTGTTGACATCTTCCAGGCCTTGGTTCTGGACCTTGAGAAAGA…	0.0
152	ENST00000367179.7	ENSG00000198625	protein_coding	697	GGGGAAACTTTATAGTCATCTTGGTACGTGGCGAGGGTTTCATATGTTTTCTGAATTATGCCTAATTTTGTAGTAGACTGGAGGGTTTATACAGATAGCCTGTTTTTAACAGTAGATTTTGGCCTTTGTGCAGAGGAAAGTTCCACTTCCAGAAAAAGAACTACAGAAGACGATATCCCCACACTGCCTACCTCAGAGCATAAATGCATACATTCTAGAGAAGATGAAGACTTAATTGAAAATTTAGCCCAAGATGAAACATCTAGGCTGGACCTTGGATTTGAGGAGTGGGATGTAGCTGGCCTGCCTTGGTGGTTTTTAGGAAACTTGAGAAGCAACTATACACCTAGAAGTAATGGCTCAACTGATTTACAGACAAATCAGGATGTGGGTACTGCC…	0.0
153	ENST00000264515.11	ENSG00000117222	protein_coding	4367	GCCAGTCTCTTCGCGGCGTCCACCACTTAGACGCAAGTTGCTGAAGCCGGCCGGGGAGAAGGTGTTGTTGCCGGAGCTGAGACCGGGCGGCCACAGTCCGCAGGGATGAACCTCGAGTTGCTGGAGTCCTTTGGGCAGAACTATCCAGAGGAAGCTGATGGAACTTTGGATTGTATCAGCATGGCTTTGACTTGCACCTTTAACAGGTGGGGCACACTGCTTGCAGTTGGCTGTAATGATGGCCGAATTGTCATCTGGGATTTCTTGACAAGAGGCATTGCTAAAATAATTAGTGCACACATCCATCCAGTGTGTTCTTTATGCTGGAGCCGAGATGGTCATAAACTCGTGAGTGCTTCCACTGATAACATAGTGTCACAGTGGGATGTTCTTTCAGGC…	1.0
154	ENST00000457820.1	ENSG00000117597	protein_coding	2895	ACTGCTCTACATGGAGCTTTTTAGCTCCACTTCCTCAGCAGTTTCACCTCAAGATCCTGTTCCTTCCTCTTACCCCACTAAGGCTGCTGTTGCTGTCTGCACAGGTACTGATAGTGGTGCCATTCCGGGAAGCTGCTTTGCGGGTGGTGCAGCTCTTCATCAGCCTCCTCGAGGGTGACAGCAAGAAGAAAATCATTGTGAGCAACAAAAAGAGGTTTCAGGGAGAATATGGATCAGATCCCGAGGAGAGACCACCCAACTTGAAGAGGCCTGAGGATTATGAAGCCGTATTTGTGGGCAATATTGATGACCACTTCAGGATTGGAGTGGCAATACTTCAGAGAAGCATCCGACTCTATGCCCCGTTTTACTCCTCGGATATCCTCATTGCTTCCCCCC…	0.0
155	ENST00000419091.7	ENSG00000117625	protein_coding	4474	GTTGTTGTGAGGCGACTGCGCTACTGCCGGAGCGGGGCGGTTATGGCGGCTCCATATTAACAGCCTCCTCCTCCTCCGCCGCCGCCGCCGTCTCCTCCTCCTCCTCCTTTCCCTCCCGCCCGCGCTCTAAGCCATCTCCGCCTTCACCCTGACGCCTGCCTCTTCCCCTCACCTTTCCCCCTCCCCTGTTCTACCATGCCCGGCATGATGGAGAAAGGGCCCGAGTTACTGGGGAAGAACCGATCGGCCAACGGCAGCGCCAAGAGCCCGGCAGGCGGCGGCGGCAGCGGCGCCTCGTCCACCAACGGCGGGCTGCACTACTCAGAGCCCGAGAGCGGCTGCAGCAGCGACGACGAGCACGATGTTGGGATGAGAGTCGGAGCCGAATACCAAGCTCGG…	0.0
156	ENST00000261461.7	ENSG00000066027	protein_coding	3245	AGTCGCCTGTACCAACCACCTTCTCAAGTTGTAGCGGTCGCTCGCCTGGGGTTCTCCGTGGGCGGCCGACGGGCGCGTGGGGGAGGGGGTTCGGGCCGCCCAGCGCGGCAAGGAGCGAGTGTGTGCACGCAGAGGGCCGGGGCTACGGGGCAGCGCCCCGGGCGATGAGGGGCCGGCGTTGACCGGGAAGAGCGGGCACCGCGGCAGTGGCTCCGAGGGGACCCGCGATGGCAGCGCCCTGAGAGGAGGCTCCAGGCAGGGCGGGCTGCGCTGGCAGCGGCCGCTGAGGTGCTGGCCGGCCGGCTGGCTGGCGACGGGGGCAGAAGCGACGAGAGGCGCGCTCGGCACCCGCACCCCCGTGCCCCCGCCTCAGTTGTCTAAACTTCGGGCTCTCTTCCA…	0.0
157	ENST00000543470.5	ENSG00000136643	protein_coding	4227	TCTCTGCTGACCCGGAAGCAGAGCTGTGCAGCTGAGGCGCCGCCGTGGAGCCGCCTTGGAGCCACCGCCCCCTCGCCGCTTCGCCGCTGCGTTGGGGAACCTGGACCGCGGCGGCGCCGGGTTTCCCTCATGATCCCGGGCGGGTGGCGGCGGCGGCAGAGGCGGCGGGAGGATGACCTCTTACCGGGAGCGGAGTGCCGACCTGGCCCGTTTCTACACTGTCACCGAGCCCCAGCGACACCCGAGGGGCTACACAGTATATAAGGTCACCGCCCGGGTTGTTTCACGAAGAAATCCAGAGGATGTCCAGGAGGGAGAATCCTGAACCAACCTATCCATGAACATACTCTCTGCCATTTTCTTAGTCCTTTTTTCGGGAAAACTCTTTTATAATAACAA…	1.0
158	ENST00000469520.6	ENSG00000162813	protein_coding	2737	ATTAGCTGGGTGTGGTGGCGCGCACCTCCACCAGTAGTCCCAGCTACACGGAAGGCTGAGGCGGGAGGATGGCTTGAGCCTAGAAGTGGGAAGGCAGCAGTGAGCCGTAATCGACTCTGGGCGACAGAGCAAGCTATCTATCGCTTAAAAAAAAAAAAAAAAAAAAAAAAAAAAAGGTGACTTGCACCTACGGAGAGCTTGGAGAAAACACGGACAAGTGGAATTTTCCCGCGGATCAGGAGTCTAAAGAGGCAGTGTGAAATCGCTGTTGTGCGCTTGCGCGCAGTTTCCCGCATGCTCAGTAGCTGAGGTAGGGATGCCATCCTTCTCAAAAGACTTATTGACAGTGCCAAAGCTCGGTACTGGACACAACGAGGGACCTGGGTCTACGATAACGCG…	0.0
159	ENST00000366922.3	ENSG00000067704	protein_coding	3530	ACTCGGCTCCCCTTGGTTTCCTGGGGTCCTGCCCCTTCAAGCTGGGGCGGGAGCGGAGGACCCCGCTCTCAGGGGTTGCCGGACCATGCGTTGGGGGCTGCGCCCTCGCGGGCCGGGCGCGGCCGCCCTGGCCACTGCCCGAAGTTTGTGGGGGACGCCCCGCCTTCCCTGCAGCCCGGGATGGCAAGGGGCGACGAAGAGGCTTCTGGTGCGGTCGGTCTCCGGGGCCAGTAACCACCAGCCGAACTCGAATAGTGGCAGATACCGGGACACGGTGCTGCTGCCGCAGACGAGCTTCCCCATGAAGCTGCTGGGCCGCCAGCAGCCGGACACGGAGCTGGAGATCCAGCAGAAATGTGGATTTTCAGAACTTTATTCATGGCAAAGAGAAAGAAAAGT…	1.0
160	ENST00000354906.7	ENSG00000154305	protein_coding	3045	ATTAGTCCCAGATAGCAAACAGGGGAAACCACAGTCAGCAACAGATTATAGTGACCCTGACAATGTAGATGATGGTCTTTTTATTGTAGACATTCCTAAAACAAATAATGACAAAGAAGTAAACGCAGAACATCACATTAAAGGAAAAGGGAGGGGAGTTCAGGAATCCAAGAGGGGCCTGGTACAAGATAAGACAGAATTAGAGGATGAAAATCAAGAAGGCATGACTGTGCACAGTTCTGTTCACAGCAATAACCTCAACTCTATGCCAGCTGCTGAAAAGGGTAAAGACACATTAAAATCAGCTTATGATGATACAGAAAATGACCTAAAAGGAGCAGCTATTCATATCTCAAAAGGAATGCTCCACGAAGAAAAGCCTGGAGAGCAGATTTTGGA…	1.0
161	ENST00000340020.11	ENSG00000186063	protein_coding	2975	CAAAGTTTGGCTGTGGCGGCAAATGGGCTTGGGCGGCTCCTCGGCGGGTGGCGGTGGTGGCCGTAGCGGTTCCTCCTGGCCCTGTTAATGTCGGGGCCAGGCCGGGGGAGGATGGCGCCCTAGAACCCGGCCTTGCTGGGGTAGGGGCGGGAGGGGACGGGGTGGGGACCGGCCATGTCGGAGGTGACCCGGAGTCTGCTGCAGCGCTGGGGCGCCAGTTTTAGGAGAGGCGCCGACTTCGACTCTTGGGGCCAGCTGGTGGAGGCGATAGACGAGTATCAGATATTAGCAAGACATCTACAAAAGGAGGCCCAAGCTCAACACAATAATTCTGAATTCACAGAAGAACAAAAGAAAACCATAGGCAAAATTGCAACATGCTTGGAATTGCGAAGTGCA…	1.0
162	ENST00000340934.10	ENSG00000162819	protein_coding	4104	ACTGCGCCGAGGGCCGCCATCGCTATTGCGGCATTCTCCCTCGGCTCCGGAGGTAGGGGCAACTCTTCTCTTCCTGTCTGGGAAAAAGACCATAGCTCAAAAGGAAGGCCGAGGGAGAAGTTAGAAAGGGATGATGAACGAAGCGTTTTGAGGGGACTGCAACGCCGCGGCAATACCCGCCCCTGAGCTGCGCGCACTACCGCCTCGGTAGCTATCATGGCCGCCGGGTCACGTGACTCCGGCTTGGCGCCGTCCTGGTTTTCCGTCACCCTGGTTCTGTAGTCTCGGTTCTCCGACTCCCTCTTTTTCTCGCTTGTGGACTCCGATATATTGCCCTTCTTCCCTTAGAAGAACTGCTGAACCGACTCTGAGAAATTTGAAAACATCTGGAGAAAATGA…	0.0
163	ENST00000424254.6	ENSG00000143756	protein_coding	1334	AAGGAATCAAGCCCCCAAGATGGCGGCAGCGGCGGAGGAGCGGATGGCAGAGGAAGGAGGCGGCGGCCAAGGCGACGGCGGTTCCTCTTTGGCCTCCGGCTCTACCCAGCGACAGCCTCCACCGCCCGCGCCACAGCACCCGCAGCCGGGGTCCCAGGCGCTCCCAGCCCCCGCGCTGGCTCCGGACCAGCTGCCTCAAAACAACACGCTTGTGGCGCTGCCCATCGTAGCCATCGAGAACATCCTCAGCTTTATGTCCTACGACGAAATTAGCCAGCTCCGCCTGGTTTGTAAAAGAATGGACTTGGTCTGCCAGAGAATGTTGAATCAGGGATTTCTGAAAGTGGAGAGGTACCATAATCTATGTCAGAAACAAGTTAAAGCACAACTCCCAAGGAG…	1.0
164	ENST00000679088.1	ENSG00000143801	protein_coding	3703	GGGCGCTCAGCCAGCTGCGTAAACTCCGCTGGAGCGCGGCGGCAGAGCAGGCATTTCCAGCAGTGAGGAGACAGCCAGAAGCAAGCTTTTGGAGCTGAAGGAACCTGAGACAGAAGCTAGTCCCCCCTCTGAATTTTACTGATGAAGAAACTGAGGCCACAGAGCTAAAGTGACTTTTCCCAAGGTCGCCCAGCGAGGACGTGGGACTTCTCAGACGTCAGGAGAGTGATGTGAGGGAGCTGTGTGACCATAGAAAGTGACGTGTTAAAAACCAGCGCTGCCCTCTTTGAAAGCCAGGGAGCATCATTCATTTAGCCTGCTGAGAAGAAGAAACCAAGTGTCCGGGATTCAGACCTCTCTGCGGCCCCAAGTGTTCGTGCAGAGCGCACACCTGCTATC…	1.0
165	ENST00000284551.11	ENSG00000154370	protein_coding	2710	GCCTCGGCTCCTCTTCCTGCCGGCATCCGGGATCCCTACGTCCCGCGTCCCCCGAGCGCTCGGAGCCTACGCGCCCAGCGCTACCGAAACCCAGAGTCCTGCGCCCTGGAGTCCCCGCGCCCCGGAGCCCGAGCACCCGGGAGTCCCGAGCCTCGCGCCCCGGAGTGCCCGAGCCTGCGCCGCCGCACCCGGATACCCCGCGTCCCCGCGAGCTGCCGAGGCCGCCCGCCGCCGCCCCGCGGACAGTACCGCCTTCCTCCCCTCTGTCCGCGCCATGGCCGCCCCCGACCTGTCCACCAACCTCCAGGAGGAGGCCACCTGCGCCATCTGCCTCGACTACTTCACGGATCCGGTGATGACCGACTGCGGCCACAACTTCTGCCGCGAGTGCATCCGGCG…	0.0
166	ENST00000344517.5	ENSG00000135776	protein_coding	3869	GGGCTTTGCGCGCGCCTGGCCGGCGGGCTGAGGCGTACGGGTCGCACGCAGCGCCATGCGAGGCCCCCCTGCCTGGCCGCTGCGGCTGCTCGAGCCACCGAGCCCTGCCGAGCCAGGTCGGCTCCTGCCGGTAGCCTGCGTGTGGGCCGCGGCCAGCCGCGTTCCCGGGTCCCTATCGCCGTTCACTGGCCTGAGGCCGGCGCGGCTATGGGGCGCGGGGCCCGCGCTGCTCTGGGGCGTTGGAGCCGCGCGCCGCTGGAGGAGCGGCTGCCGGGGCGGGGGTCCGGGCGCCTCGCGGGGCGTCCTGGGCCTCGCGCGGCTCCTGGGGCTGTGGGCTCGCGGCCCCGGCAGCTGCAGGTGCGGGGCTTTTGCCGGGCCAGGCGCTCCTCGGCTCCCGCG…	1.0
167	ENST00000366675.3	ENSG00000135801	protein_coding	4062	CCCTGCGGCAGAGACGACGGAGGCGGAAGCAACCCGATCCCGGAGGCGGCGGCGGCGGGGGGAGCCGGAGCCGCCTGGGATGTTCAGTCATGAAACGAGTGCGTACCGAGCAGATTCAGATGGCAGTGTCCTGCTACCTCAAACGCCGGCAGTACGTGGACTCAGATGGTCCCCTGAAGCAAGGACTGCGGCTGTCACAGACTGCTGAAGAGATGGCGGCCAATCTAACAGTGCAATCAGAATCTGGTTGTGCCAACATAGTGTCTGCAGCCCCTTGCCAGGCAGAACCCCAGCAATATGAAGTACAGTTTGGACGACTGCGGAATTTTCTCACTGATTCTGATTCCCAGCATAGCCACGAAGTGATGCCTCTCCTCTATCCTCTCTTTGTCTACCTCC…	1.0
168	ENST00000366672.5	ENSG00000143641	protein_coding	4423	ACTCGCGAGCAGCGGCGGCCCCGCCGGCGGCCGAGTTGGGAGAATGCGGCGGCGCTCGCGGATGCTGCTCTGCTTCGCCTTCCTGTGGGTGCTGGGCATCGCCTACTACATGTACTCGGGGGGCGGCTCTGCGCTGGCCGGGGGCGCGGGCGGCGGCGCCGGCAGGAAGGAGGACTGGAATGAAATTGACCCCATTAAAAAGAAAGACCTTCATCACAGCAATGGAGAAGAGAAAGCACAAAGCATGGAGACCCTCCCTCCAGGGAAAGTACGGTGGCCAGACTTTAACCAGGAAGCTTATGTTGGAGGGACGATGGTCCGCTCCGGGCAGGACCCTTACGCCCGCAACAAGTTCAACCAGGTGGAGAGTGATAAGCTTCGAATGGACAGAGCCATCCC…	1.0
169	ENST00000470540.5	ENSG00000119280	protein_coding	3819	TTTTGTGTTCAGAACTATCCAGGCAAAGACCCTGGATAACAGCTGAAATGCTGGTTTTTGTTTTTGTTTTTTTATTTTACGAGTGGACACAATTCTCACCTGAGTCCTTGGCCACGTGGCGCTATGGCGGTCACTACCGGGAATTAACCACGGCCACCCTCTCAGAGCGCCGGGCGCGGACTCAGGGACACGCCGGCTACCACCTGAGCCGGCCCCATGGCCAGGAAGATCATGCAGGACAAGGAGAAGATCCGCGAGAAGTACGGGCCCGAGTGGGCGCGGCTGCCGCCCGCGCAGCAGGACGAGATCATCGACCGGTGCCTGGTGGGGCCGCGCGCCCCGGCGCCCCGAGACCCCGGGGACTCGGAGGAGCTCACGCGCTTCCCCGGCTTGCGCGGG…	1.0
170	ENST00000366661.9	ENSG00000143643	protein_coding	3276	AAGGGCTGTCGCGCATGCGCCTTGAGGGAAGATGGCACCTGCCGGCTGCTGCTGCTGCTGCTGCTTCTGGGGCGGCGCTGTGGCCGCCGCGGGCGCCGCCCGGCGTGTCCTGCTGCTGCTGCTGCTGGGGGTCCTGTCCGCCGGGCTGCGGCCAGGCGCCCTGGCCACCGAGCACTACTCGCCGCTCTCCCTGCTCAAGCAGGAGCTGCAGCACCGGCAGCAGCAGGAGGCCCCGGCGGGCGGCGGCGGCTGCAGCCCGCAGTCCGGGGACTGGGGGGACCAGTACTCTGCCGAGTGCGGCGAGTCATCCTTTTTGAACTTCCATGACTCAGACTGCGAACCCAAGGGATCATCACCCTGTGACTCCTTGCTTTCCCTCAACACTGAGAAGATTCTGAG…	0.0
171	ENST00000366641.4	ENSG00000135766	protein_coding	4335	GCAGAGCGAGTGGCGCCCGTATGCCCTGCGCTCCTCCACAGCCTGGGCCGGGCCGCCCGGGACGCTGAGGCGGCGGCGGCGGCCGAGGGGGCCGGTCTTGCGCTCCCCAGGCCCGCGCGCCTGAGCCCAGGTTGCCATTCGCCGCACAGGCCCTATTCTCTCAGCCCTCGGCGGCGATGAGGCGCTGAGGCGGCTGCCGGCGCTGCGCCGGAGCTTAGGACTCGGAAGCGGCCGGGCCGAGGGCGTGGGGTGCCGGCCTCCCTGAGGCGAGGGTAGCGGGTGCATGGCGCAGTAACGGCCCCTATCTCTCTCCCCGCTCCCCAGCCTCGGGCGAGGCCGTCCGGCCGCTACCCCTCCTGCTCGGCCGCCGCAGTCGCCGTCGCCGCCGCCGCCGCCGCC…	0.0
172	ENST00000366622.1	ENSG00000143674	protein_coding	4005	TAATTTTCTCATTGTTTTCATGTTTTGAGTAAGGTAGTTTCACAACTGATATGATTCATTTAGCTTTTTTAACAAAGCCAATATTGGTTAATATGATTGTTGTGGTTAATATGGTTAATAATGTTCTTTTTAGTGACTTCAGATGAAAGCAATAAAACTTGGGGAAGGAACACAGTCTTTCGACAAGAAGAATTTGAGGATGTAAAAAGGAATTTTAAGAAAAAAGGTTGTACCTGGGGACCAAATTCCATTCAAATGAAAGATAGAACAGATTGCAAAGAAAGGATAAGACCTCTCTCCGATGGCAACAGTCCTTGGTCAACTATCTTAATAAAAAATCAGAAAACCATGCCCTTGGCTTCATTGTTTGTGGACCAGCCAGGGTCCTGTGAAGAGCCA…	0.0
173	ENST00000366607.5	ENSG00000173726	protein_coding	3283	CTTTCTGTGTTCCTGGCCCGCGGCCGTCGGGTGTGAGCTGCGCCGACCGCTCTGAGGGTTCGTGGCCCACCGCTCCTTCGCGGTCCCTGCCGCCACCGTCCACGCTCAGCGTTGTAGAGAAGATGGTGGGTCGGAACAGCGCCATCGCCGCCGGTGTATGCGGGGCCCTTTTCATTGGGTACTGCATCTACTTCGACCGCAAAAGACGAAGTGACCCCAACTTCAAGAACAGGCTTCGAGAACGAAGAAAGAAACAGAAGCTTGCCAAGGAGAGAGCTGGGCTTTCCAAGTTACCTGACCTTAAAGATGCTGAAGCTGTTCAGAAGTTCTTCCTTGAAGAAATACAGCTTGGTGAAGAGTTACTAGCTCAAGGTGAATATGAGAAGGGCGTAGACCATC…	1.0
174	ENST00000535889.6	ENSG00000116984	protein_coding	4157	CGCAAGGAGGAGACTCGACAACATGTCACCCGCGCTCCAAGACCTGTCGCAACCCGAAGGTCTGAAGAAAACCCTGCGGGATGAGATCAATGCCATTCTGCAGAAGAGGATTATGGTGCTGGATGGAGGGATGGGGACCATGATCCAGCGGGAGAAGCTAAACGAAGAACACTTCCGAGGTCAGGAATTTAAAGATCATGCCAGGCCGCTGAAAGGCAACAATGACATTTTAAGTATAACTCAGCCTGATGTCATTTACCAAATCCATAAGGAATACTTGCTGGCTGGGGCAGATATCATTGAAACAAATACTTTTAGCAGCACTAGTATTGCCCAAGCTGACTATGGCCTTGAACACTTGGCCTACCGGATGAACATGTGCTCTGCAGGAGTGGCCAG…	0.0
175	ENST00000681210.1	ENSG00000155816	protein_coding	2541	AGAGCCAGGTGATCGGCAGTGCTCGCTCTTAATGACTGTGTTTCATCTGCAGGGCGAACGCTGTTGGAGAAGCTGTTCAGCCAGCAGGAGAACGGGCCTCCAGAAGAAGCAGAGAAGTTTTGCTCCCGGATCATTGCCATGGGTCTTCTCCTTCCTTTTAGTGATTGCTTCAGGGAACCGTGTAATCAGAATGCCCAGACGAATGCAGCTTCGTTTGATCAAGATCAACTTTATACCTGGGCTGCAGTTAGTCAACCCACACACTCATTGGACTATTCAGAAGGGCAGTTTCCTAGGCGAGTTCCATCCATGGGGCCACCATCCAAACCTCCCGATGAGGAACACAGGCTCGAGGATGCTGAAACAGAATCTCAATCTGCTGTTTCAGAAACTCCCCAA…	1.0
176	ENST00000366541.8	ENSG00000054282	protein_coding	2581	ATTCTAGGCTCCCCTGTGACAGCCGCGGCAGGAAGCAGGCGGGCGCTCCCCGGCCACAGGCCTGTTGTTCTCGGAAGGGAGAAAGCTGGACATTTCCCCACGTAACTCCCAGCTCTGGGCCTAGAGTGCGTGCATGGCGAAGTCCCCGGAGAACTCTACCCTGGAGGAGATTCTGGGGCAGTATCAACGGAGTCTCCGGGAACATGCCAGCAGAAGCATTCACCAACTGACATGTGCCCTGAAAGAAGGCGATGTCACTATTGGAGAAGATGCACCAAATCTTTCTTTTAGCACCAGTGTGGGAAATGAGGACGCCAGGACAGCCTGGCCCGAATTACAACAGAGCCATGCTGTTAATCAGCTCAAAGATTTGTTGCGCCAACAAGCAGATAAGGAAAG…	0.0
177	ENST00000366535.4	ENSG00000035687	protein_coding	2555	CTCTGCATGTGGCTGGCGGCCGCAGAGCAGTTCAGTTCGCTCACTCCTCGCCGGCCGCCTCTCCTTCGGGCTCTCCTCGCGTCACTGGAGCCATGGCGTTCGCCGAGACCTACCCGGCGGCATCCTCCCTGCCCAACGGCGATTGCGGCCGCCCCAGGGCGCGGCCCGGAGGAAACCGGGTGACGGTGGTGCTCGGTGCGCAGTGGGGCGACGAAGGCAAAGGGAAGGTGGTGGACCTGCTGGCGCAGGACGCCGACATCGTGTGCCGCTGCCAGGGAGGAAATAATGCTGGCCATACAGTTGTTGTGGATTCTGTGGAATATGATTTTCATCTCTTACCCAGTGGAATAATTAATCCAAATGTCACTGCATTCATTGGAAATGGTGTGGTAATTCATC…	0.0
178	ENST00000355654.6	ENSG00000151353	protein_coding	2376	GTTGGAGAAAATCAAGTCTTGCACGTGGCGATGGCTCAAGATTCCCTGAGGTCTTCAGTGCTGACTAAGGAGTCTGAAATGATGATTCATGTTTTACCTTTGGGGCTGAGCCAAGTGCATCTCTTTGAGCAATCGTCTTAATTTCCTTGTCGTCACCAATTATCATAACCAATTATCATCGTAAAGGATGGTAATTCCTTTAATTATACCCACCTTAAAAACATGATTCTGTTCCACAAACGAAAGGAGCACATCAGAGATGCCTTCAGTTCTGTGTGCTTGAACTTTGAATTCCATGAATTATAGTTGCACTGAGGGGAGAATCCTGTTTCCATCCTCCTGGTTCCTTCTCCCTTTCCTGTCCCCATGTTTCTCTGAGGCCTGGCAATGCTCTCTGGA…	0.0
179	ENST00000425171.2	ENSG00000130508	protein_coding	2685	GGCCGTGGTGGCTCCGTGCGTCCGAGCGTCCGTCCGCGCCGTCGGCCATGGCCAAGCGCTCCAGGGGCCCCGGGCGCCGCTGCCTGTTGGCGCTCGTGCTGTTCTGCGCCTGGGGGACGCTGGCCGTGGTGGCCCAGAAGCCGGGCGCAGGGTGTCCGAGCCGCTGCCTGTGCTTCCGCACCACCGTGCGCTGCATGCATCTGCTGCTGGAGGCCGTGCCCGCCGTGGCGCCGCAGACCTCCATCCTAGATCTTCGCTTTAACAGAATCAGAGAGATCCAACCTGGGGCATTCAGGCGGCTGAGGAACTTGAACACATTGCTTCTCAATAATAATCAGATCAAGAGGATACCTAGTGGAGCATTTGAAGACTTGGAAAATTTAAAATATCTATACCTGC…	1.0
180	ENST00000699324.1	ENSG00000151694	protein_coding	4776	GTGGGTGGTGCGGGGGACAGCGGCGGCCGGAAGCTGGCTGAGCCGGCCTTTGGTAACGCCACCTGCACTTCTGGGGGCGTCGAGCCTGGCGGTAGAATCTTCCCAGTAGGCGGCGCGGGAGGGAAAAGAGGATTGAGGGGCTAGGCCGGGCGGATCCCGTCCTCCCCCGATGTGAGCAGTTTTCCGAAACCCCGTCAGGCGAAGGCTGCCCAGAGAGGTGGAGTCGGTAGCGGGGCCGGGAACATGAGGCAGTCTCTCCTATTCCTGACCAGCGTGGTTCCTTTCGTGCTGGCGCCGCGACCTCCGGATGACCCGGGCTTCGGCCCCCACCAGAGACTCGAGAAGCTTGATTCTTTGCTCTCAGACTACGATATTCTCTCTTTATCTAATATCCAGCAG…	1.0
181	ENST00000263663.10	ENSG00000115750	protein_coding	2267	CTTTCCCGGAAGCTGCGCTCGCTACCCGGGTAACGGGTCCCGGCTGTGGAAGCTCCCGCGGCGCCGCGATGGACCTCGAGGAGGCGGAAGAGTTTAAAGAACGCTGTACTCAGTGTGCTGCTGTCTCATGGGGTCTTACTGATGAAGGCAAATATTATTGCACTTCTTGCCACAATGTTACAGAGAGATATCAGGAAGTTACAAACACTGATCTTATTCCTAATACCCAAATAAAAGCCCTCAACCGGGGGCTTAAAAAAAAAAACAATACTGAAAAAGGCTGGGATTGGTATGTGTGTGAAGGTTTCCAGTATATTCTTTATCAACAAGCAGAAGCCTTAAAGAACCTTGGAGTAGGCCCAGAGTTAAAGAACGATGTTTTACATAATTTTTGGAAGC…	0.0
182	ENST00000401753.5	ENSG00000134318	protein_coding	4017	ATGGGCCATTTTTGTCTATCTTAATCTATCCAGCTAGAACTTAATATCCCTATATATTTTTGGTCTTTTTGATAGAGTCTGTTATATTCTGCAACCCTTAATCAATGTTTAATAGGTGGAGTTTTTTATTGTACCCAAAGCTCCCTCTTGTGGTATTTGGTATAATATAGTGTGAAATGATTAACAGTGCAAATTATCTTTAATGAAAATGAAGTATGAAATAATTTCCTAATAGAATGCTAAACTTATGTCTGCTATACATAAGAGAAGATGTTTTTGTGTTGTACTTCCATGAATGTATTGCGATTTTCATTAAACCAAAAACTTTTGGCACTAGGGTACAGACAAATAAATCATACCACATATTTTTAGGGAAGATAAGGGTGGTTAAGGAGAGCA…	1.0
183	ENST00000449576.6	ENSG00000134324	protein_coding	3077	ATTTCTCTCCTGATGCTGGGTGAGGAGGCAGACAGCACCATACAGGGCGGGCCATGGGGGAACAGGACGGCATTCGCAGCTCCAGCTGGGAGACCTCGCAGGGCAAGAGCTCCCCAGACTCGGCTTGGTCATGGATTCCAATAATGAGAGACCCTGGGTGGATTCGAAATGTATGGTCTTCAAACATTAACGTGCAGACCATGAATTACGTGGGGCAGTTAGCCGGCCAGGTGTTTGTCACCGTGAAGGAGCTCTACAAGGGGCTGAATCCCGCCACACTCTCAGGGTGCATTGACATCATTGTCATCCGCCAGCCCAATGGAAACCTCCAATGCTCCCCTTTCCACGTCCGCTTTGGGAAGATGGGGGTCCTGCGCTCCCGAGAGAAAGTGGTTGACA…	0.0
184	ENST00000442506.5	ENSG00000151779	protein_coding	4391	GGATGACCCAGCTTACGGTGGAGAAGGTTATGGACTGGTATCAGACCAGAGCAGAGGAAATAGAGCATTATGCTCGGCAGCTGCAGCAAAAAATTATTCCTGATCAGGACCAACTGATGGCAATAGCACTAGAGTGCATCTATACCTGTGAACGAAATGATCAACTCTGTCTTTGCTATGACCTACTAGAATGTCTGCCAGAAAGAGGATATGGTGATAAGACAGAGGCAACCACAAAGCTTCATGACATGGTAGACCAACTGGAACAAATTCTCAGTGTGTCAGAGCTTTTGGAAAAACATGGACTCGAGAAACCAATTTCATTTGTTAAAAACACTCAATCTAGCTCAGAAGAGGCACGCAAGCTGATGGTTAGATTGACGAGGCACACTGGCCGGA…	1.0
185	ENST00000453014.1	ENSG00000118965	protein_coding	1624	AATCAGATCACACGGTCTCGAAAAGAAGGGAGAGAAAGAATTTATCATGTTGATGATACCCCTTCTGGATCAATGGATGGTGTGCTTGATTATAGTAAAACCATTCAAGGCACAAGGGATCCAATTTGTGCCATAACTGCATCAGATAAGATATTGATTGTGGGTCGTGAATCTGGCACCATTCAGAGATACAGTCTACCTAATGTTGGTTTGATTCAAAAATATTCCCTTAATTGTCGAGCCTACCAGTTATCCTTGAATTGCAACTCTAGCCGTCTTGCTATCATAGACATCTCAGGAGTTCTGACTTTCTTTGACTTGGATGCTCGAGTAACGGACAGTACGGGACAGCAAGTAGTTGGAGAGTTGTTAAAATTGGAACGAAGAGATGTCTGGGAT…	0.0
186	ENST00000288548.5	ENSG00000119771	protein_coding	3043	CACACTCCTATGGAGTGGCCCAGCCTCCCACCTTCAGCCCGGCTGTGAACGTCCAGGCCCCGGTCATTGGGGTGACCCCCTCACTGCCTCCCCACGTGGGGCCCCAGCTCCCGCTGATGCCAGGCCACTACTCGCTCCCTCAGCCGCCCTCTCAGCCACTGAGCAGCGTGGTGGTCAACATGCCTGCCCAGGCCCTGTATGCCAGCCCTCAGCCCCTGGCCGTGTCCACACTGCCCGGTGTGGGGCAGGTGGCCCGCCCAGGACCCACCGCTGTGGGCAACGGCCACATGGCAGGGCCCCTGCTGCCTCCACCGCCGCCAGCCCAGCCGTCCGCCACTCTCCCCAGTGGTGCCCCTGCCACCAATGGGCCCCCCACAACCGACTCGGCCCACGGGCTGC…	0.0
187	ENST00000439915.1	ENSG00000119778	protein_coding	1406	GAGAAAGGGGTAGAAATGGCGGCTCCGCTCGGCTCCCGCTGAGGAGGGCGAAGCCGGCGGAGTGTCTGTGCTGCCGGTCTGCAGCACCGCCCCCGCTTCCCGCACGCCGCCTGCTCACGCCGACTTCCCTTCCTCTGCCCGGCTCTCTCTTGTGCTCGTCTGCGCTCCGCACGCTCCGGGCCGGCTCGTCTCTCATTGCCCGGCTCGGCTCCGCTGGCCCTGACTGACCGGCCGGCGGGCCGGCCTTGCTCGGCTCTCCCGGGCGCGGCGTGGACTCCGTCCCCCTGGCTGGACCATGGTGAACACCCGGAAGAGCTCTCTCCGCCTTCTCGGGTCCAAGTCTCCTGGTCCCGGGCCTGGGCCTGGGGCCGGAGCAGAGCCTGGGGCGACCGGAGGCAG…	0.0
188	ENST00000406921.7	ENSG00000198399	protein_coding	4563	GGCTGAGGCGGCGCCGGCGGAGCCCTGAGCGGCTGTGACAGGCTACGCAACAGGTTCGCGGGCGGCGGCCTGACGACCAAGCCAGCTGCAGTGGCGGCGACGGCGGCAGAGCAGGGTCTCCCCGCGCCTGCCCGCGCCCAGGCTGCCGGTGCTGAGGGACGCGGAGTCGCGCTGTGACGAGCGGGAGGCGCGGCGAGGGCGCCAGATGGCTGAGAGCTAGCAAGGAAAACTCAGGACCATGATGGCTCAGTTTCCCACAGCTATGAATGGAGGGCCAAACATGTGGGCTATTACCTCTGAAGAACGTACTAAGCATGACAGGCAGTTTGATAACCTCAAACCTTCAGGAGGTTACATAACAGGTGATCAAGCACGTAATTTTTTCCTACAATCAGGTCT…	1.0
189	ENST00000679454.1	ENSG00000138031	protein_coding	4950	GAGCGCGCGTGGCCCCGGAGCCGCCGGCGCCGCGCGGGGAATAGCTGTGCAGCACGCCGAGCCCGGACTCGGCTGGCTCGGCTCGGCGCGGGCGGGCGAGAGGATGCTGGCGGGCTTCCCCGGGCTCGGCCCGCGCTCCCGCCGGGGAGGGCCCCGCGCGCGCCCCTAGCAGCCGCCGCCGCCGCGGGTGCAGGGGAGGGGTCCGGAGAGCCGCGCTCGCCGCCGCCCGCGCCTGCCGGCCCCCGCACGGCCCCTGCCCCTGAGCCTCAGCCCCAGGGCGGGCGCGCTGGGCCGGCGCCCACGGATCTCCCAGCCCTCGTCGCCGCCTCCTCCTTCCCCCTGCGGCCGGGCGCCCGCGGATGCTGAGGGGCAGCCCTGCGCCTCTCCCGGTCGGATCCC…	1.0
190	ENST00000380746.8	ENSG00000119772	protein_coding	3589	CCGCCCCCAGCCCCATCGCCCCCTTCCCCTCCCCCAAGACGGGCAGCTACTTCCAGAGCTTCAGGGCCGCGGCTCACACCTGAGCGCGACTGCAGAGGGGCTGCACCTGGCCTTATGGGGATCCTGGAGCGGGTTGTGAGAAGGAATGGGCGCGTGGATCGTAGCCTGAAAGACGAGTGTGATACGGCTGAGAAGAAAGCCAAGGTCATTGCAGGAATGAATGCTGTGGAAGAAAACCAGGGGCCCGGGGAGTCTCAGAAGGTGGAGGAGGCCAGCCCTCCTGCTGTGCAGCAGCCCACTGACCCCGCATCCCCCACTGTGGCTACCACGCCTGAGCCCGTGGGGTCCGATGCTGGGGACAAGAATGCCACCAAAGCAGGCGATGACGAGCCAGAGTAC…	0.0
191	ENST00000404843.5	ENSG00000143970	protein_coding	3299	TCCTCCAGGATGCATTGAGTTTTTTCACTTAAATCAAAGTGGCTCCCGCCTGGGCAACAGATATCGTCGTCCTCCCCGCAGTCAGGCTGCCCATCACCCACCATTCCAGCAGGTAAAGTCATTTCTCCATCACAGAAGCACAGCAAGAAGGCACTAAAGCAGGCGCTAAAGCAGCAACAGCAGAAGAAGCAGCAGCAGCAATGCAGGCCAAGCATATCCATCTCCTCCAACCAGCATCTCTCACTAAAGACTGTCAAAGCAGCCAGTGACTCTGTACCTGCCAAACCTGCAACATGGGAAGGAAAGCAATCTGATGGACAGACAGGCAGCCCTCAAAACTCAAACTCCAGCTTTTCTTCCTCAGTTAAAGTGGAAAATACTTTACTAGGCTTGGGGAAG…	0.0
192	ENST00000447170.1	ENSG00000138018	protein_coding	624	CTTGCCCAGCCGGTGTGGTGCTTGTGTGTCACAGCCTTGTAGCCGGGAGTCGCTGCCGAGTGGGCGCTCAGTTTTCGGGTCGTCATGGCTGGCTACGAATACGTGAGCCCGGAGCAGCTGGCTGGCTTTGATAAGTACAAGTACAGTGCTGTGGATACCAATCCACTTTCTCTGTATGTCATGCATCCATTCTGGAACACTATAGTAAAGGTATTTCCTACTTGGCTGGCGCCCAATCTGATAACTTTTTCTGGCTTTCTGCTGGTCGTATTCAATTTTCTGCTAATGGCATACTTTGATCCTGACTTTTATGCCTCAGCACCAGGTCACAAGCACGTGCCTGACTGGGTTTGGATTGTAGTGGGCATCCTCAACTTCGTAGCCTACACTCTAGGTTGT…	1.0
193	ENST00000344420.10	ENSG00000213699	protein_coding	3902	GCGCAGGAGACCCCGGGTGACGGGGCCCGGCGCCGCTAACTGGAGCGAACCCCAGCGTCCGCCGACATGGCCTGGACCAAGTACCAGCTGTTCCTGGCCGGGCTCATGCTTGTTACCGGCTCCATCAACACGCTCTCGGCAAAATGGGCGGACAATTTCATGGCCGAGGGCTGTGGAGGGAGCAAGGAGCACAGCTTCCAGCATCCCTTCCTCCAGGCAGTGGGCATGTTCCTGGGAGAATTCTCCTGCCTGGCTGCCTTCTACCTCCTCCGATGCAGAGCTGCAGGGCAATCAGACTCCAGCGTAGACCCCCAGCAGCCCTTCAACCCTCTTCTTTTCCTGCCCCCAGCGCTCTGTGACATGACAGGGACCAGCCTCATGTATGTGGCTCTGAACATG…	1.0
194	ENST00000360131.5	ENSG00000084693	protein_coding	3188	AGAGCGGGGTCCCGGCACCGCGGCGCTCGGGTGTTTTTGGGGGCCCGGGTGGAGGGCCCGGGTGCCGGGGCCCAAGGTGCGGCCTCGCTAGCGGGAGAGGGAGCGGGATCACCGGCCCGGAGAGAGCTCTCAGGGCCAGAGCGGGGCAGGAGGATGCTTTCCCAGCCCCACCATGGAGCTGCGCTGTGGGGGATTGCTGTTCAGTTCTCGCTTTGATTCAGGGAATCTAGCCCACGTGGAGAAGGTGGAATCTTTGTCCAGTGATGGGGAAGGGGTAGGAGGTGGGGCGTCAGCCCTGACCAGTGGCATTGCCTCTTCCCCTGACTATGAATTCAACGTGTGGACCCGACCAGACTGTGCTGAAACGGAATTTGAGAATGGGAACAGGTCATGGTTCTA…	1.0
195	ENST00000357186.10	ENSG00000115204	protein_coding	2011	ACAGTGACTATGATACTGCCTCCTAAGCAAGGACACACCCCAGTGATGAGAAATAGGCAAACCATGGTCTTGAAATGCCTAGGAGTATAGGCTGGGGTTTGGAGGGAAATAGTTGGATGACCTCAGGAAATAGAAAAAAACAGGCAGCTGCTTTTTGGAGAGAGTGGAGATGAGATCAGTGCCTACCTGGAACAAAACCCTCTGGCATTCTAGACTGGCTGAATATGTAGTGTAGGGACTTTATCATCTGTCAGAAAATCTCCTTTAAGAAGAAGCGATCAAGAAGTTTAGTCCTGGCCAGGTGTGGTGGCTCACGCCTGTAATCCCAACACTTTGGGAGGCCAAGGCAGGCGGATTACTTGAGGTCAGAAGTTCAAGACCAGCCTGGCCAATGTATGG…	0.0
196	ENST00000696012.1	ENSG00000163798	protein_coding	2901	AGGGTCCTGAGGTCGCCTGACGTTCAGGGCAGCCGGAAGACGGGGAGGTCTGGACCTGAACCGAGACAAGGAGGTACCACACTATTCACTGCTGCGTCGCAGAGCGGGCTGGGCGGCTGTCTGGACCTCGAGAGGCCTGAGGCAAGGATCGCGTCAGACCCCGAAAGCTGGTTTGTTGATTAGTGATCTAAGACCGCCGGAAGCGCTTCTTCTCAATCAAGCTATGCAACAGGAAGTCATTACGATCCCGTTGTAACCTCTAAATATGTCCCCGTTCTGCACAGCATCCCGATAACCGTTTTGTTTTTCTCATATTATGACCTTCTCATGTTAGCACCACTTCGCAACGCTCCAGGTCGTGAAGGAGCAACTTCACCATCGCCGCCTACAGACGCCACT…	0.0
197	ENST00000379509.8	ENSG00000172954	protein_coding	4879	ACTAGGGCGACGGCCGGACGCCTCCGCGTTACGGGATGAATTAACGGCGGGTTCCGCACGGAGGTTGTGACCCCTACGGAGCCCCAGCTTGCCCACGCACCCCACTCGGCGTCGCGCGGCGTGCCCTGCTTGTCACAGAATCATGGTGTCATGGAAAGGGATTTACTTTATACTGACTCTGTTTTGGGGAAGCTTTTTTGGAAGCATTTTCATGCTGAGTCCCTTTTTACCTTTGATGTTTGTAAACCCATCTTGGTATCGCTGGATCAACAACCGCCTTGTGGCAACATGGCTCACCCTACCTGTGGCATTATTGGAGACCATGTTTGGTGTAAAAGTGATTATAACTGGGGATGCATTTGTTCCTGGAGAAAGAAGTGTCATTATCATGAACCATCG…	1.0
198	ENST00000435660.5	ENSG00000152683	protein_coding	4776	GTTCTGGGAAAACTCGAGCACCCAGAACGGCTTCCGGCGGGAGCTGTGCAGCTCCTTATCATGGGGACAATTCATCTCTTTCGAAAACCACAAAGATCCTTTTTTGGCAAGTTGTTACGGGAATTTAGACTTGTAGCAGCTGACCGAAGGTCCTGGAAGATACTGCTCTTTGGTGTAATAAACTTGATATGTACTGGCTTCCTGCTTATGTGGTGCAGTTCTACTAATAGTATAGCTTTAACTGCCTATACTTACCTGACCATTTTTGATCTTTTTAGTTTAATGACATGTTTAATAAGTTACTGGGTAACATTGAGGAAACCTAGCCCTGTCTATTCATTTGGGTTTGAAAGATTAGAAGTCCTGGCTGTATTTGCCTCCACAGTCTTGGCACAGTTG…	1.0
199	ENST00000402934.5	ENSG00000049323	protein_coding	4948	CACTGAAGGCTTCCCTCTTTCCTTAAACCTGTCGGGTTGTGGGCTCTCTCTTTTCCCCTCTTGCTCCTTTCTTTTCTTTTTTTCTGTTTTTTTAAACCTTCCAAGGCAAGTTCATGGATACTAAGCTGATGTGTTTGTTGTTCTTTTTCTCCCTGCCTCCGCTCCTAGTGAGTAACCACACTGGCCGCATCAAGGTGGTCTTTACTCCGAGCATCTGTAAAGTGACCTGCACCAAGGGCAGCTGTCAGAACAGCTGTGAGAAGGGGAACACCACCACTCTCATTAGTGAGAATGGTCATGCTGCCGACACCCTGACGGCCACGAACTTCCGAGTGGTAATTTGCCATCTTCCATGTATGAATGGTGGCCAGTGCAGTTCAAGGGACAAATGTCAGTGCC…	1.0
200	ENST00000674370.2	ENSG00000152133	protein_coding	3839	ATGCGCAGCGCGCGCTCTACGGCGCTGAACCGGGGCGAGCAGAGAGCTGTCAGATACTATAGCCATATGAAGTTGAACATGGCAGAAGAAGAGGACTATATGTCTGATTCCTTCATTAATGTCCAAGAAGATATCAGACCAGGATTGCCAATGCTAAGGCAAATCCGAGAAGCCCGTCGAAAAGAAGAAAAGCAACAGGAAGCCAATTTGAAAAACAGGCAGAAGAGTTTAAAAGAAGAAGAACAAGAAAGACGTGACATTGGGTTGAAGAATGCACTAGGCTGTGAAAACAAAGGGTTTGCCTTGCTCCAAAAGATGGGCTATAAAAGTGGTCAGGCACTTGGCAAGAGTGGGGGTGGTATTGTTGAACCAATTCCTCTCAATATCAAAACAGGGAAA…	1.0
201	ENST00000402297.6	ENSG00000218739	protein_coding	3152	GCAGTCCCCCTTGAACGCACCTCAGGATGGCCCGTACTTTGGAACCACTAGCAAAGAAGATCTTTAAAGGAGTTTTGGTAGCCGAACTTGTAGGCGTTTTTGGAGCATATTTTTTGTTTAGCAAGATGCACACAAGCCAAGATTTCAGGCAAACAATGAGCAAGAAATATCCCTTCATCTTGGAAGTTTATTACAAATCCACTGAGAAGTCTGGAATGTATGGAATCAGAGAGCTAGATCAAAAAACATGGTTGAACAGCAAAAATTAGATCCAGTCATCACGTTCAGCCTCCCATCTAAGCTGTTTGAGACCTTTGAGAGAAGAAGAAAAGATGAGTGTACTACCACACTGTAGACTCTTGGTGGTCCCACAGAACATGCTGCTGAGTCACAGGAACT…	1.0
202	ENST00000002125.9	ENSG00000003509	protein_coding	2184	GTCTAAGCCCCAGCTCCTGGCGGAGCGAGCTAGCCTGCGAATTTCAGCATGAGTGTACTGCTGAGGTCAGGTTTGGGGCCGTTGTGTGCCGTGGCGCGCGCAGCCATTCCTTTTATTTGGAGAGGGAAATACTTCAGCTCCGGGAATGAGCCTGCAGAAAACCCGGTGACGCCGATGCTGCGGCATCTTATGTACAAAATAAAGTCTACTGGTCCCATCACTGTGGCCGAGTACATGAAGGAGGTGTTGACTAATCCAGCCAAGGGTTATTATGTGTACCGTGACATGCTAGGCGAAAAAGGAGATTTCATTACTTCACCTGAAATAAGTCAAATCTTTGGGGAGCTACTAGGTATATGGTTCATTAGTGAATGGATGGCCACTGGAAAAAGCACAGCT…	0.0
203	ENST00000378954.9	ENSG00000119787	protein_coding	3805	AAATCGGTACAAGATGGCGGAGGGGGACGAGGCAGCGCGAGGGCAGCAACCGCACCAGGGGCTGTGGCGCCGGCGACGGACCAGCGACCCAAGCGCCGCGGTTAACCACGTCTCGTCCACGACCTCCCTAGGTGAGAATTATGAAGATGATGACCTAGTAAATTCTGATGAGGTTATGAAGAAACCATGTCCAGTACAGATTGTTCTTGCTCATGAAGATGACCATAACTTTGAACTTGATGAAGAAGCTTTGGAGCAGATATTGCTACAGGAGCACATACGAGATCTTAACATAGTAGTGGTATCTGTGGCAGGAGCTTTTCGTAAAGGGAAGTCATTTCTACTGGACTTCATGCTTAGATACATGTATAACAAGGATTCTCAAAGTTGGATTGGTGG…	1.0
204	ENST00000505747.6	ENSG00000138050	protein_coding	2205	AGGGCGCGCCTGAGCCGCCATGTCGGAGGCGCGTGGAGAGCCAGGGTCCGGGCCTGAGGCTGGCGCCCGATTCTTCTGCACTGCGGGTCGCGGCCTGGAGCCGTTCGTAATGCGAGAGGTGCGGGCGCGGCTGGCGGCCACGCAGGTTGAATATATTTCAGGAAAGGTTTTTTTCACCACCTGTTCTGATTTGAATATGTTGAAGAAATTAAAATCTGCAGAAAGATTATTTTTGCTGATTAAAAAGCAGTTTCCACTTATTATTTCTTCTGTAAGTAAAGGAAAAATATTTAATGAAATGCAAAGACTTATAAATGAAGATCCAGGAAGTTGGTTGAATGCCATTTCAATTTGGAAAAATCTTCTTGAACTTGATGCAAAAAAGGAAAAACTTTCTCA…	0.0
205	ENST00000409957.5	ENSG00000138078	protein_coding	4703	AGATTGGCGTGCTGCAAACCAGCTCTAGGCGGCTCTGGGTAAGTTGTCGTTCTGTGGGCTGCGGAACGCAGACTTCGGCTGGACTTGCCTGCGGTGACACCTGCTCCCCTCTGAGAGCTTCAGGTTCTCCGGCCTGCCTTCACTGGATCTTCAGCCTGTTAAACAAGAAAACGAAAAACCCCTTCCAGAAAACATGGATGCATTTGAAAAAGTGAGAACAAAATTAGAAACACAGCCACAAGAAGAATATGAAATCATCAATGTGGAAGTTAAACATGGTGGTTTTGTTTATTACCAAGAAGGTTGTTGCTTGGTTCGTTCCAAAGATGAAGAAGCAGACAATGATAATTATGAAGTTTTATTCAATTTGGAGGAACTTAAGTTAGACCAGCCCTTCAT…	1.0
206	ENST00000389980.7	ENSG00000115306	protein_coding	2164	CTTCAACAGGTTTGTCTCAGCGCAGGGACCCTCCGGGCCTGCTTTGGAACTCTAAGAAGGAGCTGATGTGGAGGAGCAGCTGAGACAGTTCAAGATGACGACCACAGTAGCCACAGACTATGACAACATTGAGATCCAGCAGCAGTACAGTGATGTCAACAACCGCTGGGATGTCGACGACTGGGACAATGAGAACAGCTCTGCGCGGCTTTTTGAGCGGTCCCGCATCAAGGCTCTGGCAGATGAGCGTGAAGCCGTGCAGAAGAAGACCTTCACCAAGTGGGTCAATTCCCACCTTGCCCGTGTGTCCTGCCGGATCACAGACCTGTACACTGACCTTCGAGATGGACGGATGCTCATCAAGCTGCTGGAGGTCCTCTCTGGAGAGAGGCTGCCTAA…	1.0
207	ENST00000263629.9	ENSG00000085760	protein_coding	2536	ATTCTTCCGGGTCCAGAAGGTGATCTCCGCCCGTGCTCAGAATCCAGGGGCCCGGGGCTGTAGATTCCTTGACAAGGATATCCTAGCGGCGAAACAACACCGTACTGGGAGTCAGAACGTCTGGGTTCTAGTCTTGACTGCCATTAACTAGCGGTATGACATTGGAGAAGCTTTTTTGACCCTTCTGGATTTCCGTTTCCTTTTCTGTAAAATGAGGAGCTTGGAAGATCCGGAAAATGAGGCCCATAGGAAACAAGTGACTTGCTGAGTCCAGATAACACTGACTGTCAGAGAGAAACATGAACCAGAAGCTACTGAAGTTGGAGAACTTGCTACGATTTCACACTATTTATAGGCAACTGCACAGTCTGTGTCAAAGAAGAGCATTAAGACAGTGGA…	1.0
208	ENST00000447944.7	ENSG00000138035	protein_coding	4549	GTTGACCGCGTGCCGGGTGTCATGGCGGCCTGCAGGTACTGCTGCTCGTGCCTCCGGCTCCGGCCCCTGAGCGATGGTCCTTTCCTTCTGCCACGGCGGGATCGGGCACTCACCCAGTTGCAAGTGCGAGCACTATGGAGTAGCGCAGGGTCTCGAGCTGTGGCCGTGGACTTAGGCAACAGGAAATTAGAAATATCTTCTGGAAAGCTGGCCAGATTTGCAGATGGCTCTGCTGTAGTACAGTCAGGTGACACTGCAGTAATGGTCACAGCGGTCAGTAAAACAAAACCTTCCCCTTCCCAGTTTATGCCTTTGGTGGTTGACTACAGACAAAAAGCTGCTGCAGCAGGTAGAATTCCCACAAACTATCTGAGAAGAGAGATTGGTACTTCTGATAAA…	1.0
209	ENST00000411912.5	ENSG00000115464	protein_coding	4309	AGAGGAAGAAAATGGCAGAGAATACAAATTTGATGTTTCGTCAGAGTTACTAGAGTGGATTTGGCATGATAACATGCAGTTTCTTCAAGACAAAAACATTTTTGAACATACATATTTTGGATTTATGTGGCAATTGTGTAGTTGTATTCCCAGTACATTACCAGATCCTAAAGCTGTGTCCTTAATGACAGCAAAGTTAAGCACTTCCTTTGTCCTAGAGACATTTATTCATTCTAAAGAAAAGCCCACGATGCTTCAGTGGATTGAACTGTTGACGAAACAGTTTAATAATAGTCAGGCAGCTTGTGAGTGGTTTTTAGATCGTATGGCTGATGACGACTGGTGGCCAATGCAGATACTAATTAAGTGCCCTAATCAAATTGTGAGACAGATGTTTCA…	0.0
210	ENST00000404929.6	ENSG00000170264	protein_coding	3777	AGGCCTCGGAGGCGGGGCGATGGCCACCTCCCACCGAGTGGCGAAGCTGGTGGCCTCCAGTCTCCAGACCCCGGTAAATCCCATCACTGGAGCGCGGGTCGCCCAGTACGAACGCGAAGACCCCTTAAAGGCCCTGGCGGCAGCGGAGGCGATCTTGGAGGACGAAGAGGAGGAGAAAGTGGCTCAGCCCGCTGGGGCATCGGCTGATTTGAACACCAGCTTTTCTGGGGTGGATGAACATGCACCGATAAGCTATGAGGACTTTGTGAACTTTCCTGATATTCACCACTCTAATGAGGAGTATTTCAAGAAAGTAGAAGAGTTGAAGGCTGCCCACATAGAAACTATGGCAAAATTAGAGAAAATGTACCAGGATAAATTACATTTAAAGGAAGTTCA…	0.0
211	ENST00000695864.1	ENSG00000119844	protein_coding	4102	AGTGACGTGTCGGCGGCAGCGGTTCCCCCGCTGCATGATGGGAGAGTGTGTGGAGTGGGCGGGGGGTCTCCGCGGAGGAGGTGGAGGAGGCGGCGGCGGCGGCGGAAGAGGGCGGAGGGTAGTGGGATGGGGGTCCCGCGGCAGCGGTGAAACTCCGGGTGGGCGTCCATGGTGCTGCTGCGCTGACAGGGCTGTGAGCAGCCGGCCTTCCGCTCTCACCAGTTCCGCGTCGGAATAGACGGTCCTTCCCCGGGGAGTCAGTTCCTCCCCGGGCCCCTGAGCCATGCCCATCGCAGCCGCCCCGAAGGAGCCAGGTGTAAATTAATTATTTGAAAGCAACTGAACAATGGAGCCAGACATCATTCGAATGTACTCTTCATCCCCACCACCATTAGACAA…	0.0
212	ENST00000234256.4	ENSG00000115902	protein_coding	4563	ATCTCCAGCCGGCGGCTGCTCCAGGGAGGCTGGGCGCGATCCTCTCCGCCCGCGGCTCCAACCCGCACTCTGCGCCTCTCCTCGCCTTTCTCGCACCTGCTCCTGCGCCAGGCCCGGAGACCCCCGGGGCGGCTTCCCAGAACCTGCGGAGCACAACTGGCCGACCGACCCATTCATTGGGAACCCCGTCTTTTGCCAGAGCCCACGTCCCCTGCCACCTCTAGCTCGGAGCGGCGTGTAGCGCCATGGAGAAGAGCAACGAGACCAACGGCTACCTTGACAGCGCTCAGGCGGGGCCTGCGGCCGGGCCCGGAGCTCCGGGGACCGCGGCGGGACGCGCACGGCGTTGCGCGGGCTTCCTGCGGCGCCAAGCGCTGGTGCTGCTCACCGTGTCCGGGG…	1.0
213	ENST00000272342.6	ENSG00000143971	protein_coding	4948	ACCGACCAAAATGGCGGCTGCCGTTGGTGCGGGGTGCGGTTTGTAGTGCTGTTGCCCTACTCATCCCTTTGCAAAATGTGAAAGAAGAAGCGGCTGGTGGAGGCGGGCCATAGGCAATGAGTCGGCGAAGGAAACATGATGACAGCCCTAGCCCGAAGAAAACGCCGCACAAAACAGTGGCGGCGGAGGAATGCGGCTCGGTGGTCGAGCCAGGGAGGAGGCGGCTGAGATCGGCCCGCGGTTCGTGGCCCTGCGGGGCTAGAGAGGGGCCTCCCGGGCCAGTGCGGCAGCGAGAGCAGCCTCCGACCGCCGCCCTGTGCAGTAAAAGTAACCCCGAGGAAAGGTATGAAACACCAAAGAGAGCGCTGAAAATGGACTCACTGTCATCTTCCTTCAGTT…	0.0
214	ENST00000409829.7	ENSG00000169604	protein_coding	2221	GAAACAGCATCGGAGCGGAAACCAGAGGGGAAACCTTGAACTCCTCCAGACAATTGCTTCCGGGGAGTTGCGAGGGAGCGAGGGGGAATAAAGGACCCGCGAGGAAGGGCCCGCGGATGGCGCGTCCCTGAGGGTCGTGGCGAGTTCGCGGAGCGTGGGAAGGAGCGGACCCTGCTCTCCCCGGGCTGCGGGCCATGGCCACGGCGGAGCGGAGAGCCCTCGGCATCGGCTTCCAGTGGCTCTCTTTGGCCACTCTGGTGCTCATCTGCGCCGGGCAAGGGGGACGCAGGGAGGATGGGGGTCCAGCCTGCTACGGCGGATTTGACCTGTACTTCATTTTGGACAAATCAGGAAGTGTGCTGCACCACTGGAATGAAATCTATTACTTTGTGGAACAGT…	1.0
215	ENST00000272438.9	ENSG00000144043	protein_coding	3365	CTGTCGTCCGCGGGGCGGGGACGCGGCGGCGGCGGCGGCGGTGGCGGCTGTGTGTCGCCGGAGCCGAAGCGCGCAGGCCCGTCCCGGTGGCCGGGGAGCGGGCGGGTGGGGGCGCCATGTGGTTCATGTACCTGCTGAGCTGGCTGTCGCTCTTCATCCAGGTGGCCTTCATCACGCTGGCTGTCGCGGCTGGACTCTATTACCTGGCAGAACTGATAGAAGAATACACAGTGGCCACCAGCAGGATCATAAAATACATGATCTGGTTCTCCACCGCTGTACTGATTGGCCTCTACGTCTTTGAGCGCTTCCCCACCAGCATGATTGGAGTGGGCCTATTCACCAACCTCGTCTACTTTGGCCTCCTCCAGACCTTCCCCTTCATCATGCTGACCTCGC…	1.0
216	ENST00000410075.5	ENSG00000075292	protein_coding	3518	GTGCAAGGCGTGTGAGGCGCGTAGAGAGCCGCGCGCGCCGTCTGCGATGCCCCGGGACGGCGTTCCTGCCGGGAATACCACCCCGGCGGCAGCCCAGGCTGCCGCGCAGAGCCCGGATTCCGCGACTGCCGGGGCACCGCAGGTTTTGGACTCGCTGAAGCGCTTTGTGTTATTCTTGGAAAATTTCGCACCACTTGTGAATTCCTTGAACCTGGGCATTGCAAACCCACTTCTGTTGGGCCCATCTCCTTTGCACTTTGCTCAGATTAAGACTCAGTTGGCGCTTCAGCAGCTGAATGCCGTTGCCTCACATGGTTCAACACCACCTTATACTTTATTAAATCAGGCTTTCTTGAAAATAGCCATGTCGAGACCCAGGTTTAATCCTCGAGGAGACTT…	1.0
217	ENST00000258098.6	ENSG00000135631	protein_coding	4342	GCCGGTTGGGGCGGCGGGCGCGGGGCGGGGCAGGGGGCGGGGCGCTGACGTCGCGGCGCGGCCCGCGGCCAGCGGCCCGGTGAGGCGGGGAGGCGGCGGCCGGTCGGCCCGGCCCAGCCCAGCCCGCAGCTGCGGCGGCGCTCAGAGTTGGTTCCTGACCGCCTTCTGCCGCGGCCGGGTTTGTCACCAGGTCCTGGGGTCTGCACCGGCTCGGCCAGACCTCGCCCCCCGCTTCTCCGCCATGGCCCTGGTGCGGGGCGCGGAGCCGGCGGCGGGGCCTTCCCGCTGGCTGCCCACGCACGTCCAGGTGACGGTGCTGCGGGCCCGCGGGCTGCGGGGCAAGAGCTCGGGAGCGGGCAGCACCAGCGACGCGTACACGGTGATCCAGGTGGGCCGCGA…	0.0
218	ENST00000651057.1	ENSG00000116127	protein_coding	2749	CCTGTCAAGTTTGCCTCATCATCTTCAGTCCAACAGGTTACTTTTTCTCGCGGCACAGATGGATCCAATGATGCCATTGCTCCAGACTTCCCAGCTCAGGTGCTAGGCACAAGAGATGATGACCTCTCAGCCACTGTTAACATTAAACATAAAGAAGGAATCTACAGTAAGAGGGTAGTGACTAAGGCATCCTTGCCAGTGGGAGAAAAACCCTTGCAGAATGAAAATGCAGATGCCTCAGTTCAAGTGCTAATCACTGGGGATGAGAACCTCTCAGACAAAAAACAGCAAGAGATTCACAGTACAAGGGCAGTGACTGAGGCTGCCCAGGCTAAAGAAAAAGAATCTTTGCAGAAAGATACTGCAGATTCCAGTGCTGCTGCTGCTGCAGAGCACTCA…	1.0
219	ENST00000682998.1	ENSG00000124356	protein_coding	4621	ATCCGCGGGGAAAGGTGGGGAAGGGTCCCGGGAACGTGGTGGGGCAGGGCCTCCGAGCGTGGTTGGACTTTGAAGGGGATCGGCCGCCGTGAGTGTGGGGCCTGCAGCCTACTCTCCCCGAGTCCCCTGCCCGGCCTGCCTCGCTCGAGGCACCCGACGGCTTCTGTCTCCGCGGGCTGGCGCCTGACCAGCCAGGCCCAGCGGTTCCCCGCCTACTGCATTTGAAAGATCCCGAAAACCCTGGATGATTGTGCCTGGGGTTGGCAAGTTCGTCTTGAGTGCCTTCAAGAAGGGTTCCTCAAGCAGTTGTCGATAGAGCCCTCCCTACTGTATACGCCCCCTCCGCTCATTCCTGCTACTTCCTTTCTCCTCCTCGTATTTCCCCCTCGGTCCTTTACG…	0.0
220	ENST00000396049.5	ENSG00000114978	protein_coding	4896	ATTTCGGGTCTGCGAGGTGGGGTAGGCGGGCAAGGCGGGCGCCGAGGTTTGCAAAGGCTCGCAGCGGCCAGAAACCCGGCTCCGAGCGGCGGCGGCCCGGCTTCCGCTGCCCGTGAGCTAAGGACGGTCCGCTCCCTCTAGCCAGCTCCGAATCCTGATCCAGGCGGGGGCCAGGGGCCCCTCGCCTCCCCTCTGAGGACCGAAGATGAGCTTCCTCTTCAGCAGCCGCTCTTCTAAAACATTCAAACCAAAGAAGAATATCCCTGAAGGATCTCATCAGTATGAACTCTTAAAACATGCAGAAGCAACTCTAGGAAGTGGGAATCTGAGACAAGCTGTTATGTTGCCTGAGGGAGAGGATCTCAATGAATGGATTGCTGTGAACACTGTGGATTTCTT…	1.0
221	ENST00000305557.9	ENSG00000114993	protein_coding	2646	GGGACAGCTCGGAGGAGCTGGGGCGGAGCCGCAGGGCCTGGCGGCCGCCGAGTGAAGTGTGACTCCGTGGGCCTGGCGTGGAGGCGGGGGCGCTAGGCTGCAGCTGGCTCGGAATCGGGGCTGGTTTCCTGTCTGGAAGGGAAGGGGCCTGCAGAAGGGAGCGGGGACAGCAGCAGACAGGCACACCCCTGCCTTCCTCTCTCCCTCTCCTCCCTTCTCTGGAAAAGCGAGCTGGGAGAACAGCTGCCACCAAAGCGAGACTGGACACTCTGTGCCTAGAGCCCCCTCTGCAGCTGGCCTTTCCTCCTGGGACCCCACTTATCCTCACTTCGCTTTCTTTTTCTTCCCTGCCTGGCTCCCGGCAGGGCCCCGGAGCAGCAGTGGGCGAGGAAAATTTGT…	0.0
222	ENST00000410003.5	ENSG00000115282	protein_coding	3358	GTAGATGCGATGGCGCCGATTCCAAAGACTGTGGGGCGGATCAAGCTAGACTGCTCTCTACGGCCCAGCTGCCCACTGGAGGTCGCTGCTGCACCCAAACTTTGCAAGGAATTCGGTCCAGAGGATTACGGCGAAGAGGACATAGTGGATTTTCTTCGACGGCTTGTGGAGAGTGATCCCCAGGGCCTGCACCGGATCCATGTGGATGGGAGCAGCGGGCGGCTGCAGCTGTGGCACCATGATTACCTCCTGGGCCACTTGGATGATGAAGGGAAATCAACTGGACAGAGTGACAGGGGCAAGGGGGCTGAGGGACTGGGCACCTACTGTGGTCTCCGCAAGTCCTTCCTGTATCCTCCCCAAGAGTCTGAGCCCTGCCCTCAAAGCCCCTCTGCCTCT…	0.0
223	ENST00000339773.9	ENSG00000135622	protein_coding	2177	GAGCCGAGAGGACCCGAGTGGGGCCGAGGCCAGTAGCCCCGGGGCCCTGAGCAGAGGCCGTAGCTTGCGCCGCACCCGCGGCCAGGCGGAGCCAAAGATGCCGGCCTCTGCTGCGCGGCCCCGCCCGGGTCCCGGGCAGCCTACAGCCTCGCCCTTCCCGCTACTGCTGCTGGCGGTGCTGAGCGGCCCGGTATCCGGCCGCGTCCCCCGCTCGGTGCCCAGAACCTCGCTTCCAATCTCTGAGGCTGACTCCTGTCTCACCCGGTTCGCAGTCCCTCACACATACAATTACTCTGTTCTCCTTGTGGATCCTGCCTCCCACACACTTTATGTTGGCGCCCGGGACACCATCTTCGCTTTATCCCTGCCCTTCTCAGGGGAGAGACCCCGCAGGATTGA…	1.0
224	ENST00000321027.8	ENSG00000005436	protein_coding	4367	ACTGAAGCTGCGGCTTGCGGTTCAGCGGGTTCTAGGGCGCCGGGCGCTCGGGCCTCGGCCATGGCTCACAGGCCGAAAAGGACTTTTCGGCAGCGCGCGGCTGATTCCAGCGACAGCGATGGCGCCGAGGAGTCGCCTGCTGAGCCTGGGGCGCCGAGGGAACTTCCGGTCCCGGGTTCTGCGGAGGAAGAGCCGCCCTCTGGAGGAGGCCGCGCGCAGGTGGCGGGACTGCCCCACCGGGTTCGGGGCCCTCGTGGCCGGGGCCGGGTCTGGGCGAGCTCCCGGCGTGCCACCAAAGCGGCTCCCCGCGCGGACGAAGGCTCAGAATCCAGAACCCTTGATGTGTCCACAGATGAAGAGGATAAAATACATCACTCCTCAGAAAGTAAGGATGATCAG…	0.0
225	ENST00000409015.5	ENSG00000152291	protein_coding	2276	AGAGGGGCCCCGCGCGCGGATCTCGCGAGAGCATTAGAGGGCGGAAGCGCTATCCGAGCAGGATGCGGTTCGTGGTTGCCTTGGTCCTCCTGAACGTCGCAGCGGCGGGAGCCGTGCCGCTCTTGGCCACCGAAAGCGTCAAGCAAGAAGAAGCTGGAGTACGGCCTTCTGCAGGAAACGTCTCCACCCACCCCAGCTTGAGCCAACGGCCTGGAGGCTCTACCAAGTCGCATCCGGAGCCGCAGACTCCAAAAGACAGCCCTAGCAAGTCGAGTGCGGAGGCGCAGACCCCAGAAGACACCCCCAACAAGTCGGGTGCGGAGGCAAAGACCCAAAAAGACAGCTCCAACAAGTCGGGTGCGGAGGCAAAGACCCAAAAAGGCAGCACTAGCAAGTCGG…	1.0
226	ENST00000295802.9	ENSG00000042445	protein_coding	3141	ACCCGACCCGACGCCGGCGTGATGTGGCTTCCGCTGGTGCTGCTCCTGGCTGTGCTGCTGCTGGCCGTCCTCTGCAAAGTTTACTTGGGACTATTCTCTGGCAGCTCCCCGAATCCTTTCTCCGAAGATGTCAAACGGCCCCCAGCGCCCCTGGTAACTGACAAGGAGGCCAGGAAGAAGGTTCTCAAACAAGCTTTTTCAGCCAACCAAGTGCCGGAGAAGCTGGATGTGGTGGTAATTGGCAGTGGCTTTGGGGGCCTGGCTGCAGCTGCAATTCTAGCTAAAGCTGGCAAGCGAGTCCTGGTGCTGGAACAACATACCAAGGCAGGGGGCTGCTGTCATACCTTTGGAAAGAATGGCCTTGAATTTGACACAGGAATCCATTACATTGGGCGTATG…	1.0
227	ENST00000689276.1	ENSG00000115486	protein_coding	3068	GCAGAGCAATGGCGGTGTCTGCCGGGTCCGCGCGGACCTCGCCCAGCTCAGATAAAGTACAGAAAGACAAGGCTGAACTGATCTCAGGGCCCAGGCAGGACAGCCGAATAGGGAAACTCTTGGGTTTTGAGTGGACAGATTTGTCCAGTTGGCGGAGGCTGGTGACCCTGCTGAATCGACCAACGGACCCTGCAAGCTTAGCTGTCTTTCGTTTTCTTTTTGGGTTCTTGATGGTGCTAGACATTCCCCAGGAGCGGGGGCTCAGCTCTCTGGACCGGAAATACCTTGATGGGCTGGATGTGTGCCGCTTCCCCTTGCTGGATGCCCTACGCCCACTGCCACTTGACTGGATCTGTGTGTTATTCCTGCTGCCATACTGGTATGTGTTTCTCCTGGACA…	1.0
228	ENST00000538924.7	ENSG00000068615	protein_coding	4017	AGTCTGGCGGCGGCTGCCGTGAGCTGACTGACGTTCCGGGAACGCCGCAGCAGCCCGCGCCGCCCGCAGCCTAGCCGAGCCGCGCCGCCCGGGCCTCGCCCGCCCGCCTGCCCGCCATGGTGTCATGGATCATCTCCAGGCTGGTGGTGCTTATATTTGGCACCCTTTACCCTGCGTATTATTCCTACAAGGCTGTGAAATCAAAGGACATTAAGGAATATGTCAAATGGATGATGTACTGGATTATATTTGCACTTTTCACCACAGCAGAGACATTCACAGACATCTTCCTTTGTTGGTTTCCATTCTATTATGAACTAAAAATAGCATTTGTAGCCTGGCTGCTGTCTCCCTACACAAAAGGCTCCAGCCTCCTGTACAGGAAGTTTGTACATCCCA…	1.0
229	ENST00000432959.1	ENSG00000135956	protein_coding	3099	AGTGCATCGGCCCCGGGTCTGTCCGGGCGTTGCGGGATTGGGGCCTGGGAACGCTCGGCCCCCGGCAGCCGAGAAGCCCGTGACTGGGCTGAGCAGCACCATCCCAGCCCTGGGGCCTGCTGACTGCGAACCCGGAGCGTTGCTATCCTCCACCGGACTGTCAGGCTCTGCGCGCCCCGCGGAGGTCGGCGGCGACCAGCAGCGACTGCGGAGCGACGGCGGGCGGCCCCGGGCATGTACGCCCCCGGAGGCGCAGGGCTGCCCGGCGGGCGCCGGCGGAGGAGCCCGGGAGGCAGCGCTCTGCCCAAGCAGCCGGAGCGTAGCCTGGCCTCGGCCCTGCCTGGCGCCCTGTCTATCACGGCGCTGTGCACTGCCCTCGCCGAGCCCGCCTGGTTGCAC…	1.0
230	ENST00000361124.5	ENSG00000198885	protein_coding	4295	GGCAGGTTCAGGGCTTTCTGGCTATAAAAGGGAGCCTCTGGGATCAGCAGGTCATATCTGGTGCCCATGGTTGACTGAGGAGTCGGGTGAGGCCACCCTACCACAAGGGTCCCCCTCCCCATCCTACACAGGAATGAAAACAGTCCCATGTACACTTTCTGGAAGCCTAAATACCACCCACACCATGTGGAAGGAAAGCAGGAGAGAGACTGAGTGGCACATCCTTTCGCCCTCTTTTCTCTCGAACCTCCTCCCAGGCCGACCACCCTTGCTGTGTCCAAGCCAAGCTCTGTGGGCTTTCTGTTCCTCCTGAGTAGCTGATTTTCAGAATTTGGGGTACCAGGGCTCTGGGGAATGTGAGCTAGAGAGCAGATAAGTCTGGAAGATGACCACTGACTC…	1.0
231	ENST00000264963.9	ENSG00000114988	protein_coding	2398	GATGAAGGGTCGTTGGTGGGAAAGATGGCGGCGACTCTGGGACCCCTTGGGTCGTGGCAGCAGTGGCGGCGATGTTTGTCGGCTCGGGATGGGTCCAGGATGTTACTCCTTCTTCTTTTGTTGGGGTCTGGGCAGGGGCCACAGCAAGTCGGGGCGGGTCAAACGTTCGAGTACTTGAAACGGGAGCACTCGCTGTCGAAGCCCTACCAGGGTGTGGGCACAGGCAGTTCCTCACTGTGGAATCTGATGGGCAATGCCATGGTGATGACCCAGTATATCCGCCTTACCCCAGATATGCAAAGTAAACAGGGTGCCTTGTGGAACCGGGTGCCATGTTTCCTGAGAGACTGGGAGTTGCAGGTGCACTTCAAAATCCATGGACAAGGAAAGAAGAATCTG…	1.0
232	ENST00000377075.3	ENSG00000158158	protein_coding	4783	AGTTGGCTCGGCGGCAGCGGAGCGGCCGGAGCTGCGGTGCGGACCGGGGCCGCGCGGCGTGGCGCGGGGAGCGGCGGCGGCGGCAGAGCCAGAGCAACATGGCGCCGGTGGGCGGGGGCGGGCGCCCGGTCGGCGGACCGGCCCGCGGGCGCCTCCTCCTGGCGGCGCCGGTGCTGCTGGTGCTGCTGTGGGCGCTGGGGGCCCGGGGCCAGGGCAGCCCCCAGCAGGGCACGATCGTGGGCATGAGGCTGGCGAGCTGCAACAAGTCGTGTGGGACGAACCCGGATGGCATCATCTTCGTGTCCGAGGGCAGCACCGTGAACCTGAGGCTGTACGGCTACAGCCTGGGCAACATCTCCAGCAACCTGATCTCCTTCACCGAGGTGGACGATGCCGAGA…	1.0
233	ENST00000305510.4	ENSG00000168763	protein_coding	4900	GCAGCAGGCGATGGCGGCGGCGGTAGCTGCGGCGGGTCGGTTAGGCTGGTTGTTCGCCGCGCTCTGCCTGGGCAACGCCGCGGGGGAGGCCGCGCCGGGCCCGCGAGTGCTGGGCTTCTGCCTGGAGGAGGATGGAGCGGCGGGCGCGGGTTGGGTACGCGGAGGGGCGGCGCGGGACACGCCGGACGCCACCTTCCTCCTGCGCCTCTTCGGCCCGGGCTTCGCCAACAGCTCTTGGTCCTGGGTGGCCCCGGAGGGGGCGGGCTGCCGGGAGGAGGCGGCCTCCCCCGCGGGCGAGTGGCGCGCGCTGCTGCGCTTGCGCCTGCGGGCCGAGGCCGTGCGCCCGCACTCGGCGCTGCTGGCGGTGCGCGTGGAGCCGGGTGGCGGGGCGGCTGAGGA…	1.0
234	ENST00000438715.1	ENSG00000075568	protein_coding	565	GTGAATCTTGCCCAAATATTTAACACTGGCATGGGTTGTCTCCAAACCACTGCATGTTTAGCCTGATTCCTCCTTGGCTGGACCATCTAAGAACCCTAGAACTCTCTAACCACATCTAGAGCCAAAATAATGTATATCTCTCTACCGGGGGAATTGCAGGCCCATACGATTTGAGCCACCAATGCTGGATTTCCATGAACAACCAGTTGGAATGCCAAAAATGGAAAAAGTCTACTTACATAATCCTAGTTCTGAAGAAACGATTACTTTAGTATCAATATCTGCTACAACATCACATTTTCATGCATCATTTTTTCAAAATAGGAAAATTCTTCCAGGAGGAAATACATCATTTGATGTAGTTTTTCTTGCAAGAGTAGTAGGAAATGTAGAAAATAC…	1.0
235	ENST00000328709.8	ENSG00000183513	protein_coding	1770	GCCGCTGGCTTCCGGTCCCCTGAGACTGGGGCCTCGCTCGCTCCCGACCCGGTTGCAAGTGTTGCGGTGGGAGAAAGTCGCGTCCGCATCGGAGGGGAAGCGCCGTCATGCCTAAGTATTATGAGGACAAGCCGCAGGGCGGCGCGTGCGCGGGCCTGAAGGAGGACCTGGGCGCGTGTCTGCTGCAGTCGGACTGTGTGGTCCAGGAAGGAAAATCACCTCGGCAGTGTTTGAAGGAAGGATACTGCAACTCTTTGAAGTACGCATTTTTTGAGTGTAAAAGATCAGTGTTGGATAACAGGGCAAGATTCAGAGGAAGAAAAGGATATTGATGCATTATGTTGAAGCCAACATGGAAAACAACAAATATTTTCCCTGGTCATTAACACAAAGAAGCCA…	0.0
236	ENST00000422537.6	ENSG00000158411	protein_coding	971	CTAAAGCGGGCAGTAGAACTAGATTCGGAGTCGCGGTATCCGCAGGCTCTGGTGTGTTACCAAGAGGGGATTGATCTGCTCCTGCAGGTTCTGAAAGGTACCAAAGATAATACTAAGAGATGTAATCTCAGAGAAAAAATTTCCAAATACATGGACAGAGCGGAAAACATAAAGAAGTACTTGGACCAAGAAAAAGAAGATGGAAAATATCACAAGCAAATTAAAATAGAAGAGAATGCAACAGGTTTCAGTTATGAGTCACTTTTTCGCGAATACCTTAATGAGACAGTTACAGAAGTTTGGATAGAAGATCCTTATATTAGACATACTCATCAGCTGTATAACTTTCTTCGATTTTGTGAGATGCTTATTAAGAGACCATGTAAAGTAAAAACTATT…	0.0
237	ENST00000338148.8	ENSG00000185414	protein_coding	4435	GTAGTTCTTCCTCTGCTCTGCTTCCCTTCGGAGGAAAATTTCAGGCTGAAGGTTTAGCGGGTGCCGCCTCTAAAGAGAGCAATCACTACACTTATGGCTGGGATTTTGCGCTTAGTAGTTCAATGGCCCCCAGGCAGACTACAGACTGTGACAAAAGGTGTGGAGTCTCTTATTTGTACAGATTGGATTCGTCACAAATTCACCAGATCAAGAATTCCAGAAAAAGTGTTTCAGGCCTCACCTGAAGATCATGAAAAATACGGTGGGGATCCACAGAACCCTCATAAACTGCATATTGTTACCAGAATAAAAAGTACAAGAAGACGTCCATATTGGGAAAAAGATATAATAAAGATGCTTGGATTAGAAAAAGCACATACCCCTCAAGTTCACAAGAAT…	0.0
238	ENST00000617677.1	ENSG00000158417	protein_coding	4698	CTTGCGCACTGAGAACTCACACCATATGTGTCCTGTTCCAGTGCGCGGGTCTGTGGAGAGCCGGGTGCGAGCGGCGGCAGCACGAGGGGAAAAGAGCTGAGCGGAGACCAAAGTCAGCCGGGAGACAGTGGGTCTGTGAGAGACCGAATAGAGGGGCTGGGGCCACGAGCGCCATTGACAAGCAATGGGGAAGAAACAGAAAAACAAGAGCGAAGACAGCACCAAGGATGACATTGATCTTGATGCCTTGGCTGCAGAAATAGAAGGAGCTGGTGCTGCCAAAGAACAGGAGCCTCAAAAGTCAAAAGGGAAAAAGAAAAAAGAGAAAAAAAAGCAGGACTTTGATGAAGATGATATCCTGAAAGAACTGGAAGAATTGTCTTTGGAAGCTCAAGGCAT…	0.0
239	ENST00000295317.4	ENSG00000163162	protein_coding	2953	GACCCCGCCTCAGTCTTCCAGGGCGGCGGTGGGTGTCCGCTTCTCTCTGCTCTTCGACTGCACCGCACTCGCGCGTGACCCTGACTCCCCCTAGTCAGCTCAGCGGTGCTGCCATGGCGTGGCGGCGGCGCGAAGCCAGCGTCGGGGCTCGCGGCGTGTTGGCTCTGGCGTTGCTCGCCCTGGCCCTGTGCGTGCCCGGGGCCCGGGGCCGGGCTCTCGAGTGGTTCTCGGCCGTGGTAAACATCGAGTACGTGGACCCGCAGACCAACCTGACGGTGTGGAGCGTCTCGGAGAGTGGCCGCTTCGGCGACAGCTCGCCCAAGGAGGGCGCGCATGGCCTGGTGGGCGTCCCGTGGGCGCCCGGCGGAGACCTCGAGGGCTGCGCGCCCGACACGCGCT…	0.0
240	ENST00000258457.7	ENSG00000135974	protein_coding	4587	CTTCGCGGGGCTTTGTGGGTAGCCGACTGGGGTCTCCTGGCGACGACCATGGCGGGGGATGTGGGCGGTCGCAGCTGCACGGACTCGGAACTGCTGCTGCACCCGGAGCTGCTGTCCCAGGAGTTCCTTCTCCTCACTCTGGAGCAGAAGAACATAGCTGTTGAAACTGATGTAAGAGTAAACAAAGACAGTCTTACTGACCTTTATGTCCAACATGCAATACCATTGCCTCAGAGGGATTTGCCGAAGAATAGATGGGGGAAAATGATGGAAAAGAAAAGAGAACAACATGAGATTAAAAATGAGACTAAAAGGAGTAGCACTGTAGATGGGTTAAGGAAAAGACCCCTCATCGTATTTGATGGAAGTTCAACAAGTACAAGCATAAAAGTGAAAAAG…	1.0
241	ENST00000283148.12	ENSG00000115652	protein_coding	2053	GCATTGTGCAGCAGGCGGGCCCCCGCGCGGTAGGGCCCTGGACCCGCGCGGCTCCCGGGGATGGTGAGCAAGGCGCTGCTGCGCCTCGTGTCTGCCGTCAACCGCAGGAGGATGAAGCTGCTGCTGGGCATCGCCTTGCTGGCCTACGTCGCCTCTGTTTGGGGCAACTTCGTTAATATGAGCTTTCTACTCAACAGGTCTATCCAGGAAAATGGTGAACTAAAAATTGAAAGCAAGATTGAAGAGATGGTTGAACCACTAAGAGAGAAAATCAGAGATTTAGAAAAAAGCTTTACCCAGAAATACCCACCAGTAAAGTTTTTATCAGAAAAGGATCGGAAAAGAATTTTGATAACAGGAGGCGCAGGGTTCGTGGGCTCCCATCTAACTGACAAACTC…	1.0
242	ENST00000409896.1	ENSG00000135968	protein_coding	2908	GTTTGCTTCCTGCTCCTGGTTAGCACTGCTGGGAGATCCTGCTATTTTTCGAACATAAAGCAGTCTAAGAAGGTTTATATAGTGGTGTAGTGGAAGGAGCAGTGACATAGGCTGGAAACATTGCCCAAAGAAGACCTCATCAAGTTTGCCAAGAAACAGATGATGCTAATACAGAAAGCTAAATCAAGGTGTACAGAATTGGAGAAAGAAATTGAAGAACTCAGATCAAAACCTGTTACTGAAGGAACTGGTGATATTATTAAGGCATTAACTGAACGTCTGGATGCTCTTCTTCTGGAAAAAGCAGAGACTGAGCAACAGTGTCTTTCTCTGAAAAAGGAAAATATAAAAATGAAGCAAGAGGTTGAGGATTCTGTAACAAAGATGGGAGATGCACAT…	1.0
243	ENST00000452614.6	ENSG00000153214	protein_coding	4856	GAGTCCGAGCCCCGCGTCCCGGATTCGGACCCGCCTGCCTGGGGCGGTGCTGCACCAGGTGCGGGTGTGGCAGGCGTCTCGGAGCGCCAGGTGCAGCTTCCTGGTCAAGATGGTCGCCGCCTGCCGCTCGGTAGCCGGGCTCCTGCCACGCCGCCGCCGCTGCTTTCCCGCCCGGGCCCCGCTGCTGCGCGTCGCCCTCTGCCTCCTGTGCTGGACCCCGGCGGCTGTGCGCGCGGTCCCTGAGCTCGGGCTCTGGTTAGAGACAGTCAACGACAAATCAGGACCTTTGATATTTAGGAAAACTATGTTTAACTCTACAGATATCAAGTTATCTGTTAAGTCATTCCATTGTTCTGGGCCTGTGAAGTTTACCATAGTGTGGCATTTGAAGTATCATAC…	1.0
244	ENST00000272542.8	ENSG00000144136	protein_coding	3297	GGAGTGATGGCTGCCGGCGCTCTCTGCGTGGTTCTTCTTCTCGGCCGCTGAAACCCCCGCGGCTGCTTCCTGGGAAGGTCGTGAGTCCCGCTGAGCTGTCCCCGGTGCCGCCGACCCGGGCCGTGTGCCCGTGGCTCCAGCCGCTGTCGCCTCGATCTCCTCGTCTCCCGCTCCGCCCTCCCTTTTCCCTGGATGAACTTGCGTCCTTTCTCTTCTCCGCCATGGAATTCTGCTCCGTGCTTTTAGCCCTCCTGAGCCAAAGAAACCCCAGACAACAGATGCCCATACGCAGCGTATAGCAGTAACTCCCCAGCTCGGTTTCTGTGCCGTAGTTTACAGTATTTAATTTTATATAATATATATTATTTATTATAGCATTTTTGATACCTCATATTCTGT…	1.0
245	ENST00000302450.11	ENSG00000169607	protein_coding	4723	ACTGAAGAGTCATGGTGGGGCCCGGGCCTACCGCTGCTGCCGCTGTCGAAGAGCGGCAGAGAAAGCTTCAGGAGTACCTTGCAGCCAAGGGAAAACTGAAGAGCCAAAACACCAAGCCTTATCTAAAATCCAAGAATAATTGCCAGAATCAACCACCTTCTAAATCTACTATTAGACCCAAAAATGATGTTACCAACCATGTTGTTTTGCCTGTCAAACCTAAAAGGTCCATCAGCATTAAACTCCAGCCCAGACCACCTAATACTGCAGGGTCCCAGAAGCCGAAGTTGGAGCCACCAAAACTTCTGGGCAAAAGGCTGACTTCAGAATGTGTTTCTTCTAACCCATACTCTAAGCCTTCTAGCAAGAGTTTTCAACAGTGTGAAGCTGGATCGTCCA…	1.0
246	ENST00000409342.1	ENSG00000115084	protein_coding	2284	ATAGCTGACTGTGCCGTCCCTTCCCCTCACCCGCTCCACGCCCTCCTGGGCCGAGTGGAGTTGGGTGGTGTCGGGAGCCTCTCCCTGAGGGGCACCGCGTCTTCAGGAGCTGGGCCTCCAGTGCGGCGCGATGTCAGGCGCGGTGACAGCTCTGTGAGTCCGAGGCCGCGGCCGTGGCGCTGGGCGGCTGCGGGGCCTGACCGGTCCGCTCATGGTGCCGCCACGACGCCATCGCGGGGCAGGAAGGCCAGGTAGGCAGGCAGGGAAGGGCCCCGACATCACCGGAGCCCAAACCGGGACGGAGTGCCCACCAGCAGCACCACCTCCTGCCCTCGGTGGCAGCAGGAGCGCCTTGACCGAAACCGTGAAGGTCTCTAGGGGCGGAGGGAGCGGGAGCTG…	1.0
247	ENST00000393110.7	ENSG00000115107	protein_coding	4259	GCCTTCGCCGCGGACCTTCAGCTGCCGCGGTCGCTCCGAGCGGCGGGCCGCAGAGATGACATTTATTCATTTTATGCATCCTGGGTTCTACTGGTCGTCCCACCTCAGTTCCTGTAGCAAAGAGACTTGAGTCTGAGCCACTAATTATCACCCGTGAGGTTTCCTCCCCGAGCAGGAAGCAGCAGGCCAGAGCTGCGCTCTCTCAGTGCACTCTCCAACCAAGCATCAGTCACCACTCCCGGTCCAGCCCCTGTGGCCAAGAGCTGGCGTGCAGGCTGCGGGAGGCAGCTGGCTGTGCAAGACCCTGGCAGGGCCCTCGCCTCCTGAGAAACCGAGAGTCAGAACCAAAGCCAGGCTGTCCTGGTTGGAGACTGAGCCAGAAAGGGTGGCTCACCTCAC…	1.0
248	ENST00000441089.1	ENSG00000088179	protein_coding	671	CAGCATTATAAATCAGTACATTGCTTGTCAAGGGCCATTACCACACACTTGTACAGATTTTTGGCAGATGACTTGGGAACAAGGCTCCTCTATGGTTGTAATGTTGACCACACAAGTTGAACGTGGCAGAGTTAAATGTCACCAATATTGGCCAGAACCCACAGGCAGTTCATCTTATGGATGCTACCAAGTTACCTGCCACTCTGAAGAAGGAAACACTGCCTATATCTTCAGGAAGATGACCCTATTTAACCAAGAGAAAAATGAAAGTCGTCCACTCACTCAGATCCAGTACATAGCCTGGCCTGACCATGGAGTCCCTGATGATTCGAGTGACTTTCTAGATTTTGTTTGTCATGTACGAAACAAGAGGGCTGGCAAGGAAGAACCCGTTGTTGT…	0.0
249	ENST00000443902.6	ENSG00000115109	protein_coding	3167	GTCCTCCGGGGATTAGAGCCGGTGGGCTCGTTGTGGGCGCCATTTCTCGGCGTCTACCGAGGAGCCGCCCCTTTCTCAGCCTTGCTCGGCTCTTCCCCGCTCTGGTCGCCGGGGCTGCGCCGTCCCCAGCTCAGTGACAAAAATGCTGAGTTTCTTCCGTAGAACACTAGGGCGTCGGTCTATGCGTAAACATGCAGAGAAGGAACGACTCCGAGAAGCACAACGCGCCGCCACACATATTCCTGCAGCTGGAGATTCTAAGTCCATCATCACGTGTCGGGTGTCCCTTCTGGATGGTACTGATGTTAGTGTGGACTTGCCAAAAAAAGCCAAAGGACAAGAGTTGTTTGATCAGATTATGTACCACCTGGACCTGATTGAAAGCGACTATTTTGGTCT…	1.0
250	ENST00000272519.10	ENSG00000144118	protein_coding	2247	GAAAGCGAGCCCGGCAGCTCAATGACAAATCGGTGGAGGACGGCTGGGGTCCGGCCCCGGGAGGGGGCGGGGCGCGTTTAAGAGCTGCGGGCCGGGTGCGGACGGCGGAGGCGGCGGGACTGGTCCCTGCTCTTCAGTGGGTCATCTGTGTGTCACAGCCTCAGAAGACCAGCGAGATGGCTGCCAACAAGAGTAAGGGCCAGAGCTCCTTGGCCCTCCACAAGGTGATCATGGTTGGCAGCGGAGGCGTTGGCAAGTCAGCCCTGACGCTTCAGTTCATGTATGACGAGTTTGTAGAAGACTATGAACCTACCAAAGCTGACAGTTATAGAAAGAAAGTGGTTCTTGATGGGGAAGAAGTTCAGATAGATATTCTGGACACCGCTGGGCAAGAGGACT…	1.0
251	ENST00000357970.7	ENSG00000136717	protein_coding	2497	CGCGCCCCTCCCTCCTCGCGGACCTGGCGGTGCCGGCGCCCGGAGTGGCCCTTTAAAAGGCAGCTTATTGTCCGGAGGGGGCGGGCGGGGGGCGCCGACCGCGGCCTGAGGCCCGGCCCCTCCCCTCTCCCTCCCTCTGTCCCCGCGTCGCTCGCTGGCTAGCTCGCTGGCTCGCTCGCCCGTCCGGCGCACGCTCCGCCTCCGTCAGTTGGCTCCGCTGTCGGGTGCGCGGCGTGGAGCGGCAGCCGGTCTGGACGCGCGGCCGGGGCTGGGGGCTGGGAGCGCGGCGCGCAAGATCTCCCCGCGCGAGAGCGGCCCCTGCCACCGGGCGAGGCCTGCGCCGCGATGGCAGAGATGGGCAGTAAAGGGGTGACGGCGGGAAAGATCGCCAGCAACGTG…	0.0
252	ENST00000680603.1	ENSG00000144233	protein_coding	4884	GGGAGGGGCGGGCGGCGCCGTGCCCCGGGCCGCGAGGCTCGGCTCCCGCTCCTGGTCCTTGTCTGCACTCCCTCCAGGAAGCAGGCTCGCTCGCTGTACAGGAAGAAGGAATGGAATCGGAAGGAAGAAAATTCATTCCAGAGACAAAATAGCTCCCCTCCTCTGTTGTAGCTGTTCCTCTGGCAATACAAACTTTCTGCTTTCAGGTTCTGCAGCATTCCAGACCTTGAGCACTGAATCAGGATGGGAAAAAGACGTTGTGTTCCTCCACTCGAGCCCAAGTTGGCAGCAGGCTGTTGTGGGGTCAAGAAGCCCAAATTATCTGGAAGTGGAACGCACAGTCACGGGAATCAGTCCACAACTGTCCCCGGCTCTAGTTCAGGACCTCTTCAAAACCAC…	1.0
253	ENST00000259241.7	ENSG00000136720	protein_coding	4223	AGAGCGTTCTCGGCGCGGAGTGGAGCGGAGCGGGCTGGTGCTGGGGGCGCGGAGAGCGCTGTGCTGGCCGGGGCCGGGAGCGGGGCCGAGCGGGAGCGGAGTCGGGCGTCGGGCCCGGGGAGCCGGGGCCGGGCGGGGAGCAGCCATGGCACCGCGGAGGGTCGGGGCCCGCGCCGCTGCGGGCGGCCTGGGCGCCGAGTAGCCGGGCCGGGCCGGAGCGCGGGCGGCGGCGGAGGCAGCTGCGCCCGCGCCTCCTGCCCTCCCAGGCCCCGCGCCCCGCGCCCGGGCCCCGGCGATGGTGACACATGCGGCGGCGGCGCGCCGGCGGCAGGACCATGGTTGAGCGCGCCAGCAAGTTCGTGCTGGTGGTGGCGGGCTCGGTGTGCTTCATGCTCATCT…	1.0
254	ENST00000272638.14	ENSG00000144224	protein_coding	3771	GAAGACGGAGGGCGGAGCCGGCTTCGGGACTGCGGAGACTACACACCGAGCGAGCGCCTGGGCCCGAAGGGAGCGATGCTGTGGTTCCAGGGCGCCATTCCGGCCGCCATCGCGACGGCCAAAAGGAGCGGCGCGGTCTTCGTGGTGTTCGTGGCAGGTGATGATGAACAGTCTACACAGATGGCTGCAAGTTGGGAAGATGATAAAGTTACAGAAGCATCTTCAAACAGTTTTGTTGCTATTAAAATCGATACCAAAAGTGAAGCCTGCCTACAGTTTTCACAAATCTATCCTGTAGTGTGTGTTCCATCCAGTTTCTTTATTGGAGACAGTGGAATTCCCTTGGAAGTAATAGCAGGAAGTGTTTCTGCAGATGAACTTGTTACAAGAATTCACAAG…	1.0
255	ENST00000404590.1	ENSG00000121989	protein_coding	2367	GCCGCCCCTTCCCCGCGCCGCAGCCGCCTCGCCGCCACCGCCGCGAGCTCGGCCGCCAGTGGTCCTCGGACTTTAGGTGTCTGGGTTGAAGGAGGTTTGTCTCCGAGGAAGACCCAGGGAACTGGATATCTAGCGAGAACTTCCTCCGGATTCCCCGGCGCCTCGGGAAAATGGGAGCTGCTGCAAAGTTGGCGTTTGCCGTCTTTCTTATCTCCTGTTCTTCAGGTGCTATACTTGGTAGATCAGAAACTCAGGAGTGTCTTTTCTTTAATGCTAATTGGGAAAAAGACAGAACCAATCAAACTGGTGTTGAACCGTGTTATGGTGACAAAGATAAACGGCGGCATTGTTTTGCTACCTGGAAGAATATTTCTGGTTCCATTGAAATAGTGAAACAAG…	1.0
256	ENST00000679129.1	ENSG00000168280	protein_coding	2661	CCCACTTATTGCACTACATCACTGAGTTCCCGTATGCCAAGTTATGGCCACTTACATCCACGTCAGCAAAACTGGTGCCGAGGGAGCTGTTCTTGACGAAGCTAAAAATATCAATAAGTCTTTGTCTGCTCTTGGAAATGTGATCTCTGCTTTGGCAGAAGGGACAAAAACACATGTGCCATACCGGGACAGCAAGATGACTCGGATTCTTCAGGACTCTTTGGGTGGGAACTGCAGAACCACCATCGTCATTTGCTGTTCTCCTTCTGTCTTCAATGAGGCTGAGACCAAGTCCACACTGATGTTCGGACAGAGAGCTAAGACCATCAAGAATACAGTCTCTGTGAACCTAGAACTGACAGCAGAAGAATGGAAGAAGAAATATGAAAAAGAGAAAGA…	1.0
257	ENST00000414861.6	ENSG00000080345	protein_coding	2534	AGCTGGGAAAGTCGAGCTCTGGCAGCGTCTGGGTGCTGAGGGGCAGAGGCGGAGAGAACCCTGTCCTGATCTTCCTAGTCGTATGACTGGAGAAGAAGGAAAAGAAGTAATTACAGAAATTGAGAAAAAACTTCCTCGGCTGTACAAAGTTTTAAAGACTCACATTTCCAGTCAAAACTCGGAGCTGAGTAGTGCTGCTCTACAAGCCCTGGGGTTTTGCTTATATAATCCCAAAATTACCTCAGAATTATCAGAGGCAAATGCTCTAGAATTGCTTTCAAAATTGAATGATACCATTAAGAATTCAGACAAAAATGTACGTACTAGAGCACTTTGGGTGATATCTAAGCAGACATTTCCCTCTGAAGTGGTTGGCAAAATGGTATCCAGTATAATTGA…	0.0
258	ENST00000428992.2	ENSG00000162980	protein_coding	747	GCCGCCCGAGAGGAGCTGGGGGAGGACGGTGGCCCGCGAGGCTCGTCGCAGACAACGCGGCGGCGATGTCCGCGAGCCAGAGCACAAAGTTATCATTGTTGGGCTGGATAATGCAGGGAAAACTACCATTCTTTACCAATTTTCTATGAATGAAGTTGTACATACATCTCCTACAATAGGAAGTAATGTAGAAGAGATAGTGATTAATAATACACGTTTCCTAATGTGGGATATTGGTGGCCAAGAATCTCTTCGTTCTTCCTGGAACACTTACTATACTAACACAGAGTTTGTAATAGTTGTTGTGGACAGTACAGACAGAGAGAGGATTTCTGTAACTAGAGAAGAACTCTATAAAATGTTAGCGCATGAGGACCTAAGAAAAGCTGGATTGCTGAT…	1.0
259	ENST00000682300.1	ENSG00000115170	protein_coding	3460	GGGTTCTAGACTGGCTCGGCTCTGTCCAGTTTGTGCCAGATAGTCTCCCACCCCCTCCCCACCCCTCCTTTCCCCTGGAGATTTGAACGCTGCTTGCATGGGAGAAAAGCTACTTAGAGAAGAAAACGTTCCACTTAGTAACAGAAGAAAAGTCTTGGTTAAAAAGTTGTCATGAATTTGGCTTTTGGAGAGAGGCAGCAAGGTGGGCTCAGCCTTCTTTCCTTCAATTCCTGTTTCAGTCTCATTTTCATGGACTGGTCCCCAAACTTGTCTGCATTGGAAGCACCTGGGGAGTTTCTAGACCTGAGCCTGTGCCCACCTCATGAGGTTGTGATTTAATTGGTCTGGGGGTCTTACTCTGTCGCCCAGTCTGTAATGCAGTGCTGTGACCATAGCCCA…	1.0
260	ENST00000259053.6	ENSG00000241399	protein_coding	3932	ACCCGCCGTCATGCTCCGGGCCGCGCTGCCCGCGCTCCTGCTGCCGTTGCTGGGCCTCGCCGCTGCTGCCGTCGCGGACTGTCCTTCATCTACTTGGATTCAGTTCCAAGACAGTTGTTACATTTTTCTCCAAGAAGCCATCAAAGTAGAAAGCATAGAGGATGTCAGAAATCAGTGTACTGACCATGGAGCGGACATGATAAGCATACATAATGAAGAAGAAAATGCTTTTATACTGGATACTTTGAAAAAGCAATGGAAAGGCCCAGATGATATCCTACTAGGCATGTTTTATGACACAGATGATGCGAGTTTCAAGTGGTTTGATAATTCAAATATGACATTTGATAAGTGGACAGACCAAGATGATGATGAGGATTTAGTTGACACCTGTGCTTT…	1.0
261	ENST00000348849.8	ENSG00000153250	protein_coding	4286	AGATGCCGCCTGGCACCAAGCGCAGCCGCCGCTGCCGCACTTTCCACTTGTATTGATCACCTCTCAGCCCCGCGCAGCCGGCTCGCCCGAGCGGACCGCGGCCAGCGCGCCAGCCCTTGGCAGCCCCGGAGCAGTCGGGCTCCGGGAGGAAACTCCTTGGGAGCGCCCTGTCCGGGGTGCCCTCTGCGCTCTGCAGTGTCTTTCTTTCTGCCTGGGAGGAGGAGGAGGAGGAGGAAGAGGAGGAGGAGGAGGAGGAGGAGGAGGAAGAGGAGGAGGAGGAGGAGGACGTCTGGTCCCGGCTGGGAGGTGGAGCAGCGGCAGCAGCAGCAGCCGCCGCCGCCGCCGCCGCTGCCGCCGCCGCCGGAAAGGGAGAGGCAGGAGAGCCCGAGACTTGGAAAC…	1.0
262	ENST00000443831.1	ENSG00000081479	protein_coding	4007	AGGCTTTTGGCCACTAGGAGCTGGCGGAGGTGCAGACCTAAAGGAGCGTTCGCTAGCAGAGGCGCTGCCGGTGCGGTGTGCTACGCGCGCCCACCTCCCGGGGAAGGAACGGCGAGGCCGGGGACCGTCGCGGAGATGGATCGCGGGCCGGCAGCAGTGGCGTGCACGCTGCTCCTGGCTCTCGTCGCCTGCCTAGCGCCGGCCAGTGGCCAAGAATGTGACAGTGCGCATTTTCGCTGTGGAAGTGGGCATTGCATCCCTGCAGACTGGAGGTGTGATGGGACCAAAGACTGTTCAGATGACGCGGATGAAATTGGCTGCGCTGTTGTGACCTGCCAGCAGGGCTATTTCAAGTGCCAGAGTGAGGGACAATGCATCCCCAACTCCTGGGTGTGTGAC…	1.0
263	ENST00000392647.7	ENSG00000213160	protein_coding	4081	GCCCCGCTCGCCGCACGGCCCGGCGACGGGGGAGTTCCCGCGAGTGGCCTCGCGCCCAGACCGTGCGGGGGGCTGTTCGGGTGGAGGCGGGGGAGCCGCCGGGACACCAAAATAGGAGCTGCTTGTGGGGTGGAGCGGCACTAGCTGGCGGCTTCCGAGCGCCTCTTCCAAAGATGGTCAGAGGGGCCGGAGGCGTCCCCGCTCCCGCTCGCTACTAGCCCGCGGGCCAGCGCCGCGTCCCGAGCCCCGGCGGGAGCCATGGCTCTAAAAGGACAAGAAGATTATATTTATCTTTTCAAGGATTCAACACATCCAGTGGATTTTCTGGATGCATTCAGAACATTTTACTTGGATGGATTATTTACTGATATTACTCTTCAGTGTCCTTCAGGCATAATT…	0.0
264	ENST00000315796.5	ENSG00000172878	protein_coding	3049	ACGTGACCGACGCCAACATGGCGGCGCCCAGTGGCGTCCACCTGCTCGTCCGCAGAGGTTCTCATAGAATTTTCTCTTCACCACTCAATCATATCTACTTACACAAGCAGTCAAGCAGTCAACAAAGAAGAAATTTCTTTTTTCGGAGACAAAGAGATATTTCACACAGTATAGTTTTGCCGGCTGCAGTTTCTTCAGCTCATCCGGTTCCTAAGCACATAAAGAAGCCAGACTATGTGACGACAGGCATTGTACCAGACTGGGGAGACAGCATAGAAGTTAAGAATGAAGATCAGATTCAAGGGCTTCATCAGGCTTGTCAGCTGGCCCGCCACGTCCTCCTCTTGGCTGGGAAGAGTTTAAAGGTTGACATGACAACTGAAGAGATAGATGCTCTTG…	0.0
265	ENST00000361725.5	ENSG00000144355	protein_coding	2356	AGCAGCATCATGCTTAGACTTTTCAAAGAGACAAACTCCATTTTCTTATGAATGGAAAGTGAAAACCCCTGTTCCGCTTAAATTGGGTTCCTTCCTGTCCTGAGAAACATAGAGACCCCCAAAAGGGAAGCAGAGGAGAGAAAGTCCCACACCCAGACCCCGCGAGAAGAGATGACCATGACCACCATGCCAGAAAGTCTCAACAGCCCCGTGTCGGGCAAGGCGGTGTTTATGGAGTTTGGGCCGCCCAACCAGCAAATGTCTCCTTCTCCCATGTCCCACGGGCACTACTCCATGCACTGTTTACACTCGGCGGGCCATTCGCAGCCCGACGGCGCCTACAGCTCAGCCTCGTCCTTCTCCCGACCGCTGGGCTACCCCTACGTCAACTCGGTCAGC…	0.0
266	ENST00000409532.5	ENSG00000091409	protein_coding	3544	ACGTCGTGGCTTCCGGGCAGGTACCGGGCAGCTGGAGACGCCAGAGCCGGCGGGTTGCTCGTGGGGGCCCCGCGGGCAGAAGCGCTTCCACTGCAGAGAGCCAACAGAACGGGAGGGCTGTACAGCTGCGACATCACCGCCCGGGGGCCATGCACGCGGATCGAGTTTGATAACGATGCTGACCCCACGTCAGAAAGCAAGGAAGATCAGTGGATGGGGGTCACCGTCCAGAGCCAAGGTCCAGGGGGCAAGGTCGTGACATGTGCTCACCGATATGAAAAAAGGCAGCATGTTAATACGAAGCAGGAATCCCGAGACATCTTTGGGCGGTGTTATGTCCTGAGTCAGAATCTCAGGATTGAAGACGATATGGATGGGGGAGATTGGAGCTTTTGTGAT…	1.0
267	ENST00000410055.5	ENSG00000152256	protein_coding	2990	GATCCCCGCCCCTGCTGCCCGCCACGTCCCTCACGTACCACTCGGCAGAGGCGCGGGGAAACCTGGCGTACTGGCTGTGGCTTCTCTAGCGGGACTCGGCATGAGGCTGGCGCGGCTGCTTCGCGGAGCCGCCTTGGCCGGCCCGGGCCCGGGGCTGCGCGCCGCCGGCTTCAGCCGCAGCTTCAGCTCGGACTCGGGCTCCAGCCCGGCGTCCGAGCGCGGCGTTCCGGGCCAGGTGGACTTCTACGCGCGCTTCTCGCCGTCCCCGCTCTCCATGAAGCAGTTCCTGGACTTCGGATCAGTGAATGCTTGTGAAAAGACCTCATTTATGTTTCTGCGGCAAGAGTTGCCTGTCAGACTGGCAAATATAATGAAAGAAATAAGTCTCCTTCCAGATAA…	0.0
268	ENST00000306721.8	ENSG00000144354	protein_coding	2778	GCTGCTGCTGCTCCTCCTGCTGTGGGACCGCTGACCGCGCGGCTGCTCCGCTCTCCCCGCTCCAAGCGCCGATCTGGGCACCCGCCACCAGCATGGACGCTCGCCGCGTGCCGCAGAAAGATCTCAGAGTAAAGAAGAACTTAAAGAAATTCAGATATGTGAAGTTGATTTCCATGGAAACCTCGTCATCCTCTGATGACAGTTGTGACAGCTTTGCTTCTGATAATTTTGCAAACACGAAACCTAAATTCAGGTCAGATATCAGTGAAGAACTGGCAAATGTTTTTTATGAGGACTCTGATAATGAATCTTTCTGCGGCTTTTCAGAAAGTGAGGTGCAAGATGTATTAGACCATTGTGGATTTTTACAGAAACCAAGGCCAGATGTCACTAACGAAC…	0.0
269	ENST00000418194.7	ENSG00000172845	protein_coding	3937	CCTCGCCCGCCTGCCGCCTTTTTGTGCGCGTGTGAGTGTGGGCCCCAGCGTGCCCTCCCGGGGGTGGGTTCCGGGCGGAAGGCGGAGGCCCGGCGCGCAGCCCGCCGCCCGCCTGCCCGCGGACCGGGGAGCCGGGGTGCTTGGAGCGGGGGACGCCAGGCGTGGGCTGGCGGCGGGACCAGGAGGAGGAGGAGGAGGAGGAGGAGAGCGCGGGCTGGCGCTTGCCCGGGCGCAGTCGGCGGGGACCGAGTCGTACTTCCTGTGCGAAAGGCGGCCCGACCCTAACCGCCACCCCCTCCCCCTGTCTCCCTCTCTGAACCCGCCCATTGGGGGTAGGACACTCAGCCGTCACCGCTCGCTCTGCTGGCCGCTACCTGCAGCAAGATAGGGCCGCCATCG…	0.0
270	ENST00000272732.11	ENSG00000144306	protein_coding	3052	ATCAAAGGTGACAGCTTCCGGCAACTGATGCCTCCACTGGCCACTCCTCCCTCCGTCCACCTGTCACTTCGGGTAGCTGGGAGGCCAGTTAAAAAAAATGGAACCTTTTTCCTGTGACACTTTCGTGGCATTACCTCCAGCAACAGTCGATAACAGGATTATTTTTGGAAAAAATTCAGATAGACTCTATGATGAAGTACAAGAGGTGGTTTATTTTCCTGCTGTAGTTCATGATAACCTGGGAGAACGTCTTAAGTGTACATATATAGAAATTGATCAAGTTCCTGAAACATATGCTGTTGTCCTGAGTCGCCCAGCGTGGTTGTGGGGGGCAGAAATGGGAGCCAATGAGCATGGAGTTTGCATTGGGAATGAAGCTGTATGGGGAAGAGAAGAAGT…	1.0
271	ENST00000409660.5	ENSG00000144320	protein_coding	2028	CCGGCTTGTCTCTCTGTCAGTGGCGGCTGCTGCCTGCTCTGGAGGCAGGCTGGGCGGTGGCGGCCGAGACTGGCGGGGGTGGACGCCCGGGCCGGGCTGCGCCCGCTTCTTGCAGCTGTGAATTCCTTTGGACAATTGATGATATTTATCATTGTGCCCAGTTTCTACAAATAAAAGATGGGTGGATTATTTTCTCGATGGAGGCATCTGGAGCATAAGAACAGTAATTATTTTCTTCTTTTCCAAGAGAACAGAAAGAAATAATGAAGCATTGGATGATTTAAAATCCCAGAGGAAAAAAATACTTGAAGAAGTCATGGAAAAAGAAACTTACAAGACGGCTAAATTAATTCTTGAAAGGTTTGATCCGGACTCAAAGAAAGCAAAGGAGTGTGAGCC…	1.0
272	ENST00000424785.7	ENSG00000079150	protein_coding	2876	GTGACGCAGGACAACGCCTGCCACGCGTCGGAACTCGGCCGCGGGACATCCACGGGGCGCGAGTGACACGCGGGAGGGAGAGCAGTGTTCTGCTGGAGCCGATGCCAAAAACCATGCATTTCTTATTCAGATTCATTGTTTTCTTTTATCTGTGGGGCCTTTTTACTGCTCAGAGACAAAAGAAAGAGGAGAGCACCGAAGAAGTGAAAATAGAAGTTTTGCATCGTCCAGAAAACTGCTCTAAGACAAGCAAGAAGGGAGACCTACTAAATGCCCATTATGACGGCTACCTGGCTAAAGACGGCTCGAAATTCTACTGCAGCCGGACACAAAATGAAGGCCACCCCAAATGGTTTGTTCTTGGTGTTGGGCAAGTCATAAAAGGCCTAGACATTGCTA…	1.0
273	ENST00000537515.5	ENSG00000077232	protein_coding	1669	GAACTTGCATAAGAAAGAGAATGGGAGTCTGGTTAAATAAAGATGACTATATCAGAGACTTGAAAAGGATCATTCTCTGTTTTCTGATAGTGTATATGGCCATTTTAGTGGGCACAGATCAGGATTTTTACAGTTTACTTGGAGTGTCCAAAACTGCAAGCAGTAGAGAAATAAGACAAGCTTTCAAGAAATTGGCATTGAAGTTACATCCTGATAAAAACCCGAATAACCCAAATGCACATGGCGATTTTTTAAAAATAAATAGAGCATATGAAGTACTCAAAGATGAAGATCTACGGAAAAAGTATGACAAATATGGAGAAAAGGGACTTGAGGATAATCAAGGTGGCCAGTATGAAAGCTGGAACTATTATCGTTATGATTTTGGTATTTATGATG…	1.0
274	ENST00000696906.1	ENSG00000138448	protein_coding	3721	AGTGCCGCCGCGGCTCTCAGGCCTGAGGTGCGGCGCTCACCCCGGCAGTCCCCAGCCTCAGACGCTGCGTGGAGCGGCGGAGCCGGAGGGAAGCAAAGGACCGTCTGCGCTGCTGTCCCCGCCCCGCGCGCTCTGCGCCCCTCGTCCCTGGCGGTCGCTCCGAAGCTCAGCCCTCTTGCCTGCCCCGGAGCTGTCCCGGGCTAGCCGAGAAGAGAGCGGCCGGCAAGTTTGGGCGCGCGCAGGCGGCGGGCCGCGGGCACTGGGCGCCTCGCTGGGGCGGGGGGAGGTGGCTACCGCTCCCGGCTTGGCGTCCCGCGCGCACTTCGGCGATGGCTTTTCCGCCGCGGCGACGGCTGCGCCTCGGTCCCCGCGGCCTCCCGCTTCTTCTCTCGGGACTCC…	1.0
275	ENST00000409580.5	ENSG00000144366	protein_coding	3544	TGGAGGGCGCAAGGCGCGGCGGGGGTGATGAGCCCTTGGGTTCTCGCTCCGACTGCTAAATTCGCTTGGCCGGGTCCACCTTCTCGTGGCCTCACTCGCCACACGGATCAGAATCCGGAGCAGGCAGTTCTCTCTATTCTGAGGCTCCTGCGGCTGCCGCGCTGACTTCCCTGTGTGCGGGAGGGAACTCTGGGCAGGCTGGTTTTCTTGGAATGTGTTTACGATGTTGAATGGGACTTGAACAGGAAGCTGGACGCTGCAGCTGGAACTAGCGTGCCAAGGTAGAGTAAGGAAGACTTAGCTGGTGTTGGGCTTGGCGGGTCCACTTGGTACGCTGGGCAAACTCCAACAGCAAGAATTGAAGACTTAAGGGTTTGAGCAGATGGTTTTCTACCTAAA…	0.0
276	ENST00000519810.5	ENSG00000128694	protein_coding	2216	CTTTGGTAACCCTGCTAGGGGGCGCCGCTAGATTCCATCCTATTTCTCCGATGAAAGTATCAGAACTCTCATCACCTGCAAATCTGGGGGAAATGCAGGTGCGCACAGAGAGCGTTTTGGGCAAAGACGGCCTTTAAGCTTTTCTTCACTAAGCATGCCGCTCGCTAGCGGAACAGCAGCCAGCTCTGGACGGGACCTTGCACAGTTCCGATGACATCACTTCCGGGCGCCAGGTTCGGGCTTTCTCCTGCAGCGATAAGGGCAGTCGACAGTCTTTAGTAGGGAAAGGAGACAAGTGCTAGCTACTGCCGCCCAAGTGGAAGGAATTATCTATAGAGTAAGTATGCTAATCTTGACTAAGACTGCAGGAGTTTTTTTTAAACCATCAAAAAGGAAAGT…	0.0
277	ENST00000233892.8	ENSG00000115540	protein_coding	3785	GTCGATTTCACGCAGGTTCTATAGAATTTGCCAAGACTGCTGGCCTGTTTTCTACCCTGATTCCTTAGGTGGCTTCTGGGACAGAATTACGGTTCTCTAAGTATTTGCTTGCAGGATTTCTATAATTGGCCTGATGAATCCTTTGATGAAATGGACAGTACACTAGCTGTTCAACAGTATATTCAACAGAACATAAGAGCAGATTGCTCCAATATTGACAAAATTCTTGAACCACCTGAAGGCCAAGATGAAGGTGTGTGGAAGTATGAACATTTAAGGCAGTTCTGCCTTGAGCTAAATGGACTTGCTGTCAAACTTCAGAGTGAATGCCATCCAGATACTTGCACTCAAATGACAGCAACTGAACAATGGATTTTTCTTTGTGCAGCTCATAAAACT…	0.0
278	ENST00000282276.8	ENSG00000247626	protein_coding	3027	AGAACGCCGCCTCCTCCGCTTGCGGCCGGTCTGCACCATGCTGCGAACGTCCGTCCTCCGCCTGCTAGGACGCACGGGGGCTAGTAGGCTGTCTCTCCTGGAGGACTTCGGCCCACGCTACTACAGTTCGGGCTCCCTCAGTGCCGGCGATGATGCTTGTGATGTGCGCGCCTACTTCACTACACCCATTTTCTACGTGAACGCGGCGCCGCACATCGGGCACCTGTACTCGGCACTACTGGCGGACGCCCTATGCCGCCACCGTCGCCTCCGAGGTCCCAGCACGGCCGCCACGCGATTCTCCACTGGTACCGACGAGCACGGGCTGAAGATTCAGCAGGCAGCAGCTACCGCGGGCCTGGCCCCGACCGAGCTGTGCGACCGAGTCTCTGAGCAGTT…	1.0
279	ENST00000700191.1	ENSG00000119042	protein_coding	4749	GGGGAAGAGGGAAGGGGAAGGAGTAAAGAGGAAGACTAGGAGAACACTGCAAAGCCAAGCACCAGAAACTTTCCACCCTGGATTCTCTACTTTTGCTCCATGGACAGAGCCCCAGTCAGCCAAGTTTCAGACAGACCGTGAGCAGTCCCTGTGCGTTTTATTGCGACCTGCCGGTGGGAACTTTGTCTCCGAGTCGGAGCAGCATGGAGCGGCGGAGCGAGAGCCCGTGTCTGCGGGACAGCCCCGACCGGCGGAGCGGCAGCCCGGACGTCAAGGGGCCTCCCCCAGTGAAGGTGGCCCGGCTGGAGCAGAACGGCAGCCCCATGGGAGCCCGCGGGAGGCCCAACGGCGCCGTGGCCAAGGCCGTGGGAGGTTTGATGATTCCTGTCTTTTGTGTCG…	1.0
280	ENST00000295079.6	ENSG00000162972	protein_coding	1495	AGTTCCCAGCTGTCCGAAAGGTCTTCGGAACTTCGGCTCTAAAGCGTTCCTCAGCGCCATCCGCCCGGAAACACGAGCGACAGAGAAAAGGTCCGCGAGGCCGGCAGACTCCAGAGTGGCTGGGTCCGAGCGCGGGGCGGGTTGCCGAAGGGCCTCGGCCTGGGCTGCGTGCTGGAGAGCGGGGACGGGGCCGACTCACCAGAGGCTGCAGCAACAGGTCCACTTTGCTCTCCAGTCTCTTTCTCCGACACCGCTGAGGCGGTTTCCCACCGACTTCCTTTCCATACAGCACCGGCAGGCACCGGTGTGAAGGGTCATAAAAATGGCGCTGGCCGCTCGTTTGCTACCCCAGTTCCTGCACTCTCGGTCGCTGCCCTGCGGGGCCGTCCGACTCCGGAC…	0.0
281	ENST00000434813.3	ENSG00000013441	protein_coding	2026	AAGACGCAGGAGGGAGCGGACTAGGTGACAGGGCCGTTCCTGTGAGCCTCGCGGGCGCCTGGCGATGCCCCCTTTTCCTGCTTGTTTGCTGCCCGCCGTCCCCGGCGCGACGACTGCCTGCTCCCTTCACTCCCAGGCTGCACAGTGGCGGCGCGCCCCTCTTTCCTGCGCGGCCGAGCCTGTCGCCGCCGGATCCGGCCTGCGGGGGTAGTTACGGTGTTTGCTAGGCCGGCCGCCCTCTTGGAGCTTCTGCCCTCCGCTGAGGAAGCGGCGCCGCCTGACGCGGGACGGTCGGGCGGGCGCCATGTTGTGAACCGCCTCGGCGGAGCTGTAAGATGGCGGCTGGGCGGAGGCCGGCTTCGGCCCTGTGGCCGGAAAGGCGAGGCTCCCCGTTGAGGG…	0.0
282	ENST00000395148.6	ENSG00000003402	protein_coding	4415	GGGTGCGCCTTCCCGGCGTCTAGGGGAGCGAAGGCTGAGGTGGCAGCGGCAGGAGAGTCCGGCCGCGACAGGACGAACTCCCCCACTGGAAAGGATTCTGAAAGAAATGAAGTCAGCCCTCAGAAATGAAGTTGACTGCCTGCTGGCTTTCTGTTGACTGGCCCGGAGCTGTACTGCAAGACCCTTGTGAGCTTCCCTAGTCTAAGAGTAGGATGTCTGCTGAAGTCATCCATCAGGTTGAAGAAGCACTTGATACAGATGAGAAGGAGATGCTGCTCTTTTTGTGCCGGGATGTTGCTATAGATGTGGTTCCACCTAATGTCAGGGACCTTCTGGATATTTTACGGGAAAGAGGTAAGCTGTCTGTCGGGGACTTGGCTGAACTGCTCTACAGAGTGA…	0.0
283	ENST00000430254.1	ENSG00000115993	protein_coding	1436	GTGAAGTCGCCCGCCTGTCCCTGCCACGCCCGGGCGGTTGCTGGCAGTGGGAGCAGCGGCAGCAGCTTCGGCTGCTGCTTTCAGGCTGCCGCTGCATTAGGGGCTTCCTGAGGAAGCGCGGGCGGACGACAGAGGATGCCGAACCACTCCAGTCATGACTGTCCAAAGTATGATAATCACATGAGAGTGCTCGTTGCTACGGATGTCATTTGACTCATCAGAGAAAATCTGTCTAAAAGAAAATATCCATGTGACCAAATCCATTTCATTATTGAATGGCTTGATGGATTTCCTTTACTCTGATTCATACCAAAGCTGTCCTTCTCAACCAAAGCAAGAAAGGATCCTGCATGAGTCAATCCCAGAATGCAATTTTTACATCACCAACAGGTGAAGAAA…	1.0
284	ENST00000357118.8	ENSG00000118257	protein_coding	3367	CCCAGCTCTGGAAAGAGCCACCTTCTCCAAAATGGATATGTTTCCTCTCACCTGGGTTTTCTTAGCCCTCTACTTTTCAAGACACCAAGTGAGAGGCCAACCAGACCCACCGTGCGGAGGTCGTTTGAATTCCAAAGATGCTGGCTATATCACCTCTCCCGGTTACCCCCAGGACTACCCCTCCCACCAGAACTGCGAGTGGATTGTTTACGCCCCCGAACCCAACCAGAAGATTGTCCTCAACTTCAACCCTCACTTTGAAATCGAGAAGCACGACTGCAAGTATGACTTTATCGAGATTCGGGATGGGGACAGTGAATCCGCAGACCTCCTGGGCAAACACTGTGGGAACATCGCCCCGCCCACCATCATCTCCTCGGGCTCCATGCTCTACATCAA…	1.0
285	ENST00000374415.7	ENSG00000114948	protein_coding	2714	ATGAAGCCGCCCGGCAGCAGCTCGCGGCAGCCGCCCCTGGCGGGCTGCAGCCTTGCCGGCGCTTCCTGCGGCCCCCAACGCGGCCCCGCCGGCTCGGTGCCTGCCAGCGCCCCGGCCCGCACGCCGCCCTGCCGCCTGCTTCTCGTCCTTCTCCTGCTGCCTCCGCTCGCCGCCTCGTCCCGGCCCCGCGCCTGGGGGGCTGCTGCGCCCAGCGCTCCGCATTGGAATGAAACTGCAGAAAAAAATTTGGGAGTCCTGGCAGATGAAGACAATACATTGCAACAGAATAGCAGCAGTAATATCAGTTACAGCAATGCAATGCAGAAAGAAATCACACTGCCTTCAAGACTCATATATTACATCAACCAAGACTCGGAAAGCCCTTATCACGTTCTTGAC…	1.0
286	ENST00000236980.10	ENSG00000118246	protein_coding	3188	AAAGTCTGGCGCCCAGCAGAGGTTAGGTGTTTAAAGTTAGGACCTGAATGGGTTACGTTGCGATACACGATCAAACATCGCCCTTATAAGCTCTGTGGTATCCCCGAGCCCCACTCCTGTATGCAGGGAAATTAGTCATTCTCCTTGGTAAACTTTCTTCAAGTAAGTCCTTCAGCTACAGCCGCGAACATATGCTTTTTGACCTTTGAGGGAATCCGTAAGATCTCGTGAGAAGCGCAGCTTCTCGGGGAAGCTGTCATGGCTGCTCCTGTACGTAGTCACGGTCTTGTGCTCTAAGGAAAACGACAGCACGTGTTCTTTTTCACTAGTAGAAGTGACGTTGGTTTCATGTTGACAACTTTGAAGCCATTTGGAAGTGTTTCAGTGGAGAGCAAAATG…	0.0
287	ENST00000430624.5	ENSG00000118260	protein_coding	2005	AGACCACTCCTCCCGGCGCCGGGCTCAGCCCGCCTTCGCCTTCCCTCTCCCCGCGGAACCCCTTCTCGTCGCCCGAAGAAACCCGAAGGTCTTCGGCAAGTTCCGTCCCCAGCGCGGGGGCGGGGCCGCTCGAGCTGCTCCGGGCCTAGCTCGGCTGTTTCCGTGCGCGGCCGCTGCGCACTCGGCACTGGGCGGCGCTGGCTGGCTCCCTGGCTGCGGCTCCTCAGTCGGCGGCGGCTGCTGCTGCCTGTGGCCCGGGCGGCTGGGAGAAGCGGAGTGTTGGTAACTAAATGACCATGGAATCTGGAGCCGAGAACCAGCAGAGTGGAGATGCAGCTGTAACAGAAGCTGAAAACCAACAAATGACAGTTCAAGCCCAGCCACAGATTGCCACATTAG…	0.0
288	ENST00000673510.1	ENSG00000021826	protein_coding	4880	GCTCTTTTAAAATAGTTGCTTTCTTAGGAAATGTAGTTGCTTTCTTAACCTCATCAAATTCATGAAGATTTAGCCGAGGCCCATGCTACCCATTATCTTCTAAATGGCCTTCAGAAATGATGGAGAAACTGACACGTTATGAGTATTTCCTGCCCTACATGGATTTTGAACTTGAATTCCCAGCCTCGCTTGCATCTAGACACAGCCACAAATCATCAAAATGACGAGGATTTTGACAGCTTTCAAAGTGGTGAGGACACTGAAGACTGGTTTTGGCTTTACCAATGTGACTGCACACCAAAAATGGAAATTTTCAAGACCTGGCATCAGGCTCCTTTCTGTCAAGGCACAGACAGCACACATTGTCCTGGAAGATGGAACTAAGATGAAAGGTTACTC…	1.0
289	ENST00000456923.5	ENSG00000115414	protein_coding	3720	CTGAGGTGGACCCCGCTAAACTCTTCCACCATTATTGGGTACCGCATCACAGTAGTTGCGGCAGGAGAAGGTATCCCTATTTTTGAAGATTTTGTGGACTCCTCAGTAGGATACTACACAGTCACAGGGCTGGAGCCGGGCATTGACTATGATATCAGCGTTATCACTCTCATTAATGGCGGCGAGAGTGCCCCTACTACACTGACACAACAAACGGCTGTTCCTCCTCCCACTGACCTGCGATTCACCAACATTGGTCCAGACACCATGCGTGTCACCTGGGCTCCACCCCCATCCATTGATTTAACCAACTTCCTGGTGCGTTACTCACCTGTGAAAAATGAGGAAGATGTTGCAGAGTTGTCAATTTCTCCTTCAGACAATGCAGTGGTCTTAACA…	1.0
290	ENST00000449583.1	ENSG00000115461	protein_coding	718	AGGGGGCGACTAAGAGAAGATGGTGTTGCTCACCGCGGTCCTCCTGCTGCTGGCCGCCTATGCGGGGCCGGCCCAGAGCCTGGGCTCCTTCGTGCACTGCGAGCCCTGCGACGAGAAAGCCCTCTCCATGTGCCCCCCCAGCCCCCTGGGCTGCGAGCTGGTCAAGGAGCCGGGCTGCGGCTGCTGCATGACCTGCGCCCTGGCCGAGGGGCAGTCGTGCGGCGTCTACACCGAGCGCTGCGCCCAGGGGCTGCGCTGCCTCCCCCGGCAGGACGAGGAGAAGCCGCTGCACGCCCTGCTGCACGGCCGCGGGGTTTGCCTCAACGAAAAGAGCTACCGCGAGCAAGTCAAGATCGGGTGTGCTCCAGGAGGGCAGAGACACATCTGCTTCAGCCTTTA…	1.0
291	ENST00000415516.5	ENSG00000135913	protein_coding	4516	GGTCACAGTTCCCGCCATCAGCCGCTCTCCCTGACTAGGGGTAGCTAGCGGCCTCCCTCCTTTGGGTTCGGTATCCCTACTTCCATTACCCTCGGCTCCTCCCACTCCTCGCGGGCTCCGTGCTTTCCGCGGGTCTGTCCGGGGGCTCCGGACCCTCGGCGCAGCTGAGTTGATGGCTTCCGGAGAACTGGCATAGCTGCAGAATATGAGTAGTGTCCCAAGAAGAGTGCTTTGCCTTTGGCACAAGGATCAGAATAAAGGTGAATTGCTATTACATAGGGTTTTTCGGTAAAAGTCACTGAAAATTATTTGCCATACAGTAACCAGAGACCTCCAACTAGGGGCCCCCAAACTGTATCCTGCCTGTAGCTAAGTCATAACATTAAAAATGTGGTGCTT…	1.0
292	ENST00000258398.8	ENSG00000135912	protein_coding	4730	TTCAGACTGACAGACTTCAAGGATGCAGCTGCTACTACCGGAGGTGTGTGGCACCTTACCTCAGCAAGGCCATGAGACCGTGTGGCCATGATGTGGGCCCCTCATGGCCTCAGCAGGAACACAGCACTATAGTATTGGCCTCCGCCAGAAAAACAGCTTCAAGCAGAGTGGTCCCTCAGGCACAGTACCTGCCACGCCACCTGAGAAACCCTCGGAGGGCAGAGTCTGGCCTCAGGCCCATCAGCAAGTGAAGCCAATCTGGAAGCTGGAAAAGAAGCAAGTGGAGACACTGTCAGCAGGGTTGGGCCCAGGCCTCTTGGGCGTCCCACCCCAGCCAGCATATTTCTTTTGCCCCAGCACTTTATGTAGCTCTGGGACCACGGCTGTCATTGCAGGCCA…	1.0
293	ENST00000430297.7	ENSG00000144567	protein_coding	4556	CTTCCGCCTGACGCGCCCCCGGCGGCGGCCGCGCAGCCCTGGCTCCTCGCGGGCTCGGGCGGCGGCTGCGGCGGGGCTATGGCGAGCGGCGGTGGCGGGGGTAACACTGGCGCGGGTGGGGGGCCGGGGATGGGCCTGAGCCTGGGCCTGGGTCTGGGTCTGAGCCTAGGCATGAGTGAGGCCACCAGTGAGGCAGAGGAGGAGGCGGCCACGGCCGAGGCGGTGGGACGCCTGGCCACGACGCTGTGGCTGCGGCTCCGCGGCTGGGAGGCGGTGCTGGCGGCGGCGCAGCGGTTGCTGGTGTGGGAGAAGCCGCTGCACAGCCTGGTCACGGCGGCCGCGCTCAACGGCCTCTTCTGGTTGCTGTCTTCCTCGTCCCTCCGGCCCTTCTTCCTACTC…	1.0
294	ENST00000409618.5	ENSG00000198925	protein_coding	4025	GGGGCGCGCGCGGGCGCCGGGGCCGCGCGCGAGGTTGTCCGCTGTTGGGAGCTGCCAGCCCTTGGCCTGGGGCCGGGCGACCCTGGGGCGAGGTGGACTCCGGTCCACGGTCGCCGCGGCTGGGTGTGGGGAGGCAAGCCAACCCACCCGGGCTATCAGCTGTAAGGCTGACTCGATCCCTGCAACATCCGCAGGAACCCCTGAGCCCAGGCCCAGCCGGCCGGGGCTCCACGGGCCCTGGTCCACACTGACCCTGTGAGTGGTGACTTCCCTGAGGGGCAGGGCTCTCACTAGCCCAGGGAATCCCACCGGGGCCAGGCTGGGCCAAGATCCACGGCCCCCAGGGGCTGCACGGACAGCAGCTGCAGAGCATCGAGGGCTGGAGAGGAGCACATACTG…	1.0
295	ENST00000409854.5	ENSG00000116106	protein_coding	3454	AGAAGCGGCAGGAGCAGCGTTGGCACCGGCGAACCATGGCTGGGATTTTCTATTTCGCCCTATTTTCGTGTCTCTTCGGGATTTGCGACGCTGTCACAGGTTCCAGGGTATACCCCGCGAATGAAGTTACCTTATTGGATTCCAGATCTGTTCAGGGAGAACTTGGGTGGATAGCAAGCCCTCTGGAAGGAGGGTGGGAGGAAGTGAGTATCATGGATGAAAAAAATACACCAATCCGAACCTACCAAGTGTGCAATGTGATGGAACCCAGCCAGAATAACTGGCTACGAACTGATTGGATCACCCGAGAAGGGGCTCAGAGGGTGTATATTGAGATTAAATTCACCTTGAGGGACTGCAATAGTCTTCCGGGCGTCATGGGGACTTGCAAGGAGACGT…	1.0
296	ENST00000392066.7	ENSG00000123983	protein_coding	3147	ACGCGCCACCGCTCGCGGGCCAATGGGTGGCAGCCTCTCTGCATAGGCAACGAGTGCCGGCCGGGGGTGAGCGTCCCAGGCGGTTCCGCTCAACAGACGCTGCTGTGGCTGCGCCGGGCTGCGACACTGCAGTTGTCTACGCGGCCGGGGCCGGGACGAGGAGGCGTTGGACGGGGTCGCATACGTTCGTCCCCTCGCATTGCGGCCCCGACAGCTGCGCCAGGATCCCCGGGCGGCGGCGCGGGGCGTGAACGCTCTGGGGCTCAGCCAGGCCTGCGCGGGCCCGAGGCCGGAGGAACCCGGACTCCGGCGTAGCGGTTTTGACACAAGGGCGCATATCTTCAAAGCACCTAGTACCTCCTACCATTGTCAACTGATTCTCGCTGAAGTCTGTTAATT…	1.0
297	ENST00000409840.7	ENSG00000135919	protein_coding	2569	AATCCTTGGTTAGGAGGAAAGGGAGTGGAGAGGACCGTGCTGCCTGGCGTTCCCCAGCTGCCTTTCTTTCTGTTTTCCCCCCAACGGAATCTCTATGTGGTCTCCTAGAGCCTCGTGCCTGCCTCTCAGCTAGATGCTGATATCATTCCCACTCATGTAGTTGGGAAGGAAGGGTGTGGCAGAGATAAAGGGTCCACGGTCACGCAGTATGTGGGGGGTCACACAGCCTGTATGCCAAAGTGGCACACCCTGTGAATATGTAGGGTCGCACAGCCTTTATGTGTCAGTGCCAGAGCCTGGACCCGGGTCTGTAGATGTGTGAACCGTGAGCTGATACCATGGATATTCAAAGATTTACATCCCATCAATGTTTATACCTTCTTGAGAAGAAATTTGTGT…	1.0
298	ENST00000704582.1	ENSG00000153827	protein_coding	2166	GGCTAAGTCTTTTATTAAGACATTATTTGGTGTTCTTTATGAAGTGTATAGTTCCTCAGCAGGACCTGCGGTCAGACATAAGTGCCTTAGAGCAATTCTTAGGATAATTTATTTTGCGGATGCTGAACTTCTGAAGGATGTTCTGAAAAATCATGCTGTTTCAAGTCACATTGCTTCCATGCTGTCAAGCCAAGACCTGAAGATAGTAGTGGGAGCACTTCAGATGGCAGAAATTTTAATGCAGAAGTTACCTGATATTTTTAGTGTTTACTTCAGAAGAGAAGGTGTAATGCATCAAGTAAAACACTTAGCAGAATCAGAGTCTTTGTTGACAAGTCCACCAAAGGCATGTACGAATGGATCGGGATCCATGGGATCCACAACTTCAGTCAGCAGTGG…	1.0
299	ENST00000326427.11	ENSG00000135916	protein_coding	2037	GCCTGCAGAGCTCGGAGCGGCGGAGGCAGAGACCGAGGCTGCACCGGCAGAGGCTGCGGGGCGGACGCGCGGGCCGGCGCAGCCATGGTGAAGATTAGCTTCCAGCCCGCCGTGGCTGGCATCAAGGGCGACAAGGCTGACAAGGCGTCGGCGTCGGCCCCTGCGCCGGCCTCGGCCACCGAGATCCTGCTGACGCCGGCTAGGGAGGAGCAGCCCCCACAACATCGATCCAAGAGGGGGGGCTCAGTGGGCGGCGTGTGCTACCTGTCGATGGGCATGGTCGTGCTGCTCATGGGCCTCGTGTTCGCCTCTGTCTACATCTACAGATACTTCTTCCTTGCGCAGCTGGCCCGAGATAACTTCTTCCGCTGTGGTGTGCTGTATGAGGACTCCCTGTCC…	1.0
300	ENST00000392018.1	ENSG00000085978	protein_coding	3313	GTGAGCTCCGGGATTGCCGGCATTCCCGCTTCTGCTGGTTGCTTCATGCTGCAGGCTGCGGCCGTCAGCCCTCGCTCGCATTGGTGGCGCTGAGGTGCCGGGGCAGCAAGTGACATGTCGTCGGGCCTCCGCGCCGCTGACTTCCCCCGCTGGAAGCGCCACATCTCGGAGCAACTGAGGCGCCGGGACCGGCTGCAGAGACAGGCGTTCGAGGAGATCATCCTGCAGTATAACAAATTGCTGGAAAAGTCAGATCTTCATTCAGTGTTGGCCCAGAAACTACAGGCTGAAAAGCATGACGTACCAAACAGGCACGAGATAAGTCCCGGACATGATGGCACATGGAATGACAATCAGCTACAAGAAATGGCCCAACTGAGGATTAAGCACCAAGAGGAA…	0.0
301	ENST00000442524.4	ENSG00000077044	protein_coding	625	GCCGCCGCCCGAGGAGTCGTCCGACAGCGAGCCCGAGGCGGAGCCCGGCTCCCCACAGAAGCTCATCCGCAAGGTGTCCACGTCGGGTCAGATCCGACAGAAGACCATCATCAAAGAGGGGATGCTGACCAAACAGAACAATTCATTCCAGCGATCAAAAAGGAGATACTTTAAGCTTCGAGGGCGAACGCTTTACTATGCCAAAACGGCAAAGTCAATCATATTTGATGAGGTGGATCTGACAGATGCCAGCGTAGCTGAATCCAGTACCAAAAACGTCAACAACAGTTTTACGGCTGAAGTGCGGTGGTGTGATCTCGGCTCACTGCAACCTCCGTCTCCCAGGTTCAAGGGATCCTCATGCCTCAGCCTCCCTAGTAGCTGGGATTATAGTCGTGC…	0.0
302	ENST00000411486.7	ENSG00000123485	protein_coding	3157	AGTCCGGGTTGGCGCTTGGGTACTGGCTGGGTCCGATGCTGGGTACGCTGCGCGCCATGGAGGGCGAGGACGTGGAAGACGACCAGCTGCTGCAGAAGCTCAGGGCCAGTCGCCGCCGCTTCCAGAGGCGCATGCAGCGGCTGATAGAGAAGTACAACCAGCCCTTCGAGGACACCCCGGTGGTGCAAATGGCCACGCTGACCTACGAGACGCCACAGGGATTGAGAATTTGGGGTGGAAGACTAATAAAGGAAAGAAACGAAGGAGAGATCCAGGACTCCTCCATGAAGCCCGCGGACAGGACAGATGGCTCCGTGCAAGCTGCAGCCTGGGGTCCTGAGCTTCCCTCGCACCGCACAGTCCTGGGAGCCGATTCAAAAAGCGGTGAGGTCGATGCCA…	0.0
303	ENST00000390645.2	ENSG00000188042	protein_coding	4013	GACTGTGAGGCTGCCGAGCGGACAGCGACTCCCGGGGAAGCCCGCGCTCCGGGAGCGGGAGCGGGAGCAGGAGCAGGAGCAGCGCCGTCCCAGGCCAGAGGCGAGCGCCGGGCGCCGGGAGAGCGGAGAGCCCGGGCAGCTGCCGGAGCGCGGGGGCGCGGCCCGAGGAAACCACAGAGCGAGCCCAGGCCTGGGGAGGGCGCCGAACATCTGAGGCGGCTTCGCGGGAGACAAAGCCGCGCGTAGAGACGCGATGCCCGCCGATCGCGAGCCCGGCCGGCGAGGGCGCGGGGACTGCGGCGTCTGAGCGCGCCAAGCCGTGCGCCCGCGGGGACGCCGAGCCCCGGGGCCGGTGCGGGCGGCGGCGGGCGGGGCCCAGGTGCGCCCGGCCGCGTCGGG…	1.0
304	ENST00000244815.9	ENSG00000124831	protein_coding	4370	CCGAGCCCGACTCAGCCCGCGGCCACCTGCGCCCCGCCCCTGTCGGCCGCGCCCGAGCCCAGCGCCGCGAGCCGCTCCCCGGCGGGCTGGCTCCTGGCCCCGGAAGCGCGAGCGTTCACTTAGCGGCGAGTGGCTCCGTCTCCGCGGACAGAGCGCGCGCCCCCTGGCCCGGCCCGCGAGGGGCTCCCGGCGCGGTCCCCGAGCATTTCCCGCCGGGTGGAGCGGGCCGAGCCCGGCAGGATGACCAGCCCCGCGGCCGCTCAAAGCCGGGAGATCGACTGTTTGAGCCCGGAAGCGCAGAAGCTGGCGGAAGCCCGGCTCGCTGCAAAACGGGCGGCCCGCGCGGAGGCTCGCGAGATCCGCATGAAGGAGCTGGAGCGGCAGCAGAAGGAGGAAGAC…	0.0
305	ENST00000373327.5	ENSG00000204104	protein_coding	4199	GCACTGTGGGATGGAAACCGGAGCGGCGCGTCCTGGCAGGACCGGGCGGCGGCGGCGGCGGGGCCGGCGGCGGCCAGGGACCCGGGCTTAGGCTCGGCCAGGCCGGCTGAGGGGCGCGGGCGGCCAGCGGGCGGCGGACGCCGTCATGAACGCGGCGGTGGTGAGGCGGACGCAGGAGGCGCTGGGGAAAGTGATTCGGAGGCCGCCGCTGACCGAGAAGCTGCTGAGCAAGCCCCCGTTCCGCTACCTGCACGACATCATCACGGAGGTGATTAGAATGACTGGTTTCATGAAGGGCCTCTACACAGACGCCGAGATGAAGTCTGATAATGTGAAGGATAAAGATGCAAAAATTAGCTTCCTACAAAAGGCCATAGACGTGGTTGTAATGGTGTCGGG…	0.0
306	ENST00000252711.7	ENSG00000130414	protein_coding	4855	GCGTCCCCTTGGGTCCTTGATCCTGAGCTGACCGGGTAGCCATGGCCTTGCGGCTCCTGAAGCTGGCAGCGACGTCCGCGTCCGCCCGGGTCGTGGCGGCGGGCGCCCAGCGCGTGAGAGGAATTCATAGCAGTGTGCAGTGCAAACTGCGCTATGGAATGTGGCATTTCCTACTTGGGGATAAAGCAAGCAAAAGACTGACAGAACGCAGCAGAGTGATAACTGTAGATGGCAATATATGTACTGGAAAAGGCAAACTTGCAAAAGAAATAGCAGAGAAACTAGGCTTCAAGCACTTTCCTGAAGCGGGGATTCATTATCCAGACAGTACCACAGGAGATGGGAAGCCCCTCGCCACCGACTATAATGGCAACTGTAGTTTGGAGAAATTTTACGATG…	0.0
307	ENST00000264039.7	ENSG00000063660	protein_coding	3719	GCCGAGCCGGGACTGCGCTAGCCCGCCGCGCTCTGGGCTGCCCGAGCGAGCGTTCGGACCTCGCACCCCGCGCGCCCCGCGCCGCCGCCGCCGCCGGCTTTTGTTGTCTCCGCCTCCTCGGCCGCCGCCGCCTCTGGACCGCGAGCCGCGCGCGCCGGGACCTTGGCTCTGCCCTTCGCGGGCGGGAACTGCGCAGGACCCGGCCAGGATCCGAGAGAGGCGCGGGCGGGTGGCCGGGGGCGCCGCCGGCCCCGCCATGGAGCTCCGGGCCCGAGGCTGGTGGCTGCTATGTGCGGCCGCAGCGCTGGTCGCCTGCGCCCGCGGGGACCCGGCCAGCAAGAGCCGGAGCTGCGGCGAGGTCCGCCAGATCTACGGAGCCAAGGGCTTCAGCCTGAGCGA…	1.0
308	ENST00000648047.1	ENSG00000130294	protein_coding	4603	GACTCCGGACCCAACAAGAACAAGAAAAAGAAGAAGACAGATTTCATTCCGTACCGAGATTCCGTGTTGACCTGGCTCCTCCGGGAAAACCTGGGCGGTAACTCAAGGACAGCTATGGTGGCAGCCTTGAGTCCTGCAGACATCAACTACGATGAGACCCTTAGCACGCTGAGGTATGCTGACCGGGCCAAGCAGATCCGCTGCAATGCTGTCATCAATGAGGACCCCAACAACAAGCTGATCCGCGAGCTGAAGGATGAGGTGACCCGGCTGCGGGACCTTCTGTACGCCCAGGGTCTTGGCGACATCACTGACACCAACACTGTGCCTGGAGGACCCAAATACGTGTCCGACCTTGAGAACAATAACCTTAACCGTGGCGGGACGGTGAATGAAGCC…	1.0
309	ENST00000614476.4	ENSG00000122085	protein_coding	4524	CTGCTGCCATCTTCTCCGCGCTATGGCTGCGTTCGGCCGTCAGGTCCTTGATTGGCACCGCCTGATCCCCCTCACCTGGGCCTGTATGGCTAGGCAGACTCCTCATCTTGGAGAACAGAGAAGGACGACAGCTTCTTTGTTGCGCAAACTGACTACAGCCTCCAATGGAGGGGTCATTGAGGAGTTATCTTGTGTTAGATCCAATAACTATGTGCAGGAACCAGAGTGCAGGAGGAATCTTGTTCAGTGCCTCCTTGAGAAGCAGGGGACTCCTGTGGTACAAGGGTCCTTGGAGCTAGAGAGGGTCATGAGTTCCCTCCTGGACATGGGTTTCAGCAATGCCCATATTAATGAATTGCTCAGTGTACGGCGAGGTGCCAGTCTTCAACAGTTGCTGGA…	0.0
310	ENST00000405260.5	ENSG00000115687	protein_coding	4942	GAGAAGCTGGGAAGGAAAGCAGAGGGAGTCGAAGCGGGACGCACAGAGCCGTAGCTGCAGGCAGACGGAGTGGACGTCTAGGCAGAGTGGAGAGACGCCCTGGGCTTGAGAGTTGACTTATGTCACTGTCTCGACCTCGGAGGCGTGGAGGGGCCGCGGGCCAGGCGGATCTTTCCGTGGCTGCAAGGTGCGGGCCAGTCCTACGTGCATCCCTGACCTCTGCGAGCCTCGCTGGCTGCGTCTGTACAATGGGCCGAACGGCAAGAGCAACAACATTCTCCCGGCGTCCCCGCGCGGATTTTACCCATGCGAAATGCCGCCTTCTCTTGACGCTCGGAGCAGGCGGGCAGGTGCGGGGCACTTGCGCTGGTGGGGCCGCTAGCCAGCTGGCTGGCTCCG…	0.0
311	ENST00000636051.1	ENSG00000168395	protein_coding	4199	GGCGCGGGCTGGACGGCCGGAGACGCGGGGTCAGGGCGCGGACGAGGGGAGCGCAGGGTCGGAGGGGCTCCCGGACGCTGCCCGCCCAGCGTCGGCTCTCGTTGGCCCCTGGCTGCGCGCAGCGGGCCCGACTCTCAGGGCCCTGCGGTGCCCGCTGCCAGCGTGAGGGCTCCGGTCACGCGGCGCGCGAGACGAACGAGCGAGATGCTTCCCGAAGCGCGGGGCCCAGTGCAGGGGCTCAGCCGGGGCTCCTCCCAAAGCTCACCTGGAGCCCAGCACGACTGCGTTCTGGAAACGCTGTGTTTGACAGCAGGGGCAGGATGGGGGGCTGTGTAGACGCTGGCCACGTGGCAATTGTAGGAGAACCATGGGATCGATAAATGTTCACTGTTGTCCCTG…	0.0
312	ENST00000321264.9	ENSG00000180902	protein_coding	2566	ACTCCGGCTCGGCGGCTCTGGGCCTGCGGCGGGCGCTGCGGGTTGGAGCTCGGGACGTGATCGTGGGCGCGCAGCCAGCGGCTCCCTGCCCTTCCCCTCCGGGCCCTGAGTACCGGCCCCCCACCAAGGAGGAGCCCGAGGTCTCCGTCCCGGCGGCGATGCTGCCCCGTCGGCCTCTGGCGTGGCCCGCGTGGCTGTTGCGGGGTGCTCCGGGAGCCGCGGGTTCTTGGGGTCGGCCGGTTGGCCCCCTGGCCCGCAGAGGCTGCTGCTCCGCCCCGGGGACCCCCGAGGTGCCGCTGACCCGGGAGCGCTACCCCGTGCGGCGCTTGCCGTTCTCCACGGTGTCTAAGCAGGACCTGGCCGCCTTTGAGCGCATCGTGCCCGGCGGGGTCGTCACGG…	0.0
313	ENST00000698411.1	ENSG00000072756	protein_coding	3846	GCGGCAACAGCGGGGCCGGTAAGCGGGCGCGCGCCGCTCAGAGGGGCAGAGTTGGTGGCGTGAGTTGCTGCCCCTTCCTTCCTGCTGTGGGCCAGAGGCGCCACCGCGCCCGGTCCTCGAGGAAGACGGGAGCGGGACGTGGCGAGAGGCCTCCTCAGCAGTGGGCAAAATAGCCCCGACGCGGAGGTCGTGTCCCCGCCACGTTTCCGGCGACCGCAGGCGCGGATTCCTTGGCTTCCCTCAGCACTTTCCCCTCCGCGCGGACGGCCCCGAGACGCTTTTTCACTGGGCCTTGTCGCCAGCACCCGGCGTGGGGGGTGAGACGCGCCTTTTCAGGGCTGGGGTTCCCCAGAGCGTTTTCCTAAGTCGAGGCGGAGGTGCGAGGAAACTGAGTGGGTC…	0.0
314	ENST00000683835.1	ENSG00000163703	protein_coding	3135	GGAGACGGCCCACGGCGCCCGCGGGCTGGGGCGGTCGCTTCTTCCTTCTCCGTGGCCTACGAGGGTCTGGATCCTTCTCTGCCGGCTCGTGGGCCGTGCCTTTGCCCTTCTGCGAGGCCCTGAATCTGATCCCTTCCCTTCATATCCGGATCCGGGCTCCTCCCTCCAAGCCCGGGGTTCCGGACACCTCCCCCAAGACAACCCCTCTGGCCTCCTCTCCTTCAGTACTTGGAATCTGATCTCTTCTCCCTAATTCTGCGGATCCGGCCCCTAATATTCTTTATCAGACCCTCAGACAAGAGGCTGACTTCTGCCCCCTTGTCAAGGAGCGAGGCCACTTTCCTCTCCACCCCATGCTAGCGAGGATAACTTATTTCTCTTCTGGAATTGCATCTTATG…	1.0
315	ENST00000679367.1	ENSG00000154743	protein_coding	3663	GTTTTGCAGCGAAAGGAAATCTCGCTCTTCCGAAAGTCCTCCAGGGCGAGAGAGGAAAGGGCCTAGGTACTGTGCTGGGGTCGCACAGCCGGCCGAGACAGTGCCGGGACGGGGAGCCAGGCTTCCGAGTGCGCCCGGTCACTGACTCCTCCGCGCTTTCCTCGTGCGCCTGCAGCCCTTGGTTCTTGGAAACGCCGGCGCCTTGTTCAGGGCTGGTGGGGCTGGGGCGCAAGGTGCAGCTGACAATGCCCGAGAGGAGCCGCAGCCTCTGGTGGAGTTCGGTCGGGTGTGGGGGTAGTCAAGGAAAGAAGCAAAGGGAATACCTCCTCTGAAAAATGGCAGAAGCAGTTTTCCATGCCCCAAAGAGGAAAAGAAGAGTGTATGAGACTTACGAGTCTC…	0.0
316	ENST00000648114.1	ENSG00000144711	protein_coding	4198	CCCTCTTCCCGCGCCGCGGCCGGCACTTTGCAAAACTCCTCGCCTGCCCGCTGCGGCCGCAGCTCCGCGCCCTGCCGCCCCGGCGCGTCCGCGGGGCAGCGGGCGGCGGAGCGCGGCGGCGCGGGGAGCAGGAGGCGCGGGGGCCCCGGGGGCGGCGCCGGCGGAGGCGGGAGCCGAGGCGGGGCCGCGGCAGCCCCGCGCCGCGCCGAGCCGCCGTCCCCGCCGCGCAGCCATGGCCGCGCCGCCGCCGCCCCGCCGCCCGCTCGCCTGAGGCGCGGCCGGCCTCCGGGCGGGGGGCCATGGCCAGCGCCGCCGAGCCCCCCGGCCAGGCGGCCGAGTACCTGCAGGAGCTGACCCGGATCGTCGCCGCGCAGCAGGAGCTGCTGGCGCGCCGGCGAC…	0.0
317	ENST00000306077.5	ENSG00000170876	protein_coding	3230	GCAGTAAGTCCCGCTTGGCCCTGGAGTCCACGCGGATTTTCGAAGCTGGGGCTGGCAAGAGGCCGCTGGACACCACGCTCCAGTCGTCAGCCCACTTCCTAGCTGAACAGCGCGAGGCGGCGGCAGCGAGCCGGGTCCCACCATGGCCGCGAATTATTCCAGTACCAGTACCCGGAGAGAACATGTCAAAGTTAAAACCAGCTCCCAGCCAGGCTTCCTGGAACGGCTGAGCGAGACCTCGGGTGGGATGTTTGTGGGGCTCATGGCCTTCCTGCTCTCCTTCTACCTAATTTTCACCAATGAGGGCCGCGCATTGAAGACGGCAACCTCATTGGCTGAGGGGCTCTCGCTTGTGGTGTCTCCCGACAGCATCCACAGTGTGGCTCCGGAGAATGAAGG…	1.0
318	ENST00000253686.7	ENSG00000131368	protein_coding	4572	GCGGGAAGTGGAACCTGGCTCTGGGGAGAAGCCGCGTGAGATCCGCGCGGGTGCTAGCTAGTCCTTTCTCGTCGCTGCTCGGCTCGCGGCCCGTGGGGTCGGCCCCGCCACCGTTGCCGCCATGCCCATGAAGGGCCGCTTCCCCATCCGCCGCACCCTGCAATATCTGAGCCAGGGGAACGTGGTGTTCAAGGACTCCGTGAAGGTCATGACAGTGAATTACAACACGCATGGGGAGCTGGGCGAGGGCGCCAGGAAGTTTGTGTTTTTCAACATACCTCAGATTCAATACAAAAACCCTTGGGTGCAGATCATGATGTTTAAGAACATGACGCCGTCACCCTTCCTGCGATTCTACTTAGATTCTGGGGAGCAGGTCCTGGTGGATGTGGAGACCAA…	0.0
319	ENST00000253693.7	ENSG00000131375	protein_coding	4348	GAGGGCCGCTGGGGCCGCGAAGTGGGGCGGCCGGGTGGGCTACAAGCCGGGTCTGGGCTGAGGGGCGCGGCTTCGCGGTGGACCCCAGCCCGGCAACGGGAAGGCGAGCTCTCCTCCACCGTCCAAAGTAAACTTTGCCGCTCCTTCCGCGGCGCTCCCGAGTCCTCGCCGCCGCCGGGCCGCCGCAGTCCGCGAAGAGCCGTCCTGCGTCAGGGCCTCCTTCCCTGCCCCGGCGCGGGGCCACTGCGCCATGGACGCCACAGCACTGGAGCGGGACGCTGTGCAGTTCGCCCGTCTGGCGGTTCAGCGCGACCACGAAGGCCGCTACTCCGAGGCGGTGTTTTATTACAAGGAAGCTGCACAAGCCTTAATTTATGCTGAGATGGCAGGATCAAGCCT…	0.0
320	ENST00000396842.7	ENSG00000144597	protein_coding	4447	CTCTCTCACCCCCACGCAGAGGAGAGAACTTGCTTCTGGACCCGGGTGGGTGCCGGCTCGGCTCTCCTTGTCTTCCAGAGCGGTGGCCCGGAAGCACAGTCCTCCCAGACGCCAGCGCCAGAAGCTCGGATCGCGGCTGCACCGGGAGAGCGCCGATCTGGGTGCGAGGCAGGTGCGGGGCCATGAATGGGACCGCAAACCCGCTGCTGGACCGCGAGGAACATTGCCTGAGGCTCGGGGAGAGCTTCGAGAAGCGGCCGCGGGCCTCCTTCCACACTATTCGTTATGATTTTAAACCAGCATCTATAGACACTTCCTGTGAAGGAGAGCTTCAAGTTGGCAAAGGAGATGAAGTCACAATTACACTGCCACATATCCCTGGATCCACACCACCCATGA…	1.0
321	ENST00000359013.4	ENSG00000163513	protein_coding	4605	ACTCGCGCGCACGGAGCGACGACACCCCCGCGCGTGCACCCGCTCGGGACAGGAGCCGGACTCCTGTGCAGCTTCCCTCGGCCGCCGGGGGCCTCCCCGCGCCTCGCCGGCCTCCAGGCCCCCTCCTGGCTGGCGAGCGGGCGCCACATCTGGCCCGCACATCTGCGCTGCCGGCCCGGCGCGGGGTCCGGAGAGGGCGCGGCGCGGAGGCGCAGCCAGGGGTCCGGGAAGGCGCCGTCCGCTGCGCTGGGGGCTCGGTCTATGACGAGCAGCGGGGTCTGCCATGGGTCGGGGGCTGCTCAGGGGCCTGTGGCCGCTGCACATCGTCCTGTGGACGCGTATCGCCAGCACGATCCCACCGCACGTTCAGAAGTCGGATGTGGAAATGGAGGCCCAGAA…	1.0
322	ENST00000295770.4	ENSG00000163527	protein_coding	4107	GTCCCCGCCCAGCACCCCTCGCACCAGGCGGCGGCGGCGGAGGAGGAGAGCTAGACCCGCCGCCGGGGCACAACATGGCGGAGCCCTCGGCCCCGGAGAGCAAGCACAAGTCGTCCCTCAACTCGTCCCCGTGGAGTGGCCTCATGGCCCTGGGAAACAGCCGGCACGGCCACCACGGGCCCGGGGCCCAGTGCGCGCACAAGGCGGCGGGCGGCGCGGCGCCGCCGAAGCCGGCCCCGGCGGGGCTGTCCGGGGGGCTGTCGCAGCCGGCTGGGTGGCAGTCGCTTCTCTCCTTCACCATCCTCTTCCTGGCCTGGCTTGCCGGCTTCAGCTCGCGCCTCTTCGCCGTCATCCGCTTCGAAAGCATCATCCACGAGTTCGACCCGTGGTTTAACTATA…	1.0
323	ENST00000205636.4	ENSG00000091317	protein_coding	3307	GAGAAGGCCCAGGAAGTGACGGCCGCCTCCCGGCTACCGGGGACTTCTGGAGTCCGAGAAGTCAACGGCGCGGTTGCTGCGGCCGCCGCGCTCCCCGGCCCGAGGCGATGGAGAACGGAGCGGTGTACAGCCCCACTACGGAGGAGGACCCGGGCCCCGCCAGAGGCCCCCGGAGCGGCCTCGCTGCCTACTTTTTCATGGGCCGGCTCCCATTGCTCCGGCGCGTTCTCAAGGGCTTGCAGCTGTTGCTGTCTCTGCTGGCCTTCATCTGTGAAGAAGTTGTATCACAATGTACTTTATGTGGAGGACTTTATTTTTTTGAGTTTGTAAGCTGCAGTGCCTTTCTTCTGAGTCTCCTTATACTGATTGTGTATTGCACTCCATTTTATGAGAGAGTTG…	1.0
324	ENST00000449224.1	ENSG00000170275	protein_coding	1811	CCTTCCTTCCTTTCGCCGGGCGCGATGGAGCCGGGGCGCCGGGGGGCCGCGGCGCTGCTAGCGCTGCTGTGCGTGGCCTGCGCGCTGCGCGCCGGGCGCGCCCAATACGAACGCTACAGCTTCCGCAGCTTCCCACGGGACGAGCTGATGCCGCTCGAGTCGGCCTACCGGCACGCGCTGGACAAGTACAGCGGCGAGCACTGGGCCGAGAGCGTGGGCTACCTGGAGATCAGCCTGCGGCTGCACCGCTTGCTGCGCGACAGCGAGGCCTTCTGCCACCGCAACTGCAGCGCCGCGCCGCAGCCCGAGCCCGCCGCCGGCCTCGCCAGCTATCCCGAGCTGCGCCTCTTCGGGGGCCTGCTGCGCCGCGCGCACTGCCTCAAGCGCTGCAAGCAGGGC…	1.0
325	ENST00000336686.9	ENSG00000093167	protein_coding	3490	TCTAGATGTAAATGTCAGTGGAAAGGAGAGCTACCATCACTAAGGGCTGAAAACACAGTTAAATCACTTTCAAAGTTAAAAGACTATTAAGAACACAAGATGGGGACTCCTGCTTCTGGAAGGAAAAGAACACCTGTGAAAGACCGATTTTCTGCAGAAGATGAAGCTTTGAGTAACATTGCCAGAGAGGCAGAGGCAAGGCTGGCAGCAAAACGGGCTGCCCGGGCAGAAGCAAGAGATATACGCATGAGAGAACTGGAACGACAACAAAAAGAGTACTCTCTTCATTCCTTTGATCGGAAGTGGGGACAGATTCAGAAGTGGCTGGAAGATTCGGAAAGGGCCAGGTATTCCCACCGGTCCAGTCACCATCGTCCTTATCTGGGAGTTGAGGATGCA…	0.0
326	ENST00000207870.8	ENSG00000093217	protein_coding	3667	GTCTCTGGGCGCTGGAGCGCGGCGACTATCACGCCGCGTGGCGGACGGACGGACTGACGGACGCGCAGCCTTACCCGAAAGGCCATGGCGGAGCACGCCCCTCGCCGCTGCTGCCTGGGCTGGGACTTCAGCACGCAGCAGGTAAAGGTTGTTGCTGTTGATGCAGAGTTGAATGTCTTCTATGAGGAAAGTGTGCATTTTGACAGAGATCTTCCAGAATTTGGGACTCAGGGTGGTGTTCATGTGCACAAGGATGGGCTGACGGTCACTTCTCCAGTACTAATGTGGGTCCAGGCACTGGATATCATCTTGGAGAAGATGAAGGCTTCGGGCTTCGACTTCTCTCAAGTCCTAGCCTTGTCCGGGGCGGGCCAGCAACACGGAAGTATATACTGGAAG…	0.0
327	ENST00000287675.10	ENSG00000157036	protein_coding	3076	GTGGTAAAAGGCCGGTACCTCGGGCAAGATGGCTATCAAGAGTATCGCTTCCCGCCTCCGGGGTTCCCGTCGTTTTCTGAGCGGCTTCGTGGCTGGGGCTGTAGTGGGCGCTGCGGGAGCTGGGCTCGCGGCCCTGCAGTTCTTCCGGAGTCAGGGCGCTGAGGGAGCGTTGACAGGGAAGCAGCCGGATGGATCTGCAGAAAAGGCTGTCTTGGAACAATTTGGATTCCCTTTAACTGGAACAGAGGCAAGGTGTTACACTAATCACGCTTTGTCTTATGATCAGGCAAAGCGGGTGCCTAGATGGGTTCTTGAACATATTTCCAAAAGCAAGATAATGGGTGATGCAGACAGAAAGCATTGTAAATTTAAGCCTGATCCCAATATCCCTCCAACCTT…	0.0
328	ENST00000431278.5	ENSG00000172888	protein_coding	2613	CCACGGGGCGACCGAGATGGCGGCCTCCGGGGGCCTAGAGGGACCCTGGGCGTGCACTCGCCCTTCCGGCTCGGCCTTTAGTTAGTGACCAGCTCCTCGGCGTTCTGCAGAGCGTGGGTTTCAGCGAGTTCTACGTGCCAGGTCCGCCCGGTGCCGGCTTCCTCGCTGCCCCTGGCGGCTCGTCAGCCCCCACTACCCCTGAACTTGGTCCCAATGGCGGCCCGCCCCTCCTTCACCCGGACCGTGGGCATCTGGGCCTCGCCGAAGCCGTCAAGGTGGCTGCTCGGGCTTCTAGAGCCCGTGTCCAGCCCTTTGCCACCGAGGCCTGATCCTCTTTTCTGCCCTAAAGAACTTGCCCTGACAGCCTCTGGCTCCCGCTCTTGAGGATCTTGCTTGTCC…	0.0
329	ENST00000454177.5	ENSG00000163788	protein_coding	2961	CACAGTGACGCGCAGCCCGCGCAGGCGCAGCTACCCGGCACCCCCTCCCCGCGGCCGGCAGCCCGCTCGGTATTATGATTAGCGCTGGGTGCGGGGTTTCGGCGGCCGGGAGGGAGTTGTCGGCGCCGCGGCCGCTGCGGACGGACGCTCGCCTGCCGGCTGAGAGCCTCCTGAGAGTCTGCTTTGGCATCCCCAGCATTTGGCCTCTGCTCAGGAAAAAGAAGCAACTAACAAAACACTGTGATAATAAGGATTATTCAGTATGCAGTTTGCAGGATATCCATGACGACATTGAAAATGAATTTTTTGTATTCACCAGATATTCTTATATGAGAAGATCTATTTTAAACAGTCTAAATATTTTTTCTTCTGTTGGACCAGCATGGCAGGATTTAAGCG…	1.0
330	ENST00000396058.1	ENSG00000186448	protein_coding	4299	GGAGCTGACTGGGAGCTGACTGGGGCCTGGAAAGCTCAGTTGTTTCTCTGGGCTAACTTTAACAATGATTTCTTGAGGTCTTGTAGATGATACTCTCCAAGCTGTAAGGAAGAAGTCAAGGATTAAGGAGACCTGGACTGGAGAGGAGCCTTTTTCAAAAAACAACAATGACAAGAGAAAATGTAGCCCACAATGCTCTGAGACAAGAGGGCCTTGTGAAGGGGAAGGATGATACCTGGAAATGGGGAACCAGCTTCCAAGGAAGTAGCTCCTCTGTTTGGGAGACCTCCCACCTACACTTTAGACAATTACGTTACCATGAGACATCTGGACCCCAGGAAGCCCTGAGCCGGCTCAGGGAACTCTGTCGCCGGTGGCTGAGACCAGAAGCACGCACCA…	0.0
331	ENST00000339420.7	ENSG00000163812	protein_coding	3902	GCGTCATCAACCTGCGCGGCGGCCGCTCCTGCAGCCGCGGCCGCCGCCACTGCCGGGAGAGCTCGATGGGCTTCTCCTGCGCGCCGCCCGGTGTCTGGCCGAGTCCAGAGAGCCGCGGCGCCTCGTTCCGAGGAGCCATCGCCGAAGCCCGAGGCCGGGTCCCGGGTTGGGGACTGCAGGGGAAGGCAGCGGCGGCGGCGGCGGGAGCCCCACCGGGGTCTGGGACTGGGGAACTGCCTCCGGCTTCACGATGCCAGTATGGACAGAATAGCTTATGATGCTTATCCCCACCCACCACTTCCGAAACATTGAGCGGAAACCAGAATACCTCCAGCCAGAGAAGTGTGTCCCACCCCCCTACCCTGGTCCTGTGGGAACCATGTGGTTTATCCGTGACGG…	1.0
332	ENST00000645846.2	ENSG00000011376	protein_coding	4781	GCTGTTTTGACAACATGGCGGCGCCCATGGTCCGTGGCCCGGCAGTGCTCGCCTAAAGGTGGAGAACGAGGAGTAGAGGAGCCGCAGGCCAGAGCCTGTGAGCAGATCCAGACCTACAGATAAAAAACATTATTTAATCTATCTGGGATTTACTCCGGCTTATGATTTGAGGGCCTTCTCACCTTCTGAAGAATGGCTTCTGTTTGGCAGAGATTGGGTTTTTATGCCTCTCTTCTGAAAAGACAGCTAAATGGTGGGCCAGATGTCATCAAGTGGGAAAGGAGAGTAATTCCCGGATGTACCAGAAGCATCTACAGTGCCACGGGAAAGTGGACAAAAGAGTATACATTGCAGACAAGAAAGGATGTTGAGAAATGGTGGCATCAACGAATAAAAGAA…	1.0
333	ENST00000440097.5	ENSG00000144791	protein_coding	2773	GCAGCGGAGGACCCAGCGCCTGGAACGTACCTGCGCCTCAGCCGCCGCGCGTTTGCTCCGGCCCGACTCGCGGCCTCGGCGCCCTCCCGGCCGATTCAGCTTCACCCGGCCCAGTCGGCTGCTGCCTTGCTGTGAGTTTCCGTGTTTGGTTGCCTAAGGAGGATGTGATTTTACTTTTTTGCTGTTTTCTTTTTCCTTTTATAATTTGAAGAGGAGAAAAGAACTCCGCTGAGCAGGCCCGGGACGGCGAAGTGCCACCAGCTACCCCAACAAGGACGTCTCCAGGGGAAAGGGAGTTGGAAGCAAACTTGGTCCAGCTGGCGTTGAGGTCTCAACTTCGGCTGGACTCTTAAATCCTGGGGTCATGCCCTTCACGCTAGGCAGGTGGAAGTCTTTACT…	0.0
334	ENST00000383738.6	ENSG00000114646	protein_coding	4161	AGATACTTAAATAATTAACAAAATATATTTAAAATGAGTGGGAGAACTTCCTCCATTAAACCCTGTTGAAAATGTGTGAGTGGTTGTCATGCCCCAGACATCAAGGAACCCATCCATGAGGTCTTCCCACACAGACTGGCCTCAGGAAGGGAAGGAGGAGGTAGGCCGCTCTGACAGCCACAACCCGAGTTGAGGAAACAAGCAAAGGAACACAGAGAGTCTACATACAGTAAAAGGTGACAGGAGTTAAGCTGCACACAAGGGAAGCAGAGATGGGTTGGAGGCAGTTAAGGGTGCGTTGCTGCCTCTGTGGCTGAGGTGAGTGCAAAGCCCTACATGGTCCCCTGTTTAGAGAAGGCTATTGTTTCAAACATATTTTACTTGGTCCCCGGAGGCAGC…	1.0
335	ENST00000429422.5	ENSG00000047849	protein_coding	3724	CAAGGGTGTTCGACTCCCAGAACCCAAAGATAAGATTTTGGAGACACCTCAGAAAATGACAGAAAAATCTGAATCAAAGACACCAGGAGAAGGGAAAAAGGAAGATAAAAGCAGAATGGCAGAACCAATGAAAGGCTACATGAGACCCACCAAGTCCCGAGGACTTACTCCACTTTTGCCAAAGTCTACAATCCAGGAACAAGAGAGACATAAGCAACTGAAGTCCGCTGGAATAGCCAGGCCAGAAGAAGGAAGGCCTGTGGTGAGTGGGACAGGAAATGACATCACCACCCCACCGAACAAGGAGCTCCCACCAAGCCCAGAGAAGAAAACAAAGCCTTTGGCCACCACTCAACCTGCAAAGACTTCAACATCGAAAGCCAAAACACAGCCCACTTC…	1.0
336	ENST00000354698.8	ENSG00000164048	protein_coding	3367	GCGCATTCTAATCCGTTTCACACACGGTGCTGCTACCTCGTTTGCTTCGTGCGTGCGTGCGCGCGCAGATGTGGGCCCCGCGGGAGCAGCTACTGGGCTGGACTGCGGAAGCTCTGCCTGCCAAGGATTCTGCCTGGCCCTGGGAAGAGAAGCCTAGATATCTGGGACCAGTGACTTTCGAGGATGTGGCTGTGCTTTTCACTGAGGCAGAGTGGAAGAGACTGAGCCTTGAGCAGAGGAACCTATACAAAGAAGTGATGCTGGAAAATCTCAGGAATCTGGTCTCATTGGCAGAATCAAAGCCAGAAGTCCATACCTGCCCTTCTTGCCCTCTGGCCTTTGGCAGTCAGCAGTTCCTCAGCCAAGATGAGCTACACAATCATCCTATTCCAGGTTTCC…	0.0
337	ENST00000619810.4	ENSG00000164054	protein_coding	2385	GTTGCTGCTGCTGCTAACGCCGCCTCCGGGTGGTGAGCCGGGGGTGGGGGCGGCCCGTCCTGCCCTGGGACCGGGCAGACACTTCCCCGCGCTGCCTCTCCAACGAGCCGGGCAGCACCAGCCCCACTATGCCCCCCACTGACCCCTGATTGCCCCGAGGCCGTCAGCGAACCCCCACGACTGCGGACCCCTCCTCCACCCCAGCACCCTCCTTGCCTGAACAACCCTGCCTAGACACCAGGCAGCTGCCACCTTTGTCTGTCCTGGAACGGTGGGGAGGGGTCTGCCCTCCCGCCCATGTTCCAGGGGATGGAGTCCCCAGAGGCTAGGCCCTAGCTCAGAGGCTCAGATTGGGCTGTGAAGACCTTGCTGCATATGGGTTCACCTGAGCCACCAGGC…	1.0
338	ENST00000296446.12	ENSG00000114302	protein_coding	3318	TCCCCGCGGCGGCGGCGGCTGCCCAGTGACAGCGGCGGCGGTGCCAGGTCGGCCGTGGTAGCGTAGGGTTGCGCGGCCCGGAAACGCAGAGCCGGCCAAAGAGCGGCGCGACGTGAGCCGGGGCCGTGCGCGAAGAGACCTCGCGGGCGCGGAGCGAAAGGCCGGCGTGAGTGAGCGCGGAGACAGTGGCCGCCGGCGGCCCAACCCGTCTATCCCTTCGGCCGCCGCCGGCATGAGCCACATCCAGATCCCGCCGGGGCTCACGGAGCTGCTGCAGGGCTACACGGTGGAGGTGCTGCGACAGCAGCCGCCTGACCTCGTCGAATTCGCAGTGGAGTACTTCACCCGCCTGCGCGAGGCCCGCGCCCCAGCCTCAGTCCTGCCCGCCGCCACCCCACG…	1.0
339	ENST00000395474.7	ENSG00000178252	protein_coding	4401	TTTATTGTGTACTGACTCCATCTGCCCCGTCAAATAAAAAACCACAAGGTTCGAGCCGCCGGGCCCGACAAACTCCGGGTCGGCGAAACAGAGTCCGCGATAGGTGCAGCGGGCTGGCAGCTGGGAGCGCCCCGCAAGCGTCACGTGAGGGGGCGAGGGGCGGGATGCCCCTCCGCGGGCCCCGCCAATGATGAGCTGGATTGCGTGGGACGAAGGGTCGTCATTGGACAACCGCCGCGGGCGCCCTGGTCTCTGCTACCTGTAGCTGAGGGCGCTGTTGATGGGCAGCGCGGCGCGCTGGGAAGGCTCGTTCTCGCGAGAGTTCAGCTCCCTTCTTAGCCGTGGCTGCCTCAGCACCTCGAGGATCGACATGGACGCTCTCGAGGACTACGTTTGGCC…	0.0
340	ENST00000273590.4	ENSG00000145022	protein_coding	1930	AGTCATGGCGGAGTCCTGGTCTGGGCAGGCCTTGCAGGCTCTGCCGGCCACGGTGCTGGGCGCGCTGGGCAGCGAGTTCTTGCGGGAGTGGGAGGCGCAGGACATGCGCGTGACCCTCTTCAAGCTGCTGCTGCTGTGGTTGGTGTTAAGTCTCCTGGGCATCCAGCTGGCGTGGGGGTTCTACGGGAATACAGTGACCGGGTTGTATCACCGTCCAGGTCTGGGTGGTCAGAATGGATCCACGCCTGATGGCTCCACGCATTTCCCTTCGTGGGAAATGGCAGCAAACGAACCTCTCAAAACCCACAGAGAATAAGGGAAGGCAGCAGAGGGTCTCCAAGGGCATCACTGGGTCTGCTGGCTTCTACACTGGGTTCTGCTACTCCCCAGACCTCAGGG…	1.0
341	ENST00000673708.1	ENSG00000173402	protein_coding	4517	GCGGCGCGGCGCTCGCGCCTCTTAGGCTTGGCGGTGGCGGCGGCGGCAGCTTCGCGCCGAATCCCCGGGGAGCGGCGGTGGCGGCGTCCTGGGGCCAGGAGGAGCGAACACCTGCCGCGGTCCTCCCGCCGGCGCTGGGCACACGACTGTCTATCCCAGATGGCTGCACTGGCCTAGGACAGACGGTTCTTCCCCCAGTACGTCAAGACCCTGGAGGGTGCAAGCTACAGAACAGCTGGGCTCCTGCATTCCTCCCAGACCCTGTCTTCAGTAGGACAACAGGCAACAAACTTAAATTTGGGATTCTCATTCTGTCTCCCATGCTGGAGTGCAGTGGCGCGGTCTTGGCTCACTGAAACCTTTGCTTCCCAGGGTCAAGCGATTCCCCTGCCTCAGCTT…	1.0
342	ENST00000331456.7	ENSG00000183763	protein_coding	2023	AAGTCGTGCTGCGGAGCCAAATTTGAAGCAAGCGGAGGCGCGGGGGCGCGTCTACGAAGCCGGACCTGTAGCAGTTTCTTTGGCTGCCTGGGCCCCTTGAGTCCAGCCATCATGCCTATCCGTGCTCTGTGCACTATCTGCTCCGACTTCTTCGATCACTCCCGCGACGTGGCCGCCATCCACTGCGGCCACACCTTCCACTTGCAGTGCCTAATTCAGTGGTTTGAGACAGCACCAAGTCGGACCTGCCCACAGTGCCGAATCCAGGTTGGCAAAAGAACCATTATCAATAAGCTCTTCTTTGATCTTGCCCAGGAGGAGGAGAATGTCTTGGATGCAGAATTCTTAAAGAATGAACTGGACAATGTCAGAGCCCAGCTTTCCCAGAAAGACAAGGAG…	0.0
343	ENST00000347869.8	ENSG00000003756	protein_coding	3177	ACTGTGGGTAGGAGACGGCCGTCGGCGGAGGCGCCATTTTGTGTAGCCGCCGAACCTTGTTGGAGGTTCTGGGGCGCAGAACCGCTACTGCTGCTTCGGTCTCTCCTTGGGAAAAAATAAAATTTGAACCTTTTGGAGCTGTGTGCTAAATCTTCAGTGGGACAATGGGTTCAGACAAAAGAGTGAGTAGAACAGAGCGTAGTGGAAGATACGGTTCCATCATAGACAGGGATGACCGTGATGAGCGTGAATCCCGAAGCAGGCGGAGGGACTCAGATTACAAAAGATCTAGTGATGATCGGAGGGGTGATAGATATGATGACTACCGAGACTATGACAGTCCAGAGAGAGAGCGTGAAAGAAGGAACAGTGACCGATCCGAAGATGGCTACCATTCAG…	0.0
344	ENST00000447092.5	ENSG00000068001	protein_coding	4054	GAATGGGGTTTATCAAGTCCTCGGCGAGCTGCCCAACGGGCAGCAGCTGGCGCAAGTAGCCTAGCTGGAGAGGCTCACCCCAGGAAGGAGGGAGGCCACCGACCTACTGGGCCGACGGACTCCCACACAGGTGAGCCCAGAGCAGACGGCTGGTCTGCACCCCCACAGATGCGCTCGCAGTTGCACTCCCTCCCTCTCCTGGCGCCCGGGAGGGTTAGGGGCTGGTGGTGCAGACGCGGGCCCTTTTGGGAGTTGAGTCTCGCACAAGGGAGCGGACCTAGGAAGAGCCGAGGTGGTTTCGCACGGGGCTCGCCAGGGTCTAAGCCTGCCCCCCACCGGGAGAGGCCTGTGGAGCGTAGGGGGCGCTGGATACGGGATGGAGGCCCTGGGAGACCCCTC…	1.0
345	ENST00000479441.1	ENSG00000007402	protein_coding	3453	ATGGCGGTGCCGGCTCGGACCTGCGGCGCCTCTCGGCCCGGCCCAGCGCGGACTGCGCGCCCCTGGCCCGGCTGCGGCCCCCACCCTGGCCCCGGCACCCGGCGCCCGACGTCCGGGCCCCCGCGCCCGCTGTGGCTGCTGCTGCCGCTTCTACCGCTGCTCGCCGCCCCCGGCGCCTCTGCCTACAGCTTCCCCCAGCAGCACACGATGCAGCACTGGGCCCGGCGTCTGGAGCAGGAGGTCGACGGCGTGATGCGGATTTTTGGAGGCGTCCAGCAGCTCCGTGAGATTTACAAGGACAACCGGAACCTGTTCGAGGTACAGGAGAATGAGCCTCAGAAGTTGGTGGAGAAGGTGGCAGGGGACATTGAGAGCCTTCTGGACAGGAAGGTGCAGGCC…	1.0
346	ENST00000335891.5	ENSG00000145041	protein_coding	4114	AGGCAAAGCCATGACTACAGTAGTGGTACATGTGGACTCCAAAGCTGAGCTCACTACCCTGCTGGAGCAGTGGGAAAAGGAACATGGCAGTGGGCAGGACATGGTACCTATCCTTACCAGGATGTCTCAATTGATTGAAAAAGAAACTGAAGAGTATCGTAAAGGGGATCCAGACCCATTTGATGATCGACATCCTGGTCGAGCTGATCCAGAGTGTATGCTGGGCCACTTGCTGAGAATACTCTTCAAGAATGATGATTTCATGAATGCACTGGTGAATGCATATGTGATGACAAGCCGAGAGCCCCCTTTAAACACTGCAGCTTGCAGACTCCTATTAGACATCATGCCAGGGCTGGAAACTGCTGTCGTCTTTCAAGAAAAGGAGGGAATTGTCGA…	0.0
347	ENST00000409057.5	ENSG00000163939	protein_coding	4980	TCCATGGGTTCCAAGAGAAGAAGAGCTACCTCCCCTTCCAGCAGTGTCAGCGGGGACTTTGATGATGGGCACCATTCTGTGTCAACACCAGGCCCAAGCAGGAAAAGGAGGAGACTTTCCAATCTTCCAACTGTAGATCCTATTGCCGTGTGCCATGAACTCTATAATACCATCCGAGACTATAAGGATGAACAGGGCAGACTTCTCTGTGAGCTCTTCATTAGGGCACCAAAGCGAAGAAATCAACCAGACTATTATGAAGTGGTTTCTCAGCCCATTGACTTGATGAAAATCCAACAGAAACTAAAAATGGAAGAGTATGATGATGTTAATTTGCTGACTGCTGACTTCCAGCTTCTTTTTAACAATGCAAAGTCCTATTATAAGCCAGATTCTCCT…	1.0
348	ENST00000266014.11	ENSG00000016864	protein_coding	1856	GCGGCGCCTGCTTGGCGCGACGCTCTAGCGGTTACCGCTGCGGGCTGGCTGGGCGTAGTGGGGCTGCGCGGCTGCCACGGAGCTAGAGGGCAAGTGTGCTCGGCCCAGCGTGCAGGGAACGCGGGCGGCCAGACAACGGGCTGGGCTCCGGGGCCTGCGGCGCGGGCGCTGAGCTGGCAGGGCGGGTCGGGGCGCGGGCTGCATCCGCATCTCCTCCATCGCCTGCAGTAAGGGCGGCCGCGGCGAGCCTTTGAGGGGAACGACTTGTCGGAGCCCTAACCAGGGGTATCTCTGAGCCTGGTGGGATCCCCGGAGCGTCACATCACTTTCCGATCACTTCAAAGTGGTTAAAAACTAATATTTATATGACAGAAGAAAAAGATGTCATTCCGTAAAGTA…	1.0
349	ENST00000394752.8	ENSG00000163935	protein_coding	4553	ATATTGGAATGAGTCGGAGCGCGGAGCGCCGCCGCCGCCTCCGCCGGAGCGCGGGTGGAGGGGGGCGGGGAGAGCTGCCGGCCGCCCCGCTCCGCCGAACCCAGCAGGAAGGAGGGCGCGAGCGGGCGAGCGCGGGCAGCACGGGAGGAAAAAGCTTCCGCGCGGGGGAGCGAAAAGACGGAAAGAAAGAAAGAAAACGAGCGCGAGAGGGGGAAAAGCGAGCGATCGAGCGAGCGCGCGCGCGAAAACTCCGGGCAGCACTTTCATTTGGACCCGTGGATACCCATTGAACAGATGCTTGAAACCTGCAAGTAATCTTCAGATCCTAGCAGAACCATAGGCCTTTCCTTTGTTTTGGGAGGATATAGCCTGCCTATATGCTGTGGAAATGAACGGGGA…	1.0
350	ENST00000294241.10	ENSG00000272886	protein_coding	1853	GATTCAAGATGGAGGCGCTGAGTCGAGCTGGGCAGGAGATGAGCCTAGCGGCCCTGAAGCAACACGACCCCTATATCACCAGCATCGCAGACCTCACGGGCCAGGTCGCTCTGTACACCTTCTGCCCCAAGGCCAACCAGTGGGAGAAGACTGATATAGAAGGGACCTTATTCGTATATCGAAGGTCAGCTTCCCCTTACCATGGTTTTACCATTGTGAATCGACTAAATATGCACAATCTAGTTGAACCAGTGAATAAAGATTTGGAATTTCAGCTCCATGAACCATTTCTTCTGTATAGAAATGCAAGCTTGTCGATATATAGTATCTGGTTTTATGACAAGAATGACTGTCACCGCATAGCAAAACTCATGGCTGATGTGGTAGAAGAGGAGACAC…	0.0
351	ENST00000481668.5	ENSG00000016391	protein_coding	631	TCGGCACACAGGCTTTGAGACAACCAGGGTGCGGAGACAATCACAAAGAGTGTGTAGGCCAGCCCCGGTCACAGAGTGCACCGTATCCTGTCACTTCTGGATGTGAGGGAGAAGTGAGTCATCTCATTCCCCTCCGTGGATCAGAGGACTTGGACTAGATAGAAGCATGTGGTGTCTCCTACGAGGCCTGGGCCGGCCTGGAGCCCTGGCACGGGGAGCCCTGGGGCAGCAGCAATCCCTGGGTGCCCGGGCCCTGGCCAGCGCAGGCTCTGAGAGCCGGGACGAGTACAGCTATGTGGTGGTGGGCGCGGGCTCGGCGGGCTGCGTGCTGGCTGGGAGGCTCACGGAGGACCCCGCCGAGCGCGTGCTGCTGCTGGAGGCCGGGCCCAAGGACGTGCT…	0.0
352	ENST00000497027.5	ENSG00000114251	protein_coding	1299	ACTCGCCTCCGTGCTCCTCTCGCCCATGGAATTAATTCTGGCTCCACTTGTTGCTCGGCCCAGAAGTCCATTGGAATATTAAGCCCAGGAGTTGCTTTGGGGATGGCTGGAAGTGCAATGTCTTCCAAGTTCTTCCTAGTGGCTTTGGCCATATTTTTCTCCTTCGCCCAGGTTGTAATTGAAGCCAATTCTTGGTGGTCGCTAGGTATGAATAACCCTGTTCAGATGTCAGAAGTATATATTATAGGAGCACAGCCTCTCTGCAGCCAACTGGCAGGACTTTCTCAAGGACAGAAGAAACTGTGCCACTTGTATCAGGACCACATGCAGTACATCGGAGAAGGCGCGAAGACAGGCATCAAAGAATGCCAGTATCAATTCCGACATCGAAGGTGGAAC…	1.0
353	ENST00000394672.8	ENSG00000180376	protein_coding	3134	GAGCGGCGGCGGCAACCGACGTACACAAGGGGCTTGAGCGTTCTGTGGAGAGAGTGCGAGGTCAGGCCATGAACTTGGGAGATGGTTTAAAGCTTGAAACTGAATTACTGGATGGAAAAACCAAGCTAATATTGTCTCCATATGAACATAAATCAAAAATTTCTGTGAAGATGGGAAATAAGGCCAAGATTGCAAAATGTCCTTTAAGAACAAAAACTGGGCACATTCTAAAATCAACACAAGATACTTGTATTGGGAGTGAAAAACTTTTGCAAAAGAAGCCAGTTGGTTCAGAAACATCACAGGCAAAAGGTGAAAAAAATGGAATGACTTTTTCATCCACTAAGGATTTATGTAAACAATGTATAGATAAAGACTGTCTTCATATCCAGAAAGAGA…	0.0
354	ENST00000614531.1	ENSG00000163946	protein_coding	3441	CAGATGTATTAAAAATAGCTCAGTTTTTACAATTTTCTTTGATTCAGTGTCGAAAGGAATTCAAAAATATAAGCGCCATAAATTTTCATTCTGTTGTTGAAAAGTATGTAAGTGAATTTTTTAAGCGAGGTTTTGGTTCAGGTAAACGAGAGTTTATTATGTTTCCATATGATTCACGATTAGATGATAAAAAATTCTTATACTCAGCTCCCAGAAATAAATCCCATATTGATACTTGTTTGCATGCCTATATTTTTCGGCCTGAAGTGTATCAGTTACCTATTTGTAAATTAAAAGAACTATTTGAAGAAAATAGAAAACTTCAGCAGTTTAGTCCACTTTCAGATTATGAAGGTCAAGAAGAAGAAATGAATGGTACAAAAATGAAATTTGGAAAAC…	0.0
355	ENST00000320057.9	ENSG00000144730	protein_coding	4474	ATCCGCTCTTCTTTTCCTCCGGGAAAAGAAACGGGAAGTGGCCGTGGGCCGGTGAATTCCGTGTAGTGGCCAAGCTTTGTTCCAAAGAGGGGGAGGTGGTGACAGTCTCTTGCCCACTGAAGCGTGCCAGACAGAGTGCTAGGCATGGGGGCAGAGGTGAATCAGATGACAGCCACCTCTCACCACGAGGAGTGGCTGAAAGTGTGACTGGACTACAGGCAATCCTGGCCTTGGCAGGGAGTGGGGCCAGCCAGCAGAAACAGTGGGCTGTACAACATCACCTTCAAATATGACAATTGTACCACCTACTTGAATCCAGTGGGGAAGCATGTGATTGCTGACGCCCAGAATATCACCATCAGCCAGTATGCTTGCCATGACCAAGTGGCAGTCACCATT…	1.0
356	ENST00000487257.1	ENSG00000174840	protein_coding	3040	GAGATCTGAATGAGTCAAAGCCGGCGGCCTCGGCTCCTCAGCTCCACCTGACAGTAGGCCGCTGATCGGCCGCGGGTCTTGTCGACCGCTAGGCCACCAGGTTCATGTGGAGGCTCCCAGGCGCCCGCGCCGCGCTTCGGGTGATCCGGACGGCGGTGGAGAAGCTGAGCCGGGCTGAAGCGGGGAGCCAGACAGCGGCGGGAGCGATGGAGCGCGCTGTAGTGCGCTGCGTACCTTCGGAACCCAAGCTGAGCCTGTCATTCGCTTTGGCTGATGGTAGCCACAAGAACATGCAGCGCGACCAGAGCGAGCCGCTGGGTCGAGTCCTCAGCCGCATCGCTACCAATGCCCTAAAGGGTCACGCTAAGGCGGCCGCCGCCAAGAAGAGCAGGAAGAGCC…	1.0
357	ENST00000295962.8	ENSG00000163686	protein_coding	2393	ACCTCTGTAGGCGATCCTGCTCTCGCCGTGGCTTTCGGGTGCTAGGAGACAGTTGCCGGCGTTGGGTTGTGCGAGACGCTAACTGTACCCTCCGGGTTTAACGCTGTGAGGCAGCGCGCGGAGGAACTGGGGATAAGCGCCCCGGAGCCCCCAAACAGAGCGCGGCCGCTGGGGGACAGCGCGCGGCGCCGGGTCGGGGCGGGGCGGCTTTTCTGTCGGAGGACGCGAACCGGCACGCTGCGCCTTTAAGGAGTCCAGCTGGGCTGGGCGCCGGAGCTGGGAGCGGCGCGGGTAGGAGCCCGGCGGCAGGTCCCAGCCCGGGGCTAGAGACCGAGGGCCGGGGTCCGGGCCCGGCGGCGGGACCCAGGCGGTTGAGGCTGGTCAGGAGTCAGCCAGCCT…	1.0
358	ENST00000355076.6	ENSG00000168301	protein_coding	2425	TGTACAAAGAGAAATACATCATTATTTAAAAGCATCATCTTTTTTTTTTATATTGTAAGATAAATACCATTCTGATGTATTTCTCTTGGAAAGGGATGCTGGTATCCTGGGAGGTTTATGATTTTTGATGTTTTTACTCAGGTGATTGGCTTGTATAGCTGAAATGCTGATGAAAAGGAGTTTTCCCTTCTCCCTTTTTCTTTTCTTTTCTTTTTTTTTTTTTTTTTGAGATGGAGTCTCGCACTGTTGCAGGGGCTGGTGTGCAGTGGCACAGTCTCGGCTCACTGCAACCTCCGCCTCTCGGGTTCAAGTGATGCTCCTGCCTCAGCCTCCTGAATAGCTAGGATTACAGGTGCCCACCACCACGCCCAGCTAATTTTTTGTATTTTTAGTAGAGAT…	0.0
359	ENST00000295874.14	ENSG00000144724	protein_coding	4650	CTCAAGTTGGGGATCCTCGGCTGCTCGCCGCCGCCGCCCGCGGTCCCTGCCTGCCCCAGGCCCGGGGCATCGCCGCCGGCCGCCGACTCCGCGCCCTGCCCGATCGGCTCTCTCCTTTTTAAACGGAAAGCAGCCTTTCTCCGCCGAGAGGATCGTCCCCAGCGTGGCTCTGCGTTCCCGGTCACTTTTTGAGATTTTCCGGGGGGCGCTCGGCGGCTTCCCGGATTCCAAGGGGACTCGGGCCGCCGAGCGCGGGGGGCCCGTGGAGCGGGCGAGCCGGGGAAGCGCCCCGGCTTAGCGGAGGCTCGCACGGAGGCAAGAACTTATTCAACAAGTTTACCTCCCTGCTTTCCTCTTTTCGATGTGCGTTTTCGGACATGCGGAGGTTACTGGAACCGT…	1.0
360	ENST00000417314.2	ENSG00000163376	protein_coding	4680	GAAATGACATTTCCTTTTTAAATAGCTGGAGTCGGGGCCCCATCGAGAAATGGCCGCGTCGGCAGATTTAAGTAAGTCTTCCCCAACACCGAATGGGATTCCATCTTCAGACCCAGCCAGCGATGCCATGGACCCCTTCCATGCTTGCAGTATTCTTAAGCAACTCAAAACAATGTACGATGAAGGACAGTTGACAGACATTGTAGTGGAAGTGGATCACGGGAAAACATTTTCCTGTCATAGAAACGTTCTTGCTGCAATCAGCCCTTACTTCAGATCCATGTTCACTAGCGGCCTTACAGAAAGTACTCAAAAAGAAGTTCGAATAGTTGGTGTTGAAGCTGAATCGATGGATTTAGTGTTGAACTATGCCTACACTTCCAGAGTTATTCTTACAGA…	1.0
361	ENST00000273258.4	ENSG00000144746	protein_coding	2134	GCAAAGCCGACCGAGACGGAGCCGCTGTCAACTCTCCAACTCAGCTCAGCTGATCGGTTGCCGCCGCCGCCGCCGCCAGATTCTGGAGGCGAAGAACGCAAAGCTGAGAACATGGACGTTAATATCGCCCCACTCCGCGCCTGGGACGATTTCTTCCCGGGTTCCGATCGCTTTGCCCGGCCGGACTTCAGGGACATTTCCAAATGGAACAACCGCGTAGTGAGCAACCTGCTCTATTACCAGACCAACTACCTGGTGGTGGCTGCCATGATGATTTCCATTGTGGGGTTTCTGAGTCCCTTCAACATGATCCTGGGAGGAATCGTGGTGGTGCTGGTGTTCACAGGGTTTGTGTGGGCAGCCCACAATAAAGACGTCCTTCGCCGGATGAAGAAGCGC…	1.0
362	ENST00000295612.7	ENSG00000163412	protein_coding	2764	GCGCGCAGCGCGGCCGCCGCCGCCAGCCCCGCCGAGGCATCCCGCACCGCCTGGGCCCGGCTGGGCTGGGGGCGCCTCCGCAGCAGCCGCGGGGTCGGGAGGCGGCCGGGAGGGAGGCAGGGCCCAGGACGCAAGGTGGCGACAAGTCGCGTTTGGCCCCAGGGGCTGTGGGGTCACCTTCTCTTCCTCTCTTCTGCCACCCCAAGTCGTCTGTGTTGCGTGTCATGCAGTGGGACAGCACGTTGGTCCGGACCTCAAGCTACCCACGTTCTAGTCCCGCCTCTGTCATTTCCTAGAGCTGTGGCCTCGGATCCCTCCCTGGTGCCACAGCAGCTGAGTGCGCATCAAATCTGAAGAAAATCTACACAGTACAGACAGTACAGATATTTTGGAGTGTAT…	1.0
363	ENST00000304411.3	ENSG00000170837	protein_coding	2642	ATTCCTGAGATGGCGGCGGCGGCACAGCGGCGGCTCGGGGAGCCCAGGAGGGGCCGGCCGGGAGCGGGCTGAGCCCCGCAGGACGGGGAGCTCGCCCAGGGCCGGCGGAGCGGCGGAGCTCGGGCCGGGCGGCCTGCGGGAGCGGCGAGGCAGGGGACGGCCCCGGGGCGGAGCGCACGGCCTGGTGAGGCCGCGATGGCGAACGCGAGCGAGCCGGGTGGCAGCGGCGGCGGCGAGGCGGCCGCCCTGGGCCTCAAGCTGGCCACGCTCAGCCTGCTGCTGTGCGTGAGCCTAGCGGGCAACGTGCTGTTCGCGCTGCTGATCGTGCGGGAGCGCAGCCTGCACCGCGCCCCGTACTACCTGCTGCTCGACCTGTGCCTGGCCGACGGGCTGCGCGCG…	1.0
364	ENST00000356692.10	ENSG00000163605	protein_coding	4957	GGGCGCCATGTTGGAGGGTTGGTGGTAGCGGCTTGGGGAGGTGCTCGCTCTGTCGGTCTTGCTCTCTCGCACGCTTCCCCCGGCTCCCTTCGTTTCCCCCCCCCGGTCGCCTGCGTGCCGGAGTGTGTGCGAGGGAGGGGGAGGGCGTCGGGGGGGTGGGGGGAGGCGTTCCGGTCCCCAAGAGACCCGCGGAGGGAGGCGGAGGCTGTGAGGGACTCCGGGAAGCCATGGACGTCGAGAGGCTCCAGGAGGCGCTGAAAGATTTTGAGAAGAGGGGGAAAAAGGAAGTTTGTCCTGTCCTGGATCAGTTTCTTTGTCATGTAGCCAAGACTGGAGAAACAATGATTCAGTGGTCCCAATTTAAAGGCTATTTTATTTTCAAACTGGAGAAAGTGATGG…	0.0
365	ENST00000696629.1	ENSG00000185008	protein_coding	4971	GGGAGGCGGAAGGACAGCGCTGCGCCACCACCCGGAGGAGGGAGCGCGGTAGCTGCAGGCAGGGGAGGGAGAGGAAAGAAAAGGAAGGACGGCTCCCAGACAGAGAGTGGGAGAAACCGGGGAGCAGCGGGAGCAGCAGGTCCGGGGGGAGCTGTTCCGCTGCGCTGCCCTCGTTATTCACACGGACGCTGCGGAGCTTCCCAGGGCTGCTTCCCTGTCCCCCTGGGTGGAGGCTGCCGTCTAAACCTGACTCCAGAGTTTAAGATGCAATGGCCAGAAGACATGAACGTGTCACTAGAAGGATGTGGACATGGGCTCCGGGACTGTTGATGATGACTGTGGTGTTTTGGGGTCATCAGGGGAATGGACAAGGCCAAGGATCGCGTCTTCGCCAGGAGG…	1.0
366	ENST00000467549.5	ENSG00000169855	protein_coding	4841	GTGTGTGGCTTCATACATTTGGGGACCCTATTTCCACTCCCTCCTCTTGGCATGAGACTGTATACAGGATCCACCCGAGGACAATGATTGCGGAGCCCGCTCACTTTTACCTGTTTGGATTAATATGTCTCTGTTCAGGCTCCCGTCTTCGTCAGGAAGATTTTCCACCTCGCATTGTTGAACACCCTTCAGACCTGATTGTCTCAAAAGGAGAACCTGCAACTTTGAACTGCAAAGCTGAAGGCCGCCCCACACCCACTATTGAATGGTACAAAGGGGGAGAGAGAGTGGAGACAGACAAAGATGACCCTCGCTCACACCGAATGTTGCTGCCGAGTGGATCTTTATTTTTCTTACGTATAGTACATGGACGGAAAAGTAGACCTGATGAAGGAGTCT…	1.0
367	ENST00000314636.3	ENSG00000178700	protein_coding	3856	AGTTACTTCCGGTAGCTGGTAAAGGCTGATACTTCCCAGGACGCGGAGGTAACGGGCCAGGGCCAAAGCGACTTTCGCTACTTGGATTGGTCGGCGTAGCTTTGGGCGGCCGGACCTTAGAAAGTCACACATCTGCGCGCCTGTGCGGCCCCTGCTTCTGCGGATGCTGAGGCACGTAAAAAAATTTGAAGAAGGGAATTTCGCGGCATTCTTGGCCTGGCTTCCTGGCGTAGCCAGCAAGTTCGGAGGTGTTAACCGCTGCTGTCATGTTTCTTTTGCTAAACTGCATCGTCGCTGTGTCCCAAAACATGGGCATCGGCAAGAACGGGGACCTGCCCAGGCCGCCGCTCAGGAATGAATTCAGGTATTTCCAGAGAATGACCACAACTTCTTCAGTAG…	1.0
368	ENST00000463745.6	ENSG00000113966	protein_coding	3988	AAGGCGCCTGCTCAGCGACTGATGCACAGACTGCTGCAGAGGCTGCCGGTTTTCCCAACTTCTAGAGACGGCTTTGCTCATTACCAGGCATCCTTCCCATGTAGGCATCGAGAAGAAGGCTGAGGGACCCTCGCACCAGATTTCCATCCCGGAGACCGATACGAGTGCGTCCATTCCTGTTGCCAGCTCCTGCGCCCTCCGGACTAACCTCAAAAACCAGCTGGTTTGTAAATATTTGAATCACATTATGGGATTGCTAGACAGACTTTCAGTCTTGCTTGGCCTGAAGAAGAAGGAGGTTCATGTTTTGTGCCTTGGGCTAGATAATAGTGGCAAAACGACGATCATTAACAAACTTAAACCTTCAAATGCTCAATCTCAAAATATCCTTCCAACAAT…	0.0
369	ENST00000497785.1	ENSG00000114021	protein_coding	795	GCCGCGCGCTGCAGCTCGAGTTCGGGCCGCGGGGGAGGCTTTGGAGCGGCGCCGGCGGTGGCTCGGCCGGCTCAGCCCCTCCGCCCCGCGTCCCCGCCGTGCGCGGCCTTCCCTGAGGCGGGCGTCCGCGTGGGTCCGGGATCGCGTGGCCGGGCGGCCGGGCGCACTCCCGGGATTCCAGGCTTCCGGGGTGGCGGGCGAGGCCCAGAAAGCACCAGGCCACCCGGCCGCGCCGGCACCCGCCGCGTCCTGCTTGACAGAGGCTGATGGACGTGTATTTCTCCACGCTTTCCGCTTGGCCCTCATCCAGCTTCAGATTTCTTCCATCAAATCAGATAACGTCACTCGCGCTTGTAGCTTCATCCGGGAGGCAGCAACGCAAGGAGCCAAAATAGTTTC…	0.0
370	ENST00000690651.1	ENSG00000066422	protein_coding	4922	AGTCGCCAGCGGATCCCGCGCGCTGGAGAAGTGCAGTTCCCCCTGGTTACCAACTCGCCCGCTTTTCCTTCGGACTAAGGGAGCCGTCGAAGAGCGCTCGCCAAAGGCGCAGCCGTTTCTCCCTACGGTGCCGCCGCTCCTCCTGCAGCCGCCCGTAGGTAGCGGGCCGTTTTCCTCACCTGTCCCTGACAGGCGCCCTCAGGGAGCCGCGGTCCGCGATGTCAAGCGAGGAAAGCTACCGGGCCATCCTGCGTTACCTGACGAACGAGCGCGAGCCGTATGCGCCGGGCACCGAGGGCAATGTCAAGCGTAAAATCCGAAAAGCTGCCGCCTGCTACGTGGTGCGCGGCGGGACTCTGTATTACCAGCGGCGGCAGCGGCACCGCAAGACCTTCGCGG…	0.0
371	ENST00000487830.2	ENSG00000144815	protein_coding	4757	GGCTGTGGGCATAGGTGCCAGGGAGGGGAGGCCCGGGTCGAAGGCATAGGCAGAATTGGAGCCCTGGGTTGCCAAAGCGTCGCAGCTAAGAAGCCGGAGCCCAGGCTAGTACCGGCGGGGCGGGGCGGGGCGGGGCCGGGAGCGAGCATCTCCATCCTCAGTTTCCTCCACTTGCGGCAACGCCACAGCTCGGTACAGTTCGGACCTCCACGCCGCAGCGAAAGACTTCTGTCCTCCAGGCACCTTCACTAACCCGGTGCGGAGCACTTGGCGACGCCTCCCTGCCCATCTCATATCTCTCGGCTCATCGCTGCTCTGGGCACCAGCTGCCTCTTGGCTGGCGCTGCTGTCACACGGTGGACTGTTCTGGCCTTACTGAGCTGCCGTTTGGGGACATCA…	1.0
372	ENST00000306107.9	ENSG00000170017	protein_coding	4701	AGAGCAGCCCGGAGACCGCTGCCGCCGCTGCCGCTGCTACCACCGCTGCCACCTGAGGAGACCCGCCGCCCCCCCGTCGCCGCCTCCTGCGAGTCCTTCTTAGCACCTGGCGTTTCATGCACATTGCCACTGCCATTATTATTATCATTCCAATACAAGGAAAATAAAAGAAGATACCAGCGAAAAGAACCGCTTACACCTTTCCGAATTACTCAAGTGTCTCCTGGAAACAGAGGGTCGTTGTCCCCGGAGGAGCAGCCGAAGGGCCCGTGGGCTGGTGTTGACCGGGAGGGAGGAGGAGTTGGGGGCATTGCGTGGTGGAAAGTTGCGTGCGGCAGAGAACCGAAGGTGCAGCGCCACAGCCCAGGGGACGGTGTGTCTGGGAGAAGACGCTGCCCC…	1.0
373	ENST00000403724.5	ENSG00000114423	protein_coding	3350	CTGGGTCCTGTGTGTGCCACAGGGGTGGGGTGTCCAGCGAGCGGTCTCCTCCTCCTGCTAGTGCTGCTGCGGCGTCCCGCGGCCTCCCCGAGTCGGGCGGGAGGGGAGAGCGGGTGTGGATTTGTCTTGACGGTAATTGTTGCGTTTCCACGTCTCGGAGGCCTGCGCGCTGGGTTGCTCCTTCTTCGGGAGCGAGCTGTTCTCAGCGATCCCACTCCCAGCCGGGGCTCCCCACACACACTGGGCTGCGTGCGTGTGGAGTGGGACCCGCGCACACGCGTGTCTCTGGACAGCTACGGCGCCGAAAGAACTAAAATTCCAGATGGCAAACTCAATGAATGGCAGAAACCCTGGTGGTCGAGGAGGAAATCCCCGAAAAGGTCGAATTTTGGGTATTAT…	0.0
374	ENST00000402543.5	ENSG00000114439	protein_coding	3980	GGTTGCATGTACTGTATGTGGAGCAGTGTACAGTGAAGCGGAGGCAGAGCGGCTCCGCGAGCTTCTCTCCACTTTCCCATAGAGAAACCCTGACTGGCCGCTGAGGGCTAGCTACACACACGCCCTCACGCCCGGCGAGCCCGCGAGGTCACTATCATATGACAAAGGCTTTGCCGCAGTTCATCTTCCTCCCTGTGTACTTTCCATTTGCCTTCCTGGAATCCTGCTGCATCACAGAAGCTGGAAGTTCTGATGTTCCACTGAAATCACAATGGAAAGTCTTGACTTGACTGGCACCCTCAGGAAGACCCCAAGCCTCTAGCAGTACCTGGTATCATCTCCAGCATGTTATAGATGTGGAGGATTCACTGGGATATTGAGAAATACCAGAGGCGAATT…	1.0
375	ENST00000644850.1	ENSG00000196776	protein_coding	766	ATGCCTGTTTGCGACAATGCTCGCTAGTCCCGGTGGTGGCGGTGTTCACAGGTAACAATGTTTACCACCGTGAATGGAACTTGTTTGATTAACCCTGATCAGAGGATGAAAACACTAAAGAACCAAGATCAGCTCAGCTACTATTTAATAAAACAAAATCTGTAGAATTCACGTTTTGTAATGACACTGTCGTCATTCCATGCTTTGTTACTAATATGGAGGCACAAAACACTACTGAAGTATACGTAAAGTGGAAATTTAAAGGAAGAGATATTTACACCTTTGATGGAGCTCTAAACAAGTCCACTGTCCCCACTGACTTTAGTAGTGCAAAAATTGAAGTCTCACAATTACTAAAAGGAGATGCCTCTTTGAAGATGGATAAGAGTGATGCTGTCT…	1.0
376	ENST00000295746.13	ENSG00000163507	protein_coding	4066	GAAAGCTAAAGGCCGGCGCACGCTGGGCGGTGGTGGTCCCTAAGCCGGGCCGCGGCCGGTGCAATGGACTCCACTGCCTGCTTGAAGTCCTTGCTCCTGACTGTCAGTCAGTACAAAGCCGTGAAGTCAGAGGCGAACGCCACTCAGCTTTTGCGGCACTTGGAGGTAATTTCTGGACAGAAACTCACACGACTATTTACATCAAATCAGATATTAACAAGTGAATGCTTGAGTTGCCTTGTAGAGCTACTTGAAGACCCCAACATAAGTGCTTCACTGATCTTAAGTATTATCGGTTTGCTGTCTCAACTAGCAGTAGACATTGAAACCAGAGATTGTCTTCAGAATACATATAATCTGAATAGTGTGCTGGCGGGAGTGGTTTGTCGGAGCAGCCAC…	0.0
377	ENST00000463306.1	ENSG00000198919	protein_coding	4246	GATGAGATTGATGATTCTTTCTCCTGGAAAACCTTTCATCACAGAGATTCATCTCAGCATTAAAGGGCAGTATTTAAAGTCAGTTGGCAAGCAGTGGAATAAGATTTTTGTAAAGAAACCTTGTGCAGCATGGATTCTCTACCAGATGAATTTTTTGTGAGGCATCCTGCTGTGGAGGATCAGAGGAAGGAAGAAACTGAGAATAAGCTAGAAAAATCATCTGGTCAACTGAACAAACAGGAAAATGACATACCTACTGATCTTGTCCCTGTTAACCTACTATTAGAAGTGAAGAAGTTATTAAATGCAATTAATACTCTACCAAAAGGTGTGGTTCCTCACATTAAGAAGTTCTTACAAGAAGATTTTTCCTTCCAAACTATGCAGAGAGAAGTTGCA…	0.0
378	ENST00000493615.5	ENSG00000177707	protein_coding	1876	AGGCTCTGTGGTAGGTGAACCTCGGCGGCCGGCGTGGGCTGAGGGAGCCGCCACTGAGGGTGCGGGCGCCGCGGCCGGCTCTGCCAGCCGTTCTCTGGAGCAGCGAGGCGGTTGGTTGTGCGAGCGAGTGCCGAGGACTTTGGCTGGAAACTTTTCGCCGCGCCCGGGGCGAGGCCCTGGAAGGGCCAGGCCAGCGAATGCTGAGCCGGCGGCCCGCTGCCCTCCCCCGCGGCCGCGCGGGTCGCCGTGCGGATGGCCGAGGGTTGGCGATGGTGCTTCGTGCGCCGAACTCCGGGTTTGCTCCGGGGACCGTTACTTCCTCGCTCATTCTCTGGGAACCCTCGTGCCTTAGCTGGACCAATTATTGTGGAGCCACATGTCACAGCAGTATGGGGAAAG…	1.0
379	ENST00000492406.6	ENSG00000138459	protein_coding	4366	ACTGAACGTGCCTGCGCAATGGGTGTCGGGTCCGCTTTTTCCCAATCCGGACGTAATCGTGGTTTTTGTTCTGCAATAGGCGGCTTAGAGGGAGGGGCTTTTTCGCCTATACCTACTGTAGCTTCTCCACGTATGGACCCTAAAGGCTACTGCTGCTACTACGGGGCTAGACAGTTACTGTCTCAGCTCTAGGATGTGCGTTCTTCCACTAGAAGCTCTTCTGAGGGAGGTAATTAAAAAACAGTGGAATGGAAAAACAGTGCTGTAGTCATCCTGTAATATGCTCCTTGTCAACAATGTATACATTCCTGCTAGGTGCCATATTCATTGCTTTAAGCTCAAGTCGCATCTTACTAGTGAAGTATTCTGCCAATGAAGAAAACAAGTATGATTATCTTC…	1.0
380	ENST00000295868.6	ENSG00000206530	protein_coding	3377	GGGTTCCCGGAGAGCTGGACGCCGGCCGCGCATGCGCCCCACGGCCCGCCCTGGTTCCGCCTCCCTGGAAGAGGGGTGGCGTTGTCTCGGTAACCGGAGTAAACGGAGGCCTCCGGCAGACGCTGTGAAGAGAGGAGCCGCGGCGGTCAGTACCTTCGAGGAAATGAAGGAACCAGATGATCAGGATACTGATGGGGAGAAATCAGTTACATCAAAGAGTGATGGGAAGAAGTCTCTGAGGTCTTCTAAATCAGAATCAAGATCTCCTGTTCAAGAAGATAACACATTTTTAGAAGATGACACAGATGAAACATTTACCAAAGGGGAAGGATCATATTTAGAAGAAGACTCAGATGAGGAACGTTTGGAAGGAAGTTTGAGTTCATTTCAGTATGGTGA…	0.0
381	ENST00000483209.5	ENSG00000121578	protein_coding	2494	ACCGGCTCAGGTGCTGGCGTTCCGCGCGGCGCCGCCTCTGCTGCGGGCCGGGGGAGCCAGACGAGGTGCTGCCGGGTAGGAAAAAATCCAGGGCTCATTCATACCCCAGGTCACGATTCCGGGGTCGCCCCCAGCACTTCTCCGCCGGGTGCATCAACCTGAAAAAGCCCCTTCTTCCTGGAAACCCTCCTTCTCCAGCGTTTCAACGGGGAAACTGATCAGCTGACACCAGCCCCAGTCCTGCGAGGGGCCGGCGACCTTTGACCTTTCTCCAAAGGGGACCACCTGGCTTCATGTGTGGATTTCCACGGCTCTTGCCCAGAGGCGGGTACACTGTGTTCCAATGTGCCACGGAACTCACGCAGTGGCACTTTGTGGCTTCATGAAGGAAGAGGCAGG…	1.0
382	ENST00000319172.10	ENSG00000176142	protein_coding	4853	CAGCTCCGCGGTAATGGAGGCTAGGGATGGGTGCTGAAGTATCAGGCTCTGGCTCTAGCTTTAGCTCTGGCACTGGAACTGCGTCGGAGTCTGGGTCTGAGTCTGGCAGCCCGAAGCCTGGACACCTTTTCTTGATTCTCTAGGCGGGGGCTGCCTGCGTCCAAGCAGCTGGTTTGCAGCGTTCCAACGCTGGGAGGGAGTTCCCTTACCTGGGGTCCAGTCTGTAAAGTTGTCGCCGCTTTCTAGGGACCCCGCCCCACCGGCTGGGACTCTTCCATGCAGTTGAAACTGGTTGACAACCATTAACCTGGGTTGCAACTACAGGTGGCACTGGAAGCAGACTGGTTCCTGGACATGCCCGGTGGAAGGAGGGGCCCTAGTCGGCAACAGCTAAGCCGT…	1.0
383	ENST00000424703.6	ENSG00000163430	protein_coding	1396	CTCCGAGGCTGGCGATCGGCGGAGCTCCCACCTCCGCTTACAGCTCGCTGCCGCCGTCCTGCCCCGCGCCCCCAGGAGACCTGGACCAGACCACGATGTGGAAACGCTGGCTCGCGCTCGCGCTCGCGCTGGTGGCGGTCGCCTGGGTCCGCGCCGAGCAATGCAAACCTCACAAGAGGCCTGTGTGTGGCAGTAATGGCAAGACCTACCTCAACCACTGTGAACTGCATCGAGATGCCTGCCTCACTGGATCCAAAATCCAGGTTGATTACGATGGACACTGCAAAGAGAAGAAATCCGTAAGTCCATCTGCCAGCCCAGTTGTTTGCTATCAGTCCAACCGTGATGAGCTCCGACGTCGCATCATCCAGTGGCTGGAAGCTGAGATCATTCCAGATG…	1.0
384	ENST00000310864.11	ENSG00000173226	protein_coding	2577	GCGTCGCGACGCACGCTGCCCCGGAAGGCCGCGGCGCTGTAGTGCGGCGTGGGAGCCCCAGGTTCTTTAGTGGAAGAACGCGAAGCGAGGATGAGTGATCCGTGGAGGCAGTAACAGGCGCGGCGAGGGAGAAGTGATTCCCGAAGAATCAAGGCTGGGCCGGACCCGGTGGCCTGGCAACAGGGTAATAAGAGAAATGAAGCCAACAGGTACAGACCCAAGGATCTTATCTATAGCTGCTGAAGTTGCAAAAAGCCCTGAGCAGAATGTCCCTGTTATACTGTTGAAGTTAAAAGAAATAATAAACATCACACCTTTAGGAAGCTCAGAGTTGAAGAAAATCAAACAAGATATATATTGTTATGATCTCATTCAATATTGCCTCTTGGTCCTCAGTCA…	0.0
385	ENST00000488653.6	ENSG00000175455	protein_coding	4156	GACAAGCCGGGAAGCTTGGAGGGGTCTATTGCGTACGCCCAAGGCGCTGGGCCTGGAGCAGGAGAAAGGGAGTGGAGGCGCGTCGGAGACTATGAAGCGCGGCATTCGGCGGGATCCTTTCCGGAAGCGGAAGCTCGGCGGGCGGGCCAAGAAGGTCCGGGAGCCCACGGCGGTTAATTCTTTTTACCGTGAGGCTTCACTTCCCTCGGTCTGGGCTTCTCTGAGGCGGCGAGAGATGGTCAGGTCTGGAGCTCGACCGGGCCAGGTGTTATCTTCAGGAAGGCACACTGGACCTGCTAAATTAACAAATGGAAAGAAAGCGACCTATTTAAGAAAAATACCACGTTTTAATGCAGATTCTGGCTATTCCATCCATTCTGATTCAGAAAGTCAGGCTGA…	0.0
386	ENST00000389709.8	ENSG00000070476	protein_coding	3377	GCTCCGACGCCGTCGCTGGGACCAAGATGGACCTCCCGGCGCTGCTCCCCGCCCCGACTGCGCGCGGAGGGCAACATGGCGGCGGCCCCGGCCCGCTCCGCCGAGCCCCAGCGCCGCTCGGCGCGAGCCCCGCGCGCCGCCGCCTGCTACTGGTGCGGGGCCCTGAAGATGGCGGGCCCGGGGCGCGGCCCGGGGAGGCCTCCGGGCCAAGCCCGCCGCCCGCCGAGGACGACAGCGACGGCGACTCTTTCTTGGTGCTGCTGGAAGTGCCGCACGGCGGCGCTGCCGCCGAGGCTGCCGGATCACAGGAGGCCGAGCCTGGCTCCCGTGTCAACCTGGCGAGCCGCCCCGAGCAGGGCCCCAGCGGCCCGGCCGCCCCCCCCGGCCCTGGCGTAGCCC…	0.0
387	ENST00000699273.1	ENSG00000058262	protein_coding	3632	GGCCCCGGCCCCGCCCCGCGCCGCGCCGCGCCGCTTGCCGCCGGGCTAGCACTGACGTGTCTCTCGGCGGAGCTGCTGTGCAGTGGAACGCGCTGGGCCGCGGGCAGCGTCGCCTCACGCGGAGCAGAGCTGAGCTGAAGCGGGACCCGGAGCCCGAGCAGCCGCCGCCATGGCAATCAAATTTCTGGAAGTCATCAAGCCCTTCTGTGTCATCCTGCCGGAAATTCAGAAGCCAGAGAGGAAGATTCAGTTTAAGGAGAAAGTGCTGTGGACCGCTATCACCCTCTTTATCTTCTTAGTGTGCTGCCAGATTCCCCTGTTTGGGATCATGTCTTCAGATTCAGCTGACCCTTTCTATTGGATGAGAGTGATTCTAGCCTCTAACAGAGGCACATTGAT…	1.0
388	ENST00000296255.8	ENSG00000163902	protein_coding	2284	GCACTGCTCTTCCCGGTCATGGAGGCGCCAGCCGCCGGCTTGTTTCTGCTCCTGTTGCTTGGGACTTGGGCCCCGGCGCCGGGCAGCGCCTCCTCCGAGGCACCGCCGCTGATCAATGAGGACGTGAAGCGCACAGTGGACCTAAGCAGCCACCTGGCTAAGGTGACGGCCGAGGTGGTCCTGGCGCACCTGGGCGGCGGCTCCACGTCCCGAGCTACCTCTTTCCTGCTGGCTTTGGAGCCTGAGCTCGAGGCCCGGCTGGCGCACCTGGGCGTGCAGGTAAAGGGAGAAGATGAGGAAGAGAACAATTTGGAAGTACGTGAAACCAAAATTAAGGGTAAAAGTGGGAGATTCTTCACAGTCAAGCTCCCAGTTGCTCTTGATCCTGGGGCCAAGATT…	1.0
389	ENST00000508273.5	ENSG00000196455	protein_coding	817	TTTCTGTAAGTTCTTAGGATCTTAGCTTTTCTGTGGTGTCCGAGAATTTCCTGATGATTTGCCTTGCTGTGGGTCTTTTTAACTTTATCATGCTGGGTAGGAAGTGCAATGTTCTTTCCTAGGTGTTGCTGCCTATGTTGGCTGGCAAAGCTCCTCAATTCTCAAGCCTCTGCTGCAACAAGGTCTTAGTGATGCTGAGGAATTTGTCATTGTGAAAGCTCTTTATGCCCTTACTTGTATGTGCCAGTTAGGACTGCTACAAAAACCCCATGTTTACGAATTTGCCAGTGATATTGCCCCCTTCCTGTGTCATCCCAATTTATGGATACGTTATGGTGCCGTGGGATTTATCACAGTGGTAGCTCGTCAAATAAGTACAGCTGATGTCTACTGTAAACT…	1.0
390	ENST00000510168.6	ENSG00000017260	protein_coding	4994	AGACCAGCACGGCCTCGCGGAGCCGGCCCGGCGGACCGTGACGGGTCCCCTCACCTCCTCTTCTCTCCCCTCCCCGCCCGCCCTCTCTCCCTCCCTTCCTCCCTCCCGCTCGCTTCTTCTCACGCCGGGAGCAGGCTCCCGCCTCGCACCGCTGCCCCGCGAGCAGCTCCTCTTCTCCCGAGGCGCGCGGGGCGCCCCCGCGAGCCCCGCGGCTGAGACCCCGCAGCCTGGAGGAGGGCTGTCCGGGGCTTTGGATGCTGCTGCTAGGGGTGGTGGGAGCAGCCGTGGGACGCGTGGCCGGGAGCGGGGGTGACAGCCTGGGATTCCGGGGGCTTCTCTTCCTTGTCCTCCTCCTCTCCTCTCTATTCCCAGTGTGGCCGTGGCTGACACTAAAGACTT…	1.0
391	ENST00000502852.1	ENSG00000198585	protein_coding	1552	CAGAGGAGCAGTGTCCGGCCATGGCCGGAGCCCGCAGGCTGGAGCTAGGCGAGGCCCTGGCGCTGGGGTCGGGCTGGCGTCATGCGTGCCACGCTCTCCTCTACGCGCCGGACCCTGGGATGCTCTTCGGCCGCATCCCGCTGCGCTACGCCATACTGATGCAGATGCGCTTCGATGGACGCCTGGGCTTCCCCGGCGGATTCGTGGACACGCAGGACAGAAGCCTAGAGGACGGGCTGAACCGCGAGCTGCGCGAGGAGCTGGGCGAAGCGGCTGCCGCTTTCCGCGTGGAGCGCACTGACTACCGCAGCTCCCACGTCGGGTCAGGGCCACGCGTTGTGGCCCACTTCTATGCCAAGCGTCTGACGCTCGAGGAGCTGTTGGCTGTGGAGGCCGGCG…	0.0
392	ENST00000356232.10	ENSG00000081307	protein_coding	4692	GCACCGGAAGCGGCTCCGAGGAAGGCCTGTGGGAGTCTCGGAGACGTGTCTGTCTGTGAGGCGCTGGGTGCACGTCCCCAGGGCTCTGGGCTAGGAAGGCAGCGGCGAGGTGCCTCCCCACGTACCCCTCGCGGGCCCAGCCGAGCAACGTGGGGCGAAGGCGGCGGCGAAGGCCCGGGCTGGGAGCGTTGGCGGCCGGAGTCCCAGCCATGGCGGAGTCTGTGGAGCGCCTGCAGCAGCGGGTCCAGGAGCTGGAGCGGGAACTTGCCCAGGAGAGGAGTCTGCAGGTCCCGAGGAGCGGCGACGGAGGGGGCGGCCGGGTCCGCATCGAGAAGATGAGCTCAGAGGTGGTGGATTCGAATCCCTACAGCCGCTTGATGGCATTGAAACGAATGGGAA…	0.0
393	ENST00000486858.5	ENSG00000154917	protein_coding	880	GAGATTTTGGGAATCCACTGAGAAAATTCAAGTTGGTGTTCTTGGGGGAGCAGAGCGTGCCCTGGGTTCCCTGACTGCTCTGGCCTTCCATGGGTGTTCTGCGGGACTGCTGGCAGCCCTTCCGGACTCCTCCCTCTCTGCTACCTGCTCAGGTTGGATGTGGCATATGACCAGAAACTGGCCATTGGTCGGGAAGACGTCTCTGATTACGAGGTTCATGTACGACAGCTTCGACAACACATACCAGGCAACCATTGGGATTGACTTCTTGTCAAAAACCATGTACTTGGAGGACCGCACGGTGCGACTGCAGCTCTGGGACACAGCTGGTCAGGAGAGGTTCCGCAGCCTGATCCCCAGCTACATCCGGGACTCCACGGTGGCTGTGGTGGTGTACGA…	0.0
394	ENST00000289104.8	ENSG00000158186	protein_coding	4538	ATTCTCCTGCCTCAGCCTCCCGAGTAGATGAGATCACAGGCACGTGCCGCCATGCCGGGTTGACTTTTGTATTTTTAGTAGAGACGGGGTTTCACCATGTTGCCTAGGCTGGTCTTGAACTCCTGACCTCAGGCGATTCACCCGCCTCGGCCTCCCAAAGTGTTAGGATTACAGGCGTGAGCCACCGCGCCCGGCTTGAATTGTACACTTCAAAAGGTGGAATTTTATGGTGTTGAATTATATCTTTATTTTTTTAACGGGGGGAAAATGACGCCGCTGGAGAGGAGTTAGCGGAACTGAAACAATGAAATGGTGCGCGAGTGTCGCCTGTCCCCGTCGCATCCATCCCAACGAAGTTTGGGCCCTGGAACGGTGCACCCAGAAGGCCTGCGGGGAGAG…	1.0
395	ENST00000446041.6	ENSG00000114120	protein_coding	4638	GCTTTCAGCCTCTGGTGAAGGGCGGCGCGCTTAGGCAGGCGGTGGCGCGGCTGGAGTGCCGCGGGGAGGGCTGTGCCGGTTGCTTTCTGCAGCCGCATCTCGGCCAGCTCTCCTCGCCGTCCCCGGGGCGCTGTGCGTCTCCAGTCCGGGACCGAAGCCGCCTGCCGTAGCGGGCGGCCAGATCCGCGTCCCGCCTCAGCGGCCGGAGGACATGCGGGAGAGAGAATGAGCCAGAGGGACACGCTGGTGCATCTGTTTGCCGGAGGATGTGGTGGTACAGTGGGAGCTATTCTGACATGTCCACTGGAAGTTGTAAAAACACGACTGCAGTCATCTTCTGTGACGCTTTATATTTCTGAAGTTCAGCTGAACACCATGGCTGGAGCCAGTGTCAACCGA…	0.0
396	ENST00000486111.5	ENSG00000114126	protein_coding	2360	GACACAGTCTCAAGTTTCCACTGAATGGTAACAAAGACTGTAGAATGTTGTTGGTACTGCAGTGAGAGGCATGCTTCCTTAGACCAGGCAACATTTCATTTGTTGCATTTCCAGTTTCCAATACCAACTCACCTACAAAGATTTTACCAAAAACCTTAGGACCAATAAATGTGAATGTTGGACCCCAAATGATTATAAGCACACCACAGAGACTAACCAGTTCAGGAAGTGTTCTGATTGGGAGTCCATATACCCCTGCACCAGCAATGGTTACTCAGACACACATAGCAGAAGCTACTGGCTGGGTCCCTGGTGATAGAAAACGGGCTAGAAAATTTATAGACTCTGATTTTTCAGAAAGTAAACGAAGCAAAAAAGGAGATAAAAATGGGAAAGGCT…	0.0
397	ENST00000463916.5	ENSG00000114127	protein_coding	2075	GGCGGAGCCCCGGCGGGGCGTTTGGTTTCGGTTTGGCCCTGACTGGGATTAGTGTTGACGATCGAAATGGGAGTCCCCAAGTTTTACAGATGGATCTCAGAGCGGTATCCCTGTCTCAGCGAAGTGGTGAAAGAGCATCAGATTCCTGAATTTGACAACTTGTACCTGGATATGAATGGAATTATACATCAGTGCTCCCATCCTAATGATGATGATGTTCACTTTAGAATTTCAGATGATAAAATCTTTACTGATATTTTTCACTACCTGGAGGTGTTGTTTCGCATTATTAAACCCAGGAAAGTGTTCTTTATGGCTGTAGATGGTGTGGCTCCTCGAGCAAAAATGAACCAGCAGCGTGGGAGGCGTTTTAGGTCAGCAAAGGAGGCAGAAGACAAA…	0.0
398	ENST00000344229.7	ENSG00000082996	protein_coding	2866	CCCGCCCGGGGGCAGCCCGGCAGCCGAATCTTGGGCTACTCTGTCCCAACAGCCGGAGCAGATCAGACCGACCGGCCCTGCCCGCTCGGTCCCGCGCCCTCCAGACCCTACGGTCTCCGTTTCTAGGGGCACATGGTTAGCGGCAGGCGCCCACAGCCAATCCACTTTGCCAGCCTGCCCCTTCCTCTGCCAAGAGCAGCTTCTTCAGCCGCGCTCCAGTTCCGCAGACGCCTGCCCCACCCTGCTCTTCCCTTCCAGGGAAGACGGATCACGCGGCCAAGAACGAGACTCGCAAACTGGGCATTTCTCCGAGCCGGGCTAGAGCAAGTAGCGAGACTCCGCGTGAGAGTGGGAAAGAGCCTTAACAGGCAACCATGTTGCCCAGTGGGTTTTCTGTGC…	1.0
399	ENST00000646424.1	ENSG00000169359	protein_coding	2734	GCGCGAGGCAGGAAGTTATATGCTTTTTCTGGAGTCCTGTAGAGAAAGTGCTCTCTGCCGCATTGATAGCAGCGAGAGCTGGAGGTGTTGGGTCGGGAGACCAGCCGTTCGATCCCGCCGCAGGTAGGAGCTGGTTTCCATCCTGGCACCACGGCACACACCTCCAGCCTCGAGCCCGGCGCTGCTGCCCGGGGGTCTCCTTCAGGCTCTTTGACGCCGTTCCAGGGGGCACCTATCCAGGCATCCTCTGGGCCTCTAGCCAGAGGACTGGCTCCCGGCTTCAGCACTCCGGGCTGCAGTAAGAAGTGCCCTTATCGCTCTGAGCCCTGCCACCATCCCGTGAACCACCGAAACCCTGGTCCAGCGCGACAGCCTTGGACCTGGGACTGGACGGATCCA…	1.0
400	ENST00000265044.7	ENSG00000114850	protein_coding	4236	GTTCCCTGTTCTCGCCTGCAGCTCCGCCATGGCTCCTAAAGGCAGCTCCAAACAGCAGTCTGAGGAGGACCTGCTCCTGCAGGATTTCAGCCGCAATCTCTCGGCCAAGTCCTCCGCGCTCTTCTTCGGAAACGCGTTCATCGTGTCTGCCATCCCCATCTGGTTATACTGGCGAATATGGCATATGGATCTTATTCAGTCTGCTGTTTTGTATAGTGTGATGACCCTAGTAAGCACATATTTGGTAGCCTTTGCATACAAGAATGTGAAATTTGTTCTCAAGCACAAAGTAGCACAGAAGAGGGAGGATGCTGTTTCCAAAGAAGTGACTCGAAAACTTTCTGAAGCTGATAATAGAAAGATGTCTCGGAAGGAGAAAGATGAAAGAATCTTGTGGAA…	1.0
401	ENST00000295926.8	ENSG00000163660	protein_coding	2322	AGTCTTGTTTCGGGTTCCGGCTGCGTTGGGCTTGCGTGCGGCTCGCTAAGACTATGGCGTCCGGGCCTCATTCGACAGCTACTGCTGCCGCAGCCGCCTCATCGGCCGCCCCAAGCGCGGGCGGCTCCAGCTCCGGGACGACGACCACGACGACGACCACGACGGGAGGGATCCTGATCGGCGATCGCCTGTACTCGGAAGTTTCACTTACCATCGACCACTCTCTGATTCCGGAGGAGAGGCTCTCGCCCACCCCATCCATGCAGGATGGGCTCGACCTGCCCAGTGAGACGGACTTACGCATCCTGGGCTGCGAGCTCATCCAGGCCGCCGGCATTCTCCTCCGGCTGCCGCAGGTGGCGATGGCAACGGGGCAGGTGTTGTTTCATCGTTTTTTCT…	0.0
402	ENST00000264263.9	ENSG00000168827	protein_coding	3453	CGGCGCCACGGGACTTTGACGCGTGCTCTGCGCTTGCCATGAGACTCCTGGGAGCTGCAGCCGTCGCGGCTCTGGGGCGCGGAAGGGCCCCCGCCTCCCTAGGCTGGCAGAGGAAGCAGGTTAATTGGAAGGCCTGCCGATGGTCTTCATCAGGGGTGATTCCTAATGAAAAAATACGAAATATTGGAATCTCAGCTCACATTGATTCTGGGAAAACTACATTAACAGAACGAGTCCTTTACTACACTGGCAGAATTGCAAAGATGCATGAGGTGAAAGGTAAAGATGGAGTTGGTGCTGTCATGGATTCCATGGAACTAGAGAGACAAAGAGGAATCACTATTCAGTCAGCAGCCACTTACACCATGTGGAAAGATGTCAATATTAACATTATAGATA…	1.0
403	ENST00000678765.1	ENSG00000186432	protein_coding	3507	GGAGAAGGCCGCGGCGGAGGCAGGTGAGAGGAGGAAGGAAGCGGCGGCGCGGCGGGCACAGCAGCTCAGGCGGCGGCCCGGTTCCTGGGAGTGTCGGTGCGGCGCGTTGGTTGGGGCGGATCCCGCGGGGCCCGGGCGGGGGAAGGAGTCACCGGCCCGGCCATGGCGGACAACGAGAAACTGGACAACCAACGGCTCAAGAATTTCAAGAACAAAGGCCGCGACTTGGAGACTATGAGAAGACAACGAAATGAAGTTGTAGTTGAATTAAGGAAGAATAAAAGAGATGAACATCTCTTAAAGAGAAGGAATGTACCACATGAAGATATCTGTGAAGACTCTGATATAGATGGTGATTATAGAGTGCAAAATACCTCTCTAGAAGCTATTGTTCAAAAT…	1.0
404	ENST00000470487.6	ENSG00000173905	protein_coding	4310	ATAGCCGGGCCGTGGGTGACACGTAAGTTGGGCAGGAGGTGGCGGGGCGGCAGAGGCACCAGCCGACCCGTCAGTGACACCGCTGTGCCGTCCCCAAAACCAGCCGAGACAGCTGGCCCCCACCCTTCCACCCATTGGGCAGGCCGCACGGGGGCGCGGCCCGGAGTCCTGGTCCCTTTGTTGGGCGCGCACCCCCTCCCTTAGGTGGCAACAAAGTCGTGCAGTGGGAGCCGCCGCGATAGGGCGGGGAGTGGCCAGGGCGGGACTCCAAGAACTGCCCGGGGGCAGCGGGGCCAAAAAGTGGGAAGAAGGAAAAAAGGCAGGAGGCATCTGGGGACAGGCGCGAGGGCAGCCGGCTCTGAAGTATGCGGAGGGCCTCCTCCCGGCCCCGGGCATTCG…	1.0
405	ENST00000480708.5	ENSG00000008952	protein_coding	1430	GGCGGAGCGGCCAACATGGCGGAACGCAGGAGACACAAGAAGCGGATCCAGGAAGTTGGTGAACCATCTAAAGAAGAGAAGGCTGTGGCCAAGTATCTTCGATTCAACTGTCCAACAAAGTCCACCAATATGATGGGTCACCGGGTTGATTATTTTATTGCTTCAAAAGCAGTGGACTGTCTTTTGGATTCAAAGTGGGCAAAGGCCAAGAAAGGAGAGGAAGCTTTATTTACAACCAGGGAGTCTGTGGTTGACTACTGCAACAGGCTTTTAAAGAAGCAGTTTTTTCACCGAGCCCTAAAAGTAATGAAAATGAAATATGATAAAGACATAAAGAAAGAAAAAGATAAAGGAAAAGCTGAAAGTGGAAAAGAAGAAGATAAAAAGAGCAAGAAAGAA…	1.0
406	ENST00000467570.5	ENSG00000173889	protein_coding	2595	ATGCGCAGCCCATGTTAGTGATGGAGGAGAGAAGATGGCGGAAGCGGAATTTAAGGACCATAGTACAGCTATGGATACTGAACCAAACCCGGGAACATCTTCTGTGTCAACAACAACCAGCAGTACCACCACCACCACCATCACCACTTCCTCCTCTCGAATGCAGCAGCCACAGATCTCTGTCTACAGTGGTTCAGACCGACATGCTGTACAGGTAATTCAACAGGCATTGCATCGGCCCCCCAGCTCAGCTGCTCAGTACCTTCAGCAAATGTATGCAGCCCAACAACAGCACTTGATGCTGCATACTGCAGCTCTTCAGCAGCAGCATTTAAGCAGCTCCCAGCTTCAGAGCCTTGCTGCTGTTCAGGCAAGTTTGTCCAGTGGAAGACCATCTAC…	0.0
407	ENST00000484866.5	ENSG00000121864	protein_coding	1730	GCATTTTTTACTGTCTACAGAAACTTATTGTAATTCATTTTTCCTCACTCCAGTAGTAAGAATTATACCAAATTGAAAAGATATGAATGAGTATCCTAAAAAAAGAAAAAGGAAGACTCTACACCCTTCTCGTTATTCAGATTCCTCTGGAATAAGCAGAATTGCAGATGGATTCAATGGAATTTTCTCTGATCATTGTTACAGTGTCTGTTCTATGAGACAGCCAGATTTAAAATATTTTGACAACAAAGATGATGATTCTGATACCGAGACGTCAAATGACTTGCCAAAATTTGCAGATGGAATCAAGGCCAGAAACAGAAATCAGAACTACCTGGTTCCCAGTCCTGTACTTAGAATTCTAGACCACACTGCCTTTTCTACAGAAAAATCTGCTGA…	0.0
408	ENST00000674927.1	ENSG00000114450	protein_coding	1696	ATGAGCGAACTGGAACAGTTGAGGCAAGAAGCAGAACAACTGCGGAATCAGATTCAGGATGCTCGGAAAGCATGTAATGATGCAACGCTTGTTCAGATTACATCAAATATGGACTCTGTGGGTCGAATACAAATGCGAACAAGACGTACACTGAGGGGCCACCTAGCTAAAATCTATGCTATGCATTGGGGATACGATTCCAGGCTGCTAGTCAGTGCTTCTCAAGATGGAAAATTAATTATTTGGGATAGCTATACAACAAATAAGATGCATGCTATTCCTTTGAGGTCCTCCTGGGTGATGACCTGTGCTTATGCTCCCTCTGGTAATTATGTTGCCTGTGGAGGCTTGGACAACATCTGCTCTATATATAACTTAAAGACCAGAGAGGGAAATGTG…	0.0
409	ENST00000498086.5	ENSG00000058063	protein_coding	3259	ATTTGGACACTCTAGTAGCTGTAATAGAATGCCAGCAACCAGAAGCAGACTTATACAGATTCATGGGACGAATGATCATAACCCAACAAATGGAAGAAATTGTAAGACCTCTGGGGCCGGAGAGTCTCCTGCTTCGTGGAGCCAGATTAAAAAACACAAAAGAAATTTTTGGTGTTGCGGTATACACTGGAATGGAAACTAAGATGGCATTAAATTACAAGAGCAAATCACAGAAACGATCTGCAGTAGAAAAGTCAATGAATACATTTTTGATAATTTATCTAGTAATTCTTATATCTGAAGCTGTCATCAGCACTATCTTGAAGTATACATGGCAAGCTGAAGAAAAATGGGATGAACCTTGGTATAACCAAAAAACAGAACATCAAAGAAATAGCA…	1.0
410	ENST00000432781.1	ENSG00000163872	protein_coding	1024	TGGCAGCGGTGGAGGCGGCAGCACAGGAGGAGGAGGAGGAACAGCAGGAGGAGGAACTCAAAGTACTGCTGGCCCTGGAGGGATATCTCAGCACCTGACTTACACATCTTACATCCTCAAGCAAACTCCCCAGGGCACATTTTTAGTTGGCCAGCCATCACCCCAGACTTCTGGAAAACAACTCACCACTGGGTCAGTGGTCCAAGGAACACTGGGAGTCAGCACATCTTCTGCACAAGGACAACAAACGCTAAAAGTCATCTCTGGACAGAAAACCACATTGTTTACACAGGCAGCCCATGGAGGACAGGCATCTCTAATGAAAATATCCGATAGCACCTTGAAGACTGTGCCAGCCACCTCACAGCTCTCGAAGCCTGGAACCACAATGCTGAGAGT…	1.0
411	ENST00000421852.6	ENSG00000163900	protein_coding	2805	AGTCCGCCCGCCGCTGCGTCCCGGAGTGCAAGTGAGCTTCTCGGCTGCCCCGCGGGCCGGGGTGCGGAGCCGACATGCGCCCGCTTCTCGGCCTCCTTCTGGTCTTCGCCGGCTGCACCTTCGCCTTGTACTTGCTGTCGACGCGACTGCCCCGCGGGCGGAGACTGGGCTCCACCGAGGAGGCTGGAGGCAGGTCGCTGTGGTTCCCCTCCGACCTGGCAGAGCTGCGGGAGCTCTCTGAGGTCCTTCGAGAGTACCGGAAGGAGCACCAGGCCTACGTGTTCCTGCTCTTCTGCGGCGCCTACCTCTACAAACAGGGCTTTGCCATCCCCGGCTCCAGCTTCCTGAATGTTTTAGCTGGTGCCTTGTTTGGGCCATGGCTGGGGCTTCTGCTGTGCT…	1.0
412	ENST00000169298.8	ENSG00000073849	protein_coding	4604	GCTCTTCTTCCTTCCTTCTCCAGTCCCTTCCACTGTGCGTCTTCTGTCCCCCGTTCTTCCCCAGCGGACCCCTCTTTCGAGACTCCCTAGTGGGGTCCCCAGCTCCCGGGCGATCCTGCCCTTGCCGAGCGCGTTTTCTGGAGTCACCTGGGGGAGGGGAGTCCTGGGCAGGGCCGGGCTGGGGAAGACGCCTGGGGCACTGCCCGGCGTTAACAAAGGGAGCCGATACCGACCGGCGTGGGCGCGGAGCGGGCGGCCGCCACCGAGCGTGCTGAGCAACCGCAGCCTCCGCGGCCGAGAGTGCAGCGAGCAAGGGGAGAGCCAGTTGCGCAGAGCCCTGCAACCAGCAGTCCAGGGAGAAGTGGTGAATGTCATGGAGCCCAGCTGAAATGGACTGGC…	1.0
413	ENST00000392456.4	ENSG00000152492	protein_coding	1926	GGAAAGACTATGTTTTAGGTGACCCGTGTGGCCTTTTTGTTGAGGCCTTTAGGATACAAGGCCCCCACCTAAAGACGCGACCCTCCCGTAGGAGGGGGGCAGGGCCCGGGGGCGGGAGCACAGCGGGGCCCCAGCCTCAGGCGGCGCGTCACTGAGCACAAAGGAGACAACAGCGAGGCGGCAGCGGGCGCTGATCTTCGCTCGCCAGCCACTCGCAATTGCGGTTACAGACCTGCAGCTCCCCCTCCCCCAGCCGGCCCGCCCGCCTTTCTGTCTCCTCTCTCCCTCCGTACTGGACGGCCCCGGTCCATTTCCGGGCTCCGGATATTTGGTATCGATTGGGGCCGGGGACGCGGAGCAGGTGGCCGCGGCGGGGCAGCTGGGCCGCCAGCTTGGTGC…	0.0
414	ENST00000439040.6	ENSG00000133657	protein_coding	4085	GATTTATTCAAATAATAGGAGCTCTACGAGTGACAGATGGCAGAAGGGCACATCTTCTGAAAACTTACTAAAAATTGGTGAATTACAAAATTCTAAATTTTAATACCTTAATCATTTTGAAAGCAGTTCAGACAGAACCGAAACAGAAATATTTGGCATAAAATTCCAAATTTTTATGCTTAGTTTTATTTTTATTATTAAAAGCCAGCTTTTGAAAGCTGTGCAAATATCAGGAATTGGGAAGAATGATGATATAGTGCTACTGGTAAGAAAAATTTCTTCAATTTGTTTTCTCTGATATCGAATTTGACTTGGTTAAAAAACGTGTGCTCCAGCAGTCCAGAAAAGTTATATTTCTTGATCTTCCATTGTTTGAAGCACTGGACCTTTAATCCACTG…	1.0
415	ENST00000310380.11	ENSG00000173950	protein_coding	2714	ATGGCCGCCGCCTGGCGCCGGGGCTAAGTGGCCGCCGGCGTCCGGGTACCCGAGGGCTCTCCCGCGTTGCTGGCACCGCTGGCGCCGCGGTCTCGTAGCGCATGGGCCTCCTCCGAGGCGGGCTCCCATGCGCTCGGGCCATGGCGCGCCTGGGCGCTGTGCGCTCCCACTACTGCGCCCTGCTGCTGGCCGCGGCGCTGGCCGTCTGCGCCTTCTACTACCTCGGCTCAGGCCGGGAGACCTTCTCCAGCGCCACCAAGAGGCTGAAGGAGGCCCGCGCCGGGGCTCCCGCCGCGCCCTCGCCGCCCGCGCTGGAGCTAGCGCGGGGCTCCGTGGCGCCAGCCCCCGGCGCGAAGGCCAAGAGCTTGGAGGGCGGCGGTGCCGGGCCGGTGGACTACC…	1.0
416	ENST00000698291.1	ENSG00000072274	protein_coding	4991	AGAGCGTCGGGATATCGGGTGGCGGCTCGGGACGGAGGACGCGCTAGTTTCAGAATGATGGATCAAGCTAGATCAGCATTCTCTAACTTGTTTGGTGGAGAACCATTGTCATATACCCGGTTCAGCCTGGCTCGGCAAGTAGATGGCGATAACAGTCATGTGGAGATGAAACTTGCTGTAGATGAAGAAGAAAATGCTGACAATAACACAAAGGCCAATGTCACAAAACCAAAAAGGTGTAGTGGAAGTATCTGCTATGGGACTATTGCTGTGATCGTCTTTTTCTTGATTGGATTTATGATTGGCTACTTGGGCTATTGTAAAGGGGTAGAACCAAAAACTGAGTGTGAGAGACTGGCAGGAACCGAGTCTCCAGTGAGGGAGGAGCCAGGAGAGGAC…	1.0
417	ENST00000445299.6	ENSG00000119231	protein_coding	2491	GCAGGCGGAAGGGCGCGGAGGAGGTGACGCGATAGGCCAGCGCCGGCGTCGCGGCAGCCGCTTCAGAGGAAGCTCGGCGGCTGTGGCCGCGGCGAACAGGCCGGACGCCTCGTCGCTGGCGGGGCTTCCCTTGGAGCTGACGAAGGCGGGGTCCGCGGTCCAGGCTGCTGCCGCGACGGGGCCGGCGGCGGGGCAGCTGCCAGGAACGAGGGTAGCAGCTGCATCCAGATCTCATTATGCATCAGAAAAATGAAAAAACAGAGGAAAATTCTATGGAGGAAAGGAATCCACTTAGCCTTTTCTGAGAAATGGAATACTGGGTTTGGAGGCTTTAAGAAGTTTTATTTTCACCAACACTTGTGCATTCTGAAAGCTAAGCTGGGAAGGCCAGTTACTTGG…	0.0
418	ENST00000414675.6	ENSG00000186001	protein_coding	2299	GTTGTCGGCTGGGAAATGGCGGCCGCGGGCTTGGTCGCTGTGGCAGCGGCTGCCGAGTACTCTGGCACGGTAGCGTCGGGAGGTAACCTCCCTGGTGTTCACTGCGGCCCAAGCTCCGGGGCAGGCCCTGGTTTTGGCCCGGGCTCGTGGAGCCGCTCTCTCGATCGAGCCCTGGAGGAGGCGGCGGTCACTGGGGTGCTGAGCCTGAGCGGCCGGAAACTGAGGGAGTTTCCCCGGGGAGCGGCCAACCACGACCTGACGGACACCACCCGGGCGGACCTGTCGCGAAATCGCCTTTCAGAAATTCCTATAGAAGCATGTCACTTTGTTTCTCTGGAAAATCTCAACTTGTACCAAAATTGTATTCGTTATATTCCAGAGGCAATTTTAAACCTACAA…	0.0
419	ENST00000620529.1	ENSG00000185619	protein_coding	1899	TTGTAACCGCGTTAACCTGACAAAACCTCAGCAGCAGAAGTCCCTATTTTTCTAGGAGTTCATCGTGCAGACAGTCTTCACTACAGGACTCGGCCCTGGGGCCTCTGCCTCTCGTCTGACCTTGCAGCCTTAGTCGTTGGAGGCTGGAGCGCAATGGCCCTGCCGTCTGTGGAGCCTCTGGGCGGCCTTCTTTCCTTTCTGTCAACCTCTCATTTCACAGAAAAAGGCTGAATTTCATTTTTTCCAGCATGAAAGCCAGGATCGGTTAGTGGTTGGATTCTATTGGTTTTTTTTTTTTAAACAGATGGAGTTACTGTGAAGAAGTTTTCACAACTATTTATGCTGGTAAAACAAATGCTGTTAAATCACCTTATGCGTCGTTTTCAACAGCAGTGGGGC…	0.0
420	ENST00000398484.6	ENSG00000127418	protein_coding	3639	ACTTTGCACGCTCGCAGCCACGTTTCCGCACACCTGTCCCCTTTCCACGCACCTGTGTCCGGCAGCCCGCACATCTGTGGGAGCGCTGCCTCCTCGCCAGCTGTCCGGGAAGTTCAGCGCCGCTCTCCCACGGGCGTGAGACCGCCCCACCCACCTGTCCGTGACTGCAGCTCCGGCCGGGAGGGCGGCAGCAGGTGAGAGGCTGGGAGGCCTCAGGTGGGAACATACCTTTGGCCAAAGGCACCAGGTAACCCGAACGCCCCGGGGAGGACCCCTGCCTGCATCGCCGCGGCCGTCCCCCCCTACCCCGTCCCCAGCAGCTCCGGCTGGGCGAGGCCCTGCTTCTCCCTTCTGCTCCCGAAGACCCCCCGGGGCGCAGACCTGGAAGCCTCGAAGCTC…	1.0
421	ENST00000324666.9	ENSG00000125386	protein_coding	4846	CACAATGACATGCAGACCTGCATATTGGAGCTGGACGGAGAAACTGGGCTAATGTGACAGACAGCAACAAGAGTAAGGCAGTTGCTTCGCTATTGAGAGAAAGAACCATATGAAGAAATTTCGGCAGAGGCGGACCGGGAACCTCAGCAGCTGCAGAACTACTGGTCAGAAGTGCGCTACACGGTGCGCTGCATCTACCGCCAGGCAGGAACCCCGCTGGCAGATGACCAGGACCAGTCTCTGGTGCCTGACAAGGAGGGAGTGAAGGAGCTCGTGGATAGGCTCTGCGAGAGGGACCCCTACCAGCTGTACCAGCGTCTGGAACAGCAAGCTCGAGAGTATGTGCTGGAGATGAAGGTCCGCCTGCTCCGGCAGCTGTCGGCTGCGGCCAAGGTGAAG…	0.0
422	ENST00000511747.6	ENSG00000087266	protein_coding	2351	GGGGAGGAGCCGGCGGCTGCCAGGCCAGGGCCGGCGGGCATGGCGGGCTCCGGGCCGCGGCCGCGGAGCTGGGGCCGGCGGGAGGCGGGCGCCCGGGACGAGGCGGCGGCGGCCGGGGGACGCGGCCCGGGGCCGTGCCGGTGCTCGCAGGGGAGGCGGGCGTGGATCGCCCCGGGGAAGCCGGCCATGCCCGCCGCGTGGACGCCCTTCATGGCGGCTGAAGAGATGCATTGGCCTGTCCCTATGAAGGCCATTGGTGCCCAGAACCTGCTAACCATGCCTGGGGGCGTGGCCAAGGCTGGCTACCTGCACAAGAAGGGCGGTACCCAGCTGCAGCTGCTGAAATGGCCCCTGCGCTTTGTCATCATCCACAAACGCTGCGTCTACTACTTCAAGAGT…	0.0
423	ENST00000355842.7	ENSG00000087274	protein_coding	4743	GGGGGCGGGGAGGCCGCTGCGGCGCCGAGGGCGTCTTGGAGGGGTCCCCGCGGGGCCTTCGGCCTGGGCCGAGCCGGGGAGCGAGGGCGCCGCAGATCTTTCATCGGGATAGGACCCCGGGGACTAGGCTTTTCCCGGGCCGCTCGTTCCTGGCCGGCTTGTGGGCTGCAGGGGTGGGGGCGGAGGAGGACGACCCTGGCTGGACGCTGGTCAGCATCCTGCTTGTGAGACCGGTTCCGCGGTCCGCAGCGCTGGTGGCTGCAAGGTTTGTGTACGGACGCATCTGTCGGCTCTCGTATTTAAAAACGACGGCTTCTGCCAAAAGAGAAAAGCCATATCTGCCGACGGACGCTCGAGAGATAATCGTGGAACTTTATCAGCGATGGGGCTGTTGGTCAC…	1.0
424	ENST00000306200.7	ENSG00000168818	protein_coding	2158	AGTCCTTCAGCGGCCGGGTTCGCGCCGCGGTCGCCGGCTGCTTACGTGGGCGGGCCTAGTGTGGGGCTGAGGGTGCGGGTCGCTATGGCGGTGGACATCACGCTGCTATTCCGGGCCAGCGTCAAGACCGTGAAGACGCGGAACAAGGCGCTGGGAGTGGCGGTGGGCGGCGGGGTCGATGGCAGCCGGGACGAGCTGTTCCGCCGGAGCCCCCGGCCCAAGGGCGACTTCTCCAGCCGGGCCCGCGAAGTGATTTCTCACATTGGCAAACTGAGAGATTTTCTTCTGGAACACAGGAAAGATTATATTAATGCTTATAGCCATACCATGTCTGAATATGGGAGGATGACAGACACAGAACGAGACCAGATAGACCAGGATGCCCAGATATTCATGAGG…	0.0
425	ENST00000509451.1	ENSG00000072840	protein_coding	1960	CAGGGAAGGGGAGAGAAGCAGGAGTCGGGAGACTGCACAGGCCAGAAAGTCTGCGGAGCGGGCCGCGCCCCTGGCCCGCCCGGGCTCCAAGTCCCGCGTCGCCGCCCTGGCGGGGACGGTGCAGCAGGCGGCGGGATGCGGCGGGGCGGCAGCCTGAGCGCCCCGGATGGCCCGCGGCGGGGCGGCCTGCAAGAGCGACGCGCGGCTGCTGCTGGGGCGGGACGCGCTGCGGCCGGCGCCCGCCCTGCTGGCCCCCGCCGTGCTGCTGGGCGCCGCGCTCGGCCTCGGCCTCGGCCTTTGGCTTGGCTGCCGCGCGGGCCGCCAGCGCACGCGACACCAGAAAGACGACACTCAAAATCTGCTCAAGAATTTGGAGTCTAATGCGCAGACCCCCTCGGA…	1.0
426	ENST00000682275.1	ENSG00000109501	protein_coding	3662	GTGCAGAAGGCCGCGCTAGCCGGCTCTTCAGCAGCGAGTGCAGATTGCTCCCCCGCGGCCGCAGATCTCCCGTTTGCGCCGCGTTCAGCTGCTCCCGAACAACTTTTCTGCCGGCCCAGAGGCCCCAGGGCGTCGCAGCGCCGCGTGCGGCCCACTCACGGGCCGGCAGGATGGACTCCAACACTGCTCCGCTGGGCCCCTCCTGCCCACAGCCCCCGCCAGCACCGCAGCCCCAGGCGCGTTCCCGACTCAATGCCACAGCCTCGTTGGAGCAGGAGAGGAGCGAAAGGCCCCGAGCACCCGGACCCCAGGCTGGCCCTGGCCCTGGTGTTAGAGACGCAGCGGCCCCCGCTGAACCCCAGGCCCAGCATACCAGGAGCCGGGAAAGAGCAGACGGCA…	1.0
427	ENST00000310074.8	ENSG00000173011	protein_coding	4369	GGACGGCGCCTGCGTACTGAGGGGGGACGCGGCCCGGCTGGCTGGCTCTGGCGGCGGCTGGGCTGGGGCCGCGGTGGCGGCAGCCGCGGCGGCGGGCGGCGGTTGCTCGTGCGCGGCGGCGGCGGCGGGTCCCGCGGGCGGCGGGGCGCTGACGGCCGGGGGCGCGGCGGCTGCGGCGGGCCGGGCGGCGGGCGGCGAGCGGGGGAAGATGGCGGAGCTGGGGAAGAAGTACTGCGTGTACTGCCTGGCCGAGGTGAGCCCGCTGCGCTTCCGCTGCACCGAGTGCCAGGACATCGAGCTGTGCCCCGAGTGCTTCTCGGCCGGCGCCGAGATCGGCCACCACCGCCGCTACCACGGCTACCAGCTGGTGGACGGCGGGCGCTTCACGCTCTGGGGGCC…	1.0
428	ENST00000614385.1	ENSG00000196526	protein_coding	356	GGAATTACCACATGTAATGGAAAGGAGCAAGTGAAGAGGAAGAAAAGTTCCAAATCAGAGGCCAAGGGCACTGTGTCGAAAGTCACTGGGAAAAAAATCACCAAGATCATCAGTCTGGGAAAGAAAAAGCCGTCCACAGACGAGCAGACCTCCTCAGCTGAGGAAGATGTTCCCACCTGCGGTAAGACTGCGCTTCCCGGAGACGAGCAGCGTGCACCTAAGTGGGTTTCATTTTCTCCTGCAGTGGTGTCGGTACCCAGTTCATCCAAGGCTCGTTAATTTGAGCTCTTTTGCATTGGACTTGGAATCATTCAGATAGTGGGAAATGTATTAAATGTTTACATTTTTGCCTCTTA	0.0
429	ENST00000382247.6	ENSG00000163257	protein_coding	4547	GGAAGTAGCGTCGGCGCGGGAGCTGAGCGGAGTGGCCTTGCCACCGGAGGGGAAGGGCTGCTGGCGTTAGGCCTGGCTGGGTCGTGCGGCTGAGCGTGAGGCTAGAAAGAAAAAGCGATCCTCCAAGAGTGAGAACGGGAGATCTGCCGAGGATAACAACCTCCCTTGTGGCCGAAGGGCGGGGGATCCCCACACGAGGGCTCCGCTTCGAGAGACGGCGACAAAGGAAAGTTCGTAGCGCGTTCCGGAGGCCCGGCCACCTCTGAGAAGGGAGACGACGCTGCTGGGTCCGCTGAGCGGGGCGACCCGAGCTTATATAGAATTGGTGATAGGATCACAACTTCTGAGGTCCCAGCAAGAGTCCTAACATCTAGCAGCTCTACCACCAGGACAGGCCCC…	0.0
430	ENST00000503837.5	ENSG00000145147	protein_coding	4752	ATGCGCGGCGTTGGCTGGCAGATGCTGTCCCTGTCGCTGGGGTTAGTGCTGGCGATCCTGAACAAGGTGGCACCGCAGGCGTGCCCGGCGCAGTGCTCTTGCTCGGGCAGCACAGTGGACTGTCACGGGCTGGCGCTGCGCAGCGTGCCCAGGAATATCCCCCGCAACACCGAGAGACTGGATTTAAATGGAAATAACATCACAAGAATTACGAAGACAGATTTTGCTGGTCTTAGACATCTAAGAGTTCTTCAGCTTATGGAGAATAAGATTAGCACCATTGAAAGAGGAGCATTCCAGGATCTTAAAGAACTAGAGAGACTGCGTTTAAACAGAAATCACCTTCAGCTGTTTCCTGAGTTGCTGTTTCTTGGGACTGCGAAGCTATACAGGCTTGAT…	1.0
431	ENST00000334304.10	ENSG00000152990	protein_coding	4577	AGTGGCGGCGGCGGCGGCGGCAGAGGAGGAGGAGGAGGCGGTGCTCGCGCCGGGCGGTAGAGCGGCGCTGGGACCCATGCGGCCGTGACCCCCGGCTCCCTAGAGGCCCAGCGCAGCCGCAGCGGACAAAGGAGCATGTCCGCGCCGGGGAAGGCCCGTCCTCCGGCCGCCATAAGGCTCCGGTCGCCGCTGGGCCCGCGCCGCGCTCCTGCCCGCCCGGGCTCCGGGGCGGCCCGCTAGGCCAGTGCGCCGCCGCTCGCCCCGCAGGCCCCGGCCCGCAGCATGGAGCCACCCGGACGCCGGCGGGGCCGCGCGCAGCCGCCGCTGTTGCTGCCGCTCTCGCTGTTAGCGCTGCTCGCGCTGCTGGGAGGCGGCGGCGGCGGCGGCGCCGCGGCGCTG…	1.0
432	ENST00000315368.8	ENSG00000053900	protein_coding	2635	CTGGAGGCTGTGGCGCGCGGCCGGCAGAGGGAGGGGAGAGGCCACTGGGGCCGTGTTAGTCTGCCGGTGGGGACTCTTGCAGGGCCGTCCCCATGTTGCGTTTTCCGACCTGTTTCCCATCCTTCCGGGTGGTGGGAGAGAAGCAGCTCCCGCAGGAGATTATTTTCCTGGTCTGGTCGCCCAAGCGGGATCTCATTGCTTTGGCCAACACAGCTGGCGAGGTTTTACTTCATCGACTGGCAAGTTTTCATCGAGTTTGGAGTTTTCCACCAAATGAAAATACAGGAAAGGAGGTGACGTGTCTGGCATGGAGACCAGATGGCAAACTTTTGGCCTTTGCTCTTGCTGATACCAAGAAAATTGTTTTGTGTGATGTAGAAAAACCTGAGAGCTTACACT…	0.0
433	ENST00000399878.8	ENSG00000091490	protein_coding	4543	AGTGGCGGCGGCGGCGGGTCCGGAGGTGGCGGCAGGTGGCCCCGCGCGCGGCGGCCGGCCCGGCCGGGGGCGGGCGGGAAGGTGGCGCCTCGGGCGGGGGCCGGTCCCTGCACCAGGTGACCTGTTCCGGCCCGGATCCGGGCGGCCTCGCCATGCAGCGGCGCGGCGCGGGGCTCGGGTGGCCGCGGCAGCAGCAGCAGCAACCCCCGCCGCTCGCGGTCGGCCCCCGGGCCGCAGCCATGGTCCCGAGTGGCGGCGTCCCCCAGGGCCTCGGCGGCCGCTCTGCCTGCGCGCTGCTCCTGCTCTGCTACCTGAATGTTGTACCATCTTTGGGTAGGCAGACTTCCCTGACGACATCAGTGATACCCAAAGCTGAGCAGAGCGTGGCTTACAAAGACT…	1.0
434	ENST00000681484.1	ENSG00000168214	protein_coding	2169	AGTGCGGCAGGGCGCGCGGGGCCCTCGGGCGCCGTGCCTCCCGCGCGCCTCCAGCGGGCTCTGCCTGGGGGCCCCGTGCATCTTTGTTCCTCGCGGCCGTTGTCGCCGCTTCGCCCCGCTAGTGCCCCCGGCCCCGGGCGCTTTGTCTTTCACCGCTACCCGCTGCGACTCTCTACCCCCGGCCCTTTGTTTCGCCGCCTTGGGCGCTTTGTCCGACCCGTGGCGTCCCGCATCCCCTCTCCATCTCCTCCCCTCCGCTGTCCTTCCTCCCGTGCCCCTTTGTTGTGCCACACTCTTGTCGTTAGCCCAGTGACCTGCCACAGCCCGGGCACCAGATTTCTGCCTTAATTGTTCTTCCATTGTCTTTCTCCTGTGGGTCCCCTCTCACCTTTCTGTATG…	0.0
435	ENST00000467011.6	ENSG00000109689	protein_coding	3925	CCGCGGCGGCGGCGGCGCGGGAGCTGGGGTTGGTGTTTGGCGGCGCCAGAGCAGCGGATCCCGGTCTCGCCGCAGCAGCAGCGCGGGTGTCGTGCACCGCCTGAAGACGCCGTACCTTTCTACCCCCCACCTTTTTTTTTTTTTTTTTTAAATAACCGGAACCAATGAACGCAGCCGGGATCAGAGCTCCGGAGGCCGCCGGTGCCGATGGGACCAGGCTGGCGCCCGGCGGGAGCCCGTGTCTGAGGCGGCGGGGGCGGCCGGAGGAGTCGCCGGCGGCGGTGGTGGCGCCTCGCGGAGCCGGCGAGCTGCAGGCGGCCGGGGCGCCGCTGCGCTTTCACCCGGCTTCTCCTCGGCGCCTTCATCCCGCCTCGACTCCTGGCCCAGCGTGGGGCTGGC…	1.0
436	ENST00000509759.2	ENSG00000169851	protein_coding	865	CAACATTTCAATTGGATCAGATCACTGCTCTGAGTACAGCTGTCAAACCAATAACAAGTACAGCAAACAGCCATTTCGTAGAGTGACGTTTTCTGTTGTGAGTCAGCCTCAGGACCCACATCAGGGGTCACTGCAGAGTTGCTATGACAGCGGGCTGGAGGAGTCAGAAACACCAAGCAGTAAGAGTTCATCAGGGCCAAGACTGGGTGCGCTTCCACTCCCAGAGGACAACTATGAAAGGACCACGCCGGATGGCAGTGTTGGTGAGGCAGAGCATATGGAAAATGGTGTTGCTGCCATCACTACCTTTCCCTTCCTCCCCTTTCCTCATGGCAAGACGCATGGAAGAAGAGTGCTGTTAAGGCCTCTCCATTAATCAACAGATTCAAGGCCTCTTCC…	1.0
437	ENST00000381897.5	ENSG00000035928	protein_coding	4886	ACCGCGCGCCACTGTCTTCGCCTTCTTGCACTTCGCGGGAGAAGTTGTTGGCGCGAATGGATCCTGAGCCTCGATAACAGATTCCTCAACCGGCCCACCCGCCAGCCAGCCAGCGCCTTCATCCTGGGGCTGCGATGGACATTCGGAAATTCTTTGGAGTAATACCAAGTGGAAAGAAACTTGTAAGTGAAACAGTAAAGAAGAATGAGAAAACAAAGTCTGATGAAGAAACTTTAAAAGCAAAGAAAGGAATAAAGGAAATCAAGGTAAATAGCTCCCGTAAAGAGGATGACTTCAAACAAAAGCAACCAAGCAAGAAAAAGAGGATCATCTATGATTCAGATTCAGAGTCAGAGGAGACGTTGCAGGTAAAAAATGCCAAAAAGCCACCAGAAAAAC…	1.0
438	ENST00000316423.11	ENSG00000109814	protein_coding	3037	GTGTAACGCGTGGCAGCCTGAGGGAGGGGCGTGCGCCGAGAGGGAGCTCAGATCGAGCGGGGCGCGGGTGGAGAAGCTGCGGCGGCGCGGCCCGTAGGAAGGTGCTGTCCGAACGATCGGGATAGGAGCGGTCCCTGCGCTTGCTGCTGGGAAGTGGTACAATCATGTTTGAAATTAAGAAGATCTGTTGCATCGGTGCAGGCTATGTTGGAGGACCCACATGTAGTGTCATTGCTCATATGTGTCCTGAAATCAGGGTAACGGTTGTTGATGTCAATGAATCAAGAATCAATGCGTGGAATTCTCCTACACTTCCTATTTATGAGCCAGGACTAAAAGAAGTGGTAGAATCCTGTCGAGGAAAAAATCTTTTTTTTTCTACCAATATTGATGATGCCA…	0.0
439	ENST00000503396.5	ENSG00000121892	protein_coding	2685	GGCCGGCGGAGGAAGGGGAGGGAGCGAGGAGCGCGCGCTGCTCTCGCGTGCTCTCGCGCCGCTCGCGTGACCGGCCGGTGTGTGCGCGAGGCCCCGGCTCCCGGGGCACGGACGGCCGGGCGCGCGCCTCTGCGAGGGGCGTCCGGGTCCGAGTCGGCGGTCCGGGCCGGCGCGAGGTGCGTGCGGGCGGGCCGCGGGGGTCCCGGACGGACACAAGCGCACACACTCCCGGAGGAGCCTTCGAGGCTGCTCTTCCTCGGCCAGACGGAGAGCGGCACTGTCTCCCCGCCCAGCGCTCACTCGCCCCGCGTCTCCCCCCGCGGCGGCTGCTCCTCCTCGGCACCGCCAGCCCCAGCGCCGCTCCCGGGCGGGCGGGCGGCGGCGGCGGCGGCGGCGGGA…	1.0
440	ENST00000513702.5	ENSG00000109133	protein_coding	1092	AAAGGAGCACTTCCGGGTTCGGCAATAACCTGGAGCCGGCGGCGTAGGTTGGCTCTTTAGGGCTTCACCCCGAAGCTCCACCTTCGCTCCCGTCTTTCTGGAAACACCGCTTTGATCTCGGCGGTGCGGGACAGACGCTAGTGTGAGCCCCCATGGCAGATACGACCCCGAACGGCCCCCAAGGGGCGGGCGCTGTGCAATTCATGATGACCAATAAACTGGACACGGCAATGTGGCTTTCTCGCTTGTTCACAGTTTACTGCTCTGCTCTGTTTGTTCTGCCTCTTCTTGGGTTGCATGAAGCAGCAAGCTTTTACCAACGTGCTTTGCTGGCAAATGCTCTTACCAGTGCTCTGAGGCTGCATCAAAGATTACCACACTTCCAGTTAAGCAGAGCAT…	1.0
441	ENST00000514617.5	ENSG00000075539	protein_coding	4364	TGGCTATTTGTACAAATGGTTGGATAACATTTTGGATTCTCTGGACAAAAAGGTTCACCAGCTGGGCTGTGAAGCAGTTACGTTGTTACTGGAGCTGAACCCTGATCAGAGCAACCTGATGTACTGGGCTGTGGACCGCTGCTACACGGGCTCCGGGAGGGTGGCGGCCGGCTGCTTTAAAGCCATTGCTAATGTTTTCCAGAACAGGGATTATCAATGTGACACAGTGATGCTTCTAAATCTGATACTGTTTAAAGCAGCTGATTCTTCTAGAAGTATCTATGAAGTTGCTATGCAACTTTTACAGATTCTGGAACCGAAGATGTTTCGCTATGCTCACAAATTGGAGGTTCAGAGAACAGATGGAGTACTCAGCCAGCTGTCTCCTCTACCACATCT…	1.0
442	ENST00000451288.6	ENSG00000109184	protein_coding	4269	GGGGTGCATGGAGGTGGAGGCAGCGTTGGGCTGTAGCGGGCAGGGCCGGGGATGTGGGGGGGTGGCACCGGCGGGGAGAGGGAGGGAGCGAGCGAGCGAGCGGGGCACAAGGGTGAGGATTTCCAAAGGGCTGAGTGGTGCGGGCGGCTCCGTGAGAAAGGCGGATTTTCAGCTGAACTCTCATCTCTCAACACTGGCAAATATTCATAAGATCTACCACACCCTTAATAAGCTGAACCTAACAGAAGACATTGGCCAAGACGATCACCAAACAGGAAGTCTGCGGTCTTGCAGTTCTTCAGACTGCTTTAATAAAGTGATGCCACCAAGGAAAAAGAGAAGACCTGCCTCTGGAGATGATTTATCTGCCAAGAAAAGTAGACATGATAGCATGTATAG…	0.0
443	ENST00000685816.1	ENSG00000157404	protein_coding	466	ACTAAACTACAGGAGAAATATAATAGCTGGCATCACGGTGACTTCAATTATGAACGTCAGGCAACGTTGACTATCAGTTCAGCGAGAGTTAATGATTCTGGAGTGTTCATGTGTTATGCCAATAATACTTTTGGATCAGCAAATGTCACAACAACCTTGGAAGTAGTAGCAAAACCAGAAATCCTGACTTACGACAGGCTCGTGAATGGCATGCTCCAATGTGTGGCAGCAGGATTCCCAGAGCCCACAATAGATTGGTATTTTTGTCCAGGAACTGAGCAGAGATGCTCTGCTTCTGTACTGCCAGTGGATGTGCAGACACTAAACTCATCTGGGCCACCGTTTGGAAAGCTAGTGGTTCAGAGTTCTATAGATTCTAGTGCATTCAAGCACAATGGC…	1.0
444	ENST00000264228.9	ENSG00000128039	protein_coding	4061	AGGCTGAGACCGGTGCGCCGCGCGCTAGTGGCCGCTCTTCCGCGGGCTAGCGGGCGGTGGGGGCGCCAGCAGCGCGGAAGGCGGGCACGCGGGCCATGGCTCCCTGGGCGGAGGCCGAGCACTCGGCGCTGAACCCGCTGCGCGCGGTGTGGCTCACGCTGACCGCCGCCTTCCTGCTGACCCTACTGCTGCAGCTCCTGCCGCCCGGCCTGCTCCCGGGCTGCGCGATCTTCCAGGACCTGATCCGCTATGGGAAAACCAAGTGTGGGGAGCCGTCGCGCCCCGCCGCCTGCCGAGCCTTTGATGTCCCCAAGAGATATTTTTCCCACTTTTATATCATCTCAGTGCTGTGGAATGGCTTCCTGCTTTGGTGCCTTACTCAATCTCTGTTCCTGGGAG…	0.0
445	ENST00000381322.5	ENSG00000134852	protein_coding	4059	GTCTGACTCCAGCGACCGCGCGCGGGTTCGAGGGTTGGCGGCGAGGCGCTCGGTTTCTCTTCTTCCGTCCACCCGCGCTTCCCGTTCCCCGTCACCGCCGCTGGCGTTTGTAGATTTCTTTCCGCCAGTGAAGCTGGGTTTTCTGGAGTTGGCTCTGGCGCTCTGGCCCCTGGAGTGTAATTTCCTACACGCAGCGCCGCAGAGTTTATATTCTTTGAAAGTGTTTGTAGCTTTGTAGAGGTCCTCTTGTTGATGGTAGGTGAGCCTAATTCTGCAAGATAAAAGCCTAGTCTCTGACCTGGCAGATGAAAGATCAAATCAGATTGTGGTTTCCTGCTATTAGAATGCCGTGCTATTAGACTTTAAGGCTTTTTAGCCTTCTTTAAAAAATAAAAAAAT…	0.0
446	ENST00000422247.6	ENSG00000174799	protein_coding	2092	AATCGTCCGCCGCTCCCGTTACCGGGGCAACCGCGGCGCCTCCTCCGTGTCGGCCCCGATCGTCCCTCCGCGCCATTTTCAAACTGCTCTAGCGCCGGAGCCCGTGCCTGGACGGAAGGAGCTAGTGGGGGACTCGAGGCCTGAGGGCAATGCGGCTGGAGGCGGAGGCAACGGCGGCTGGAGCTGCCGGACTTTAATTTTTGGAAGTGAATAAAACTTGTTTTAGAAGACGAGATGACTACAGCTGTAGAGAGAAAGTATATTAATATTAGGAAAAGGCTGGATCAGCTGGGATACCGCCAGACTCTGACAGTGGAGTGTTTACCTTTGGTAGAAAAACTTTTCAGCGACTTAGTTCATACAACTGAGAGCCTTCGGCAATCAAAATTATCTGCTGTG…	0.0
447	ENST00000205214.11	ENSG00000157426	protein_coding	3581	ACGTATGGTGCCTCGCTCTGGGATAGCTTTACGGCTTCTGGGAGCTGCTGCTTCGCTGTGAGAAGTATCCGCGACGAGCTATCCGGGAAAGGGCCGAATGCGATCAAACCTAATCCGCGAGACTTGCTAAGGTTCTGTGCTACAAATTGATGTTTAGATAAACTTCAGTGAAATGACTCTTCAGGAATTGGTGCATAAGGCTGCCTCCTGTTATATGGACAGAGTAGCTGTATGTTTTGATGAATGCAACAACCAGCTTCCAGTTTACTACACCTACAAGACTGTGGTTAATGCTGCTTCTGAATTATCAAATTTTCTGCTGTTACACTGTGACTTTCAAGGAATTCGGGAAATTGGTCTCTACTGCCAACCTGGGATAGACTTACCCTCTTGGATTTT…	0.0
448	ENST00000264220.6	ENSG00000128059	protein_coding	3682	AGTAGCTGGGGCCACCCTCGGGAAGGAAGAGCCTGTCGCGAGCGCGAGCTTCTGAGCTCGACGGGCCGAGCTGGCAGCTGGTTGGTGCTTACACCTTGGCCGCAGCGGCAGGTCCTTCCACGTGCTTTCGGCGGCGACATGGAGCTGGAGGAGTTGGGGATCCGAGAGGAATGTGGCGTGTTCGGGTGCATCGCCTCAGGAGAGTGGCCCACGCAGCTGGATGTACCGCATGTGATCACTCTGGGACTCGTGGGGCTGCAGCACCGGGGTCAGGAGAGTGCTGGTATTGTGACTAGTGATGGGAGTTCGGTGCCAACATTCAAATCACACAAGGGAATGGGTCTTGTAAATCACGTCTTTACTGAAGACAATTTGAAAAAATTATATGTTTCAAATCTT…	0.0
449	ENST00000507164.5	ENSG00000150471	protein_coding	4982	TCTTTTTCTTTTTAATTTGAAGAAAAATCATCAGTCTTGGAATACAGAAGAGAAACTAGAAATATACGTATTTTGTTTCACATTTGAACAGTCATTCTTGAGGAATACTCCATACCTGAGTAGACAGCCATGTGGCCATCGCAGCTACTAATTTTCATGATGCTCTTAGCTCCAATAATTCATGGTGGCAAGCACAGTGAACGACATCCTGCCCTTGCTGCTCCATTGCGACACGCTGAGCGCAGCCCAGGAGGCGCTCTTCCACCCAGACATCTGCTTCAGCAGCCAGCTGCAGAGCGCACCGCTGCTCATCGTGGACAAGGGCCCCGTGGAGCTACCAGAGGAGTTCGCGGTCCAGGTGCCCAAGGAGCACAGATTGCAGCGCAAGCTTTCAGCCGT…	1.0
450	ENST00000420827.2	ENSG00000033178	protein_coding	1664	CTTCCAGTAGCCGGCGGCGGTGTCTCAGGCGGCAATGGAAGGATCCGAGCCTGTGGCCGCCCATCAGGGGGAAGAGGCGTCCTGTTCTTCCTGGGGGACTGGCAGCACAAATAAAAATTTGCCCATTATGTCAACAGCATCTGTGGAAATCGATGATGCATTGTATAGTCGACAGAGGTACGTTCTTGGAGACACAGCAATGCAGAAGATGGCCAAGTCCCATGTTTTCTTAAGTGGGATGGGTGGTCTTGGTTTGGAAATTGCAAAGAATCTTGTTCTTGCAGGGATTAAGGCAGTTACAATTCATGATACAGAAAAATGCCAAGCATGGGATCTAGGAACCAACTTCTTTCTCAGTGAAGATGATGTTGTTAATAAGAGAAACAGGGCTGAAGCTGT…	0.0
451	ENST00000355665.7	ENSG00000083896	protein_coding	3244	TTTCGGGAGCGGGATTGTTTCGCGCAGGAAGCAGGCTCCATTTTAGCGCCGCCCGCCGTCGCCATCTGTTTCCCTTCCCTCCCCCATACCTAGCCCGAGTCTGAGCCCTAACGAGAAGGCTGGGCCTAGGCCGCTGGATGCTGGAGTGAAAGGAAGGGAGAAAGGGAAAAAGCGGGAAGAGTCGAGAAGGCTGAGTGTTAAGAGGCCAAGTGCGACGCGCGTATCCGGGCAGACGGACTGACGGACGGGCCCGTGCTTCTGCCGCGGCTGCGGCGCCCGCGCGAGTCGCGTCTAAGCGGCGGCGGCGGTGGCAGCGGCGGAAACCGAAGGGGAGCCATGGCGGCTGACAGTCGGGAGGAGAAAGATGGAGAACTTAATGTTCTGGATGATATTTTAACT…	0.0
452	ENST00000504952.1	ENSG00000156136	protein_coding	2614	GCAGGCCCGCCAGTGTCCTCAGCTGCCTCCGCGCGCCAAAGTCAAACCCCGACACCCGCCGGCGGGCCGGTGAGCTCACTAGCTGACCCGGCAGGTCAGGATCTGGCTTAGCGGCGCCGCGAGCTCCAGTGCGCGCACCCGTGGCCGCCTCCCAGCCCTCTTTGCCGGACGAGCTCTGGGCCGCCACAAGACTAAGGAATGGCCACCCCGCCCAAGAGAAGCTGCCCGTCTTTCTCAGCCAGCTCTGAGGGGACCCGCATCAAGAAAATCTCCATCGAAGGGAACATCGCTGCAGGGAAGTCAACATTTGTGAATATCCTTAAACAATTGTGTGAAGATTGGGAAGTGGTTCCTGAACCTGTTGCCAGATGGTGCAATGTTCAAAGTACTCAAGATGAA…	0.0
453	ENST00000513238.5	ENSG00000169116	protein_coding	4308	CTCGGGCGGCTGGGATGGAGCAGAAGAGCGCGGAGCACCGGAGGGCACGCAGCTGACGGAGCTGCGCTGCGTTCGCCTCGTTTGCCTCGCGCCCTCCACTGGAGCTGTTCGCGCCTCCCGGCTCCCACCGCAGCCCACCCGGCAGAGGAGTCGCTACCAGCGCCCAGTGCGCTCTGTCAGTCCGCAAACTCCTTGCCGCCCGCCCCGGGCTGGGCACCAAATACCAGGCTACCATGGTCTACAAGACTCTCTTCGCTCTTTGCATCTTAACTGCAGGCAGCATCGCCGCCATTACCGTGACAGTCATTGCCGTGGTGCTGCTGGTGTTTGGAGTTGCAGCCTACCTAAAAATCAGGCATTCCTCCTATGGAAGACTTTTGGACGACCATGACTACGGGT…	1.0
454	ENST00000264904.8	ENSG00000138768	protein_coding	4135	AGCCGCCACGTAATGCCACGTCCCCGCGCATGCGCATCTTGGCCGCTGCTGGCGGCTGTTTCCGGGCTTAGAGGGCTGGAGTGGCCGCCGAGTTGGAGGCGGTGGTGGCAGCAGTAGGAGTGTGTAGAGTGCGGGATTGGGGCCCAGGCCCTGCGGAGGGCGGGGGAAGTTGTCTTCTTTTTTTTCCGGAGGGGCCGGTAAACCTGGTGGCTGAACGGCAAGATGAATTTCCTCCGCGGGGTAATGGGGGGTCAGAGTGCCGGACCCCAGCACACAGAAGCCGAGACGATTCAAAAGCTTTGTGACAGAGTAGCTTCATCTACTTTATTGGATGATCGAAGAAATGCTGTTCGTGCTCTCAAATCATTATCTAAGAAATACCGCTTGGAAGTGGGTATA…	1.0
455	ENST00000315567.13	ENSG00000169288	protein_coding	1175	GCAATCCGGAGTGCCCAACATGGCGGCGGCCGTAAGGTGCATGGGTAGAGCCTTGATACATCATCAAAGGCATAGCCTTTCCAAGATGGTTTATCAGACATCACTTTGTTCTTGTTCTGTAAACATCCGAGTGCCCAACAGACATTTTGCTGCTGCTACAAAGTCTGCAAAGAAAACAAAAAAAGGTGCTAAAGAAAAAACACCAGATGAGAAAAAAGATGAAATAGAAAAAATAAAAGCATATCCCTATATGGAAGGCGAACCTGAGGATGATGTCTATTTAAAACGCTTATACCCGAGACAGATATATGAGGTGGAGAAAGCTGTTCACTTACTTAAGAAATTTCAAATTCTTGACTTTACTAGTCCAAAGCAAAGTGTTTATCTTGATTTGACACT…	0.0
456	ENST00000508900.2	ENSG00000138759	protein_coding	3329	CTTTCCTCTGAAGCTTCCGAACAGTCTGCTTCAGGGAGCGCAGCCTGAGGCGGTGTGGTGCGGTGCGGCTGCAGGGCGGGCGAGTCCCCGGAGCTGCCCTCAGCGCTGCACAGTTTCCAGCGAGCGGACCCCGGCAGATGAGGTCTGCCGAGCCGGGTGGCTCGACCAAGGAGTGGGTGTGGGTGGGTCTTTCGGGGCTCCCGGCGACCCGCGGTGCCGACGCAACGCCGACGTATGGTGCCAAGCGAACTTTAAAAAGCTGCTTCGGACAAACCAGAGCCAGGATTTCCACTGTCGGGGACCCGGGATCGGAAGGGTCTAGCCCGAGGGAAATGCTGGAAGATCCCATCGGCCAGTGACCAGCAACTTTCCGGCGAGATTTTGACGCGGAGAACTGTG…	1.0
457	ENST00000681710.1	ENSG00000163297	protein_coding	3507	GCGGAGGGAGTTGGGGCCGCCGGAGGAGAAGAGTCTCCACTCCTAGTTTGTTCTGCCGTCGCCGCGTCCCAGGGACCCCTTGTCCCGAAGCGCACGGCAGCGGGGGGGACTTCAGCCCTCCAGGCGGGGTGGGTTCCAGGTCCGGGTCCGAGGCGGGCGCTGGAGGCTCGGCCCCAGGCCGGAGAGGAACTCCTTTCGCGAGCTGTCGCCGTGGGCCCGCATTGTCTGCAGGAACTCTCCGGAATCGGGAGGGGGAGGACTGGATCGCGCTTCCACTGGGATTCGTCAAGAGTTCCGGCGGCAGCTGCGGCGGTGGCGGAGACTCCCTTTGTCCTCTCAGGACCTCCCTCTCTCCCTCCCTGTCAGCTGGTCTGGGAGTGTGGCAAATAACTGGATTGA…	1.0
458	ENST00000273920.8	ENSG00000145293	protein_coding	2083	GTCTCGGGCTCCTGCCCCGTCCTGCTCACGAGTTCAGGGCTCCTGGGCGGCCGCCTTTTCCAGTTCCAGGTGTGCAGAAGTGTCCTCTCCCCACGCGCGGCGGGCTGCACTTGGTCGCTGGCTCCGAGATCGCGCGGGGCCGCCGGAAGCCCAAGACGGTACCGGGGGCCGCAGCCGCAGCCGGCGCCGCCCTCCGCCCTCCCCAACAGCAGGCCGAGTCCCGTAGCATCCGGTAGGGAAATGGTCGTGCTTTCGGTCCCCGCCGAAGTCACCGTGATCCTGTTAGATATCGAAGGTACCACAACCCCGATTGCTTTCGTGAAGGACATTTTATTTCCTTACATCGAAGAAAATGTTAAAGAGTATCTGCAGACACATTGGGAAGAAGAGGAGTGCCAG…	0.0
459	ENST00000319540.9	ENSG00000145284	protein_coding	3040	CTCGCGGCCGAGTTCAGCCCGGGCAGCCATATGGGGGATACGCCAGCAACAGACGCCGGCCGCCAAGATCTGCATCCCTAGGCCACGCTAAGACCCTGGGGAAGAGCGCAGGAGCCCGGGAGAAGGGCTGGAAGGAGGGGACTGGACGTGCGGAGAATTCCCCCCTAAAAGGCAGAAGCCCCCGCCCCCACCCTCGAGCTCCGCTCGGGCAGAGCGCCTGCCTGCCTGCCGCTGCTGCGGGCGCCCACCTCGCCCAGCCATGCCAGGCCCGGCCACCGACGCGGGGAAGATCCCTTTCTGCGACGCCAAGGAAGAAATCCGTGCCGGGCTCGAAAGCTCTGAGGGCGGCGGCGGCCCGGAGAGGCCAGGCGCGCGCGGGCAGCGGCAGAACATCGTCTG…	1.0
460	ENST00000442461.6	ENSG00000189308	protein_coding	4254	CTTTCGAAATACAATCCCGGCCCCTGACATACCAGAGGCGGCGGCGACGGCGACGTCGCCACCCCGGCTCCCTTCTCGGTCCCCGGGTACCCTGGAGCGCTCCAGTTTGGACAAACTGGGAAAGGAAGCTGCTGGCCAGAGCTATCGTGCACGGGCAAAACAAGCCCCGCCGGGGCTCGGGATTGCCCAGGACCTTCTGGAGCCCCTACCTCGGAGCCCGAGGGAGGAGAAAGCGGCAGCCGCTGGAGTGCCTGATCAACTTTCTAGCGGGAGAACGATCATGGAGGTGGTGCCAGCTGAGATTGCTAAGAAGCCTCGAACGCCAACCTCTGGTCCAGTAATCACGAAGCTGATCTTTGCAAAACCAATTAATAGTAAAGCAGTTACAGGACAGACAAC…	0.0
461	ENST00000509172.1	ENSG00000163625	protein_coding	453	GGCGCGGGGCTCCCGGGCCCCGCCGCGGACGTCGCGCCGGTCGCCCCTTCCCCGTAGCCCGTGCGCCCTCGGCGCGGAGCCCCGGCCCGCCGCGGTCCCGTCTCCTGGGCCTGTCCCGCCCGCGCCCTCCGCCGGCCCTCAGCTGGAGCCCAGATTTCAAGTTTTGAGTAAAATACCTTCAAGCGAATGGGCCCTATTGTGCTCACACATTCAGAACCTGTTACCCAAGGAATTCCCTAAAGAATTAGAAGTGCGTCTCACCAACCAGCCAAGATGAACATGGTGAAGAGGATCATGGGGCGGCCGAGGCAGGAGGAGTGCAGCCCACAAGACAACGCCTTAGGACTGATGCACCTCCGCCGGCTCTTCACGGAGTTGTGCCATCCTCCCCGGCACATG…	1.0
462	ENST00000514204.1	ENSG00000163644	protein_coding	2962	CGTCGCTCCGCCGCGCAGCTGGAAGCCTGCGAAGTCAAATAGCAGCCGCGGGGAGGCTCGTTCCCATCGGCATCTGTGACTGGCTGCGATCGAGGGCCCGGGCGGCCGGCCAGCCGTCTCGCCGAGTGCGGACTGGCCGGATCTGCTGTCAGTCAGCGGGAACAGACTTCTCCCTCTCCATCTGGTCAACTGCGGGAGAAAAATTTTCGAGAATTTCCAGCAGGCAAGGCAGTGGCCGCTTTGACTGCTTGCTTCGGAGATCCGAGACGACGGAGAAGGCACTCTTATTTACCGACCAAGAAAGCTCCTCCCCCGTCCTCCGTTAGCTAATTAAAACATTTTTCAGGGACGTAGCCATCCAGAGACATTCCATTATTGTTCCATTGACCTTTCCCTCAT…	0.0
463	ENST00000457823.6	ENSG00000163104	protein_coding	4649	CTCTCAGCTGGGATCGCGCCGCGTCAACTTCCGGGCGGATGCCCGCCAGCACGGCCTCCGCCGCTCCCCTTCTTTGGCCCCTTTGTGTCCCCGCAGTGTCGAGGCGCGGGCCCTGGCAGGTCCTTTCTCGAGGCAGGGGGCACGGTAGCACAGGGAGCTTCTCTTTGTGGGCGGGCGCGAGGCCCGCTAGGGGGTTATACTGGGGAACGTGCCTGCGCGTGCTTGGATAGTTCATTTAAAGCCCCCATCCCTGCAAGGTGGTGCTTTCTACCAATATGAATCTTTTCAACCTGGACCGTTTTCGCTTTGAGAAAAGGAATAAGATTGAGGAAGCGCCCGAAGCAACCCCTCAACCTTCCCAGCCTGGCCCTTCTTCACCAATTTCTCTTAGTGCTGAAG…	0.0
464	ENST00000305798.8	ENSG00000168785	protein_coding	3347	AAGCGAGCGGCGTCTCCACCAGCATCTGCCGCGGCCGCCTTTGCCCGAAGCCCGGGGACGAACCGACGGACCGACCGCCTGGCGCACGGACGCGGGCGCTCGCTTTGTGTTCGGGGCTAGCGTCGGCGAGGCTTGAGCTTGCAGCGCGCGGCTTCCCTGCTTTCTCGCGGCCACCCCGGCTCCGGCGGCCTCGGCGCGCGAGGGGCTGGAGGTGCGGGAGCCGCTCTCCGCCGGTCGGTCCCCGCGCGGCTGAGCCCAGGCCGCCAGCGCCGCGGCCCCGTGCGGTGTCCCTGAGCTCCTGCTCCCCGCCGGGCTGCTCCGAGCAACGGTGCTTCGGAGCTCCAAACTCGGGCTGCCGGGGCAAGTGTCTTCATGAACCCAGAGGATGTCCGGGAAGCA…	1.0
465	ENST00000394854.8	ENSG00000138814	protein_coding	4743	AGGTTGTGCCCGGGACTGTGTCTGCCGAGCTCGGCGGCTGTGCCTTGGTGAGTGGAGGAGCGGCGCGGGGAGGCAGAGGCGAGCGCGGGCGATCGCGGCGGCGGGACGTCTCCGGCGGCCGCGGCACCAGCGGCGGCGCTCTGTGTGGAGAAGCAGGGGCAGCGGCAGCAGCAACAGCGGCAGCGGCAGCAGCAGCGGCAGCAGCGGCGGCCGCCTCTCCGCCGCCGGGGACGCCAAGGTGCGGCTGGTGGCACTGACATCGGCGGCCCTGCCTCTCCTCCCTCGCCCCCGGCCTTCCCCATGTGATCGGTCTTAATCCTGGCCGTGTGTGCGCGCGTGGGGCTCCATTCCGCGGTGCTGGGTCTCCGTGCCGGGGTGGGTGCTCGTGTGTGCGCTTCT…	0.0
466	ENST00000644159.1	ENSG00000109323	protein_coding	4238	ACTTCCGAGGGGGTGAGTGGCTTCACCGCCGGTCCCTTGCAGCGCTGCCTTTCGATCTCTCCACATCTCGGTGGCGCGGGATCTCAAGATGCGCCTCCACCTGCTCCTGCTGCTCGCGCTGTGCGGTGCAGGCACCACCGCCGCGGAGCTCAGTTACAGCTTGCGTGGCAACTGGAGCATCTGCAATGGGAACGGCTCGCTGGAGCTGCCCGGGGCGGTCCCTGGCTGCGTGCACAGCGCCTTGTTCCAGCAGGGCCTGATCCAGGATTCTTACTACAGATTTAATGACCTTAACTACAGATGGGTCTCTTTGGATAACTGGACCTATAGCAAAGAATTTAAAATCCCCTTTGAAATTAGCAAATGGCAAAAAGTAAATTTGATTCTTGAGGGAGTGGA…	1.0
467	ENST00000515279.6	ENSG00000138780	protein_coding	4304	GTTACTTCCCTTTTTCCGGTCCGCCGGATTATGAATGACGGCCGGCGCGAGTATTTTCCACATAAGGTGGCTGTCGTTTTTCTCCTGGCGTCTGTGGAGGCGAGTGGTCTGCGGGCAGCAGCTCCCAGAGGCAGCCTTGGAATTCCAGCTCGGACTGGGCGGGAAGGCGCAGGCGGCCCAGGTCGCCGACACGCTCACGCACCCTCCCTGCCTGGCCGCGCCTCTGCGACCAGGTGACCCAATGAAAGAAGAAAATGAAAGCCATAAAGAAAAGTCTTACAGAAGAAGAATACCTGTACCTGGACTTTTCTCACCAAACAGAAGGATGCATCTTTCCTCTTCATACATCTGTAACTTTATTTCTGTTATCTTACTGTGACTGTAAAATCTTTAAAATTT…	1.0
468	ENST00000394686.3	ENSG00000164023	protein_coding	2127	AAATGGAGTTTCAAAATCACAAGCTTCTTTCCCACATGAACATAAGACTAGGAGCACATATGGAAGAGTAAAGTTGAAGGGAATTTGGATGATGATTTGGCAAGATGCTGTAAGTGGATTAGGCAAGGCTGCTAAAGAGAGACAGGAAATGGCTGTGTTAGTGCTTCGGACCTCCGTTAGAAGTAGCAGTTCATGGTGTTGAAGGTTTGTTGTTGAAAATACCTTCCTGAGGCACCTCTTCATTGTGCTTATTCTTCCCACAACATTGTGCCAAGACACTGTCAAGCCTGGGCCTGTCAAAGCCTGGGATGTCAAAGGCCTGGGTCTTTCTCATCCTGCTGTAATGTATTGATAGCTGGGGGCTCTGCAGAAGGACAAGGGAAAGGTGGGATAGTAACA…	1.0
469	ENST00000506625.5	ENSG00000170522	protein_coding	610	ATTCCCTTCACTGGTGATCTCAACGTAGATTTGCCCGGAGTTCTCTTGCAAGAGAGCTGGCAGGTTTTACTATTTCCCAATCGTTTACTCGCCAAGCTCTCGGGTCCACGCGCCGCGGGGATGCGCCCTGCAAGCTGAAACTTCATTCAAAGCAAGGCGGCCCACGAGAGAACACGTAGCGACTCCGAAGATCAGCCCCAATGAACATGTCAGTGTTGACTTTACAAGAATATGAATTCGAAAAGCAGTTCAACGAGAATGAAGCCATCCAATGGATGCAGGAAAACTGGAAGAAATCTTTCCTGTTTTCTGCTCTGTATGCTGCCTTTATATTCGGTGGTCGGCACCTAATGAATAAACGAGCAAAGTTTGAACTGAGGAAGCCATTAGTGCTCTGGT…	1.0
470	ENST00000309703.10	ENSG00000138660	protein_coding	2337	CGAGGGAGTCCAGAGCCTTGAGCCCGGTGCTCCTCCCTCGCGCAGCGGTGGCTCTGCGGCCGCTGGAGTAAACACTGCCTTTGTTCCCTAGCGCCTCGTCTTTCGTCGCCCCGTGCCCTCACGCCGCCGGGCTCTGGCCGGCCCGCCCTCGGTCCTTGAACCCCATTTCGGCTCGTGCCGTGCGGATGCAGCTGCCGGGCCTGGGTTTGGGCATTGAGCGGGAGGAGGAGGAGGAGCGGCGGCGCCTGGGCGGCATGCGATGGGGAACTGCTGCTGGACGCAGTGCTTCGGACTGCTTCGCAAGGAAGCGGGGCGGCTGCAGCGAGTAGGCGGCGGCGGAGGATCCAAGTATTTTAGAACATGCTCAAGAGGTGAGCACTTAACAATAGAGTTTGAGAA…	0.0
471	ENST00000310836.11	ENSG00000174607	protein_coding	3733	AGAGAGCCCTCCTTAGCCAACACGCTAACTCCGAAGCCTCCCTTACGCCCCCGAACCACCGAAGGCGGCGACACCTGATTCAGCGCACAAACACAGGTCCCTTCTGTCCCGGATACAATTACGCGGCAGACACACACTCAAACTCGCGCGGGGCAGCCAAGAGACGAGCTATGAAGTCTTACACTCCATATTTCATTCTCCTGTGGAGTGCTGTTGGGATAGCGAAGGCTGCCAAAATCATCATCGTGCCGCCAATTATGTTTGAAAGCCATATGTACATTTTCAAGACGCTAGCCTCAGCCTTGCACGAGAGAGGCCACCATACAGTGTTCCTCCTCTCTGAAGGCAGAGACATCGCCCCATCTAATCATTACAGCCTCCAGCGCTACCCAGGGATCT…	1.0
472	ENST00000243498.10	ENSG00000123737	protein_coding	1587	GTAATTTTCCTGCGCCTCGGGGCGAGCAGCGGCGCGCAAGGAAAGATCGGGTTCCGTTTTTCCCGCGGATTCTGGTGCCTGTGGGGCCGGTGACCCAACACCATGAAGGAAACGCCACTCTCAAACTGCGAACGCCGCTTCCTACTCCGTGCCATCGAAGAGAAGAAGCGGCTGGATGGCAGACAAACCTATGATTATAGGAACATCAGGATCTCATTTGGAACAGATTACGGATGCTGCATTGTGGAACTTGGAAAAACAAGAGTTCTTGGACAGGTTTCCTGTGAACTTGTGTCTCCAAAACTCAATCGGGCAACAGAAGGTATTCTTTTTTTTAACCTTGAACTCTCTCAGATGGCCGCTCCAGCTTTCGAACCTGGCAGGCAGTCAGATCTCTTG…	0.0
473	ENST00000515641.1	ENSG00000151458	protein_coding	4212	AGTTACTGCCCTGACGGCGGCGGCGGCGGCGGTTGGCCGGTGGGGGCTGGGGCGAGCACGACCGATTCTGCTGGGAAAGCTGGAACTGGCAGCCGCCGGGGGCCAAGAGGAGGATCCGGAGCTGGGAGCGTGCCCCGGGCCCGGCGGAGGAGGCGGCTGCAGTTGGAGTGGAGTCTTGGGAGCGCTGCTGGCAGCGACTTCTCAGCGAAGCAAGTGTCTGAGACTGAGAGTCCCTAACAGCGGCAGCGGCGGCCACGGCGGCGGCTGGGGCCGAGGTGTGTTCTACTCCCTCTTCTGGGAATGAAGCCTCCCCAGCAAAGCCTATACCTGCTTGTTGATTCTGTTGATGAAGGGTGTAACATTACTGAAGGTGAACAAACGTCTACCAGCTTATCTGGG…	0.0
474	ENST00000504491.1	ENSG00000164066	protein_coding	737	GCGCGTCGGAGGCTGGCACCTCCAGGTTCACCGCGGCGGCCGGAGCTGTGCGGGGGCCAGACGGTTCGGCGGGAGCCGGGGCTGGGACCTGGGTGACCTGTCGTCCGCCCCTGTAGCGAGTCTCCAGTGGGCATGTTTCAGGTGGGCAGGTCCAGCATCCCCAAACCTGCCCCCCGCAGCCTGGAGGACCTGGACTCAGTGCAGCGTGTCCTGTTACACAGTGATCTTGAGCCTGAATGGCTGGACAGTGTGCAGAAAAATGGAGAGCTGTTTTATTTGGAATTGAGTGAGGATGAAGAAGAAAGCCTCCTTCCTGAGACACCAACTGTGAACCATGTCAGGTTCAGTGAAAATGAGATTATCATTGAAGATGACTACAAAGAAAGAAAAAAGTATGAA…	0.0
475	ENST00000270861.10	ENSG00000142731	protein_coding	3838	ACCACCAGCCTAGCTCGGACGGCAAGCGGCGGGAGATTTTCAAAATGGGAGCCCAGAGGCACCGCCCAGGCCTCGGAAGGTGTCAGGGAGAACTTTCCGTGGTTTCAGCGTCGTCGCCTGGAGCGGCGGTTTAGAGAGCCGAGCCTGATGGGCGCCAAGGCCGGCTGGCTGCTTGGAGCGCTGCCTCGAAGGGACTGCGTGAAGGAAGCTAATCCGGAGAACCCAGGCCAGAGCCTGGAAATATGGCGACCTGCATCGGGGAGAAGATCGAGGATTTTAAAGTTGGAAATCTGCTTGGTAAAGGATCATTTGCTGGTGTCTACAGAGCTGAGTCCATTCACACTGGTTTGGAAGTTGCAATCAAAATGATAGATAAGAAAGCCATGTACAAAGCAGGAA…	0.0
476	ENST00000413543.6	ENSG00000077684	protein_coding	4012	ACGGCACCCGCCAGTGGGGGTGCCTCAACTTCCGCGGGCGTTTAAATAGCAGCCTCTCTCCCCTCCCACCGGTAATAGGCTGCCTGCTGTTTCCCGGGGAGATCATGAAACGAGGTCGCCTTCCCAGCAGCAGTGAGGATTCTGACGACAATGGCAGCCTGTCAACTACTTGGTCCCAGAATTCCCGATCCCAGCATAGGAGAAGCTCCTGCTCCAGACATGAAGATCGAAAGCCTTCAGAGGTGTTTAGGACAGACCTGATCACTGCCATGAAGTTGCATGACTCCTACCAGCTGAATCCGGATGAGTACTATGTGTTGGCAGATCCCTGGAGACAGGAATGGGAGAAAGGGGTCCAGGTGCCTGTGAGCCCGGGGACCATCCCTCAGCCTGTGGCCA…	0.0
477	ENST00000394235.6	ENSG00000109381	protein_coding	4012	ATTGCTCCCAGCGCCAAGCTCTGTGTCGCCGCCGTCGCCTAGGCGGTTGGGGGTCGGTGGGGCGGCGCGGGCGGGGGTCGCTGCGCGGGGCGGCGAGCCTCTGTTTTGTCTCCTTCTCTCCCTGTGGAGCGGCTCGGGCTGCTGGGGAGGCCCCGGCTCCCTCCGGACGCTCGGCCAACGGCGGCGGCTAGTCCGCGGCCCTGCTGAGAGGGAAAAGGACGCCGCGGTCTTCCCAGGCGTCGCGGAGAGCAGTTCCAAAGAACTACTGGTTCAGATTTTAGCTCTTCCCAAGTTGTGAAAATAGTGAAGGATGCTTAGACTACTTAACATACAAACTGCTTTCTGGTTAATCATCTTTAGAAGACTGGATTTCTGGATATCTACTCCACTCCATCTCTA…	0.0
478	ENST00000414773.5	ENSG00000153132	protein_coding	2820	CGCACGCGCGGTTAGTAGTCGCTGCTGCGCGGCCGCCGGCGGGACTGGTCTGAAGAGACGCGGGGACCAAGTGGCAACGACTTGGACATCTGAGCTGTCACTGCCGAAAACAGGCCGCAAGAGAGCATCTGCCCAAGCAACAAAGAGGAGGTGTTTGCTTGGGAGTTAAAAGCAAATGGCAACCAAAGCTCAGGACTGGGAGAGAAAAGATAATCAATATGCATTTCCAAGCCTTTTGGCTATGTTTGGGTCTTCTGTTCATCTCAATTAATGCAGAATTTATGGATGATGATGTTGAGACGGAAGACTTTGAAGAAAATTCAGAAGAAATTGATGTTAATGAAAGTGAACTTTCCTCAGAGATTAAATATAAGACACCTCAACCTATAGGAGAAGTAT…	1.0
479	ENST00000296577.9	ENSG00000164163	protein_coding	3887	ACCGCCATTTTGGCCGGTGGCCGTGAGAACACGCTGTGTGGCTGAAAAGTGAAGGCAAGAGCTGATTTGGCCTCTGTGCTCCCCTCCGCAAGGGGATCGTTTTCTCCAGAAGAGCTGGATATTCTTTCGCCCAGTTATGGCAGACAAGTTAACGAGAATTGCTATTGTCAACCATGACAAATGTAAACCTAAGAAATGTCGACAGGAATGCAAAAAGAGTTGTCCTGTAGTTCGAATGGGAAAATTATGCATAGAGGTTACACCCCAGAGCAAAATAGCATGGATTTCCGAAACTCTTTGTATTGGTTGTGGTATCTGTATTAAGAAATGCCCCTTTGGCGCCTTATCAATTGTCAATCTACCAAGCAACTTGGAAAAAGAAACCACACATCGATATTG…	0.0
480	ENST00000296582.8	ENSG00000164168	protein_coding	4164	GGTTTGGCCTTGGGTTCCGCTGTAGGGGAGGTCCCGTGCGAAAGAATGAGGAGATCCTGGGGCCTTACCTACTAGCGGAATCGACTGAAGAGACGCCTGCCAGTGCGGGAGGTAGGAAGCTCGATCCCCAAAGAAAAGAGCGAGTGGGCAGGCAGCTGCGAGACAGAACCGGAGTGTGCAGGGTCCCTAGAGGCCGGTTCCTGGTCTGTGCTGCTCTCCTGGAAGCCATGGTACAGGCAGAGCTCAGGGCGATCCCCAGGTGAGGGCAGCGGCTCTGCCTGGGATTCCACCGCAGTACAACCGGGTAGATGCGGGGTGGAGAAGAAAGGATGTTGCCTGCACTGCTCGCCAATAGCACCCTGAGAGGCTACATTTGCAGAAGCAGCAGCAGCAGAAGAC…	1.0
481	ENST00000409252.6	ENSG00000109686	protein_coding	4888	CCAGAACATCGTTCTTCAAGCCAAGGACCCTTGTCATCCATTAGAGCGGTAATCAAGAGATCTTCTCGGACTTCTATTCAGAGTGAACTTCATCGAGATAGAAGGCGCCCAGAGATCACCATTGTGGCAGCTGAGCCACTGAGGCCAGCCTCGTGGTTTCCAGGAACCCCACCCCCAGGACTGGGATTTCCTACATCATCTGCAGCAGGCTCTTGGAGGCCTAATGAGCTGGTTCCTGCTGAGCTCCCACCATCTTATGAACAAGTTATAAAAGAAATCAACCAAGTTCAAGTTAATACTACAAATAATAATAATGCTGCTGCTACTCCAAGGCACACTATTACTTCTGCAACTCAGACTGACTTTTCAGAAGAAATAGACAACGATCTGCCTCAAACA…	1.0
482	ENST00000437508.7	ENSG00000109654	protein_coding	3828	AGCATTTTGAGTGAGCTTGCAGAAAATGAGGGGCTTTCAGCTGGTCGCCTGCTTGTCACCTCTCGCTGCCTGAAAGGCAGCTCTCAGAGCCCTTTCCTGTCCTTCTAATTACAGCGGCGGGGGCAGTGCGCGCTTCGGGACGCAATTGGAAACCAGCGTGCAGGGTCAAAGACAGCCGGCCCCCCATGTCAGTGGTCTAGGATGGCCAGTGAAGGCACCAACATCCCAAGTCCTGTGGTGCGCCAGATTGACAAGCAGTTTCTGATTTGCAGTATATGCCTGGAACGGTACAAGAATCCCAAGGTTCTCCCCTGTCTGCACACTTTCTGCGAGAGGTGCCTGCAGAACTACATTCCTGCCCACAGTTTAACCCTCTCCTGCCCAGTGTGCCGCCAGACC…	0.0
483	ENST00000240487.5	ENSG00000121210	protein_coding	4299	CCAGTTCCCTGCAGGGTAATTCCAGCAATGGGGAAAACTTCCTTCAGAATTATTTTCTTACCTACTGAAGAAGGAAGCATTGAAAGTTCCTTATTTATTAATACCTCTTCGTATGGAGTCCTTTCCTATCATGTATCTGGAATTGGCACTCGTAGAATCTCTACAGAAGGGTCTGCAAAGCAGCTACCAAATGCTTATTTTCTGCTTCCAAAGGTCCAGAGCATTCAGCTGTCTCAAATGCAGGCAGAAACCACTAATACTAGCCTCTTGCAGGTGCAACTGGAATGCAGTTTACATAATAAAGTGTGTCAGCAATTAAAGGGTTGTTATCTGGAATCTGATGATGTTTTGCGTCTACAAATGAGCATAATGGTAACAATGGAAAACTTTTCAAAAGAA…	1.0
484	ENST00000515654.5	ENSG00000164114	protein_coding	2044	TTATTAGCCCCTCCTCCTCGCTCGGTCCAGGACCGGCTCTGCGGGCGCCGCCAGGCCCAGACCAAGCTACTATCAGAAGTTGAATTCTAATAATTAGCTATTTTATAAAGGTAACGAGAAAAAATACACTATGTCTGATGAAGTTTTTAGCACCACTTTGGCATATACAAAGAGTCCAAAAGTTACCAAAAGAACTACTTTCCAGGATGAGCTAATAAGAGCAATTACAGCTCGCTCAGCCAGACAAAGGAGTTCTGAATACTCAGATGACTTTGACAGTGATGAGATTGTTTCTTTAGGTGATTTTTCTGACACTTCAGCAGATGAAAATTCAGTTAATAAAAAAATGAATGACTTTCATATATCAGATGATGAAGAAAAGAATCCTTCAAAACTATT…	1.0
485	ENST00000684627.1	ENSG00000171503	protein_coding	4614	GAGAAGGAGGTGGGAACGCCGTGAAGCAAGAGCGGTCGGCAGAGCGGGGAGGCGAACTGCAGCAGAGTTCTTGCTTTCCGGCAGGTGATGGCGCCCCCCGCGGCCTAGAGGTCCAGCGCCCGCCGCGAGCAGCGGACAGTCCTCCTGTTGTGTCCGACCGAGAGTCCTGGTGACTTTGAACATGCTGGTGCCGCTAGCCAAGCTGTCCTGCCTGGGGACGATTATCAAGATGAACAGAGCCTGAGAAGGGAGTCAAAATTGAAGCTCAGAAGGGATGGTATCAGATGGAGGAATGTCTCTAGACAACGGGAGAGATAAGCCTTCTCATCCAGCTAGAAAGATTAACCCCAGTGGAGAAGAATATAGTCTGTTTCACTATATTCATTGAGTACAATCAAC…	1.0
486	ENST00000514565.1	ENSG00000109756	protein_coding	596	GAACAGCAATCTGACGTCTTTAGAGGAGACATCAGTTCATTATGTGGATACAAATTCTATGCTTTCGGCTTTTATACACCAAGTCTTAATTTAAATCTGTTTTTCTTGCCTTTTCTAACGAAAGAGACTACATCATGCTTCCTGCAGATTTCACAAAACTGCATCTTACTGACAGTCTCCACCCACAGGTGACCCACGTTTCTTCTAGCCATTCAGGATGTAGTATCACTAGTGATTCTGGGAGCAGCAGTCTTTCTGATATCTACCAGGCCACAGAAAGCGAGGCTGGTGATATGGACCTGAGTGGGTTGCCAGAAACAGCAGTGGATTCCGAAGACGACGACGATGAAGAAGACATTGAGAGAGCATCAGATCCTCTGATGAGCAGGGACATTGTGA…	0.0
487	ENST00000506087.5	ENSG00000170088	protein_coding	2225	ACCAAAGAAAAAAGACACCTGTGCCTGGCAGGTCGATACGCTACTAATTTGCCCGAGGTACGAACGAAACAGAAGATGCTGATTTCTGGATAAAACGTTCTGCAGTGCCAGGCTGCAGTGTGTTCTACTGAATGCATGTACCATAATTTACTTAATTATCTGGGCTGATTCTGAATTTCTATTATGAACAAAGCCACAGGTTCCTTGGATATCACCCAGAGTATTGAAGACGACCCACTTCTGGATGCCCAGCTTCTCCCACACCACTCATTACAAGCTCACTTTAGACCCCGATTCCATCCTCTTCCTACAGTCATCATAGTGAATCTTCTGTGGTTTATTCATCTCGTGTTTGTTGTTTTAGCATTTTTAACAGGTGTGCTTTGTTCTTATCCTAAT…	1.0
488	ENST00000261507.11	ENSG00000052802	protein_coding	2227	GGCTCCACCCCCAAGCCAGGCGAGGCAGGTTCCGAGGTTGGAACACCTGGCGAGTCCTCGGTGTCGGTGGCCGGCAGTCATCTCGCGGCCGTTCAGAATTATAAGGCTGTCTGCAGAGATTTGAAAAATGGCAACAAATGAAAGTGTCAGCATCTTTAGTTCAGCATCCTTGGCTGTGGAATATGTAGATTCACTTTTACCTGAGAATCCTCTGCAAGAACCATTTAAAAATGCTTGGAACTATATGTTGAATAATTATACAAAGTTCCAGATTGCAACATGGGGATCCCTTATAGTTCATGAAGCCCTTTATTTCTTATTCTGTTTACCTGGATTTTTATTTCAATTTATACCTTATATGAAAAAATACAAAATTCAAAAGGATAAGCCAGAGACATG…	1.0
489	ENST00000503780.6	ENSG00000164118	protein_coding	4298	AGAGAAGCTCCCAGCTTTGAAGGTCTTGCGGTGAAGCATCAAGTGTACCTGATTTGTGAACCTATCTTGCTTCAGTTGGTTTCCTCCTAAATATTAGGCAGATGGGATTGGCTGGTCTGTGCTCTGCTAGGTGAAAAATTAGACGATTTCAAGAATTGGAGCTGAATCTGATGTTAAGTAATGGCAACAGGTGACTTAAAAAGAAGCTTACGGAACCTAGAACAGGTGCTCCGCTTGCTAAATTATCCTGAAGAGGTGGACTGTGTAGGTTTGATAAAGGGAGACCCAGCAGCATCTTTGCCCATCATCAGCTATTCTTTTACCTCATACTCACCTTATGTAACAGAACTTATAATGGAATCCAATGTAGAGCTCATAGCAAAAAATGACTTGCGCTTT…	0.0
490	ENST00000503362.2	ENSG00000129128	protein_coding	4569	GCTCCCGGAACGCGCGCACCGCAGACGGCGCGGATCGCAGGGAGCCGGTCCGCCGCCGGAACGGGAGCCTGGGTGTGCGTGTGGAGTCCGGACTCGTGGGAGACGATCGCGATGAACACGGTGCTGTCGCGGGCGAACTCACTGTTCGCCTTCTCGCTGAGCGTGATGGCGGCGCTCACCTTCGGCTGCTTCATCACCACCGCCTTCAAAGACAGGAGCGTCCCGGTGCGGCTGCACGTCTCGCGGATCATGCTAAAAAATGTAGAAGATTTCACTGGACCTAGAGAAAGAAGTGATCTGGGATTTATCACATTTGATATAACTGCTGATCTAGAGAATATATTTGATTGGAATGTTAAGCAGTTGTTTCTTTATTTATCAGCAGAATATTCAACAAAA…	1.0
491	ENST00000264596.4	ENSG00000109674	protein_coding	2363	AGTGCCCGCGCAGCGTTGAGTTGCACAGCGGTATTCTCACCAGGCCCTGCAATCGGTGGGCCACAGTGCCGGCCACAGAGATGGTGGAAGGACCAGGCTGTACTCTGAATGGAGAGAAGATTCGCGCGCGGGTGCTCCCGGGCCAGGCGGTGACCGGCGTGCGGGGAAGCGCTCTGCGGAGTCTGCAGGGCCGCGCCTTGCGGCTCGCAGCCTCCACGGTTGTGGTCTCCCCGCAGGCTGCTGCACTGAATAATGATTCCAGCCAGAATGTCTTGAGCCTGTTTAATGGATATGTTTACAGTGGCGTGGAAACTTTGGGGAAGGAGCTCTTTATGTACTTTGGACCAAAAGCTTTACGGATTCATTTCGGAATGAAAGGCTTCATCATGATTAATCCAC…	0.0
492	ENST00000264595.7	ENSG00000038002	protein_coding	2037	AATTGTTCGGCGATCGCTGGCTGCCGGGACTTTTCTCGCGCTGGTCTCTTCGGTGGTCAGGGATGGCGCGGAAGTCGAACTTGCCTGTGCTTCTCGTGCCGTTTCTGCTCTGCCAGGCCCTAGTGCGCTGCTCCAGCCCTCTGCCCCTGGTCGTCAACACTTGGCCCTTTAAGAATGCAACCGAAGCAGCGTGGAGGGCATTAGCATCTGGAGGCTCTGCCCTGGATGCAGTGGAGAGCGGCTGTGCCATGTGTGAGAGAGAGCAGTGTGACGGCTCTGTAGGCTTTGGAGGAAGTCCTGATGAACTTGGAGAAACCACACTAGATGCCATGATCATGGATGGCACTACTATGGATGTAGGAGCAGTAGGAGATCTCAGACGAATTAAAAATGCTATTG…	0.0
493	ENST00000512480.5	ENSG00000218336	protein_coding	651	CGGCTCGGGCGGACGCGGCGGCTGCTGCCGGGGAGCGAGCCGGCGGCGCGGGCGAGCCGAGCGCGAGAGGCCAATGAGACTTGAACCCTGAGCCTAAGTTGTCACCAGCAGGACTGATGTGCACACAGAAGGAATGAAGTATGGATGTGAAAGAACGCAGGCCTTACTGCTCCCTGACCAAGAGCAGACGAGAGAAGGAACGGCGCTACACAAATTCCTCCGCAGACAATGAGGAGTGCCGGGTACCCACACAGAAGTCCTACAGTTCCAGCGAGACATTGAAAGCTTTTGATCATGATTCCTCGCGGCTGCTTTACGGCAACAGAGTGAAGGATTTGGTTCACAGAGAAGCAGACGAGTTCACTAGACAAGGACAGAATTTTACCCTAAGGCAGTTAG…	1.0
494	ENST00000513834.5	ENSG00000151718	protein_coding	4887	ATGCCTAGGAGGGCCGGGAGCGGTCAGCTGCCGCTGCCCCGGGGCTGGGAGGAGGCCAGGGACTACGACGGCAAGGTCTTCTACATTGACCACAACACCAGGAGGACCAGCTGGATCGACCCCCGGGACAGGTTAACGAAGCCCTTGTCATTTGCTGATTGTGTTGGGGATGAGCTGCCGTGGGGATGGGAAGCAGGGTTTGACCCTCAGATTGGTGTCTACTACATCGATCACATCAACAAAACCACGCAGATAGAAGATCCAAGAAAACAATGGAGGGGGGAACAGGAGAAGATGCTCAAGGACTACCTCTCTGTGGCACAGGATGCCCTCCGGACACAGAAGGAACTGTACCATGTGAAGGAGCAGAGGCTGGCGCTGGCCCTGGATGAATACGTG…	0.0
495	ENST00000506529.1	ENSG00000173320	protein_coding	1055	CTCCTCCAGGGAGCCTGTGGGGCACAAGGAGGAGTCACCAAAAGGGCCGGGTGGGGGCCCCGCTGCTTCGGGAGGAGTGGCTGAAGGGATCGCCAACGGACGCCTCGTCCAGCACCATGGTGCCGAGCCCAGCAGCTTGGACAAGAGGAAAGAGATATTTAGCAAAGACACACTGTTCAAACCTCTTCACAGCACCTTGTCTGTAAACAGCTATCACAAGTCGAGCCTGTCCCTCCTCAAATCTCACCCGAAGACACCTGCTGACACATTGCCAGGCCGATGTGAGAAACTGGAACCGTCCCTGGGGACCTCGGCGGCACAAGCCATGCCTGCTTCCCAGCGTCAGCAGGAGTCAGGAGGGAACCAGGAAGCCTCTTTTGACTATTACAACGTCTCTGA…	0.0
496	ENST00000264932.11	ENSG00000073578	protein_coding	2693	AGGGACTGGCGGGACTGCGCGGCGGCAACAGCAGACATGTCGGGGGTCCGGGGCCTGTCGCGGCTGCTGAGCGCTCGGCGCCTGGCGCTGGCCAAGGCGTGGCCAACAGTGTTGCAAACAGGAACCCGAGGTTTTCACTTCACTGTTGATGGGAACAAGAGGGCATCTGCTAAAGTTTCAGATTCCATTTCTGCTCAGTATCCAGTAGTGGATCATGAATTTGATGCAGTGGTGGTAGGCGCTGGAGGGGCAGGCTTGCGAGCTGCATTTGGCCTTTCTGAGGCAGGGTTTAATACAGCATGTGTTACCAAGCTGTTTCCTACCAGGTCACACACTGTTGCAGCACAGGGAGGAATCAATGCTGCTCTGGGGAACATGGAGGAGGACAACTGGAGGTGG…	1.0
497	ENST00000506456.1	ENSG00000063438	protein_coding	2350	ACGCACACGCAGCCACCCACCCACACAGGCGCACATACGCTGGCACCGCTGAACAGCCAAAATATACACGATGGTTCTTCTTATGGTTCAGGAGGTGGAAAGTTGAAACCATAGCAAGAAACGTGGCCTATCCACCGCAGCGACTAAAAGATAAAGAGGGAAAAGGACAAACATTGGCCAGAAGGTGCAGCGGCTGGAGCGTTCGCGCCTTAACTGGAAGAGGAGCCGCCCCGCCTGGGAGGCCGCTCTGGCGCCCGGCTGGTGCCGGGCAGGAGGCCCTTGCGGACCCAGCGGCCTCCTCGTCGGCAACGCCCACCCCGCGGTTCAGCCACGGAGCGGATGCCGTGTGCAGGCACGGAACGGGCGAGGCTGTTGCGCTGCAGGTGCCCCCACGGTCGC…	0.0
498	ENST00000467963.6	ENSG00000028310	protein_coding	2665	GTTTCCGGCGCGGCCCAGCGAGCTCGGCAACCTCGGCGCAGCGAGCGCGGGCGGCCAGCCAGGGCCAGGGGGCGGTGGCGGCCAAGGTCCGACCGGGTGCCAGCTGTTCCCAGCCCCCGCCTCGGGCCCGCCGCCGGCGCCGCCATGGGCAAGAAGCACAAGAAGCACAAGGCCGAGTGGCGCTCGTCCTACGAGGATTATGCCGACAAGCCCCTGGAGAAGCCTCTAAAGCTAGTCCTGAAGGTCGGAGGAAGTGAAGTGACTGAACTCTCAGGATCCGGCCACGACTCCAGTTACTATGATGACAGGTCAGACCATGAGCGAGAGAGGCACAAAGAAAAGAAAAAGAAGAAGAAGAAGAAGTCCGAGAAGGAGAAGCATCTGGACGATGAGGAAAGA…	0.0
499	ENST00000283415.4	ENSG00000153395	protein_coding	3945	CCCGCTCCAGCCGCCGCGCATCCTCGGCCCGCGCCCCGAGACCCGCGCCCAGCTAGCCCCGGCCCCGCTCGGCGCCCCAGGCAGCTCGGCTGCGCTCGCCGCGGGACGGCGCGGCCATGAGGCTGCGGGGATGCGGACCCCGGGCCGCCCCTGCCTCCAGCGCAGGGGCCAGCGACGCTCGGCTGCTGGCGCCCCCGGGGCGGAACCCCTTCGTGCACGAGCTGCGCCTCAGCGCCCTGCAGAAGGCCCAGGTGGCCCTCATGACACTGACGCTCTTCCCGGTCCGGCTCCTGGTTGCCGCTGCCATGATGCTGCTGGCCTGGCCCCTCGCACTTGTCGCATCCCTGGGCTCTGCGGAGAAGGAACCCGAGCAGCCCCCGGCCCTGTGGAGGAAGGTTG…	1.0
500	ENST00000631941.2	ENSG00000112941	protein_coding	1902	GCTTTTGGAGGATGGATGTTGAAGGCTAAGGCCAAGGCCCGACTCTGCACTGAAAGTTTTTTTTTTAAACATCAGACTCATTTATCGTGGAGTGACTTGCCCAGATCCTACAAGTAACAGTCCAAGAAAAGGGGCTGCTGGGTAGGACCTGCAGACTACATGAGGAAATAATTGACTTTTATAACTTCATGTCCCCTTGTCCTGAAGAAGCAGCTATGAGAAGAGAGGTGGTGAAACGGATCGAAACTGTGGTGAAAGACCTTTGGCCGACGGCTGATGTACAGATATTTGGCAGCTTTAGTACAGGTCTTTATCTTCCAACTAGCGACATAGACCTGGTGGTCTTCGGGAAATGGGAGCGTCCTCCTTTACAGCTGCTGGAGCAAGCCCTGCGGAAGC…	0.0
501	ENST00000449913.6	ENSG00000145495	protein_coding	3062	CCCTCCCCCTCCCGTGTCGCTCGCTTTCTGTCAGCCTCTCTCCCTCTCCCTCTCCCCTCTCCTTCCTCTCGCTTCCTCTCTCGCACCTGAGCGTACGCACCTGCCCGGGCCCGGCTCCCTCCTCCTCTCCCCTCCCTCTTTCCCCGCCCGGCCGCGGGAGCCTCGTGGCTGCGTCACCGCCGCCCCCCCAGACAAGATGGACACCGCGGAGGAAGACATATGTAGAGTGTGTCGGTCAGAAGGAACACCTGAGAAACCGCTTTATCATCCTTGTGTATGTACTGGCAGTATTAAGTTTATCCATCAAGAATGCTTAGTTCAATGGCTGAAACACAGTCGAAAAGAATACTGTGAATTATGCAAGCACAGATTTGCTTTTACACCAAGCCGCATCTACAA…	1.0
502	ENST00000506417.1	ENSG00000154124	protein_coding	605	GGCCATGAGCCAGGCTGTGGGGCTGCCGCCCTGGCTGCAGGACCCGGAGCTCATGCTGGTTGAAATGTTCCTTCTTGCCTATGCTGTGCGCCACACCATCCAGGTGTACCGGCTCTCCAAGTACAACACGGAAGAATTCATCACAGTCTACCCCACCGACCCACCCAAGGACTGGCCAGTGGTAACGCTCATTGCTGAGGACGATCGGCACTATAACATCCCCGTCAGAGTGTGTGAGGAGACCAGTCTATGAGAGACGCATGCTCCTGACAGCCTGGCGACGTGGCGAAGATGCACAGGTGGCTCCTGGGCTTGGGCTGCAGGTTTGGGGGTCTCTAAGAACAATCTCTGAGAAGAACCCTTGGGCCCCTGGGAGCCAAGTTGGACAGGATGTCCTGA…	0.0
503	ENST00000513349.5	ENSG00000113360	protein_coding	4681	GCTTTTTAATTCCCTCGGTTTCCTGTTCCGGAGGCGCGGGCGGTGCCACTGTCTTGGTACCTGCGGTAGTAGCCTGGCTTTGCTCTGACGGCGATCTCGCGGCCCGAGAGCCTTTTATAGACAGCTCCTTCAGTGTCTCTGTTTCCAAACCGCAACCGAGAAGAGACAGACGGAGAAAAGAGAGTTACTTTTCCAGGTTGCTTTTCCCGGGGATGTGAAGGATACAGAAATGACTGTGAATCAACCCATATCATCAAGGAGCTGATAATCTAGTGGAAGAGTTAGACGTGTGCATACTTCACTATGATATGAGGCAGTCTCTGAGCTTATATTCTCTGTGGAAGATGTGACATATCCAGGCGGAACATCATGATGCAGGGAAACACATGTCACAGAATG…	0.0
504	ENST00000679983.1	ENSG00000079215	protein_coding	4466	GCCTGCCTGCTTACGCGCGCTGCGGATTGTTGCTCCGTTGTACCTGCTGGGGAATTCACCTCGTTACTGCTTGATATCTTCCACCCCTTACAAAATCAGAAAAGGTAAGTGTCACATTCTGTGTTCCTGCTGGGTTTAATTTCTCCTTTCACTTCTCTGCCGATGTATTTTGCCTTCCAAGCAGAGGAGTAGCCTGAATCAAGGCTAGCCATTTTGGTAGATAAAGTCCTTGTTAGTCATCTCACGTCGTGAGAGTGTGGTGTCTGTTTATGCCGGGTCCGCTGTTAATTCGGAGTTGAGTCATTCGGGGTGGATTGGGGGCAGATTGTGGCGCGAGATCTAGAAAAGGATCAAGGTTGAGCGGATCTGCTTAAAAGTGACTGGTAAGAGGAATCAGAG…	1.0
505	ENST00000513819.1	ENSG00000164190	protein_coding	452	GACAAAAGGAAAGAGAGAAAATCATCACCTAGTAAGGAAAATGAGTCAAGCGACAGTGAAGAAGAAGTTTCCAGGCCTCGGAAGTCACGGAAACGTGTAGATTCAGATTCAGATTCAGATTCAGAAGACGATATAAATTCAGTGATGAAATGTTTGCCAGAAAATTCAGCTCCTTTAATCGAATTTGCAAATGTGTCCCAGGGTATTTTATTACTTCTCATGTTAAAACAACATTTGAAGAATCTTTGTGGATTTTCTGATAGTTCAAACTTCTCATGGAACATCTGGACCCTGATGAAGAAGAAGAAGAAGGGGAGGTTTCAGCTAGCACAAATGCTCGGAACAAAGCAATTACCTCACTGCTTGGAGGAGGCAGCCCTAAAAATAATACAGCAGCAG…	1.0
506	ENST00000354209.7	ENSG00000132356	protein_coding	1918	ATTCTCCTGGCAGCCCCCGCCCGCCCCGCCAGGGGGAGCGTCTGCGCCCGACGTAGGCTGCGGGGCCTGGGCTGGCGGCGCAGGGCGGTGACTCGGCTCGGTGGCTGCCCTCCCGCGTCCCCACCCCCTCCCCGCCCGCCCCCGGCGCGGCCCTGCCCGCCCCCTCCGCCCCCTCCCGCAGCGCCATGCGCAGACTCAGTTCCTGGAGAAAGATGGCGACAGCCGAGAAGCAGAAACACGACGGGCGGGTGAAGATCGGCCACTACATTCTGGGTGACACGCTGGGGGTCGGCACCTTCGGCAAAGTGAAGGTTGGCAAACATGAATTGACTGGGCATAAAGTAGCTGTGAAGATACTCAATCGACAGAAGATTCGGAGCCTTGATGTGGTAGGAAAAA…	0.0
507	ENST00000196371.10	ENSG00000083720	protein_coding	3294	GCAGTCGCGCACCGACGCTCAAACGCGCGCTCCAACCCGCAGCCTCCTCCTGCCTCACCGCCCGAAGATGGCGGCTCTCAAACTCCTCTCCTCCGGGCTTCGGCTCTGCGCCTCTGCCCGCGGATCTGGGGCAACCTGGTACAAGGGATGTGTTTGTTCCTTTTCCACCAGTGCTCATCGCCATACCAAGTTTTATACAGATCCAGTAGAAGCTGTAAAAGACATCCCTGATGGTGCCACGGTTTTGGTTGGTGGTTTTGGGCTATGTGGAATTCCAGAGAATCTTATAGATGCTTTACTGAAAACTGGAGTAAAAGGACTAACTGCAGTCAGCAACAATGCAGGGGTTGACAATTTTGGTTTGGGGCTTTTGCTTCGGTCCAAGCAGATAAAACGCAT…	1.0
508	ENST00000509634.5	ENSG00000172262	protein_coding	3340	GAAGAGGGAGGGCGGGGGAGGGAGAGGCGACCCGAGAGTCGTTGTGGGTCGCGGGCCGGACCGGGTCCCGGGGCGGTGGGAGCCCCGGCCGGGCAGAAGGGCTTGGCGGGCCGTTAGAGGACCGCCACGGCTGTCGAGTCCCCTCCCTTGTTGGACTTGCGCGCCCTGGCGCTCGGAACCTCCGGCGCTGTGCCCACCCCGCTCTAGCTCGCGTCTCCCGACTCCAATTAGGTCAGGCTCGGAGTCCCGCGGCCGCGGCTCCGGTCTCAACGCTCCGGGGCCGCTCGGCTCGCCTTTCTTCCCTCGCCTTTCTCTCCTCTTGCTTCACCCTCCCCCCTTCTTTTCACGTTGCTGGTTTTTTTTGTTGTTGTTTTATGCTTTAGGGGTTTTGTTCCTCGG…	0.0
509	ENST00000670904.1	ENSG00000112992	protein_coding	4483	GGCACCAGGTTTGATTGACAAGGACTGGCGGAGGGAAAGCGCGGAGGCTGGGCTGGGGGCCGCAGGCCGAGGCAGAGACAAAGAGGTTTCGCCTGTCCCCGAGAGTGGAAGGGCCCCTGGGGTGATTTGCCTTCAAGGAAACTGGGGAGTCAGAAAATTGGGAACTCATATCAACATGGCAAACCTATTGAAAACAGTGGTGACTGGCTGCTCGTGTCCTCTACTTAGCAATTTGGGGTCCTGTAAGGGTCTACGTGTGAAGAAGGATTTTTTACGAACATTTTATACTCACCAAGAACTGTGGTGTAAAGCGCCTGTAAAACCAGGAATTCCATATAAGCAACTGACTGTTGGAGTCCCCAAAGAGATATTCCAAAATGAGAAGCGAGTGGCATTGTC…	1.0
510	ENST00000296684.10	ENSG00000164258	protein_coding	669	ATCCTGGCGTTTGCCTGCAGCAAGATGGCGGCGGTGTCAATGTCAGTGGTACTGAGGCAGACGTTGTGGCGGAGAAGGGCAGTGGCTGTAGCTGCCCTTTCCGTTTCCAGGGTTCCGACCAGGTCGTTGAGGACTTCCACATGGAGATTGGCACAGGACCAGACTCAAGACACACAACTCATAACAGTTGATGAAAAATTGGATATCACTACTTTAACTGGAGTTCCAGAAGAGCATATAAAAACTAGAAAAGTCAGGATCTTTGTTCCTGCTCGCAATAACATGCAGTCTGGAGTAAACAACACAAAGAAATGGAAGATGGAGTTTGATACCAGAGAGCGATGGGAAAATCCTTTGATGGGTTGGGCATCAACGGCTGATCCCTTATCCAACATGGTT…	0.0
511	ENST00000502326.7	ENSG00000134352	protein_coding	3007	AGGATCTGACAGTGTTCCGGAGCCGGGGCGAGCAGCCAAAAGGCCCGCGGAGTCGCGCTGGGCCGCCCCGGCGCAGCTGAACCGGGGGCCGCGCCTGCCAGGCCGACGGGTCTGGCCCAGCCTGGCGCCAAGGGGTTCGTGCGCTGTGGAGACGCGGAGGGTCGAGGCGGCGCGGCCTGAGAAATATCCGCGCAAGATGTTGACGTTGCAGACTTGGCTAGTGCAAGCCTTGTTTATTTTCCTCACCACTGAATCTACAGGTGAACTTCTAGATCCATGTGGTTATATCAGTCCTGAATCTCCAGTTGTACAACTTCATTCTAATTTCACTGCAGTTTGTGTGCTAAAGGAAAAATGTATGGATTATTTTCATGTAAATGCTAATTACATTGTCTGGAA…	1.0
512	ENST00000409421.5	ENSG00000155545	protein_coding	2152	AAGACTGAATTCCTTGTGAGCAGGGATTCTTCAGTAAATTTCATTTGTATGTCCAGTAGCAAGTAGCTAGTAGCCCTCAGCCAAGCACTTAGAACTGAGTAAATGATGGGAAGGTGGACCATCAGTGCATAAAAGGAAGGAACCATGCCTCTAGAAGATTTACTGGCATTCTATGGCTATGAACCTACAATTCCAGCAGTTGCAAATTCCAGTGCAAATAGTTCCCCAAGTGAACTGGCAGATGAACTACCAGACATGACACTAGACAAAGAGGAAATAGCAAAAGACCTGTTGTCAGGTGATGACGAGGAAACTCAGTCTTCTGCGGATGATCTGACGCCATCTGTGACTTCCCATGAAACTTCTGATTTCTTCCCTAGGCCTTTACGATCAAATACT…	1.0
513	ENST00000424459.7	ENSG00000062194	protein_coding	4683	CACACTCTTTCTCCCTCCTTCTCCTCGCCCCGCCTTCCCTCCCTCCTCAATCCCTCTAGTTCCTTCCCCGCCTCGCCACTGTGCACGATCTCGCGAGACTTGGCCCAGAACATTGCGGATCGGGTCGGCGCCATTTTGGGACTGAGACTGGTTGTGGGGGAGGGAAAAGCGGCAAAAGGGGATTATTCAAAGTACCGAAAACCTTCTCCCGGGATCAGGCGCGGCGGCACCCCCAGGCCAGGGGCACCTCTGGTGGGGCAGAAGGTGATTGAATTACTCAGATATGAAGATCATCATCTAGGTTTTGTGTAAAAGGCCCTGGATATTTTAAGTGGCCATTTTGGATTTACAGTGTTTTTGGATAATTTTGCCCCAGAAGTTTATTAAAATTGGCAAGAA…	0.0
514	ENST00000505959.5	ENSG00000164181	protein_coding	4165	CAGTCGCCGCCCTCTCTCCCGCGCGCGCCCGGCGCTTCGGCTCCGCTCCCTGTGCGGCATTTAAACTTCCCTCTTAGAACTGCTTTTGTGGCATCCCATAAGTTTTGAACCCATTAAAAGAGCCAGTAAATCCTGTGGAAAATGGCCTTCAGTGATCTTACATCGAGGACTGTGCATCTTTATGATAATTGGATCAAAGATGCTGGTTGATTCTTACCTATCAACTAGAAATTGCAAGTCTACCAAATTCAGGAAGGAAATGCACACCTCTTGGCACCTACCACAGATGAAATTATAGTCAAATTTACAACGATTTCAGCAAAGATACACTGTTTCATCATTTGCAGCTTTCTCAGCAGACTACTAAAGACCAAATTTATCTCACTAAAAGTGTTCCCA…	1.0
515	ENST00000325324.11	ENSG00000086200	protein_coding	4365	GTCGTTTGGAGCTGCGACGCCAAACATGGCGTGTTCCTAGAAGCCGCTTTCGGCATCAGTAGGCGGCGGCGTGGGGTCTGGCAGCGTGGGGAGAGGGACCAACCGACGCCACTTCGTGTTGGGAAGTGGGAGCGGGAGGGCCGGGCAATTCCCGACCGAACCAAACGGTTTCCATGGATCTCAATAGTGCCAGCACTGTTGTTCTTCAGGTGTTAACACAGGCCACCAGTCAGGATACTGCTGTGTTAAAACCAGCTGAGGAGCAGTTGAAGCAGTGGGAGACACAGCCAGGTTTCTATTCAGTGTTGCTGAATATTTTCACCAACCACACTTTGGATATAAATGTAAGGTGGCTTGCTGTACTGTATTTTAAACATGGAATTGATCGCTACTGGAGAC…	0.0
516	ENST00000396679.6	ENSG00000123219	protein_coding	1731	GCAGAAGTCCGGGGCTGGCAAGCGCTTCCTGCGCAGCGCCTAGGCGACCTGGAGTTTGTGACGCTGTGATGGTCTAGAGGCTGGAGATTCAAGATCTGGGTGCCATCATTTTCTGGTTCTGTTGATGACCCTCTTCCAGGTTACATACAGCTTACATCTTGCATCCTCAAGCGTTTTTCTTATAAGGCTAAAAATTCACAAAGCATATATCAATGAATCAGGAGGATCTAGATCCGGATAGTACTACAGATGTGGGAGATGTTACAAATACTGAAGAAGAACTTATTAGAGAATGTGAAGAAATGTGGAAAGATATGGAAGAATGTCAGAATAAATTATCACTTATTGGAACTGAAACACTCACCGATTCAAATGCTCAGCTATCATTGTTAATTATGC…	0.0
517	ENST00000399438.8	ENSG00000113597	protein_coding	2910	CCCCGTAGGCTGTGGGTCAAAAGTGCCGGTCAAAATGGAAGTGAATCCCCCTAAACAGGAGCACCTGCTGGCGCTAAAAGTGATGCGGCTGACTAAGCCTACTTTATTCACCAATATCCCAGTAACATGTGAAGAGAAAGACTTACCTGGAGATCTCTTTAACCAGCTGATGAGAGATGATCCTTCAACCGTTAATGGTGCAGAAGTTTTAATGTTGGGAGAAATGCTGACTTTACCACAGAATTTTGGGAATATATTTTTGGGAGAGACCTTTTCCAGTTATATCAGCGTTCATAATGATAGCAATCAAGTTGTAAAAGACATATTAGTAAAAGCTGATCTTCAGACAAGTTCTCAGCGTTTAAATCTTTCAGCCTCCAATGCTGCAGTGGCTGAACT…	0.0
518	ENST00000380938.6	ENSG00000112851	protein_coding	4701	AAAACTCGAGACCAGGAAGCCAGCCCGCACCCCAACCCCCACCAAAGCCACCTACTCTTCTTCTGTGGGAGGCCAGTCCACATCCGCTCTCACCCGAGAGAGATATTCAGCTGGATCCAAAGTGACTGATGAAGGGAAGGAAATCATGTCAAGCGAAGCCTTGAAAAAGCTGCCCTGAGACGGTGTCCCGCCGAAAGAATGTTGGCTCAATTAAGAAACATCAGGGAGATAAATTCAACCCAGTGTGTCTAAAAATGACTACAAAACGAAGTTTGTTTGTGCGGTTGGTACCATGTCGCTGTCTACGAGGGGAAGAGGAGACTGTCACTACTCTTGATTATTCTCATTGCAGCTTAGAACAAGTTCCGAAAGAGATTTTTACTTTTGAAAAAACCTTGG…	1.0
519	ENST00000380918.7	ENSG00000153914	protein_coding	2433	TTATTTCCCCCCGAACTTAAGATGGCCGCAGGTGGGCCCGGAACAGCCCTCATGGCAAACGTCTCAGAGCGTTTTTCCACTCTGAAAATCGCGGAGACCGCGCCTGAGCCACAGTCCAGTTTTTAAGGCCTTGGTGTCAGGCCGTTTTGCTGACGAGAAAGCCTGCTGCTGGTGACAAGATGGAACTGGGGCTGTGTTTGTTTCCCAGGACGGTCGCACAAACTTAGCATTTTGGTTTATCTAACCGAGCGCATCCATGTTCCCAAAGATCATGTCTGTTAGCCCTTTTGACAGCAGATTAAATTTTCCTCCTGAAAGGTCACACTGTCCCAAAGCTTTCAGAAAAAGTCAACGCACCTCTTGCTTTTTCCTCCAAAGTATGTTATGTTAAGTTTCGTG…	0.0
520	ENST00000681586.1	ENSG00000197822	protein_coding	3695	AATTTCGAGTGAGGCTGGACTTCGAGGGAAGCTGCTCACGCTTCGGATTCTCATCCGTGACCAAAAGGGCTGCCCCCAGGGGGGCGGAACTGCCTCCGGGCGGTGCCTGCCCGGCGAACGTGGGCGCGCGCTGCCTGGGAGCGCCTCGGTGCGCACGGAAGCCGGGACCCGCGCCCAGCCGGGCCACGGAGTTTGGGGACCTCCGGGACTGGGCCGGCCCCGCGCGCCAGCCATGTTGCCTGCGTCGGAGGAAGCGTGCGGGGAGCAGGGGTCGAGGGCCAAGATGGCCTCTGCGCCTAGGGGTTGGGAGCGGCGCCGAGCCCCTCGCGCTCCTCGGGAAGCCACCGGGCCCGAGGGAAAAGCCGCGGCATCCTTAGGCCGGACCCGGGGCTCGCTGGC…	1.0
521	ENST00000430046.7	ENSG00000157107	protein_coding	4921	GTGTTTACACAGCGGCGGGCGGGCGCGGACGCGGAACCCGGCGCGGCGGCGGCACGATGGTCATGGCGTATTTCGTCGAGAATTTTTGGGGGGAAAAAAATAGTGGCTTTGATGTCCTCTACCATAATATGAAACATGGACAGATATCAACAAAAGAACTAGCAGATTTTGTAAGGGAACGAGCTACCATAGAGGAGGCATACTCCAGGTCAATGACAAAACTAGCAAAATCTGCAAGCAATTATTCACAACTTGGAACATTTGCACCAGTATGGGATGTATTCAAAACATCTACAGAGAAATTAGCAAATTGTCACTTGGATCTTGTTAGAAAATTACAAGAATTAATAAAGGAAGTTCAGAAGTATGGAGAAGAACAAGTAAAGTCTCATAAAAAGA…	0.0
522	ENST00000509430.5	ENSG00000164347	protein_coding	3047	CGAGGCGGTAGAGCGGAGAAAGCCTATTTTCTTTTCGTTTAGATACATTGCCTTTTGCCTAGGCTGGCGTCGAGACTTGAGGCCGTTGCAGACTTTGGCGCGGCTCGCGCCTCCTGCTTCAAGAGCCCAGCGGTGAGAGCTGGCCTGCGGCACGCGGCCTAATGCCAGTCACAACTGTGGAGAGACTATGAGGCCCTGAACTTTGGCGTTACCAATGAAAAGGGAATGGATTCAAGGCCAGGCATGGTGGCTCACGCCTGTAATCCCAGCACTTTGGGAGGCCGAGACAGTAACAGTTTGGAGGATCAAGATGTTGACCAACTTGAGGATATTTGCAATGAGTCATCAGACAATACCCAGTGTGTATATTAATAATATATGCTGCTATAAAATAAGAGC…	1.0
523	ENST00000502745.5	ENSG00000145703	protein_coding	3404	CAGCAACTTTAGCAGGTGATTTCAATCAAGTCAGCTGAAATGCACTCACTTCCAGGTGATCGGCCTTGGTTCTGTTAAGACCATTTTTGGATGGGGTGTTTTAAAGGAGTTGTAGCTGTAGGGTACATCAATGAAGCTATTGATGAAGGGAATCCTTTGAGGACTTTAGAAACTTTGCTCCTACCTACTGCGAATATTAGTGATGTGGACCCAGCCCATGCCCAGCACTACCAGGATGTTTTATACCATGCTAAATCACAGAAACTCGGAGACTCTGAGAGTGTTTCCAAAGTGCTTTGGCTGGATGAGATACAGCAAGCCGTCGATGATGCCAACGTGGACAAGGACAGAGCAAAACAATGGGTTACTCTGGTGGTTGATGTTAATCAGTGTTTGGAA…	1.0
524	ENST00000319211.5	ENSG00000181104	protein_coding	3727	AACCGCCCCAGACACAGCGCTCGCCGAGGGTCGCTTGGACCCTGATCTTACCCGTGGGCACCCTGCGCTCTGCCTGCCGCGAAGACCGGCTCCCCGACCCGCAGAAGTCAGGAGAGAGGGTGAAGCGGAGCAGCCCGAGGCGGGGCAGCCTCCCGGAGCAGCGCCGCGCAGAGCCCGGGACAATGGGGCCGCGGCGGCTGCTGCTGGTGGCCGCCTGCTTCAGTCTGTGCGGCCCGCTGTTGTCTGCCCGCACCCGGGCCCGCAGGCCAGAATCAAAAGCAACAAATGCCACCTTAGATCCCCGGTCATTTCTTCTCAGGAACCCCAATGATAAATATGAACCATTTTGGGAGGATGAGGAGAAAAATGAAAGTGGGTTAACTGAATACAGATTAGTCT…	1.0
525	ENST00000320280.8	ENSG00000085365	protein_coding	3766	AGAATTAGATCGTCGGGAACGAGAAATGCAAAACCTCAGTCAACATGGTAGAAAAAATAATTGGCCACCTCTTCCTAGCAATTTTCCTGTCGGACCTTGTTTCTATCAGGATTTTTCTGTAGACATTCCTGTAGAATTCCAAAAGACAGTAAAGCTTATGTACTACTTGTGGATGTTCCATGCAGTAACACTGTTTCTAAATATCTTCGGATGCTTGGCTTGGTTTTGTGTTGATTCTGCAAGAGCGGTTGATTTTGGATTGAGTATCCTGTGGTTCTTGCTTTTTACTCCTTGTTCATTTGTCTGTTGGTACAGACCACTTTATGGAGCTTTCAGTGGTTGGATTTCATCCCTTACTGGTCTCAACCAAAATATTCCTGTTGGAATCATGATGATAAT…	1.0
526	ENST00000380345.7	ENSG00000145685	protein_coding	4977	CTCCCTCTCCCCGAGTGCTAGCCCGGGCGGCCGCCGAGCTTGGCGCTCTCTCGCCTCGCTGCCTCCTCCCCCGCGCCGCGGACCCTCTCCCCTCCCTTGCGTTGCCCCCCTCTCCCGCCGCCTCCTCCCGCTCTCCTCTCGCTCTCCTCCCGCCTCCTTCTTCCAGGCGCGGCCAGCGGGGGCAAGAGCGAGGTGGCTGCGAGGAGGCGTCACTGAAAGCCCTGACTTGGGGAAGGCTGCGGGCTCGGAGCCGGAGACGCCGAGCTGGGGCCGGGTGAGTTGGGAATCAGACTCTTGAGTTGACAGCTGGCCTATGGTTTCTGCATTTTGTTAAGAAGCACCTCATGCAAGCGAGGGACCTGGGACTGCTCACAGCCAGGTGGCATTTTTCTGAAGTTG…	1.0
527	ENST00000264914.10	ENSG00000113273	protein_coding	4852	ATTCTATCAGCGGTACAAGGGGCTGGTGGCGCCACAGGCGCTGGGACCGCGGGCGGACAAGGATGGGTCCGCGCGGCGCGGCGAGCTTGCCCCGAGGCCCCGGACCTCGGCGGCTGCTCCTCCCCGTCGTCCTCCCGCTGCTGCTGCTGCTGTTGTTGGCGCCGCCGGGCTCGGGCGCCGGGGCCAGCCGGCCGCCCCACCTGGTCTTCTTGCTGGCAGACGACCTAGGCTGGAACGACGTCGGCTTCCACGGCTCCCGCATCCGCACGCCGCACCTGGACGCGCTGGCGGCCGGCGGGGTGCTCCTGGACAACTACTACACGCAGCCGCTGTGCACGCCGTCGCGGAGCCAGCTGCTCACTGGCCGCTACCAGATCCGTACAGGTTTACAGCACCAAA…	1.0
528	ENST00000509193.5	ENSG00000164300	protein_coding	1441	AGCTGCGGCTGAGCCCAGCGCTCGAGGCGCGAGGCAGCCAGGAGGGCCCGTGCGGCGCGGGGAGCCAGCGAGCGCGCCTTCGGCATTGGCCGCCGCGATGTCAGCTCAGTGCTGTGCGGGCCAGCTGGCCTGCTGCTGTGGGTCTGCAGGCTGCTCTCTCTGCTGTGATTGCTGCCCCAGGATTCGGCAGTCCCTCAGCACCCGCTTCATGTACGCCCTCTACTTCATTCTGGTCGTCGTCCTCTGCTGCATCATGATGTCAACAACCGTGGCTCACAAGATGAAAGAGCACATTCCTTTTTTTGAAGATATGTGTAAAGGCATTAAAGCTGGTGACACCTGTGAGAAGCTGGTGGGATATTCTGCCGTGTATAGAGTCTGTTTTGGAATGGCTTGTTT…	1.0
529	ENST00000509562.2	ENSG00000039319	protein_coding	684	CCCGGCCGGGGTAGCTCTTCACTCCTCAGCGCGACGTCGTGTCGAGTTCCCAAAAAGCTCCGCAGGGGCTGTAGGGAGGCATACAAGAATTAAATTCTGAATAAGTCTGCAGGTAGGATGGACAGTTATTTTAAAGCAGCTGTCAGTGACTTGGACAAACTCCTTGATGATTTTGAACAGAACCCAGATGGGGTCTCACTGTGTTGCTCAGGCTGGTCTTGAACTCCTGATCTCAAGTTATCCTCCGACCGTGGCTTCCCAAAGCGCTGGGATTACAGTTATGAACAAGATTATCTCCAAGATGTACAAAATGCATATGATTCTAACCACTGCTCAGTTTCTTCAGAGTTGGCTTCCTCACAGCGAACTTCATTGCTCCCAAAAGACCAAGAGTGCGTT…	1.0
530	ENST00000439211.7	ENSG00000228716	protein_coding	3919	AGTCCCAGACAGAACCTACTATGTGCGGCGGCAGCTGGGGCGGGAAGGCGGGAGCTGGGGGCGCTGGGGGCGCTGCGGCCGCTGCGGCCGCTGCAGCCGCTGCAGCGCCAGGGTCCACCTGGTCGGCTGCACCTGTGGAGGAGGAGGTGGATTTCAGGCTTCCCGTAGACTGGAAGAATCGGCTCAAAACCGCTTGCCTCGCAGGGGCTGAGCTGGAGGCAGCGAGGCCGCCCGACGCAGGCTTCCGGCGAGACATGGCAGGGCAAGGATGGCAGCCCGGCGGCAGGGCCTGGCGAGGAGCGCGAGCCCGCGGCCGCAGTTCCCAGGCGTCTGCGGGCGCGAGCACGCCGCGACCCTGCGTGCGCCGGGGCGGGGGGGCGGGGCCTCGCCTGCACAAAT…	1.0
531	ENST00000502346.2	ENSG00000174695	protein_coding	4528	AGACGGGACATGCAGCCTCTTCCGCCTGAGCCCCGGAAGGGTGATGTGGCTGCGGCATCGCCGGCCTCGCTATGTCTGCCATTTTCAATTTTCAGAGTCTATTGACTGTAATCTTGCTGCTTATATGTACCTGTGCTTATATTCGATCCTTGGCACCCAGCCTCCTGGACAGAAATAAAACTGGATTGTTGGGTATATTTTGGAAGTGTGCCAGAATTGGTGAACGGAAGAGTCCTTATGTTGCAGTATGCTGTATAGTAATGGCCTTCAGCATCCTCTTCATACAGTAGCTGGGGAAAATGCCAGAATGTAGTTGCCATCAGATTTGATTGTGAACAAGGACTGACTGCAGAAAATAATGGAAAGGATGTTTAACTCTTTTATCTCCGAACATTGAAT…	1.0
532	ENST00000513960.5	ENSG00000038427	protein_coding	3973	TTTCTGGGGAAGAACTCCAGGCGTGCGGACGCAACAGCCGAGAACATTAGGTGTTGTGGACAGGAGCTGGGACCAAGATCTTCGGCCAGCCCCGCATCCTCCCGCATCTTCCAGCACCGTCCCGCACCCTCCGCATCCTTCCCCGGGCCACCACGCTTCCTATGTGACCCGCCTGGGCAACGCCGAACCCAGTCGCGCAGCGCTGCAGTGAATTTTCCCCCCAAACTGCAATAAGCCGCCTTCCAAGGCCAAGATGTTCATAAATATAAAGAGCATCTTATGGATGTGTTCAACCTTAATAGTAACCCATGCGCTACATAAAGTCAAAGTGGGAAAAAGCCCACCGGTGAGGGGCTCCCTCTCTGGAAAAGTCAGCCTACCTTGTCATTTTTCAACGAT…	1.0
533	ENST00000625674.2	ENSG00000081189	protein_coding	4343	AAACTGGGGGGTTTCTCTTCAAAGCCAGCTGGTCTGGCTTTATTCTGCAGGAATTTTTTTACCTGTCAGGGTTTGGACAACAAAGCCCTCAGCAGGTGCTGACGGGTACAACTTCCTGGAGAAGCAGAAAGGCACTGGTGCCAAAGAAGAGTTGCAAACTGTGAAGTAACTTCTATGAAGAGATGAAGTAAAGAACGGAAGGCAAATGATTGTGGCAGTAAAGAAGTGTATGTGGAACGAATGCAGGAATTTGGGAACTGAGCTGTGCAAGTGCTGAAGAAGGAGATTTGTTTGGAGGAAACAGGAAAGAGAAAGAAAAGGAAGGAAAAAATACATAATTTCAGGGACGAGAGAGAGAAGAAAAACGGGGACTATGGGGAGAAAAAAGATTCAGATTAC…	0.0
534	ENST00000316610.7	ENSG00000176055	protein_coding	4277	GTACAACCCGCGAGGCCCCACACTTTCTGCGCCAGCTGGGAGTGCGCGCCCTGCAGAGCCAGTGGGTGGGCGGTTCTAGCTCTTCCCACCCTCACTGCGGGCCTCTGCTGTCACACGCCCGGGGTGGCGAAACGGTCGCCACCTGAGTCTCCATTCTGCTGCAGTGGCCCCTGCGTTAAAGCTCTCTCGTGGTGCGGCTGCCGAGGCTGCGGTAGCTCCTGCGCCCCCGTGCTGGTGGCGCAGCCTCTGCTTGCTGCCGACCTGGCGGAAGGGTGCGGGAGCGCACGCTACGGGCAGCGTCGGTCTGCGTCCTTCCTCCTCCTATTCCGACCCCCGCATCCCACGCCCCCGCCTCGCTCTACGCCTCCTCCCTGGCTGCAGGCAGACCGCTTCACACAG…	0.0
535	ENST00000395965.8	ENSG00000113391	protein_coding	4684	GAAGACCCCGGAAGTGCAACTCGAACTTGGTCGGGGCGCGGATCCCGAGAGGGAAAGTCATAACAACCGCACGAGGGAGTTCGACTGGCGAACTGGAAGGCCACGCCTCCTCCCGCCTGCCCCCTCAGCCCTGTGGCTGGGGGCAGAGCTCAGACTGTCTTCTGAAGATTGATGTCTATTTCCTTGAGCTCTTTAATTTTGTTGCCAATTTGGATAAACATGGCACAAATCCAGCAGGGAGGTCCAGATGAAAAAGAAAAGACTACCGCACTGAAAGATTTATTATCTAGGATAGATTTGGATGAACTAATGAAAAAAGATGAACCGCCTCTTGATTTTCCTGATACCCTGGAAGGATTTGAATATGCTTTTAATGAAAAGGGACAGTTAAGACACATA…	1.0
536	ENST00000684529.1	ENSG00000145730	protein_coding	3993	GCAGGCTCCGGCTTCCGTCCCGGACAGAGCCCGTGGTCGCGCAGGTTCTGAATGATGACTGACGCGGGTTTGGGTGATACCCCTCACAGCCCCTGTCATTCCGGAGTCATAAGGCACCCGCGCGTCTAGCCCCAGCGCCAGGGCACGCGAGCGGCGCTGGAGGGAGGAAAGCTTCCGCCTGCGGGCCGGACAAAAGTCCCGCCTGCCCACGGCTTTTTGCCCGCCGCTCGTGACCGAGACGCCTCGCCGCGGCCAGCTCGCTGCTCTCGCTGGCGGATGGTGTGTGGCCGCCGCAGGACGCCCGCCGTGCCCGGGCCATGAAGTAGCGGCTGCTGGCGGCGCCGCTGCCCAACCGCCAGCCCCAGCCCCGCGCTGCGCTGCCCGGTCCTCTCCCGGCGG…	1.0
537	ENST00000509503.1	ENSG00000184349	protein_coding	637	GCTGGCCAGGCGTGATGTTGCACGTGGAGATGTTGACGCTGGTGTTTCTGGTGCTCTGGATGTGTGTGTTCAGCCAGGACCCGGGCTCCAAGGCCGTCGCCGACCGCTACGCTGTCTACTGGAACAGCAGCAACCCCAGATTCCAGAGGGGTGACTACCATATTGATGTCTGTATCAATGACTACCTGGATGTTTTCTGCCCTCACTATGAGGACTCCGTCCCAGAAGATAAGACTGAGCGCTATGTCCTCTACATGGTGAACTTTGATGGCTACAGTGCCTGCGACCACACTTCCAAAGGGTTCAAGAGATGGGAATGTAACCGGCCTCACTCTCCAAATGGACCGCTGAAGTTCTCTGAAAAATTCCAGCTCTTCACTCCCTTTTCTCTAGGATTTG…	1.0
538	ENST00000355943.8	ENSG00000164209	protein_coding	4745	AGAATTTACCCCTGACGCGGCGGCGGCCGACGGGAAGCTGTGTGTGCTTAGGTCGTGGTGGCCCCGGTGGTGGTGGGCTCCGGGCGGGCTCGCGTCATCCTGCCCCCGCTGCGATGCATCCGCGGCGCCCGGACGGATTTGATGGCTTGGGCTACCGGGGTGGTGCCCGGGACGAGCAGGGCTTTGGCGGCGCCTTCCCTGCAAGGTCCTTCAGCACCGGGTCGGACCTGGGCCACTGGGTGACGACTCCCCCAGATATCCCCGGCAGCCGCAACCTGCACTGGGGCGAGAAGAGCCCGCCCTACGGCGTGCCCACCACCTCCACCCCGTACGAAGGCCCCACGGAGGAACCCTTTTCCAGTGGCGGCGGCGGCAGTGTGCAGGGGCAGAGCAGTGAAC…	1.0
539	ENST00000296632.8	ENSG00000164211	protein_coding	4631	AGTTGGCTGCGACCAGCGGTGACTTACAAGTTGGCTGCTGTCGCCTGCGCATCGGCGGGCCGGGAGGCTGAGCAGTACTGTTGAGAGCGGTGTGAGGTGCTTGGTAGCGCGCCGTAGCTGCTTCCACGTCCTTGCTTCACCTCAGGTAAAGAGAGAAGTAATGGAAGGCCTGTCTGATGTTGCTTCTTTTGCAACTAAACTTAAAAACACTCTCATCCAGTACCATAGCATTGAAGAAGATAAGTGGCGAGTTGCTAAGAAAACGAAAGATGTAACTGTTTGGAGAAAACCCTCAGAAGAATTTAATGGATATCTCTACAAAGCCCAAGGTGTTATAGATGACCTTGTCTATAGTATAATAGACCATATACGCCCAGGGCCTTGTCGTTTGGATTGGGA…	0.0
540	ENST00000515883.5	ENSG00000047188	protein_coding	2629	GTGATATCAATGGCGCAGGCTTCACTTCTGCTGTGGCGGTGACTGAGGCCTTTCTGGTGACCTCAGCCCAACACAGGCCGTCTCCGGAGCTTCCCGGTAGTGGCCCCGGATTCCCACGGTCTTTGTCATTGGCTGTCAGCTAGCAGGCCTGGCCGCTCCCGTGCGGAGAGACCATCTCTTCAGGGCAATGTCCAGGCCGAGCAGCGTCTCCCCGCGGCAGCCGGCTCCTGGCGGTGGCGGAGGCGGCGGCCCCTCGCCTTGTGGCCCTGGGGGCGGCGGCCGGGCCAAGGGGCTGAAGGACATTCGCATTGATGAGGAGGTGAAGATCGCAGTCAATATCGCGCTGGAGCGCTTCCGATACGGGGACCAGAGAGAAATGGAATTTCCTTCTTCTTTGAC…	0.0
541	ENST00000379615.3	ENSG00000164219	protein_coding	903	ATGGCGGCCACTGAGGATGAGAGGCTAGCAGGGAGCGGTGAGGGAGAGCGGCTGGATTTCTTACGGGATCGGCACGTGCGATTTTTCCAGCGCTGCCTCCAGGTTTTGCCGGAGCGCTATTCTTCACTCGAGACAAGCAGGTTGACAATTGCATTTTTTGCACTCTCCGGGCTGGATATGTTGGATTCCTTAGATGTGGTGAACAAAGATGATATAATAGAGTGGATTTATTCCCTGCAGGTCCTTCCCACAGAAGACAGATCAAATCTAAATCGCTGTGGTTTCCGAGGCTCTTCATACCTGGGTATTCCGTTCAATCCATCAAAGGCTCCTGGAACAGCTCATCCTTATGATAGTGGCCACATTGCAATGACCTACACTGGCCTCTCATGCTTAGTT…	0.0
542	ENST00000456936.4	ENSG00000134970	protein_coding	3918	AATCCCCACTTCCGACCCTCTCAGGCCTTTTCCGCTTCTCTTTTACCTCCCCAGGTCCGCCCGTCTGCGCCCCTCACAGGAAGCCGGAGGGTCGCTCTGATCCCGAATCTCCCACAGGCGTGAACCTGCTCTGCTGTGTATCTTTGCGGGGTGGCCTGCGCTGAGGCCTGCCGCGCGCGGTGAGTCCGCGCAGACCTGACCCTGCGTCTCGCAGCTCGGTTGAGGCCGCCGCCGCCTTCTCGGGATGCCGCGGCCGGGGTCCGCGCAGCGCTGGGCGGCCGTCGCGGGCCGTTGGGGGTGCAGGCTGCTCGCACTGCTGCTACTGGTGCCTGGACCCGGCGGCGCCTCTGAGATCACCTTCGAGCTTCCTGACAACGCCAAGCAGTGCTTCTACGAGGA…	1.0
543	ENST00000696905.1	ENSG00000151292	protein_coding	4665	CATGTGTTCACTTCCGGGTCCGGCGTCGATCCGGATGCCCGAGGCAGAAGGATGTTTGACCTCCGGATAAGCGAGGCGCTGCTGTGCATTCATTCCGGGCTGCATCGGTGGCGACAGCAGAGGCTCGGGCGGCGACTCTCCGGCCAGCGGCGGCGGTAGGAGGCACCAGCGGCAGTGCAGGGACCGAATCCGAGCAGCGCTGCGTTACCTCTCTCTCTCGCTCCTTCCCCCCTACCTCGCTCGCTCGCTCGCTCGCTCCCTGCGTGGCTCGCTTTCCTCCTCCGGCCGCCGGCGGGTGTGATGTGCCGCCGCCGCTGCCCCCGCCGGCGCTGACGGACTGGGGGCGCCGCCCGCGCCCGGGACCGACCCCTCTGCTCGCGGCCGCGCCTTTGAGCTCTC…	0.0
544	ENST00000628403.2	ENSG00000064651	protein_coding	3617	GGTGGCCTCTGTGGCCGTCCAGGCTAGCGGCGGCCCGCAGGCGGCGGGGAGAAAGACTCTCTCACCTGGTCTTGCGGCTGTGGCCACCGCCGGCCAGGGGTGTGGAGGGCGTGCTGCCGGAGACGTCCGCCGGGCTCTGCAGTTCCGCCGGGGGTCGGGCAGCTATGGAGCCGCGGCCCACGGCGCCCTCCTCCGGCGCCCCGGGACTGGCCGGGGTCGGGGAGACGCCGTCAGCCGCTGCGCTGGCCGCAGCCAGGGTGGAACTGCCCGGCACGGCTGTGCCCTCGGTGCCGGAGGATGCTGCGCCCGCGAGCCGGGACGGCGGCGGGGTCCGCGATGAGGGCCCCGCGGCGGCCGGGGACGGGCTGGGCAGACCCTTGGGGCCCACCCCGAGCCAGA…	1.0
545	ENST00000508989.5	ENSG00000138829	protein_coding	4987	ACTGCGCTAGACCCGGCGCCCCGCGTCTCGCTTCGCGGGCAGTCAGGGGGCCGGCGCTCTGTCGAGGTCTCCAGCTAGAGCAGGGAGCCCGAGCCCGAGGGAGTCCCCGGAGCCGACGAAGGGCTTATTAGACCCTGACTCTTTTCTGAGGCGCGCAGATTTTGTCTTTGATCACTCCCTCTCCGCGGGTCTACGGCCGCGCGCTTTCGGCGCCGGCGATGGGGAGAAGACGGAGGCTGTGTCTCCAGCTCTACTTCCTGTGGCTGGGCTGTGTGGTGCTCTGGGCGCAGGGCACGGCCGGCCAGCCTCAGCCTCCTCCGCCCAAGCCGCCCCGGCCCCAGCCGCCGCCGCAACAGGTTCGGTCCGCTACAGCAGGCTCTGAAGGCGGGTTTCTAGCGC…	1.0
546	ENST00000379104.7	ENSG00000072682	protein_coding	4553	GCGCCGAGCTGACCGGGCGACGCCGCGGGAGGTTCTGGAAACGCCGGGAGCTGCGAGTGTCCAGACACTTCCCTCTGTGACCATGAAACTCTGGGTGTCTGCATTGCTGATGGCCTGGTTTGGTGTCCTGAGCTGTGTGCAGGCCGAATTCTTCACCTCTATTGGGCACATGACTGACCTGATTTATGCAGAGAAAGAGCTGGTGCAGTCTCTGAAAGAGTACATCCTTGTGGAGGAAGCCAAGCTTTCCAAGATTAAGAGCTGGGCCAACAAAATGGAAGCCTTGACTAGCAAGTCAGCTGCTGATGCTGAGGGCTACCTGGCTCACCCTGTGAATGCCTACAAACTGGTGAAGCGGCTAAACACAGACTGGCCTGCGCTGGAGGACCTTGTCCTGCA…	1.0
547	ENST00000231512.5	ENSG00000113583	protein_coding	2188	GTAGAGCCTAGCAACAGCGCAGGCTCCCAGCCGAGTCCGTTATGGCCGCTGCCGTCCCGAAGAGGATGAGGGGGCCAGCACAAGCGAAACTGCTGCCCGGGTCGGCCATCCAAGCCCTTGTGGGGTTGGCGCGGCCGCTGGTCTTGGCGCTCCTGCTTGTGTCCGCCGCTCTATCCAGTGTTGTATCACGGACTGATTCACCGAGCCCAACCGTACTCAACTCACATATTTCTACCCCAAATGTGAATGCTTTAACACATGAAAACCAAACCAAACCTTCTATTTCCCAAATCAGCACCACCCTCCCTCCCACGACGAGTACCAAGAAAAGTGGAGGAGCATCTGTGGTCCCTCATCCCTCGCCTACTCCTCTGTCTCAAGAGGAAGCTGATAACAATG…	1.0
548	ENST00000507419.5	ENSG00000152700	protein_coding	2287	GAGGTCACTCTCTCTATCTATGTCGCCTCAAGCAGCAGTGGCACGCAAAGGTCAGTCAGCCCTGGCCAGGCTGCGCCCTCCCCCCGGACAGCACTCACCGTTGGTGTAGGGAGACCCCGAGGCCAAGGCGGCTCCGTTCTGGGCCTGGAGGCTGGCTGGGGCGCCGCCGGAGGCCGGTATTCCCGGCTGGGACATGATGACTGGGTTGGAAGGGGCTGGTCGGGGTCGACAACAGCGCACAAGAAGAGAGCTGAAAGACCACTGCTGAAAGCGGAGGGAGGAGGCTAACGACTTAAGACTGAAGACTGGGAGAAGAGGGGGGGGCGCATTAAGCCCGAGGCATGGCGCCGCACTCTCCCCAGGCCACCGGCGGCCACAGCCTAGCCTGGGAGCTGAGGC…	1.0
549	ENST00000338051.4	ENSG00000181904	protein_coding	4270	AAGAAATGGGGTCAGCAGGAGTTCCAGCATCTCAGAATTGTGGTGAAAACCAATACAAAAAATGATGCATCCTGTTGCCAGCAGTAATCCAGCTTTCTGTGGGCCTGGCAAGCCTTCCTGCCTCAATGAAGATGCCATGAGAGCTGCTGATCAGTTTGACATATATTCCTCCCAGCAAAGCAAATACAGCCACACAGTCAACCACAAACCAATGGTTTGTCAGAGGCAAGACCCATTAAATGAAACACACTTGCAGACTACAAGTGGCAGAAGCATAGAAATAAAAGATGAACTAAAGAAAAAGAAGAATCTCAACCGATCTGGTAAGCGTGGCCGGCCTTCGGGAACCACCAAATCAGCAGGATACCGGACCAGCACAGGCAGACCCCTGGGAACCAC…	0.0
550	ENST00000358387.9	ENSG00000113621	protein_coding	3090	CTCCGGCTGGCAGCACGACTCGCGTAGCCGTGCGCCGATTGCCTCTCGGCCTGGGCAATGGTCCCGGCTGCCGGTCGACGACCGCCCCGCGTCATGCGGCTCCTCGGCTGGTGGCAAGTATTGCTGTGGGTGCTGGGACTTCCCGTCCGCGGCGTGGAGGTTGCAGAGGAAAGTGGTCGCTTATGGTCAGAGGAGCAGCCTGCTCACCCTCTCCAGGTGGGGGCTGTGTACCTGGGTGAGGAGGAGCTCCTGCATGACCCGATGGGCCAGGACAGGGCAGCAGAAGAGGCCAATGCGGTGCTGGGGCTGGACACCCAAGGCGATCACATGGTGATGCTGTCTGTGATTCCTGGGGAAGCTGAGGACAAAGTGAGTTCAGAGCCTAGCGGCGTCACCTGT…	1.0
551	ENST00000511689.6	ENSG00000113648	protein_coding	1917	CCAGTTCACTCGGCAGCGGCGCCGGGCGGAGGGGGAGAGCGCGGGCCGCGCGGGCGGGAAGCGAAGAGGCGGGCGGGCCAGCGAGGAGCGCGGAGAGAAAAGGCGCGAGCGGCCAGGAGGGCTCAGGCCGAGACACCTTGCAGCTGCCGCCGCCGCCACCGAGCCGCCGCTGTGCTCACTGATCCGCCTCCAGGGCCACCGCCATGTCGAGCCGCGGTGGGAAGAAGAAGTCCACCAAGACGTCCAGGTCTGCCAAAGCAGGAGTCATCTTTCCCGTGGGGCGGATGCTGCGGTACATCAAGAAAGGCCACCCCAAGTACAGGATTGGAGTGGGGGCACCCGTGTACATGGCCGCCGTCCTGGAATACCTGACAGCGGAGATTCTGGAGCTGGCTGGCA…	0.0
552	ENST00000420893.6	ENSG00000031003	protein_coding	3214	CCCGCCAGCCGCTCTCCTCCCGCTCGCCGTTAGGGAGGCTCTGCACCTCAGCCGCCGCCTCTGTCGCCACTCTCTCCCCCTGTTCCGCGTCTGCGTCGCCACCACCGCCGGGGGTATCCGGGGGGTCGCTTACCGGGCTGGCCCCGCGCCACAGCCGTAGCTTTAACCTCCCGTCAGCGGCCGCCCCAGGAAGAGGCTTCTCGGCCGCGGAGCCACTTGGGGCCTCAGTTCTCGCCCTCTTGCCGTCGCCGCGGGTCCTGGAGAAGCGGCCGCGGCCAGGGAACGGGGCATCGCGGTTCCAACGATTAACTGCTGAAGTACTGATCGAGTTCTGCATTTCTTCAATGAGGAACTACAGGCTGATCTTCTGCCATAATCTCAAACAGCCATAAATGACAA…	1.0
553	ENST00000515581.5	ENSG00000170464	protein_coding	1046	GTTGTTATTCTGCCTGCCATGGGCACTGAGTACAGCTGCTCATCATACTGGACTAATCAGGTCAAGGACATGGGGCTTCATTCTAAGTAACTCAGCTGTCATCTTCATTATAAAACCACACATTTTCCTCTGACTCTGGGCAATGACCTGCGTATATAAGCTGTTAGTCATAAGGGCTGGATGGGGCAGCATCTCAATCATATAGGGCACAGGACAGACCTCAGTATCACCAGCAAGAATCCATTACAGTTCAACATGTAGTACCTCCAGACCTTTTCCCTGTGCCCCTGGACTCCAAGGTCTATCCCACCCTCAGCTGTCCATCTTCTAGAGCAGGCGGTCTAGCCTCCCCAAACCAGAAGAACTTCCTTTTTATATTCAACCACCTGATGGATGTCC…	1.0
554	ENST00000651386.1	ENSG00000185129	protein_coding	1919	GCCACGACTTGCCGTCTGCGGCGGCGGCGGCGGCGGCGAGCGGATCCCGCAGGGGAAGGAGGAGGAGGAGGGAGAGCCAAGGGGGCTGTGAGTGAGCGGGAGAAGCAGGGTGTGAGCCGGACTTGCCCATGGGAGGGAGAGCGAGCGAGAGCCGAGCCAGCCATCCGAGCCGCCTCCTCCTCCTCCCCTCGGCGTCCCGCCCCCGCCCGCCAGCCCGCCCTCCTTCCTCCTCAGCCCGCAGAGCCTAAGTGAGGCGCAGCTCGGCTAGCGCCGCTGTCCAGGACAGGTGTGCGCGCGCGCGCCCTCCTCCCCTCCCCCCTTCCTCGCGCCTGTCTCGCGCGCGCCCTCCCTCCCGCCAGCCTGCGCCCTCCCTCACCTGCGGCAGGACAGCGCCCGCCC…	0.0
555	ENST00000357560.9	ENSG00000113108	protein_coding	2131	GCATGTTCGGCGTGTCGGTCTTCAGGCGCCTGATGAGTTCATAGTTGGGCGGTGGTGTCAGCGGTTTCGCTGGCGTTCGTGGGCCTCCCCCGGACCCACACACGGAAACACGCAACCATTCGGGGATCCAGACGCCCGTTTACACGCACCACCCCTGGGCGGGCTGTGCGGCTCAGGCCCTCCCCCGGGACCGGCCCGTGTCCCGCCCCGTGTCCCGCCCCGTATTTGTGCGGCGCCAGCTGGCCCCGCAGCCTGCGGCGCAGAGAGGCTGGGCTTGCAGGCGCAGTAGCTCCAGAGGTCGCGCTGGGCTGAGAGTGCGGGCCGGCAGAGGCTGGCGGGGAGCAGCCGGGGTTATGCTGGGCAAGGATTACATGCTGGCCATCATTCTGGTCAACTGCG…	0.0
556	ENST00000643996.1	ENSG00000112855	protein_coding	2485	AGTGCCGAAGCTGGCTACTAAGGGAACTTGGGAGGATCCCACCTCAGCCTTCGTGACTAGTGAGCAGGGTCTCCAGATCTGAACGCATAGCCTCGCGGCCTGTATTCCAGTAGTGTTACAATCGGTTTTTATCGAGTGCCCACTATGTACTGACACTGAACTAAGCGATTTGGATGCCTGGTCATTTAATCCTTGGAGCAATCTTGAGAGGTTGGAGTTTTGATTTCCATTCTGCAGTTGAGGAAACGGAGGCTGCAAGATTAAATGAATGACTTATACACGGATATGTAGGTGAAGAGTCTTTGCAGGTTGGTGGTCAACAGGGTCAGAGATGCCACAGGTCTGGCCAGTGTCCAGAGAAGCCACATCTCACATTCATTCTTCTGCCAGGTTGCAGAG…	0.0
557	ENST00000518047.5	ENSG00000131504	protein_coding	4668	ATGGAGCCGCCCGGCGGGAGCCTGGGGCCCGGCCGCGGGACCCGGGACAAGAAGAAGGGCCGGAGCCCAGATGAGCTGCCCTCGGCGGGCGGCGACGGCGGCAAATCTAAGAAATTTCTGGAGAGATTTACCAGCATGAGAATTAAGAAGGAGAAGGAAAAGCCCAATTCTGCTCATAGAAATTCTTCTGCATCATATGGGGATGATCCCACAGCACAGTCATTGCAAGATGTTTCAGATGAACAAGTGCTGGTTCTCTTTGAACAGATGCTGCTGGATATGAACCTGAATGAGGAGAAACAGCAACCTTTGAGGGAGAAGGACATCATCATCAAGAGGGAGATGGTGTCCCAATACTTGTACACCTCCAAGGCTGGCATGAGCCAGAAGGAGAGCTCT…	1.0
558	ENST00000432126.7	ENSG00000081791	protein_coding	4907	CTTTCTAGCCGCTGTCCCAAGGGTTGGTCTCGCGCTTTCGGCTGCGAGCTCTCTGTGGTGCTGGCAGCGACATGTGGCGCCTCCCGGGACTCCTGGGCCGAGCTCTTCCCCGTACACTGGGACCTAGCCTCTGGAGGGTGACTCCTAAGTCCACCAGCCCAGATGGGCCTCAGACTACCTCCTCCACTTTGCTGGTTCCTGTGCCTAACCTCGACAGGTCAGGTCCCCATGGCCCAGGCACGAGCGGGGGTCCAAGGTCCCATGGATGGAAGGATGCCTTCCAATGGATGTCTTCCCGTGTCTCCCCGAACACCCTATGGGATGCCATATCTTGGGGCACTCTGGCCGTGCTGGCCCTGCAGCTGGCAAGGCAGATCCACTTCCAGGCATCCCTGCCAG…	0.0
559	ENST00000253814.6	ENSG00000131507	protein_coding	3574	AGGGGCCGCGTCGGAGCCTCGGCGGCGGCGGCGGTGCTTACAGCCTGAGAAGAGCGTCTCGCCCGGGAGCGGCGGCGGCCATCGAGACCCACCCAAGGCGCGTCCCCCTCGGCCTCCCAGCGCTCCCAAGCCGCAGCGGCCGCGCCCCTTCAGCTAGCTCGCTCGCTCGCTCTGCTTCCCTGCTGCCGGCTGCGCCATGGCGTTGGCGTTGGCGGCGCTGGCGGCGGTCGAGCCGGCCTGCGGCAGCCGGTACCAGCAGTTGCAGAATGAAGAAGAGTCTGGAGAACCTGAACAGGCTGCAGGTGATGCTCCTCCACCTTACAGCAGCATTTCTGCAGAGAGCGCAGCATATTTTGACTACAAGGATGAGTCTGGGTTTCCAAAGCCCCCATCTTACAA…	1.0
560	ENST00000424646.6	ENSG00000113580	protein_coding	4591	TTGATATTCACTGATGGACTCCAAAGAATCATTAACTCCTGGTAGAGAAGAAAACCCCAGCAGTGTGCTTGCTCAGGAGAGGGGAGATGTGATGGACTTCTATAAAACCCTAAGAGGAGGAGCTACTGTGAAGGTTTCTGCGTCTTCACCCTCACTGGCTGTCGCTTCTCAATCAGACTCCAAGCAGCGAAGACTTTTGGTTGATTTTCCAAAAGGCTCAGTAAGCAATGCGCAGCAGCCAGATCTGTCCAAAGCAGTTTCACTCTCAATGGGACTGTATATGGGAGAGACAGAAACAAAAGTGATGGGAAATGACCTGGGATTCCCACAGCAGGGCCAAATCAGCCTTTCCTCGGGGGAAACAGACTTAAAGCTTTTGGAAGAAAGCATTGCAAACCT…	1.0
561	ENST00000274496.10	ENSG00000145817	protein_coding	3144	GGAAGCCGTTCTTTGGCCCTGTGACACGTAGCAACGGGGCTGGTTCAGGGTCTGAAACAGAGTTTGGGGGTTGTTTGGGATTAGTGAAGCTACTGCCTTTGCCGCCAGCGCAGCCTCAGAGTTTGATTATTTGCAATGTCAGGCTTTGAAAACTTAAACACGGATTTCTACCAGACAAGTTACAGCATCGATGATCAGTCACAGCAGTCCTATGATTATGGAGGAAGTGGAGGACCCTATAGCAAACAGTATGCTGGCTATGACTATTCGCAGCAAGGCAGATTTGTCCCTCCAGACATGATGCAGCCACAACAGCCATACACCGGGCAGATTTACCAGCCAACTCAGGCATATACTCCAGCTTCACCTCAGCCTTTCTATGGAAACAACTTTGAGGAT…	1.0
562	ENST00000679501.2	ENSG00000113649	protein_coding	4684	GAACGCGGCCCTCTGTAATGGCGGAGCGTGGCGGGGACGGGGGCGAGAGTGAACGATTCAACCCGGGGGAGCTCAGGATGGCCCAACAGCAGGCCTTGAGGTTCCGAGGTCCGGCTCCCCCACCAAATGCAGTGATGCGAGGCCCACCACCTCTGATGCGACCTCCTCCACCTTTTGGTATGATGCGAGGCCCTCCTCCACCACCACGGCCGCCCTTTGGACGTCCTCCTTTTGATCCTAATATGCCGCCAATGCCTCCTCCAGGAGGGATACCTCCACCTATGGGCCCTCCACACCTCCAGAGACCACCTTTCATGCCTCCTCCCATGAGTTCCATGCCTCCTCCTCCGGGTATGATGTTTCCACCAGGAATGCCTCCTGTGACTGCTCCTGGTACTC…	0.0
563	ENST00000340253.10	ENSG00000145868	protein_coding	4401	AGTGCCTCAGCGGTAGGGGCCGGGGAAGTGTCTGTAGCGTCCCTCCCTCTCAACCACAATAACAGGCGGAGGGTCGGCGTAGGTACTTTGAACTCAAGTAAACAAAAGGGAAGATTTTCTCGTTGATACTGGAGACTGCACAACAATGGGGCCACGAAAGAAAAGTGTGAAAACATGTATCATGAATAATGAAATTCCAGAAGAAATGACAGCAGATGAAACAAAGGACTATATGAATCAACTTTCACATGAAGTACTTTGCCATATTTTTAGGTACCTCCCTCTGCAGGATATCATGTGTATGGAATGTCTTTCCCGGAAGCTAAAGGAAGCAGTGACCCTATATCTGCGAGTTGTGAGAGTTGTAGATCTCTGTGCAGGGCGGTGGTGGGAATACAT…	0.0
564	ENST00000394320.7	ENSG00000155846	protein_coding	4803	CTCGGCGTTGACTCCGCCGCACGCTGCAGCCGCGGCTGGAAGATGGCGGGGAACGACTGCGGCGCGCTGCTGGACGAAGAGCTCTCCTCCTTCTTCCTCAACTATCTCGCTGACACGCAGGGTGGAGGGTCCGGGGAGGAGCAACTCTATGCTGACTTTCCAGAACTTGACCTCTCCCAGCTGGATGCCAGCGACTTTGACTCGGCCACCTGCTTTGGGGAGCTGCAGTGGTGCCCAGAGAACTCAGAGACTGAACCCAACCAGTACAGCCCCGATGACTCCGAGCTCTTCCAGATTGACAGTGAGAATGAGGCCCTCCTGGCAGAGCTCACCAAGACCCTGGATGACATCCCTGAAGATGACGTGGGTCTGGCTGCCTTCCCAGCCCTGGATGGTGGA…	0.0
565	ENST00000523767.5	ENSG00000070614	protein_coding	3449	GATTCATTCTGTTCTCCCGGCCCCGAAGGGATGACGAGGCCCTGAGCACCGATCCATGCCCACGCCTGTGGATGAAAGCTGATATGAGGAGGCCCAGGGGACCTGAGGGAGTCGGCTCCCTCTGCTACCTCCTGTCTCTTGAGTATCCTGTGATCGTGACCTGTCCATTCCCACCAGTGCAGGGGTCCATGAGCCCCCAAAGCCTTAGCCCCGTGGGCCCCACGGAGTGAGCGGCATGCAGCACCCCCGGGCCTGTCCAGTGTCCTCTGGCCTGCTGCCCTGCACCCCCAGAAGGCCCTGACGCCCTGGGGCACTTCTGCTCTGCACAGGACCACGCGGGGGTTTGCCATGGTGACATAAAGGGGCGCGGAGGAAGGAAGGAGCGTGACCAGCCTGTGG…	1.0
566	ENST00000357164.4	ENSG00000196743	protein_coding	3603	GCAGTTAACTCCGCCCTGACCCACCCTTCCCGATGCAGTCCCTGATGCAGGCTCCCCTCCTGATCGCCCTGGGCTTGCTTCTCGCGGCCCCTGCGCAAGCCCACCTGAAAAAGCCATCCCAGCTCAGTAGCTTTTCCTGGGATAACTGTGATGAAGGGAAGGACCCTGCGGTGATCAGAAGCCTGACTCTGGAGCCTGACCCCATCATCGTTCCTGGAAATGTGACCCTCAGTGTCATGGGCAGCACCAGTGTCCCCCTGAGTTCTCCTCTGAAGGTGGATTTAGTTTTGGAGAAGGAGGTGGCTGGCCTCTGGATCAAGATCCCATGCACAGACTACATTGGCAGCTGTACCTTTGAACACTTCTGTGATGTGCTTGACATGTTAATTCCTACTGGGG…	1.0
567	ENST00000231061.9	ENSG00000113140	protein_coding	3451	AGACTGCCCGGAGAGCGCGCTCTGCCTGCCGCCTGCCTGCCTGCCACTGAGGGTTCCCAGCACCATGAGGGCCTGGATCTTCTTTCTCCTTTGCCTGGCCGGGAGGGCCTTGGCAGCCCCTCAGCAAGAAGCCCTGCCTGATGAGACAGAGGTGGTGGAAGAAACTGTGGCAGAGGTGACTGAGGTATCTGTGGGAGCTAATCCTGTCCAGGTGGAAGTAGGAGAATTTGATGATGGTGCAGAGGAAACCGAAGAGGAGGTGGTGGCGGAAAATCCCTGCCAGAACCACCACTGCAAACACGGCAAGGTGTGCGAGCTGGATGAGAACAACACCCCCATGTGCGTGTGCCAGGACCCCACCAGCTGCCCAGCCCCCATTGGCGAGTTTGAGAAGGTGTG…	1.0
568	ENST00000322602.9	ENSG00000037749	protein_coding	2891	GGAGCTAGACGGCGGTCGGGTAGGTGACGGCTTGGTTGGGGTCGCTGCGAGGGGACTACTAGGAGCGCCGAGGCGTGAGTCGTAGCCTGTGGCTTGGGGTCGGGAGTGCAGGAGGCGAAAATGTTTGCCATTCTTTTGAAAGTCTGGCCTGGGTGTGGGAGTTCGGTCATCGAACACTTACTGAGAGCCAGATACCTGCCAGGCACTGCCCTGGGCTCCAGGGACACATCAGTCAACGAACGGAAGGGCCCTGCTCTCAAGCAGTGCGAAAAGCAGATTATAAACAAGTCAACAAACGGGATTATCTAAGGTGGTAGTTCTCTACTCACATCTTTTAATCTTGAAGACTAGAAAATATAACTGGATCTACCACTTGTTTGGAAAATTTCTCTACCAAGC…	1.0
569	ENST00000425427.6	ENSG00000164574	protein_coding	4344	GCGGAGTTGGAGCGGGGCCGGCGCCGCAGCCGCTTCTGCTGGCTGAGCTGCTGCCGCCGCCGGGCGGACGGGCGGACGCGCGGAGCTGGGGGCGGCGCGGCGGGGCCGGCGGGGCGCGGCGGGGCTGACCGGCCCCGATGAGGCGGAAGGAGAAGCGGCTCCTGCAGGCGGTGGCGCTGGTGCTGGCGGCCCTGGTCCTCCTGCCCAACGTGGGGCTTTGGGCGCTGTACCGCGAGCGGCAGCCCGACGGCACCCCTGGGGGATCGGGGGCGGCGGTGGCGCCGGCGGCGGGACAGGGCTCACACAGTCGACAAAAGAAAACGTTTTTCTTGGGAGATGGGCAGAAGCTGAAGGACTGGCATGACAAGGAGGCCATCCGGAGGGACGCTCAGCGCGTAG…	1.0
570	ENST00000524248.5	ENSG00000155506	protein_coding	2128	ACGTGGTGCCTCCCCGCGCGGGGAGCGGCATGTGACTGCCGACCGGCGCTCCGCGAGTCCTCCCTCTCCCTCCTCCGCGTTTTGGTCCTTTTGGACCGTGCCCCTTTCCGGGGGGAGAACACTCTGCTCCAGCCAAGGTGGTGAGGGCAGCTGTTCCTAAACAGCGCAAAGGCAGCAAGGTTGGTGACTTTGGAGATGCAATCAATTGGCCCACACCTGGAGAGATAGCCCACAAGAGTGTTCAGCCACAGTCCCACAAGCCTCAGCCTACCCGTAAACTGCCACCCAAGAAGGACATGAAGGAACAGGAGAAAGGAGAAGGGAGTGATAGTAAGGAGAGTCCAAAAACCAAATCAGATGAATCAGGGGAGGAAAAGAATGGAGATGAGGATTGCCAGC…	1.0
571	ENST00000393915.9	ENSG00000072571	protein_coding	3016	AATCCGCATTCAGTTGTCGAGGAGTGCCAGTCACCTTCAGTTTCTGGAGCTGGCCGTCAACATGTCCTTTCCTAAGGCGCCCTTGAAACGATTCAATGACCCTTCTGGTTGTGCACCATCTCCAGGTGCTTATGATGTTAAAACTTTAGAAGTATTGAAAGGACCAGTATCCTTTCAGAAATCACAAAGATTTAAACAACAAAAAGAATCTAAACAAAATCTTAATGTTGACAAAGATACTACCTTGCCTGCTTCAGCTAGAAAAGTTAAGTCTTCGGAATCAAAGAAGGAATCTCAAAAGAATGATAAAGATTTGAAGATATTAGAGAAAGAGATTCGTGTTCTTCTACAGGAACGTGGTGCCCAGGACAGGCGGATCCAGGATCTGGAAACTGAGTT…	1.0
572	ENST00000522176.1	ENSG00000120137	protein_coding	552	CGGAGTCGCCGCCTCTGCTCTCAGTGCCCCGGATCGGAGGCCGTCCATCGCCCCTCGGGCCGACGCCATGAAGATCAAAGATGCCAAGAAACCCTAAAACGCAGATAAACAAGAAAGATAAAGTCACCCGTATTCCCCGCACCCGGAGCGAACCGCTATTAATATTATGCTTTCCCATGGTTTGGCATGGACATTGGGGGAACTCTAGTAAAGCTCTCGTACTTTGAACCTATTGATATCACAGCAGAGGAAGAGCAAGAAGAAGTTGAGAGTTTAAAAAGTATTCGGAAATATTTGACTTCTAACGTGGCATATGGATCCACCGGCATTCGGGATGTACACCTTGAACTGAAAGATTTAACACTTTTTGGCCGAAGAGGGAACTTGCACTTTATCAGG…	0.0
573	ENST00000523189.6	ENSG00000204764	protein_coding	4440	GCCGCCTCCTGGGAAGATGGCGCTGCACTTCCAGAGTTTGGCTGAATTGGAAGTGTTATGTACTCATCTCTACATAGGGACTGATCTTACACAAAGAATAGAGGCTGAGAAAGCACTCTTGGAACTTATTGACAGTCCAGAATGTCTCAGCAAGTGTCAACTTTTATTAGAACAAGGAACAACATCCTATGCTCAGCTCCTTGCAGCAACATGTCTTTCAAAACTTGTCAGCCGAGTCAGTCCTTTACCTGTTGAGCAGAGGATGGACATCAGAAACTACATTCTGAATTACGTGGCATCACAGCCCAAGCTGGCTCCCTTTGTCATCCAAGCTCTTATTCAAGTCATTGCTAAAATCACTAAGTTGGGGTGGTTTGAGGTTCAGAAAGACCAATTTGT…	0.0
574	ENST00000693299.1	ENSG00000113719	protein_coding	2970	GTTGGCAGCGGGCTCGGACCCACGCGGCGCCGCGGCCCGCCTGGCCTGCAGCGCTCCCACCCCCGGCGGCGGCACGATGCCCTTTGACTTCAGGAGGCCCACAAGGTGGTTTACCACGTGCTGTTGTTGCCTGGAAAGGTATTGCGCAGGATGCCATGTGGTATGATGTCCCTGGCCCCAGCAGCCCCAGTGACTGGTGAGCGGCTCCTAGGTCTGCTCCTGCCTCCAGTAGAAGCAGCCACAGGAGTCCTGGCCACAGCCCCCATTGCGGCCCCCATCGTGCTGGGTGCTGGCTTTTGGAAATCCCTGCATACCCGCAACGGCTCCCGTGGTGGGGGTGGAGGTGGAGGAGCTGGTCAGGCCACCCAGAGGCATCTTCCTCAGTGGAGCCTTCTGCCA…	1.0
575	ENST00000329198.5	ENSG00000183072	protein_coding	1558	ACATCCAGAGCTGGCCGACGGGTGCGCGGGCGGGCGGCGGCACCATGCAGGGAAGCTGCCAGGGGCCGTGGGCAGCGCCGCTTTCTGCCGCCCACCTGGCGCTGTGAGACTGGCGCTGCCACCATGTTCCCCAGCCCTGCTCTCACGCCCACGCCCTTCTCAGTCAAAGACATCCTAAACCTGGAACAGCAGCAGCGCAGCCTGGCTGCCGCCGGAGAGCTCTCTGCCCGCCTGGAGGCGACCCTGGCGCCCTCCTCCTGCATGCTGGCCGCCTTCAAGCCAGAGGCCTACGCTGGGCCCGAGGCGGCTGCGCCGGGCCTCCCAGAGCTGCGCGCAGAGCTGGGCCGCGCGCCTTCACCGGCCAAGTGTGCGTCTGCCTTTCCCGCCGCCCCCGCCTTC…	1.0
576	ENST00000298569.9	ENSG00000122203	protein_coding	2786	GGTACTGCTACCTAGTGGGTCTTGGGGACCTTCGAAATCGCCGCCGCTCTCACAATGGCTTGGGTCCAGACTGCGCCACAGCCTCTCGGGAGACGTGGGCCCTCGGAACCTTTTTAGTGCCGGACTCCGGGCCGCAGGCAGTCCCGCGGCAGCAGGATCACAGAACCTCTGGATGGACTCTTCCTGGGAAGCTTTGCTACTTTGCAGCAGCTGGACCATGTTCCTCATTAACATCTGTCTGTCCGCTTAGTCATCACATCATTTCACTGTGGTGGCAGGGACTCAGCTCGGAATTCTGTATAGAAAAAGCACCTGGATCCCAGTCTTTCAATGGCTTCAAGACAACCAGAAGTGCCTGCTCTTGAGGCTAGTGCGCCTCTAGGCAAGATGTCCCTGCCC…	1.0
577	ENST00000261942.7	ENSG00000113194	protein_coding	4485	AGGAGCGTAGAGGCGGCGGCAAAATGGCGGCGCCTGAGGAGCGGGATCTAACCCAGGAGCAGACAGAGAAGCTGCTGCAGTTTCAGGATCTCACTGGCATCGAATCTATGGATCAGTGTCGCCATACCTTGGAACAGCATAACTGGAACATAGAGGCTGCTGTACAGGACAGATTGAATGAGCAAGAGGGCGTACCTAGTGTTTTCAACCCACCTCCATCACGACCCCTGCAGGTTAATACAGCTGACCACAGGATCTACAGCTATGTTGTCTCAAGACCTCAACCAAGGGGGCTGCTTGGATGGGGTTATTACTTGATAATGCTTCCATTCCGGTTTACCTATTACACGATACTTGATATATTTAGGTTTGCTCTTCGTTTTATACGGCCTGACCCTC…	1.0
578	ENST00000303991.5	ENSG00000169258	protein_coding	4234	GCGGGAGCGCGGAGCCGGCGCTGGGGACGGCGGCGCCGAGTCTGCGGGTCCTCCCGCCAGCCCGGCCGGAGGCAGCCGAGGCCGCTCGGGCGGCGGCGGCGGCGGCGGCGGGAGCCGGAGCGCATCTCGCCCAGGAGCCGGAGCAGCGGCACTGCCTGAACCAGACAGCAGCCTTGGGTGCAGGCGTGGTCATGAGGGCAGATGGACACTGCTGAAGACCCGGCCTGGCTCCAGCTGCTTCAAAAGGATTCCAGCCCCCCAGGACCCCGACCCACAGCCTTCTTCTGCCCACAGGATGGGAGCCTGGGGGCTGGCAGCTCGGCTATGAGGGATTACTGCCCCTCCCAGCAAAAGGCAAGCCCTGCACCCCCCAGGCACACCCCTGACCAAAGCCCAGGC…	1.0
579	ENST00000508029.6	ENSG00000165671	protein_coding	3192	AAAACCTCCTCTGGGGGAGGGAGGGAGAGAGAGAGGAAGGGGGAGCCCCACAACCGTCTAGGAATGCTCAGCCCCTGGGCCCGTGCAGGGCGGGAGAGCCGGGCCTCAGCACATCCTGTAGTCTGTGGAGCAGGACAGGTCGCACAGATGGCCCCTGAAATCTAGGTTGATGGTGAAGTCCCGGTCCCAGTTCTTGGCGTTGGGCCGCATGCCGATGGTGCCGAAGATCTCCTCGCCCGTCTTCAAGGAGGCAGCCTTCTGTGCTGTGATTCTTGCCCTGCTGCTTTTCATCGTGAATGCCTGAACATTGATATCCCTGAAGGAAACTGGTATTGCAATGACTGTAAAGCAGGCAAAAAGCCACACTACAGGGAGATTGTCTGGGTAAAAGTTGGACGA…	1.0
580	ENST00000355841.7	ENSG00000196923	protein_coding	1712	GTCAGAACACTGGCGGCCGATCCCAACGAGGCTCCCTGGAGCCCGACGCAGAGCAGCGCCCTGGCCGGGCCAAGCAGGAGCCGGCATCATGGATTCCTTCAAAGTAGTGCTGGAGGGGCCAGCACCTTGGGGCTTCCGGCTGCAAGGGGGCAAGGACTTCAATGTGCCCCTCTCCATTTCCCGGCTCACTCCTGGGGGCAAAGCGGCGCAGGCCGGAGTGGCCGTGGGTGACTGGGTGCTGAGCATCGATGGCGAGAATGCGGGTAGCCTCACACACATCGAAGCTCAGAACAAGATCCGGGCCTGCGGGGAGCGCCTCAGCCTGGGCCTCAGCAGGGCCCAGCCGGTTCAGAGCAAACCGCAGAAGGCCTCCGCCCCCGCCGCGGACCCTCCGCGGTA…	0.0
581	ENST00000524677.6	ENSG00000146067	protein_coding	3231	GAGGGGGGGAACCGGGCGCCGCCATATTGGCTGTTGTCCTGTGAGGGGAGCGGTAGCGGCGGCGGCGGCGGCGGCGGCGGCGGCGGCGGCGGCGGCGTGTGGAGCGAGGGAGCGGCGCGAGCGGCGGCATGACGCGGAGGCGGAGCAGGCCGAGCGGCGGTGCGGGCAGGCGCGAGCGGGCTCGGGCCGCGGGGCCGCAGAAGCCCCAGGCGCCCGAGCCCCCGCCGCCGCCAAGCCTGGAGGCGGGAGCGGGTGCAGGCCCTCCGGAGGCGCCGGCGGAGCCCGACCACGACGGCCCCAGGGAGGATGACGAACCCAACCTGGTGCCCGGCCCGCAGGTCCCCCCCGCCTCCAGCCAGCCTGTGCAGACTTGCTGCCTGCTGTGTCACCGGGAACGCA…	0.0
582	ENST00000332598.7	ENSG00000184840	protein_coding	2546	AGGTGGAGCAAGATGGCTGTGGAGCTGGGCGTGCTGCTCGTCCGGCCCCGGCCCGGAACCGGGCTGGGTAGAGTGATGCGGACCCTCCTGCTGGTGCTGTGGCTGGCGACGCGCGGAAGCGCGCTCTACTTTCACATCGGAGAGACGGAGAAGAAGTGCTTTATTGAGGAGATCCCGGACGAGACCATGGTCATAGGAAACTACCGGACGCAGCTGTATGACAAGCAGCGGGAGGAGTACCAGCCGGCCACCCCGGGGCTTGGCATGTTTGTGGAGGTGAAGGACCCAGAGGACAAGGTCATCCTGGCCCGGCAGTATGGCTCCGAGGGCAGGTTCACTTTCACTTCCCATACCCCTGGTGAGCACCAGATCTGTCTTCACTCCAATTCCACCAAGTTC…	1.0
583	ENST00000316308.9	ENSG00000113240	protein_coding	2504	GACGGCGCTGCCGCCATTTTGTGGGGTGTTTGTCGCAGCGGCCGAGGAGGGAAGACGGCAGTTTGGCGACATTTCTCGGCCGAAGGGCCATTTGCTTTTGCGGAGATGCGGCATTCCAAAAGAACTCACTGTCCTGATTGGGATAGCAGAGAAAGCTGGGGACATGAAAGCTATCGTGGAAGTCACAAGCGGAAGAGGAGATCTCATAGTAGCACACAAGAGAACAGGCATTGTAAACCACATCACCAGTTTAAAGAATCTGATTGTCATTATTTAGAAGCAAGGTCCTTGAATGAGCGAGATTATCGGGACCGGAGATACGTTGACGAATACAGGAATGACTACTGTGAAGGATATGTTCCTAGACATTATCACAGAGACATTGAAAGCGGGTATCGA…	0.0
584	ENST00000356731.9	ENSG00000169045	protein_coding	3667	GTGCTGCTAGAAACCACGAACATTAGTCATCTCGCAGCATGTGTGCACATGGGGTGACCCGGGGGCCTCCTCGAATGCAGCGTCTACGCCTGGTGAATGGACGCACTCTTACCAATTCTGCTCTGGGAGATGCAGCGGTAACCTACCGAGCGCAGAGGCCGGCGCGCACCCGTGGAGCCCGCGCTCGCGATCCCTCCTCGTGCCAGGGCCCCAGGGCAGTCAAGGCCTGCCGACCGTTAGGCGGGTCAAGGGGTACACAGGGTGCGAATTCGTTAGGCAAAAGCTGGGTACAGGCGCGAGCCACAGGCACGGAAACCTCGCGCCGACCGGGGCCCTAGGCCCGACGACGGCAGGTAAGGGGAAGTGGAGGCACACAGGGCTGGGACGTGCCCCAGGCAC…	0.0
585	ENST00000504343.1	ENSG00000113300	protein_coding	706	GCATGCCCAAAGAAAAATACGAGCCCCCTGACCCTCGGAGGATGTATACAATTATGTCTTCTGAGGAAGCAGCAAATGGAAAGAAATCCCACTGGGCAGAGCTTGAAATAAGTGGAAATCCCCTTACCCAGGATATATTGAACCTTTATCAGGAACCAGATGGAACAAGACGGCTGCTGAACTATTTGCTTGATAATTTGTCAGTTACAACAGAACAACCACCTCCAAGGTCTTGGATTATGTTACAAGAACCAGATAGGACAAGGCCAACTGCCTTGTTTTCTGTCATGTGCTATAATGTTCTTTGTGATAAATATGCGACCCGGCAGTTATACGGCTACTGTCCATCATGGGCGCTAAACTGGGACTACAGGAAAAAGGCCATTATTCAAGAAATCT…	0.0
586	ENST00000446023.6	ENSG00000131446	protein_coding	3175	GTGTGGATGGATGTGTGTTGAGAGAGAGAATGGATGTGTGTGTGTTTACGAATAAACTTGGAGGGGAGGGGGCAACAGGGGTGGGTTTTCGGGCTGAGAAATGGGAACACTGTGGGGCTGCTGCAAGCAGGACTTGGGCCTTAAACATTCCAGGAGAGTGTTCTCGGGAGTAGCCCCGGGAAGGACTTTAACAGAGGTTAACACAGAAATCTGCCTCCTGGGCCATGCCGCTTCTAAGGCCTGTTTCTTCTCATGAGCCCCAGCACAAGACAGATGGGCCAGTTCTCACAGTGGATAACTTCCCCTGCCTGAGCAAGAGATGGGATAGTATCTGGGATCTGTCCATCACCAGACTCTGAGCTTAATAAGGCAGCTGAATGAAGGGAGGTAACGGACCCC…	1.0
587	ENST00000512132.5	ENSG00000196670	protein_coding	4010	GTGCGGTCCGCGCTTTTGTCCCGCTGGCGGCCGGGTTCCCGCGGCGCCGCCACAGCCAGTTGCCTTCTTCCTCATCTCTGCAGTAACTGTCTTCATGGTTTCATAGCCTTCTCCCTGATACCCCTCCCCAGTGTCACATTTGAAGACGAGCACTGAGGATGAGGAACCAACTGAAGAATATGAAAATGTTGGAAATGCAGCATCTAAGTGGCCAAAAGTGGAGGATCCTATGCCTGAATCTAAGGTTGGTGACACATGTGTTTGGGATAGCAAGGTAGAGAATCAACAGAAAAAGCCTGTGGAAAACAGGATGAAGGAGGACAAAAGCAGCATCAGGGAAGCAATCAGCAAAGCCAAGAGTACAGCAAATATAAAGACAGAACAGGAAGGTGAGGCATC…	0.0
588	ENST00000645481.2	ENSG00000137273	protein_coding	2451	AGAGCGAGGAGCGCTCCTGAAGGGAGACGTCGGGCTCGTCCCCGGGGTCCAGGCCGCGGTCCCACTCGCGGGCGCAGTCGCCCGGCGCCGGCCGCTCGGCCCCGCGGCCTGGGAGGCCGTTGCGCAAGGCAGGGCCCGCGGCTCGGGGAGGGATGCGCCGGGCGTTGCCTCCCGCCCGCCGCCGCCGCCGCCGCCAGAAGCCCCAGAGGAGCTGAGGGAGGCGACGCCGAAGCGCTGGCCCGGAGTGGCCACGGCTGCAGCCCGGGCGGCGGGCTAGGGCGCTCGCAGGGCTTCTGGGCCGACCCCGCTCCGGCGCCTCCGCTTCCCGCCCGGGGCCCGCCCTCGCGGCCCGGCCTCGCTCCCGGGTCCCAGATGACCACCGAGGGCGGGCCGCCGCCG…	1.0
589	ENST00000259808.9	ENSG00000137275	protein_coding	4092	AGTCCACGCCCTCCAGCCGGGCGCGCTCGACGCGGACGGCGGGCCAGCTGCCGGAGCGCGGCGACTCCAGGGGACCCACAGCTGGGGCGCCAGAGCGCGGCCATCCGGGCGGGGCCGACGGAGCGCGGCAGGACTTGGCTGGACGGCGCGGCCACGGAGAAGGGCGCGGGTACAGCTCTGCCGGGGGGGGAAAAAGTGGTACCATTTTGGGCGTTCTTGAGCTTCAGAATGCAACCAGACATGTCCTTGAATGTCATTAAGATGAAATCCAGTGACTTCCTGGAGAGTGCAGAACTGGACAGCGGAGGCTTTGGGAAGGTGTCTCTGTGTTTCCACAGAACCCAGGGACTCATGATCATGAAAACAGTGTACAAGGGGCCCAACTGCATTGAGCACAAC…	1.0
590	ENST00000473000.2	ENSG00000180822	protein_coding	4603	GGCGGGGCTGGCAGCGGCGAGGACCCGGGTCTGGCGCTGTGGGCCGGGAGCCGTGGGGCGGCATGGAGGGGCTGGTTGTCGCCGCCGGCGGGGACGTCTCCCTGCACAACTTCAGCGCGAGGCTGTGGGAGCAGCTGGTCCACTTCCACGTCATGCGGCTGACGGACTCGCTGTTCCTGTGGGTGGGGGCCACGCCGCACCTGCGCAACCTCGCCGTGGCCATGTGCAGCCGCTACGACTCCATCCCCGTGTCTACCTCCCTCCTTGGAGACACTTCCGACACGACCTCTACTGGCCTTGCCCAGCGCCTAGGTATGTACCCACAGCTGGCGCTGCATGGCCAGCCAGGTGGGGCCCACTCTTTAATGGAACCATGAAGCAAGTCCCTTCGGAAGTAAA…	0.0
591	ENST00000380302.8	ENSG00000137266	protein_coding	2883	AAACAGCCCCCACCCTGGAAGCCTCAGGTGCCTTCCTTCCTCCCCTTGGTGGGGTGAGGACGACCGGGATGAGTCGTCTGAGAAGCACTTTGAGGGGGGAGGAGCTGAAGGCCACACCTGGAAGGGCGATTTATTCCTTGGGCGCTGCCAGGTGTCTGCCGCCTTCACCCAGAAACCGATGATGTTCGGAGCCAGTGGGATCTTGTGTGTGATAATGCCTGGAAGGTCCATATCGCTAAGTTCTCCTTACTGGTTGGATTAATCTTTGGCTACCTAATAACTGGATGCATTGCTGACTGGGTCGGCCGGCGGCCTGTGCTGCTGTTTTCCATCATCTTCATTCTGATCTTTGGACTGACTGTGGCACTGTCAGTGAATGTGACAATGTTCAGCACACTC…	1.0
592	ENST00000379715.10	ENSG00000124802	protein_coding	1047	GCGTCTGCCAGGAGCTACGGCCGGAAGATGGCGGCGGCCGCAGAGTTGTCGCTACTGGAGAAGTCCCTGGGACTGAGTAAGGGGAATAAATACAGTGCTCAGGGCGAGCGACAGATTCCAGTTCTTCAGACAAACAATGGTCCAAGTCTAACAGGATTGACTACTATAGCAGCTCATCTAGTCAAGCAAGCCAACAAAGAATATTTGCTGGGGAGTACTGCAGAAGAAAAAGCAATCGTTCAGCAGTGGTTAGAATACAGGGTCACTCAAGTAGATGGGCACTCCAGTAAAAATGACATCCACACACTGTTGAAGGATCTTAATTCATATCTTGAAGATAAAGTCTACCTTACAGGGTATAACTTTACATTAGCAGATATACTATTGTACTATGGACTT…	0.0
593	ENST00000416247.4	ENSG00000224531	protein_coding	4887	GGAGAAGCCGCTACAGCCGCGGCCGGGCGACGCTGACATCTGGCATCCCTGGGGTCTCAGAGACACGGGTGGACAGCGACGAGGGCCTTGTGGCCGCCGTGTGTACCCGTGCTTACCCTCTGTCCTCCCTACAGGCGCGCGGCGTCCGCCATGGAAGCGCATCCGACCGCTGGGGTCTCTGGGTGCCGCGGCCTCGGCTCTCCGGGGCGATGAGGGACTAGAGGCGCCCTGAGGCCCGCCTGCCTCCCGCGCTCTGGCCACCCCGGCGGGAAAAGGATCGGGCGGGCGGGCGGTCCCACAGTGCCCGCCTTTGCGCCGCCCCACCCCCTGGGGGCGCTGCCGAGGGGGCGCCAGCCGCCCATGCCGCCCCGGCGCCCAGCCGCGCCTGGCGCCCGCCGC…	1.0
594	ENST00000672352.1	ENSG00000112294	protein_coding	4685	GACCCGGCCAGCGGCGCCGCTCTGGGCATGGTAGCCGACTGCGGGGTGCGAGAGGCCCGCGCCGCCGTGCGCGCTGCCTACGAGGCTTTCTGCCGCTGGAGGGAGGTCTCCGCCAAGGAGAGGAGTTCATTACTTCGGAAGTGGTACAATTTAATGATACAAAATAAGGATGACCTTGCCAGAATAATCACAGCTGAAAGTGGAAAGCCACTGAAGGAGGCACATGGAGAAATTCTCTATTCCGCCTTTTTCCTAGAGTGGTTCTCTGAGGAAGCCCGCCGTGTTTACGGAGACATTATCCACACCCCGGCAAAGGACAGGCGGGCCCTGGTCCTCAAGCAGCCCATAGGCGTGGCTGCAGTCATCACCCCGTGGAATTTCCCCAGTGCCATGATCACC…	1.0
595	ENST00000356709.9	ENSG00000124508	protein_coding	3583	GGGACTTTTTGGACACCCAGAGAACAGGTCCCAGATACCGAGTCCGCAACTCCAAACATCGCGATTAATAGGAGGCCTCTGGTCTCTGCCTGCCCTGGGTGCTCATGGAACCAGCTGCTGCTCTGCACTTCTCCCTGCCAGCCTCCCTCCTCCTCCTCCTGCTCCTCCTCCTTCTCAGCCTGTGTGCACTGGTCTCAGCCCAGTTTACTGTCGTGGGGCCAGCTAATCCCATCCTGGCCATGGTGGGAGAAAACACTACATTACGCTGCCATCTGTCACCCGAGAAAAATGCTGAGGACATGGAGGTGCGGTGGTTCCGGTCTCAGTTCTCCCCCGCAGTGTTTGTGTATAAGGGTGGGAGAGAGAGAACAGAGGAGCAGATGGAGGAGTACCGGGGAA…	1.0
596	ENST00000429381.5	ENSG00000112763	protein_coding	3113	CGTTTCCTGCATCTCCAAACATGGCGACCTAGGAGAAGGGGAAGAACAATTTTTTCTCCTCTTTTGGGAAGGTTTGTGTCTAGTAGTGCCTGTGCCCCTGGGCAGATTGGAGAGAAGAGGGACGACTGGAGAATCGTCGAGAACCAGCGGAGAAAAGAAAAAGCAACGTTTAATTCTAGAAGGCCTCCTGTCCCTGCCTGCTCTGGGTGCTCATGGAATCAGCTGCTGCCCTGCACTTCTCCCGGCCAGCCTCCCTCCTCCTCCTCCTCCTCAGCCTGTGTGCACTGGTCTCAGCCCAGTTTATTGTCGTGGGGCCCACTGATCCCATCTTGGCCACGGTTGGAGAAAACACTACGTTACGCTGCCATCTGTCACCCGAGAAAAATGCTGAGGACATGG…	1.0
597	ENST00000622479.4	ENSG00000181315	protein_coding	4882	GGGGGTGGGGCTGCGCCGGCCTCTTCCCAGCCAGCTTGAAAGGGTTTGCGTAGCCGGCCTTGTGGGCCCTTGAAGCGCTCTGTTAAAGCGCTCTGTGGGCGGCCTGGCCCCAACTCCTCTAGTCTAGGCGCACGAAGGGAGTTGCTCCTAGGTCTTGTCCGTGCCGGGTTCGCTTTTCTTTCCTTCCCGAAGCCTGGCCCTTAGATCTACTATCGCAGAGTCTGCGGCCGCCAGGAAGCCCAGATTCGAGTGTCCGGAGAGTAACCGGAAGTGCTGTCCCCAGGCCTAGGGGCGGCGCCGGCGGCTGCCAGGAGCTGGTCGGAACTGATGGCTACCAGTGGCAGGTACTTCCTGCAGGAGAAACAGTGTAAGCAAAGATGGGAAGAGGAGAGGCAAGAA…	1.0
598	ENST00000244576.9	ENSG00000124613	protein_coding	4042	AGTGTGGTCTCTGTTTTGCAACTGGTCGTCCGCGTCAGGAGACTTAGGTCCAGGCGACTGCCCAGACAATGACTGGTCCCGCATACCGAGCAGAGCATGATCAGCAGCAGTCTGAGTGGAAGAGTGCCTGTGATCTTAGGGAACCTGATGGGCGTTGGAGCAGCGGTTCGACGCATGGGTTTCTCTTTAATCCTTCCGACTTCCCCAAGCCCAGCGCACTCAGGTTCCGCTCCAAGTGCGGGACCCGCCCGGGGTGTGTCGGGGGTACTCGGCCGGAGGCGGCCGGTGAGTGAGGCTTACAGGGCCCCGGGACCAAGGAACCCCAGCATGTTAATTGAACTTGATCACCCAGTTGAAGGAAGAATAATAGTAGATGTTGGATCTTCAGGAAGCTGAAGA…	0.0
599	ENST00000376630.5	ENSG00000204592	protein_coding	2548	CTCAGGACTCAGAGGCTGGGATCATGGTAGATGGAACCCTCCTTTTACTCCTCTCGGAGGCCCTGGCCCTTACCCAGACCTGGGCGGGCTCCCACTCCTTGAAGTATTTCCACACTTCCGTGTCCCGGCCCGGCCGCGGGGAGCCCCGCTTCATCTCTGTGGGCTACGTGGACGACACCCAGTTCGTGCGCTTCGACAACGACGCCGCGAGTCCGAGGATGGTGCCGCGGGCGCCGTGGATGGAGCAGGAGGGGTCAGAGTATTGGGACCGGGAGACACGGAGCGCCAGGGACACCGCACAGATTTTCCGAGTGAATCTGCGGACGCTGCGCGGCTACTACAATCAGAGCGAGGCCGGGTCTCACACCCTGCAGTGGATGCATGGCTGCGAGCTGGGGC…	1.0
600	ENST00000259953.8	ENSG00000137404	protein_coding	1755	ATTTGCCATTCTTAGCAACTGGCCAGTCAACAACTCAACTTTATAATGGGAAAACTAGACGAGCTGAGATTCAACCCACGTGAGCGGCTGCAGAGCCGCTACCCTTAACAGCTCTCTCTCGGGATTCTAACATTCCCTTCTGTGACGGAGAGACAGCAGGCCGGGACACGCATCCCAGGACGGATCCACAGCTGGATGGGGAAGGCTGCGCCAGGCGGGCCGGAAGCCTGGCGGTGGCGTGCAGGAGCCCCGCCCTCCTGGGCTGGATTCAGCCGGGGGCGGGGCCGCGGGCGGGGCCTGTGGCAGCGGGAATCCCGACCCCGCCCCTTTCCCCACCCCTCCATTTCTCGCCATGGCCCCTGCACTGCTCCTGATCCCTGCTGCCCTCGCCTCTTTCAT…	1.0
601	ENST00000383329.7	ENSG00000204525	protein_coding	1554	TCCCCAGAGGCCGAGATGCGGGTCATGGCGCCCCGAGCCCTCCTCCTGCTGCTCTCGGGAGGCCTGGCCCTGACCGAGACCTGGGCCTGCTCCCACTCCATGAGGTATTTCGACACCGCCGTGTCCCGGCCCGGCCGCGGAGAGCCCCGCTTCATCTCAGTGGGCTACGTGGACGACACGCAGTTCGTGCGGTTCGACAGCGACGCCGCGAGTCCGAGAGGGGAGCCGCGGGCGCCGTGGGTGGAGCAGGAGGGGCCGGAGTATTGGGACCGGGAGACACAGAAGTACAAGCGCCAGGCACAGGCTGACCGAGTGAGCCTGCGGAACCTGCGCGGCTACTACAACCAGAGCGAGGACGGGTCTCACACCCTCCAGAGGATGTCTGGCTGCGACCTGGGG…	1.0
602	ENST00000375650.5	ENSG00000204388	protein_coding	2517	AAACGGCCAGCCTGAGGAGCTGCTGCGAGGGTCCGCTTCGTCTTTCGAGAGTGACTCCCGCGGTCCCAAGGCTTTCCAGAGCGAACCTGTGCGGCTGCAGGCACCGGCGTGTTGAGTTTCCGGCGTTCCGAAGGACTGAGCTCTTGTCGCGGATCCCGTCCGCCGTTTCCAGCCCCCAGTCTCAGAGCGGAGCCCACAGAGCAGGGCACCGGCATGGCCAAAGCCGCGGCGATCGGCATCGACCTGGGCACCACCTACTCCTGCGTGGGGGTGTTCCAACACGGCAAGGTGGAGATCATCGCCAACGACCAGGGCAACCGCACCACCCCCAGCTACGTGGCCTTCACGGACACCGAGCGGCTCATCGGGGATGCGGCCAAGAACCAGGTGGCGCTGAAC…	1.0
603	ENST00000375631.5	ENSG00000204386	protein_coding	3353	CTCTGTGGAGTCTAGCTGCCAGGGTCGCGGCAGCTGCGGGGAGAGATGACTGGGGAGCGACCCAGCACGGCGCTCCCGGACAGACGCTGGGGGCCGCGGATTCTGGGCTTCTGGGGAGGCTGTAGGGTTTGGGTGTTTGCCGCGATCTTCCTGCTGCTGTCTCTGGCAGCCTCCTGGTCCAAGGCTGAGAACGACTTCGGTCTGGTGCAGCCGCTGGTGACCATGGAGCAACTGCTGTGGGTGAGCGGGAGACAGATCGGCTCAGTGGACACCTTCCGCATCCCGCTCATCACAGCCACTCCGCGGGGCACTCTTCTCGCCTTTGCTGAGGCGAGGAAAATGTCCTCATCCGATGAGGGGGCCAAGTTCATCGCCCTGCGGAGGTCCATGGACCAGGGC…	1.0
604	ENST00000375203.8	ENSG00000213676	protein_coding	2626	CTTGGGAACCGTCTCCTGGTTGGGGGGTGGGGGGGAAAGATGGCGGAGCTGATGCTGCTCAGCGAGATTGCTGACCCGACGCGTTTCTTCACCGACAACCTGCTTAGCCCGGAGGACTGGGGTCTGCAGAACAGCACCTTGTATTCTGGCCTAGATGAAGTGGCCGAGGAGCAGACGCAGCTCTTCCGTTGCCCGGAGCAGGATGTCCCGTTTGACGGCAGCTCCCTGGACGTGGGGATGGATGTCAGCCCCTCTGAGCCCCCATGGGAACTCCTGCCGATCTTCCCAGATCTTCAGGTGAAGTCTGAGCCATCTTCCCCCTGCTCTTCCTCCTCCCTCAGCTCCGAGTCATCGCGTCTCTCCACAGAGCCATCCAGCGAGGCTCTTGGGGTAGGGGAG…	1.0
605	ENST00000374677.8	ENSG00000112473	protein_coding	2413	CTGTTCTCGCGGGATCTAAAGGCGGGACTGCCACGTCCAAGCAAACCGGGAAAGGAGAGGATCCCGGAGCCGGTGAGAATTCTCTGTTTTTTCTCTACCATCCTTTCCAGGCCTTTTCCTCACCTAATGAGTCGTAGAGACGAGGGCCCAGAGAGTCTGTAAAGTGGCTGGTGAAAGATTAGTGTCCCAGGGCCCTACATCCGGGAGGTGGTTCGGGATAAAGAGAACTAGTCTTGGGAACAATGTAGGTGGGAACTTAAGGGAATGGGAGAGCGGCCCATAGAGGTGGACGGAGGGCGCGATTGGAGTAAAGCGGACCCTGTGTAGGTATAGAGTTGAGTCAAGTGGAGTCACTGCCTCTGTCCCTCTGGTCAGCGTGATGGCCAGAGGCCTGGGGGC…	1.0
606	ENST00000374023.8	ENSG00000196821	protein_coding	4338	AGAGTGAGTTTACCCCTATGAGACTGTGAGAGGCCCGGGGCCTACCTCAAAGGAGCGGGGTCGCGAAGCTAGCTAGCAGCGGCCCCCCTCCAGGTCCCCGGGCCCGGCGGCGCGGCGGCGGCTTGGTTGTGAAGAGGCGGGGAAGCGGGTGTCCGGTCCCCGCCATGGAGGGCATGGACGTAGACCTGGACCCGGAGCTGATGCAGAAGTTCAGCTGCCTGGGCACCACCGACAAGGACGTGCTCATCTCCGAGTTCCAGAGGCTGCTCGGCTTCCAGCTCAATCCTGCCGGTTGCGCCTTCTTCCTGGACATGACCAACTGGAACCTACAAGCAGCAATTGGCGCCTATTATGACTTTGAGAGCCCAAACATCAGTGTGCCCTCTATGTCCTTTGTTG…	1.0
607	ENST00000339717.11	ENSG00000096070	protein_coding	4820	CTGAGGCCTGTCCCCTCAGTTCCCAGGTGCCATGAGGAAGCCTCGTCGGAAGTCCCGGCAGAATGCCGAGGGCCGGCGTTCCCCGTCCCCCTACAGTCTCAAGTGCTCACCCACCCGGGAGACCCTGACATATGCCCAGGCCCAGCGGATTGTCGAGGTAGACATTGATGGACGCCTGCATCGTATCAGCATCTATGACCCACTCAAAATCATTACTGAAGATGAGCTAACTGCCCAGGATATCACCGAATGCAATAGTAACAAGGAAAACAGTGAACAGCCTCAGTTCCCTGGCAAGTCCAAGAAACCCTCATCCAAGGGCAAAAAGAAGGAATCCTGCTCCAAGCATGCATCTGGTACTTCCTTCCACCTCCCACAGCCCAGCTTCCGTATGGTGGA…	1.0
608	ENST00000359359.6	ENSG00000198663	protein_coding	2565	ATGCTGCAGAGGGAGAGGACAACAGCTCCAGTAAACAAAAAGGTCAGGGCAGACAGGAGTATTATGGAACTGCTCCAGGACTCTTGATTTTCAAGCTTATGGTGTCAGGAATGGGATCTAAAGTGGAGCTTCTAGCGACCCCCAGGAGCACTGAGTGAACATGCAAGGTACCTGCAGGATCCACTTGTGTCTATTGATCTCTCACAGCAGCTGGGGATCACAGAACCTGCAGATTGGATCGTCTGAGAACACCAGAGAAAGAGAAAGACTGTCCTTGCCATCCACACTACAGCAAAACTTTGGAGCTTTAAACCTTGGGTTCATAATCTCACAGCTGAGAAGGGTCCCTCCACACTCCTGGAACTGTACATCCATTGGAACCCTTAAGGGATTTTATAT…	1.0
609	ENST00000469731.5	ENSG00000112130	protein_coding	1800	GGGATGCACAGAGGCAGCCAGAACCTAGGTCAGGGTCTCGCTCGGTGCTGACCGCCCCCGGGGTCGAGTAGGCGATGGGGGAGCCCGGCTTCTTCGTCACAGGAGACCGCGCCGGTGGCCGGAGCTGGTGCCTGCGGCGGGTGGGGATGAGCGCCGGGTGGCTGCTGCTGGAAGATGGGTGCGAGGTGACTGTAGGACGAGGATTTGGTGTCACATACCAACTGGTATCAAAAATCTGCCCCCTGATGATTTCTCGAAACCACTGTGTTTTGAAGCAGAATCCTGAGGGCCAATGGACAATTATGGACAACAAGAGTCTAAATGGTGTTTGGCTGAACAGAGCGCGTCTGGAACCTTTAAGGGTCTATTCCATTCATCAGGGAGACTACATCCAACTTG…	0.0
610	ENST00000287218.9	ENSG00000156639	protein_coding	3138	CTCCCCGTCTCCGCAGGCCGAGTGGTGCGGCCCGCCTCCAGCTGACCGGCCTGGAATCCCGGCTCCGAGCCCCGGACTCGCGCCCGCCCGCGCGCCCGCTCCTTCCCCCTCCCCCCGCCCCGAGCCCCCCGACGCCGCCGCCACCGCCTCCTCAGAGCGGGGCCCGGGCCCAGCCGCCGCCACCGCTGCCGCCGCCGAGCTCCGCCGCCGCCGAGCACCATGGGAGACGCTGGGAGCGAGCGCAGCAAAGCGCCCAGCCTGCCGCCTCGCTGTCCCTGCGGCTTCTGGGGGTCCAGCAAGACTATGAATCTCTGTTCCAAATGCTTTGCTGATTTTCAAAAGAAACAGCCAGACGATGATTCCGCTCCAAGTACAAGTAACAGCCAATCAGATTTGTTT…	1.0
611	ENST00000419706.6	ENSG00000183826	protein_coding	2034	CATGTTTATTGTTCCAAGGGAGCCTCATCAAAACCACTTTTAAAGCATTGAGAATCCAAATAAATACCATGGATCATACAGGATTGGGGATAAGTCTTGAGGTCTCCCCGAGAAGGAGAAGTTCTTTAATTTGGTAATTTTAGGGTAATGGTTGGATGCTCTCTGGATTAATGGAAACCTTCAGGGGTACTTTTAGGCAGAGTATAACCCAGTGAAGAGCAAATCCTATTTGAGGGTTTCTTCATGTGTTTCTTCCCTGATGTGCAGAGCATTATTATATGGTGGAATGCGAGAGTCTCAGCCTGAAGCAGAAATTCCTCTCCAAGACACCACTGCAGAAGCATTCACAATGCTACTCAAATATATCTACACTGGGCGGGCAACGCTGACAGATGAGAA…	1.0
612	ENST00000353205.5	ENSG00000001167	protein_coding	1660	CGGCAGTGGCGGCGGCAGCGGCGGCTGGAGCCTCTGATTGGGTTTCGGAGTCCGGTACTGGAGCCAATCAGCGCGGGCAGCGAACCGGGGGAGCGAGGCACGGAGTGTACCTCACAGCCTTCTAGGATCTCCAGAGTGGACAGGAATCTCACTTGGAGGGACCATGGAGCAGTATACAGCAAACAGCAATAGTTCGACAGAGCAGATTGTTGTCCAGGCAGGACAGATTCAGCAGCAGGTCCAAGGGCAGCCATTAATGGTGCAGGTCAGTGGAGGCCAGCTAATCACATCAACTGGCCAACCCATCATGGTCCAGGCTGTCCCTGGTGGACAAGGTCAAACCATCATGCAAGTACCTGTTTCTGGAACACAGGGTTTGCAGCAAATACAGTTGGTCCC…	0.0
613	ENST00000485511.6	ENSG00000112640	protein_coding	2973	GCAGCGCGCAGGCGGTGGCGAAGAGACGCCGAGCGGGCCGAGTGCGGCCGAGCAAAGCCGGAGCCGGAGCGGGGCCGCAGGAGACGGGCCGGGTCCGGACGGGCCGAGATGCCCTATAAACTGAAAAAGGAGAAGGAGCCCCCCAAGGTTGCCAAATGCACAGCCAAGCCTAGCAGCTCGGGCAAGGATGGTGGAGGCGAGAACACTGAGGAGGCCCAGCCGCAGCCCCAGCCCCAGCCCCAGCCCCAAGCCCAGTCTCAGCCACCGTCATCCAACAAGCGTCCCAGCAATAGCACGCCGCCCCCCACGCAGCTCAGCAAAATCAAGTACTCAGGGGGGCCCCAGATTGTCAAGAAGGAGCGACGGCAAAGCTCCTCCCGCTTCAACCTCAGCAAGAAT…	1.0
614	ENST00000230419.9	ENSG00000112655	protein_coding	4222	ACTGGGCGCGCGCGGCTCCGGCTCGGGACGCCTCGGGACGCCTCGGGGTCGGGCTCCGGCTGCGGCTGCTGCTGCGGCGCCCGCGCTCCGGTGCGCTCCGCCTCCTGTGCCCGCCGCGGAGCGCAGTCTGCGCGCCCGCCGTGCGCCCTCAGCTCCTTTTCCTGAGCCCGCCGCGATGGGAGCTGCGCGGGGATCCCCGGCCAGACCCCGCCGGTTGCCTCTGCTCAGCGTCCTGCTGCTGCCGCTGCTGGGCGGTACCCAGACAGCCATTGTCTTCATCAAGCAGCCGTCCTCCCAGGATGCACTGCAGGGGCGCCGGGCGCTGCTTCGCTGTGAGGTTGAGGCTCCGGGCCCGGTACATGTGTACTGGCTGCTCGATGGGGCCCCTGTCCAGGACAC…	1.0
615	ENST00000307126.10	ENSG00000172432	protein_coding	3031	ACTCTGCTCAGGCCGGCCGGACACGGCAGTGGCAGTAAGGGCGGCGGCGACGGCGGCGGCGGTCGGGGGAGGGGCCGGGCGGGGGGCTGGCGGCAGCGGCGGATGGACTCGCGGGTATCGGAGCTGTTCGGCGGCTGCTGCCGGCCCGGAGGGGGCCCGGCCGTGGGCGGAACCCTCAAGGCTAGGGGGGCCGGCAGCAGCAGCGGCTGCGGGGGGCCAAAGGGAAAGAAGAAGAACGGAAGGAACAGAGGGGGCAAAGCCAACAACCCCCCGTATTTGCCCCCCGAGGCTGAAGATGGAAACATTGAATATAAATTGAAGCTGGTGAATCCATCCCAGTACCGCTTTGAGCACCTGGTGACACAAATGAAGTGGCGGCTCCAGGAGGGACGTGGTGAG…	0.0
616	ENST00000259746.13	ENSG00000137216	protein_coding	3318	ACCACAGAGGCGTCTGGCTAACTCATCTCCAGACCTAAGTTGGGAAAGGGGAGGGGAGCGCGGAAAGCGGAGAAGCCGGAGGAGACGCTCCGGAGTGACCAGCGACGGCTGAACGCAGCCCGCCCTCCCCAAGTCGACGCCGCAACCCGGGGAAAGCAGGAGGACCATGCGGCAGTAGCAGCCATGCTGCCCTTTCTGCTGGCCACACTGGGCACCACAGCCCTCAACAACAGCAACCCCAAGGACTACTGCTACAGCGCCCGCATCCGCAGCACTGTCCTGCAGGGCCTGCCCTTTGGGGGCGTCCCCACCGTGCTGGCTCTCGACTTCATGTGCTTCCTTGCACTGCTGTTCTTATTCTCTATCCTCCGGAAGGTGGCCTGGGACTATGGGCGGCTG…	1.0
617	ENST00000244571.5	ENSG00000124608	protein_coding	4798	GTAAAGTCACTGCCCGGAGCTACGATGGCAGCGTCAGTGGCAGCTGCAGCCCGGAGGCTGCGGCGGGCCATTCGAAGGTCGCCCGCATGGCGGGGCCTCAGCCATCGGCCGCTCTCATCGGAGCCCCCTGCAGCCAAGGCCTCGGCCGTGAGGGCCGCCTTTCTGAACTTCTTTCGGGACCGCCATGGCCACCGGCTGGTGCCCTCCGCTTCCGTGCGGCCCCGCGGCGACCCCAGTTTGCTTTTTGTCAATGCGGGCATGAACCAGTTCAAGCCAATCTTTCTGGGCACCGTGGATCCACGAAGCGAGATGGCAGGCTTCCGACGTGTGGCCAACAGCCAGAAATGTGTGAGAGCTGGAGGACACCATAACGACCTGGAAGATGTGGGTCGAGACCTT…	1.0
618	ENST00000321037.5	ENSG00000001561	protein_coding	4644	ACTCGGAGCGCCCCGAGCGGCGCAGATAGGGACGTTGGGGCTGTGCCCCGCGGCGCGGCGCCTGCCACTGCGCAGGCGCCTCAGGAAGAGCTCGGCATCGCCCCTCTTCCTCCAGGTCCCCCTTCCCCGCAACTTCCCACGAGTGCCAGGTGCCGCGAGCGCCGAGTTCCGCGCATTGGAAAGAAGCGACCGCGGCGGCTGGAACCCTGATTGCTGTCCTTCAACGTGTTCATTATGAAGTTATTAGTAATACTTTTGTTTTCTGGACTTATAACTGGTTTTAGAAGTGACTCTTCCTCTAGTTTGCCACCTAAGTTACTACTAGTATCCTTTGATGGCTTCAGAGCTGATTATCTGAAGAACTATGAATTTCCTCATCTCCAGAATTTTATCAAAGAA…	1.0
619	ENST00000274813.4	ENSG00000146085	protein_coding	3811	AGAGTCGTCCGGCTGACGCTGGCGGTGGCGCGGTTTGTGTGGGCTTGGTGAGGGCGGGGAGGCCTGGCTGTGTGGATGTCTGACAGGTGAGGCGGGGGACGCAGAAGTGCAGCCGCCCTCTCCCACAGCGGAGTCCAAAACAGGCCTACCAGTCAGTTCTTATTTCTATTGGGTGTTTCCATGCTCCACCATGTTAAGAGCTAAGAATCAGCTTTTTTTACTTTCACCTCATTACCTGAGGCAGGTAAAAGAATCATCAGGCTCCAGGCTCATACAGCAACGACTTCTACACCAGCAACAGCCCCTTCACCCAGAATGGGCTGCCCTGGCTAAAAAGCAGCTGAAAGGCAAAAACCCAGAAGACCTAATATGGCACACCCCGGAAGGGATCTCTATAAA…	1.0
620	ENST00000442253.3	ENSG00000170915	protein_coding	4715	ACAGCCACCCGCGGGAAGCTCGTGGCCGGGACCCCGAGGCGGGAGCGCGGGCTGGGCCGGGCTGGGCTACGCGCACGGGCTCGGCCGCCGCCCCTGCCGGTTGCATACCCTGTCCTGAGGGCGCGGCACGGAGTGCATGCGGGCCGCTGCCATGACGACCGCCATCTTGGAGCGCCTGAGCACCCTGTCGGTCAGCGGGCAGCAGCTGCGCCGCCTGCCCAAGATCCTGGAGGATGGGCTTCCCAAGATGCCTTGCACTGTCCCAGAAACGGATGTGCCCCAGCTCTTCCGGGAGCCTTACATCCGCACCGGCTACCGCCCCACGGGGCACGAGTGGCGCTACTACTTCTTCAGCCTCTTTCAGAAACACAACGAGGTGGTCAACGTCTGGACCCATTT…	1.0
621	ENST00000370918.8	ENSG00000012660	protein_coding	3081	AAAAAAATTTCCCAGAGACACGTGGAACCGAGGGGCCAACCCCGGCCTAGGCTCTCCACCGCATCGGATTCTGGAATTTACGATCACGAAAGTTCTATTGTCCCGCGATTGGCTCCCGGGCCGCATGACATCATAGCGCTTGATTCATCCTTCGGGTCCCGATTGGCTGGCCGCGCCATTGTGACGTCACGGTCAGCCCACGTTCTGATTGTAGATAGCCGGCGCCTTCCTCTTCCCATCGCGCGGGTCCTAGCCACCGGTGTCTCCTTCTACATCCGCCTCTGCGCCGGCTGCCACCCGCGCTCCCTCCGCCGCCGCCGCCTTGCTGCTGCTCAAAGCTGCTGCCGCCCCTTGGGCTAAAAGGTTTTCAAATGGAACATTTTGATGCATCACTTAGTA…	1.0
622	ENST00000650454.1	ENSG00000001084	protein_coding	3785	AGGAGCGGCGAGCTAGCGGACGCAAAGACTGGGCATGCTCCGCGGCGGCGCAGGTTTTGGTCACAAGTAGGAAGAAGCCAGTGCACCAGACCGGCAAAGAGAAGCGGGAGCCGCCGCGGCAGCGCGGCCGTGGGGTCCGCCGCCGCCGCATCGGAGCGGGAGGAGGAGCAGCGGGGAGGGCGAGGCCGCCGGGCCGAGAGCCGTCCCGCCTGCTCTCGGTCTTCTGCCTTCGCCTCCGCGCGGTGCGTCGGACCCAGGGTCTGTCACCTGGGCGCCAGGGGCCGCCGCCGGGGAGCCGGAGCGGGCAGGACCCTCCCTCCGCCGACTGCGGCCCGAGAGCGCCCCCGCGGGGTGGAGCGGCAGCCGCCTTCTGCGGGCGGCTGAGTGTCCGTCTCGCGC…	0.0
623	ENST00000506783.5	ENSG00000118482	protein_coding	3700	GGCCCCTCTCCAGCTCCCGCGCCGCCGCCGCACGCCGATGGCTGCGGGGTCTCGCGCCGTCGCACCGTCCCCACGCGGCAAGCGACCTTCGGGCTCAGGGCGGCGGCGGCTGCAACGAGGATTAGGAGGGCGGCGCGGAAGCCAAGAATAGTGTCGTCAGCAGCAGCCATTTGGTCCCAGGAGGAAAAGAGGCTGTGGCAGCGACGCCGACGTCCTGCGCGTACCCCCTCTCCGCGGCACCCACCGGGCCCCCTCCTCCTCCTCTTCGGCGGCGGCAGCGTCCACCATCTTCCTCTTGCTGCCAGTGGTAGCGCTCGTCTGGCGGAGCTGGAACAAGTAAGAAGTTTGCGACAGAGCACTATTGCCAAGCGTTCAAATGCAGCACCATTAAGTAACACA…	0.0
624	ENST00000230461.11	ENSG00000112697	protein_coding	4418	CTCTTCCGCTCTACAGCGGAGGTGGCTGTGGCGGTGGCGCTGGTGGCTGCGGCGGCGGCGGCGGCAGCGGCGCTCGAGCGGTTCCTGTCAGGGTCAGCCGGCGGGCCCCCTGGGTGGTCCACCTGCAAATCGCGGAGCGGCGCCCCAGGGATCGATGGCGATGAACTATAACGCGAAGGATGAAGTGGACGGTGGGCCCCCGTGTGCTCCGGGGGGCACCGCGAAGACTCGGAGACCGGATAACACGGCCTTCAAACAGCAACGGCTGCCAGCTTGGCAGCCCATCCTTACGGCTGGCACGGTGCTACCTATTTTCTTCATCATCGGTCTCATCTTCATTCCCATCGGCATTGGCATTTTTGTCACCTCCAACAACATCCGCGAGATCGAGATTGATTA…	1.0
625	ENST00000369816.5	ENSG00000118402	protein_coding	3013	GCAGACTGGTGCAGCGCACTGTGCTGGCGGCTGGGCCTCCTCCACCTCCTCGTCTTTCTCCCGGGAACCTTGACGACGCCTTCCGCTTGGCCCTGCCTTCTGCCGCATCCCCGCCGCCGCGGCGCCTTGAGGAGCAGGAGAAGACGCAGCCGGGCCGCCGCCGTTAGAGGGGTTCCCGGCCGCCGCTCGCCCCGTCGGCCGCCACCGCCTCCGGGGTCAGCCCTCTCTCTGGGTCTCCGCTTTCTCCTGCCGCCAGCGCCCGCTCATCGCCGCGATGGGGCTCCTGGACTCGGAGCCGGGTAGTGTCCTAAACGTAGTGTCCACGGCACTCAACGACACGGTAGAGTTCTACCGCTGGACCTGGTCCATCGCAGATAAGCGTGTGGAAAATTGGCCTCT…	1.0
626	ENST00000510291.5	ENSG00000005700	protein_coding	4109	GCACCTTTGTGTCCTGGCTTTTTCATTTTTTAAAATTAGTTTTCACGATTCTGAAGTAAGTGGTATAAAAACAGTTAGGATGAGTTCACCCATGCCTGACTGCACATCAAAGTGTCGATCCCTGAAGCATGCTTTGGATGTCCTTTCTGTGGTAACAAAGGGGAGCGAAAACCAGATTAAGGCCTTTCTCTCCAGTCATTGTTACAATGCTGCAACTATCAAGGATGTTTTTGGCAGGAATGCCCTCCACCTTGTTTCCTCCTGTGGAAAGAAAGGAGTGTTAGATTGGCTTATTCAGAAAGGAGTGGATCTGTTGGTGAAAGACAAAGAGTCTGGATGGACAGCATTGCACAGAAGCATTTTTTATGGACATATTGATTGTGTTTGGTCTCTATTGAA…	1.0
627	ENST00000369679.4	ENSG00000065615	protein_coding	768	GCCTCACCCCTGGCGACCCCGGAAGTGGGTCGGGGGCTTGGCCTCTGCCCGGCCACAGAGCCGGAGCTGGAGGTGCTGTCCCGTCTGGCGGCGATCCCCGGGCAGGGCCCGGGGCCGGGGTTTGAAGATGCTGAACGTCCCTTCCCAGTCTTTCCCGGCCCCCAGGTCGCAGCAGCGTGTCGCCTCCGGGGGGCGTAGCAAGGTACCTTTAAAACAGGGCAGAAGCCTTATGGATTGGATTCGACTGACCAAAAGTGGAAAGGATCTAACGGGATTAAAAGGCAGGTTAATTGAAGTAACTGAAGAAGAACTTAAGAAACACAACAAAAAAGATGATTGTTGGATATGCATAAGAGGTTTCGTTTATAATGTCAGCCCTTATATGGAGTATCATCCTGG…	0.0
628	ENST00000508658.6	ENSG00000135317	protein_coding	4391	GCGGCGGGGGGCGTGGGGCTGGGCCCAGCCGGACGCGACCTCAGCCTGCGGCGGCTAACTGCCGGTAGGCGTCTGTGTGCGCCGCCAAGTCGGTGGGGCGGGGACGCGAGGTGTGGATGGGGGGTCGCCTTGACCTCTGCCTCAGCCAGTAGCGCAGTCTCGGCCTCGCCGTTACGGAGATGGTGCCCTGGGTGCGGACGATGGGGCAGAAGCTGAAGCAGCGGCTGCGACTGGACGTGGGACGCGAGATCTGCCGCCAGTACCCGCTGTTCTGCTTCCTGCTGCTCTGTCTCAGCGCCGCCTCCCTGCTTCTTAACAGGTATATTCATATTTTAATGATCTTCTGGTCATTTGTTGCTGGAGTTGTCACATTCTACTGCTCACTAGGACCTGATTCTC…	1.0
629	ENST00000699991.1	ENSG00000188994	protein_coding	4360	TGTGTTCTGACCATCCAGAGATTGGCATAAAAGGTAGTTTTAAGCAAACTTACCTTGTCTGTCTTTGTACATCATCACCAAATGGAAAGTTAATCGAAGAGATTTCAGAAGTTGATTGCAAAGATGCACTGGAAATGATCTGTAACTTAGAATCTGAGGGTGATGAAAAAAGCGCTCTTGTTTTATGTACTGCGTTTTTGTCACGTCAGCTCCAACAAGGAGATATGTACTGCGCTTGACTGAAGGGGCTGGACTTGCTACCTGTATAGAACTGTGTGTAAAGGCTCTTCGCTTGGAGTCTACAGAAAATACTGAAGTGAAAATATCTATTTGCAAGACCATTTCATGTTTGTTGCCTGATGATCTGGAAGTTAAACGTGCTTGTCAACTGAGTGAATT…	0.0
630	ENST00000522441.5	ENSG00000135299	protein_coding	3157	GAGGCAGTTTATTACAGATTTCAACCCTTTCTGCATCCCTCCCTCCCTTACAACACGCACACTCATCTTTTCTTGCATTACTGCTGAAATTATGCAAACTTCGTTTCTCTGTCATCTGAGCGTCATTCAGAAATGTTCCTCCGATCTGTGAATTGTTCCCTGACTTCAATCGGGGCAGTGTTACAGGTCCTCTGCTGGCAGGAGGGAGCAGTCCGTGAAAATCTGCAGACACAAGACTTTCAGAAGCTGTGACGAGCAGACTAGCAAGCCACAAAACATTGCAAGCTGAATGGATGTCTTAATAAGCTTTTAGATGTGATTTGGCCAGCATCAGCAGAGGAGGCTAACGGGAAAAGGCAGCGAACATTGTAACGTAAATCACTGCAGATTTGCTGGGAG…	0.0
631	ENST00000520441.5	ENSG00000083099	protein_coding	791	GGCGGACCTCTGGTGGACATGGCTGCTTCCCGCTTACCCCCAGCGACGCTAACGTTAAAGCAGTTCGTAAGAAGGCAACAAGTTCTTCTCCTCTACAGAAGGATTTTGCAAACAATTCGGCAAGTTCCAAATGATTCTGATCGCAAATACCTGAAAGATTGGGCAAGAGAAGAATTCAGAAGAAACAAAAGTGCCACCGAAGAGGTGAGAACAAAATCATGGCTTCGCCCACGACTGAAGCGCAAGACCTGAAGGAGGCAAACGGCATTGTTACAACCACTGGTGTGCGCAGCATCTGTGTGAGAGAATTCTCCTTGGACCTGGGGCTCTGACCTAATGGAATTTACAGCTTAGAGGGTGAGAGCAGGTGTTCACATCAAGCAAGCACCTCTGGACCAC…	1.0
632	ENST00000419040.6	ENSG00000118412	protein_coding	1280	AAAGGAACCGGGTTGTCTTGGGCCGGGCAGGGCGGGTAAGTTGTCGTAGGGGCCCGGTCCGTGAGGGACTGCTAAGGAAGAGGCTGCATGGCGCGGTAGTCCCCCGAGTGGAGGTCGGCTGCCCCTGGGAAACCAGAGAGTCGGAGGGAGTCCATCTGGAGCGGCCAAGTGGTGACTCTCAAAAGGAAATAGGATCATGGCAGCAGATGATGACAATGGTGATGGAACAAGTTTATTTGATGTCTTTTCTGCTTCTCCTCTTAAGAACAATGATGAAGGCTCACTGGACATATACGCTGGGTTGGACAGTGCTGTTTCTGACAGCGCTTCCAAATCCTGTGTACCATCAAGAAATTGTTTGGACTTATATGAAGAGATCCTGACTGAAGAAGGAACTGC…	0.0
633	ENST00000681532.1	ENSG00000135333	protein_coding	2868	GATATTATTGGAGTGTGGAGCAAGCGGCCGGTCTGCAGTCGGAGACTTGCAGGCAGCAAACACGGTGCGAGCGAACAGGAGTGGGGGGGAAATTAAAAAAAGCTAAACGTGGAGCAGCCGATCGGGGACCGAGAAGGGGAATCGATGCAAGGAGCACAATAAAACAAAAGCTACTTCGGAACAAACAGCATTTAAAAATCCACGACTCAAGATAACTGAAACCTAAAATAAAACCTGCTCATGCACCATGGTTTTTCAAACTCGGTACCCTTCATGGATTATTTTATGCTACATCTGGCTGCTCCGCTTTGCACACACAGGGGAGGCGCAGGCTGCGAAGGAAGTACTACTGCTGGATTCTAAAGCACAACAAACAGAGTTGGAGTGGATTTCCTCTCC…	1.0
634	ENST00000358812.9	ENSG00000172469	protein_coding	4578	GAGGGGCTGTCTGGGCTCGGGGCGCGGCGGCAGTCAGCTCTATGTTCGCGGTCTTAACCTCTCCTCTGGCCGAGTCCTTGCAAGAAGTGAATTACCCGACCCTGCAAAACACTTACTATTTTGGAGTTTAAAGTATGTCATCATGGCAAAGTTTCGGAGAAGGACTTGCATCATTTTGGCACTTTTTATTCTATTTATTTTCTCTCTGATGATGGGTTTAAAAATGCTGAGACCAAATACAGCTACTTTTGGAGCTCCTTTTGGACTTGACCTTCTTCCAGAACTTCATCAACGAACTATTCATTTGGGGAAAAATTTTGATTTCCAAAAGAGTGACAGAATCAACAGTGAAACAAATACCAAGAATTTAAAAAGTGTTGAAATCACTATGAAACCTTC…	1.0
635	ENST00000369278.5	ENSG00000014123	protein_coding	4226	CTCTTCTCCCACCGCCTGTCGGCTGACGTGTCTGCAGTTCCTCCGCGTCTACTGCGAGTCAGGCCGTGATGGCGGACGCCTGGGAAGAGATTAGGCGGTTGGCGGCCGACTTCCAGCGGGCGCAGTTCGCCGAGGCCACGCAGAGGTTGTCCGAGCGGAACTGCATTGAGATTGTTAATAAATTGATTGCTCAGAAACAGCTAGAAGTAGTTCATACACTCGATGGAAAGGAATATATTACTCCAGCCCAAATTAGTAAAGAAATGAGAGATGAGCTACATGTCCGAGGTGGTCGAGTAAACATTGTTGATCTACAACAGGTAATTAATGTGGACCTGATTCATATTGAAAATAGAATTGGTGACATTATTAAATCAGAAAAGCATGTTCAGTTAGTGT…	1.0
636	ENST00000229971.2	ENSG00000112234	protein_coding	2810	CTCCTCCCCGGCTCCGCCCCGCCTCCCCGGGCCCGCCGCTCCTCGCGGCCTCCGCGTCTTCCTTCCGGGTCGCGCTAGGCCGGGCTTGCGGCGGTTGTGCCGCATCTAGAGAGTCGGGGAGCCGCCCCCGCACCCAGGCCTTCTCGCGCTGCCTGGTCGCTGGTGAAGCCCGCGGCGCGCGCCTCTCCCGGACCCTGCAGGGTAAAAGAATGTCACATGTCAGCATTTGTACCTGAAGTCAGCATGCAAAGTTCAGGGTACCTGGATGAATGCCAACTTTTGCATTTCCCATGTGTATCCTGTGACCATTCTATCTGGGAACATCCTTCAAAGAGTTCATGCATCTTACTGAGGACACCTGACCTTTTGAAGCTTCATAATTCACATCTAGATGTCACC…	1.0
637	ENST00000438806.5	ENSG00000132424	protein_coding	3142	CCGGGTGAGACAAATCGGGCGCCATCTTGTCTTGTTCCCGAAGAAGTAGAAGCATCGAAAGCGTTGGAGAGGTGTTACCGGAACGGCGGCGACAAGGGTGTTCCCGAACTAGAGTGGATAGAAAATCAAGTATATTTTAAAAGAAGGGATGTGGGATCAAGGAGGACAGCCTTGGCAGCAGTGGCCCTTGAACCAGCAACAATGGATGCAGTCATTCCAGCACCAACAGGATCCAAGCCAGATTGATTGGGCTGCATTGGCCCAAGCTTGGATTGCCCAAAGAGAAGCTTCAGGACAGCAAAGCATGGTAGAACAACCACCAGGAATGATGCCAAATGGACAAGATATGTCTACAATGGAATCTGGTCCAAACAATCATGGGAATTTCCAAGGGGATTC…	0.0
638	ENST00000520371.5	ENSG00000112237	protein_coding	2186	AGTGTTGTCGGCCGGCGTGAAGGAGACTAGGGGGCCATCCTCTTCCTTTCGCCGTCGCCGCCGCGGAGCGGAGTCGAGCCGAGCTGATTTGATCGAGGAGCGCGGTTACCGGACGGGCTGGGTCTATGGTCGCTCCGCGGGCCGCTCCGCCGGCTGGTGCTTTTTTATCAGGGCAAGCTGTGTTCCATGGCAGGGAACTTTTGGCAGAGCTCCCACTATTTGCAATGGATTTTGGATAAACAAGATCTGTTGAAGGAGCGCCAAAAGGATTTAAAGTTTCTCTCAGAGGAAGAATATTGGAAGTTACAAATATTTTTTACAAATGTTATCCAAGCATTAGGTGAACATCTTAAATTAAGACAACAAGTTATTGCCACTGCTACGGTATATTTCAAGAGA…	0.0
639	ENST00000262903.9	ENSG00000085382	protein_coding	4575	AGAAGGCCACGCGAGCCCGGGAGGGACGCGGCGGCGGGGGCTGCAGGAAAGGCGCGAGCAGAGGCGGCGGCGGGTGTACTGTAGGTGGTCGGTCCGGCAGCAGCCCGGCCCCCGGACGCAGGACGTGGCCCCAGGCAGCCCTCGCAGCTCAGTGCTCTAGCCGGGGCAAGCCCGCGTCTCCGCCTGCTGGACGGGCCCAGGCGAGATGTAGGGCTCTGGGCGCGGAGGCCGCCGGTGGGGCGGCTGATCGCGGAGGATCGCGGAGGGCGCGCCGAGGATGGAGAGAGCGATGGAGCAACTCAACCGCCTGACGCGCTCGCTGCGCCGCGCGCGCACCGTGGAGTTGCCCGAGGATAATGAAACTGCTGTTTATACATTAATGCCAATGGTTATGGCTGA…	0.0
640	ENST00000637759.1	ENSG00000187772	protein_coding	2635	GTCTCTCGACCTCCGCGCTCCCTCAGGAAGTGACAGACTCCAGGCCCCTTCCTCCGCCCCGTCCTTCGGGACTGAACGCCACACACGTCCTCACACCCTCTCCCCCTCTCACACCCAGGCTAGCGACGCGACCATGAGGCCCCGGAGGTTCTTCAGAAGAGGATGAGGTCATTCAACCAGGTTTCATCAGCCCCAGGCGGGGCTAGCAAAGGTGGTGGAGAAGAGCCCGGGAAGCTGCCGGAGCCGGCAGAGGAGGAATCCCAGGTTTTGCGCGGAACTGGCCACTGTAAGTGGTTCAATGTGCGCATGGGATTTGGATTCATCTCCATGATAAACCGAGAGGGAAGCCCCTTGGATATTCCAGTCGATGTATTTGTACACCAAAGCAAACTATTCATG…	1.0
641	ENST00000369037.9	ENSG00000164494	protein_coding	3536	ATGCCTCCAATATGGCGTCCTCCACATAGGCAGTGGCTGTGGTTTCTACCCCGGGTGGCCGGGGGCAGTGCTGAGCTGGGACTGTTGTTTGCCCAGCCTGGGCTGCAGAAAGCAGCAGTTAAAGTTCGTTTCTGGTCACTGCTCCAGGAAGCCACCTTACTCTGAGGGTCAAGAATTGCCGCTTCCTTTTAGTTACTGTAAGTTCCTCCTCTGCCCCTGGTTTGTTTCCCGCGGCACTTCTGGATACCCCCAGGTCCCAGACCCTTCCAGACTCAAACCATGAACTTTCGGCAGCTGCTGTTGCACTTGCCACGTTATCTTGGAGCCTCGGGTTCCCCGCGTCGCCTGTGGTGGTCCCCGTCCCTCGACACCATCTCCTCGGTGGGCTCTTGGCGTGGT…	0.0
642	ENST00000699577.1	ENSG00000081087	protein_coding	4554	GGGCGGGGCCGTGACGCGCCCTCCTCGTGACCCGGCTCTCGGCCTGCGCTCGCGGAAACCGGAAGCGGCGGCTGTCCGCGGTGCCGGCTGGGGGCGGAGAGGCGGCGGTGGGCTCCCTGGGGTGTGTGAGCCCGGTGATGGAGCCGGGCCCGACAGCCGCGCAGCGGAGGTGTTCGTTGCCGCCGTGGCTGCCGCTGGGGCTGCTGCTGTGGTCGGGGCTGGCCCTGGGCGCGCTCCCCTTCGGCAGCAGTCCGCACAGGGTCTTCCACGACCTCCTGTCGGAGCAGCAGTTGCTGGAGGTGGAGGACTTGTCCCTGTCCCTCCTGCAGGGTGGAGGGCTGGGGCCTCTGTCGCTGCCCCCGGACCTGCCGGATCTGGATCCTGAGTGCCGGGAGCTCC…	1.0
643	ENST00000310786.10	ENSG00000135535	protein_coding	3020	AGTCTCGGAGGCGGCGCCGCAGGGGATTGAGGGGTTGACTGAGCGTTGCGAGCCTTAGCTTTCTCCCGAACGCCAGCGCTGAGGACACGATGTCGCGGCTCTCCCGCTCACTGCTTTGGGCCGCCACCTGCCTGGGCGTGCTCTGCGTGCTGTCCGCGGACAAGAACACGACCCAGCACCCGAACGTGACGACTTTAGCGCCCATCTCCAACGTAACCTCGGCGCCGGTGACGTCCCTCCCGCTGGTCACCACTCCGGCACCAGAAACCTGTGAAGGTCGAAACAGCTGCGTTTCCTGTTTTAATGTTAGCGTTGTTAATACTACCTGCTTTTGGATAGAATGTAAAGATGAGAGCTATTGTTCACATAACTCAACAGTTAGTGATTGTCAAGTGGGGA…	1.0
644	ENST00000420283.3	ENSG00000187189	protein_coding	4112	GGGCAGAGCTCGGCCGCTGCGGAGGACAAGGAACTCTCCCTCTCCCACTAGTCTGACTTCTTCCAAAATGAGCGGCCTGGATGGGGGCAACAAGCTCCCTCTCGCCCAAACCGGCGGCCTGGCTGCTCCCGACCATGCCTCAGGAGATCCGGACCGAGACCAGTGCCAAGGGCTCCGTGAAGAAACCGAGGCGACACAGGTGATGGCGAACACAGGTGGGGGCAGCCTGGAGACCGTTGCGGAGGGGGGTGCATCCCAGGATCCTGTCGACTGTGGCCCCGCGCTCCGCGTCCCAGTTGCCGGGAGTCGCGGCGGTGCAGCGACCAAAGCCGGGCAGGAGGATGCTCCACCTTCTACGAAAGGTCTGGAAGCAGCCTCTGCCGCCGAGGCTGCTGACAG…	0.0
645	ENST00000697699.1	ENSG00000196911	protein_coding	2231	GAGTGCCACATTAATGGGTAAGTTGGAGTGAACACGGGCTAGGTTGGGGGAGCCTCGGTTTTGGTCCCTTTGGGAACTACTAGTTCCTGGGGCCACGGTTTTTATTTACCCCTTACTTTGCGAAGGTCTCTGGAACCTGGCGGTGCCGGGTGTTTCTCGTGTTTTCCCCAGGGCGACAGCGGTCGCGGGGGCGTGGCAGCCGGACCTTTCCCTTGCGGACGCGAAGGCGTGATGCCATGGCTAGTCCAGGGAAAGATAACTATAGAATGAAAAGTTATAAGAATAAAGCCCTAAATCCTCAAGAGATGCGTAGACGAAGAGAAGAAGAAGGAATACAGCTTAGAAAACAAAAAAGAGAAGAACAGTTGTTCAAACGCAGAAATGTCTATTTGCCCAGAA…	0.0
646	ENST00000338728.10	ENSG00000164465	protein_coding	3614	GTCCCGGCGCCGCGCTCGTCCGCAGAGGAGGCGGCCCGGCCCGGGCAGCTGCGGCTCGGGATCCGTCGAGGGGAGGCCGAGCTTGCCAAGCTGGCGCCCAGCGGGGTCATGGTGCCCGGCGCCCGCGGCGGCGGCGCACTGGCGCGGGCTGCCGGGCGGGGCCTCCTGGCTTTGCTGCTCGCGGTCTCCGCCCCGCTCCGGCTGCAGGCGGAGGAGCTGGGTGATGGCTGTGGACACCTAGTGACTTATCAGGATAGTGGCACAATGACATCTAAGAATTATCCCGGGACCTACCCCAATCACACTGTTTGCGAAAAGACAATTACAGTACCAAAGGGGAAAAGACTGATTCTGAGGTTGGGAGATTTGGATATCGAATCCCAGACCTGTGCTTCTGAC…	1.0
647	ENST00000368498.7	ENSG00000047932	protein_coding	4597	GGGACTGACTGAGTCTTCCGTGTGTCGCCGCCGTTGCCGCCTCAGCTTCAGCCTCGTTACTCCTGCGGTTCTGTGACTGTGCTGCTGGCGTTAACGGCGCGAGGTGAAGGGAGGTGACGGAGTGTGCCCGCGCGCGCGGGGGTCCCCTCAGTCCCAGCAGTTCCCTTCGTGCGCGGGGGGCGGCGAGGGTCTTCAGCAGTCGGGAGAGGCCCTTGACGGCGCCATGTCGGCGGGCGGTCCATGCCCAGCAGCAGCCGGAGGGGGCCCAGGGGGCGCCTCCTGCTCCGTGGGGGCCCCTGGCGGGGTATCCATGTTCCGGTGGCTGGAGGTGCTGGAGAAGGAGTTCGACAAAGCTTTTGTGGATGTGGATCTGCTCCTGGGAGAGATCGATCCAGACCA…	0.0
648	ENST00000621341.1	ENSG00000196376	protein_coding	4481	CAGGGAGATGTTAATCTCTGTGGCCCTAGGCCAGGTGTTATCCCTCCTTATTTGTGGAATTGGCTTGACTAGCAAGTATCTGTCAGAAGATTTCCACGCCAACACACCAGTCTTCCAGAGTTTCCTCAATTACATTCTTCTCTTCTTGGTCTATACCACCACACTAGCCGTCAGACAAGGAGAAGAAAACCTCCTGGCAATTTTACGACGAAGATGGTGGAAGTACATGATTTTGGGACTCATAGACCTGGAAGCAAATTATCTGGTGGTCAAGGCTTACCAATACACAACTCTGACCAGTATCCAGCTCCTGGACTGTTTTGTGATCCCAGTCGTGATTTTGCTCTCCTGGTTCTTCCTGCTGATCCGGTACAAGGCTGTGCATTTCATCGGCATCGT…	1.0
649	ENST00000282561.4	ENSG00000152661	protein_coding	3083	AAAAGCTTTTACGAGGTATCAGCACTTTTCTTTCATTAGGGGGAAGGCGTGAGGAAAGTACCAAACAGCAGCGGAGTTTTAAACTTTAAATAGACAGGTCTGAGTGCCTGAACTTGCCTTTTCATTTTACTTCATCCTCCAAGGAGTTCAATCACTTGGCGTGACTTCACTACTTTTAAGCAAAAGAGTGGTGCCCAGGCAACATGGGTGACTGGAGCGCCTTAGGCAAACTCCTTGACAAGGTTCAAGCCTACTCAACTGCTGGAGGGAAGGTGTGGCTGTCAGTACTTTTCATTTTCCGAATCCTGCTGCTGGGGACAGCGGTTGAGTCAGCCTGGGGAGATGAGCAGTCTGCCTTTCGTTGTAACACTCAGCAACCTGGTTGTGAAAATGTCTGCT…	1.0
650	ENST00000339697.5	ENSG00000111897	protein_coding	3125	AATCTCGGAAAGGCGAGAAAGAAGCTGTCTCCATCTTGTCTGTATCCGCTGCTCTTGTGACGTTGTGGAGATGGGGAGCGTCCTGGGGCTGTGCTCCATGGCGAGCTGGATACCATGTTTGTGTGGAAGTGCCCCGTGTTTGCTATGCCGATGCTGTCCTAGTGGAAACAACTCCACTGTAACTAGATTGATCTATGCACTTTTCTTGCTTGTTGGAGTATGTGTAGCTTGTGTAATGTTGATACCAGGAATGGAAGAACAACTGAATAAGATTCCTGGATTTTGTGAGAATGAGAAAGGTGTTGTCCCTTGTAACATTTTGGTTGGCTATAAAGCTGTATATCGTTTGTGCTTTGGTTTGGCTATGTTCTATCTTCTTCTCTCTTTACTAATGATCAA…	1.0
651	ENST00000359704.2	ENSG00000146373	protein_coding	1784	AGTATACAGAGGAGGACACAAACATGAGAAGATTAAGGTAGAGAGTGAAATATGGTCAGGACAAATGTGAATTTAGAGCCTGAGTGATGGTTTAGTGGATTTATGTCCTCACTTGTCACTAATGAAAAGGACCTTACAGGTTATATAATTAAAGCTCTGTTGACATTGGCTCTTGAAGGCAAACTTCATAATGAGGGGAAGAGTCAAGTTTTGTGTAACCTGAAGCATATACAGTGTCCATTGCCAGCACTTGAGTAAAGATAAAGAGTAGGAGAATCAAAGCTGTTGTATAATTAGTTCTCTTCTCATCCACACCCATAAACCAGTTCAAGAAAGGGATGAAGGTACAACTTGGCCAAGTAGAAATCAAATGCCCCATCACAGAGTGTTTTGAATTCT…	0.0
652	ENST00000368207.7	ENSG00000152894	protein_coding	4758	TCCGCCGAGCATGGAGAGCTGCCGCCGCGGCCGGCCGGCGACGCTGGCGACGCTTTCGCCCCTGAGGTAGTTTGGCGACCGCGAAGAAGGAAAAAGGGCGGGCGGGCGGCTGTCCTCTCACCGTCCTCACCCCGCGAGGCCCGGCCCGCTCCTCCGTCGTGGATTTCGCGGCGATCCCCCCGGCAGCTCTTTGCAAAGCTGCTTGAAACTTCTCCCAAACTCGGCATGGATACGACTGCGGCGGCGGCGCTGCCTGCTTTTGTGGCGCTCTTGCTCCTCTCTCCTTGGCCTCTCCTGGGATCGGCCCAAGGCCAGTTCTCCGCAGGTGGCTGTACTTTTGATGATGGTCCAGGGGCCTGTGATTACCACCAGGATCTGTATGATGACTTTGAATGGGTG…	1.0
653	ENST00000367963.8	ENSG00000079931	protein_coding	2989	ACTCCCCAGCGGCTGGAGGCCGGTACCGGCGGGCAGGAGGCGCCCGAGGATGTGCTGCTGGCCGCTGCTCCTGCTGTGGGGGCTGCTCCCCGGGACGGCGGCGGGGGGCTCGGGCCGAACCTATCCGCACCGGACCCTCCTGGACTCGGAGGGCAAGTACTGGCTGGGCTGGAGCCAGCGGGGCAGCCAGATCGCCTTCCGCCTCCAGGTGCGCACTGCAGGCTACGTGGGCTTCGGCTTCTCGCCCACCGGGGCCATGGCGTCCGCCGACATCGTCGTGGGCGGGGTGGCCCACGGGCGGCCCTACCTCCAGGATTATTTTACAAATGCAAATAGAGAGTTGAAAAAAGATGCTCAGCAAGATTACCATCTAGAATATGCCATGGAAAATAGCACACA…	1.0
654	ENST00000431403.3	ENSG00000112319	protein_coding	2973	GGGAAAAGCCGGGGAGTGACGACTGCGGCGGCTGGGCGCGCTCTCTCATTTTCTTTTCTTCTCCTTTCCCCCCTGTCGCAGTCCGGAGTTTTGGCTCCTCTCCTTTCCTCCTCCCCCTCGGAGCCGGCTTCTCCCTCCGCCCCGCTTCTCCCCCGCTTGTGTACGCTATTTGTTGTGGGGTGGCCGAAGGGGATGTCCTGTTTTCACCAGAGGCACAGCGCGAAGGGGAAACTTCGACACTGGAAGGAACGAGAATAAATACTTAATTACGGACGCACTGAACCGCGGCTGGGACAGACACTTCGGGAACCCGAGGCGGACCGGGCGACGAGATAGTCATTTTTACTTGAAGGAAGCTGCTTCTACTTGGGAGTGGCAGGAGAAGTGAGAAAACCACAT…	0.0
655	ENST00000367799.7	ENSG00000135541	protein_coding	4392	GATGTTGATGGTGATGGTGTTCATGAAATAACAAGCCGAGATAGCCCGGTTTATCCCAAATGTTTGCTTGATGATGACCTTGTCTTGGGAGTTTACATTCACCGAACTGATAGACTTAAGTCAGATTTTATGATTTCTCACCCAATGGTAAAAATTCATGTGGTTGATGAGCATACTGGTCAATATGTCAAGAAAGATGATAGTGGACGGCCTGTTTCATCTTACTATGAAAAAGAGAATGTGGATTATATTCTTCCTATTATGACCCAGCCATATGATTTTAAACAGTTAAAATCAAGACTTCCAGAGTGGGAAGAACAAATTGTATTTAATGAAAATTTTCCCTATTTGCTTCGAGGCTCTGATGAGAGTCCTAAAGTCATCCTGTTCTTTGAGATT…	0.0
656	ENST00000527759.5	ENSG00000029363	protein_coding	4373	TTCCTCGCGTTCTTGAGTCGGGAAATGGCCGCTGTGTGGTTGCAACGGAGATAAATTCCCGGAACCGCGATTCGGCGTGTCAGGAATTCGAATTTAGAGTTTAATTTCTCAGAGCATTCTCTCCAGGAAGAATTTTTACAGTATCTCAAAGACTTCACTTGACTTCTTGATCCTGCATAAAACCAAGGAGAAAAGAAATGGGTCGCTCCAATTCTAGATCACATTCTTCAAGGTCAAAGTCTAGATCACAGTCTAGTTCTCGATCAAGATCAAGATCTCATTCTAGAAAGAAGCGATACAGGTCTCGTTCCAGAACATATTCAAGGTCTCGTAGTAGAGATCGTATGTATTCTAGAGATTATCGTCGCGATTACAGAAATAATAGAGGAATGAGACGAC…	0.0
657	ENST00000617204.4	ENSG00000135525	protein_coding	4536	AGTGGGAGGGGGCTGGTAGGGGAGGTGGGGAAGCTGCTGCTAGGTGAGGGGAACTGCAGGGCCTCAGTTGCCAAGTGGCTGGTACTATCTGTCAGCTGTTTGCAAACTGTTTACCCATAGGGGATCTATTACAAGTGCTCAAATGAACAGGCAGCTTAGGAACTAGCAGCTTCCTGGGAGCTGCAATTACATAAGCATATATTTTTAATATAATCACAATTAAAAAAAAAAAAAACAAGTAGCAGCGGTATGCCTGGATCAGCTACAGCTCTCCGACATGAGAGACTGAAGAAGACCAATGCAAGGCCAATTCCTCTTGGTTTATTCACCATTAATGAGGAAGACGAACAGCAAAAGAATGGAAATTCCAGAAGACCAAAAGCACCCGACAGCTACAAA…	1.0
658	ENST00000421351.4	ENSG00000112378	protein_coding	4198	ACTCTCTGCTGTCGCCCGTCCCGCGCGCTCCTCCGACCCGCTCCGCTCCGCTCCGCTCGGCCCCGCGCCGCCCGTCAACATGATCCGCTGCGGCCTGGCCTGCGAGCGCTGCCGCTGGATCCTGCCCCTGCTCCTACTCAGCGCCATCGCCTTCGACATCATCGCGCTGGCCGGCCGCGGCTGGTTGCAGTCTAGCGACCACGGCCAGACGTCCTCGCTGTGGTGGAAATGCTCCCAAGAGGGCGGCGGCAGCGGGTCCTACGAGGAGGGCTGTCAGAGCCTCATGGAGTACGCGTGGGGTAGAGCAGCGGCTGCCATGCTCTTCTGTGGCTTCATCATCCTGGTGATCTGTTTCATCCTCTCCTTCTTCGCCCTCTGTGGACCCCAGATGCTTGTCTT…	1.0
659	ENST00000629020.2	ENSG00000146416	protein_coding	3636	CCCAGCCGGTCCAGGCCTCTGGCGAACATGGCGCTTGTCCCCTGCCAGGTGCTGCGGATGGCAATCCTGCTGTCTTACTGCTCTATCCTGTGTAACTACAAGGCCATCGAAATGCCCTCACACCAGACCTACGGAGGGAGCTGGAAATTCCTGACGTTCATTGATCTGGTTATCCAGGCTGTCTTTTTTGGCATCTGTGTGCTGACTGATCTTTCCAGTCTTCTGACTCGAGGAAGTGGGAACCAGGAGCAAGAGAGGCAGCTCAAGAAGCTCATCTCTCTCCGGGACTGGATGTTAGCTGTGTTGGCCTTTCCTGTTGGGGTTTTTGTTGTAGCAGTGTTCTGGATCATTTATGCCTATGACAGAGAGATGATATACCCGAAGCTGCTGGATAATTTT…	1.0
660	ENST00000360537.6	ENSG00000118495	protein_coding	4430	GATTGCTGTCACGTCTAATGTGGCTGCTGCCTCGTGTCACATCTGAAACTCATCTGTACCTCACTTAGAAAGTGGTTCTGATTAGACAAGACTTTTCGTTGCAGTCGACAGAAACCTAATGGGACCATTGAAGAATTCCAAACAGGCAAGTGACAGGAACATATTTGCATGTTAGAAGAATCAGCCTGGCAGCAGCATTGTGATTAGAATGAAGGGGAACCGTCCAAAAACAGACTGGGGAACCAATATGGATCTGCCTCTAGCATGCGGAAATATCTCTCTACACTGACCTAACTGACTCACTAAGCTTGTGGTTTGTTTAAAGGAAGCCACATGAAAATTGAGTTTGGGCCAATAGAGTGAACTCGTTCTCCATTCTCTAGCATCCCTCCCCATGCA…	0.0
661	ENST00000367526.8	ENSG00000152818	protein_coding	3220	CAACTTCCTTCATTTCTGGCCATGCCGGGCTGAGCAAGTGCTGCCTGTGAGCATCTGCTGGGGGGCTTTCTCTGTGGCGTTTGTCTGTGTTTTTTAAATTGAGAAGTTGAAGGAATACCAGCCTCCTTTTTCCTAGAACCTAACCCCCTGTATCTTTCAAATGCTTTCCTGGAAACGAGCATGCTCAGAGAACTGACAAATCATTGTCCAGTGACCGGGAGGAAATGATCGTTGCTCTTCATTTATAATGCAAATTCTGAGGTGTCTCCAGAAGTGTGGTAAACTTAAAATGATGGCTGTGGTGAGAACGTCTCTGCAGAAAGTTGTGGTTTTGTTGCATCGCTTACAAAGGATGGCAGTTTCTTCTCCTCGGTATCAGAAGCTCTGTAAGGACATCCA…	1.0
662	ENST00000367480.7	ENSG00000164506	protein_coding	3297	ATGAGGAAATTCAACATCAGGAAGGTGCTGGACGGCCTGACCGCCGGCTCGTCCTCGGCGTCGCAGCAGCAACAGCAGCAGCATCCGCCTGGGAACCGGGAGCCGGAGATCCAGGAAACGCTCCAGTCCGAGCACTTTCAGCTCTGCAAGACTGTTCGCCATGGATTTCCCTATCAACCCTCAGCCCTGGCCTTTGATCCTGTACAGAAGATCCTGGCAGTGGGAACTCAGACTGGTGCTTTAAGGCTCTTTGGTCGTCCAGGAGTAGAATGTTATTGCCAGCATGACAGTGGAGCTGCAGTAATCCAGCTCCAGTTCCTGATTAATGAGGGAGCGCTTGTGAGTGCCTTGGCTGATGACACCTTACACTTATGGAATTTACGTCAGAAGAGGCCTGCC…	0.0
663	ENST00000367456.5	ENSG00000055208	protein_coding	4553	GAAAAGTTTTAGGCAGCTAGGAATGTGGAGATGTGGGTAGTGGTGGCTGCCAAGCACAGGAAAATGATCATGCTGAACTGTACAAAGGAGATTGTCTCTGAACCTTTTCATAGGTTCTGACACTCTATATATGTCATCTTATTTAAAACCCTCTGTATTAAAATGATAAGGATTTGGAGACATTGAAATTATATAGAATTTAAATGTATGCATGTTCATATGTTTTTGCCTCTGGCTCATATTTCCAGAATACTTAACAGTATTTTAACATTTTGTTTCTTATGATTCTGGTCCTAAAAAATCAAGGACGCTGCTTACTCAGAAAGCTAAAAAACCTGAGCTCCAGACCCAGTTCCTGGACCTGCCCTGGAAAAGAAGTATCCCGTAGAGATGAGCTCA…	1.0
664	ENST00000239367.7	ENSG00000120256	protein_coding	3634	ACTGTTCGCACACACCTGGTGCTGATCAACGCCGAGGCCGACTCGTCGCCACCCAGCGCGCCGCAGGCCGGGGCGGAGAGGCGCAGGGCGCTGGGCAGTCTCCGGCGAGGGCAAGGAGCGGTGCCCGGCTGGGCCGGCTATGTCTCCCGCTACTGCGGTTCCCGCCGGCGCCCGCGACCTCGGGGGAGCAGCCGGGTTCGGGGGCGCCGCGCTGTGAGGCCGGGGCCTAGAGCCAGCCGCGGCCGCGCAGGAGGGGCCCAGGGCCCGCGCTCGCCCGCGTCCCCGCCTTCCTCCCGCGCTCAGCCCCGCCTCGGCTCGCTGCCCTTGGCTCTCGTCGCCATGGCCTCCGTCGCCCAGGAGAGCGCGGGCTCGCAGCGCCGGCTACCGCCGCGTCACGGG…	1.0
665	ENST00000325144.5	ENSG00000181472	protein_coding	3103	GCGCCGGAGACACCGACCGCGGCGGCAGCAGCAGCAGCAGCAGCGAGAGGCAGAGGCGGCGGCGGCGGGGAGGACAGCACGGCCGAGGCTGCCCAGAGGCGCCTCCTCCACACCCCCCGCCGCAGCAGCACCGGCGACAGATTTTTTAAAAAATGGATTTGGCCAACCATGGACTTATTCTACTGCAACAGTTAAACGCTCAGCGAGAGTTTGGTTTCCTGTGTGACTGCACGGTTGCAATCGGCGATGTATACTTCAAGGCACACAAATCAGTTCTTGCTTCATTCTCCAATTACTTTAAGATGTTGTTTGTCCATCAGACCAGTGAGTGTGTCCGCTTGAAACCAACTGACATACAGCCCGACATCTTCAGCTATCTCTTACACTTGATGTACACTG…	1.0
666	ENST00000475834.2	ENSG00000197081	protein_coding	762	TTGCAGAAGGACCACAACTGGTGACGTCCAGGTCCTGGGACTCGTTCACACGCAGAAGCTGGGTGTCATAGGTGACAAAGTTGTTGTCACGTACTCCAAAGGTTATCCGTGTGGTGGAAATAAGACCGCATCCTCCGTGATAGAATTGACCTGTACAAAGACGGTGGGCAGACCTGCATTCAAGAGGTTTGATATCGACAGCTGCACTTACTACTTCAGCTGGGACTCCCGGGCTGCCTGCGCCGTGAAGCCTCAGGAGGTGCAGATGGTGAATGGGACCATCACCAACCCTATAAATGGCAAGAGCTTCAGCCTCGGAGATATTTATTTTAAGCTGTTCAGAGCCTCTGGGGACATGAGGACCAATGGGGACAACTACCTGTATGAGATCCAACTTTC…	1.0
667	ENST00000705176.1	ENSG00000213066	protein_coding	3824	GGAGAAGCAAGATGGCGGCGACGGCGGCCGCAGTGGTGGCCGAGGAGGACACGGAGCTGCGGGACCTGCTGGTGCAGACGCTGGAGAACAGCGGGGTCCTGAACCGCATCAAGGCTGAACTCCGAGCAGCTGTGTTTTTAGCACTAGAGGAGCAAGAAAAAGTAGAGAACAAAACTCCTTTAGTTAATGAGAGCCTGAAAAAGTTTTTAAATACCAAAGACGGTCGTTTAGTGGCTAGTCTTGTTGCAGAATTTCTTCAGTTTTTTAACCTTGACTTTACTTTGGCTGTTTTTCAACCTGAAACTAGCACACTGCAAGGTCTCGAAGGTCGAGAGAATTTAGCCCGAGATTTAGGTATAATTGAAGCAGAAGGTACTGTGGGTGGACCCTTATTATTAG…	0.0
668	ENST00000485634.7	ENSG00000130396	protein_coding	4686	GAGCTGGCTCAGCCTCTGAGGAAAGAACCTGAAATAATCACTGTGACCCTAAAAAAGCAGAATGGAATGGGCCTTAGCATTGTTGCAGCAAAGGGTGCTGGTCAAGATAAACTAGGAATCTATGTGAAGTCGGTTGTGAAAGGAGGTGCTGCAGATGTGGATGGACGTCTAGCTGCAGGTGATCAGCTCCTCAGTGTGGATGGACGAAGTCTGGTTGGACTCTCTCAGGAAAGGGCGGCAGAACTCATGACAAGAACAAGCTCTGTGGTGACACTGGAAGTAGCAAAGCAGGGTGCCATCTACCACGGTCTGGCCACCCTTCTCAATCAGCCATCCCCCATGATGCAGAGAATTTCAGATCGTCGTGGCTCAGGTAAACCCCGACCAAAGAGTGAAGGC…	0.0
669	ENST00000366773.8	ENSG00000130023	protein_coding	2160	GTCATTCACGCGCGCCGCAGCGGGGCACCGGAAGTTATGGAGGTATTAATAGGGGACCCTATTACCACATGTCTTTCTCCCTCAGTGTATGATATAATTTGTAATCTTGGGTTTCAACTCAGAGAAAATTGTGATATCAATAGCATTGTAACTCAGAATGGTGAAGTATGCTGGAAAACAATCACAGACTGTGTGAGCTACACAGAGTCAGAGCAGGGTCTGGATTACTGGGGAAGCGTGAGGCTGCTGGGCCCTGTGTGTGAGGCTGTCCATTCACATTTCTTATCTCTGACCAAGGGGCAATTTGAAATTCGATATGCACCGTGGTTCCAGTGGACAAGTTTTCCAGAGTTATTTCCTGAAATATTTGATGCCTTGGAAAGTCTACAATCTCCTGCT…	0.0
670	ENST00000343242.9	ENSG00000198517	protein_coding	3380	GTCAGATGCTGGGGAGCCGGGCGGGCGGGTGCGGTGGCGGCGGGCGGCGCGGGGGCACTTGTTGTTCTTCGCGAAGTCGGAGCCCGAGCGCCAGGCGGCGGCGGCGGCCGAGGGGAGCGCGACAGTGAGCGCCGGCGCGAGGACAGCGCGTGCCCGCGAGGAGCCGCCGCGCGCCCGCGCCCTCCGCGCGACGCCAGCTACGAGTTCCAGGGAGCTCTGTCCTGGTGACCGTGCCCGGGTTATGACGACTAATCCCAAACCGAATAAGGCATTAAAGGTCAAGAAGGAGGCGGGCGAGAACGCCCCGGTGCTCAGCGATGATGAGCTGGTGTCCATGTCGGTGCGGGAGCTGAACCAGCACCTGCGGGGTCTCACCAAGGAGGAGGTGACCCGCCTGAA…	0.0
671	ENST00000340611.9	ENSG00000106009	protein_coding	2779	GGGCGAGGGGTGGTTGCGGCGGAGGACGCAACCGAGCGGGCCTGCGGCCTCACCATGGACCCAGAATGCGCCCAGCTGCTCCCGGCTCTCTGTGCTGTTCTGGTAGATCCCAGGCAGCCGGTGGCAGATGACACCTGTTTGGAGAAGCTCCTGGACTGGTTTAAAACGGTCACTGAAGGAGAGTCCAGTGTCGTGCTGCTGCAGGAGCACCCCTGCCTGGTGGAGCTGCTGTCCCATGTGCTGAAAGTCCAGGACCTGAGTTCTGGGGTCCTCTCCTTCTCACTGCGCCTGGCAGGAACCTTCGCAGCCCAGGAAAACTGCTTCCAGTATCTTCAGCAGGGGGAGTTACTACCAGGGCTCTTTGGGGAGCCAGGACCCCTCGGCCGAGCAACCTGGGCC…	0.0
672	ENST00000429448.2	ENSG00000136295	protein_coding	4931	AGAGGCGGCGGGCGCGGGCGGCCGAGCGGAGCCGAGCGCAGCCGAGCCGGGCCGAGCCGGGCCGGGCCGGGCCCAGGAGCGCGCGGATGATGCGGGCGGCCAGGCGGGGGTCGACGGGTCCCTGAAGCCCGCGCCCCGGGCCAGCAAGGGAGCCCCGCGCAGGCCGCGCGCATCCGGAGGCGGCCGGGCCCCGCCATGGCCGGGGTCAGCTACGCGGCGCCCTGGTGGGTGAGCCTCCTGCACCGGCTGCCCCACTTCGACCTGAGCTGGGAGGCCACTAGCAGCCAGTTCCGGCCCGAGGACACCGACTACCAGCAGGCCCTGCTGCTCCTGGGGGCCGCCGCCCTGGCCTGCCTCGCCCTGGACCTCCTCTTCCTGCTCTTCTACTCCTTCTGGCTG…	1.0
673	ENST00000426596.1	ENSG00000146555	protein_coding	554	CAGGAGATGTTGGCACACCTGAAACCATGGCCCCAACCATTGTGGTTCCCCCGGGCAACAGAAGTGTGGTGGCTGGATCCAGTGAGACCACCTTGGAATGTATAGCCAGTGCCAGGCCTGTGGAGGACCTGAGTGTGACCTGGAAGAGGAATGGAGTGAGAATCACCAGTGGCCTCCACAGCTTTGGAAGACGCCTCACCATCAGCAACCCGACGTCCGCGGACACCGGGCCATACGTCTGCGAGGCGGCGCTGCCGGGGAGCGCTTTTGAACCGGCCAGGGCGACGGCCTTTCTTTTCATCATAGGTCCCACCTTGTTTTAAAGATACAGTCAATATAGGAGGCATGCCAAGCTATCTTATCCACATTCAACACAATTATAATGAAAGTAAACCAGCT…	1.0
674	ENST00000353796.7	ENSG00000146587	protein_coding	4125	CTCTCTGTGTGCGTGTTCGCGCATGCGCGCCGCCGCTGCACTGCCCTCGCTTCCTGTGCGTCCTCAGGTCACCGCTTGCTCTAGTTCCCAGGCTTTGGCCTCCAGTGGACGAGAATCGCGGAGCCTGCGGGGCTGGAGGCCCGGCCCGGGCCCCTCGGGAGCAGAACAACCTTAGTGAGGTGGACAGGAGGGGACCTCGCGAGCAGACGCGCGCCAGCGACAGCAGCCCCGCCCCGGCCTCTCGGGAGCCGTGGGGCAGAGGCTGCGGAGCCCCAGAAGGGTCTACCAGCCACAGTCTCTGCACGTTTCCAAGAGCAGCAGAAAATGAACACATTGCAGGGGCCAGTGTCATTCAAAGATGTGGCTGTGGATTTCACCCAGGAGGAGTGGCAGCAGCTG…	0.0
675	ENST00000297056.11	ENSG00000164535	protein_coding	2839	GCGTTTGCGCTTGAGCGCCGATAATTTGGTGGCGGCGTCCGGAGGGTGCTGGTTTGTTCTCGGTGAACGGCGCGCGGGGTCTCTCCTGAGTGCGAGCTACGGGACCTTCGCCATGCCGGGGATGGTACTCTTCGGCCGGCGCTGGGCCATCGCCAGCGACGACTTGGTCTTCCCAGGGTTCTTCGAGCTGGTCGTGCGAGTGCTGTGGTGGATTGGCATTCTGACGTTGTATCTCATGCACAGAGGAAAGCTGGACTGTGCTGGTGGAGCCTTGCTCAGCAGTTACTTGATCGTCCTCATGATTCTCCTGGCAGTTGTCATATGTACTGTGTCAGCCATCATGTGTGTCAGCATGAGAGGAACGATTTGTAACCCTGGACCGCGGAAGTCTATGTCTAA…	1.0
676	ENST00000258739.9	ENSG00000136240	protein_coding	2786	GCCATCTTCGCCGCTTCCTCTCAGGGGCCGCCGCCTCCTGAGCCGCCCAGCCCCGGGGCCGCCGCGCTGCGCCGACCGCCACCGCCGCCGCCGCCATGAACATTTTCCGGCTGACTGGGGACCTGTCCCACCTGGCGGCCATCGTCATCCTGCTGCTGAAGATCTGGAAGACGCGCTCCTGCGCCGGTATTTCTGGGAAAAGCCAGCTTCTGTTTGCACTGGTCTTCACAACTCGTTACCTGGATCTTTTTACTTCATTTATTTCATTGTATAACACATCTATGAAGGTTATCTACCTTGCCTGCTCCTATGCCACAGTGTACCTGATCTACCTGAAATTTAAGGCAACCTACGATGGAAATCATGATACCTTCCGAGTGGAGTTTCTGGTGGTCCCTG…	1.0
677	ENST00000223122.4	ENSG00000106392	protein_coding	1777	TACAGCTTTGATTTTATAACATCCTGCTAATTTTTGTTCTTACAGAAATACACTTTCGGGAAATGGCCTCTAAATCCTGGCTGAATTTTTTAACCTTCCTCTGTGGATCAGCAATAGGATTTCTTTTATGTTCTCAGCTATTTAGTATTTTGTTGGGAGAAAAGGTTGACACCCAGCCTAATGTTCTTCATAATGATCCTCATGCAAGGCATTCAGATGATAATGGACAGAATCATCTAGAAGGACAAATGAACTTCAATGCAGATTCTAGCCAACATAAAGATGAGAACACAGACATTGCTGAAAACCTCTATCAGAAAGTTAGAATTCTTTGCTGGGTTATGACCGGCCCTCAAAACCTAGAGAAAAAGGCCAAACACGTCAAAGCTACTTGGGCCC…	1.0
678	ENST00000409923.5	ENSG00000122591	protein_coding	3130	AGTGAGAGGAGGGGGAAGATGGCTCACCGGGACCCGTTCTGCTAGGAAGAAGGGGAGCAGGTGGTGCTGCTACTCGGGAGGAAGCAGAGCAGCCTCCGTCGCTGTCGCTGAGAGCCTCACGAGTCGAGGTCCTGCAGGTGGAGCTCCGGCAGCCGCCCTGGTTGAAGGTTTAGAACAGATGTGGAAAAATGTTTACTTCAGAGAAAGGGGTTGTGGAGGAATGGTTGTCAGAGTTTAAGACATTACCAGAAACATCTTTACCAAATTATGCCACAAATTTGAAAGACAAGAGTTCTTTAGTTTCATCTCTCTATAAAGTTATCCAGGAGCCACAAAGTGAGTTGCTAGAACCTGTCTGTCACCAGCTCTTTGAATTCTATCGCAGTGGAGAGGAGCAGT…	1.0
679	ENST00000258742.10	ENSG00000136243	protein_coding	1571	GCAGACTGAAGACGCCCTCCGTCAGCGACGCCGTCGCAATGGCCATTTGTCAATTCTTCCTTCAAGGCCGGTGCCGCTTTGGAGATCGGTGCTGGAACGAACATCCCGGTGCTAGGGGTGCAGGAGGAGGACGGCAGCAACCGCAGCAGCAGCCTTCAGGTAATAATAGACGTGGATGGAATACAACTAGCCAGAGATATTCCAATGTCATCCAGCCATCCAGTTTCTCCAAATCCACACCATGGGGGGGCAGCAGAGATCAAGAAAAGCCATATTTCAGTTCTTTTGATTCTGGAGCTTCAACTAACAGGAAGGAAGGCTTTGGATTGTCTGAGAACCCATTTGCTTCACTTAGTCCTGATGAGCAGAAAGATGAAAAGAAACTTCTGGAAGGAATTG…	0.0
680	ENST00000343483.7	ENSG00000078399	protein_coding	2064	GCCACCAAGTTGTTACATGAAATCTGCAGTTTCATAATTTCCGTGGGTCGGGCCGGGCGGGCCAGGCGCTGGGCACGGTGATGGCCACCACTGGGGCCCTGGGCAACTACTACGTGGACTCGTTCCTGCTGGGCGCCGACGCCGCGGATGAGCTGAGCGTTGGCCGCTATGCGCCGGGGACCCTGGGCCAGCCTCCCCGGCAGGCGGCGACGCTGGCCGAGCACCCCGACTTCAGCCCGTGCAGCTTCCAGTCCAAGGCGACGGTGTTTGGCGCCTCGTGGAACCCAGTGCACGCGGCGGGCGCCAACGCTGTACCCGCTGCGGTGTACCACCACCATCACCACCACCCCTACGTGCACCCCCAGGCGCCCGTGGCGGCGGCGGCGCCGGACGGCAGGT…	0.0
681	ENST00000396300.6	ENSG00000146592	protein_coding	2319	TTTTAGTGGTGGAGTCAATTTATTTCTGAAACGATCTCATTTACCTGAATGAGGAGCTCATATTTATTTTCAGGATTTATGAGGAATCCAAGATGAATTTGGAGCAGGAGAGGCCGTTTGTCTGCAGTGCCCCAGGCTGCTCCCAGCGCTTCCCAACAGAGGACCATCTGATGATTCATAGGCACAAACATGAAATGACTTTGAAGTTTCCTTCAATAAAAACAGACAATATGTTATCAGATCAAACTCCGACCCCAACGAGATTCCTGAAGAACTGCGAGGAGGTGGGCCTCTTCAGCGAGCTGGACTGCTCCCTGGAGCACGAGTTCAGGAAGGCTCAGGAAGAGGAGAGCAGCAAGCGGAATATCTCGATGCATAATGCAGTTGGTGGGGCCATGA…	0.0
682	ENST00000409497.5	ENSG00000136193	protein_coding	1732	ATTAAACAATATCTGGTCTCGGTGGCTCTGTCATTCCACTGCAGGCGTCCCACCTTCATTTGCCAGCTGGGATCTCTTAATGAGCTAGCTGTGCACAGTTCAATAGTAAAACCCTTTTAGCTGGTGAAATATGTTTGAAGAACTCACTGTTGGAGTGTTCCATGTGAGGCCTGCTTCCACTCTTGCTGGCATTCTCTTTTCAGGATGGCTGCAGCTCCTCCAAGTTACTGTTTTGTTGCCTTCCCTCCACGTGCTAAGGATGGTCTGGTGGTATTTGGGAAAAATTCAGCCCGGCCCAGAGATGAAGTGCAAGAGGTTGTGTATTTCTCGGCTGCTGATCACGAACCGGAGAGCAAGGTTGAGTGCACTTACATTTCAATCGACCAAGTTCCAAGGACC…	1.0
683	ENST00000222803.10	ENSG00000106080	protein_coding	4978	GCTTAACTCTTTAAAGGTAGGTTCGTGACCCTTGAGAAAAGAGTTGGTGGTAAATGTGCCACGTCTTCTAAGAAGGGGGAGTCCTGAACTTGTCTGAAGCCCTTGTCCGTAAGCCTTGAACTACGTTCTTAAATCTATGAAGTCGAGGGACCTTTCGCTGCTTTTGTAGGGACTTCTTTCCTTGCTTCAGCAACATGAGGCTTTTCTTGTGGAACGCGGTCTTGACTCTGTTCGTCACTTCTTTGATTGGGGCTTTGATCCCTGAACCAGAAGTGAAAATTGAAGTTCTCCAGAAGCCATTCATCTGCCATCGCAAGACCAAAGGAGGGGATTTGATGTTGGTCCACTATGAAGGCTACTTAGAAAAGGACGGCTCCTTATTTCACTCCACTCACAAAC…	1.0
684	ENST00000409301.5	ENSG00000105778	protein_coding	4336	AGGGAAGGGCGGCCGTGGCCCTGGGGGCGGCGGGAGCTGCTTTGCCTCCACCGATCTCCCTGTGCGGCCCTCATGTGCTGTGCTCGCTGACACCCGAAGTCCGCGGCTTTCCGCACACGGTGGGGTCGTCAGACCCGCTGCCCTTGGCGGTCGAAGTCGTCGTGCGGGCCCGCGGCGGCCGCCCATGGAGAAGGCCAGGAGAGGCGGGGATGGCGTCCCCCGGGGGCCCGTACTGCACATCGTGGTGGTCGGATTTCACCACAAGAAGGGCTGCCAGGTTGAATTCTCTTACCCGCCCCTGATTCCAGGAGATGGACATGACAGCCACACTTTACCTGAAGAATGGAAGTATTTGCCCTTCCTTGCCTTACCAGATGGCGCACACAACTACCAGGAAGA…	1.0
685	ENST00000538336.5	ENSG00000122642	protein_coding	3621	CCCCTGGAGCTGCGGCCGGGAGGGCGGGCGGCCGGGGAGACGGGGTGGCGGCTGCAGCCCGGGTAGGGCCAGGAGACCCGGTCCACGTTTGCAAACGCAGCCGAACGCCCAGGCCGACCCGTGCCGCCCGAGCGCCGCGCTGCGTCCGCGCCACTCTTCTCGCCGCCCCGATGGCGTTCCGGGGCTGGAGGCCCCCGCCGCCACCGCTGCTCCTGCTGCTGCTCTGGGTGACCGGGCAGGCAGCGCCCGTGGCGGGCCTGGGCTCCGACGCGGAGCTGCAGATCGAGCGGCGCTTCGTGCCCGACGAGTGCCCGCGCACCGTGCGCAGCGGCGACTTCGTGCGCTACCACTACGTGGGGACGTTCCCCGACGGCCAGAAGTTCGACTCCAGGTACTGGG…	1.0
686	ENST00000310974.8	ENSG00000173852	protein_coding	4870	CCCTAAGTGGCCGCTCCGGGCGCCTTCTCCCTGCCCCGCCGCGTCTCGCCTGCGCGGGCTCCAAGCGCAGCCTTAACAGGCTCCGAAACTTGAATCAGCGCCCCGATCCCGAGAGGGCTCTTCCTTCGGCCCCATCACTCCCACAATGGAAGGGCGGCCGCCTCCGGAAGGCCGTCCGCCCCCGCGTCCTCGCACCGGCCGAGCCCCGCGCGGGCGCCGAAGAGCTGTTTTTGCAGCAGTGTTGCACTGGAGCCATATAACACACCTCTTTGAAAATGACCGTCATTTTTCTCACCTCTCAACATTGGAAAGGGAGATGGCTTTTCGCACTGAAATGGGACTATATTATTCCTATTTCAAGACTATTGTGGAAGCACCCTCATTTTTGAATGGAGTATG…	1.0
687	ENST00000265748.7	ENSG00000011426	protein_coding	4731	GAGTCCGTCACTGGAAGCCGAGAGGAGAGGACAGCTGGTTGTGGGAGAGTTCCCCCGCCTCAGACTCCTGGTTTTTTCCAGGAGACACACTGAGCTGAGACTCACTTTTCTCTTCCTGAATTTGAACCACCGTTTCCATCGTCTCGTAGTCCGACGCCTGGGGCGATGGATCCGTTTACGGAGAAACTGCTGGAGCGAACCCGTGCCAGGCGAGAGAATCTTCAGAGAAAAATGGCTGAGAGGCCCACAGCAGCTCCAAGGTCTATGACTCATGCTAAGCGAGCTAGACAGCCACTTTCAGAAGCAAGTAACCAGCAGCCCCTCTCTGGTGGTGAAGAGAAATCTTGTACAAAACCATCGCCATCAAAAAAACGCTGTTCTGACAACACTGAAGTAGAA…	1.0
688	ENST00000457408.7	ENSG00000158604	protein_coding	2294	GCAGGCGCTTAGGGGCTGAGGCGCGATGGCAGGTGTCGGGGCTGGGCCTCTGCGGGCGATGGGGCGGCAGGCCCTGCTGCTTCTCGCGCTGTGCGCCACAGGCGCCCAGGGGCTCTACTTCCACATCGGCGAGACCGAGAAGCGCTGTTTCATCGAGGAAATCCCCGACGAGACCATGGTCATCGGCAACTATCGTACCCAGATGTGGGATAAGCAGAAGGAGGTCTTCCTGCCCTCGACCCCTGGCCTGGGCATGCACGTGGAAGTGAAGGACCCCGACGGCAAGGTGGTGCTGTCCCGGCAGTACGGCTCGGAGGGCCGCTTCACGTTCACCTCCCACACGCCCGGTGACCATCAAATCTGTCTGCACTCCAATTCTACCAGGATGGCTCTCTTCGC…	1.0
689	ENST00000285279.10	ENSG00000154978	protein_coding	2939	GGAGCGCAGCCAGGGCTGCGCGGCGCGCCCCGGCTCCCGCCCGCTCCCAGCCGGGCCCCCCAGCGGTCGGCGGGACGGCTCCCGGCTGCAGTCTGCCCGCCCGCCCCGCGCGGGGGCCGAGTCGCGAAGCGCGCCTGCGACCCGGCGTCCGGGCGCGCTGGAGAGGACGCGAGGAGCCATGAGGCGCCAGCCTGCGAAGGTGGCGGCGCTGCTGCTCGGGCTGCTCTTGGAGTGCACAGAAGCCAAAAAGCATTGCTGGTATTTCGAAGGACTCTATCCAACCTATTATATATGCCGCTCCTACGAGGACTGCTGTGGCTCCAGGTGCTGTGTGCGGGCCCTCTCCATACAGAGGCTGTGGTACTTCTGGTTCCTTCTGATGATGGGCGTGCTTTTCTG…	1.0
690	ENST00000322090.8	ENSG00000146729	protein_coding	1993	GGTGGGAGCCGAGGCGCCGAGCAAGATGGCGGCGCGAGTGCTGCGCGCCCGCGGAGCGGCCTGGGCCGGCGGCCTCCTGCAGCGGGCGGCCCCCTGCAGCCTCCTGCCCAGGCTCCGGACATGGACATCTTCCAGCAACAGATCTCGAGAAGACAGCTGGCTAAAATCCTTATTTGTCCGGAAAGTTGATCCAAGAAAAGATGCCCACTCCAATCTCCTAGCCAAAAAGGAAACAAGCAATCTATACAAATTACAGTTTCACAATGTTAAACCGGAATGCCTAGAAGCATACAACAAAATTTGTCAAGAGGTGTTGCCAAAGATTCACGAAGATAAACACTACCCTTGTACTTTGGTGGGGACTTGGAACACGTGGTATGGCGAGCAGGACCAAGCTGT…	0.0
691	ENST00000651354.1	ENSG00000129103	protein_coding	2051	TGTGCATAGGGGTCGACTGCCGCTGCGGTGCATGAGGGCGCATGCGCAGCGGGGCCGTGGGTGTACGCGGCGCAGCGCGGCAGTCCTGATGGCCCGGCATGGGTTACCGCTGCTGCCCCTGCTGTCGCTCCTGGTCGGCGCGTGGCTCAAGCTAGGAAATGGACAGGCTACTAGCATGGTCCAACTGCAGGGTGGGAGATTCCTGATGGGAACAAATTCTCCAGACAGCAGAGATGGTGACGGGCCTGTGCGGGAGGCGACAGTGAAACCCTTTGCCATCGACATATTTCCTGTCACCAACAAAGATTTCAGGGATTTTGTCAGGGAGAAAAAGTATCGGACAGAAGCTGAGATGTTTGGATGGAGCTTTGTCTTTGAGGACTTTGTCTCTGATGAGCT…	1.0
692	ENST00000328747.12	ENSG00000146757	protein_coding	3165	GTCTCTCGCTGCAGCCGGCGCTCCACGTCTAGTCTTCACTGCTCTGCGTCCTGTGCTGATAAAGGCTCGCCGCTGTGACCCTGTTACCTGCAAGAACTTGGAGGTTCACAGCTAAGACGCCAGGACCCCCTGGAAGCCTAGAAATGGGACCACTGACATTTAGGGATGTGAAAATAGAATTCTCTCTAGAGGAATGGCAATGCCTGGACACTGCGCAGCGGAATTTATATAGAGATGTGATGTTAGAGAACTACAGAAACCTGGTCTTCCTTGGTATTGCTGTCTCTAAGCCAGACCTGATCACCTGGCTGGAGCAAGGAAAAGAGCCCTGGAATCTGAAGAGACATGAGATGGTAGACAAAACCCCAGTTATGTGTTCTCATTTTGCCCAAGATGTTT…	0.0
693	ENST00000434382.2	ENSG00000196715	protein_coding	1541	AAGATGGCGGCTCCCGTCCTGCTAAGAGTGTCGGTGCCGCGGTGGGAGCGGGTGGCCCGGTATGCAGTGTGCGCTGCCGGAATCCTGCTCTCCATCTACGCCTACCACGTGGAGCGGGAGAAGGAGCGGGACCCCGAGCACCGGGCCCTCTGCGACCTGGGGCCCTGGGTGAAGTGCTCCGCCGCCCTTGCCTCCAGGCATGACAGCAAGCGCTGTGGCGGCTTTGATCCTCATGACGTCCTCCATCATGTCGGTCGTGGGGTCCCTGTACCTGGCCTACATTCTGTACTTTGTGCTGAAGGAGTTCTGCATCATCTGCATCGTCACGTACGTGCTGAACTTCCTTCTTCTCATTATCAACTACAAACGACTAGTTTACTTGAACGAGGCCTGGAAGCG…	1.0
694	ENST00000304895.9	ENSG00000169919	protein_coding	2199	AGACGGTGGCCGAGCGGGGGACCGGGAAGCATGGCCCGGGGGTCGGCGGTTGCCTGGGCGGCGCTCGGGCCGTTGTTGTGGGGCTGCGCGCTGGGGCTGCAGGGCGGGATGCTGTACCCCCAGGAGAGCCCGTCGCGGGAGTGCAAGGAGCTGGACGGCCTCTGGAGCTTCCGCGCCGACTTCTCTGACAACCGACGCCGGGGCTTCGAGGAGCAGTGGTACCGGCGGCCGCTGTGGGAGTCAGGCCCCACCGTGGACATGCCAGTTCCCTCCAGCTTCAATGACATCAGCCAGGACTGGCGTCTGCGGCATTTTGTCGGCTGGGTGTGGTACGAACGGGAGGTGATCCTGCCGGAGCGATGGACCCAGGACCTGCGCACAAGAGTGGTGCTGAGGATT…	0.0
695	ENST00000304842.6	ENSG00000169902	protein_coding	1981	AGACGCTGCTGAGGCGGCTTCGGTTGCGGGTCGGAACGGCGCTGCTCTGCGGGGCCGGTCCAGGCTGGCAGCTGCCGGCGCTTGGCGGTGAGGGCGGGCTCCCGAGTGGCCCCCCACCGAAGGCGGTGGGACCAGCGGCTGAGGCCAGGATGCCGTCCAGGCGGCGCGGCGGCTCCTCACTCATCCCAGATGTTGGTTATCTTTCTGAAGTAGACTGTCCATGGCCTGAACATTTTCCGAAAATCATTTTGAGCAAAATATCTGTTTAATAACAAGATAACCACATCAAGATGGTTGGAAAGCTGAAGCAGAACTTACTATTGGCATGTCTGGTGATTAGTTCTGTGACTGTGTTTTACCTGGGCCAGCATGCCATGGAATGCCATCACCGGATAGAGG…	1.0
696	ENST00000341567.8	ENSG00000106609	protein_coding	4229	ACCCGGAAACCGCGGTTGCCGGAGCCCGAACTGAGGCGGCGGCGGGAGCCCGGTTGGCGTCTGGTCTTCGCGTCGGCCCCGCGGAGCCAGACGCTGCCCCCGGCGCGGGGAGAAGATGGTGCCTAGCGGCCTCGGGCCCGCCACGCGCCGCCACGAGTGAGCCCAGCGCGACCGCGGGCGTCCGCCGAGCAGCTGGCCCGGCTGGGCCCGGGGCGCGCAGCTGCCCGCCGGGGCGGGGTGGAGCTGATCAGAATAATGTTCAGCATCAACCCCCTGGAGAACCTGAAGGTGTACATCAGCAGTCGGCCTCCCCTGGTGGTCTTCATGATCAGCGTAAGCGCCATGGCCATAGCTTTCCTGACCCTGGGCTACTTCTTCAAAATCAAGGAGATTAAATCC…	1.0
697	ENST00000359626.10	ENSG00000198874	protein_coding	3330	CTGGCAGTGTCATGGCTGCCCACAGGTCTGCAGGCACTCGGTACGCCGCTAACGCGGCGAGGTAGCTCGGTGCGTCTCGCGGTACCAGTGCGAATCATCGGGCTATCCAGGTCCGAGATCCTAGTCTCCTGTCGGCTCTGAGGAGGATGGATCCTTCTGCGGATACATGGGACCTCTTCTCACCTTTAATATCATTATGGATAAACAGGTTTTACATTTATTTGGGCTTTGCTGTTAGCATTAGCCTTTGGATTTGTGTCCAGATTGTCATCAAGACGCAGGGCAAGAACTTACAGGAAAAATCTGTTCCAAAAGCAGCTCAGGATTTGATGACAAATGGTTATGTCTCCCTTCAAGAGAAAGACATCTTTGTGTCTGGAGTGAAGATTTTTTATGGTT…	1.0
698	ENST00000305632.11	ENSG00000106638	protein_coding	4344	ACTAGCTGAGGTGGCAGTGGTTCCACCAACATGGAGCTCTCGCAGATGTCGGAGCTCATGGGGCTGTCGGTGTTGCTTGGGCTGCTGGCCCTGATGGCGACGGCGGCGGTAGCGCGGGGGTGGCTGCGCGCGGGGGAGGAGAGGAGCGGCCGGCCCGCCTGCCAAAAAGCAAATGGATTTCCACCTGACAAATCTTCGGGATCCAAGAAGCAGAAACAATATCAGCGGATTCGGAAGGAGAAGCCTCAACAACACAACTTCACCCACCGCCTCCTGGCTGCAGCTCTGAAGAGCCACAGCGGGAACATATCTTGCATGGACTTTAGCAGCAATGGCAAATACCTGGCTACCTGTGCAGATGATCGCACCATCCGCATCTGGAGCACCAAGGACTTCCTG…	1.0
699	ENST00000607367.5	ENSG00000272391	protein_coding	3690	ATGTCTCCGGCGGCTGCGGCGGCTGGAGCAGGCGAGCGGCGGCGGCCGATAGCGAGTGTCAGGGACGGCCGGGGCCGGGGCTGCGGCGGGCCGGCCGGGGCGGCGCTTCTCGGCCTGTCGCTGGTCGGCCTCCTACTGTACCTCGTGCCTGCTGCGGCTGCGCTGGCCTGGCTGGCCGTGGGGACTACCGCGGCCTGGTGGGGACTGAGCCGCGAGCCCCGAGGTTCGCGCCCCTTGTCCTCCTTCGTTCAGAAGGCGCGACATCGGCGAACACTGTTCGCTTCGCCTCCGGCCAAGTCGACAGCCAACGGAAACCTCCTAGAGCCGCGGACCCTGCTCGAAGGACCTGACCCTGCCGAACTGCTCCTCATGGGCAGTTACCTGGGCAAGCCCGGGCCG…	1.0
700	ENST00000318622.8	ENSG00000005486	protein_coding	1878	GCCAAGGGAAACTGCCGCGAGGAGGCGGAAGGAGCAGAGGACCGGCAGCCGGCGTCGAGGCGGGGCGCGGGAACGACGGCGGCCATGGCGGCCTCGGGGCCCGGGTGTCGCAGCTGGTGCTTGTGTCCCGAGGTGCCATCCGCCACCTTCTTCACTGCGCTGCTCTCGCTGCTGGTTTCCGGGCCTCGCCTGTTCCTGCTGCAGCAGCCCCTGGCGCCCTCGGGCCTCACGCTGAAGTCCGAGGCCCTTCGCAACTGGCAAGCCACTATGGAAGGAGGGGTCAGGATTACAGCAGAGGAGACTGGCACACAGAGTGTTAAGTGACACCCACTCAATCCACCCCGAAGCTGTTACACTTAATTAACCCTCAAACTGCCCAGTGAGTTTACAGGCTGGTAA…	1.0
701	ENST00000307630.5	ENSG00000170027	protein_coding	3705	GCAGCCGCCTCGCGCCCGGTCCCGCGGTCGCAGCTCCAGCCGCCTCCTCCGCGCAGCCGCCGCCTCAGCTGCTCGCTCTGTGGGTCGGTCCTCTCCGGCACTTGGGCTCCAGTCGCGCCCTCCAAGCCCTTCAGGCCGCCCCAGTGTCCTCCTCCTTCTCCGGCCAGACCCAGCCCCGCGAAGATGGTGGACCGCGAGCAACTGGTGCAGAAAGCCCGGCTGGCCGAGCAGGCGGAGCGCTACGACGACATGGCCGCGGCCATGAAGAACGTGACAGAGCTGAATGAGCCACTGTCGAATGAGGAACGAAACCTTCTGTCTGTGGCCTACAAGAACGTTGTGGGGGCACGCCGCTCTTCCTGGAGGGTCATCAGTAGCATTGAGCAGAAGACATCTGCA…	1.0
702	ENST00000265361.8	ENSG00000075223	protein_coding	4874	ACTCCGAGGTGCTTGATTGAGCGACGCGGAGAAGAGCTCCGGGTGCCGCGGCACTGCAGCGCTGAGATTCCTTTACAAAGAAACTCAGAGGACCGGGAAGAAAGAATTTCACCTTTGCGACGTGCTAGAAAATAAGGTCGTCTGGGAAAAGGACTGGAGACACAAGCGCATCCAACCCCGGTAGCAAACTGATGACTTTTCCGTGCTGATTTCTTTCAACCTCGGTATTTTCCCTTGGATATTAACTTGCATATCTGAAGAAATGGCATTCCGGACAATTTGCGTGTTGGTTGGAGTATTTATTTGTTCTATCTGTGTGAAAGGATCTTCCCAGCCCCAAGCAAGAGTTTATTTAACATTTGATGAACTTCGAGAAACCAAGACCTCTGAATACTTCAG…	1.0
703	ENST00000394703.9	ENSG00000135164	protein_coding	4038	AAGTAAGTGCGATGGAACCTTCAGGTTCCAACCGCCGCCAGGGCCGCTCCGCCCAGTGGAGCCTGTCCGGCCCCCTTGCTGCCCGCTAGCTCCCGCCGGCTGGCGCAAGCTGTCGGCGCCGGGGCACTGCGGGCGGGGTCGGAGCCTGGCCTTCCTGACGTTGCAGCTGCCGTCCCCGCACGTTCCGGCCAGGGCCTCCCTCTTAGGGCCGGGCGGTGCCCGTGGCTCAGGCTGCAGAGTAGAAAGCACAAAAACCAGCCTGATTGTATCTGGAAAAAACCATTATGTTACAGTTGATAGGCTCACCCCAAAATATGCTTTTGGGGACTGATTTAGCACCTGCATATTCTGCGTGAATCTCTTTAATTGGTTGCAGTTGAGCTAATGGTGGAGCCAAAA…	0.0
704	ENST00000341119.10	ENSG00000075303	protein_coding	4056	GTCCTTCTCGCGCCTCGCTCTGGCCCTGCAGGTTGTGTTTCCGCCTCTACCCCGCCTCCATTCCGTTGCTCTCTCAGTCTCAGACCCGGGCTCTCGGTCCGCCGCTTCAGGTCTTGGCGCAGCCTCAGAGAGTTGGCGCGGCTCTGTGTTGACCAAACCTAGTGGATGCAGTTAGCGCCGGAGCCCGGCCCCGCCCGTCACCAGGGTTATTCCCGCCTTCTAGGTTTGCCAGGACTGCCGGCCCTGCAGCTGCCTTCTGCCCCAGGTTTTTGGCTACTGATGTTACAAACAATAAAATATTGGAGCATAGAGTTGAAGAACAGACTCAAACCAGGTTTTTATTTAATTAGTTAAAAATATGGATCCTGAGACAAGGGGACAAGAGATTATCAAAGTGAC…	0.0
705	ENST00000287916.8	ENSG00000157224	protein_coding	3565	GCCATCCAGGGCATTGCCGTTCAGGGCCACGGGAAAACCTGACTGCGCTCCCAGAAGCCTCCGGTGTACCTCGCTGGGAACGCACTTCCTGGGACGCTGAGAGGGAGACGCTCCAAGAGGCTCCTCAGTGTGGGCGAGTAAAATGCCCTGCGTGTGAGAAGCAGGCTCAGATTATTGCTACTCTGTATTCAGATCTTCATGTGTCTCTTCTAAGCTGAATAAAGCTGTTTTGGAACTGTCAGGTACCTCAAAGCTCTGACTGACAGTACTCCACAAGCTTGCCTGCCATGGGCTGTCGGGATGTCCACGCAGCCACAGTCCTTTCCTTCCTGTGTGGAATCGCCTCAGTAGCAGGCCTCTTTGCAGGGACTCTGCTTCCCAACTGGAGAAAATTACGAT…	1.0
706	ENST00000248633.9	ENSG00000127980	protein_coding	4369	CTCCGGCTCCGACGTCCTCGGCCTGCCGGGTCCCGGGTCCTTTGCGGCGCTAGGGTGGGCGAACCCAGAGCGACGCTCCGGGACGATGTGGGGCAGCGATCGCCTGGCGGGTGCTGGGGGAGGCGGGGCGGCAGTGACTGTGGCCTTCACCAACGCTCGCGACTGCTTCCTCCACCTGCCGCGGCGTCTCGTGGCCCAGCTGCATCTGCTGCAGAATCAAGCTATAGAAGTGGTCTGGAGTCACCAGCCTGCATTCTTGAGCTGGGTGGAAGGCAGGCATTTTAGTGATCAAGGTGAAAATGTGGCTGAAATTAACAGACAAGTTGGTCAAAAACTTGGACTCTCAAATGGGGGACAGGTATTTCTCAAGCCATGTTCCCATGTGGTATCTTGTCAACA…	0.0
707	ENST00000651061.1	ENSG00000160908	protein_coding	2544	ATTTGAAGTAGGTCTGTACCTTGCTGACAGCCCGCAAACCTCGCTTATGTTGAATTTGGGGCCCTTAGGTTTTCTTCACCCGCATCCTCGCTACTCTCACCACCCACTTTCCAAACAAACCCACCTCTTGACCACCGCAGTCGGCTCAGAAGGCCGACATCTTCAACGTCACACCCGCGAGTCGCAGGGGCCAGCTGTTCCCGGAACTACATCTCCCAGGAGGCTGGCCTGGAACTCCTGGTCTCAAGCGATCGTCTCATTTTATGCAAGTTGCAAATCACCAGCAGCTTGACATCAACCAAGACACTTTGTTTTAGAGACAGAGTCTTGCTCTGTCACCCAGGCTGGAGTGCACTGGTGCGATCATATCTCACTGCAGTCTTTACCTCCTGGGCTCAA…	0.0
708	ENST00000426572.5	ENSG00000106261	protein_coding	2011	ACTCATTGTGTCTGTGTCGAGGCGTCGGGAGGGCCTAAGTCCGTGTGCGGTGCCCTTCGGCCGGCCTGAGCCCCAGAGTCAGCTCCCCTTTCTCGCCCAGCGCCCCCAGGCCGCTCCCGGGGCTCACGGAGTCTCTCTCTGTCACCCAGGCTGGAGTGCAGTGGCGCGTTCTCAGCTCACTGCACCCTCCACCTCCCAGGTTCAAGTGATTCTCCTGCCTCAGCCTCCCGAGTAGCTGAGATTACAGGAATAGTAAAGAAACACATCATAAAACCTCCCAGGACATAAAGGCTGCACAGGAGAAGGATGGTATCGTAATAGTGAAGGTGGAAGAGGAAGATGAGGAAGACCACATGTGGGGGCAGGATTCCACCCTACAGGACACGCCTCCTCCAGACC…	1.0
709	ENST00000303915.10	ENSG00000166526	protein_coding	3473	GATATGATGGTTGGCTCTGAGACACCATTGAAGGGACCCTGCTAGGAGGGCGATGGTGGCAAGAAGGTGTGTCACCTTGATTGCCAGTGGCCTGGCTTGTGCCTGAGTCAGTGCTTTCCACTGTGTAAGGGCTCTGGTATTGGACATTCTATATCCCCTGCTACCCGAAGACCAGAGTTGCCCAAACTTGCGACTGACTTTCAAACAGGACCCCTCTTCCTTTGTTCTTTTTTTTTCTTTTATTCTCTCAAACATTCTCTTATCCATTCCTCTTCCTTTGATGCCTTATGTGAGTGTAACAGTCTGTAATTATGAAGCACATACTTTTTGCATTCCCGATTTTTTTACTCCTTGCAGTTGTGAGTGGCAATAGAGTTAGCCCTCAGCAAACATTTGCTA…	0.0
710	ENST00000316937.8	ENSG00000146826	protein_coding	2555	GCTTCCTGTTTCTCTCCAGTCATTCGGCTCAGTACCCCGGTTCCGGCGCTGCCGGGTCTCGGTTCGGGTTCGTTGCCCCGGTGCCGGGACCGGGCCGGTCTCTCCGGCCGCCCCAGCCGGGCGCAGCAGCCGGAGGTGTCGGGACCCTCTGGACCCACCCTAGCGGGCCCCGCCGGCGGTCGGCCTCCGGTCCGGGCTCCCAGTCGCGCCGTCCTCGCCGCCCCATGGAGTCCCAGTGCGACTACTCGATGTACTTCCCGGCCGTGCCGCTGCCGCCGCGCGCGGAGCTGGCAGGGGATCCGGGCCGGTACCGGGCGCTGCCCCGGCGCAACCATCTGTACTTGGGGGAGACTGTCCGTTTTCTGCTGGTGTTGCGCTGCCGGGGCGGTGCGGGGTCCG…	0.0
711	ENST00000358173.8	ENSG00000196411	protein_coding	4353	AGTTCCAGCGCAGCTCAGCCCCTGCCCGGCCCGGCCCGCCCGGCTCCGCGCCGCAGTCTCCCTCCCTCCCGCTCCGTCCCCGCTCGGGCTCCCACCATCCCCGCCCGCGAGGAGAGCACTCGGCCCGGCGGCGCGAGCAGAGCCACTCCAGGGAGGGGGGGAGACCGCGAGCGGCCGGCTCAGCCCCCGCCACCCGGGGCGGGACCCCGAGGCCCCGGAGGGACCCCAACTCCAGCCACGTCTTGCTGCGCGCCCGCCCGGCGCGGCCACTGCCAGCACGCTCCGGGCCCGCCGCCCGCGCGCGCGGCACAGACGCGGGGCCACACTTGGCGCCGCCGCCCGGTGCCCCGCACGCTCGCATGGGCCCGCGCTGAGGGCCCCGACGAGGAGTCCCGCGCG…	1.0
712	ENST00000223127.8	ENSG00000106397	protein_coding	2821	ACATGTGTCAAGCGGCTGGCTCAGCCCAGAGTCCCTGTCTCCCGCCCGCCGGCCCGAGCCGCCGCCCCTCCCCCGCCTCCCGTGCGCCCGGGACAATCCTCGCCTTGTCTGTGGCGCCGGCATCTGGAGCTTTCTGTAGCCTCCGGATACGCCTTTTTTTCAGGGCGTAGCCCCAGCCAAGCTGCTCCCCGCGGCGGCCGCACAGCAGCCCGAGCGCCCCCTTTCCAGAGCTCCCCTCCGGAGCTGGGATCCAGGCGCGTAGCGGAGATCCCAGGATCCTGGGTGCTGTCTGGGCCCGCTCCCCACCATGACCTCCTCGGGGCCTGGACCCCGGTTCCTGCTGCTGCTGCCGCTGCTGCTGCCCCCTGCGGCCTCAGCCTCCGACCGGCCCCGGGGCCG…	1.0
713	ENST00000496391.5	ENSG00000128563	protein_coding	3430	CTGCGCCTCTTCAGGTCATCGCTTGCTCTCGTTCCCAGGCTTTGGCCTCTAGTGGACGAGAATCACCGAGTCTGCGGGGCTGGACGCTGACTGCCCGGGCCAGCACCTAGGCGGGCGGGAGCTGTGCGGCCCAGGGTTCACGCGGGCCGGGTAGAGGCTCGAGCCGGGACCCCCGAGCGTGAACCCCGGAGCCGGCGGCGCTGGGGCCAGAGGGGCCGGGCGGGAGGTGGTGGCGGAGGCGAAGGGGCGACGGGACCTGGGCCTGGCCCGTGTGTGTCCTCGGCGGCCTGGCGCCGGCCGTCGCTGTACGGTGAGCCCCAGGGAGGCGGATCTGGGCCCCGAGAAGGACCCCCGCCTGGATTTGCCCCGTAGGCCCGGCCCGGGCCCCTCGGGAGCAGA…	0.0
714	ENST00000412522.1	ENSG00000105821	protein_coding	3033	GGCGGGGGTGGGAGGGTGTGAGACTGGCCTCCACACCACGAAAGATCCATCCCGGAAGTGCTTACTGGTCGTCTCCATGCGCCGGTTCCTGGGCGTCTTAGAGCCAAGGCGCGAGGCTCGGAGTGAGAGGTAGAGCTGGAGGGGACCCTAAGCGCCCTCCGCCCGGGACGTGAGCCGCTGCGCCCACCGGGCTAGACCCGGCGCCATCATGCTGCTTCTGCCAAGCGCCGCGGACGGCCGGGGCACCGCCATCACCCACGCTCTGACCTCTGCCTCTACACTCTGTCAAGTTGAACCTGTGGGAAGATGGTTTGAAGCTTTTGTTAAGAGGAGAAACAGAAATGCTTCTGCCTCTTTTCAGGAACTGGAGGATAAGAAAGAGTTATCCGAGGAATCAGA…	0.0
715	ENST00000698938.1	ENSG00000105879	protein_coding	4030	GCACTTTCCTTTTGTGTTGGCTGAGGAAGATGAAAGCAGCAACAACCACAAACTCCTGGGACCAAGAACTGGAACTAGACAATGAGTTACAAGGCACTAATAGTTCTGGATCCTTGGGTGGTCTTGATGTTCGCAGACGAATTCCTATAAAGCTCATCTCCAAACAAGCAAACAAAGCGAAACCTGCACCGCGAACTCAAAGAACTATAAACAGGATGCCTGCAAAGGCTCCACCTGGTGATGAAGAAGGATTTGATTATAATGAAGAAGAACGGTATGACTGTAAAGGGGGTGAGCTGTTTGCAAATCAGCGAAGATTTCCTGGACACCTTTTTTGGGACTTTCAGATAAACATCTTAGGTGAAAAGGATGATACACCAGTTCATTTCTGTGACAAGT…	0.0
716	ENST00000679244.1	ENSG00000091136	protein_coding	3764	ATGAGCAGAGGCGCCTCCCTCTGTTCCTCCCAAGGCTAAACTTTCTAATTCCCTTCTTTGGGCTCGGGGGCTCCCGGAGCAGGGCGAGAGCTCGCGTCGCCGGAAAGGAAGACGGGAAGAAAGGGCAGGCGGCTCGGCGGGCGTCTTCTCCACTCCTCTGCCGCGTCCCCGTGGCTGCAGGGAGCCGGCATGGGGCTTCTCCAGTTGCTAGCTTTCAGTTTCTTAGCCCTGTGCAGAGCCCGAGTGCGCGCTCAGGAACCCGAGTTCAGCTACGGCTGCGCAGAAGGCAGCTGCTATCCCGCCACGGGCGACCTTCTCATCGGCCGAGCACAGAAGCTTTCGGTGACCTCGACGTGCGGGCTGCACAAGCCCGAACCCTACTGTATCGTCAGCCACTTG…	1.0
717	ENST00000417701.5	ENSG00000091129	protein_coding	1594	GATTTTCCATGGGCAGGAGCCAGAGGACGGGCTGGACCATTGCTTCGTCCTCCTCTAACAGAATCTACACTAGAGACGATTTGTGGCTAATGGTGCAGTTTAACTTAAAACTTCTGAGGAGAACCCCCATCTTCAGTTATCGTAGTTCATGACCTCCCAGCAGTATGAGGATTTATTAACTCATGTCTCTTTAATTTCCCGCATGAAAATTACTTAAACGTTGCACACAACGTTTCACAAAATCTTTTGTGAAAGAAGAAAAGGAAATTCAGTGTGTGAGTCTCAGCAGGAGTTAAGCTAATGCAGCTTAAAATAATGCCGAAAAAGAAGCGCTTATCTGCGGGCAGAGTGCCCCTGATTCTCTTCCTGTGCCAGATGATTAGTGCACTGGAAGTACCT…	1.0
718	ENST00000257694.13	ENSG00000135241	protein_coding	4569	AGTGTTTGTGTTGGAAGCTCAGCTGATGCAGGCCGGTTGGAGTGGACGTCATTGCCGGGAACGAGCGAGTCGCCGCTGCAGCCCTAGTGACTGCGGCCTGCATCCCGATTGTCTTCTCCTCCAAGGTCTACATGATTACCTGAAGTTTAATAAGTAAGACCATGAATTATGGCATTTCTTAAATGAAGCGTTCAAGAAGTGAGAGAATGTCATAGAAAATAAATGATTTTTAAGTTATGTCTATTAATCTGACTGTAGATATATATATTTACCTCCTTAGTAATGCAAGAAGTGTTTGTGGGAAGCAGAGAAGCAAGCAACTGTATTTCTTGTTCTCACCTAAGCATTACTGGAGGATAAGCCACATCAGTCTACAAAGAGGTTTTCATACAAACATAA…	1.0
719	ENST00000675578.1	ENSG00000006652	protein_coding	3650	GAGTCCAGAGAAGGAAAATAACCAGTTGGATCAGTGGGCGAGAGATGGGAGAATAAATAGGGTTGTGACAAAGAGAAGGTCAGCTGTAAATGGGTCAGGAGACCAGAGTGGACAGAGTAGGCCCTGGAATGCTTGCTCGGAGGCCTGCCATGAAGGATTTCTGCTTGCTTCCCCACCCTACCCCGGGGGCAGGATGACTCAGCACTTCCTATTGTTGTGAAGGCCAACCCCAGGAGGCCCTACCAAGGCTGACTGCTGTTAAAACCAGACTGCACTCCTTCTGGCTCCTGGTTCATTCAAGGTCTACATAGTTAAAGGTTGTTCCAGAGGGATGTGTGTAATTCCTCCCAGTATTTGATGTTCCTTTATTACTTATTTTCACTTGAGCCAACAGCCTGA…	0.0
720	ENST00000454074.5	ENSG00000146802	protein_coding	2659	GCGGATTTCGGCGGCGGAAACATGGCGGTCGCGGCCGGGCCGGTAACGGAGAAAGTTTACGCCGACACTGGCCTGTATTAGCGCGTATGGCCTCGGGCCCTCGTTCCCCAAGGCGTGCCGCCTCCCTGTTCTCAGTCGCAGGCTGAAGCCTTGTCTGCTCTCCTCCTTTTTGGTTTGGTTTTGGAACTGACTCCGAGGGTTGGGAGAGCGCGTTGGTGGCGACGGCCGAGTCAGGCTGTCTTTTGAAGAAGATCAGAATGGGGAAGAGTTTTGTAAATTAGCCATTTAAAAACAATCTGCCATGTTGATTTTGGTCCATAGGAAGATCACTATAAACAAAATTTCCACAAGAGAAAATGTTGAAATAGGAGTTGCGGATACATTGGATATACTGGATGA…	1.0
721	ENST00000427207.5	ENSG00000135272	protein_coding	647	CCGCAGCGCGTGGCCGAGGCGGGCGGCGGCCAGCTGGGCTCCACAGCCCAGGGAAAATGTGATAAAGACAATACTGAGAAAGATATAACTCAAGCTACCAATAGCCACTTCACACATGGAGAGATGCAAGACCAGTCCATTTGGGGAAATCCTTCGGATGGTGAACTCATTAGAACCCAACCTCAGCGCTTGCCTCAGCTTCAGACTTCAGCCCAGGTGCCAAGTGGTGAGGAAATAGGCAAGATAAAGAACGGCCACACAGGTCTGAGCAATGGAAATGGAATTCACCACGGGGCCAAACACGGATCCGCAGATAATCGCAAACTTTCAGCACCTGTTTCTCAAAAAATGCATAGAAAAATTCAGTCCAGCTTGTCTGTAAACAGCGATATCAGTAAG…	1.0
722	ENST00000436117.2	ENSG00000105976	protein_coding	2295	ATGAAGGCCCCCGCTGTGCTTGCACCTGGCATCCTCGTGCTCCTGTTTACCTTGGTGCAGAGGAGCAATGGGGAGTGTAAAGAGGCACTAGCAAAGTCCGAGATGAATGTGAATATGAAGTATCAGCTTCCCAACTTCACCGCGGAAACACCCATCCAGAATGTCATTCTACATGAGCATCACATTTTCCTTGGTGCCACTAACTACATTTATGTTTTAAATGAGGAAGACCTTCAGAAGGTTGCTGAGTACAAGACTGGGCCTGTGCTGGAACACCCAGATTGTTTCCCATGTCAGGACTGCAGCAGCAAAGCCAATTTATCAGGAGGTGTTTGGAAAGATAACATCAACATGGCTCTAGTTGTCGACACCTACTATGATGATCAACTCATTAGCTGT…	1.0
723	ENST00000424702.1	ENSG00000128534	protein_coding	4030	CTGCCGGGTTCTGGCGCGCCCTTTCAGTTCTGCTTGCTGTCGGCACCGCTGCGTTACCCGGAACCGCCGGGCCGAACAGCATGACGTCCGCTTTGGAGAACTACATCAACCGAACTGTTGCCGTTATTACATCAGATGGGAGAATGATTGTGGGAACACTGAAAGGTTTTGACCAGACCATTAATTTGATTTTGGATGAAAGCCATGAACGAGTATTCAGCTCTTCACAGGGGGTAGAACAAGTGGTACTAGGATTATACATTGTAAGAGGTGACAACGTGTAAGTAAAATATATCTGTTAAAATTATAAATGATACTGCCTTACTTTATGGAGAAGAGGCTTTCCCCAAAATACCCTACTGTATTGTCCATACATAGTTAATAGAATCTTGCATTCAT…	0.0
724	ENST00000223023.5	ENSG00000106299	protein_coding	4363	GCAGTCGCCGGAGTGCGAGGACAACGACCATCCGGCCCTAGCCTGGCCGGGCGGGTGCCGGGAGCTTCCCTTTCTCAGCGCGGCGCGAAGGTGGCTCGCCGTCAGCGCCTGCTTCCCTCGACCTCGTCCTCCTCCCCGCTCCGGAGGAGCTGCGAGATGTGGCGCCTCTGACTCCACTTCTCCCCGCCCCTGTCACCGAGAGGGGGAACGAGCTCTCGCCCACTCGCCGGAGGAGACGGCCCTGGACTCCCAACCCCGCCGGCGAAACCATGAGCTCCGTCCAGCAGCAGCCGCCGCCGCCGCGGAGGGTCACCAACGTGGGGTCCCTGTTGCTCACCCCGCAGGAGAACGAGTCCCTCTTCACTTTCCTCGGCAAGAAATGTGTGACTATGTCTTCAG…	1.0
725	ENST00000265827.8	ENSG00000048405	protein_coding	4473	AGTCAGTCGCTCCCTGTCGCTGCCGGAGAGTCTCTGCTTCCCCCTTCCTACGCGCTCCGCGGCGGTAGCTCGGGCTCTCCGGAGGAGGGGGCGACAGAGTAAAAGAGAGGCTGACTTAATAAAGTTTCCTGAAACAACAACTACCACCGAAAAGGCCCAAGGTTGGGGGAGACCCCCATTTTTCTCCGCCCCTCTCCTAAAGCCTGAGGGACCGTTGCAGGTGGAGCGGCGCTGGTGGGACCCGGGTTGCGGCGGCAGCCGTTGCCCCGGCGAGGGAAGCCTCAGGTCCTGCCCGCTCCGGTTCCGGCTCCTTCGGTGGTGGCGGCGGCAGCTGCTGCCGGGCGGTTCCTCCTGTCAACTGCCTCCGCCCGCGCGCCTCCCGCCTAGCCACACAGCGCG…	1.0
726	ENST00000321407.3	ENSG00000179562	protein_coding	4128	GTTGTCGGCAGGCAGCTTTAGTTAGGATGTCGTGATGGGACCGAGCTCAGCGTAACCCTCTGGCCGACGTGGGCCGAGGGGGCCGGCCCGGGCTGCTGTGGCCCAGACGAGCGGAGAGTGCGGAGCGGCTTCTGGGCCAGCGCTAACGAGCCCTGGCAGTGCGCACCTCTGGTGCCAGTGTCGCCCCGCCTCCGGGGTAGAATCCGCCCCAGCCCTCCGGGCCTGGGACCGGGCGGCCGCTTTCGCCAGTCCGTCCGGCCGTTCCGCATTAGGTCCGGGATAACTAGGTGGAGTAGGTGTGCGGCCCGCCGCCGGACAGCCCGCTCGCTGTTTCTTTAAGCCCCCGCCTGCGTCTTCACGGCCCTCTCCCGTTCTGCTGGAAAGCTGACGTGGGGCAAT…	1.0
727	ENST00000354725.8	ENSG00000197157	protein_coding	3448	CTCTTTCGCTCCGTGTCCCGCTGCTGCTCCTGTGAGCGCCCGGCGAGTCCGTCCCGTCCACCGTCCGCAGCTGGTAGCCAGCCTGCCCCTCGCCTCGACTCCCTTTCACCAACACCGACACCCACATTGACACCTCCAGTCCGGCCAGCCGCTCCACTCGTTGCCTTTGCATCTCCACACATGGCGTCCTCCGCGCAGAGCGGCGGCTCCTCCGGGGGACCCGCGGTCCCCACCGTGCAGCGGGGCATCATCAAGATGGTCCTCTCAGGGTGCGCCATCATTGTCCGAGGTCAGCCTCGTGGTGGGCCTCCTCCTGAGCGGCAGATCAACCTCAGCAACATTCGTGCTGGAAATCTTGCTCGCCGGGCAGCCGCCACACAACCTGATGCAAAGGATACC…	1.0
728	ENST00000415472.6	ENSG00000106344	protein_coding	2251	ACCAAAGCCAGCGTTTCGGCTCGCGTGCGCCGGCCTAGTTTGCTCGCGTCCTCACGCGCTTTGGGTTTCCCGGTCTCATGGCCGGCCTGACCTTATTTGTGGGCCGCCTCCCGCCCTCGGCCCGCAGTGAGCAGCTGGAGGAACTGTTCAGTCAGGTGGGGCCGGTGAAGCAGTGCTTCGTGGTGACTGAAAAAGGCCGGACAGTGGCTGTGGATTGGGCCGTGGCAAAGGATAAATATAAAGATACACAGTCTGTTTCTGCTATAGGTGAGGAAAAGAGCCATGAATCTAAACATCAGGAATCAGTTAAAAAGAAGGGCAGAGAGGAAGAGGATATGGAAGAGGAAGAAAACGATGATGATGACGATGATGATGATGAAGAAGATGGGGTTTTTGATG…	0.0
729	ENST00000481392.1	ENSG00000165055	protein_coding	564	GTTCACGACCTGTGTGATGAAGAGAAGAGTTACCCAGTGCCCAAGGGCAGTCTTGATATTATCATTCTCATATTTGTTCTTTCAGCAGTTGTTCCAGACAAGATGCAGAAGGCTATCAACAGGCTGAGCAGGCTTCTGAAACCTGGGGGGATGGTACTTCTGCGAGATTACGGCCGCTATGACATGGCTCAGCTTCGGTTTAAAAAAGGTCAGTGTCTATCTGGAAATTTCTATGTGAGAGGTGATGGAACCAGAGTTTACTTCTTCACACAAGAGGAACTGGACACGCTTTTCACCACTGCTGGACTGGAAAAAGTTCAGAATCTGGTGGACCGCCGACTGCAGTTCCGCCAGGCACGGTGGCTCACACCTGTAATCCCAGCACTTTGGGAGGCCGAG…	1.0
730	ENST00000535011.6	ENSG00000128595	protein_coding	3210	GATTGGTCGGGAGGCCGCCGGCGAGGCGGATGAGGGCGGGGTGCGGACCCGCTTCCGGTTGGGCGGTGCTTGCGCGCGTGAGCTGAGCCGGTGGGTGAGCGGCGGCCACGGCATCCTGTGCTGTGGGGGCTACGAGGAAAGATCTAATTATCATGGACCTGCGACAGTTTCTTATGTGCCTGTCCCTGTGCACAGCCTTTGCCTTGAGCAAACCCACAGAAAAGAAGGACCGTGTACATCATGAGCCTCAGCTCAGTGACAAGGTTCACAATGATGCTCAGAGTTTTGATTATGACCATGATGCCTTCTTGGGTGCTGAAGAAGCAAAGACCTTTGATCAGCTGACACCAGAAGAGAGCAAGGAAAGGCTTGGAAAGATTGTAAGTAAAATAGATGGCG…	1.0
731	ENST00000297788.9	ENSG00000128596	protein_coding	4246	CTCCATCTGTAGGCCACCTCAGCCTTTCAGCCTCTTCTTCACTGGCTCCCGCCCTCTTTCAGTCTTGGCCCTCTCCTCCCTGTCCCCCCGGACTAAATACGCACACCCCCTCTTTCTTTCTGTGCAAGCAAGAGGGTCCTGGAACAGCGGGTTCTGAGGAGGCTGGGAGGCAGGGCTGAGAGGTGGCCGAGAGAGAGGAGTCGCAGAGCCGCCAGAGTGAGTCAGGCACCTCCACTGGGATTACAGATCCCAGAGCCTCGAGGAGCTGGAAGACATGTCCCCTTCTTTCCTCTGCACCCCAGCCCGCAGCCAGCCCCCCACCCCCCAGCCCCTCCTTTCTCCCTGCTCTCAGGACCCACAGTGACCACTCTAGGCTCCTATGAGGCTTCCGAGGGCTGT…	0.0
732	ENST00000486685.3	ENSG00000158457	protein_coding	2951	CTGGGCGCCTGGCTGGCCGGGCTGGTCCTGCGGCCGCGGGTGAGTCTCGTCCGCTCGCGCTGCCCACCGCGGCTCCAGCAGCTCCAGGCGCGGTTCCCCGGCCCGCGCCGCTCCCGGCCCCCCGGCTCGGGCGCCTCCCGCCGCAGCGCAGGCTCCCCCGCCGGCCGGGCTCCTGCGCGGCGCGGCTCGGCTCATGCCCCCGGGCGCGGGGCACACAGGCCGGCCGGCAGCCGCTGGGAAATAGGCCCCCGGGGGCGGTGGCGGCGGCGGGGCCATGGCGCGGAGACCCCGGGCGCCGGCCGCCTCCGGGGAGGAGTTCTCCTTCGTCAGCCCGCTGGTGAAATACCTGCTCTTCTTCTTCAACATGCTCTTCTGGGTGATTTCCATGGTGATGGTGGC…	1.0
733	ENST00000249373.8	ENSG00000128602	protein_coding	3977	ATTCCAGAGAGCCCAGCGAGCTAGAGCAACAAAGGAGCCGGGTCGCCGGCGGGGAGAGTTCGGGGGGCTGCGGCGCGCTGGGGCGAAGGTGGCTGCTGGGCCGCGGGCTGGCGCGGGGGCGGAGCCGGAGCTGCACTCGCACCCCCGGCCCGCGTCTGGCCTCCCTCGCGGGGCGGGGAGGTGGCTTTAATGGTGGGAGAGGGAATGGGGCTGGGGATTGGGGGCCCAGGGGTCTCCTAGGGCTGAAGACAACTTGGATTGCGAGGCTAGGGCTTGGGGAGTCGTGCATCCCGTTCCGGGCCTCCGCAGCCCAACATGGGCCCCGGGTTCCAAAGTTTGCGAAGTTGGGCGCCGAGGGGCCGGGGCGCGCGGAGCGTCCGGGGGGGCCCGGGCCCGGAT…	1.0
734	ENST00000474594.5	ENSG00000158467	protein_coding	2047	ATTGCTGCAGAAAGTCCCCACTGGGGAGGTGCGGGTAGAGTGTTTGGGTAGCATTAAAACAGTGAGTGCCCTGTGAGAAGCACAGTGCCTGGGTGCAGCACTTTGCATCAGCTCTGATTTTGAAATCAGACACAGAAGGCTTTGAAGCCGGCCAGTAAGGGGTTGTCAGGCAGTTGACTAATGCTCTTGATTTGAATCGGAGGCTGCTGTGAAAAGGGATGCAGCTTCTGCTAGCCACTGTGAACTTCTGAATCTCACTAGGGTTGGGTCTGCTTTGGGGCACTCAGATAACCCCAGTATTTCCAAACCAGCTTTCCCTTTTGCTTCAGGACATATCTTACCCAAGCCTGCACTATGGAGAAGTGGGACGGTAATGAGGGCACCTCAGCTTTTCACATG…	1.0
735	ENST00000468226.1	ENSG00000128607	protein_coding	772	CCGCTTCGTGCAACTCTCCGGGCGGCCGCACCTGCCAGGAATAGATTCCTAGAAGTGGAATAGCTGGGTCAAAGGGTAAGAAGAAAATACGATGGGACCCAGTTAGGAGGCGCTTCATTCAGTCCTGTCCCATCATAAGGATCCCTAACAGGTTTTTGAGAGGCCACAGACCTCCACCAGCACGAAGTGGACATCGTTGTGTGGCAGATAATACCAACCTATATGTGTTTGGAGGTTATAACCCAGATTATGATGAATCGGGAGGGCCTGATAATGAAGACTATCCTCTCTTCAGGGAACTCTGGAGGTATCATTTTGCTACAGGAGTATGGCACCAGATGGGCACAGATGGCTACATGCCCCGGGAATTGGCATCTATGTCACTTGTGCTGCATGGAA…	0.0
736	ENST00000470969.2	ENSG00000205060	protein_coding	1033	GGAGACCGCGGCGGCCCCCAGTGAGAGCGGCTTTCCAGGACGGTGCGATGTGCTGCGCAGCGAAGAGGCAGGAGGCCGGCTTCCTGGGGTAGCGGTACAGGCGGGCGCTTACTCTGTGCGCTTGCTTCCCCAACCCTGCACCGGCCATGCGCCCGGCCTTGGCGGTGGGCCTGGTGTTCGCAGGCTGCTGCAGTAACGTGATCTTCCTAGAGCTCCTGGCCCGGAAGCATCCAGGATGTGGGAACATTGTGACATTTGCACAATTTTTATTTATTGCTGTGGAAGGCTTCCTCTTTGAAGCTGATTTGGGAAGGAAGCCACCAGCTATCCCAATAAGGTACTATGCCATAATGGTGACCATGTTCTTCACCGTGAGCGTGGTGAACAACTATGCCCTGA…	1.0
737	ENST00000682802.1	ENSG00000105875	protein_coding	4667	CAGCACTGCCTCCGGGGCGAGAGCGGCGCTGTCACTCGCGCCGGGGCGCCGGAGACCTCAGCGCGTCCGACCCCAGCTTGACGGATGAGGAACTGAGACCCTCAGACGGACAGGACCTGCCTGAAGCCGCCCCCCGAGTCAGGAGCATCGCCGAGGCTGGAGCCCCGATGCCCCGGCTCCTGGTCTAGGGTTCTGTCTCCACTCCAGCCTCCTTGGCCAGGATGGCGATGAGGTTTTAGGAGCCGAGGTGGATAAGATTGTGGACCAGCTGCAGCAGTTAATGCAGGTGTATGACTTGGCTGCCCTTCGGGATTATTGGAGCTACTTGGAGCGTCGGCTCTTCAGCCGCTTGGAGGATATATACAGACCCACAATCCACAAGCTGAAAACCAGCCTGTT…	0.0
738	ENST00000393085.4	ENSG00000105887	protein_coding	3782	AAGTGTAAAGGTTCCTGCCTCTCCTCGGCCAGGCGGAACCTCTCTGCTGGGCCCGGTGGCCGCAAAAGAACTTTCTTTCTCCCGCCCGAACGGTCGCCGCGGCCAACTGCCTCGCCCGCCTGGCAGCCTAACCCTCCTTCTCTTCTTCTCCTCTCCGGCTTCGCGCGGCCCTGCCTCCCTCTCGCCCGGCGGCATCCGCTTGCTGCTGCCACCGCCTCCTCATCTTCTGCCCGGCCAACCGGCCTGCCCCGCTGCAGTGATGTGCGACAAGGAGTTCATGTGGGCCCTGAAAAACGGAGACTTGGATGAGGTGAAAGACTATGTGGCCAAGGGAGAAGATGTCAACCGGACACTAGAAGGTGGAAGGAAACCTCTTCATTATGCAGCAGATTGTGGGCA…	1.0
739	ENST00000456390.5	ENSG00000182158	protein_coding	2360	GTCCCTCAAAGTTTGTGTCTGGAGCCGTAGCGGCAAGTGGGCTTGCGGCTAAGGGATTTTCCTGGGATGAGAGCGGGTCTTCTGCCTTCATTTTGGATGCACATCCCGCTTTAGCCCCGGCAGCCTTTGGTCCGGCTCGTGTCCCTGGGGATTCTCGGATCTCCGAGGACACCGGACGGGAGCGCTTGGCCATCCTCTCTCCGGCAGAGGAGCAGACGTTTGCTTTCCAAGTGCAAAACTACAGACACGCGCGCGCACACACGCAAGCACACGCGGAGAGAGAGGAACCTTGCCGGTCCGAGGCAGCTCTGCGCGTCCCCTCCTGCGCTTAGCATCCTCGGCCCAGCGCGGCCCGCACCGCCATGGAGGTGCTGGAGAGCGGGGAGCAGGGCGTGCTGC…	1.0
740	ENST00000326232.14	ENSG00000157800	protein_coding	3330	AAACCCTGGTCGCACCGCCAGGGGTGAGCTGGCGGCGGGGGAGGCGGGCAGCGGAGCCAAGCTGACCCGGCGAGCGGAGCCGGGGCTGGAGAGCGGCGACCACTGCGGATCTCGGAAGGAAGAAATGATGTAAATCACTCATCCAAACCTTAAGGTCAAAGGTGAGAAGGAAGGTCAGGAAGAACATGGCCTGGCCAAATGTTTTTCAAAGAGGGTCTCTGCTGTCCCAGTTCAGCCATCATCATGTTGTAGTGTTCCTGCTCACTTTCTTCAGTTATTCGTTGCTCCATGCTTCACGAAAAACATTTAGCAATGTCAAAGTCAGTATCTCTGAGCAGTGGACCCCAAGTGCTTTTAACACGTCAGTTGAGCTGCCTGTGGAGATCTGGAGCAGCAACC…	1.0
741	ENST00000072869.9	ENSG00000133597	protein_coding	2574	GCCACCCCAGCGATCTCATACTGGCCCCTGGGCGCACGGTGACCCTGCGGCTGCCCGGCCCCTGCCTCCGCCCGCGCGGCCCCCTCGCTCAGGTCGCGGGCGCCCGGGGCCTGGCTTCGCGTGGGTCCTGGCTCCTCCCGTTCCGCAGTTGGTGCCGTCTGACAGCCCCTTCCGCGCGGCGCGGCGCGGCGCGGCGGGTGTCGGGCGGGGCGCGGGCCTCCGGCCTGAGGCCCGGCGAGGTGCTGGAGGGAGCGGGGCGCGGATCCGGCCCAGATGGGCAGCTCCGTCCGCGGGGTCAGGGCCGGGCTTCGGCTTCACCGCAGCCTCGCCTGAGCGGGCGCCTCTGAAGTGGAGGGCGGGCCGCCTGGGCCGCGGGCCTCGGGAGGATGGTGGCGCCCT…	1.0
742	ENST00000482493.1	ENSG00000257093	protein_coding	1847	CTCCTCTCCTCTGAGTCCCAGCCCCACAGTGGTGTTCGCACTTCAGTGACAGGGCATCCGGAAACATGGTAGAATGGTGCTTACCTCAAGATATTGACCTTGAAGGTGTTGAGTTCAAGTCTATGGCCAGTGGGTCCCATAAAATCCAATCTGATTTCATCTATTTCCGAAAGGGGCCCTTCTTCGGCCTGGCCTGCTTTGCCAACATGCCCGTGGAGAGCGAGCTGGAACGTGGCGCGCGGATGAAGTCTGTGGGCATCCTCTCTCCCTCCTACACACTGCTTTACCGCTACATGCACTTCTTGGAGAACCAGGTTCGGCACCAGTTGGAGATGCCAGGACATTACTCTCATCTGGCTGCCTTCTATGAGGACAAAAAGGGGGTGCTCCATGCTGGTC…	0.0
743	ENST00000310447.10	ENSG00000106144	protein_coding	4089	GCAGTGTGCGTCCGCGTCTGAGGGGAGGGATGTGGGGGAAGCGACGGCCCCCGGTTTGTTTGGGCTGTGGGCGGTGCGCAGCGGAGAGCCCGGGAAAAGCGGGAAATGGCGGCGCCGAGCGCGGGGTCTTGGTCCACCTTCCAGCACAAGGAGCTGATGGCCGCTGACAGGGGACGCAGGATATTGGGAGTGTGTGGCATGCATCCTCATCATCAGGAAACTCTAAAAAAGAACCGAGTGGTGCTAGCCAAACAGCTGTTGTTGAGCGAATTGTTAGAACATCTTCTGGAGAAGGACATCATCACCTTGGAAATGAGGGAGCTCATCCAGGCCAAAGTGGGCAGTTTCAGCCAGAATGTGGAACTCCTCAACTTGCTGCCTAAGAGGGGTCCCCAAGCT…	1.0
744	ENST00000355951.2	ENSG00000198420	protein_coding	3343	CTGGGCGGAGAAGCTGCTTCCTCCTGGGAACAACCGCCTCCCGCTCCTAGCAGGTTGCTACTGCCCCGAACCCGCGCTGCAGGGAACAGCGGGGCAAACAAAACCAATAGAGCCATGGCGACTCCCTCTGCTGCCTTCGAGGCCCTTATGAATGGTGTGACAAGCTGGGATGTACCCGAAGATGCTGTTCCATGTGAACTGCTTCTTATTGGAGAGGCTTCATTTCCTGTGATGGTGAATGACATGGGCCAGGTCCTCATTGCTGCCTCCTCCTATGGCCGTGGCCGCCTGGTGGTCGTGTCCCATGAGGACTACTTGGTGGAAGCCCAGCTCACGCCCTTTCTCCTGAACGCAGTGGGGTGGCTTTGCTCTTCCCCTGGGGCTCCCATTGGTGTACAC…	1.0
745	ENST00000628930.2	ENSG00000174469	protein_coding	1944	TAAGAGCTAGTCACATGTCTCCACCTGGATGCACAGGGACCAGGAAGGCAGTTACTGGCTGGGTAGCAGCTTTGCGGGAGTGATGATGAAAAGGGGAAAGAAACCTTCTGTGAATGGTTAGTGGTCTCTTTTACAGGTACTATGACACCAAAAAGGAGTAAACTTTAAAGACACCAAGCTGCCACAGAAGTGTCCTTTTCATTTGATGTGGGAAATGGGCCAGTAGAGATTGTAGTGAGGTCACCAACCCCTCTCAACGATGACCAGTGGCACCGGGTCACTGCAGAGAGGAATGTCAAGCAGGCCAGCCTACAGGTGGACCGGCTACCGCAGCAGATCCGCAAGGCCCCAACAGAAGGCCACACCCGCCTGGAGCTCTACAGCCAGTTATTTGTGGGT…	1.0
746	ENST00000286091.9	ENSG00000155660	protein_coding	2921	GCAGGAGTAGGGAGGGCCTAGGGCGGCGGAGCCGACTCGTCGCGGCCGAGGCGCGCGCGGTCCGTGCCGGCGTCAGTCTGGGATTGGCCGGCCCGCGACTTCCTCCGCCCCCTGCCAATCGCCGGGGACGACTTCCGTGGGTTTTTCCGGCTCCCCCGCGTCGCTAAGGAGCGACGGGCTGTCGGCCAGACCCCGAGTTCTCGGTGCGCTCAGCGGCCGCCGACGCTAGGAGGCCGCGCTCCGCCCCCGCTACCATGAGGCCCCGGAAAGCCTTCCTGCTCCTGCTGCTCTTGGGGCTGGTGCAGCTGCTGGCCGTGGCGGGTGCCGAGGGCCCGGACGAGGATTCTTCTAACAGAGAAAATGCCATTGAGGATGAAGAGGAGGAGGAGGAGGAAGATG…	1.0
747	ENST00000491174.1	ENSG00000197024	protein_coding	2232	GCCTGCACGCAGCCCCGTAGAATGAGAAGGGGACGGTCAGGCCGCGGGGAAAGCACTGATCGCATTTGCCACCCAAGAGGTCTTTGGTCACCTCTAGGAGAGCAATTGTACTGGGCACGCTTACTAATCTGCTTACAGGAATGGAGAAAGAATGATTGGACTGATTCAAGGCCGGAGGTTAGCTGAGCAGACATCTGAATGGGACTCCGAGTGCCTTACATCCCTGCAGCCCCTTCCTCTTCCTACACCCCCAGCAGCAAATGAGGCACACCTGCAGACAGCAGCTATCTCTCTGTGGACAGTGGTGGCCGCCGTGCAGGCTATAGAGAGGAAGGTGGAGATCCACAGCCGGCGACTCCTACACCTGGAAGGTCGGACAGGGACAGCAGAGAAGAAACT…	0.0
748	ENST00000335870.7	ENSG00000170260	protein_coding	2807	AGAATGCACCTGGCATCAACACGGCGGCGGCGGCGGCGGCTTCCAACAGGCTCTGGGGCGCCGAGCGGACAGGAACGCAGCACGGGGGCTCCGAGGCGGGGTCTGGGTGTTGAGGGGCGACTGGAGCCATGGCGGAGTCGGCGCCTGCTCGGCACAGGAGAAAACGACGCTCCACACCTTTAACTTCTTCCACACTTCCTTCACAAGCAACAGAGAAAAGCTCCTATTTTCAGACCACCGAGATTTCACTCTGGACGGTGGTGGCCGCTATTCAGGCTGTGGAGAAGAAGATGGAGTCCCAGGCTGCCCGGCTACAGAGCCTGGAGGGGCGCACGGGGACAGCCGAGAAGAAGCTGGCTGACTGCGAGAAGATGGCCGTGGAGTTCGGGAACCAGCTGG…	0.0
749	ENST00000434415.6	ENSG00000204946	protein_coding	4424	GGGACGCAGTTCGCTGCCGCCCGGCAGTAGCTCTCAGGTTAGGCGGGTCCCGCTCCGCTTCCGCCGTCGCTGCCGCGCCGCCCCGGGCCCGACAGGCCGGGTCCAGGGACTGCAACCCAGCGAGGGACGCGGGCAGCCATGGCCGAAGCGGCGCCTGCCCGGGACCCCGAGACAGACAAGCACACAGAGGACCAGAGTCCTTCGACACCCTTGCCCCAGCCAGCTGCTGAGAAGAACTCGTACCTCTACTCCACGGAAATCACACTGTGGACGGTGGTGGCCGCCATTCAGGCCTTGGAGAAGAAGGTGGATTCCTGCCTGACCCGCTTGCTGACTCTGGAGGGGCGCACGGGGACAGCCGAGAAGAAGCTGGCCGACTGCGAGAAGACAGCTGTGGAG…	0.0
750	ENST00000456496.7	ENSG00000171130	protein_coding	2722	GTTGCTAGAGATACCGCCTGGAGGCCACTGATCTGTAAAAGGGATCTCTACAGAAGATAGGGATTTTTGATCGCCAGAGAAGAAGGGATATGTGAGATCCAAACGCCGAAGGAGGAAAGCAGGCTCCGTGGTCTCTTCCAGCCCTGATGGAAGAAACTACCGAGCCTTATTATACTAGGTGCTTTCCACATGCCTATTCATTTAATCCTCCAGCAACCTTGTAAGAAGGGCCATCCCATTTTATATTTAAACAAACCTTAACTACTGACGCAAGGAGTCAAGGATCTAATCCCAAAGCCTCTGCCTGGTTCGCTGCAGATGGATGTCCGCGAGGACGCCAGCCCTCCGCCTCCCGCCGGGTCCCTGAACGCCGGCCCGGCCGGTCCAACCTCATTCCGC…	1.0
751	ENST00000485713.5	ENSG00000164889	protein_coding	4925	CCCAGCCCTCTTGAAAAGGGCCGCTCCGGGACTACGCGTTCCAGAATGCAGCGGAAATGGGGGCGGAGCGCTCTCGGTTAGGGGTTTGGGGTTTGGCGGCCTAGATCCCGGGCACTGGCGGCCCAGCGCTGACCTGGTTGGTGGCATTGTGTTCCCAACGGCCTCTTGACGACCTCAGCACGGGTTTCCACCTCTCCCCAAGCCACCTAGTGACCCCAGAATTGACTGGGGAATGCCTGTGAGCGATGATGACCTCACAGGGAACAGCTGACCGCAGGGCTGGGAGAACAGCTGTGCCCCTTCGAGGCTGGATTTTAGTGGAGGGACACACGCCAAAGACCCCCTCTCTGCTGAGCCCCGTTTGTTGTCTCGGAGCCCACCCGACTCTAGCCGCTGAAC…	1.0
752	ENST00000397238.7	ENSG00000133612	protein_coding	3494	GTTGTTGCCGCTGGAGGCTGCTCCGAGGCAGCGGGATCACGGCGCTGGGAAGCGCTCGGCAGCGGCGGCCACAGCGTGCGCGGCGGCGCCTCCTGGCCTCGGCCTCCGGCCCCCGGCCCCCGGCTCCATGCGCTAGCCCCGCGCCGCCAGCCCAGTAGTCCCGGCCCCGCCAGCCCCGCGCTCCCGCTCGCCGCTGCCGCCGCCGCCGCCGCCGCCGCCTCCGCCGCGCCGCCCCGGGCCCGCCTCGGGCCCCACGGCTCCGAAGCCATGAACTTCCAGGCGGGCGGGGGGCAGAGCCCGCAGCAGCAGCAGAGCCTGGCGGCTCCGGGGGGCGGCGGCGCTGCCGCGCAGCAGCTCGTCTGCGGCGGGCAGTTCGGCGGCGCGGGGCCCGGGGCCGGG…	0.0
753	ENST00000434507.5	ENSG00000178234	protein_coding	2747	ATTTTGAGTTGATTTTCACATAGAGGTGGGAGGCTAGTTTCATTCCTCTGCATATGAATATCCAGTTTTCCCAGTATCATCTATTGAAGATACTGTCCTTTCCCCAAGGGATCTCTCTGGGATCTTTTACCTTAGTGCCTGGTGGAGTTCCTGGAGGTAAAGCCCACAGAAGTGTGGGTCTCGCACCTCCTGAGACTGCTTCCCCGAGTTTCTCACTCTCACTAGTCCACACCGAGCATCCAGCACCAGCTTATGGCTCTGGCAGTTTCTGCTCCAGGTCTATAGTGAGCGAGAGCTGCTACTTTTTACTTGGGCATTCATTCAAAGTGTTGAAGAATAACAGCCTCTACCATCCCTTATTCACTGGCTCATCAGCTGTCCCAGGTTTTGCTCTTCTAG…	1.0
754	ENST00000404141.6	ENSG00000157212	protein_coding	3864	GCTTCGGGCGCTCGGCGCGGGCGCGGGCGGGGGCGCGGAGGGCGGGGGAGCGGACCCCGATTCGCAGGACCGGGCCCGGGCTGCGCGGGCAGGGCCGTTGGCGGGGCGAGTGGGGGCGCCGGGCGCCGCGGGGGCCGGGGGCGGGGGGTGGGCGGGGCCGGGCGCCGCCGCGGAGCCTCCCGGGCCGCCGCGATCATGTCGGACCAGGCGCCCAAAGTTCCTGAGGAGATGTTCAGGGAGGTCAAGTATTACGCGGTGGGCGACATCGACCCGCAGGTTATTCAGCTTCTCAAGGCTGGAAAAGCGAAGGAAGTTTCCTACAATGCACTAGCCTCACACATAATCTCAGAGGATGGGGACAATCCAGAGGTGGGAGAAGCTCGGGAAGTCTTTGACTTA…	0.0
755	ENST00000340368.9	ENSG00000186480	protein_coding	2908	GCGGCCGTCCCGGGCCGTGACTCCTCCTTTCCCCCGCCCCGCCTCCGTTCGGAGAGCCGGCGGGCGGGCGCCTCTCGGCCAGGAAGCGCCTCTTGGACGCGTGTGACCGATGCCCAGATTGCACGACCACTTCTGGAGCTGCTCCTGTGCGCACAGCGCGAGGCGCCGAGGCCCCCCGCGAGCCAGCGCCGCGGGGCTGGCGGCCAAGGTTGGGGAGATGATCAACGTTTCCGTGTCCGGGCCCTCCCTGCTGGCGGCCCACGGTGCCCCGGACGCTGACCCCGCGCCCAGGGGCCGCAGTGCTGCGATGAGCGGCCCCGAGCCCGGCAGCCCCTACCCCAACACCTGGCATCATCGCCTGTTGCAGAGGAGCCTCGTGCTCTTCTCGGTTGGGGTGGT…	1.0
756	ENST00000297375.4	ENSG00000164778	protein_coding	3395	TCTCTCATCGTCTGGGCGAGCGGGGCGGCTCGTGGTGTTTCTAACCCAGTTCGTGGATTCAAAGGTGGCTCCGCGCCGAGCGCGGCCGGCGACTTGTAGGACCTCAGCCCTGGCCGCGGCCGCCGCGCACGCCCTCGGAAGACTCGGCGGGGTGGGGGCGCGGGGGTCTCCGTGTGCGCCGCGGGAGGGCCGAAGGCTGATTTGGAAGGGCGTCCCCGGAGAACCAGTGTGGGATTTACTGTGAACAGCATGGAGGAGAATGACCCCAAGCCTGGCGAAGCAGCGGCGGCGGTGGAGGGACAGCGGCAGCCGGAATCCAGCCCCGGCGGCGGCTCGGGCGGCGGCGGCGGTAGCAGCCCGGGCGAAGCGGACACCGGGCGCCGGCGGGCTCTGATGCTG…	0.0
757	ENST00000392761.3	ENSG00000184863	protein_coding	2934	TTATTAGGCTCTCAGATGTAACTAGAGAGAGAAGGAACATTCCAGAAACTTTGGAGCTTTCAGCAGAGGCCAAGGCAGCATTGCTTGAATTTGAAGAAAGGGAGCGACAGCATAAACAAGGACGCTACAGCTCCAGGCGGGGAGGACGGCGAGGAGGTCCGCTGATGTGTCGTGGTGTGGGGGACCAGAGGAGAGAGAGCACCGAGAGGGGCAGGATGAAGGACCACAGACCTGCGCTGCTTCCTACACAGCCTCCTGTCGTGCCCCAGGCTCCCCCTCCACCGCCACCGCCGCCTCAGCAGCAGCCGATCAGAAGCCTGTTCCAGCCGCAGCCGCTGCAGCCGCTGCTTCCGGTGCAGCACCCGCACCACCCATCCCCGCCTCAGGGAATGCACATGC…	0.0
758	ENST00000415428.5	ENSG00000105983	protein_coding	3457	GGGCAGGACGAGGTGTCGGCGCGGGAGCAGCACTTCCACAGCCAAGTGCGGGAGTCCACGATATGTTTCCTTCTTTTTGCCATTCTCTACGTTGTTTCCTACTTCATCATCACAAGATACAAGAGAAAATCAGATGAACAAGAAGATGAAGATGCCATCGTCAACAGGATTTCGTTGTTTTTGAGCACGTTCACTCTCGCAGTGTCAGCTGGGGCTGTTTTGCTTTTACCCTTCTCAATCATCAGCAATGAAATCCTGCTTTCTTTTCCTCAGAACTACTATATTCAGTGGCTAAATGGCTCCCTGATTCATGGTTTGTGGAATCTTGCTTCCCTTTTTTCCAACCTTTGTTTATTTGTATTGATGCCCTTTGCCTTTTTCTTTCTGGAATCAGAAGGC…	1.0
759	ENST00000407559.8	ENSG00000126870	protein_coding	3789	GGGAGAGGCCGCAGGGCACGCTGGGCAGTGCTTCTGGGCCCTCTGCTGCTCCTGCTTGTCGGTTGCTAGGCGCTGGGACGCGCCTCCCGAAGGGTGCGGGGCACAGGTGGCCTCTTCGGGGTGGACCGCGCCTGGCCGGGGCCGAGGACACCGCGGCCGCCCGGGCCTGCGGGAAGCGATGGAGCCCGGGAAGAGAAGAACCAAAGATGATACCTGGAAAGCAGATGACCTCAGAAAACATCTCTGGGCCATACAGTCAGGTGGTTCCAAGGAAGAAAGAAAGCACAGAGAGAAGAAGCTGCGTAAGGAGTCTGAGATGGACCTTCCTGAACATAAGGAGCCGAGGTGCAGGGATCCCGACCAGGATGCCAGGAGCAGAGACAGGGTGGCCGAAGTCCA…	0.0
760	ENST00000518327.1	ENSG00000155189	protein_coding	852	ACGTACTCCATGCGCTACCTGCTGCCCAGCGTCGTGCTCCTGGGCACGGCGCCCACCTACGTGTTGGCCTGGGGGGTCTGGCGGCTGCTCTCCGCCTTCCTGCCCGCCCGCTTCTACCAAGCGCTGGACGACCGGCTCTACTGCGTCTACCAGAGCATGGTGCTCTTCTTCTTCGAGAATTACACCGGGGTCCAGAATTTCTCTGCAAAGAATGTCCAAAAATTCATATTCACATTGATCGTATCGACAAAAAAGATGTCCCAGAAGAACAAGAACATATGAGAAGATGGCTGCATGAACGTTTCGAAATCAAAGATAAGATGCTTATAGAATTTTATGAGTCACCAGATCCAGAAAGAAGAAAAAGATTTCCTGGGAAAAGTGTTAATTCCAAATTAA…	1.0
761	ENST00000677671.1	ENSG00000164733	protein_coding	4173	AATTTTTTGTATTTTTACTAGAGACGGGGTTTCACCGTGTTAGCCAGGATAATCTTGATCTCCTGACCTCGTGATCCGCCCGCCTCGGCCTCCCAAAGTGCTGGGATTACAGGCGTGAGCCACTGCACCCGGCTACTGCCTTCTTACTGTCGCCACAGCCTGGATAAAATACGATTCTTCTGAGCCTTTTTTTTTTTTTTAATACAGAGTTTCACTCTTGTTGCCTAGGCTGGAGTGCAATAGTGCGATCTCTGGTCACCGCAACCTCCGCCTCCCGGGTTCAAGCGATTCTCCTGCTTCAGTCTCCCGAGTAGCTGGGATTACTGACACGCGCCACCACGCCCGGCTAGTTTTGTATTTTTAGTAGAGACGGGGTTTCTCCATGTTGGTCAGGATGGT…	1.0
762	ENST00000517730.5	ENSG00000078674	protein_coding	2536	AATGAGATCCTAAGATGGCGGTGGCTGCGGCGGTTGGCGCTGCGTAGCTGAGGTCGAAAAGGCGGCCACTGGGGCCGAGGCAGCCAGGAAACGTGTGGGCCTCTCTGCTGCGGTCTCCGAGGGCCGACCGCTGCCGGCGGCGGGTCGTGGGGGCTGACTGTCGCTCTGCCTTTGACAGGAGAGGCTGCTTCTTGTAGAGGAAACAGCTTTGAAGTGTGGAGCGGGAAAGGAGCAGTTTCTGAGCTGCAAAAACTAGTTTCTAAACAGAGAGTTAATTGTTAAATCCAGTATGGCCACAGGAGGAGGTCCCTTTGAAGATGGCATGAATGATCAGGATTTACCAAACTGGAGTAATGAGAATGTTGATGACAGGCTCAACAATATGGATTGGGGTGCCCA…	0.0
763	ENST00000289921.8	ENSG00000158863	protein_coding	4316	GCCCCCCTCGTCGCGCCGGGGCCGCCGGGGCCACGGGGCTGCCTCCTCCGCCTAGAGCGCTGCCGCCGCCGCTTTCGCCCGGGAGCCGGGGGCCGGGCGCCATCATGCTGAGCCGGCTCGGGGCGCTGCTGCAGGAAGCCGTGGGGGCGCGCGAGCCCAGCATTGACCTGCTGCAGGCCTTCGTGGAGCACTGGAAGGGCATCACGCACTACTACATCGAGAGCACAGATGAAAGCACCCCCGCCAAGAAGACAGACATTCCCTGGCGGCTGAAGCAGATGCTGGATATCCTGGTGTATGAAGAGCAGCAGCAGGCGGCCGCGGGTGAGGCAGGGCCCTGCCTGGAGTACCTGCTGCAGCACAAGATCCTGGAGACTCTCTGCACGCTGGGCAAGGCCG…	0.0
764	ENST00000381237.6	ENSG00000104635	protein_coding	4663	GCCCGGACGCAGTGAGGGGGGTCGGCGCGCGTGTCTACGCGGACGCACCGGCTAAGCTGCTTCTGCCGCCGCCGGCCGCCTGGGACCTTGCGGTGAGGCTGCGCGGGGCCGAGGCCGCCTCCGAGCGCCAGGTTTATTCAGTCACCATGAAGCTGCTGCTGCTGCACCCGGCCTTCCAGAGCTGCCTCCTGCTGACCCTGCTTGGCTTATGGAGAACCACCCCTGAGGCTCACGCTTCATCCCTGGGTGCACCAGCTATCAGCGCTGCCTCCTTCCTGCAGGATCTAATACATCGGTATGGCGAGGGTGACAGCCTCACTCTGCAGCAGCTGAAGGCCCTACTCAACCACCTGGATGTGGGAGTGGGCCGGGGTAATGTCACCCAGCACGTGCAAGGAC…	1.0
765	ENST00000276416.11	ENSG00000147439	protein_coding	1836	GAATCCGGAAGTGACCCTAGAGAAACGAGTTGTGGCTGAGGACCCCGGCGGCAGACGCAGGTTCGGGACCATGAGCTGGATTCCTTTTAAGATTGGGCAGCCCAAGAAACAGATTGTGCCCAAAACAGTGGAGAGAGACTTTGAAAGGGAGTATGGAAAACTTCAGCAGCTGGAAGAGCAGACCCGGAGGCTGCAGAAAGACATGAAGAAGAGCACCGACGCAGACCTGGCCATGTCAAAATCTGCCGTGAAGATATCCTTGGACTTACTCTCCAATCCCCTCTGTGAGCAAGACCAGGACCTTCTGAACATGGTGACGGCCCTGGACACGGCCATGAAGCGGATGGATGCCTTCAATCAGGAAAAGGTGAACCAGATCCAGAAGACTGTGATCGAGCC…	0.0
766	ENST00000276431.9	ENSG00000120889	protein_coding	3998	AGCCTGGACACATAAATCAGCACGCGGCCGGAGAACCCCGCAATCTCTGCGCCCACAAAATACACCGACGATGCCCGATCTACTTTAAGGGCTGAAACCCACGGGCCTGAGAGACTATAAGAGCGTTCCCTACCGCCATGGAACAACGGGGACAGAACGCCCCGGCCGCTTCGGGGGCCCGGAAAAGGCACGGCCCAGGACCCAGGGAGGCGCGGGGAGCCAGGCCTGGGCCCCGGGTCCCCAAGACCCTTGTGCTCGTTGTCGCCGCGGTCCTGCTGTTGGTCTCAGCTGAGTCTGCTCTGATCACCCAACAAGACCTAGCTCCCCAGCAGAGAGCGGCCCCACAACAAAAGAGGTCCAGCCCCTCAGAGGGATTGTGTCCACCTGGACACCATATCT…	1.0
767	ENST00000312584.4	ENSG00000173530	protein_coding	3535	AGTGTAGCTGCGAGAACCTTTGCACGCGCACAAACTACGGGGACGATTTCTGATTGATTTTTGGCGCTTTCGATCCACCCTCCTCCCTTCTCATGGGACTTTGGGGACAAAGCGTCCCGACCGCCTCGAGCGCTCGAGCAGGGCGCTATCCAGGAGCCAGGACAGCGTCGGGAACCAGACCATGGCTCCTGGACCCCAAGATCCTTAAGTTCGTCGTCTTCATCGTCGCGGTTCTGCTGCCGGTCCGGGTTGACTCTGCCACCATCCCCCGGCAGGACGAAGTTCCCCAGCAGACAGTGGCCCCACAGCAACAGAGGCGCAGCCTCAAGGAGGAGGAGTGTCCAGCAGGATCTCATAGATCAGAATATACTGGAGCCTGTAACCCGTGCACAGAGGGTG…	1.0
768	ENST00000316403.15	ENSG00000120885	protein_coding	2749	GCGGCGTCGCCAGGAGGAGCGCGCGGGCACAGGGTGCCGCTGACCGAGGCGTGCAAAGACTCCAGAATTGGAGGCATGATGAAGACTCTGCTGCTGTTTGTGGGGCTGCTGCTGACCTGGGAGAGTGGGCAGGTCCTGGGGGACCAGACGGTCTCAGACAATGAGCTCCAGGAAATGTCCAATCAGGGAAGTAAGTACGTCAATAAGGAAATTCAAAATGCTGTCAACGGGGTGAAACAGATAAAGACTCTCATAGAAAAAACAAACGAAGAGCGCAAGACACTGCTCAGCAACCTAGAAGAAGCCAAGAAGAAGAAAGAGGATGCCCTAAATGAGACCAGGGAATCAGAGACAAAGCTGAAGGAGCTCCCAGGAGTGTGCAATGAGACCATGATGGCC…	1.0
769	ENST00000696179.1	ENSG00000012232	protein_coding	4844	TCCGCAGTCGCCTGTCGGAAATGGCTGCCGGCCGGCAGGGGGAGCGGCGGATCAGGCGCGGCCTGGAAGGCGGGCGGCCGGCAGCCAGAACGGCTTCTGGGACGCCGACTTTCGCGCAGGCGGCGGCGGCGGCGGCGGCGGGTCCCTGAGCTGGAAGCCGGAGAGCAAGCCCTGGAGGTTCACTCTTTCAAGAAGTCGTGTGCTGAGGTGTAATGCTACACAAGTCAGAGGAAGGAAGGGTCCTGAAACACATGGCCTGATTGTTGGCAAAGGCATCATAAGAAGCTGGCATTTATTTCTGTTCTAACCTATTACTGTATAACTGTGAATAGACACTATGCATATTTGTTGGTCAGCAAAACCAAGAAACAAGAGCTATGGCATTTGAAAAAGTCTGTC…	1.0
770	ENST00000321250.13	ENSG00000104660	protein_coding	3163	GCACTTCCGGGTGTTGTCTGGCCGCCGTAGCGCGTCTTGGGTCTCCCGGCTGCCGCTGCTGCCGCCGCCGCCTCGGGTCGTGGAGCCAGGAGCGACGTCACCGCCATGGCAGGCATCAAAGCTTTGATTAGTTTGTCCTTTGGAGGAGCAATCGGACTGATGTTTTTGATGCTTGGATGTGCCCTTCCAATATACAACAAATACTGGCCCCTCTTTGTTCTATTTTTTTACATCCTTTCACCTATTCCATACTGCATAGCAAGAAGATTAGTGGATGATACAGATGCTATGAGTAACGCTTGTAAGGAACTTGCCATCTTTCTTACAACGGGCATTGTCGTGTCAGCTTTTGGACTCCCTATTGTATTTGCCAGAGCACATCTGATTGAGTGGGGAGCT…	1.0
771	ENST00000221138.9	ENSG00000104695	protein_coding	1946	GAGAGAAGGGGAAAGACAAGTCGGGAGAGGCCGGTAGGCGTGAGGCGGGCCTGAAGCGGCAGCGGGCGGCCTTCGTCCGGCGAGAGCTAGGCCGAGGACCCGCGCCGCGCTCCCCGGCACCTCACCGCGTCCTTCACCGACTCCCGCGGCGCGCGGCCGGGCGGGGAAGGGCGGGCGGGGGTCTCCTCCAGGCTGCGCGCTCGGAGCCGCCTGCTGGGCTTGGGCGGGGCGCGGGGCCCGCGGCCGCCCTACCCGGCTCAGTCCTCCCCCTGTGGGACCTGGCGACGGCGGCGGAGGGAGAGGGGAGCGGCGCCCGGGCCGGGGCCGGGGGCGGGTGGGGAGGGGGGAGGGCGGCGGCCGGGCTGGGGCTCGGGATCCGCATCGGGATCGGGCCGCCAT…	0.0
772	ENST00000287322.5	ENSG00000156735	protein_coding	4197	AGGGCAGCGGATCCCATGTCGGCCCTGAGGCGCTCGGGCTACGGCCCCAGTGACGGTCCGTCCTACGGCCGCTACTACGGGCCTGGGGGTGGAGATGTGCCGGTACACCCACCTCCACCCTTATATCCTCTTCGCCCTGAACCTCCCCAGCCTCCCATTTCCTGGCGGGTGCGCGGGGGCGGCCCGGCGGAGACCACCTGGCTGGGAGAAGGCGGAGGAGGCGATGGCTACTATCCCTCGGGAGGCGCCTGGCCAGAGCCTGGTCGAGCCGGAGGAAGCCACCAGGAGCAGCCACCATATCCTAGCTACAATTCTAACTATTGGAATTCTACTGCGAGATCTAGGGCTCCTTACCCAAGTACATATCCTGTAAGACCAGAATTGCAAGGCCAGAGTTTG…	1.0
773	ENST00000520223.1	ENSG00000158669	protein_coding	1101	AGGAGGCACCATCGCCGCGCCCCGGGGATCCCCGGCGGGTGGAGCGGGTGCCCCCCGTCCGGGATGGAACGGTCCGCGCCCGCCCCGAACCCCGGCCGCCCGCCTCTCCGCTCGCCTGCTCTCCGAGCCCGGCTCCTCGGAGCCCCTCGCCTCCCCCAAGTCCCAGCTTTGGCAGCATGTAAGCAGCTGTTTGCCAAGAACCCAGGTCACTGCTAAGAAAGGGTGCCTTCGGGAGAAGAGTGTCCAGAGGATACCAATGCCAGATGCATCTGGAGTTACACTCAGCACTCGCAGTATGAGACATTGTGTGCCAGCATCTCTTTCCTTCTGGCAAAGACTGTAGCTCTCCAGGTAGGAGGATCCTGGAAGCTGTGAGCACCAGGAGCCTTGCCAGAGGAG…	1.0
774	ENST00000426524.6	ENSG00000083168	protein_coding	3917	ACTGTCTCCAAGATGGCGGCCGTGTCAGTTTGGGGCATCTCCGCGGTCCGGCCCGGGGCCCCGGGATCTCGGCTGTCCTTCCTCCCGGATTCTTTCTACTAATCCAGATACTTGTTGAAGTGCTGACTAGTTTCTTGGGGAAAGATGTCAAGGAAGAGTTGAAATTCCTAGACTGGTGAGCAGAGATTGCGGAGTACAGAATAGCCATCACCCACTCTGGTTAGTGGTAGCTTAAAGGTCATTCTTAGAACATGTCATCGTGTTTCCTCATTGTATCCTAATTACTCATCTTTTTTTTTTCTTTTCTTTTTTTTTCTTTTTTATCCCAATGGTTTACATACATGATTGTTTTGGAATATTAATAGATAAGTTTGGAAATTCTTAAGGGTGCCTAGTAAA…	1.0
775	ENST00000518421.5	ENSG00000070718	protein_coding	3669	ATACCCAATCAGCGGCCTTCAGGCGCAGATCGTGGGCGGAGCGGTAGCCAGGCCGCGGGCCGGCCAATCAGCGGGCGAGCGGCTGCCTCAGCGCGCGCGGCGGGCGGGGCGGGGCCTGTCCGCGCCTAGGAGCAGTGGGCGCTGAGAGCAGCAAGGCCAGGGAGGGCTATCTTCAGGCTCATGCAGGAGGGGAAGATTGGGCCTGGTCTTGAAAGATGGAGTTGAAAACTTACAGAGTCCTGAGGCTTTCAGACTGAAAAAGGCTTTCTTCTGTCACTGACAATCGCCACCATGATCCATAGTCTTTTCTTGATCAACTCCTCTGGAGACATTTTCCTGGAGAAACATTGGAAAAGTGTGGTCAGCCGTTCTGTTTGTGATTACTTTTTTGAGGCGCAA…	0.0
776	ENST00000220809.9	ENSG00000104368	protein_coding	3062	AGAGCTGAGATCCTACAGGAGTCCAGGGCTGGAGAGAAAACCTCTGCGAGGAAAGGGAAGGAGCAAGCCGTGAATTTAAGGGACGCTGTGAAGCAATCATGGATGCAATGAAGAGAGGGCTCTGCTGTGTGCTGCTGCTGTGTGGAGCAGTCTTCGTTTCGCCCAGCCAGGAAATCCATGCCCGATTCAGAAGAGGAGCCAGATCTTACCAAGTGATCTGCAGAGATGAAAAAACGCAGATGATATACCAGCAACATCAGTCATGGCTGCGCCCTGTGCTCAGAAGCAACCGGGTGGAATATTGCTGGTGCAACAGTGGCAGGGCACAGTGCCACTCAGTGCCTGTCAAAAGTTGCAGCGAGCCAAGGTGTTTCAACGGGGGCACCTGCCAGCAGGCCC…	1.0
777	ENST00000520810.6	ENSG00000104365	protein_coding	3938	GTGACGTCAGAGCAGGAAGTGTTTGAGGAAGTCGCGCCGCGCTGCCCGCGTTAAGATTCCCGCATTTTAATGTTTTCAGGGGGGTGTCATAGCCCCGGGTTTGGCCGCCCCAGCCCCGCCTTCCCCGCCCCGGGGAGCCCGCCCCCTGCCCCGCGTCCCTGCCGACAGAGTTAGCACGACATCAGTATGAGCTGGTCACCTTCCCTGACAACGCAGACATGTGGGGCCTGGGAAATGAAAGAGCGCCTTGGGACAGGGGGATTTGGAAATGTCATCCGATGGCACAATCAGGAAACAGGTGAGCAGATTGCCATCAAGCAGTGCCGGCAGGAGCTCAGCCCCCGGAACCGAGAGCGGTGGTGCCTGGAGATCCAGATCATGAGAAGGCTGACCCACCCC…	0.0
778	ENST00000521576.1	ENSG00000165102	protein_coding	2332	ATTTCCCAGACGGGGTGGTTGCCGGACGGAGGGGCTCCTCACTTCTCAGACGGGGCGGTTGCCAGGCAGAGGGTTTCCTCACTTCTCAGACGGAGCGGCCGGGCAGAGACGCTCCCCACCTCCCAGACAGGGCTGCGGCCCAGCAGAGGCACTCCTCACATCCCAGACAGGGCGGCGGGGCAGAGGTGCTCCCCACATCTCAGACGATGGGCGGCCGGGCAGAGACGCTCCTCACTTCCTAGATGGGATGGCGGCGGGGAAGAGGCGCTCCTCGCTTCCCAGATGGGATGGCGGCCGGGCAGAGACGCTCCTCACTTTCCAGACTGGGCAGCCAGGCAGAGGGGCTCCTCACATCCCAGACGATGGGTGGCCAAGCAGAGACGCTCCTCACTTCCCAGA…	1.0
779	ENST00000523975.5	ENSG00000170791	protein_coding	1805	GCTGGAGACGGCCTGGGTGCTGGCGAAGCGGAGGCCGGAGTTAATACACGAGGAACTCATGCAAAGGAGGGGACTTTCGGAAATCCAAACTTAGAGTGCCTTGTATTTAGAATCCGGAAGGAAAAGGAAATGAAATGTGAAGAAACTCATGCACCAAACTCGAACTGGTAAGAAGACTGTTAGAATGCCCTCGGTAACACAGAGGCTGAGAGATCCTGACATAAATCCTTGTTTGTCGGAATCTGATGCTTCCACCAGATGTCTGGATGAAAATAACTATGACAGGGAAAGGTGTTCCACTTACTTCTTGAGGTACAAAAACTGCCGGAGATTCTGGAATTCTATCGTGATGCAGAGAAGAAAGAACGGAGTGAAGCCATTTATGCCTACGGCAGCAGA…	0.0
780	ENST00000517461.1	ENSG00000104331	protein_coding	487	CGCGGCGGCGACGAGGTGAGGCGCGTCCGCGAGAGCAACGTCCTCCACGAGAAGTCCAAGGGGAAGACGCGCGAGGGAGCCGAGGACAAGATGACCAGCGGCGACGTGCTGTCCAACCGCAAGATGTTCTACCTGCTCAAGACCGCCTTCCCCAGCGTCCAGATTAATACTGAGGAACACGTGGATGCAGCTGATCAGGAGGCTGGGGCAGGAGAATCGCTTGAACCCGAGAGGTGGAGGTTGCAGTGAGCCAAGATCGCGCTGTTGCACTCCAGCCTGAGTGACAGAGCGAGACTCTGTCTCAAAAAATAAATAAATAAATAAAAATAAACAATAAGTTACTTTGCAATGTATTTTTGTTCTGAGTTTAATGTTTATACAGTTACTTTAAAATTTTTT…	1.0
781	ENST00000356457.9	ENSG00000198363	protein_coding	3730	AGGGAGTCACAGGTTCGTACACGCGAGGCCGGGCGCGCGCAGCCGGCAGGCGGGTGAAGTCTTCCCAGGTGCTGCAGGCGGTGCTGAGGCACAGGGTCTGCTGCAGGAGCAGCGGCCCGAACCCGCTCCAGCGGCCCGCCGCCGCCAGCGGTTCCCGCGTCGCGTGTGTACCCCCGCGCACTGAAGGAGGTCCGCCAGCCCTCACCAGCCCCCGCGGACCGTGCAATGGCCCAGCGTAAGAATGCCAAGAGCAGCGGCAACAGCAGCAGCAGCGGCTCCGGCAGCGGTAGCACGAGTGCGGGCAGCAGCAGCCCCGGGGCCCGGAGAGAGACAAAGCATGGAGGACACAAGAATGGGAGGAAAGGCGGACTCTCAGGAACTTCATTCTTCACGTGGTTT…	1.0
782	ENST00000396642.7	ENSG00000205268	protein_coding	2986	ATGGAAGTGTGTTACCAGCTGCCGGTACTGCCCCTGGACAGGCCGGTCCCCCAGCACGTCCTCAGCCGCCGAGGAGCCATCAGCTTCAGCTCCAGCTCCGCTCTCTTCGGCTGCCCCAATCCCCGGCAGCTCTCTCAGAGGCGTGGAGCTATTTCCTATGACAGTTCTGATCAGACTGCATTATACATTCGTATGCTAGGAGATGTACGTGTAAGGAGCCGAGCAGGATTTGAATCAGAAAGAAGAGGTTCTCACCCATATATTGATTTTCGTATTTTCCACTCTCAATCTGAAATTGAAGTGTCTGTCTCTGCAAGGAATATCAGAAGGCTACTAAGTTTCCAGCGATATCTTAGATCTTCACGCTTTTTTCGTGGTACTGCGGTTTCAAATTCCCTA…	0.0
783	ENST00000518230.5	ENSG00000066777	protein_coding	2734	TAGGAAATTCATGGCATGAGATTCTGAAGTGCATCAGTCAGTTGGAGCTGGCACAGCTTATAGGAACTGGAGTGAAACCTCGATACATTTCTGGAACAGTGCGAGGCAGAGAAGGATCTCTTACTGGAACAAAAGATCAGGCTCCTGATGAATTTGTGGGTTTAGGGCTAGTTGGAGGAAATGTGGACTGGAAACAGATAGCAAGTATTCAGGAATCCATTGGAGAAACCAGTTCTCAGAGTGTTGTTGTTGCTGTAGATAGAATATTCACAGGATCTACAAGGCTAGATGGAAATGCCATTGTGGATTTTGTCCGTTGGCTCTGTGCTGTGTCTATGGATGAATTACTTTCCACGACACACCCAAGAATGTTTAGTCTACAAAAAATAGTAGAAATAT…	1.0
784	ENST00000419716.7	ENSG00000137573	protein_coding	4697	GTGATGATAATAATACGCGGGCTTATATAACCGTCTTCATCTTGCGAGCACTTCGCAGACCGTCGCTAATGAATCTTGGGGCCGGTGTCGGGCCGGGGCGGCTTGATCGGCAACTAGGAAACCCCAGGCGCAGAGGCCAGGAGCGAGGGCAGCGAGGATCAGAGGCCAGGCCTTCCCGGCTGCCGGCGCTCCTCGGAGGTCAGGGCAGATGAGGAACATGACTCTCCCCCTTCGGAGGAGGAAGGAAGTCCCGCTGCCACCTTATCTCTGCTCCTCTGCCTCCTCCCTGTTCCCAGAGCTTTTTCTCTAGAGAAGATTTTGAAGGCGGCTTTTGTGCTGACGGCCACCCACCATCATCTAAAGAAGATAAACTTGGCAAATGACATGCAGGTTCTTCAA…	1.0
785	ENST00000521425.5	ENSG00000067167	protein_coding	3394	CGCAGTTCCTGGTTCCCGCGAAGGGTTACGTGGCAGCCGGCGAGGGGCCTGCGGGCGGGGGCGGCCCCTGCGCTGCCGAGCTGGCTCGGGGCGGGTGGGCGGACTTGGGGGGACTGCCAGCCTCGGCCGCGGTGAGCGTCAGCCCCGCGAGGGCCGGGGAAGGCCGAGGCCCGGCCCCCGGGTCTGAGGAGTGCCGGCCTGGAGACCACAGGCCCCGAGTGACAGGGGAGCCCCCGGTAGCTCCGAGATTGGGGTGAGCGAGAAACCGGAGTCAGGCATCTGCTTTCGACTTGAAGGGCGGTGGCCGCCGGGCACCGGCGCAGTGGAGGCGCGCCAGATTGTTTTCATTTTTGTCTTTTAAACTGATATTATTACCAGTTAACGAACTTTTTGCCCTGA…	1.0
786	ENST00000645793.1	ENSG00000104313	protein_coding	4254	GGCACAGGAGCGTTTAGAGAGGAAAGAAAGAAAAAGCCACCGCTGGCTCGAATTTCTGGAAGCCGGAGCCGGGTTTTTTGCCCTAAACACCGAGGCAGAACCCCTCTTAGCGCTGCCCCGGCCTCTCTGTTACCCATTTTCGGTTTGCTTTTGGAAGAACCGGTTCCTCAGCCCCCCGTCGCCGCAGTTGTGACACAAGTGCAGGGGTGTTGGAACCCTTTGAAGAAGTGTGTAGCTAATAGCCCATACATAATTCAGAAGAAGTCTTCAATGGAAGACCCCCGGGGGATAAATGGACAGTCTGTCAAGTGGGATCATGGATTCAAATGTTCTTTGAAAATGAAAAGTGCAACATAACTCTAATTCACTTTTTATTGGAAACATCTCCAGAAAAATGAA…	1.0
787	ENST00000342232.5	ENSG00000104369	protein_coding	4590	CTCTCGCGCGCGGCGCTGGCCCAGGCGGCGGCGGCGAAGGAGGAGGAGGAGGAGGAGGAAGGCGGCGGTGGCGGCGGCAAAAGAGGAGGGAGGACGGGGGCGGCGTCGGACTGGAGCCGAGCGGCAGCGCGAGCTGCCCAGGGCGCTGTCGTGAGCTCGCCCGCCGGGCCCCCACCCCCGAGCTACACCCTGCCGTGCCCAGCACTGCCCGCGTCCGTGCCCCTGCGGGGAGCGCGCCGGGGCTGCCCCCCGAATGACGGGCGGAAGGTTCGACTTCGACGATGGCGGCACCTACTGCGGCGGCTGGGAGGAGGGCAAGGCGCACGGGCATGGCATCTGCACGGGGCCCAAGGGCCAGGGCGAGTACTCGGGCTCCTGGTCGCACGGCTTCGAGGTGGT…	0.0
788	ENST00000220669.10	ENSG00000104231	protein_coding	2184	CCCTTACGGCGCCGGAGAGATGGCGGAGTTGGACATCGGGCAGCACTGCCAGGTGGAGCATTGCCGGCAGCGAGATTTTCTTCCATTTGTGTGTGATGATTGTTCAGGAATATTTTGCCTTGAACACAGAAGCAGGGAGTCTCATGGTTGTCCTGAGGTGACTGTAATCAATGAGAGACTGAAGACAGATCAACATACATCTTACCCATGCTCTTTCAAAGACTGTGCTGAGAGAGAACTTGTGGCAGTTATATGTCCTTATTGTGAGAAGAATTTTTGCCTGAGACACCGTCATCAGTCAGATCATGAGTGTGAAAAACTGGAAATCCCAAAGCCTCGAATGGCTGCCACTCAGAAACTTGTTAAAGACATTATTGATTCCAAGACAGGAGAAACAGC…	0.0
789	ENST00000523444.2	ENSG00000104320	protein_coding	4724	AAGCGCCCAAGTCGCACTCCCGCCTCATCCAAGGCAGCCTGCGTGGCTCCCGGGAGCGCGCACGTCCCGGAGCCCATGCCGACCGCAGGCGCCGTATCCGCGCTCGTCTAGCAGCCCCGGTTACGCGGTTGCACGTCGGCCCCAGCCCTGAGGAGCCGGACCGATGTGGAAACTGCTGCCCGCCGCGGGCCCGGCAGGAGGAGAACCATACAGACTTTTGACTGGCGTTGAGTACGTTGTTGGAAGGAAAAACTGTGCCATTCTGATTGAAAATGATCAGTCGATCAGCCGAAATCATGCTGTGTTAACTGCTAACTTTTCTGTAACCAACCTGGTATAGAAAAACATTTTGGAAATTTCTACAGAAAAAGTAAAATTGTTACTAGTCAAACAGATGAA…	0.0
790	ENST00000521988.6	ENSG00000205133	protein_coding	3667	CTCTTTTCCGCCTCACCCTTTGGGAGTAGGGGTGTGCGGCTGGCTTGTCCCGCCCCTGCCCCTGAGTGACAGAACCGTGGACAGCAACATTTCCCACAGGACACGAAGTTTGTCGGCCCTTGCCTTGGCAGAGCTGAGTAAGAAAAATCACCAAGAATATTATTTTTGGTATTTGGAATTGAATTTGCCAGGAATGCAAGCACTGCTACCTAACTAAAGACCTTGGCTTTGGAAACATCTTACCCCTTGGCAGCTCTCCAGAGTTTAGACTTGGCAGCATCAAAGACACAACGCAAGCAGGCATTTTGGAGATCAAAGATGGGTAGAAAAGATGCTGCTACTATAAAACTTCCTGTTGATCAGTACAGAAAACAAATTGGTAAACAGGATTATAAAAAA…	0.0
791	ENST00000396113.5	ENSG00000156170	protein_coding	2549	CGCCTGGCCAAGTGCGGCTCTGCTCTCCCCAGTCCCGGTCCGCGACCACCCGGAGCCCGCTCCGCCGGCCTTGCGCGGCGCGCCCAGGGAAGGCATTTCCAGCCCGCCCACCCAGGACTGTTCTAGAAAAAGTCTTAAAGGCCTACCCTCCTACTGATGACCCAGAGACTGTCCCTGCCCAGTCACTGCTACTGTTGACCTTGGCTCCTGCCCAGGGATGGAGGCTCTCAACTGGGCTGGTTCTACATGGAGGTCTCTTCTTCGGCCTTTCTGACATGGTGCCAGCCCTACTGGAGTCAGCAGGAGTCCAGCACAACAGATGGTGGTCAGTGGTGACTTCGGCACAGGCAGTTCGTGAGGAGTGGTTGGTGGCCATGGAGTCCTGACTGGAGTAGGTTA…	0.0
792	ENST00000302190.9	ENSG00000169439	protein_coding	3307	AGATACCCCCGGAGCTCCAGCCGCGCGGATCGCGCGCTCCCGCCGCTCTGCCCCTAAACTTCTGCCGTAGCTCCCTTTCAAGCCAGCGAATTTATTCCTTAAAACCAGAAACTGAACCTCGGCACGGGAAAGGAGTCCGCGGAGGAGCAAAACCACAGCAGAGCAAGAAGAGCTTCAGAGAGCAGCCTTCCCGGAGCACCAACTCCGTGTCGGGAGTGCAGAAACCAACAAGTGAGAGGGCGCCGCGTTCCCGGGGCGCAGCTGCGGGCGGCGGGAGCAGGCGCAGGAGGAGGAAGCGAGCGCCCCCGAGCCCCGAGCCCGAGTCCCCGAGCCTGAGCCGCAATCGCTGCGGTACTCTGCTCCGGATTCGTGTGCGCGGGCTGCGCCGAGCGCTGGGCA…	1.0
793	ENST00000519934.5	ENSG00000147649	protein_coding	2184	GCCGAGGAGGGCTCGGCCCGGCTGCGGGAAATGCTCTCGGTCGGCCTAGGCTTTCTGCGCACCGAGCTGGGCCTCGACCTGGGGCTGGAGCCGAAACGGTACCCCGGCTGGGTGATCCTGGTGGGCACTGGCGCGCTCGGGCTGCTGCTGCTGTTTCTGCTGGGCTACGGCTGGGCCGCGGCTTGCGCCGGCGCCCGCAAAAAGCGGAGGAGCCCGCCCCGCAAGCGGGAGGAGGCGGCGGCCGTGCCGGCCGCGGCCCCCGACGACCTGGCCTTGCTGAAGAATCTCCGGAGCGAGGAACAGAAGAAGAAGAACCGGAAGAAACTGTCCGAGAAGCCCAAACCAAATGGGCGGACTGTTGAAGTGGCTGAGGGTGAAGCTGTTCGAACACCTCAAAGT…	1.0
794	ENST00000358755.5	ENSG00000164930	protein_coding	3728	AGTCCCGGACGCAACCCCGGAGCCGTCTCAGGTCCCTGGGGGGAACGGTGGGTTAGACGGGGACGGGAAGGGACAGCGGCCTTCGACCGCCCCCCGAGTAATTGACCCAGGACTCATTTTCAGGAAAGCCTGAAAATGAGTAAAATAGTGAAATGAGGAATTTGAACATTTTATCTTTGGATGGGGATCTTCTGAGGATGCAAAGAGTGATTCATCCAAGCCATGTGGTAAAATCAGGAATTTGAAGAAAATGGAAATGTTTACATTTTTGTTGACGTGTATTTTTCTACCCCTCCTAAGAGGGCACAGTCTCTTCACCTGTGAACCAATTACTGTTCCCAGATGTATGAAAATGGCCTACAACATGACGTTTTTCCCTAATCTGATGGGTCATTATGA…	1.0
795	ENST00000276654.10	ENSG00000147650	protein_coding	4378	AGTCTGGCGAGTGGCGGCGCCGGCTAGCCCGAGCGGCGCGAGGCCGGAGTCCGGCGTCCGCCACCCTCTCGTCTCGCGCTGGCGCGCGAGCTCCTTGCCCTTGCCCCCAGGAGGGCCGCCCCGCGTGGGGCTCTCGCACCGCCCGGGGTGGGAGCAGGCGAGCCGGAGGGAGGAGGGAGGAGGGAGCGCGCGCGGGCGGCGGCGGCCCCTCCCTTCCCCCTCCCGCAGCCGCGGAGAGCGCAGGGAGCAGCCGGTGGCTCGGCGGCGGCGGCGGCGGCGGCGGCGGCGTCGGCGTCGTCTACCTCCAGCTTCTCCTCCCTCCTCCTCCGTCTCCTCCTCTCTCTCTCCATCTGCTGTGGTTATGGCCTGTCGCTGGAGCACAAAAGAGTCTCCGCGGTG…	1.0
796	ENST00000517566.7	ENSG00000164830	protein_coding	4691	GCTCAGCGGCGCCGGCAGCAGCGGGGCTAGAGCTGGGCTGCGTCAGGCTGAGCCCATTCACCTCGCGGCCACAGGAGCTCAGCGCCGGCGCCGCGCCGCCCAGCCCCGCCGAGAGGGGCGCACTCGCCGCCGCGGGGCCCGCCGCCGCTCACCGCAGCCCCCTCCTGGCGACCCGCAAGTCCTCTCAAACTGTGAGTAACTAAGTGGTTTGTGCATCATTCCAGAAGCAAAGCTAAAATTTTTAGCGGTGTTGTCGACTTGACCTGCTAATTTCCTGTTCTGGAATCGAGAGAAGACTCCTCAACAAGTTGCTGCAATGTCTGTGTCTAATCTATCATGGCTGAAGAAAAAGTCCCAGTCGGTGGATATTAATGCTCCAGGGTTCAACCCTTTGGCTGG…	1.0
797	ENST00000337573.10	ENSG00000147654	protein_coding	2383	AGGCGTGCAGCATTCGCCATGCTCCGCTCACGCGTGGGAGACTGGGCTGTGGGGTACCGGCCCGGAAAGCACGCAGCCTCCAAAGCCGCCTTCCTCAGGGAAATTTGCGTGACCTTACTGCCCTCCGTCTACAGGCCTTGTACCTCTCCAGGCCGATTTTTCCACAATTTAAATCTCAGTTCACCTGGTATCCAGCTCCAGCAACTTAGAGCGTTTCACGTCACGCCGGGCGCCAGGCGTCGGCTTGTATAACCTGAAAACGCTCCTGTTTTTCTCATCTGTGCAGTGGGTTTTGATTCCCACCATGGCCATCACCCAGTTTCGGTTATTTAAATTTTGTACCTGCCTAGCAACAGTATTCTCATTCCTAAAGAGATTAATATGCAGATCTGGCAGAGG…	0.0
798	ENST00000309822.7	ENSG00000147679	protein_coding	3672	GGCATTGAGGGTACTGGGGCGTGCGTGAGGCGTTTACTGATGCTTCCTGGTCCGGTGGCCTCGGTCCCGGTAAGCCAGGCATGAAGATCACAAGGCAGAAACATGCCAAGAAGCATCTTGGCTTCTTCCGCAACAACTTCGGAGTCCGCGAGCCGTACCAGATCCTGCTGGACGGCACCTTCTGTCAGGCGGCGCTGCGGGGCCGCATCCAGCTGCGGGAGCAGCTGCCCCGCTACCTCATGGGGGAGACGCAGCTGTGCACCACAAGATGTGTGTTAAAAGAGCTAGAAACATTGGGAAAGGACTTATATGGGGCAAAACTGATTGCACAAAAATGCCAAGTTCGAAATTGTCCTCATTTCAAGAATGCAGTGAGTGGATCAGAATGTCTGCTTTCCA…	0.0
799	ENST00000305949.6	ENSG00000172167	protein_coding	3067	CTGTTTGGATGTGGAAGCCGAGACCTAAAGTTGGGGGGTGATCTCTGAGGAGATGGATCGGTACCTGCTGCTGGTGATCTGGGGGGAAGGAAAATTCCCGTCGGCGGCCAGTAGGGAGGCAGAACATGGGCCAGAGGTGTCGTCGGGTGAGGGTACTGAGAATCAGCCGGACTTCACAGCAGCAAATGTTTATCACCTCTTGAAAAGAAGCATTAGTGCTTCAATTAATCCAGAAGATAGTACTTTCCCTGCCTGTTCAGTGGGAGGTATACCTGGTTCCAAGAAGTGGTTCTTTGCAGTGCAGGCAATATATGGATTTTATCAGTTTTGTAGTTCTGATTGGCAAGAGATACATTTTGATACAGAAAAAGATAAAATTGAAGATGTTCTTCAAACGAA…	0.0
800	ENST00000395571.8	ENSG00000165156	protein_coding	4899	GAAAAGTGCAGCCGGTTTGAAATGCAAGATGGCGGCGGCGTGGCGCTGAGAGGCGCGGCGGCCCCTGCAGGAGAAGACAGACTGCTGCTTTGGACCTGTTGGTAATGATGGCCTGAGCTAAACATCTAACTAGAAGGGATACCCTTCCATTTCAAAGAACAGAATGCTAAGGAAGCTGTGGCAAGTGATTGGAGTTGTGCTTCAAAAATTTCAGAAATTCAGCAGTATTTTATCTGCCAACAATAAGCTCTTTACTTGATTGCACCATGAGAAAGCTGCTAATGAGACTTGTTGAGCACAAAAATGGACTTGAAGAACCAAAAGCCATTGTTTTCAAATGAAGAACACTGAACAGTTTTAAGCCTCGATGCTTTTTAATCACCACTGAGCTTTTCCTCA…	1.0
801	ENST00000265896.10	ENSG00000104549	protein_coding	2962	GAGACGCGTGGAGCCTGGCGGCGAGTGGGGGCGTGCGACGGTTACTCTGGTTACTGGGGCCGCGCCGCGCTGGCGAGAGCCGCCGCCCGCGAGGGATGCTGGTGAGGAAGCCGTCGGGAGCCGCCGCCGCCATCTGAGGGAGGTACCCTGGAAACCACCTTTTATCGGTGGGGAAGTGCAGTCGCGGTGGGCGGCTCTGGGGGCCAGCGAAACGGGAGGCCTCTAAATCTTTAGGTTGGGGCTGCATTGCCCTGGAGCCGCACTCTTGAGTCCGAGGCCATCTTTTGTTGGAGAAGGCGTCGGCGTTGGCGTTTTCCCGAGGTTGGGCTGTACAGTGTCTCCGTCCGCGGAAAAAGAAGCCTCTGAACCCGCGCCGGCCCGCAGCCCCCGTGCCTTCCG…	1.0
802	ENST00000519980.5	ENSG00000123908	protein_coding	3141	CGGCCGCCCCTCGGCCCCGGAGCCCCTCGGCGGCGCCACCATGTACTCGGGAGCCGGCCCCGCACTTGCACCTCCTGCGCCGCCGCCCCCCATCCAAGGATATGCCTTCAAGCCTCCACCTAGACCCGACTTTGGGACCTCCGGGAGAACAATCAAATTACAGGCCAATTTCTTCGAAATGGACATCCCCAAAATTGACATCTATCATTATGAATTGGATATCAAGCCAGAGAAGTGCCCGAGGAGAGTTAACAGGGAAATCGTGGAACACATGGTCCAGCACTTTAAAACACAGATCTTTGGGGATCGGAAGCCCGTGTTTGACGGCAGGAAGAATCTATACACAGCCATGCCCCTTCCGATTGGGAGGGACAAGGTGGAGCTGGAGGTCACGCTGCC…	0.0
803	ENST00000615982.4	ENSG00000234616	protein_coding	2823	GGCACTTCCGGCCGGCGGCGGCTGCTCCGGGTGAGCAGGCCCCTGAAGTGCTGTGCCTGGAGATACCATTGTGGACCCTGGAGAGGCACCTGCTGCTTATGCGGTAAAACCTCTACCACCCCAAACCTGGTCAGTTTGAGGGGAGCCGCTGCCATAGTATCCACAGAGAAGGCCGGAGTTCCAGCCGTGTGGAGCAGCAGAGGGGAGTCTGACAGGGTCACCTCCTCCACAGAGAGAATTGGCAGCTGACTGCACTGCCAGGAGCCAAGGCCTAGGTGTGTGGAGCCTGGAAGACCAGGGATACCTGAGGCAGGAGGTGCAGCGTGTGGAGTGAGAAACCCGAGAGGGACTGGGGCCTGTGCTCAGGATCAGCAGAGCAGGCAGGCAGAGTGGAGAGGG…	0.0
804	ENST00000336138.4	ENSG00000130193	protein_coding	2239	GGTTCGCTCCGGGCGCGCTGCGCTCGTGAGTTCCCAGGAGGCCTGGCGGGCACCGTAACCAGCGCCGCGGACACCGGCACCGGCGCCACGGACTCCGCAGGACCCCGCGCCCGCCGCCGCCGCTATGCTGGGGCTGCTGGTGGCGTTGCTGGCCCTGGGGCTCGCTGTCTTTGCGCTGCTGGACGTCTGGTACCTGGTGCGCCTTCCGTGCGCCGTGCTGCGCGCGCGCCTGCTGCAGCCGCGCGTCCGTGACCTGCTAGCTGAGCAGCGCTTCCCGGGCCGCGTGCTGCCCTCGGACTTGGACCTGCTGCTGCACATGAACAACGCGCGCTACCTGCGCGAGGCCGACTTTGCGCGCGTCGCGCACCTGACCCGCTGCGGGGTGCTCGGGGCGCTGAG…	1.0
805	ENST00000532741.5	ENSG00000104529	protein_coding	2387	TAAAGCTTATTTCAGATAAATGACGAAAAATTTTTAGTGTAAGTATGTCTCAGATACTTCATGGGCCATACATTCACTAACAAAATTATATATTGTTCATGTATTGGGAGGCACTTGGCCTCCCAGAGTACTGAGATTACAGGCATGAGCCACTGCGCCCGGCCTGTTTTCTCTTCACAACAAAACGTCCCCACATGGGCTTGACTTCGAAGTCCTCGAATGTCATCTCATGGAAGCCCCACTGGGGAGCATCCTCAGCCCCTGCCCAGGGAGGGCAGCCACGGGGAGGGCGGGCACGGGGAGGGTGGGCACGGGGCTGCGGCCACCCGCTGTGTTGCAACTCTGCCCTCTGCTTGCTTTTTATCGCTGTGTCCGGAAGATGAGGAGCGGGAAGGCCTC…	0.0
806	ENST00000526926.6	ENSG00000183309	protein_coding	3960	GACTTCCGGTCGCGGCGGGCTGGCGGCGGTGCAGGCTTTGTCGGCTGATCTGTGGGGCCCGCGCCGGCGGGGTCCAGTCAGCGGCTGCAGGGTCGGGCTCGCGCCGTCCTCTCCCCGCCCGCGCCGGATTCTAATGTAGGAACTGGTGAGAAGAAGGTGACTGAAGCCTGGATTTCTGAGGATGAAAACTCACATAGGACGACGTCAGACAGACTCACGGTGATGGAGCTCCCCTCTCCCGAGTCTGAGGAAGTCCACGAGCCCAGATTAGGGGAGCTCTTGGGAAATCCAGAAGGTCAGAGCCTGGGGAGTTCCCCCTCTCAGGACAGGGGCTGCAAGCAGGTGACAGTGACCCATTGGAAGATCCAGACAGGAGAGACAGCTCAAGTGTGCACCAAG…	0.0
807	ENST00000442628.7	ENSG00000185189	protein_coding	3724	ATTCCCAGAGCCGGGGCTGGGGCTCTAGGCTGCCGCGGCGGCTCTAGGCTGGGCTGCTGGGCGCGAGGCCAGGGCGGGCCGGGAGAGGCTGCGCCGGCGGCGGATCGCGCAGAGGGCGGTGGCCTGGGCTGGCCGAACCATGGCGGCCCCGGAGCCGGCGCCGAGGCGGGCCCGGGAACGGGAGCGGGAGCGGGAGGACGAGAGCGAGGACGAGAGCGACATCCTGGAGGAAAGCCCGTGTGGTCGCTGGCAAAAGCGACGGGAGCAGGTAAACCAAGGGAACATGCCAGGGCTTCAGAGCACCTTCCTAGCCATGGACACGGAGGAGGGGGTAGAGGTGGTGTGGAACGAGCTCCACTTCGGAGACAGGAAGGCCTTCGCGGCGCACGAGGAGAAGAT…	0.0
808	ENST00000533662.2	ENSG00000185803	protein_coding	2294	CCCGGAACCGCCACGGGTGAGTCGGGTCGTGGCTGCTGCCGGGTCCTGCGCGCTCCGGACTGAGGTGGCGTCCCTGGGCCGGACGGCGGTGTCCCGGCGTGGCGGGAAGCCGGCACTGGAGCGGGAGCGCACTGGGCGCGGGACCGGGAGGCGCAGGGACCGGACGGCTCCCGAGTCGCCCACCTGACGGTACCGAGAGGGCGGCGCCCCTCCGAGCAGAGCCGTCCCGGCCACTCCCCTGGGATCTGACTTGGCTCTTGCGGTCGCGGGCACCGTGAAGCCCTGGGGTGTGCGTGGCTCCTCCTGGTAGGCGCCCTTTCCCGGCGTCCGGCTTGGGGTGGTGGTGGCGTTGACTCCAGCCCCGCCTCTCCCTGGAGAGGAGGGCTCCACTCGCTCCTT…	1.0
809	ENST00000616140.2	ENSG00000071894	protein_coding	4480	GAGTTCGCTGCTGTCCCGGTTCCTCTCGAGTCGGCTCCAACTGCCAGCCCGGGTTGGCGCCATGTACGCCGTGTACAAACAGGCGCATCCGCCCACCGGTCTGGAGTTCTCCATGTACTGCAACTTCTTCAACAACAGCGAGCGCAACCTGGTAGTGGCCGGGACCTCGCAGCTCTACGTGTACCGCCTCAACCGCGACGCCGAGGCTCTGACCAAGAATGACAGGAGCACAGAGGGGAAGGCCCACCGGGAGAAGCTCGAGCTTGCTGCCTCCTTCTCCTTCTTTGGCAACGTCATGTCCATGGCCAGCGTGCAGCTGGCAGGAGCCAAGCGGGATGCCCTGCTCCTAAGCTTCAAGGATGCCAAGCTGTCTGTGGTGGAGTACGACCCGGGCACCCA…	0.0
810	ENST00000528372.5	ENSG00000147789	protein_coding	2905	GCGCGGCGGGCGCGGACTCGGGTTGCCCTCGGTCCGAGTGATCCCTGGTCGCTTCCTTAGCCCTCCCGCCTTCGGCATTGGGGTCCCCGCGTCCCCCGGGCCTCCAGGCGGGAAAGCGCGGGGGCTTTGCGGGGCCTTGAGCGCCTGGTGTGGGAGGTGGTCGAGCCCAGCCACCCTCCCCCGCGGCGGCGCGAGGTCTCTCGGCCAGAACACGTGGATGCCCACCCACCACTGAGCCTCATGGAGGTGGTAACATTTGGCGATGTGGCTGTGCACTTCTCTCGGGAGGAGTGGCAGTGTCTGGACCCTGGCCAGAGGGCCCTCTACAGGGAAGTGATGCTGGAGAACCACAGCAGTGTGGCTGGACTAGCAGGATTCCTGGTTTTCAAGCCTGAGCTG…	0.0
811	ENST00000691251.1	ENSG00000099219	protein_coding	5000	AGGAGGCGCTGCGGCAGCGACGGCGGCGTCGGCGGCGGCCGGGGCTGTCGCGGGTTGGGGCGGTTGGGCTGGCAGCTGAGGCTCGTGGCCATGGAGTGGGGTTCTGAGTCGGCTGCTGTGAGGCGGCACCGCGTCGGAGTAGAGCGTCGAGAGGGAGCGGCGGCCGCGCCACCGCCGGAGAGGGAGGCCCGAGCGCAGGAGCCTCTGGTGGATGGGTGCAGCGGCGGCGGGAGGACGCGGAAGAGGAGCCCCGGGGGTAGCGGCGGCGCGAGCAGGGGCGCGGGGACCGGGCTGTCTGAGGTGCGCGCCGCGCTGGGGCTCGCGCTCTACCTGATCGCGCTGCGGACGCTGGTGCAGCTCTCGCTGCAGCAGCTCGTGCTACGCGGGGCCGCTGGACAC…	1.0
812	ENST00000380821.8	ENSG00000164975	protein_coding	3000	GAACATGGCTGAAGGAAGCCGAGGTGGCCCTACGTGTAGCGGGGTGGGTGGCAGGCAGGACCCAGTCTCCGGCAGTGGCGGCTGCAACTTTCCAGAGTATGAGCTTCCCGAGCTAAATACGCGCGCTTTCCATGTGGGCGCCTTTGGGGAGCTGTGGCGGGGCCGTCTGCGCGGGGCCGGGGACTTGTCGCTGAGGGAGCCGCCGGCATCCGCTCTGCCTGGGAGCCAGGCAGCTGACTCCGACCGGGAGGATGCCGCGGTGGCCAGGGATCTGGACTGCAGCCTGGAGGCGGCGGCTGAGCTGAGGGCGGTGTGCGGCCTTGATAAACTGAAATGCCTTGAGGACGGTGAGGATCCAGAAGTCATTCCGGAGAATACTGACCTGGTGACTTTGGGGGT…	0.0
813	ENST00000630269.2	ENSG00000171843	protein_coding	2040	ATATTTCAGCCGCCGCCGCCGGGAGCTGCGGGCACAGTCCGGGGACGCGGCGAGCAGCCTCGGCGGCCGCACCTCCGCAAAGCGCCGCGGCCGCTACGATGTGTGCCGTGCAGGTGAAGCTGGAGCTGGGGCACCGCGCCCAGGTGAGGAAAAAACCCACCGTGGAGGGCTTCACCCACGACTGGATGGTGTTCGTACGCGGTCCGGAGCACAGTAACATACAGCACTTTGTGGAGAAAGTCGTCTTCCACTTGCACGAAAGCTTTCCTAGGCCAAAAAGAGTGTGCAAAGATCCACCTTACAAAGTAGAAGAATCTGGGTATGCTGGTTTCATTTTGCCAATTGAAGTTTATTTTAAAAACAAGGAAGAACCTAGGAAAGTCCGCTTTGATTATGACT…	1.0
814	ENST00000460874.6	ENSG00000099810	protein_coding	1434	ACTGCTCACTCCCGCGCAGTGAGGTTGGCACAGCCACCGCTCTGTGGCTCGCTTGGTTCCCTTAGTCCCGAGCGCTCGCCCACTGCAGATTCCTTTCCCGTGCAGACATGGCCTCTGGCACCACCACCACCGCCGTGAAGGTGAGATGAGCCCTCCCAGCCGCAGCGGTTCGCCCTGCCGGATGCCTTCTCGCCCCCGCGCCGGGGGACCGCGCCTCCGGGGGCCATGCGCCCGGCCCGTGCGTCCCTTGCCGCCGCGGGGAGGGACTGGGGCGCGGCACTCGGGACTCACTTGCCGCGCGAGGAGAGGATTGGAATAATTGGTGGAACAGGCCTGGATGATCCAGAAATTTTAGAAGGAAGAACTGAAAAATATGTGGATACTCCATTTGGCAAGCCA…	0.0
815	ENST00000379731.5	ENSG00000086062	protein_coding	4176	GCTCCCAGGTCTGGCTGGCTGGAGGAGTCTCAGCTCTCAGCCGCTCGCCCGCCCCCGCTCCGGGCCCTCCCCTAGTCGCCGCTGTGGGGCAGCGCCTGGCGGGCGGCCCGCGGGCGGGTCGCCTCCCCTCCTGTAGCCCACACCCTTCTTAAAGCGGCGGCGGGAAGATGAGGCTTCGGGAGCCGCTCCTGAGCGGCAGCGCCGCGATGCCAGGCGCGTCCCTACAGCGGGCCTGCCGCCTGCTCGTGGCCGTCTGCGCTCTGCACCTTGGCGTCACCCTCGTTTACTACCTGGCTGGCCGCGACCTGAGCCGCCTGCCCCAACTGGTCGGAGTCTCCACACCGCTGCAGGGCGGCTCGAACAGTGCCGCCGCCATCGGGCAGTCCTCCGGGGAGCTCC…	1.0
816	ENST00000378892.5	ENSG00000147955	protein_coding	1743	CTCCTGAGCTGCGCCGTGCCAGGCCGCCCGCCGGGATGCAGTGGGCCGTGGGCCGGCGGTGGGCGTGGGCCGCGCTGCTCCTGGCTGTCGCAGCGGTGCTGACCCAGGTCGTCTGGCTCTGGCTGGGTACGCAGAGCTTCGTCTTCCAGCGCGAAGAGATAGCGCAGTTGGCGCGGCAGTACGCTGGTGAGCGGGCAGAGGGCAGGGAGGGGAGCGGCCGGCCTGGGAGCGGAGCCTAGGGTTCCGAAGGCGCCATCCCCGGACCTAGGACCGGTGCCAGCCCTGACTCCGCCGCCCCTCTGCCTCCGCCAGGGCTGGACCACGAGCTGGCCTTCTCTCGTCTGATCGTGGAGCTGCGGCGGCTGCACCCAGGCCACGTGCTGCCCGACGAGGAGCTGC…	1.0
817	ENST00000700254.1	ENSG00000165282	protein_coding	4561	GCAGGTGAGCCAGGGTCTCCCGAGAACCTCACCCCCCGGTATTCCCCTCACCCTGAAGTAAGGGAGTCTCCCTCTTCCCCTCAGCTCCTAACCAAGGTGCTCAGTACCGCGGCTAGGGTGCCCAGCGGGAGGCTGGGTAGTTACCGGAGGAGGCAGAGCCGGTCGCACGCCTGGGTCCCAGCGGAGGCCCAGTCGACTCTCGACCCGGGCCCCAGCCTCCTTGCGTGGCGAAGGTCGTGCCTCAGGTCTCCTGGCGAACCTGGCCGCCCGGAAGCGGAGAGTGACTCCTCCCCTTCGTCCCCTCGGTGCCCGCCAGGCGGCGCCGTCGGCTGGGCCCGGATTCCCCTGCGGCTTCGATCCCTTTCCACTGGGTATTGAGATTGGCGAGGGGAGAGGCGC…	1.0
818	ENST00000534928.5	ENSG00000147905	protein_coding	2828	GGTGCTTCCTGTTCGCAGCTGCGGCAGTGAGTATGTGTGTGACGGACCCCCGCCGCCCGCGGCTCGGGACCCCTGCCTACCCTCCTTCTTGCCCGCCGGGCTGTGGAACTAGCGCGTGCCCCCTCGCCGGCCTCGACGTCTCCCGTCCGCCCCTCACTCGTGGCAGGGCGCAGCTCCTGGTCCGTCACCTGCGCGCCGCCCCACGCGGCCGGGCTGCGGGTCTAGGGGGTCCGCGTCTCCCTGGCTTTCCAAGGGCTAATGCCGTGATTCTAGAGCGGCTGGGCGTCTAGGGCCTCGCTTCAAGGTTACTGACTTTTTATGATGTTTGGTGGCTATGAGACTATAGAAGCATACGAAGATGATCTTTATCGAGATGAGTCATCTAGTGAACTGAGTGTT…	0.0
819	ENST00000307750.5	ENSG00000168795	protein_coding	4690	GTCACTTCCGCTTATCCTCGGGCGCCGCCGCCGTGTTCTCAGAGTGCTGCGGCGAACTGGCTGGAGGAGCTAGGGGACTAGAGGCGGGGTGGGAGGGGGGCGGGTGGAAGGGGGAGGAAGTCCCGTAACGGAGACGCTGGTCAGGACGTTCCCACCTCCTCTGACACTGCCGAGTCCGATCGGAGAGGGGTCACCGCCTCCTTCAGCGAGGAGGAGGGGGGCGGAGCCCGACTCAGGATCATGGATTTTCCTGGTCACTTTGAACAAATCTTCCAGCAGCTGAACTACCAGAGACTTCATGGCCAGCTCTGTGATTGTGTCATTGTAGTGGGGAATAGACACTTTAAAGCCCACCGCTCCGTGCTGGCAGCATGCAGCACGCATTTCCGAGCCCTGTTC…	0.0
820	ENST00000377698.4	ENSG00000137124	protein_coding	3028	GGAGGCGGGACCTGCGGCCAGCCCTGGGCGGCCATGTGGACAGAGCTGGGAGGGCCGGAACCAGAACCCAAGCGTGATCCTGAACCGGAGCCCGAGCCTGCTGCAGAGTGTCAGCATGCTGCGCTTCCTGGCACCCCGGCTGCTTAGCCTCCAGGGCAGGACCGCCCGCTACTCCTCGGCAGCAGCCCTCCCAAGCCCCATTCTGAACCCAGACATCCCCTACAACCAGCTGTTCATCAACAATGAATGGCAAGATGCAGTCAGCAAGAAGACCTTCCCGACGGTCAACCCTACCACCGGGGAGGTCATTGGGCACGTGGCTGAAGGTGACCGGGCTGATGTGGATCGGGCCGTGAAAGCAGCCCGGGAAGCCTTCCGCCTGGGGTCCCCATGGCGCCG…	1.0
821	ENST00000396272.7	ENSG00000135048	protein_coding	1437	CACTTAGTCTGGCACAGATCACAGAATCTCCCTTTTCAAAGTTGAGACACTTGACTTTGTGCTGAAAATGTCTTTTTAGCTGTTTAAATTTTCATTCTCTTCCCTTTACTTCTTGATTATTTTTTCAAGGTCTATGTACAGACATGGAGCACTCAGAATCTTTCTATGACCATTACACGAGATGAGTATCCGTCCAACCCTATGGTGCTCCGAGGTATTAATCAGAAGGCTGCCTTTCCACAGTACCAGCCTGTCGTCATGCTGGAGAAGGGTTATACCATCCACTGGAATGGGCCGGCACCACGGACTACATTTCTATACCTCGTCAACTTCAACAAGAATGACTGGATTCGAGTTGGCCTTTGCTATCCATCAAACACAAGTTTTCAAGTTACCTTT…	1.0
822	ENST00000419472.1	ENSG00000197969	protein_coding	2781	AGTCACGTTTTTCAGGGGAAGGCAAAAACTGGAGTTCCCTAATAAATCTGCACTGTCAGCTTGAGCTAGAAGTGCATTATTATAATGAAATGTTTGGTGTATGGGAGCCTTTGCTTGAACCCTTAGAAATTGATCAGACTGAGGATTTTAGACCATGGAATCTTGGTATCAAGATGAAAAAGAAAGCAAAAATGGCCATTGTTGAGTCAGATCCTGAAGAAGAAAACTACAAAGTGCCAGAATATAAAACTGTCATCAGTTTCCATTCAAAAGACCAATTAAACATTACATTATCCAAATGTGGTCTTGTAATGTTAAACAATTTAGTCAAGGCATTTACAGAAGCTGCCACTGGATCTTCAGCTGACTTCGTAAAGGATCTAGCACCATTTATGATTT…	0.0
823	ENST00000340717.4	ENSG00000165105	protein_coding	1765	AAAGTGGCGAGAGCCACCTCGGCGCTTGGGCGCTCAGTCGCAGGAGGCGCTCCTTGGCGGTGCCTGGAGCCCGGGCGCACCCCACCGCTCCCGGGACCTGTTGGGGGCTGGCCCGAACCGTCGTCGAAGGGAGCCGCTCGGCCACCCCCGACGTTCCTCGCCCCGCCCGACGTTCCCTCAAGTGGCCGAACCAGCCGGACGAGCCAAACTCGCCGGGCCTCCCGGCGGCAGCAGGTGGCCCCGTCCTTCCAGGGAGGGCCCTGCGCCCCGCGGCGCTCCGGAGCCCTCTCGGCCGCCCCCGCCAGGCGGGATGGAGGCGGATGGGGACGGAGAGGAGCTGGCCCGGCTGCGCTCAGTCTTCGCCGCCTGCGACGCGAACCGCTCGGGGCGCCTGGAGCG…	1.0
824	ENST00000376040.2	ENSG00000135040	protein_coding	1797	GCTTATGCGCCCAGTGGGACCGGGGCTGGGCTGGGCTGACCCGGGCAGGGCGGAAGGGAAGCGTGTGCCCGCCTCAGGTGTGCCTCGGCCCTAGGCCCGGCCGGCGGGACCCTGCGGTGCCTGCCGGCTCCTCATTGCTCCCGGCGAGGTTCTGCCTGGGTCCGGGCCGGCTCTGGCCCGGGAGAGGTCCCAGCGAGCTCTGGCCAGATGAAGGGCTACCTTGATTGACTTCGGTAGCTGCCGCATGGGGTCCTGGGCTGCGAGAGGGGACCCTGAATAGTGCCTTGGTCTTTTGTGGCTATTATTGAAAGTTGGAAGCTCTGGAGTTGTTCTTTTCGGGCCAGAGGCATAATGGTTATGAAAGCTTCTGTAGATGATGACGATTCAGGATGGGAGCTC…	0.0
825	ENST00000388712.7	ENSG00000135052	protein_coding	3046	GGAGACGCGGCGGCGCTGGACGCGGAGGCGCTGGGCGCACGGCGCGGAGCCGGCCGGAGCTCGAGGCCGGCGGCGGCGGGAGAGCGACCCGGGCGGCCTCGTAGCGGGGCCCCGGATCCCCGAGTGGCGGCCGGAGCCTCGAAAAGAGATTCTCAGCGCTGATTTTGAGATGATGGGCTTGGGAAACGGGCGTCGCAGCATGAAGTCGCCGCCCCTCGTGCTGGCCGCCCTGGTGGCCTGCATCATCGTCTTGGGCTTCAACTACTGGATTGCGAGCTCCCGGAGCGTGGACCTCCAGACACGGATCATGGAGCTGGAAGGCAGGGTCCGCAGGGCGGCTGCAGAGAGAGGCGCCGTGGAGCTGAAGAAGAACGAGTTCCAGGGAGAGCTGGAGAAGCA…	1.0
826	ENST00000358855.8	ENSG00000198000	protein_coding	4422	CTTACGCCGACCTAGTCCAGGAATTGGTACACACAGCGATAGTGTTCAATAGAAACTAGGGGATTTTGGTTTAGGCTCTTTTGCAGTCGTTGAGGGGGAGGTGACGGAGGCGTCAGGGAAGGTGGGAGGACGGAAAAGGAAATTAAAAGCTCTTGGGAACTGAATTGTGGTAACGGAACCTTAGGAGGCTGGGTTGGAAATCGAGTAGGAAGGAAGAGAGGATGCTCCGTTGGGACACGTGACCAGAAGTTAGGGGCTGCAGCGGCGCTGGCTTTAGAAAATTACTTTTCCCACTGAAACACACCCAAGTATATGCCCAGCCTTCATGAAAGTGAACAGAGAAACGAAGCGCCTTTATGTGGGTGGCCTTAGCCAGGACATTTCTGAGGCAGACCTACA…	0.0
827	ENST00000375512.3	ENSG00000185963	protein_coding	4636	GCGGCGGCGGCTGAGGAGGGCCCGGCCTGCGAGAGCCTCAGTGGGAGCCGGCTCAGCCCTCGGCCACCATGTCGGCGCCGTCGGAGGAGGAGGAGTACGCGCGGCTGGTGATGGAGGCGCAGCCGGAGTGGCTGCGCGCCGAGGTGAAGCGGCTGTCCCACGAGCTGGCCGAGACCACGCGTGAGAAGATCCAGGCGGCCGAGTACGGGCTGGCGGTGCTCGAGGAGAAGCACCAGCTCAAGCTGCAGTTCGAGGAGCTCGAGGTGGACTATGAGGCTATCCGCAGCGAGATGGAGCAGCTCAAGGAGGCCTTTGGACAAGCACACACAAACCACAAGAAGGTGGCTGCTGACGGAGAGAGCCGGGAGGAGAGCCTGATCCAGGAGTCGGCCTCCAAGG…	1.0
828	ENST00000375376.8	ENSG00000197724	protein_coding	3045	GTGCGCCCCCGTCCCCGTCCCCTCCCGGCCGCGGCGCCGCCTGCGCCCCGCCGCCCCCGCCGCCCCCGCGCGGCCCGGCCCCCGGCCCGGCCCGGACCGACCCGGGCAGCGCAGCGGCGGGGCCGAGCGGCGGCGCGGCGCGGCAACATGGCGACGGTGCCCGTGTACTGCGTCTGCCGGCTCCCCTACGACGTTACCCGCTTCATGATCGAGTGCGACGCCTGCAAGGACTGGTTCCACGGCAGCTGTGTTGGGGTGGAAGAGGAGGAGGCGCCCGACATCGACATATACCACTGCCCAAACTGTGAGAAAACCCATGGGAAGTCCACCTTAAAGAAGAAGCGGACCTGGCACAAACACGGCCCGGGGCAAGCGCCTGACGTCAAGCCCCCCAAAAAC…	1.0
829	ENST00000375344.8	ENSG00000148110	protein_coding	3402	GGTAACTGCGAGAGTCGGGGTCGGTGCGGTTTGATAAGTGGTCGGTTCCTGGAGCTGCGGTCTTCTGCTAGCCTGATCCGCAGCTTCAGCCTCCGCCGCCTCCTCAGCCCTCGGCGCCGCCGCTGGCGCCGCCGCCTGACCCGCAGGCCGCCGCGGGCCGCAGAGCCCATGAGGGCGCGGGCACCGCCGCCGCCTCCGCGGCGTCGCCGTCGTCCCGGAGCGCCCCGGGCTGGCGCGGGCATGGCCGCGGCATGAGCGTGGAGCCGCCGCCGGAGCTGGAGGAGAAGGCGGCGTCGGAGCCCGAGGCGGGAGCCATGCCGGAGAAGCGCGCGGGCGCGCAGGCCGCGGGGAGCACCTGGCTACAAGGCTTTGGCCGACCAAGTGTGTACCATGCTGCTA…	1.0
830	ENST00000341170.5	ENSG00000136925	protein_coding	4116	GTCACGAGCGAGCTTTTCTACCCAAATACGCGGCGGGGGAATAGGCTCGAGGGCGGTGAGCAGTGACAATTGCTAGGCGGAGACAGTGCAGGGAAGAGAGACCTTAGAAAGGATCAGGACTGGCGGGAGGTATTTAACTGAAAGGAATATCTGCTTCACTGTTGCAACCAAACCAGATGCCTTCTTCCACTTCACCAGACCAAGGAGATGACCTGGAGAACTGCATTTTAAGATTTTCTGACCTGGATTTAAAAGATATGAGTCTTATTAATCCCAGCAGCAGTCTTAAAGCAGAATTAGATGGCAGTACAAAAAAGAAATACTCGTTTGCAAAGAAAAAGGCCTTTGCCCTTTTTGTCAAAACCAAAGAAGTTCCAACAAAAAGGAGTTTTGAATGTA…	0.0
831	ENST00000375019.6	ENSG00000165138	protein_coding	2586	ATTCTAGAAGGGCAGGTTCAGTGCCAGGGGCTGCGGTGGGGTCAGCGGAGCCCGCTAGTAAAGTCAAGGCCCACGCAGCTGCGGACTCAGACCCGGGCCCAGGGCCCTGACCACAGCGTGAAGAGGGGATGGCGTGGCCGCTCCCACCTCTGCCCTGACAGGAAGTTTCTGGAGCCCCGGGACAGGGCGGCGAGAGGGCGCCGAAGAGGCAAAAGGGAACACGCGGGTCTGCGGCGGGCGCTCCTCTGAGCGTCCCTGGACTCCCGAATACGGGCACTGGAGATGAGGAGAAAAGGCGACCTGATATTTTCCATGCATTGAAAATGGGAAACTTCCAGCTGGTCAAAGAGATTGCCGATGAAGACCCCAGCCACGTGAACTTGGTCAATGGGGACGGGG…	0.0
832	ENST00000698941.1	ENSG00000106799	protein_coding	3562	GGGGCCGGCGGGAGCCCGGCAGCCAATGGACGCGCGTCCTCCGAGCAGTTACAAAGGGCCGGAGCGAGGCCGCCGCGGCGGCTAGGGAGCGTTACAGTGTTTCTGCCACCTCTGTACAAAAGACAATTTTACTTGTGTGACAGATGGGCTCTGCTTTGTCTCTGTCACAGAGACCACAGACAAAGTTATACACAACAGCATGTGTATAGCTGAAATTGACTTAATTCCTCGAGATAGGCCGTTTGTATGTGCACCCTCTTCAAAAACTGGGTCTGTGACTACAACATATTGCTGCAATCAGGACCATTGCAATAAAATAGAACTTCCAACTACTGGCCCTTTTTCAGTAAAGTCATCACCTGGCCTTGGTCCTGTGGAACTGGCAGCTGTCATTGCTGG…	1.0
833	ENST00000262455.7	ENSG00000023318	protein_coding	4808	GTGTTCGCCGCTGGAGCCCGGGTCGAGAGGACGAGGTGCCGCTGCCTGGAGAATCCTCCGCTGCCGTCGGCTCCCGGAGCCCAGCCCTTTCCTAACCCAACCCAACCTAGCCCAGTCCCAGCCGCCAGCGCCTGTCCCTGTCACGGACCCCAGCGTTACCATGCATCCTGCCGTCTTCCTATCCTTACCCGACCTCAGATGCTCCCTTCTGCTCCTGGTAACTTGGGTTTTTACTCCTGTAACAACTGAAATAACAAGTCTTGATACAGAGAATATAGATGAAATTTTAAACAATGCTGATGTTGCTTTAGTAAATTTTTATGCTGACTGGTGTCGTTTCAGTCAGATGTTGCATCCAATTTTTGAGGAAGCTTCCGATGTCATTAAGGAAGAATTTCC…	1.0
834	ENST00000339664.7	ENSG00000136870	protein_coding	3192	GGTCATAGCGTTACTTGGCTGCAAGGAGGAGGAACTGGCAGCGGGGAGGAGGCTCTAGCGAGGCCTGAAAGGCTGCGTAACCAGGCAGGAGTAGGGGTTGGGGTTCGGGGTTGGGGGACAGCCAGGGATCGCGTCTGATATGCTGTTGGGGTCGTGACCGTCTGGGGGCCGAGGCAGGCACTGGCCAGACCCAGCCAGGGATCCTCGTATTCGTCGAGCCTAATTTCCAGCAGCCGGGTAGGCCTCACCAGAGGCTCCTTTCCGTGAGGCCGCCCCCAATTCCTGCCCCTATTCTCTGCCTGGGAGATGGCTTCCCCGAGCCCCCCGCCGGAGTCGAAGGGGTTGCTGACATTTGAGGATGTGGCTGTGTTTTTTACCCAGGAGGAGTGGGATTATCTG…	0.0
835	ENST00000374848.8	ENSG00000165152	protein_coding	4225	CTCTCCGCAGCTCGCGGGTCACATGGCCCGCCTGAGCAAGGGGAGCCCTGCGCCTGAGCTGCGAGGCGGGAGGAGGTGAGGCTCCGGCGCACACCCAAACCGCGCTGCGCCCGCTCCTTCCGGGCCCCGGAGATGGCGCCTCCACCGGGATGAGCTAGCCAGCCTGGGCAATACCAGAGGCGGCCCTCGGCGCGCGCAGGGGACCGAGCTGGTCGCCCCAACCGGGTTTGATTTCTGATGACTCTGGCCTGAGTTCCAGGATGGTTTTTTCTTGGGACCAGACATGAACAAAAGTTGACCTCATGAGCACTTCAACCTCTCCAGCTGCCATGCTCCTCCGGAGGCTGCGGCGACTCTCCTGGGGCAGCACTGCTGTCCAGCTCTTCATCCTAACAGTGG…	1.0
836	ENST00000374787.7	ENSG00000136824	protein_coding	4266	GGGGGCTGTAGGGAGGGGGACCAGTGGCAGAGGGACCTTAGGTGATCCTTAGAAATAAAGGCTAGCTTCTGTTCGACCTTGGAGTAGGGCGAAGAGGTGTAGACAGGCCTGGAGAAGCGAGGTAAAAGCCTGAGTAAAAGCAAGAAGTTGGAGAATATGAGATACATCTCATCTCTAGTAAATACTTAAATGACTTCCCCTCCTCCCGGAGTCAAGCACAATTCGGGGATGCAATGACGGACGTAGGTGAAGACACTGCGGGAACTTACAGACAAAACTGGTTTGTGGCCTGTTTGATTCCTGTCAGAGGTTTGCTGACCCAAGACAGTATCGAAAATGCATATTAAGTCAATTATTCTAGAGGGATTCAAGTCCTATGCTCAGAGGACCGAAGTCAAT…	0.0
837	ENST00000699289.1	ENSG00000070214	protein_coding	3516	ATGCCGAGGGGCTCCGGGGCGTAGCTGCGCGCCCGGCGCCGCCTCCGGGCTCCTTCGGCCCCGCCATGGGCTGCTGCAGCTCCGCCTCCTCCGCCGCGCAGAGCTCCAAACGAGAATGGAAGCCGCTGGAGGACCGTAGCTGCACAGACATACCATGGCTGCTGCTCTTCATCCTCTTCTGCATTGGGATGGGATTTATTTGTGGCTTTTCAATAGCAACAGGTGCAGCAGCAAGACTAGTGTCAGGATACGACAGCTATGGAAATATCTGTGGGCAGAAAAATACAAAGTTGGAAGCAATACCAAACAGTGGCATGGACCACACCCAGCGGAAGTATGTATTCTTTTTGGATCCATGCAACCTGGACTTGATAAACCGGAAGATTAAGTCTGTAGCAC…	1.0
838	ENST00000374688.5	ENSG00000095209	protein_coding	3956	GCAGTGTTTCCTCCACAGGGGTCTCAGTCTGGGCTCTAAAGAGCTCCTCCACCAAGTTTCTAAATTTTAATAATTTCAGCCTATTGTTCCCCCAGAGTAGTAACTGCTTTCTGGAACTGAACTCTGTGATAATGTAGTATTTACTTTTTGCCTTTTCAATAACCTAGTTAACAATTTTATACCTACTGAGTTCTATTTAAATAATGGTATTTTCTATCTCCTGACTGGACAGATACCCAGGAGTAGGGTTTGAACTTCCTACTTTCTGGTTTGCATATATCTTATTAAGATAACTAAAGTACTTGCTACTTGCCAGTCTTCAGACCCGGTCAGTGTAATGTCATCAGTGCAGCAGATCAGTGTGATGTGTGATTTCTCAATGTGATCAAAATCTCTGGA…	1.0
839	ENST00000374242.9	ENSG00000148153	protein_coding	4114	AGGAGGCGGAAGCGCAGCGGGGGCGGGAAGGTTGTAGTGCCGCGAGTTGAGCTCCTCTTGCCTAAGTGGTCGCGCCCCCTTTAAGAGCAGCGATTGTAAGGAGAGGCGGTCCCGGTGTCCTCGGGTCCCAGGTGATTGTGAAGTGCTGACCAATTGCCACTGGACATACTTGAAACAAAATAGGAAAATGGCAGCAAACTCTTCAGGACAAGGTTTTCAAAACAAAAATAGAGTTGCAATCTTGGCAGAACTGGACAAAGAGAAAAGAAAACTACTTATGCAGAACCAGTCTTCAACAAATCATCCTGGAGCTAGCATTGCACTCTCGAGACCCTCTCTTAATAAGGACTTCCGGGATCACGCTGAGCAGCAGCATATTGCAGCCCAACAGAAGGCAGC…	1.0
840	ENST00000374212.5	ENSG00000136868	protein_coding	4762	AAATCCTCGGCCTCGGTGGCGGTGGTGGACACGTCGAGCCGGGTAGAAGTGGAGGGGCCGTTCGAAGAGTCGTGAGGGGGTGACGGGTTAAGATTCGGAGAGAGAGGTGCTAGTGGCTGGACTTGACCTGGAAAGAATCTTCTGCTGACTCTCAACTTTTCCTGGAAAAAATGGATCATTCCCACCATATGGGGATGAGCTATATGGACTCCAACAGTACCATGCAACCTTCTCACCATCACCCAACCACTTCAGCCTCACACTCCCATGGTGGAGGAGACAGCAGCATGATGATGATGCCTATGACCTTCTACTTTGGCTTTAAGAATGTGGAACTACTGTTTTCCGGTTTGGTGATCAATACAGCTGGAGAAATGGCTGGAGCTTTTGTGGCAGTGT…	1.0
841	ENST00000374049.4	ENSG00000157693	protein_coding	4578	GGCGGGAACCCGTGCCCCAAGATGCCGTGCACGTGGTCGGCTCCGCGCGGAGGCTCCTTCCGGCGTCCCGGGGGGGCGCTCGGCTGATGAAACGCGGCCTCCAGCTCCGCTCCGCCGCGGGCCCGGGAGGCGCGTTCCCTCTTGGCCCCAAAGCGAGTCCGGCGGGCGGCTCCTCGGGGTTGGGCGACCGAGCGGGGCCGGCCGGGCGGGGGGCGGGCCCGTGAAGGCGGCGCAGCGCGGCGCGGGAGGCGTGCTGGGCGCGGGGCTGCGGTGCCCAGAGGCTGCGGCATTAGGGGCTCGGCGCCCCCGACCTTCCGCGTCCCGGGGTGGCGGCGGCGGCGGCGGCGGCGGCGCGGGCGGCATATGATGCTGAGCTGGCTGCTCCAGAATGAACCACAG…	1.0
842	ENST00000286713.7	ENSG00000148175	protein_coding	3145	GCATTCCCGGCGGCTCCGGGTTTGGCAACGAGGACGGGGGAGTGCGACTGCGTCTCGGGCAGCATGGCCGAGAAGCGGCACACACGGGACTCCGAAGCCCAGCGGCTCCCCGACTCCTTCAAGGACAGCCCCAGTAAGGGCCTTGGACCTTGCGGATGGATTTTGGTGGCGTTCTCATTCTTATTCACCGTTATAACTTTCCCAATCTCAATATGGATGTGCATAAAGATTATAAAAGAGTATGAAAGAGCCATCATCTTTAGATTGGGTCGCATTTTACAAGGAGGAGCCAAAGGACCTGGTTTGTTTTTTATTCTGCCATGCACTGACAGCTTCATCAAAGTGGACATGAGAACTATTTCATTTGATATTCCTCCTCAGGAGATCCTCACAAAGGAT…	1.0
843	ENST00000417201.4	ENSG00000119446	protein_coding	4977	TTAACGCGTCACGGGCGGCCTGGCAGCTGGCGGCATTGAGGCGGACGCGTCTAGAGGTCCGTCTGACCGCGGCGTCGGGACCTGGTTTCCGGGCATGAGCTGAGAGCACCACGCCGAGGCCACGAGTATTTCATAGACATTGATGGAAGCAGAAACCAAAACTCTTCCCCTGGAGAATGCATCCATCCTTTCAGAGGGCTCTCTGCAGGAAGGACACCGATTATGGATTGGCAACCTGGACCCCAAAATTACCGAATACCACCTCCTCAAGCTCCTCCAGAAGTTTGGCAAGGTAAAGCAGTTTGACTTCCTCTTCCACAAGTCAGGTGCTTTGGAGGGACAGCCTCGAGGCTACTGTTTTGTTAACTTTGAAACTAAGCAGGAAGCAGAGCAAGCCAT…	1.0
844	ENST00000297908.7	ENSG00000148187	protein_coding	1841	ACAGGACAATCCGGGGCGGGGCCTGAGATGCAGTCCTGCGAGGGCGGCCTCCTGTAAGACCTCTTAGCGGGCCCATCGCTGAGGTGCAGGGACATGTCGCGGCCGAACTCACCTCGTGGCCTCGGCGTGGTGCTCTCAGCTCATGCCCGGAAACCAGGTCCCGACGCCGCGGTCAGACGGACCTCTAGACGCGTCCGCCTCAATGCCGCCAGCTGCCAGGCCGCCCGTGACGCGTTAAGCCTGCGCCGCCTCCTGGCTTCGTGACGTCACGACGTCCGCGCAGCTGCGGTCGCCGCCGTCGCACGAGTCTTTCCTTAGTAACCTGGGCGATAGCTGTGGATGTTTCCAAGGATTGTCTTCAGTCATGGCCTTGGGATTAAAGTGCTTCCGCATGGTCCA…	0.0
845	ENST00000373656.4	ENSG00000171448	protein_coding	4455	CTCCCCCTTCCCGGAGCCCCGAGGGGCCGGAGCTCCTGGCGGTGCCGGATCCTGACGGCGGCCTTCCCCCGGGTCTGTCTGCCAAAATGTCTGAAAGATCAGATCTCCTTCACTTCAAGTTTGAAAATTATGGAGATTCAATGTTACAAAAAATGAACAAATTAAGAGAAGAGAATAAATTTTGTGATGTTACAGTTCTCATAGATGATATTGAGGTACAGGGACATAAAATTGTGTTTGCTGCAGGTTCCCCCTTCTTAAGAGACCAATTTTTACTGAATGATTCCAGAGAGGTGAAAATCTCCATATTACAGAGTTCCGAAGTGGGGAGACAATTGCTCTTATCCTGTTATAGTGGTGTGCTGGAATTCCCTGAGATGGAACTGGTAAATTACTTGA…	0.0
846	ENST00000416460.6	ENSG00000148200	protein_coding	1898	GTGCTGAGGGGGCGCGGCGCGGAGGGGCGCGGAGCGGCGCGGAGCCGGGCGGCTCGGGGCCCAGAGAGAGCCGCGGCCGGGAGCTCGCGGGCTCCTGACAACCTCCTCCCCTCGGCGGACGACGACCACGGCGACTAGGGCGCCGGTCATGGCGGAGCAACAAACCCGGCGCGGACCCTAGGCACCACCGCATGGAGCGGGACGAACCGCCGCCTAGCGGAGGGGGAGGCGGCGGGGGCTCGGCGGGGTTCCTGGAGCCTCCCGCCGCGCTCCCTCCGCCGCCGCGCAACGGTTTCTGTCAGGATGAATTGGCAGAGCTTGACCCAGGCACTAATGATCGGGCTGAACAACGAACCTGTCTCATTTGTGGGGACCGCGCTACAGGCTTGCACTATGGGA…	0.0
847	ENST00000265960.8	ENSG00000119487	protein_coding	3369	GTCGTGTGCGGCTCGGGGTAATAGGGCTGCTGCTCGGCCGGCCGGCGGCGGCGAGCAGCAGGGGCATGAGGGCTAACCCGGGAAGCGGCAGCTGAGCGGGCCGGGAGGAGCGCCGGTCCCCGTGGATCCCGAGAGTGCAGAGCTCGGGGCAGGGGCCGGGAGGCGTGGGGGAGCCGGGCCCTCCCCTCAGGAACGTGTCCCGGGGCCGACCCGGCCCGTAGTGTGGAAGCAGCTTCAGGTAGGTGAGCTCGTGAAACAATATGAAGAGGAGAAAATAGCCTTTTAAGGAAATTGGCCCACAGAAAGGATGGCCTTCTTGGACAATCCAACTATCATTCTAGCTCATATTCGACAGTCACATGTGACCAGTGATGACACGGGAATGTGTGAGATGGTTCT…	1.0
848	ENST00000450858.1	ENSG00000169155	protein_coding	710	ACAGGCTGAATCTGTTGCGGCAGCTGAGGCTACAACAGGCCTGCGCCGGCGGCAGAGAGGATATCTTGGGCGGGGGATGTGAGCGCTGAGCCCTTGGCAGCACCGAACAAGATTTGTGATGAAATGGAGCCTGGAACAAACTCTTTTCGGGTAGAATTTCCTGATTTTTCCAGCACCATTCTACAGAAACTGAACCAGCAGCGCCAGCAAGGACAATTATGTGACGTCTCCATTGTTGTCCAAGGCCACATTTTCCGGGCACACAAAGCCGTTCTTGCTGCCAGTTCACCCTACTTTTGTGACCAGGTACTCCTGAAAAACAGCAGGAGAATTGTTTTGCCTGATGTGATGAACCCAAGAGTGTTTGAGAACATTCTCCTATCTAGTTATACAGGACGT…	0.0
849	ENST00000438723.1	ENSG00000136828	protein_coding	4858	GGAATTCTCCCAGAACCCGGAGCTGTGTCTACAGCCCCACCGGCCCGTGCATCTGTTCTCTGGGGAACTCCGCAGCTGTGCCCACCATGGAGGGGCCTCTGAGAAGAAAAACCCTGCTCAAGGAAGGGCGGAAGCCTGCGCTGTCCTCGTGGACCAGGTACTGGGTCATACTCTCAGGATCCACCCTCCTGTACTACGGAGCCAAGTCCTTGCGGGGCACAGACAGAAAACACTATAAATCCACACCTGGCAAAAAGGTTTCCATCGTGGGCTGGATGGTGCAGCTGCCCGATGACCCCGAGCACCCAGATATCTTCCAGCTGAACAACCCTGACAAAGGCAATGTTTACAAGTTTCAGACTGGTTCCCGATTTCATGCAATACTGTGGCACAAGCATT…	0.0
850	ENST00000373371.8	ENSG00000136856	protein_coding	2145	GCACTCGCAGGGCCCGTGGCGGTTCAGGCGCCAGAGCTGGCCGATCGGCGTTGGCCGCCGACATGACGCCCGAGGACCCAGAGGAAACCCAGCCGCTTCTGGGGCCTCCTGGCGGCAGCGCGCCCCGCGGCCGCCGCGTCTTCCTCGCCGCCTTCGCCGCTGCCCTGGGCCCACTCAGCTTCGGCTTCGCGCTCGGCTACAGCTCCCCGGCCATCCCTAGCCTGCAGCGCGCCGCGCCCCCGGCCCCGCGCCTGGACGACGCCGCCGCCTCCTGGTTCGGGGCTGTCGTGACCCTGGGTGCCGCGGCGGGGGGAGTGCTGGGCGGCTGGCTGGTGGACCGCGCCGGGCGCAAGCTGAGCCTCTTGCTGTGCTCCGTGCCCTTCGTGGCCGGCTTTGCCG…	0.0
851	ENST00000300452.8	ENSG00000167113	protein_coding	1245	CTCCGCGGACGCCCGCTGCCATGGCGACTCTGCTGCGCCCTGTCCTCCGTCGGCTCTGCGGGCTCCCGGGCCTACAGCGGCCTGCGGCAGAAATGCCCCTCCGGGCTAGGAGCGACGGCGCCGGCCCGCTATACTCGCACCACCTCCCCACCTCCCCGCTGCAGAAAGGGCTGTTGGCCGCCGGCTCCGCGGCGATGGCGCTCTATAACCCCTACCGCCACGACATGGTCGCAGTTCTAGGGGAGACCACAGGACACCGCACCCTGAAGGTCCTCAGGGACCAGATGAGGAGGGATCCAGAGGGTGCCCAGATCCTGCAGGAGCGTCCCCGGATTTCGACATCCACCCTCGACCTGGGCAAGCTCCAGAGCCTGCCGGAAGGCTCCCTCGGTCGCGAGT…	0.0
852	ENST00000300456.5	ENSG00000167114	protein_coding	3229	AGGCGCGCTGGGGCTGCGCTGCGCCGCCGGCTCTGTGGCTTGCCGGCTTCGGGGAAGGTGCGGCAGGCGGTGCTGCGGCCTGGCACAGCAGGTTTGGGGTGCGGGAGGCGGGCGGGGTAGGAGCGCGGCGGGCGGGGCCGGGCGGCGGGCGGGGCTGGCGGGGCGGCCGGGCCATGCAGGGCGCAGAGCCGGCTAAACCCTGCTGAGACCCGGCTCCGTGCGTCCAGGGGCGGCTAATGCCCCTCACGCTGTCTACGCTGCTGCAACCGGGCCGCATCTGGACGGGGCGCCGCGCGGCGGAGCCGACGCCGGGCCACAATGCTGCTTGGAGCCTCTCTGGTGGGGGTGCTGCTGTTCTCCAAGCTGGTGCTGAAACTGCCCTGGACCCAGGTGGGATTC…	1.0
853	ENST00000259324.5	ENSG00000136802	protein_coding	4619	GTGCTTCAGAAACCAGGAGTTTCCGCCTCGGCTCCCCCATGTCCCCTTGTCATCCCCTGGGTCCCCCCAGATCCTCACCCCTCCACACACACTCTCCCGTTCCTAGAGGTTCCACCTCTGGGCTCTCTCCTTGCCATTTCTTTTTCAAAGATTTCCTTAGCTGTCTTCTCCTGAGTTCCTGGTCCCCTTCTCTTCCCTTGCACCCCTCCTTCCTATCGTTCCGATGGGGGCAGTGCCCTGACTTGGGGGCAGGATCCCCGGCTAGGCTCTTGGGGCCTTTCTGGGATGGGATATTTGGGAAGACCGGTCCGGAATCTAAGAACCCAGACCCTGTCCCAGTCCTGTGCATTCAGGTGGGCCCGAGGGCGAGGCGAGATCCAGTGAGGTCCAGGCCTGGTG…	1.0
854	ENST00000651202.1	ENSG00000136827	protein_coding	2285	GGGCTTTGTACCGAACAAAGATGGCGGCCGCCGGCGTCGGGAGGAGGGCTGCCCTGAAGAAAGATGGCCTCCGCGAGAGGAGGAACCGGAAGCGTGGGTCTGGCGGCTGCACCGGTTCGCGGTCGGCGCGAGAACAAGCAGGGTGGCGCGGGTCCGGGCATGAAGCTGGGCCGGGCCGTGCTGGGCCTGCTGCTGCTGGCGCCGTCCGTGGTGCAGGCGGTGGAGCCCATCAGCCTGGGACTGGCCCTGGCCGGCGTCCTCACCGGCTACATCTACCCGCGTCTCTACTGCCTCTTCGCCGAGTGCTGCGGGCAGAAGCGGAGCCTTAGCCGGGAGGCACTGCAGAAGGATCTGGACGACAACCTCTTTGGACAGCATCTTGCAAAGAAAATCATCTTA…	1.0
[truncated: 1,271 more rows]
