# Supplementary material for: LncRNA Subcellular Localization Across Diverse Cell Lines: An Exploration Using Deep Learning with Inexact q-mers
Source: Noncoding RNA. 2025 Jun 25;11(4):49. doi: 10.3390/ncrna11040049 (PMC12286058; doi:10.3390/ncrna11040049)
Supplement: Supplementary file 1 [file ncrna-11-00049-s001.zip › Supplementary Table S11_ribosome_lncRNA_transcripts.csv]

	transcript_id	gene_id	biotype	length	sequence	Class
0	ENST00000664347.1	ENSG00000247828	lncRNA	4976	GTCGACCCCACGCCACGCAGAGGTGAAGATACGCAGGACGTCCTCTAAAGCAACTTCCGTGGGTGCCAGGTTGTGGGCTGGGGGCGGTGCTGACCTTGAGAGAGCGGAGGAGGCGCAGGCGCAGCACAGGTGGCAATTGAAGCCGGAAGAACATCTACCAAGAGCAGAGAACCCAGGAAGAAAATTCTGCCTCTTTAATACGTTCCAATATGGACGTTTTCCATATAGATACCTATCTATATAGATAGATGCTCTGGGATCTGACGGTCCTGGACACCTGTATGGCTGTGTGCTGTGGTCTTTGCCTAGCCTGCGGTTCACTTTTGCTCTGGCCACCACCTCCCCTCATGTACAAACCGCGTCTCTGCTCTGCCAGTCTTGGCCCCCGTCAGGCAGCGG…	1
1	ENST00000670895.1	ENSG00000250903	lncRNA	4779	GCCGCCACCGCCTCAGGGAAGAGGAAGGAGGCCGCGGCTTCGCGTCCCGCCTCTCGCCTGGCTGGCCGTGGGGGGCCTGGACGCAGTGGCCTCCCGAATCTCCCAGGACCCTAATATCGCCCGAGGATGCTGGGAGGAACGCTGAGCCGACCTCTCCGTTAGGCTGAAGATTGCACAAACCATGCTAATGGCCAGCATGGATGGAGGGAGCGTGTGAGATGTGTGGGGCAGCGTGCTGCATCTCAGCCAACTCCAGGAGGAAGCATGCTCATGGCAATACCCGGAGTCTCCACTGCAAGACCAGAGTGACGGAGGCAGCAGAGCTCCTCAGCAGGCCAGGAGTCTCCAGAGGCACTGCCGAATGTCTAAGAAGCAACCTCATTGTATTCCCAAGACCTG…	1
2	ENST00000665502.1	ENSG00000245556	lncRNA	4624	GGGGCGAAGGAAACGGGAACTGAAAGCGATGAAAAGCGTTCCACACGCCACGAGCCCGCGGGATCCTCGGAGAGTATGGAACCCTTCCCCTCCGCTCTCAGCCGGAGGCCAGCTGCGTCCAGCCGGGCTCGGTCTTCTGAACACCGATTTCAAATCAGGTCCTCGGGGCCCAGCGTCACTTAGGGAAGTGGTGGCATTTTGTGGTTGCTGCTAAATCACGGAGAGCAGCCTTGGCGCTGCCGGTCCCAACTTGATCCAAGGAGCCTTGAGAAGGAGATGAGATTCAGTACCAGGGGCCGGCCGTGGCTCCCATCCTCCGGAATCTGCAAAATGGCTACTTCTTCAGAAATAATGGGGAGAGGGATGGCAAGAGGCCAGAGATCAAGGCCCTCGAGTATT…	1
3	ENST00000658072.1	ENSG00000245275	lncRNA	4591	GTAGAGAAAGTGGAAGAGGAAAGAGTTACCCCAGCGAGAACCGGGAACCGGGCTGCAGACTCTCCGGCCCGGGGGAGGGATGAGTTTCACTCTGGTTGCCCAGGCTGGAGTGCAATGGCGCGATCTCGGCTCACCGCAACCTCTGCCTCCCGGATTCAAGCGATTCTCCTGCTTCAGCCTCCCGAGTAGCTGGGATTACAGTTAATACATTTCTAAACAGATATGCAGGGGATAAAAATGGCAGTCACTTCATGAGTTGTGAAGATTAAATGAGAAAATGTGTGCACAGTGCAACGTCCAGGCATTTAGCCAATGATGGCCTATATGTTGATGCTGCTAAAGAAGGGAAAACCTGCCATCCCTTTGGTGAGTCGCCAGATGAAGCACAGAGGGTGGGAG…	0
4	ENST00000669025.1	ENSG00000233452	lncRNA	4547	CTTTTTTTTTTTTTTTTTTTTTTTTTTGCTGTGCCCTGCTGTGTTCACCCTTACAGAGGACATCTGGTCATGTAGCAAAGAGAATTATTCAGTACGTTTTTCCAATATCCCCTCAGTCAATCAGTCAACAAGTTATTTATTGAGCACTTGCTGATGTGAGCAACACAGGGCTAATATGATAGAGTTGGCTGCTTTTAAACTCAATGCATCAATTAAATAACACTGCATGATTTTGACTTGGCATACCTCAAAGGACAATATTTTCCAAGGCCACTGTGAACTCTGTAATGGGAAGCTCACCCACTAATTTCACATGGAATCATGCATTTTGGCCTCATCCCCAGTGTAAGCTTAAAGGCCGTCAGATACAAAACATTCAAGACCAAATTCTGTCCTCAG…	0
5	ENST00000658609.1	ENSG00000230910	lncRNA	4528	AGCCAGGGCCGCGGTTCGCCTGCACGTCACGGCTACTCAAACCCAAGCACGTCCCGAAAGCGGTATTTTCTGCGTCTGGGAGGTTTTTGCATCCTCAGTTCCCACCGCTGGGGCTGGCGGCGACCAACTACCTGTCGCAGCCAGAGAGCTGTCATTTCAGTACCGGGATTCAGAATTGATCCAGTCCGCAGCGGAGGGGGCACATCCCAGCTACCGAGCTGCTGAGTGTCTCTGGCTGGAACAATAGTATTTTTTTCTCTGCGAGGCTGCAATTAACATCTTATTTGTTCTGGCTCCATACAGGCTTTGTCAGGATCGCGGTGCGGCGACCGACGTTGGGCTCTTGCATTGCTTTGTGCTTGGCAATGGAATCATGGTTTCGGGGTCTAAACTTTTGTT…	0
6	ENST00000660500.1	ENSG00000229043	lncRNA	4484	GCAGCCGGGCGGGCGAGGAGCGGGGAAGCTGACTCAGGGCTGCGGCCGGGGTCCTGCGGGGTAGGAGCGCGAGGCCGGCCTGAGGGAGGAGGCCTAGCGACCCATCCGGCGCCTCCCGCCCCGGGCACCCGCCCGCGGCCGCGCATCCTGCGGGCCCCAGGAGGCCTCCATCTCAAAACAACGTGTTTTTAGGTAATTTCAAACTTAGGGAAAAGCTTCAAGAATAATACCGAAAATGTCAGTGTCCCCAGCACCTAGATCCCCCAGTTAAATCCTTTTCCATTTCACCGCGCTGCCCCCCGCCCCCTGGACGGTTATGTGGCCGCGTGGGGTTGGCTCTGCCCAGGGCCGCGGTCACTGCACAGAACGCCCTGCACGTAAGGGGCTCCGCCTGGGTAA…	0
7	ENST00000662856.1	ENSG00000233058	lncRNA	4437	GAACGGGCAAAAGAAAGAAAGAGGCAGGCATTCCTCAGGCCTTATCTCTCTGGTTCTTTCTGCTACATTTGACACCTTGGGATGACTCTCACCTTCTGGAATCTCTCTACTACCTTGGTTTCAGAAGAGTGAACCCTCTGGATTATCACATGAAGCTACTTCCTGTGAGCAGCCCAGGGATGGCCAGTCACTTGTGACCTACTTTCAGAGCTGGCAGTTCTGACTTCTAGAACAAACTCGGAACAAGCCCATCTACAGCTGGTTGACTGAGTTTCCTTTGGGCTCCTGGCACCAGAAAGAATTGCTCACTGGAAGGATCATAGGTGGCACTCATGTCTCACTGCCCCACTCAGGCAACATCATGCACGCGGATGATCAACAGTCAGTTCCTGGTCAACA…	0
8	ENST00000664922.3	ENSG00000234171	lncRNA	4368	GCCCCTGACGAGCCCGAACTCGTCAACTTCCTGTCGGTACTTGAAGAAGCGGAGCCAGGGCTGAGATCCCGAAGGCGGGCGAGGTCTGGGATGGGGCGGGGCCTATGGGAGCGGGGCTGAAGCCCTGGGCCCGGCAGAGGAAGGTCGAGATGGACCATGTTGGGCCCCTTCTCTCCCCGCCCCCAGGCCGCAGTTCGGGGGCCACGCCCCGGCGTGCTCGGGTCACCGCGGGAAGCCCTTGAACCCCCTGGCGCCCGGCACCCACGTGCGGTAACCGCGGCTCCTCGAGAGCTCCAGGGATGCGGATCTACAGTAAGGGCTGTGGCCAGATGAATGAATGCACATTTTTTAGTGGGCAGAAAGATGTTAGAATTCATGAATTAGAATAAGCACAAAGGA…	1
9	ENST00000508281.3	ENSG00000250159	lncRNA	4275	AGCCCCCAGCTCCTCCAGGGCGGCGAGCTACTCGACAAGTCGTCAGCGCGGCTGCGCCGCAGGAGCCCGGGAGGCCTTTCGCCCGAGGCGGGCTGCGGGCTGCTGGGGTCTGGTGCGGAGGGCCAACTTCTGGGAATAACCTGGCTGTGGGCTTAAAAATCGTAGTCATTCATTATCACGGGCTTCTCTCTCTCGAATACCTTTAACATTTATCGCCTTGTTAGTCTCCACATCCACCTCCGTGAAAGAGATGGAGTCTCGCTATATTTCCCAGTCTGGCCTCAAACTCCTGATCTTAAGGGATCCCCAGCTCAACCTCTCCCAGCAGCTGGGACTACCGGGCTGTCAAATTTACATTAACTATGAGAATTAAGCAGGAATTCTCAAGGGTCTCTTTGG…	1
10	ENST00000653743.1	ENSG00000225791	lncRNA	4275	AGGCCCCGGAGGCAGCGAGCGCCCCGGGGGTGGCCGGGCAGCCGGATGCTCCCGGGGTTGCGGGCTGTGGCCCCGGGGGCTGAGGGCGGCGCGGGTGCGGCGGAAGCAGGGAAGCCGCGAACCGGCCTTCTGGCTGGCCACAGCGCCCTGCACGGACGATCAGTGAATGGAGATTACTCAAGTATTTATCGAGAACTTGCAGTGGGCTAGGCACAGTTCAGGTAGATCAACAAACCGAAAGACCCTGCCCTAGGGGAGCTTTCGCTCCAATGCGGGGAGAGGGTGGATGATTGCAGTTTTGCCCAGTAATTTTTGGGACCCTCATGCCACCATTAATTAGCTACACACATTTCACCGAAAGTCTACCTTACATATTAATCAGAAGAAGTGGAAGAATAA…	0
11	ENST00000454869.2	ENSG00000232063	lncRNA	4244	GAGGCGGGCGGGGTTCCAGCGCGCAGCCGGCCGCCCTCAACCGCTCCCAGCATCGGTTGCCGGTGGTTCGGGGCAGGGAGACGACGCAGCGCGAGCGGAAAGGGCGGTTACCCAACGGCCTTAGCTCTCATGGCGTCCTCCGTGGTGTTACCTAAAAATAAAGTTATTTGTGATTAGAAGGTAATCGCCTCCTGGTCATGCTTCCGCTGGTCAACAGTGTCTGCGGGGCGACCCCATCCTTGTGGCCAGAGAGGGCCTGTGGCTGCGCTCAAGGCGGGAGCGGTCCTTAGCGGGGCCCTGCGGGACGCCCAGGCCGCGCTCCTTTCCCTTGCTCGCCTGGCCTTGAAGTGAAGGGGGAGGTTTAACAATGCAGTGGGAACCCCAAAGTTTGTCTCGGCC…	1
12	ENST00000610681.1	ENSG00000225484	lncRNA	4241	GCTGATGATACCACCACCAAGAAATCATCACCATTAATATTTTGGCTTTTTTGTTTTCAGATTTTTTCCATTATGAAATTGTTGATATTTGATCCTCTTGACCTATAAAAATGTTAATATCATATAGCTTACTCGAACATATCCAAATAATGTCATATATATTATTTTATGTACCAAAAAGCATACTAAACAGATTGTTTTATAGCTTACTTTTCTCATTTTTAACATTATAATTTAAGCATTTGTTCATAATATTAAAACTTTTTGAAAACATTATTATGAATGACTATTTCAATATGTGGATGTACCACAACTTACCTAATGATTTACCTACTGGTAATCATTGAGTTGGACTGGTTGGACATGAGTTGTTTCTAATTTGTCGCTATTACAAATAAT…	1
13	ENST00000673634.1	ENSG00000203875	lncRNA	4192	CCCAGGCTGGAGGGCAGTGTCACAATCTCGGCTCACTGCAACGTCCGGCTCCCAGGTTCAAGCGATTCTTATGCCTCAGCCTCCCTAGTAGCTGGGATTACAGATGCATGTCACCACACCCAGCCAATGTATGTATTTTTATTTATTTTTTATTTTATTTTATTTTTTTGAGATGGAGTCTTGCCCTGTTGCCCAGGCTGGAGTGCAGTGGAACGCTCTCGGCTCACTGCAGCCTCCACCTCCCAGGTTCAAGCGATTCTCTGCCTTAGCATCCCAAGTAGCTGGGATTACAGGCGTGTGCCACCACGCCCAGCTAATTTTTGTATTTTTAGTAGAAATGGGGTTTCACCATGTTGGCTAGGCTGGTCTTGAACTCCTGACCTCAAGCGATCCACCTGC…	1
14	ENST00000657967.1	ENSG00000254860	lncRNA	4181	AGTGCGAAGGGCCGGGAGGCTGGGCAGTCCTGGTGCCCGCCTTGGCCTAGCCCCGGCCCCGGGACGGAAGGGGGCCTCTGGGGTGGCAGCCTGGGCCCAGTAGAGCTTTGCATCTCTTGGATATCTTTCCCGGGCGCAGAAGCTGCGGGGCTTAGGGAGTCGCCATTGCGCTGGAAAGTCCTCCCGCCCACGGAGACCCCAGCAAACTCCGAGTGTCACACAGTCGCCTCTGGCGACCCGTGCGGGCCGGAGCCGTTCGCGCACAGGCAGGGCGGGTGCTGAGCGTGGAAACGGGGCTGGAATTGGCCGAGCCATGCCTTTCCGGGATGCCCACCGCCAGTCAAAGGGTTGGGGGTGGTCTCTGCACCTTAAGTACTAACCTGCCGCCCACGCGCCTCC…	0
15	ENST00000651703.1	ENSG00000230590	lncRNA	4158	GTCCTTTTCTGGCATCAGCGTTGCGGCTCGAGGCAAAGCTGGTCCTGTGCCTGCTGTCCATTGCCGCTAAGGCCTGCTGCTGCCATTCAGGCGTGTCTCTCTCTCTCTCTCTCTTTCATGCCGCTCTCTCCACCCCATCTTGGGACGGCCAGCTCTAAGAATTCCTGCTACGACACTGAATTCAACCAGGAGGTGATGCCACACTCAATCAGAAACTATGCTACTGCTGAAGAGGTATATTGAGCCCTGCCTGGTTAACCTCCAGTGAGGTTATTAGAGAATTGGGAGAGGCTCAAATCAGCATCCTGCACCTAGTTATCAAACCATTGTGAAGTCTTGATTCCTGGATGGCCAGAAAACTTGTCATTGGTCAAGAGCAACATTAAGATCTGCCTGTTA…	0
16	ENST00000683369.1	ENSG00000234147	lncRNA	4054	AATTGTTAAATAAAAGTTGAAGGCACCTGGGTACTAATCTACTTTCAGCTTTTTTGTATTTAAAATAATTTTTAAAACAAGAACATGAAGGGAAAAATAAATTCAATTATAGCCTCCGCCTTCTGATGCTCATATTCCTTATTCTCATTTCCACTTAATTTTTCCCATATGAATTATCTACCATTTTTTACCATACGTGTTATCAGTGCTTTTTAACTGGTCTATAGTGATGGACCCAATTTTTTAATTTTTCTTCAGTTTATCGTAGATTGATATTTTTGCAAAATACAATGAGGTGCAATAAAAATGAAATAAAATGGTACGCCAAATTCAAGCTCTTCCTTATCTCTGCTAATGAGAAACTATTAGAATATTCCAAGTGGTAGATGATAGTGTTTT…	1
17	ENST00000671143.1	ENSG00000249346	lncRNA	4012	AGGAACGGCCCCACTCCACCAGCCGGCCCCGCGGGACGGTTACTCTGTTCCTGAGGTACCCCCCGAGGTGGGTGTATGGGGACCTCCGCCTCCCTAGACTTCTAGGCCAGGGGCGAGGATCACCTTAGAGGGTTTCCCCAGACGTCCCTGATTTCACATGTCCTGTCCTGCTGGCAGGCTGCGCCTTCTTTCTGCGCTTTGGGGAATGGTGCCTTCACGCACTTTGTAAAGGGTCTGGAACTGAGCTGAAGAGAAGTGATTGAGGGCTATTGTGGAAAGTCTCCGCTAATTCAGGTTTCTTCACCCACCAGATTGTCTGTGGGGTCAGAAACAGCTCTGGAGGGGTCTGCAGAAATTACTTTCCCAAGTCTTTGGGCTGGAAGGAACGAACAGTGCCTG…	1
18	ENST00000654348.1	ENSG00000245146	lncRNA	3974	GGCGGCTCGGATGGCTGGCTCGGCTCTCGCTCGCTCTCCCTCCCATGGGCAAGTCCGGCTCACACCCTGCTTCTCCCGCTCACTCACAGCCCCCTTGGCTCTCCCTCCTCCTCCTCCTTCCCCTGCGGGATCCGCTCGCCGCCGCCGCCGCCGCCGCAGACGGCAAGTCGTGGCAGCCAGACGTCGGCGCGTAACCCGGCGCTCCGTGCGTGACTCCAGGCGACGTCAGCGCGCGCTCCGCGTTCCCCACCCCTCCTCCCAACTCCGTGGCTCGCGCCCTTCGCTCTCGCGTCCCTCCGTTTTAGCTGCCGCCGCGGCGGCCGCCGAGCGCGCTCTTTCCGCCCCCTTCTCGCGCGTGAGCGCGCCCTATCGGCTCCTGGCGCGTCAACATTCCGCGGG…	0
19	ENST00000676450.1	ENSG00000226950	lncRNA	3959	GGCCTCTTTGTCAGCTGGAGTTGCGCGGGCTGACGCGCCACTATGTAGCGGGTTTCGGGCGGGCCACGCGTGCGGGACAGGAACCCAACCCCAGCCGACCTTGAGCTCCAGGAGTTCGTCTCTTACGTCTGCGGAAGTGCAGCTGCCTCAGTTCTTAGCGCAGGTAAAGAAATGGATTAGTGATAACTCAAGTTTCATCACCTCTCTACAAGTTTCACGCTGTTTAAGTCATGAACCTACAAAAGCCTGTGAAAAAATCTTTGAAGATGCTCAGCTTGTTTCAGTCTGAAATTTCTCCAAGACCAATGAACAAAACAGGATCATGCCCTGAATACACACCCAAGCTGCAGGCTCCTGCTTAGCCCTATTTTGGTTTGGCCTCCATGAGATCTTCAGCCA…	1
20	ENST00000662007.1	ENSG00000223812	lncRNA	3805	TTTCTTCTCGTCTGTCGCCATGTGAGATGTACCTTTCACTTTCCTCCATGATTGTGAGGCCTCCTTAGCCACATGGAACTGCCCTGGCAATCACTATTCCAGTCTCTGCTTCTATGAGTTTGACTATTTCAGATTCCACATGTAGGAAATGCTGGAGTCCTTCATCCGAATGGTAAATGGCACTTGTGACAAAAATCAAAGTAACTAAAAAAGAATCTGGTTGAAACCTCAGTAACAGTTGGCCTGTCTACTGCCTCACACTAACAAGGGGGAGCTAATAAAACCGAGGTTAGAACACACAATGTGGAAATGAAAACCTTATTCTTGTCAATGGATGGAGGGTGGCAAGAAGACCCTCACCAGATTCCAGCCCCTCGATCTTTGATTTTCCAGCCTCCA…	1
21	ENST00000650834.1	ENSG00000224271	lncRNA	3752	ACCTTGGGGAGGGGCCAGCTGCTGTGTTCAGTCCGCCATTGCAAACACGAAGCTCTTCCAGAAACGCCCTCACAGACACCCCGGAAGTCACGTACCCACTCTGTAGGTGCCCCGGGGCACAGGCAAGCGGACGAGCCAGTTATCCCTCAGAGCTCCTGCTGCCTCGCCCGCTTTCTCTCGGAAACGTGAAGTGTGGCCTCAGCTGAAAGTGAGGTGGGCCTCATTCAATCAGTTGAATTCTTCAAGAGAGAAAAACTGAAGTCCCTTAGAAGGAAAGAGTTCTGCCTTCAGACTGTCTTTGAACTTAAGACTGTAGCGTCGACTCCTGCCGGAATTTCCAGCCTGCTGGCCAGCTCTGCAGATTCACACTTGCCAGCCTCCACAATCGCAGCTGAGGCG…	0
22	ENST00000670834.1	ENSG00000224903	lncRNA	3727	ATAAGAGGTGACAAAAAATCACTTCTGATTTAAGAGACAACCTACTATGACATATTAGAAATTACTAAGAGTAGCCCAGAGAACACAACTGACTGTCAACGACTGAAGATAAAAAACTGGAAAGAATGTAAAGGAAGGATGACGCAATCGTGCATGGCGGTCCTTTACCAAATTGAGAATGAACACCCGAGACGAATGATCTCTGAAGATCAGAGACACTGCTCTCAGGAACAGAACACACAGTAACTCATCTCCATATTCTAGGAAAGGAGTTAATAGTGATAATAAATACAGAATTTCCAGCACCTACTGTGTGCTGGGCCATTATAAATGCTACAGCTCTTCTCAGGCCAACACTGCCAGGAAGAAGTGATGGCTTTCATATGACAGCCTCGGAGC…	0
23	ENST00000665321.2	ENSG00000225975	lncRNA	3702	GAACTTTGATCTCTGGTTCCCCTTCCAAATTCTCATAGTGCGTGGCTGGGATGAGGGCGGCGCTCACGGTGAGGAAGCCCCGAGCTCCCGGGACGCAGACAGGGTGTGCAGGGCCGTAGCTCGGGCCTGTGTATGCACCTGTGCGTGTGTGTTTGATGCCAGGACAAGGCGGCGGTGTGCGCGGCGAGGAGGCTGCGACAGCTGTATAGACCCCAGCTGCAGTGAAATGGCCATCAAAAAGGGAAGGGATAATCGAGTGGTGGAATAAAATCTGCAAACAGAAAAAGGACAGACCTGTTTTCGGAACGAGGCTTTTCGAGTTACCACCATGACTGAAGGCTAAGAGCAACTTGCTTGCGCATTAAAGATCACTTGGAGAGAGAGGTCCAGTGAGCAACA…	0
24	ENST00000658813.1	ENSG00000223546	lncRNA	3695	GCCTTCAGGCGTTTGGACTCAGTGGAGGTTGTGAGTGCCCAGCAGTGTGGCCTGAATCTCCGTGGGGTTTAGGGAGACGAAAGGACCCCAGATCGACGTCCCCTCGTTCCCACTTTGGGGATCGGCGCTCTGGCTGTTTCGTGAAGGAGAGAGAGGAACTCAGAGTGGTTTTCCAGATGGGAATCACATTGCTCTCTGTCCCTGAGATCTTGCTGGAGACAGGGCTACTCAGTCCCTCTTTGCCAGATTGATACTGGAAAAGCAGTTTCTATTGAGCCCCCAAATGAAGAGTGAGTGCAGATGAAGAGGAGGCAGGACTCACAAGCCCTTGAACTTTATTCCAGATCTGTTAGCACCTACAGGACCCTGCACCAGGATTTCATCTGTACTATCAGCTTC…	0
25	ENST00000665523.2	ENSG00000224616	lncRNA	3667	AGTTCCGCAGTCAGTGCGCATGCGCGTAGCTCGGCTTAAAGGAGCCGCGCTGGGAACACTGCGGTCGGGGCGAGGAAGCTGCCGGGGAAGTGAGATGACGGTCGCGGGGGTGCCCAGGAGCCCTGAAAAACTTGTGCCCTGGGCACGGCAAAATCTGCAGGTTGCAGAAAGTCTCAACTGATCCTGGCATACCCCGAGGTGCCGACTTTTAGAGCTGAAGATGCAAGAAAGATTGGGATCCTGCGATGCACCGAACCTGTCTCTCGAAGTGTGTGCGCCCTGCTTCCTGTGTTAAACAATTTGCTACAAGGTCACACAATTTTAACTAGAAGACTGAGATGTGAACCTGGGTGGTCTGATGTGAACACCACTGTCTGGTAATCCCAACGCTCTGCTGCT…	0
26	ENST00000608184.2	ENSG00000247708	lncRNA	3655	GGCGGAGGAGGAACCTCGCGACGCGCTCTCGGGCATCGGTTTCTCCCAGCAAAGCTTGGAGGGTTTAGCTGCGCGGAGAGCTCAGCGAGCTCTTCTGTGTCTGTTTGGGGCGTGTGGGCTCCGGGAGCGTGAGGACCGGGAAGCTAGGAGGCTCCTTCCCTTCTGGCGGCTCCCTCACTGAGACCGGGCGGTTTGGTTGCGGGGGAAGTGGAGACGAGCCACCCTTGACCTTTGACTGCAAGAACTCACCTTGAGCAGGATAGAGCAAACATTGAGTGGGCCAGACACTGTTCTGAAAAATACGCAGTCGACTTTTGAACAGCACAGGCTTGAACTGCATGCGGCCACTAATACTCGGACTTCCTTCTGCCTCTGCCATCCCTAAGACAGCAAGACCCA…	0
27	ENST00000517664.1	ENSG00000253636	lncRNA	3549	ATTGCATGTAATAGATAAGGAATCAAGCTTCAGTTATTTTGACTTGCCCAAAATTGATTTGGTAAGTGACAGAACTTTATTTGCTGATAGTCCACAATTAAAACTTTTCATTATTCAGGTAGAATTCTTTTCCCTTTTATTCTATACATGTTGATATGCTTGTTATAAAGAAGCCTAGGCCTGTGATCTCGATACCCGTGGAGCTCTGCAGCTGCAGCAGATAGTAGAATGTATGGGAATTCACCCAAATGCACCTACAGTAGAAGTATTATTCATTATTTCAGAGATGCTTTTTCCTCTGTGTCTGGTTATAGATCAGTTGGCATGGCATCAAGCAGGTTGATGTTCCTCTTATCCCAAGCCCCAAGCCTTACTTTTTCTTTTTTTTGTTTTTGTTTT…	0
28	ENST00000656407.1	ENSG00000225439	lncRNA	3520	ACTGCAGCGCCTGCCGACCTCGGGGCCCCGCCCTCTGCCTTCGCTCGCGCCGCTCTCCTTCAGTCTCCCCAGGGCCTGTTTCATGGATAGGGTCCCCTTGCCCGCGTGAAAGTCTCATTCCTCCTCAGCTCAGAAACACTCCAAGGTGCGGGGACTCGTGGAAGGATTTGATTCGCGCTTGAGAAAGATCGCTCCGCTCCTGTAAGGAAGAGAGCGTGTAGGGGCTGCAACCAGAGACACAGTCAGAAGCTCCGAGGCTACCGCGATGGTCCAGGACACAGCCTAACAGAGGCCCAGGTTGGAGCCATGGACCATGGAGTCATGAGAATGGAAGGGAAGCTGACGCCATGTGGGATGGGGTAGAACTGTCCGCAAATTCGTCCCGCCTCTGGAGTCTTC…	1
29	ENST00000452622.1	ENSG00000223855	lncRNA	3506	ACTCACCTGGCGGCTGCCACGCGCCCCCGCCCAGGATCCGAGGCCTGGGGCATCTGAATGAGGACCCTCCACCCACATTTCCACTTGGGAGCGAGCTCCAGTCGGGGAAAGGGCCTGCAGCCCGCCTCGTCCCCACCCTGGGACCCCGCGCCCCCCAGTCCCCCACTCCCGCGCCGAAGGCAGGGCCGCGCCCTGAGCCGGGAAGTCGAGGGGATGGAAGGGAAAGGAGCCACCGGTGAGGGTCCCCCGGGTTCTGAGCCTCCCGCGTCGGGATCCGTGGGGCGCACAGAGCGCCACCTCCGGCCGAGGCGCAGCTCAGAGCGCGATGCGGGGGAGGAACGCGCGCGGAGGCCGAGGTCTGAGCGTGGCTAGACGGCTCCCACGCCGAGAAAGGGCGGG…	0
30	ENST00000501194.2	ENSG00000246792	lncRNA	3473	AGTCCGTGAGCGGCTTGGATCCTCGCCCGTTCCCTCCTGGTCGTTTCCGCAGTAACCTCTTATCAGAGCGGGCAGCTGTGAGTGGCGCTCACATCCGCCGCTGCCCTGTCGAATGGGGGAAAGAGTTCTTGTGTTCTGAGGAGGGTTTGGCTATGGTCCTTGACCCTATTCTTGTCTCAGACTTGCCTCCCAGGAATATAGGAGGATTGTATGCCCTGGCCTCCCTGTGATGGGGTTGAACTACATGACATGTTCTCCGAATTAAGTGTGAGCATAGCATTTAATTGTTGATGCAAGACCTTCCAGAACTCTTTTTCTCTTTGCCATGGCAATCATCAGTGTTCCAGAGAGCATATGCACGATCAGCCTTGGTATTGGAGGGAAGATGATGCGGAACAG…	0
31	ENST00000668466.1	ENSG00000237978	lncRNA	3436	TGCTGCTATAAAGACACATGCACATGTATGTTTATTGCGGCATTATTCACAATAGCAAAGGCTTGGAACCAACCCAAATGTCCAACAATGATAGACTGGATTAAGAAAATGTGGCACATATACACCATGGAATACTATGCAGCCATAAAAAATGATGAGTTCACGTCCTTTCTAGGGACACGGATGAAATTGGAAATCATCATTCTCAGTAAACTATCGCAAGAACAAAAAACCAAACACCGCATATTCTCACTCATAGGTGGGAATTGAACAATGAGAACACATGGACACAGGAAGGGGAACATCACACTCTGGGGACTGTTGTGGGGTGGGAGGAGGGGGGAGGGATAGCATTTGGAGATATACCTAATGCTAGATGATGAGTTAGTGGGTGCAGCG…	1
32	ENST00000656188.1	ENSG00000247796	lncRNA	3392	GCGCACAACCAGCTCCGCCCCGCGCCGGGCTCTAGCTGTTTCCCTCAGGCGGCCTGTTCCACGCCAGGATTAGTTTTGCTTCGCAGATGGGCCGTGGTGGTGAGAGGAAGCAATCAGTATGGAAATGGAGAAATGGCTTACCATGCATGTCCTTCTCCCCAGGAGGGAGGTCGTGGTGCAGGCGAGCAGACGCCAGACTCCTGGACACTTGCCGCCTGCGTTATGGAGGCTTAGCTAATAACCTTGCAGGGGTCTTCAGGCTTTTCCACTGGCTCACCTTTAGGCTTCTGACACTTTTACCTACGGTATGTGAACCTCGAAAATTTGAGACAGGTCTCAGTTAACTTAGAAAGTTTATTTTGCCAACGTTGAGGACATGCCCGTGACACAGCCTCAGGA…	1
33	ENST00000659644.2	ENSG00000236200	lncRNA	3391	GAGAGCAGTGCTGCGGCGAGTGCGGGGCGAGAGGTTCGCGCTGGTGGAGCACCCCAGCTTGCAGGTTCAGCGTGGGTGTCTCTCCCGGGCACATCGAGCTGTCTAGAGGAACCCTCTTCCCCTGGCTTCACGGCCCAGAGGACGCACGGCTCTCTCCCCTCGAGAGCGTGTTTCGTCGCCCGCGCGGGGAACGCAAAGTGCTAGGGTAGTCACGGCCACTTCACGCCGAGGGACATCTCATCTCGCCCTCCAGGTCGTGAGCGCACCCATTCCGCTCACTGAGGCCGAAAGCTTCGGACCTCCGTGGGCCCTGAGACTTCAGCGTTCCATGTCTGCTGTGCTGTGGAACCCAGAGTGCTCTTGCCTGGATGGCTGAGAATCCCTTGGACCCTGGAAGCA…	1
34	ENST00000665123.1	ENSG00000245648	lncRNA	3388	GGGGCTCAGTCCTTTGGATGTTAATCCAAGTGGACCAGTGCACCTAAATAATAAATATCCTCCTCAATCCCTTGGTCTCTCTGATTCCTTATATATCCCGATACATTTCTGGGGGCTCATCAGGATTGGAGATGACAGATTTACTGTCCCCTTTGCCTGCGATACTAGGTCCCCGGGGCCAGGAGAGACCCGGCATCCAAGGTGTGCCACAGCTGAGCTTCACCCGGATATATAGACCAGCTCTCCCCACGTCCCAGCACCCTGCCTGGCAGCGCAATGGAACCGAGGATGGGGCTGCAGGACGATACCAGCACTTCAGGAACTGTGGCTGGCAACCTTGTAGTAAATGGGACCACATCCCTTAAACTACCCAGGAGCAAAGCTGGACTTCCACGAAAA…	0
35	ENST00000439559.2	ENSG00000224914	lncRNA	3287	GTTTCAGGCAGCTGGAATAAAGAGAGACATCGGGGGAAAGCCGCGAGAAGGCCAGCGTCCCTGGCTGGGAGCAGAGCTAGCCGAGTAGGGCGCCCGGCTGTCAAACTGGCCGGCGCAGTGCACGCTGGGCCGCCCCGGAGCGGTCGCAGAGCCCGTCGGGAGTCGTAGTCCGGGACGGGCCCGCGGCATTGTCCGCGACGCAGCTCGGGATCCGGGTCGGGGTGTCGGCCGGGTTGCTGCCGGGCACCGTCGAGCGTTAGCCACCCAGCATTGAGCTGCCAGCGGCTGTTCTCCCTAAGCACCCTCGCTCACGTCGCCTCGCCTCGCCTCGCCTGACCGGCCGCAGCCTTGGATACCAGCCTTAAATCGAGCCGACTACGGCCCAGCCCCGCCCGCGGC…	1
36	ENST00000602761.2	ENSG00000228742	lncRNA	3232	AGTGTATAATGAGCAGTGAGACGACTGGAGGTCACTTTCATCGCCATCTTGGTTTTGGTGGGTTTTGGACAGCTTCTTTACGCATGCTGTTTTATCAGCAAGGTCTTTGTGACCTGTATCTTGTGCCGACCTCCTATCTCATCCTGTGACTAGGAATGCCTTAACCTCCTGGAATGCAGCTCAGAAATTTGGGTGCAGACAGGCACACAGGGAGAACACCATGTCAACACGAAGGCAGAAGTTGGAGTGATGAGTCTACAAGCCAAGGATTGCCAGCAATTCATCAGAGGCCAGGACAGCAGCCTGGGGCAGCCCCCTACATGGTACCAACTCCATCAACACCTTGATCTCAGACTTCCAACCTCCAGAACTGTCCAGCCCTCCATGAATGAGGAACTT…	1
37	ENST00000668067.1	ENSG00000228203	lncRNA	3206	GCGATCTCCGCTCACTGCAAGCTCCGCCTTCCGGGTTCACGCCATTCTCCTGCCTCAGCCTCCCGAGTAGCTGGGACTACAGGCGCCCGCCACTGCGCCCGGCTAATTTTTTGTATTTTTAGTAGAGAGGGGGTTTCACCGTGGTCTCGATCTCCTGACCTCGTGATCCGCCCGCCTCAGCCTCCCAAAGTGCTGGGATTACAGGCGTGAGCCACCGCGCCCGGCCAGTTCAATGGATTTTAAAAATTATTATTCTCTAGAAAAAAGACCACGAACTTTGGAGTGGACATCCTGAGACCTGCCTACGAAGACCATTAGGTGGCCTCCAGAAGACACTCCCCTGATTCCTACACCGAGGGAACACACAGCAGCAAGCTAGGAAAGAAGGGGTGACCCAGC…	0
38	ENST00000657244.1	ENSG00000225793	lncRNA	3195	AGAGCTACGGTGACACTTCGCGTGCGGTGTAGGCGCATCTTCGCTCTGTTGGCCGTGGCTTTAGTAAGCACACACCTGCCTGCTACTCTGGTTATCGTGGCGACGGCAGGTCTGGATTGCCAGACAGGTTTTTCTTTTTACCTCGAGGCTTTCTCTGAAGGGAGTCGGAGCATTTAAAAGGCGGCCTCAAGGTGGATTGAGTCGGGGGAGGATTAGCAGTATTTGCTTAGGTTGTAAAACCGCGACTTTATCTAATAAATCGCCATTCAAGGTGCAAATACAAACTTGGAACAGAGATTGCATTTGGGTTTAAACAGAGGACTTAATCATAGCATGGACAGAAAAGGCTCACCATCTATCTAAATGACTCTGATTGCACCATCATCCTCATTGTTCTTG…	0
39	ENST00000669174.1	ENSG00000245614	lncRNA	3188	GCGCACGCGGGAACTGGGATCTCAACCCCAGGGCTAGGTGCCTCCTCCCGCTGCTTTCCGCCAGCTGCGGGGTGTGAGATTAATCCCCGCCGATTAGCGCCAGGTGTACTAAGCGCTGGATGGTTCCCTGACCAGATGAAACATCAGCCGATGTTCTAATGCCGGTCCCCTGGGCGCTGTCCCCGAGAGGGAAAACCTGTTTTCTGACCCCGGCTCTAGTCGGCCTCTGGAGGTCTGCAGCTGGGTTATTTTACCTTTGAAACGGACGACACCTGCCCCGTGCACCCCAGCGGCTCCTCCACACGGAGAGATGGTGTCAGTCAAAGGCCGTCTAGATGACGAGTTTATGAAATTGTTCCTGGCCCGTGCCGGGCACGACCTTGCAGAGAGCCCAGAAGA…	0
40	ENST00000654794.2	ENSG00000214293	lncRNA	3180	ACAGGGACCCTCTTCGGAGGTCAGAGCTCGGCGGGGTGCGGCTAGTGGCGGAGCGCGCTGCGAGGGGAGGGCTTTCCACTGTCGCTGGCGTGAACTCGCGTGCCCGGTGGGTATCAGGGAAGAACCCCCGCCCCGGACCCCCAGATCTGCCATGGCCGAGGTAGCGATCGTCTCTGCGGCCACGAAGACTGTTTTAACTTGTACCACTTTCCCTTCCATTTTTCCTGGGGTGCCTCTCACCCTGCATCTGCGCGTTCAGCAAGCTGGATTTCGGGAATGCTCAGTTCAGAAGAGAAAAAATTGCCGGGAATCAAGTCCTTCTTTTTGTTAGTCGGTAGTCGATTGATGGGAAGTGTTCAAAATCATTCGATGTGGTGACAAGGCTTCACCAGGTACTGC…	1
41	ENST00000661943.3	ENSG00000182165	lncRNA	3173	GGTCCCGCCCCGTGCCTGACGTCGGGGGCGAGCCGGGCCTGCGCGGTAGTGGGACCCGACCCTGTCTCCAGTGGGCGTCTTGGGCCCCGGCTCTATTCTGGGCTGCGGGCCTGGGAAGGGCTCGCCGGGTGCCAAATGAGCTGTCCTAACTCTGCGGGGCTGCAGCTTCCTGCATGATGCTGGGGAGCTTGGCGCCTGACCCAGGATCTAGAAGGCACTCTGGGCAGGCCGCGCTCCGCCCACGAAGGTACCCAACCCTCTGGGATAGATGCAGGAAGCGATGGTTAAGACCCATTTTCACCCAACTTCTCGCCGCAGGTCTGGCTTACCACACGCTCCTCCCCATTCCCAGTGAGCCGCTTTTTGCAGCACCAGGCGAACACTTACACCAGTGCTTTG…	1
42	ENST00000656315.1	ENSG00000251141	lncRNA	3144	TTTTATTGTTTTTTTTCTGTTTTTTTTTTAATAGCAATGTTTTTTTCTTTACCACTAGAGTCTATATGTCAGAATACACATTTCCCACCTTGCCCAACAGTAGAAAAACATAAGAAGAGAAAAACATTAAAAAATGACAAGGAAGTTAATGGAAGTCAGCAATGTGATGGTGTTTGGAGGTGGAGCCTTCAGAAGGTAATTAATGCCCTTGTAAGAAGAGGCCAGAGAGCTTGCGCACCTTCTTCCTGCCATGTGAGGAGCCAAGAAGCCGGCTGTCTGCAACCTGCAAGAGGACCCTCACTAGAAGCTAGCCATACTGGCATCCTCATCTTGGCTTTCCAACTTCCAGAACTGTGAGAAGTATATGTTTGTGGTTTAGTCAATGGTCTATGGTAATTT…	0
43	ENST00000420866.1	ENSG00000231453	lncRNA	3123	CAGAGAAAGAGGAACCAGAAGAAAGAGAAACTCGCGACAACAGAGTTGCCGAAAGAGAAGTGTTGGCGCCTCAAACTTGAGGATCAGCTTCTTGGGCCCCACTCCAGGGTGTCGCGGGGGTCGGGTTCTTTCCGCCGCCCCCCGAAAGATTCTCAGCTAACCCTTTCCCCGCCGAGACCAAGAGGCCCTCACTCTGACACCACTCCGGGAGCCAAGCTACTGTAAGGAGCTGATACCACCCCTCGCCGGCGCGAACCGCCCATCTCCCCAGACCCGCCCACCCCCTGCTGCGAATCCCTGACGTTCTAGCCCGGCGAAGGTCCTCTTAAATTAGGAAACAATAGCTATTTAAGAAGAAGCGCAAATAACCCGCGCTCTGCGCGCCCAATCGTGGGATTC…	0
44	ENST00000415611.9	ENSG00000228649	lncRNA	3100	GGGGGCGCGCGAGGGCCTCCGGGCCCCGCGGGCGGGGCGGGTGCTGGACCCGGAGGGGCCTTCCGGCAACTTTTTGGTTGGTGCCGCCCCGCCCAGGCCCCTTTTAAACTTGATCTCCGCAGTGCCCTCCCTTTTCGGCCGCGGCGCGTGACTGGGCTTGGTGGAGTTTCAAGATGCTGATGAACTTAAGGTCTGGCGCTTGAAAGAATCAGTGAAGCTTTTCAAGTAGAGGAGTGGTGTTTCCAGTGAAATCTATGGCAAGATGGTTTGGGGTCACTATCTACATGAACTGCCAAGTTGGAAAATCAAAAATACATCAAAATCACTCTTGGGACATAAGTCACGGAAGTGACTCATGCACACAATAAATACCCAAGAAGCAGGACCAGACGGCAGTTG…	0
45	ENST00000659570.2	ENSG00000244879	lncRNA	3008	GGTGGTAACAGGGCCCTACACAGACCCGCACTGACCTGGAAAAGCTTCGGGAGCGGCGACGGGAAGGCAGCAGGAGGTGGTGCGGGGACCCGAGGCGCCTCGTACCCGGCCGGGCTGACGCGGCCCCGCTACACACAAAGCGCTTCAGCTGCACAGGGCGCTATTTTCCGAAAATGCCGCGTCTGGTCGGCGCCCAAAATCCCCACCGAAAAGTCCCCCGTGCTGCGCGCGGAGGGACACATGGTGTGCGAGTGAGTCAAGCTCCCAGCATCCCTCCCGGACCCGGCCCTCTTCAGCTCATCGCCCGAGGATTTTCCGCCTCTGCCCTCGTCGGCAGATCCTGCTCCTACCCACTCCCTAGCTGTGTTCCCGCGGGGAGAGAGGGGAAAGAGGGTCTGA…	1
46	ENST00000426112.1	ENSG00000234869	lncRNA	2949	ATGTTTGTATTTTGCACTTGCCCGGAGGTGTTTCACGGGAAGTGAGCATTTTTTAAAACAAAAATAGAATTTAGAAAAAAAAAAGGCAGACACGATGGATTTCTAGTGTTGTACGTGCTGTAGAAAGCACTTGAAAATGCGTTTTGCCAGGGGCCGCAACCAGAAGCTACATGACTTCTGGAATCTGTTCCTTACACAGTAAATTCCTGGGCCAGTTGGTAAACAGCAAGGAGCCACAAGAAATCACTCATAGGCAAAAGCCGAGTGAGCCCAGGCCAAGCTCCACTTTGTCCACTTTGCCCTATTTTTGGAATTCAGGGGGAAACATCTTGGGAGCAGGCCCATTGCACCCCTCTGCCTCCTCTCGATGCCTTACAGTTGGTGGGGTTTGACACATGG…	1
47	ENST00000666480.1	ENSG00000223960	lncRNA	2925	GTTGCTCTTGGGTGGCCGCGGCGCCCGCTCCCTCTGAATTCGCCGGGCAGGGATACAGCCGCCCGGGGCCTCTTGCTCGTGCTTGGTTTTCCGGACCTTGCTTCCTAAAGGGTCTTTAGGGGTTCCCGGACTCCTCCGCCTGGGAGCCTCTATCCGCCTGGGAGCCTCTATGCGCCCCGCAAAGCCCCCGGCAGAGCCGAGGGGAGGCTTCATTGGCGACCTGGTGGGGCCTCGCGGCCCTGCTCCCTGACGTCAGCGCCGCCGCGGTGATTTAACAGCTTTTGTTTTGGGCAGAAGAACCTATGGGCACAAAAAGCAGGAACGAGTAGCGGTGGCTGAAGAACGAGCAGGAGCTTGAATTTCAGTTTTCTTATGAGGAATTTTCCAGAAAAGATATCT…	0
48	ENST00000424345.5	ENSG00000238113	lncRNA	2877	AAAGGGAGAGGGTGAGGGAGTTGTGGAGCGACAGCGACAGAGCCTTGGAGAGGGAGGCTCTGCTCAGGATTTGTCCCCAGTGCCTTATTTAGTTCACTTGGTGAGGTCATGTTTTCCTGGATGGTGTTGATGCTAGTAGATGTTCTTCAGTGTCTGGACATTAAAATCTTGGGCATGCAGCACCATATGAGAAGTTTAAAAAATAAAATTTAAAGAGAGAAAAGTGGTGGGATTGCTGAATCAGACAGAGCCAATAGATGATCAGTAATGGTGGCCAATCATCAGCTAGAAAGAAAGTGCTTAGCAGGGCTTGAAAACACCAAAACTCTGAGACCACTGACCTTCAAAAACTTCAACAGCCCTGAGTGAAAAGTCCAAACACATTTATCTACCATTCGA…	0
49	ENST00000669109.1	ENSG00000234722	lncRNA	2859	GCGACTTCCCTGGCCCTCCCCCTGCGGACCAGTGAACCTCGCCCGAGGGCTCAATAAAGAAGATTTTTGCCCTCTTTTTCTCACCTCTCAGCCTTATTGATCCATGGTGCCCTTCCATTGCCTTTCATTGGTGCCGAAACCCGGGAGGGGACACCTCCTAAGCCCCCCCAGAGGCTCAGGGGGACTCCCCTCCTGGTCGGATCAGTCCTCTCCCTCAGTCAGGTCAGGCTTCTCCTCCACGGCCATCTGTCCATTTCGTCCGGTTACTTGCTGCCAGGTCGCAGTTGCTGCAGCTACTCCAGTCCAATTCGGCCGACGCTAGGGGAAGTCCAAATCGGCACTGACGACTCAGAGACGTCCATGTCTGAAGTAGCCGATCCGAGGCTCCAGGAGCCGCGT…	1
50	ENST00000661604.1	ENSG00000237753	lncRNA	2850	GGGATGCTCACGTGGTCGCTTTGCTCCCGCAGTCATGCACTTGGGTGAAAACAGACTGAAGAGTCACGGGAACCAGCTTGTCTCCCCAGTTATGGCGCAGAGCTGCAAGGATGGCTGTGGGTCATTAATTTCTCCGTGGCTGACCTGTGTTTGTAACGCCGCAGCTGTTGCGAGGGGGAAGGACACTGCTTCGGATTCAAATTCTGACTCCTTGCTGCAGTGTGTCACCTTGAGCCAGTCCCAGATCTCTGCGTTCTCACAATTGTAAAATGTTAACAGAGGCTGCCTACCTTGTGGCTGGAATTAAATGAATTAACGTGTGTGAATGTGACTAGAATTCAGTACATGTTCAGGAAAAGCTGATTTCCGCTTTGCTGTTACCGTGAATATTACTGTTTT…	0
51	ENST00000675176.1	ENSG00000225889	lncRNA	2844	TTTTTGAAGTAACGTGTATTAGTTGTACAACTTTGACAAATGGATATACTAATGTAACCCACAATGCTATCATGAACACAGGACATTTTCATCTCTCCAGAAGATTGTCTCGTGTCTCTTACTCTTTCAGAGGCAATCAGTGTTTTGATTTTGTTTAACCTTAGATTAGTGACTGTTCCACAACTTTATACTCTTTTACATCCAGCTGCTTCTCACTATAATATCTGTGAGATTTATTCATGTTGTTGGATTAGTTTGTTTCTTTTCATTGCTATAACTACTACAATATATTTATTCTGTTGAGCTTATTTAACACATGTATTTTCTCTATAAGGCACATCGCAGTCTTTTTGTGATTAGGGACCCTAGGCAGCACTTTATCACTACGCTCGAGAGTCA…	0
52	ENST00000653552.1	ENSG00000253948	lncRNA	2836	GAAACGTTAGAAGTCGGCGGTAGAGTGAAGGAAAGAGCGTTCGTTATCTCAGGCCGAAAGCAGTAAGTCCCCACCAAAGCGGCCGTTCGCCTCCTCTTAGAAACAGAGAAAAACTCCAGCGGACTCCCAGCTCCAGCTGCGACTTCCTCACAAGTACAACACCCTTCGCCAAGCGAAGTGAGGGAGGAAGACGTAGTGACCAGAAGAGAGCGGGTCCCTCAGAGTGGAAGAATGAAGTGAGGCGGGCTCCCCTTCGGCCGCAGTAGCCCTTCACCAACCCAGCCACCCCGCGAGGCCCTCGCTTCCCGGAACCCAGCCGGATCTGCCACCATAGAACCAAAGCTAGAAGACCTCCCGTCCCGCTCCCGCTCCCTCTGCACTCCACCCTCGGCTCACACG…	1
53	ENST00000422519.2	ENSG00000224635	lncRNA	2746	TTTTTTTAATTACTCCTTTATACCAGTAAGCAAACTTGGAGAATCTATTCCCAAAAATTTTACAGGGATGTGGAGTAGACACTTTTGTCTACCATTAAGGCTTAGCTGGAGTCAGAAAGAAAGATATAATTAGGGGTCACAAAAGGTTTTTACCTGATGCTCTTTTTTTTGTTATTGTTGTTGTTTTGTTTTTGTTTTTGTTTTTTTGACCTTGAGGGATTAAGGAAGAAGAAGGGGAACAGAGAAGCAGATGACAAGAGGCTCACATGGGTGTCCCAATTTCCCTTCTCTGGACTTTGACTTGGAGAGGGTGCAAGTACATTAGAGAGAACACTGAGAACAAGAGAGGAGACATTGACTTTGCTTCCCATTTAACACTGTGCAAGAGGCCACCTCTTG…	0
54	ENST00000608067.6	ENSG00000224699	lncRNA	2726	ACTGCGCTTCCGTCGCACAGAGCCTGACGAAGGCTTGGGCTCCCCGCGCGGTGACCGTCGAGGTGACCTGCACCTGGCTCCATGGCGGAACCGGCCGGCACGGATTATTCCCCTCTCGGGAGAGGTCTGCAGCCGGGCCTCAGTGCTTCAGTTCGTGGCCTGGCATTTTGTGTCAGTGTTTTTTAACCTTTGGACCCTAGTTCAACCGACTCCGAGACCTAGGGGACAGATCTTAAGTTTTACAATAACCCAGGGGTCAGACAGGGTCTGATCTAGCCTGTGGGGCAAGTACGGGGAAGACACGGGACCTCTTGGAGGGGGTCAGTAGGCTTGTAGGGGGAAAGACGCACACAGAGACTAAAGGACGAGATGGAGCAAGGTTCAACCCCCTAGCTGAGT…	1
55	ENST00000528337.2	ENSG00000254635	lncRNA	2649	CCGGCCAGAAACGGCTAATAGGAAGGGCTGAGGGGTTCTGTGTTCAAGGCAGAAGGCCGTGCGTCAGGGCGGCCCTCAGCGGAGATGCGTGCACGGAGCGGGGAGCGCCGCTCGGGGCAGGGAATGAAAGCGGCGCTTGAGACTGGAAATTTAGGGAGATGAGTTCCTTGGGAACAACGCTGAACCATCTCACTGCCCCACCCTACCCCTTGTTATTTTTTTTTGAGACAGGTCTCGCGCTGTCGTCCAGTCTGAGTGCAGTGACGCGATCACGGCTCACTGCAGCCTCGACCTCCGGGGCTTACGGGTCATCCCACCTCAGCCCTCTAAGTAGCTGGCACCACGGGCATGCACCACCACACCCGGCTAATTTTTTAAAAAAAGTTTTTCCGGAGATAG…	1
56	ENST00000661589.1	ENSG00000245213	lncRNA	2617	GCTTCCCACCACCAGCAAACTGCGTGGTGAATTTGTAACCGAAAGGCCCAGGTGAGATGTGCAAATATCACTGGATTGGAGGAGCTCACTTGGAAAGCCAGTATTCCTCCTGAGCTAATGAAAAGAAAGGCTGTCGTCTTATGCCAAAAGCAATACCAACCTTGTTCACGGGCTGAGATCTAGAGTGTGTAATTCACGAAGTATGAATCTGCTGGGTAATGTGATATGAAAAGCGAATGCACCATTTCTTGGTGATGATTCAGGTCAGCGTTGGGACCCAGGAATCTCCTGTTAATCAGTACCCTGGTGATTTTGATCCAGAGACGGGGTCTATTATCTGGTCCTGTTGTCAAGGCTGGTCTCAAACTCCTGGCCTCCAGCGATCCTCCCTTTTTGGCC…	0
57	ENST00000657382.1	ENSG00000230844	lncRNA	2566	CCGGGTCAGCCGAGCATTTCCGCTTCCCACAGCCCCCTGGGAACGTGAAGTCAAAGCAATGCGCACGCGCAGTGGCTTTGAAGGCGGGGCAACAAAGCCTGTGGCCGATGTGGCGCTCCTCGGCCCGCGCTTCAGTGGTTATGACAGTGTTCGCTCTAAGGGGAGAAGGAATGTGTGACCATTTCCAACGGTTAACTTGCATTCCCCAGATAGTTTGGATGAGTTACAACCTAAATCTGCAAACTCAATACAGCCAGACCCTGGGAAGTGACTCTCTCCAAGCCTCCTGTACAAGTCCCAGGAAAAGAGCCTGTTTTCCCTTGGACATGTGAGCAGTGAATTACTGCTCATTCAGAATTTCATGTGTATGTGTTACTGATGGCCAGGTTTAGAGATACC…	1
58	ENST00000653177.1	ENSG00000224790	lncRNA	2540	AGAAGACGCGGCCGCCACGGCTCAGGCACACGCGGGCGCCCGGGGGCTGCGCGGCCGCGCCGCAGAAGGTGAAGGAACAGCGCGAGGCACGCAGCCGCCGCACCGTGGCGCGCACGAGCTCAGCCGGCCGGCGACCCCAGCGCGCCCACAGGACAGTGGCAGCCGGAAAGTGGGTTCCTGCATGGTAACAAGACCTTAAAATTGTGTCACTGGAGAAGGACGTGCAGTTCCCGCTGAGGAGAGACTTGGCCACTCCAGGACAACACAGGACTACAAGTCAGGAATTTGAAGATGAAAAGTGCTCAACAGTGATAAATCCTAAATGTTTCACTGAACAACCTTTCAGATAGCCTTCTTGAAGTTTGCTGAATTATGGCTATAAGGACCACTCCCCACCCC…	0
59	ENST00000667017.1	ENSG00000255857	lncRNA	2525	AGCTGGAGCTGGAGCTGCGAATTCGGAGTCCCGGTTCCCTGTGCCACCTGGCGAGCTCAGCAAACTAAAAGTCTCTTTGTCTTCATCGTTTCCGGCACTGATGTGAGCACATCATAAGCACAAGACCTGGACACCTTTACAATCAGAGGGCCTAGGACTGGAGCTCTGGATCTGACCGGAGCAAAGAGGAAGCACGCAAATCCGGACATGACGACGAGGAGGCAGTAGAGACCCATCCTCAACTACCCCCTGAGTGCCGATCCCACCTGTGAAAGGGGAGGAGCAGATCTGGGGAAGGGATATGCCCAGAGGAAATCAACAAGACCAAAGAGACGTCAGAGTCCTGATGGCCAAAATCAGACACCAGCTTTCCTGAGAAGGCAGAAGAGAGAGCCCCAT…	1
60	ENST00000665524.1	ENSG00000247137	lncRNA	2515	ATTCCATGGCTTTTCGTGTGGACAAATCGGGAGGTGGTGTAAACTGGTTTTTGGTGAAATTCGGCTCGGCCTCATGCGAACCTATCTAGGTCCGTCTCTGGAGTGGCCTGTCATCGATCGCGCCCTCCATCGCTGAGCGACACAAGTGGAACCCCCCAGGACTGCATTCTGCGAAACTACCCTGCTTTTCCCCCAGTTTTGGTCTGTGAACACATTTGGGAAATTCTTCTGATCCTACCGCTACTCTCTTGAGGTACAGTAAATTGTCTTTGACTTCCATCACCTTTTGTAATATTACAATTGCCATCTACTGAGTTCCTATGATCTGCCTGGCATTGTACTAAGTGCTTTATATTTTCTTGTTCATTTTTTTATGCCAACATAAATGAGTTTGACTCA…	1
61	ENST00000658828.1	ENSG00000249069	lncRNA	2509	GCACAAATTTGCTTGCTGGCAACCATGTGAGATGGGACTTTCTCCTCCTTGACTTTCGCCATGATTGTGAGGCCTTCCCAGCCATGTGGAACTATCACTCATTCTGGGGGCAGCCCTCTGGCATGTAATGAGCAGTCCTATGGAGAGGCCCATGTGACAGTAGCCATGCGAGTGACACTGGAAGTGAAACCTGCAGCTCCAGTCAAGCCTTTAGAAGACTGCAGCCCTGGCTGACAGCTTGACAGCAAACTCATGAGAGACTCTCAGCTTGAACAACTCAGCTAAACTGTTCCTGGGTTCCTGGTCCTCAAAAACTGTACGAGATGAAAAAAAAGTTTGTTTTTTTAAGCTGCCAAGTTTTGGGATAATTTGTTATTCTAATATATTTTTTAATACCTG…	1
62	ENST00000419814.1	ENSG00000224698	lncRNA	2481	GAGTAGCTGGGATTACAGGCGCGCGCCACCACGCTCGGCTAATTTTTGTATTTGTTTAGTAGAGACGGGGGTTTCACCATGTTGGCCAGGCTGGTCTCGAATGCCTGACCTCAGGCGATCCACCCGCCTGGGCCTCCCAAAGTGCTGAGATTACAGGCGTGAGACACCGCGCCCGGCCGGAAAGTGGCTATTTTAAGAAGATTGAGAACATGTTTCGTTGGGTCGCATTATTCTGCGTGACGAGGCTCACAGAGGAGAACCCCACCCTTACTCCAAAGGCCTTTGAAAGCAGCTCTGGAAAGGGCAGGGTTTGCTTCTCCCTCTGCCCAACGTCTCCCCAGGCTGCCTGTGCCACCTTCCGGTCTCACCTCCTCGGAGTTGGGGTCAAACGCGGAGCTC…	1
63	ENST00000440150.5	ENSG00000231365	lncRNA	2469	GTAGACCTTAGGCGAGGGAAGGCATGTACTTTCCCTAAGAAGCGGGAGGAGAGAAATAAATAGAGGGCAGTGGGATGAGAAGAACCTCGCGGGATGGGAAGCCGCGGAGGGAAGGGCCGTCTTTGGTTACCTGGAGAGCGGGAGCAGCTGCGGATCCCTTATGAAGTGCCCGGATGAAGCTCCAGCGCTCACGCGCTTTCCGCATTGAGTGCAGCGCCATCTTGAGAAGGGCGGAGCCGTCTTGTTTGGAATGACGTCTGTTCAGAGAGCCAATCCCAGTCTCGCGACTCCTGCTTGCTGGGCGCGGCTTGGGCCTCCAGGCTGCGCAGCGCAGCCGCTATCGGGCGGACTGCAGTTCTTGCCGAGCAGGGGAGCAGGAGAGTCAGTCTAAGAAGGAAA…	0
64	ENST00000501927.2	ENSG00000247572	lncRNA	2463	ACGGTCTTTACAAGCGACTCGTGGGCGTCAATACTGGGCTGAGTTTGTGGCGCGCTTAGTGATGGGATGGCCCTGTGCAGGACGCCGACACGAAAAGATGAAGAGTTCAATCCGTGCTGTCTGAACTCACAGTGTAGCAGGCGAGATAGACGGGAAGATCGGTAGGGTGGGAGATGCCGGAAAGGCTTCCCGTGAGACTGGATAAGAAATCAAAAATCTGGTGAAATTGCCGGCAAGAGGGAGTTAAGGACATTCCAGGCAGAGGCAAGATGAAGCCAGATACTCCTCTATGAAGTTAAATGACTGGTTCAGTGTTAACACTGCTAGTGAGCGACAGAGATGGAATTTGAACGCACACCTGTCTGACTCCACCTCGTGTTCCTTCCACATGGCCAGCAA…	1
65	ENST00000666504.1	ENSG00000233006	lncRNA	2447	GGGGCGGGACGCGAGGGCGCGGGGCGGGCCGGGAGTGCACCTGAGGCCCGGGCGGGGCCTGTCCTGGGGACCTGGCGAGGCCCGGCCTCTGCCAGCCAAGCCTGCTGGGGACGACCGAGGTAGCCCGGGCTCGGCTTAGGAAGGCAGCGGGACTCGAGGCCTTGGGGTCCGAGTCCGAACTCGCTCCTCTAGCGCCGGGCGGGGAGCGAGTGGGAGAGCGGCCGCGAAGCTCCAGTGTTGAAAACGCACCCCTCCCAGCTTTTTGCAAGGCCTACTTGGGGGCGGAGAGACAAGCAAGCTGTCATGTTATAAGCAGCCCTTTGAGGGGTCCATGTGATGTCAAGGAATGAAGTCTCTAGCCAACATTTAATGAGGAACTGAGGCCCACCAACAACCTTG…	0
66	ENST00000617468.1	ENSG00000247934	lncRNA	2409	AGCTCGTCCGCGCTCCTCCCCCGGTGGGGCGCTCTCCGCTCGCCTCGCGCGGCCCCGACCCCAAGACCCAGGCCCCGGAAGGCGAGCGTTCACTTACCTGCTCCCCTCTCTCGCTCTCCGCTGCCGCCGCTGCGCCGCTCACCCACGCTGCCCGGTGAGCCACCCCCAGCACACAGACCCCTACGCGTACACCCGAGGCACGGCCCCAGGCCCTTGAGGGGAGACCGCGGCCCAGCCACACAGGTTGGGGTAGCCCACGCACCACCCGGCTTCGAACACCTCTGCCCCCGGAAGTTGATTTCCGCCAAGGCCCGCCCAACACAGCGCCCGTCACTCAACGTAAACACGCGCGTCACGTGGCCCCAGGCCGAGGCCCGGGTCGGGGCCCCATGTTCAGAG…	0
67	ENST00000520820.3	ENSG00000246263	lncRNA	2384	CCCGCCTTACTCTGTTGCACCGCCCAGTCGCCCGGCTTTCCACTGAGGGACGCCCCCTGCTCTGGACTGCTTAGCCTACTCCAGCTGGCCCCACCTCACCTCATCGGCCCCGCCTCCTCCGCTCGCCCACTCCGGGCGCCCACTCCTGAGGAGCTATCCCAGAGTCCGCGCGGCCTCGCCTTCCCGGCCCGCTCACCACCCCGCCTCGTCCCACCTCGCCTCGCCCTCCCCGGGCTCTAGCCACTTGGTGCGGCAGGTGTCCTGCAGGCCGGCTCGAGATTCCCGAGCTCGCCCTCGTGGTGTTCCAGGAACACGAGTCTCGCTCGGGCACCAGGCTGGAGTGCAGTGGCACGGTCTCGGCTTACTACAACCTCCGCCTTCCGGATTCAAGTGATTCTG…	1
68	ENST00000666310.1	ENSG00000239213	lncRNA	2304	CGGCACGAGGCCTGCGCTCCGCCGCCGCCGCGTAGCTCTTGGGAGAGAGGCGGGGCACGCGCGGTGGGCAGGCGGATCCGCGCGGGCAGGAAACCCACTCTGGACCCAATCTGATAGGTTCAGTCGCCCCCTTCCCCGGTCCCTGACGCGACAACGGTCTCTGCCGCACTGGGATTGGGCGGGCCCTCATGTCAATCAAGCGCCGTGCCTGATGTGGAGGGAGCGGAGGCTGCGCGGCGGAGAGTAGAGAGCTAGAGGGTGAGAAGCGCTGGGCCGGACCAGAACTGTCTTAGCTTTTCCCTCTGCGGCTGCTCTGGTTGGTTACTTTGAGCCTGCCTCCTCAGCGCCGCAGGAGAGACTTAACAGCAAAAATGACTGTGTCCTGAGTTCAGCCCCCAC…	1
69	ENST00000456414.2	ENSG00000224950	lncRNA	2302	ATAGCTGTTCCCAGCAGTTAGAGGAAATGGCAGCCCTGGGACCTGGGGGGATCCAAGGGCAGTCCACGTCTCCATGGGAAGATGGCAGCAGCTCTGTGGCTCTTCACAGTGAAGTGACGACCTGTTGTTAAATGTTTAACAGAAGCCAAACTTGGCTTTTAGGGGACAGCTCTCCTGCCAGCCAGCCAGCTTGCCAAAGGAATCTTTCCTGTGCACAGAGAGCACACTGGGCTTGGAGACATTCTCTGCACAGTGGGATTTGGTGAGAATCTTAAGAGTTTCTGTTCAAGGTCAGTTTGTCTCTCTCAGACCGTGGCACCAAGGAACCTGCTGCTACCCTACTTGATGGGGCTGAACAGGAGATATATTCCACGCTTCACAATTGCCACCTTTCGGGAG…	0
70	ENST00000665964.2	ENSG00000247095	lncRNA	2295	CCGGGGCCGGTCGGGTCGGGCCGGGGGGCGAGAGGGTGCCAGCGGCCGCAGCTGAAGTTGGGCCGAGAGCCGGCGACGGCCCCGCGCCGGGGTCGCAGGGTACCAGTGTGCGGAGTTCCTGTTGCCAAGCTGAAGGTGGCCCTGGGCAGGCACAGGTGTGGTCATATCTTCAGCCAACAGGACCATCCTCCGGAGGGCCACCTCTGGGGACTTCCTACGGGAAGAGAGTGACAGATTTGGTGCTTCTGTGTGTTTCTGCCGCTTCAGTGGGGCCGCTGCGGGAGACAGCGGGTGGATCCTCCAGCAGCCTGTCTGCTGAGCCTGCCTTCTCAAGTCTACTGTTAAAATCAGGACCGGGTCGTGTCCGAGCCTACAGGCCCTGTCTCCGCTCCCCAGGCC…	1
71	ENST00000438573.5	ENSG00000229688	lncRNA	2252	TTTCCAGACACTCTGTGCAAAGAACAGAGGCAAGCCTCCAGCCAGGAGCTCATGAAATCATGAACTGAGGCCTCAGTGCAATAGCTCATGAGGAAATGAATTATTTCAACAGCCAGTTCTGGAAGTTGGAAGTACAAGATCAGATTGCCAGCATCATCAGGTACTCATGAGGGCCGTCTTCCAGCTTGCAGACTGCCAACTTCTCATTGTGTCCTCAGGTGAGAAAAATTTGGCTCGTGGTGATAGTCTTGGATATCACCTTCATCCCCTCGGATGTTTGTAGATAATCCTCCATTATATTTGGAATGAATACTGTAGATATATGAGGTTGGACTATCCTACGTTTTGCTTGTTTATGGGTTTTGCATCTTGATGTCTTCCTGAAGTATTCTTCATGGG…	1
72	ENST00000657883.1	ENSG00000237950	lncRNA	2224	GGTGTATTTATTGTTTACCTTAAATCCATTTTTTTTTTTGAGACAGAGTCTCACTTTGTCGCCAGGCTAGAGTGCAGTGGCACAATCTTGGCTCACTGCAACCTCTGCCTCCCGGGTTCAAGCGATTCTCCTGCCTCAGCCTCCCAAGTAGCTGGGACTACAGGTGCGTGCCACCACGCCCAGCTAATTTTTATATTTTTAGTAGAGACCGGGTTTTACCATGTTGGCTAGGGTGGTCTCACTCTCTTGACCTCATGATCCGCCCACCTCAGCCTCCCAAAGTGCTGGGATTACAGGCATGAGTCACCACGCAGGGCCTGAAATCCAAATTTAACAGGATGTCTTTTACTTTTATTTGCTACCCTACCCCTACTTCCATCTCCAAGTATAGTTTCCTTG…	1
73	ENST00000665209.3	ENSG00000253982	lncRNA	2200	CGGCGGGAGGGGCGGGGCCGGGCTGAACCATGGCGGGCGGCGGCATGGGGGCGGTGGGGCTCCGCGGGCAGCCTGGTTGCGCTGCACCCGGACGGGGCCGAGGGGACCTGAAAGCTGCGGCAGAGCCTGACCGCGCCGTTCTCCAGAAGAGCCCCGGCCGCGGCTGAGTCGCGCTCCGGGTGTGGACGGAGCCGGAGCCTCCCCGGGGCTCGGTGAGGACACAGGGCCCAAGCCCCGGACCTTCAAGTCTTGACCGAGCGCATCCCCGGCCCTTCTGCGCCCACACCTGAGTTTTTGTCTGTAGGAGTTTCCGCAGTTTGCTAAGAATCGACATCTAGAGGAGTACTCACCACTTAATTGATGATCAATACACGTTCCTTGAAAGAACCGATAGCATGC…	1
74	ENST00000452057.1	ENSG00000229127	lncRNA	2199	ATTGGCCATTGTCTCCTAGGTTTCTTATAGTCTAGAATAAATCATTTTTCATTACATTGACTTTTGACAGGCTGGACCAGATGTCCTACCCTTTTGGAATTGTCTAGTTATTTATTTGTAGTATGACATTTCTTTATTTTATTCCTGTATGTACATCAAACTTGAAGTTAGATCTAAAGTGTCAGTCAATTTAAGTGAAACATTTTATATCTTAGGTAATGTATACTTCATGTTGCATCTTATTAGATGTTTTTAAAGCTTTATATATATATATAAGTTGAATCTTGTTGACTTTCTCAAAATCCTGAGGAATCTGCAGTGCATCAACATCTCCACAGTAGGTACCATAAATGGTTAACAGTTTCTGTAAGGCAACTTTGCACTAGCCTATTTTGAGCA…	0
75	ENST00000654602.1	ENSG00000233461	lncRNA	2172	CGCCCACCGCGTGGTCCAAGGACCACCACCCGCCACCGCCGCGCGAGCGTACTATTGCGGCCGCCCTCTGCTGCGCCTGAAGAGAGAGGCGACTCTACAAGCCTCACAGCATGCACTGTTACTAAAAAGACGATGCGTCCTCCTGGACCTGAGATCTGTGTGATCGTGGGAAAGCGACGAAAAACGAACAAAGGAACAGTAAATGGAGTAACTTGGCTAGAATATGGCAGTAACTACAAGGCATGTTCTGCTCTGGCACGAAGACAACCCACCTGAGGCACCAGACACATGAGTGAAGCCATCTTGGACATCCCAGTCACAGCCAAACTCACTCCTGAGTGCATCTGCATGATGAACCCAGCAATCCCCACCATGGAGCAAAGGATCCATCCAGTCAAC…	1
76	ENST00000429456.1	ENSG00000237940	lncRNA	2170	TAGAAAATAACCTATATGTGGTGGTCCATTTTCAGTTCTAAGTGCCTTCATATAGGTTTAAGCAGGCTATGTGGAAATAGAGAAATAAAGAAGCAGAAATGTACTGAGTCACCACCCTGCCCTCCTTCCTGCTTTCCCTTTCACCCAGCGGCCACGTGCCTATCAGTAGGAGCCCCCTCAACTACCCTCTCCTCACCCCACCAAAGAATTTAGTTTAGGCTAGCTTGCAACATAAATAATTATACCCTTTCTTATCAGCTACGTGCAGCCACCAGGGCCATAGTCAAATGTTTGAAGAGTCCTGAGACAGTTGCAATGCATGGTGGGCTGCAATAAAATGCAGCAGAAAGATCCTAAAGAACAGACTTGAAATCTTAATCCAACGACCAATAGGTGATG…	0
77	ENST00000687670.1	ENSG00000233806	lncRNA	2170	CTGTGCAGGTGGTGGTGCCCTCTGCGCCTTCACTGGGGCCCAGCCAAGTAACTGAATCCAGCCAGGAGCAAGGGCAGACGCTGGCACAGGTCCTGCCACTGTCCCCAACCTGGGTTTCAACACAGCTGAGGCCTGGCATAGTCTTTCTGGGCGCCTCTGGCTGGCTCGGTCTGAAAGGCGCGGCCAGGTCACAGTCGGCACCAGAAGTTTGGCAGATCTCAGTGAGGCGTTAGTTTGCATTTCCTTGTGACGGAGTCTCACTCTGTTGCCAGGCTGGAGTACAATGGTGCCATCTTGACTCACTGCAACCTCTGCCTCCCGGGTTCAAGCTATTCTCCTGCCTCAGCTTCCTGAGTAGCTGGTACTACAGGCGTGTGCCACCATGCCCAGGTTTTGACT…	0
78	ENST00000686676.1	ENSG00000234129	lncRNA	2141	GCCTTTTTCAAAATGTGGCGGTGGCAGGGAAGGTTGTCTGCTCCAGAGGCTTCCCTAGAGTGAAGAGCTCTACTATGTATGCTTTATGCGGCAGAAGGAGTGCTTTGGAGGAGTTTTTAAATTTGTTTTTTTTTTAAATCTTATCGGTTTTAATTGTAGCAATGATTCAAGAAACGTTAGTAGGTGCCCATAACTTCGGTGGTGGAGATCCAAAAGTGAACAAGACAGTGTTCTGGCTGCTAAATTCTTCTTAACTGGTTATGCCTGGAGACCTTCACTTGGTTCTGTGCCAGCACTGCCCATGAACTTCATAGACTGTGATCTTTGCTAAGGCCTAAATGAATGAAGGTGCAGGACCGGAAGCAGAAGACAGAAAGTGGAGACCAGATGTTTGAAGCT…	0
79	ENST00000652378.1	ENSG00000249502	lncRNA	2128	GTAGTAGGCGTGGTCACGTGACAGGACCGAGCGATGGGAGGATTCTGGTGCACCCCGGAAGGAGGATTTTTAATTCTTCTGTTTTCTTGTCTATCGCAAAACAGAGTTTACATGTATTTTCCTTTTTTCTTAGCTTAAGAATTGAAGACTTTGGCCGGATTAGACCTGGTTGTGTGGAGAGGAGAATTAATAACTACAGTGGAGCGAGCCCTCCTGCGAGAGTCAGGATACTACTATGCTAGTCCCGACTCTGCCCCAAATGCCTGGAGAGACTTTGGCTAAGTCACTTTTTCTTTCCGCGGGCTGTTTACCGTTGGTAAAAGGAGAGGGTCACCCACTCACTCCACAAACATTTGTTGAGTCATTGGTTATAGCGGGAACAAGACAGGCAAAGTTCTT…	0
80	ENST00000661918.1	ENSG00000225265	lncRNA	2121	GGAAGTGACTTCTGGAAGTGACCCAGGAAGTGACAGTGAGCTGCCTCTCTGCGATTGGTTTTGCCCGAGTTTTATTTTTGTCTGTCTCAGCTAGAAAGTGGGAGACTTTCATTTAAAATGGAAATTGGGGCGAGGGGTTGGCGGCTGGGCGAAGGGAGCATTCAAAAGCGGAGAATGTCACTTTACCCGAGAAATTCACTACGATGGGCCATTGGTTTCTGCTCGGCTCGCAGGCGCACTGCACGAGTGGAGGTGTGGCTAGTGGCTGTGATGAGATAAATCCATGCATAGCCTTTTCATTGCGAGCTTGAAAGTTCTTTTCTATTACAGTTTTAGCTTTAGGTTTAATTGGTTCGACTGCCTTCTCCACAATTTGGGCGAGAATTTCCTTTGCCTTCT…	0
81	ENST00000670376.1	ENSG00000247950	lncRNA	2111	AGGCCGGAGCCGAGCTGGCCCAGGCCTGAGTCTGGCCCGGGGTTCCGTGGCCCCAGTGCCGGCCCCGCGGCTGCTGCTCCGGCCCGGCCAGGTGCCTTCGTGTTGAGGCGAAAGGACTGGGCCTCAGTGGGTGAAGGGACCGGGTGGCCCGCTTCCACCTAGGGCAGAGGCTGGATCGGCCGCGGCGAGGCTGGGCCCAGCATTACTGGGAGGGGAACTTGAGAGCCGCGGGTTGATGTTCGGAGCTCAGGCGACGACTGACCACCCACCCTTCCTCGAAGAGGAACAATGGCTTGGGTTTGGTTTTTAATTTTTGATTCCCCCACCTCCCCTTTCTTGATTCCAAAGGAAATATAGCATTCAAGCGCCATGTCTGTTGGGAATATATAATTCCTTGGC…	0
82	ENST00000430259.1	ENSG00000239415	lncRNA	2014	ACTTTATAAAGAGGTTTAATTGGCTCGGCTGTACAGGAAGCATGGCTGGGGAGGCCTCAGGAAACCCACAATCATGGTGGAAGGCTAAGGGGAGGGAGGCATGTCTTACATGGCCAAAGCAGGAGGAAGAGAGAGAGAAGGGGGAGATGCCACATGCTTAACCAGATCTCGTGAGAGCTCACTATCATGAGAACAGCAAAGTGGGAGGTGCCACACACTTCTAAACAACCAGATCTCGTGACAGCTCACTGTAATGAGAACAGCAAGGGGGAGGTGCTGCACACTTAACCAGGTCTCGCGAGGCTCACTTTCATGAGAACAGCAAGGGGGAGTTTCCACACACTTAACCAGATCTCCTGAGAGCTCACTATCATGAGAACAGCGAGGGTGAGTTGCCAC…	0
83	ENST00000653981.1	ENSG00000251381	lncRNA	2013	GGCTTAAAAGTGTGGCACTTCCTACCTCACTCTCTCTCTCTCTCCTGCTGCATTGTGAAGAAACTGCTTGCTTCCCTCTCACCCTCTGCAGTTTCCTGAGGCCTCCCCAGCCATGCGGAACGGCCAGATGCAGTGCCTCATGCCTGTAATCCCAGCACTTTGGGAGGCTGAGGGAGGATTGCTTGAGCCTGCTTCCATATCGTAAACTGCCTTGGAACCAATTACCACTACCAGGGAGACAAACTATTGCTTAGAGGATGCTGACAGGAGCAGCATGCCAAAATTGGAAGAATGTTGTCTCTCAGCTGGTGCCACGAATAGGTCTTCAGCAGGCTGTTCCATTCCACCATTCTGTCTGGCCCACTGCTTCTTACAAGATTAAGATAGCAGATCCCATGG…	1
84	ENST00000638047.1	ENSG00000226383	lncRNA	1983	AGACTGCTGTGCTAGCAATCAGCGAGACTCCCTGTGAGTAGGACCCTCCGAGCCAGGTGCGGCTTATAATCTCGTGGTGCGCCGTTTTTTAAGCCGGTCGGAAAAGCGCAGTATTCGGGTGGGAGTGACCCGATTTTCCAGGTTGATTTTTGAGTAGTGAACCAGCTTTGCATTCCTGGGCAATGCTTCCACACAGGACATAGTTCAGAAGGCATTAGAAGGCATAGAGTAAAAAGAATCTTGTTCTGTTGTTTAGGCTGGAGTGCAGTGGCGTGATCTTGGCTCACTGCAACCTCTGCCTCCTGAGCTCAAGTGATCCTCACACTTCAGCCTCCTGAGCAACTGAAACTACAGTGAATAAGAATGGTCTTCTTACATAATGCAGGGATGGAAGAAGAT…	0
85	ENST00000526635.2	ENSG00000245849	lncRNA	1962	TCCCCGCTTCCGCCCTGCGCGCTAACCCAAGACGGGAGCTCGAGAGCTTGATCCTGCGCGAGTTTACAGACTGCCCTCTTCCCTTTTTGCATCGAAGACCACGACTCCCAAGAGGTAATGCGTCGGCCCGGGACTACATCTCCCGGCATGCATCGCCGGCGGGTCCGCGAGTTCTCACCATCGCAGCTGGACTATTAGCGGGGGCCCTAGCGCTCTTGTGGTTTGTTTCGGCAGTATCTGAATGTCAGCTTTTGGCACTTCTGGTCGCTCTGAGCCTCCTACTCGCATTCCTGGAGCAAGGAAAAGTGTAATGTTGGTTCGAGCTCAAGAAGGAATCTGGATTCCGGTAACTTTGCCCAGACCTTGGGAATCCTCCCCTTCAATACATTTAATTAATGA…	1
86	ENST00000606998.1	ENSG00000237499	lncRNA	1959	ACTGCTTTTCTGAGAGGCCAGGTGGCAGGATGTGGGACGACTCCAGCTGACAAAGACAGTCTAACCGTGGGGTAGGGGCTGGAGCAGGGGCCAGCGACCCACGTCTACATGCATACTTCTCTTACACTGCTGCTACTGGAAAAGCTGAACCCCGCGCCAGGACCCCAGCCCCCTGCAAGGACCCGTGAGCGTCTGGGAAGCTGTCTCTGGGACTGAAGCCCCCCACCTCCGCCGGGCTGGCGGCCACTGCGGTACCCTACGCCCCGTCGGGCTGGTCCTGCACAATTTGGGAAAAAGCCGCAGCGCTTCTGCAAGGTCTACGTGGCCATGAGCATGCAACGCTTGGCTCCAAAAAAGACACGAAAGGAGCAAAGCGCCAACGACCACCCGATCGGAGGG…	1
87	ENST00000689171.1	ENSG00000228705	lncRNA	1906	CTCCTTTCTGTACCTGTTGACCTCATCTGGGCTGCAGTTGGTGACTGCTCGAAGGGGTGGGAGGAACAGTATAAAGTCCTGTCCCCTTCCTGCCTTCAAGGGCACCCCTGAAGGACCATATCCACTGTGGACCCCCTTGGGATCAGCCGAGTGACTCGAAGGAATTGGGTCTTGAGACACAGCCGAGCCTGTGAGCGCTGACCTGTGTAAAGAAGACACCAGAATGAGATGTCTCCACACACAGAGAGCTGCAGCCGATGCCGGCCGGTGACTTGGGACTTGGATGCTTAACAGGAGGCTCCCCCTCTCTTGGGAGGTAGAGAGCAGTGAGGAAGGGGACTCAGCCTCCATGCCTCCCGCCAGCCCAGCTGCGCCCGAATCACCTCCCTCCTGAAAGGA…	1
88	ENST00000666548.1	ENSG00000215241	lncRNA	1905	CCCTGTCAAGTATTCTTTGAGGACTGAGCACCAGGTCCTTGTGAAGCAGGTAGTGTGTGTCACCTATTGGACAAATGCCCAACAACCCCACGAGACATGCTGTTGTTGTTGAAGTGCTTGATTTACAGACAGGGAAACTGAGGCTAAAGAAGGTTAATGGACCTCATGTCTAAGACTGCAGAATGGGTGAGTCAGGATTTGAACCCACACCCACGTTTTCACTTTTTCTGTGCAGGAAGGGTATCTGGGCTGTGAGGGGGAGGAGGGTGCCCTTCTCATACCAGCAAATAGCTCCGGTGGCCCTGGGTGGACTCCTTGACCATCAGAGTCTCTGCCAGCCCCTCGTACAGCTCGTCCAAAGGCTCCGTGTGGACAGCCTCGTGCTGGGGGCATACAGAG…	0
89	ENST00000605833.2	ENSG00000229124	lncRNA	1901	GAGGCCCAGCTACTTGCATGGGCGCAGCCTTACTTCTCCCGGAGGCGCATGATGTCCTCGGCCAGGTTGTCGCGCTCCACCTCGACGCGGGCTTTGTCGTTGGTTAGCTGGTCCACCTGCCGGCGCAGCTCCCGCATCTCCTCCTCGTAGAGGTCCCCCAGGCGCGACTTGCCTTGGCCCTTGAGCTGCTCGAGCTCGGCCAGCAGGATCTTATTCTGCTGCTCCAGGAAGCGCACCTTGTCGATGTAGTTGGCGAAGCGGTCATTCAGCTCCTGCAGCTCCACCTTCTCGTTGGTGCGGGTGTTCTTGAACTCGGTGTTGATGGCGTCGGCCAGCGAGAAGTCCACCGAGTCCTGCAGGAGCCGCACCCCGGGCACGCTGCTCCGCAGGCGCACGGCA…	1
90	ENST00000420168.2	ENSG00000226419	lncRNA	1897	CAACCATCGGTCTCACCCCTCAGTTTCTGCCAGAGAAAAAGGAAAAGTCACCGAGAGGCCTGACCCTGACGGGTGGGGGAGATGCGCGTGCGGAGTAGCGGGAAGCGACTGAGGAGCGGGGAATGGGCAGCATTTGAATGGATGCGGGTGCCGCTGGCACCCGGGAAGACGCTGGGGGCCGGCGCTGTAGAGCCGGGCATGGGCTGGGATGTGTTTGGATTCCAATCCGGGCCTGACACCAGTTCAGTGACCTCGGGAAGTTCCCCAACCCTCCGGGCCTGTTTCCTCCCTCTGAAGTGGCGACAGTAGTAGAACCGACCTCGTAGGCTCATCGGGAGGTCCTGATGGGAGAACCCATGCAACTTGCCACCATAGAGCCAGGCCCGCGGCGGTTGGCGC…	1
91	ENST00000653734.1	ENSG00000253394	lncRNA	1880	GTGAGCAACTGGGTCTCTCAGTTCTTTGGGAGCACCCTGGGAAACAGTGTGGCTATGACTTGGAGCTGCTCACCAGTTCCAGTCATTCTGTGGTTGAGAGCTGCTCCCTATGGATGTTAATTCTTCTCTATTTTAGATTTTCCACAGGTGTGGGCCCCATTAGCTCTGGCCACCTGAGAAAGCCCTCAGGCAAAGAGTCGCAGGTGAAAGCCAGCAGTTAGAGGTTCACAGAAATGAGTGCAGAAGCATCTTCAGTTGGAGAGCCATTGCCTCTTGCTGTGAAATATTTGGGAATCTTCAGAAACCATGAAGAATAACCTGCTAAAGGCCACCAAGTTCTATTGAACATCATGAATCCTATGCTCAAGTGAGATCAGCTCAAGTGAGACCAGATATCTG…	1
92	ENST00000424460.1	ENSG00000229970	lncRNA	1853	TGCGCACCGCAGCGCAGCGCAGCGGCCGGGGGGTGCGGGCGCCCTCGCCGCCCGGCTACCTACCGCCGCCTGGGCGCCGCCGCTGCCTCCCTTCCCCGCTTCTACCCTCCAGCAGACGCCCGCCGGAGCGACCCCTCCCAGGGTGACCGGGGGAAGGTGTTCCACGTGGCCATAGCGTTTGCGTCACAATGACCTGGCGGACAGGTGGGAGCCACAGCGTACACCCCAGGGTTCCCTCTGTGCTGTGCGTAGTGCCTACTGCTTGCTTCCAGGTTAAATTTCTGTAGCTTTAGAGGACAGGAGACTTCATGACTTCACTGCCAAGAAAAGTTACAGAGGCCTGCTGTACCTGGAAATCAAGTTTGAGCTTCGAGAATAAAGGTCATGTTTTAAAAACAG…	0
93	ENST00000513051.6	ENSG00000248131	lncRNA	1844	AGCCCTGGTTCCCGCCTGCGCCTCTCCCTCCACACCGCCTTGCAAGCTGAGGGAGCCGGCTCCGGCCTCTGCCAGCCCAGGAAGGGGCTCCCACAGTGCAGCGGCGGGCTGAAGGACTCCTCAAGTGCCACCAAAGTGGGAGCCCAGGCAGAGGAGGCGCCGAGAGCGAGCGAGGGCTGCCTGCCAGCACGCTGTCACGTCTCAGCAATAGACTGCTCTTGAGGCTGGAGTGCAATGTTGTTATCATAGCTCACTGCAACCTGGAACCCCTAGTCTCAAGAGATCCTCCAGCCTCAGCCTCCCTGTTCCAGGATACATGTGCAGGATGTGCAAGTTTGCTACATGGGTAAATATGTGCCATGGCAGTTTGCTGCATCTATTAACCCATTACCTAGGTAT…	1
94	ENST00000439622.2	ENSG00000226310	lncRNA	1824	CTCTCCACCAGGCTCCCACGCCCACCACACAGCCTGTAGCCCCGGCGGAGCTATGGGCTCTGACTCCGCCTCTTTCCAAATCCGGAGTAGTTCGTGCCACAGTCGTCCTCGGAACCCTGTGGCCCCTTCCTCACCCGTTTCAGGGCCACTTGGTTCCCACCTCCACCTTCTTAGTCTGCCTGCCCTGCTTTCCATCTTCTTGGAATTCGCCTTGCTGCCGCCCCGCGCCCACCCCCGCGCCCACCCCTGCCCCTGCACCGTCCCATGCCCTTATGGATTTATTCTTTACACGTAAATATGTCTTTCCTCTTTTTGAAAGGATTTGGAGTTGGAACAGAGAAATTCACTATGGATGATGCTATATCTTTATATGACCTTTGGAATATCTGTAATCATCCT…	0
95	ENST00000686474.2	ENSG00000245910	lncRNA	1821	GAGGCGGGGCCACCGGAGTGCCTAAGAGCTGTCTTCCGATGTCGCTCTTCCTTTCCCGCGCGACCGGCGAGGGAGGAAGAAGCGCGAAGAGCCGTTAGTCATGCCGGTGTGGTGGCGGCGGCGGAGACTGCGGGCCCGTAGCTGGGCTCTGCGAGGTGCAAGAAAGCCTTTGAGGTGAAGGTGTATGAAAGTCATCATAACAGATGTTTTCCAAAAACTTGTAGAAGGTTGTGAAAAAACTACTAGGATCACGCGGCATGTATTGAGGTGTGGCATGCAGCATTTTGGAAGGAAAATTGAAGACGTGTTCAAGAAAACATGAACAGAAGCAAATGATGAAAATGAGCATTTTACTTGATGTTGATAACATCACAATAAATTATGGAGAAAAATACATAT…	1
96	ENST00000647336.1	ENSG00000225548	lncRNA	1819	GGGTTCATCTTCATGAGGTGTAATGGCGCCGGGATGCGCTCTCCTCTTCTCATTTGCCAATTTATTGCAGATCCCTCCTCAAAAAAGTTTTGGGACTAACTCAGCCCCATGGAGATCAAGGTGAATTAGAAAAACAACAAAACAAAACAAGATTCATTTTAACATCTCATTTTTCTATCTCCAACTTTCCCTCCCCTCCTCCCACCCCAGGAAGAAAAGACTACGTTTGTTTCTGGTGATACATTCATTGTAGGTGGGTGGGTGACTTCTAGAAGAGGAAAATCAAGAAGATTTGGAGAAGGAGTCTTGGAAGCTCTGGTGAAGTTTTCCAAAACTGGGAAGGACAGAGTCTGCTCAGCCTGTGTTAGTGGAGAAGAGGGAAGGAAACTGGCTGGAGGC…	1
97	ENST00000518570.2	ENSG00000253194	lncRNA	1812	CAGCTCCCGTGCCTGTCCGGTCCCGGAGTTGAATAGTTTTTGAAGTAATGAGACGGGAACGAGACTTGGGACGAACTGGAGAAAAACATAACCGCGAAAGGAGGAGGCGGCTATCACTTACTGGCTGTGTCAGAAGTCGCCGGGAACGCGTTGCTCCCGAGGCCGAAGGGCCCAGAGAGCTCCAGCCAGGCAGCGGGTTCGTCTCCGGCGCAAGAAGGCTGGCTGTCTTTAGTCAAGTCAAGCTCATTCTGAAGCCTTTCCTGGGAGTCCTGAAGACTAGCAATAAGTCCTTCTGCAGAGCCAAGACCTTGTTCACTTTTCCTTACCATATCTTGGAGGTGGCCAATCTTGTGACGACACATCAAGAAGGTGACCACCTGCAAGCCAGGAACAGAGCGC…	0
98	ENST00000541888.2	ENSG00000256433	lncRNA	1803	GATGGTGGTCTTCAAAAGATGCAACAGGATGCAATGGCAGTTGACAATGGGGTAACTGTTGCAACAATCCTGTGGCAAGTTTACCACCCTGAATATCCCAGAACTTGGAGTGAAGCTTTGCATCCCCTGGGATGGCAGAGCCAAGAAAAACCATGAGGACGGAAGCACTGTGAGTACCGGCAGGGTCAGCCCAACAAGGGTCAGTAAGAACTTCCCTTTTCAAAAGATAAAGCGGTTCACATAGACAGCTGTGGTGGACTCTTTCTGCTGCCTGTCCAACAGACTTCTGCACATTTCCTAAGGACAGAACCGCATTTTTGTACTAGAGCAGAGATTCCGTGACATCAGGAGAAGAGGCCCTTCCCCCAATCCCAGGAGCCAATAAACTCATTCTTCTTT…	0
99	ENST00000618844.1	ENSG00000231856	lncRNA	1793	TCTCGGTCGCGGGCATTGAGCGGCTGGAGTCTGGCGACTGCCCCACGCCCAGCCGTGGGTCGCTAGACGGCGGGCGCACCCGTCGTTCTGGACACGCTTAGTCGGCCCAGCGAGAGGGCGAAGGAGCCGCGGGCGCGTCCCCGCCAACCCTGCTCGCCCGCGCCGAGGCGGGCCACGTGACAGCCCGGGGCCCCGCGCCCCGCCGCGCCGCCTTACTTGGTGTACTCGCGCAGCCCCTTGGCGAACCACACGACGCTGCGGTACAGGGACATGCCGGGAGCGCCCCACGCCTAGCCCCACCGCGCTCCCGGCGCGGCCTCCGCCCTGGTCCCGCCCCCCGGGAGTCGCCCGCCCTGACATCATCCCGGTTATGTAAGAGCCGCGGCTTCCGGTTCCTTG…	0
100	ENST00000485898.2	ENSG00000242622	lncRNA	1772	GCCGCGGGGGCCATTGATACAGAGGCTTGCTGCGCTTGGTGTGCGCGGCCCGGCCGGGCCTCTGGAAACGCCCATGAGAAATGAGCTCATGCTGGATGCGCGCGCTCCTTGGGCGCAACTGCCCAGCGCAAAACGGGCCCCGAAAGCAGGGTCTCACTTTGTCCTCCAGGCTGGAGTGCTGCGGCCTCAACCTCCCAGGTTCAAGGGATCCTGCTGCCTCAGCCCCCCAAGTAGCTAGGACTACAAGGGTGCACCACCACACCCAGCTAATTTTTGTATTTTTTGTATAAATGGGGTTTCGCCATGTTGCCCAGACTGGTCTCAAACTCCTGGGCTCAAAATCTGCGTGCCATGGCTTCTCAAAACGCTAGGATTACTGGCGTGAGTCACCATGCCTGG…	0
101	ENST00000514376.1	ENSG00000249201	lncRNA	1757	ACAAACACACACAGGCCTGAGCTCCGGATATTTCTCCTGTTCTGGAGACAGTGAGAAGTGAAAGAGAAATGGCTGCCCCTGCACCACTTACCGCGAAGGAGGCTCAAGGCTGGGGGGCCCCTCTGCCTTCCAGTGACCGCCCGTGTCACATCCTGACCCGCTCAGCAGGAGAACACAGCAGGTCCCTCCGACCGCAGTCGGCCTCTCCAGCCTGCCATGCCTCTGGCCATGAGGCGACCCGCTGGAGTGATGGATTCCCGTCACTACCACCCACAGGGCGAGGGGGTGCATTGGTCTGCTTGGGCCGCTGTAACAAAATGCCACAGCCTGGATGAGTGACTGACATTGCTTCCCCACCGTTCTGGAGGCTGGAGGCCCGAGATCGAGGTCCCTGACACT…	0
102	ENST00000629291.2	ENSG00000232006	lncRNA	1748	GCGCTGAAATTCGGCAGGGAAGAAGTTATGGTGCCCAGCCTCTGTGTGCAAGACAGAGACACCGCGCATCATGGCTCTGAAAATCAGCCAAGTGGCCGGGACGTCAAAGCGGCAGAGCAATCAGAATGCCCTGGAGCCGGGGATGGAGGGGCCACATTGTTTGAGCCCTCGGATTTTGCTGCATTGTCACCGCCCGGGAACGTGGGGGTAGCAGGAAGCGCACCTCCAGCCAAAAATGGACCGGACGCATTCCCCCCCCCTCCCCGCCCCGGCAGCTCCCTCCCTGCCTGTCTGCAAGTCGCAATACGATCAGATTTATTTGGAGAAGACAAAAAACCCACAACCCAAAGGATGGGATTTTACATCTCAAGACATCTCCTAGAATGTCTCTCTGGCTTC…	1
103	ENST00000499948.2	ENSG00000247498	lncRNA	1746	AAACATACACACACCCCTGATTCCAGAAACACAACAGGAGCTGACTCAAAAGGGAGTGTCTGGTGCAGGCATGCAGGGAGGAAGAATGACTCTGAGCTTGACCATTCAACTTCGAAACTTTAACATCAATGGATCAGCACACACTGGTGTACGGTCTGCTATGCATGCAGCCCTGTGCTAGGCAAAAGAAGTATCAGACCAGGAACTGACAGCCTCACTGCAACAGGAAGAGAGGCTTCACACAATAAGCGTTTCATTCAACCAGGCTGGACCTGTGCTTATTGAGTTGAACATCACTGAGCACAAAATGCAAGCCAGACACCATAAGAGCTGTAAGGATGATAAAGATGTCTTTCTACCCTCGAGAGCTCTAAGTGTGGTCAGGAGAGAAACACATGC…	1
104	ENST00000648249.1	ENSG00000254477	lncRNA	1705	CCCCGTTCCCGTGTCTGTAAATCAGAGATGGTACCCACTTCGTAGTTCGCTGTGAAGCCTGTGAGCGAGGAGGGGCTTTAAAATACAGAACTTTGCACTGGAGCGCTCCCCGTCCTCGCAGCCTGCTTGGTGTGCAGGTGGTTCCCAGGCGGCTTCTGCTTCCGAAAAGCAGATCGTCCCTTTATCTCGAGTCTTCTCCCCGCCTCTCCCTCTTCTCCCTACCCTATTTGTCTTCTTGGGAACAAATGGCACATTCATCAGAGTGGAGATCCATAAACGGGACTGGCGAGCCGAAGATTTAATTCTGAAGAATAGGATCTGCTCTGTGCTTTCAGGTTAAAAAGCTGTAAATATCTTTGTAATTCTAGCAGTACTTTGCCCTCTTCTGCCATCTGAACG…	0
105	ENST00000607927.1	ENSG00000225335	lncRNA	1699	AGCACTTAATACACATTCAGCCTTCCCATCATGTCATTGTACCTTGGAACAAGGAGCAAATAATTGGCTGTGGGATCCCCACTAAGTTTTTGTTACACGACTTCCCTTCTCTGTAGAATGGGCACACGATGAGCGACCACCCTCTCGGAGACAAACCACTGATGAAAGCGAGGTGTAAAGCTCCTTGTGGGCAATCTGGGAAGGACAGAACTCCTGAGACCTTGAGCCCCACCACAAGAGCGCCCGGAAATCGGTTCATTTCCGAGCCCAGCACGTACGTGCCCGCGGGTTCCTCTGCCACGGCGTGGTTGGCCAGACTCTGCCAGGCCCGCTCGCAGGTCTCCAGCGCCGCCCGGAAGTCCAGGTGCACCACCAGGAGGTCGGCCGCCTCCTCCAGAA…	0
106	ENST00000435043.3	ENSG00000230269	lncRNA	1651	TGGCTCTCTTCCTCTTTTTCCTGTCATGTGAAACATGCCTGTTTCCCCTTTGCTTTCTGCCATGATTATAAGTTTCCTGAGGCCTTCCCAGCCATGCTTCCCGTACAGCCTTCGGAACTGTTTGACCACATGATTTGCTTTGGCAGATGGAACGTTAGCAGCTGGGGACCTTTCTGCCACCACAAAAGCCTAGATTATCCTGATGGACGATGGAAGACACATGGCTGTTGTTCCAGCTGACATCAAGCCAACCACTGGACAAGATAGGAAAGCTCTCCTAGAACACGAAGGCCCGAATGAACTGGCCCAGAGCAGAGAAACTGCTCAGCCAAACTGCCAAGCTGTGATTAACAAAGGCTTCATCTTAATCCACCAGATTTTGGGGTGGTTTGTTACACA…	1
107	ENST00000662326.1	ENSG00000234142	lncRNA	1651	GGGTCCGCGGGTTTCTCTAATCTAGCTGTAACACTCGCCACTGCGGCCCACGGCTTCATTCCTGGAAGCCCGTGAGACCAGGAACCCTTCGATCGAGAAAAGACCTTCCATTGGGAGAAGACTTCTCGTCTTATTTCCACCTATAATCTCTTCAAAACATAGCAGTCAGAGTTACCTGCTGAACTCATAAGTCACTCATCTGCTCAAAGCCTCCCAGTGGCTTCTCATCTCACAGAATCCAAGTCGACCTTCCTGGAGCCTCTATCCACTACTTGTTTTGCTCAACAAGAACACACATCGTGTTGACTCCATCTTTTATATGATGCCTCACCACAATGTTCCATTGGCCAGTGCAAGAGAAACCAGGATGCTTCCTCATACTGCACATCTTTATCTGAG…	0
108	ENST00000686481.2	ENSG00000232442	lncRNA	1642	GGGGCCGTGAAATAAGGCCCGACGGGCCCCGGGGCGCGTGCGCGGACCGACACTGTCAGCTCCTAACGCCGCAGGTTCCTCCTGGTCCCCGAGGCCCCCGGTCGGGCGTTGCCTGCCCCGCGCGGGCGGCCGGGCCGAGGGACGATGGTCAGTGGACGGACGGCGCCAGGGAGCAGTGCCCACGCGCGGCAGGGCGGTACCTTCAGGCCTCCAGGTACGGGCGCTCCTCGCCCGGACGCTGCTGTGTGTGAATGGGCGCGAGGGGACTCCCCTGCGGGGCGGACGCCTGAACACGAGGCTGTGGAGGAGGACGCTGTAGGGTGCGCGGACTCACGCGGAACATGCCAGAGGCTCAGCCAGCCACGGCGCTCCCAGCGTGGAGGGCGAGGGGCATCCGGG…	1
109	ENST00000426413.2	ENSG00000225546	lncRNA	1605	GGGTTTCCGCTATTGTTTCGTCCTCATTTTCTCTTGCTGCTACCATGGAAGAAGCGACTTTCGCCTCCCGCCGTGATTCTGAGGCCTTTCCAGCCATGTCAAACTCAAAATGTGACTGAAAAACAGAAGCATTTGGAATACGTAACAGAAGTCATTAAAAAGAGCCATGTAATATGTGCCTGCTTCCCCTTCTGCCATGATTGTAAGTTTCCTGATGCCTTCTCAGCCATGCAGAACTAGTCTCACTCTATTGCTCAGGCTGGAGTCAGTGGCGCAATCTCAGCTCACTCCAACCTCCGCCTCATGGGTTCAAATGATTCTCCTGCCTCAGCCTCCCAAGTAGATGGGATTACAGGCACATGCCCCCATGCCCAGCTAATTTTTGTGTTTTTAGTAGAG…	1
110	ENST00000523031.2	ENSG00000253716	lncRNA	1527	AGGCTTCCGGTCTGTTTGGTGCCCTGGTCGCGTGTCTTCCGAACTCTGCTGCTTCGCCCCGGCAAGAGCACTTCCTTCCGCGGCTGCTAAAACTGGTGCGCGGGTTCCCAACTTCGCAGAAGAGCTTCATCGGCCCCCCGCTAGAGACCTCAGACCGCAGCCATCGACGCCTCGCCTCGGGGATCTGTCCCCACCCTCGGGGCCAGGTCAGGGACCAGAGACCTGCGAAGCCCTCTCCTTAGGGGTTTAGTTCCCAGGCTTTCTGACCCCAGTAATTCCAAACGCTTCCCTTTGTTTCCACAGCCCTAGCGTAGCAGGTGCTCCCTGCAGTTTTTGCTTCTGAGATAGAGTTCTCTTTTCAGCTCCTTCGGTAGTCACTTCGTACATAGTGATTCATGA…	1
111	ENST00000508832.2	ENSG00000251562	lncRNA	1519	GGCAAATATTGGCAATTAGTTGGCAGTGGCCTGTTACGGTTGGGATTGGTGGGGTGGGTTTAGGTAATTGTTTAGTTTATGATTGCAGATAAACTCATGCCAGAGAACTTAAAGTCTTAGAATGGAAAAAGTAAAGAAATATCAACTTCCAAGTTGGCAAGTAACTCCCAATGATTTAGTTTTTTTCCCCCCAGTTTGAATTGGGAAGCTGGGGGAAGTTAAATATGAGCCACTGGGTGTACCAGTGCATTAATTTGGGCAAGGAAAGTGTCATAATTTGATACTGTATCTGTTTTCCTTCAAAGTATAGAGCTTTTGGGGAAGGAAAGTATTGAACTGGGGGTTGGTCTGGCCTACTGGGCTGACATTAACTACAATTATGGGAAATGCAAAAGTTGT…	1
112	ENST00000454651.2	ENSG00000224536	lncRNA	1516	CCCGGCGGTGCTGCCCTCCTAGGCCCCGGGAAGGCCGGCCGGCAGGGGCGGGGGCAGGAGTCGCCGACTCTGGGGGTGCTCCGAGCTCGTGCTGCGGTCCCACTGTGCGCCCTGTCGCCGCCACCGCGGAAAACGTCTTGCACGTGCGAGGGGCATTTCAGGAGTTTCCTGTCTGTCAGGCTGGAGTGCAATGGCACAATCATGGCTCACTGCGCCCTCCACCTCCCAGGCTCAAGCCATCCTCCTATCTCAGCCTCCTGAGTAGTTGAGACAACAGGCATGTGCCACCATGTCTGGCTAATATTTTAATAAAATTTTTTGTAGAGACAGGTTCTCCATATGTTGCCCAGGCTTTGATTCTTCTAATGCTCGGTATTAAGACTCTATGACTGTGTATTA…	1
113	ENST00000665582.2	ENSG00000251129	lncRNA	1513	GGTAACCCCCTTGGATCCCCTTCCACACTGTGGGAGGTTTGTTCTTTTGCTCTTTGCAATAAAGCTTGCTGCTGCTCACTCTTTGGGTCCAGACTGTCTTTATGAGCTATAACACTCACCGGGAAGGTCTGCAGCTTCACTCCTGAAGCCAAGGAGACCACGAACCCACCGGGAGGAAGGAACAACTACAGACACGCCGGCTTAAGAGCTGTAGCACTCACTGCGAAGGTCCGCAGCTTCACTCTTGAGCCAGAGACCACGAACCCACCAGAAGGAAGAAACTCCAAACACATCCGAACATCAGAAGGAAAAAACTCCAGACACGCCGCCTTTAAGAACTGCAACACTGCGAGGGTCCGCGGCTTCATTCTTGAAGTCAGTGAGACCAAGAACCCACCA…	1
114	ENST00000685107.1	ENSG00000234741	lncRNA	1509	GTCTTTTCGAGGTAGGAGTCGACTCCTGTGAGGTATGGTGCTGGGTGCAGATGCAGTGTGGCTCTGGATAGCACCTTATGGACAGTTGTGTCCCCAAGGAAGGATGAGAATAGCTACTGAAGTCCTAAAGAGCAAGCCTAACTCAAGCCATTGGCACACAGGCATTAGACAGAAAGCTGGAAGTTGAAATGGTGGAGTCCAACTTGCCTGGACCAGCTTAATGGTTCTGCTCCTGGTAACGTTTTTATCCATGGATGACTTGCTTGGGTAAGGACATGAAGACAGTTCCTGTCATACCTTTTAAAGGTATGGAGAGTCGGCTTGACTACACTGTGTGGAGCAAGTTTTAAAGAAGCAAAGGTATAGCAGTTCCAAGTATTTTTTTTTTTTTTTTAGACA…	1
115	ENST00000667099.1	ENSG00000226043	lncRNA	1482	GCCATTCTTCCGCCTCAGCCTTCCAAGTAGCTGGGACTACCGGCGCCCGCCATCGCGCCCAGCTCATTTTTTTGTATTTTTAGTAGAGAGGGGGTTTCACCGTTTTAGCCAGGATGGTCTCGATATCCTGACCTTGTGATCCGCCCGCCTCGGCCTCTCAAAGTGCTGGGATTACAGGCGTGAGCCACCGCGCCCGACCTATTGGTTTCTTTTTTTGACACGGAGTCTCACTCTGCCACCCAGGGTGGAGTGCAGTGATGCAACGTCTCCCTCTTGGGTTCAAGCAATTCTCCTGCCTCAGGCTCCCAAGTAGCTGGGATTACAGAAAACTCTTGAGTTCTCCCTGAAAGGAGACTAAAGAACAATCCTCTGCAGATGTGTCTGAATCCTAAAATGAAC…	0
116	ENST00000671273.1	ENSG00000233922	lncRNA	1473	TCTCCTCTCTGAGCTTGTGGCAGACACGGCAGATACCTCAAGCATGGCTGGGCAGCAGATGCTGGCTGAGAGGAAGTGGCTGAGCCCAACTTGTCCCTCCTCAGACCCCAGAATTGCCAAGACCAGAGTCCTCCATAAAGACCTCACAAACAGGCAATCACTGCATGCTTTTCCACAATTAAATATGTGCACATCTTAAGGAAAGGACCTAACATCCTTCAGCAGTATCTCTTTCCAGGGCAGGGAGTGACTGCGTCAGCAGCCTCAAGTACCTGGAAACTGTCCACATCAGGCAAAGTGGTGGGAGAGACACAGATGTTTCCACCAGCATTTAAAAGAAAGGAAAGAAAATTATTGACAAGAAGCCTCCATGGTGGATCAGGCTTCAACGTTTTGATG…	0
117	ENST00000701201.1	ENSG00000232104	lncRNA	1473	TCCTTTTCCTGGACGCTTCAGGGCTCCGCGGCCTGCGCTAGACTGGAGGGTCCGCGTCACTCTCGCCCTCCTGCTTTCCGCGCTCTCACCCGCTCCCGCCTCCTGAGGGCACGACTTGTGGAGGAGCGCGGGCGGCGGGGCGTGAGCGAGCTGCCTCTGCCGCCATCTTAGAGAAGGCGAGCGTGGGGTGTGCGTGGGCGCGAGTCGGCCTCCCGCGGTGCCGCCGCAGCGTGGCGCGGAGAGGCAGGGGCATCCAGTGGTTCAAGGTTACAATAAGCTGTGATCGTGCCACTGCATTCTACCTGGGATGACAGAGTGGGACCCTGTGCCACAGAGTGAGACCCTGTCTCAAAAAAAAAAAAACTATGTAAATCCAAGAAAAAAAGAAAACAGCTCCTG…	0
118	ENST00000507387.1	ENSG00000250874	lncRNA	1453	AGTTTTATCTCAGACTGCTGTGCTAGCAATCAGGGAGACTCCGTGGGCGTAGGACCCTCCGAGCCAGGTGCGGGATATAATCTCGTTGTGGGCTGTTTTTTAAGCCCATCGGAAAAGCGCAGTATTCAGGTGGGAGTGACCCGATTTTCCAGGTGCCGTCCGTCACCCCTTTCTTTGACTCAGAAAGGGAACTTCCTGACCCCTTGCGCTTCCCAAGTGAGGCAGTGCCTCGCCCTGCTTTGGCTCGCACATGGTGCGCGCACCCACTGACCTGTGCCCACTGTCTGGCACTCCCTAGTGAGATGAACCCAGTACCTCAGATGGAAATGCAGAAATCACCCGTCTTCTGTGTCGCTCACGCTGGGAGCTGTAGACCGGAGCTGTTCCTATTCGGCCATC…	0
119	ENST00000686639.1	ENSG00000230798	lncRNA	1414	AAGTTGGTTCAGGGAATTGTCAACAAAGGGACGAGAGACGCGCAACTCCGCTCCGCACTGTGCGCCAGCATCCCCGGGGCACGGAGGGCGCTGCGGCCCGCCCGGAGACCCCCCCACCCAGGCTGGATCCGGGCCCTGGGGCCCAGGGAGCGGGTGGGTGTGAGTGTGGGTGGGTGTGAGCGAGTCAGGGCGTGGGCCTGGGAGCGTCCGCGGGACTGTGCGACTGTCGCTGCCCTGCCTTCCCCGCCCCCTCTCCCTTCCGCCCTTCTCCCCCCCACTTTGTCACACTCCTTAGACAGGGACTGGGCGACCTAGAACGAGGTTCCCATATCGTGTTTTAAAAAGCAAAACTTAGTCTCTGTTTTGCTTTTTGTTTCATTGTTTTTAGCTTTAAAGAGT…	1
120	ENST00000654838.1	ENSG00000230074	lncRNA	1410	ACTCACTCCTCCTCCGCCTCCAGCGCCACCTCGTATCTCCTCATTCCCGACATGTCCTGGGCTCCGAACGTCTCCTGGGGAGCGGCATGATTGAATCAGGGATTCCCTAGCCCCAGGTCCCCTTCTCCGTCATTCTCAGGACGAGGCTGCCCAGTTCTCAGGCAGAAAAATGTGAAAAGAGAGACTGGCCTAGCCTCCCAGCCTACATCTTTCTCCCATCCTGGATGTTTCCTGCCCTTGAATGTTGGACTCCAAGTTCTTCAGTTTTGGAACTCGGACTGTCTCTCCTTGCTCCTCAGCCTGCAGACGGCCTATTGTGGGACCTTGTGATCGTGTTGTTGTGGTGGTATTACTACTACTCAGCAAGATTCTGGTTTTACTTCTCATCTTGGGAGTTAC…	1
121	ENST00000670776.1	ENSG00000234593	lncRNA	1404	GGCAATCCCCTAATGTTCCCTTCCACCTTGTGGAAGTTTTGTTCTTTCGCTCTTTGCAATAAATCCCATTGTTGCTCGCTCTTTGGGGTCTCACTGTCTGTGCGAGCTGTAATACTCGCCGCAAAGGTGTCTGGCTTCACTTCCGAGACCAGCGAGACCCCGAACCCACCGGGAGGAATGAACAACTCCGGATGGGAGGGACAAACAACACCAGACGCACCGCCTTAAGAGTCCTAACGCTCACCGCGGAGGTCTGCGGCTTCACTCTTGAATGAAGCCAGCGAGATCACAAACCCACCAGAAGGAAGGAACTCTGAACACATCCGAAAATCAGAAGGAACAAACTCCGGACACACTACCTTTAAGAACTGTAACACTCAAATCGCGAGGGTCCACGGC…	1
122	ENST00000500929.2	ENSG00000245975	lncRNA	1396	TTCTTTAAAGGGAAGGCAGGAGGCGGACAGCTTGGCTGTGACCCTTTAGCGCTGGGTCGCGTGTGGCCCACCCTCGGCCTGAGGCATTGTTGGGTGGTTGGAGGTGGTTGTAGTATTTGGAAAAGAACTTGTCCCTGAAGGGCTCAGGGGACTTGGTTTCTCAGCTCCTAATATGGAAAATTAAGGCATTTCTTACGAGATGCAGATTTTAAAGCAGGCATATCTACTCGACGGCTTTGGATTACTGCACTGCACAAATTCCAGTCTCTGTCGGTTTTGGCTGAGAAGAGCTGTGCTTCTCACCAGCTACTGGTGAGACATTCGCCCTACAGGAAAGGGTCGGTATGATTGTGGACATTGACATGCGTAGCAAAAGAAAGTGGCTAATTTGCGCCAATA…	0
123	ENST00000457253.2	ENSG00000225173	lncRNA	1390	TCTGCCCGAAAGGGGGCGCGATCTGGCGGGTGCTCCTCTTCCTCGCTCCCCAGTCCGCGCCTCGCTGGGCTCAGCACCCCGGCCCCCGGCGGGACGGAGGCTCGGGTCCAAAGCAGTGGCTGCACCGACACGAACCCGTCTGCGTTTCTCCACCTGTCTTCCCTCGCCACCTGCATCTACTATGGTCTCTAAATGCCTCGCTTTGTACTTTGTGGCTTTCTGGCAGCCCTTTAAAGCAGCGGTGAAAGAAAGGAGAGAGTCAAGACACGGGAGAAAATGTTTCATCCCGGGTTCTTCTAGTGGTGCCCGCCTTGACACGACTCGGGGGACTGCCTAAGCAAAAGGTGGAAAAGATGGAGCTGGAAGACAAAGACGGCTCCGGATTCCAAAACTTCAATG…	1
124	ENST00000530198.1	ENSG00000255176	lncRNA	1388	GACAAGGAAACTAGGAGTAGGAGAAGCTACACATTTTGCCCAAAGCCTCCCATTATATAAGCTTCAGAGTCAGAATTGGAACCCAGGCCTGTTGGCCCAAATCCCACGTTCCTTCGACTGTACTGCACTGAGGCTAGGGGCGGGCACTTCTCTAGCCTCTTCCTCTTTCTTTCTGGAGGGAATGCGGTAGGGAGCTGTAGATCAGCTAATCTCATCCCTTTGGGGTTCTGGTGAGTATAAGCTCCAGGGAGTTTGGGAGGGCTTGGCAGTAGTGGATTCCTCTTCCCACACCCACCCTGCCTCCTGGGAAACCGGAGCTCAGCCCCTAGGACCTGGGGTGTCACATTCTTCCCCATGCTCCTCCTTAGGAACCTTATCCAGCTTTCATCCTCAGACCCT…	0
125	ENST00000692869.2	ENSG00000224505	lncRNA	1367	GAGGAAGGCGACGAGAAGCTCGGCGGCCATCGCCGCCATTTTGGGCTGGGAGGAGGCAGCGGAGGGACTCGCTGCGCAGTGAGAGCACCCCGTGGGGGGTGGTCCGGGCGCGGGGAGAGGCCGGGCCGAGTGGGCTACCTGAAGTGGCGGCGCCGGGAGACGGCGGGAAGTGGGACCGGGGGCCAGGGAGGGTGAAGGTTGGAGTCTCCTCGGCCGAGCCCGGTCCTCAAACCGTCCCGGCAGCCCCGCAGCCTCGCCTCTCACAGAGTGCGGGGTTCTTCGGTAATTACCGCGTGTTTCCCGAGACCCCAGAAGGGGAGAGGCTGGTGAAACGGCTTCCCTCTGCGGTCTTTCCACAGGGGCGCGGATCCTGAGGCCGAGCTCTGCCAGCTTCCCTCC…	1
126	ENST00000668558.1	ENSG00000237311	lncRNA	1362	TGAGCCTCAGCATTCTTATAGGTGTAACAAGGAAGTGAGACTTTTTGGCCTCTAAAAGCTTTTATAACTTGGAGAGATTAGTTGATCTAATCTATGACCCCATCCTCCAGTTAGGAAGCTGAGGTCCTGGAAGACAAAGTGCTTTTATCTCAGGTTGCCCAATGGATAAGTACATTACTTTTTAACTCTATGCCTGATTGACCAAGGTAAAGCTGAAAGAGTCTCATCTGAACTATAACCCAAGTGGGTAAGCCAGTCCCTTGGCACTGCCCAGGAAGAAGATATGGATGGGAGGACTACTCCTTCTTGAATGCAGAGGATAAAAGTTATCTGGGAGCTCTTTTACGATTGTTGGAGAAGATAGGAGAAAGTGAAGAAGGGAAGAAGAGAAAAAAACAG…	1
127	ENST00000528514.1	ENSG00000255495	lncRNA	1361	AGGAGGCGGGACCCAGAGCAGAGCCCAGGAGACAGGTCTTAGGGCGGGGCTAAGGCCAGGCCCAGAGAAGGGCTCAGGAGGCGGGGCAGGGGCGGGGCGTTGACTATGTCGTAGAACATGGCCAGGCGGTGCGCGGACTCTGGGAGGCGAAGCTTAGGACGGGCCCACTTGGGGAGGGGCCCAGTGCCCGGGAGGCGGGGCCGAGTCCGGGCTGGGCTGCGCTCAGGAGGCGGGCCCTGGGAGGCGGAGCTTAGGGAGGGGCCGGTGTTGGGAGGGACCCAGGGACTGGGAGGCCGGTTGGGGCTGGGCTCAGGGGCCGAGACCTAGCTGGGCTTGGGGCGGGGCCGAGACGGAGCGAGGGGTCCAGGGTGTGGGAAACGGGGAGGGGTTTGAGGAGGG…	0
128	ENST00000501133.3	ENSG00000246560	lncRNA	1351	AGTCCGCCAACGCCGCCGTCCCGAGCACAAGACCGATGTGAGGCCGAAGCCAGACGGCTTGCTTCCCACGTCCGGGGCCGAGTGAATACGTGTCAAGCCCTTTTCCTTCTTCTCGGAACAGCACCTTCTTACTAAACAGATCGGAGATTGGACCAGGAGGGCGGGGGAGGGAGGAGGATCATGAGCTGGGGGGAGGGTGAACGAGTGGCGGAAACCCTTAGGCTCAGAGAAGCATCGAGAACCGGAAGGAGACCATGGGAGGAAGGTAAAGGAAGCAGCCGCTGCGCGATCCAGCCCCACGCCCCTCCCCACAGCGTCCCCCAGTTTCCTCACTTGGTATCGAGGAGACGACTCTCGCGAGAACTTCGTGGCTGGCTAACCGAAGCGGTAGCTCTGCAA…	1
129	ENST00000451564.1	ENSG00000233338	lncRNA	1349	AGTCTTACTCCGTTGCCCAGGCTGGAGTACAATGGTGCGATCTTTGCTCACTGCAACATCCACCTCATGGGCTCAAGCGATTCTCCTGCCTCAGCCTCCTGAGTAGCTGGGACTACAGATGTAGGCGAATAACATGAACATTGCTTCATCTTTGTTCCACAAGTTTCTGAGACAGCACCGACTTCACACATTCCTGGGCTGTTGCCAACAGTAGGCCTGAAGAACCACTCTTGGGGCCTTCCCCAGCCCTGGACACAGCCCTTTCCTCTCGAGTGGATGACCAGACAATTCATAAGGCAGCAAATGGCTTCCCCATACTGGGGCTGCCGCGAAGTACCACATATGGAAATAACGTGCAACCCTGGAAAAAGCTCAAGGTCTGGGAAAACACCAAGTGCC…	0
130	ENST00000665679.3	ENSG00000234327	lncRNA	1334	AGTCCAGCGGCGTCAGCGCTGCGGAGCAGGAAAGGGTCCCAAACGCAGGGCGGCCATGCAGCGTGGCGCCCACCTGTCCCTCTCCTCGAAGCGCTGAGCCAGCACGATGCACATAAGGGAAGGAGGAAGGTGGCTTGAGGGCAGTGACCGAGCGGACAGCGGAAGCCCATTTCAGGAGCCCCGGCAGGTGTCTTCTGGTGGACCCAACTCTGTTGGTACTTGTCGTCTCCAAAAAGTCCCCAAATGCGCTAGAGGCCAGCCAGCCCGGTATCCGAGAGGGAAGGAGGTGGAACGCATCAGAGGCCACGAAAGGAGCACAAAGGGGGACCGCTGGCCTAAGACAAAGGAGGCGCGAGGAAAAACGCGGAGCTCGCGTCTCCCAGGGTGATGCCCGGCGCC…	1
131	ENST00000434547.1	ENSG00000224418	lncRNA	1278	GCGGGAGCCCTAGGCCGCAGCCGCCGCCTGTCGGCCCGGCCCGGGTCCCAGCTGCTTCGGTGTCTGGGTGAAGTTTCCAGCCAACCCAAGAAGGAAACCGAAAGGGAAGAGGCCGAGAGAGAGGTTAATTCCTAGTGCTTTGGTTACCGAAAACAGCCCGGCTGGGACTGCTGGGCTGGGAACTTAGCTAAGCAGTGCGGAGGCTGAACCCCACCATCTCTGGGATCCGCAGCAAATCAGAAGCCCCCACCCACGATAAGGGGAAAATGGGGCGCAGAGGGCAGGGAGGAAGGGAAGAGAATGGAAGGAAAGCGCGTCTGGACTTTGAACTGCAGCCCTCTCCCTCTTTCCCTTGCCTCGGAAGCTCCAGGCCCACTCAGCACCAGTTCTGTCTCCTCT…	0
132	ENST00000524499.2	ENSG00000255224	lncRNA	1269	TGTAGGTGCACAAAACAAAGGGTTTATTGTAGGGCGAGAAGTACCGCGTGGATAATAAGGTCGTCTGGGAAGGAGTGACGTCGGAGTAGAGCTGAAAGGAGAGGGAGCGAGTGGGGGAGTGCCTAGCACGTTGAAGAGCCGCAAAGAGGAAGGAGGGCGCAGGGACAGAGGCCGATGAGAAAGGCAGGACCACCGCGCAGCACACTAAGGACTTGCGTTTACTCCGAGTGAGATGCGGTGCTGAGCATCGGCTGTGTAGACTGAGGCGCGCCGGCCGTTGCCCCTCAAGTCCCCGAGCCAGCGCTCAGCCCGGCTGCCCCGCAGCTCCCACGGCCACACGATTCCCCATCCCGCGCGCCCACTCGCCTCGTGCGGGCCGTAGACCACAGCCAGTGCCTT…	1
133	ENST00000412353.3	ENSG00000226009	lncRNA	1261	CTCTCGTTCTTAAAGAGATAGGAAAGAACTGACCTACTTTCTATGGAGATTCTTGTAATAGGTGGGCTCATTACATCTGCCTAACCCAGGCTTGGTTCGGTAAAGACACCATTCCAAGGAGCTCAGCTCACCCCTCTGCCTTGAATCATTTTCCCCTAATCCCATTTAAAATGTAATCATTCGTTCATTCCTTCATTCAGTAGACATCTATAGAGCTTGCCTCGTGCTGGGCTCTAGAACACTATGAGCTCACAGTACGGTGGTGGAGACAAGCCACCACACACGCAGTTCCCACAAGGTGTCCCCAAGAACTTCGGAGCTCAGAACAGGTGATACTCACTCCTCCTTTGGGGAGAGGCCGTGGGCATGGCTTCACTTTTCAGCTGGATTATAAAGGAT…	0
134	ENST00000660589.1	ENSG00000226465	lncRNA	1237	TAGGATACAAAGAAAGCCTGCAGCTACCAGGTCCACGGGCTGATAGCCCCACCTCTACGGAGAAGGCTACACGGCGCATGCTCGAAGGGCGTGACAAGGGGCGGGGCGAGAAGGAAGGGGCGGGGCTGAGGGGAGGGGTGGGGCAGAAGAAAGGGGCCGTGTGCGCCCACATACTGGAGGATCAACATTATCATGGCAACCCTGAGGAGGCTGTGAGAGTCTCTGGGGTCCTTGCCGGCCTGCAGAAAATCAAGCTTTGAGCGGGAAGCTTCGAGGAGACACAGTGTCACAATTACAAGGTGAGACCAGATGCCCTGGCCCCGCTGTCTCCTCGCAGGCAGGAGAGGTTTGGGAACACCCACGCTTCCCTCAGCAAGGCAGAACTGCACTGGACGCATG…	1
135	ENST00000657194.2	ENSG00000248275	lncRNA	1170	ACGCTCTGGAGAGACGCTCTAGGCCGGCGGAGGACCACGTCTCTATGGTGTGCCGGGGGCCGCGCGGGCCGGGAGTTGGGTGGGCTGGGGGACAGGCGCGCCCGCGCCGCCCGCTCCAGCTGGGCTAGTGCTGCACATTCCGGCCAGCCCCTCCTCAAGACCCCATTCCCAAGCCCCTTCTCAGCTCCCTCGGGCCGGCAGAGCGGCTCTGATCAGTAAAATGCTGTTGAAGGCCCACGGGCATGACTGCACCCCTCACTAATTGGTCATTGGTTTGGGGAGGACACCACTGTCCCAGTGGAACCTTGAGCACACCTTGGAGCCCTCCTCTTCCTCTCCGGACCTGTGCCAAACTGTGAGTGGCACAGAGCAAGGACTGTATGTGTTCTCTTCTTTGTT…	1
136	ENST00000412321.1	ENSG00000226308	lncRNA	1166	GTTTACTGAGTGCCCACGGGGTGCCTAGAGCCTGGCGGGACGTCGCGGGGATGCGGCTGGAGGAATCGGAGCCGGCCCTGCCCTCTCGGCACTCGCGGTCCGGACCAGGAAGGCGGCCCGAGCAGGACGGGTGGGCTGCGGACCGCGGTGGGAAAAGTTGGGGGAGCGCGGAGGTGGCGCGGAAATAGAAGGCTTCCTGGAAGCGGTGACCCTTGAGCCGGTCTTGCCCCTCAGTCCCTGTATCCTTTTAAGCCAGCCACGCTGACCCCTCCGCGCCTCCCTGAAGCCGTTGCCAGCCTGTCTCTGCGCTCGCCATTCCCTCCGCCTGGACCTCTCCCCACTCACCACCTCCCGCCCCCATCAGACGCTGCTTTCTCCTCCCAGAGACCTCCAAGACCT…	1
137	ENST00000528660.1	ENSG00000255471	lncRNA	1156	TTCCAGGTGACCAGTGGTCCTCCTTTCTGAAGGCTCTTGCTACAAAGGAAAGATGAGGATATTCTATTTCTTGATCCCTCTCAGCTACTGGGAGCTGCTTTGTGCCTTGGAAGCCTCAAGCTGAAATGGATGTCAGCCTCAAGTTTAACTCCAAGAGGGTTCACCTTGTTTCTTTGAACAAAATGTGCTGCCTGTTGCTTCCCTTTGCCAGGAGTGGTGTTCCCTTTTCCACAGGTCTGGACCACAGTGTCTCTAGCTCCCGCTCCTGGATACTTGGTTACTGTGTGTTTCGGTAAAAAAGCATCCACAACATGAATATCCACTAAGCTGTAACAGGGCCTGCTGCAACTATAGTATTTCCTGAAAAAGTATCAACTGCCACAAGGGCCACAAATAAAG…	1
138	ENST00000602429.1	ENSG00000251661	lncRNA	1151	CTTCGGAGTTCGCCCCCTTCGGGACTCGCCTCCGGGAGACCCCCGAGGGGGAGAGGGCGCTTCCTCCGCGTCCATCGCCCTTGCCGCCCCTGGGAGAGCTCTTGTCAGAGCTATTAGCTCTGCTTTCTAAGCAGAAGTTTCTGCAGACAGAGACGGTACCTCTACTGCTGAGTCCAAAGTCACCGCGGCATACCCAGCTCGGCAGACTCCCCTTAGTACGAAACTGCTTCCATCAGTAAAATATTCAATGTCCAGGTCCCCGAGGGGCCAATCTGTTAAATCTTTCCAGCTTGAGAACACTTTATCTACCACGTCCACACAGCAATGAAGGGGACTTCCTGTGTAGGGTCCAGCCCTACGGGGGCTTAGCGGGTGTTCTCCCCGTGTGCAGAGACAAGA…	0
139	ENST00000703021.1	ENSG00000230257	lncRNA	1129	GACGCCATTTTAGGCCTTAGCCTGCCTGCACCCAGGCGCTCATTAAAACAGCAGGTTGCTCCACACTGCCTCGTGTTGTCTGTTGGCACACTCTCAAGAGTTTGAACGGATACAAGAATCTTTCATCTGGTGCCGAAACCCGGGAGGGGCTCCGGTCTTCGTCCCCCGTGGACCTACCCCTCCGCCCCAGAAAGCAGGCCACAGCAGCCGGACAAAGGAAGCTCCTCAGCCTCCAGTTGCTTCTCTGTGCATGCACATCAGTCACTGATCTCACCTACTGGATGCCAGAAGAAATGGGAAGACATTAAGGTTTATGTGCTAATATTTGAGTCCTTTCATGGCATTTACATGGCAGAGCCAAAAGCAGAAGTTGACAACCATCAGAAGCCAAACCAGCCC…	1
140	ENST00000429872.2	ENSG00000237181	lncRNA	1124	AGTCTTCCCGGCAGCAGTGAGCTCTGTTCGTTTTTCTGAGTAATATGGAAATGGCACGGCTCAGCCACACAAGGGCCTGGGCAAAGGTCACGGCCAGCAAAGAACACAGCCTGGGTCCTCTGAGTCCCGAGTCCACGCGATCCTGACCCGTCCACCACCCTCCTCGAGACACGACAAGTTAGGCGGGAACATAACCTGGGAGCCCCATGTCGGTTTCAGGCTCCACAAGGGATCTCTGGGTAAAGGGTTTGTCTCTTCCACATCTGTTCATTTAGGAGAAGCAAAGAACATGGAAAGCAGAATTCCTGGGGGTGGCCTCAACCCCAAGCCCTGCCGATGCAAACCGGCACCTTGAAGATGCCTTTGGAATTTAACTGGAAGATTTGAATGACATGGGCA…	1
141	ENST00000670424.1	ENSG00000250453	lncRNA	1114	ACACTTCCTGGTCCTCTCTGGCTGCGTCTGAGGGCCTTAGCTCTGGCCAGGGGCGCTGCAACGGGCTCAGCCTTCTAGGGGTGGCGGGTGAAGGCCTACACCTGCCCCAGGACGGCCAGGTCCACCAGCACCTGCAACAGACGGAGAACTGAAGGAGCATCTTGAAGCTGTGGCTGTCTTGAAGGTGTCGCCGCTTGTCCTCACGAGCACCATTTTGATTCTCGTGCCCTGTGTGCATGGGTGGCCAGCGTTGCTGGTAGGGCTCCTGCACGCTCAGAGTGGCCTTGGCCAGGAAGTCCAGGGTTTCCGCAGGCAGAGTGTATGAACAAGATGCCACAGACATGTGAGAAATGGAACTTTTGACAAGATCTGTGAAAAGAATGGTATTTTATTGTATTA…	0
142	ENST00000540968.2	ENSG00000256546	lncRNA	1055	AGTCATTCTGTGGAACTTCCTCTGTGTCTCTCACTGGAGCCGCCTAACTTCCTCTCCCACCTCCCTTCATCAAGGAGCAGTCTCATGCCCAGGAGCTAGAAATGTAGGCTTTGCCGGCATTGGTTGAGCTGTGCTGGGCCCTAGGCAGCGATGACTCAAACTTGACCCTTAACCCCCAGGCAGGGGTCTCCCTCCCTCCCCGTCCTTAAGTGGGGCGGGCACTTAGCCCAGGGTGGTGATATGACCCAGTCCTATCCAATCACCATGGTCCCGCCTCCTGGCTACCACAATTGGCTCAGGGATGAGCACGTGGCCCATAGCAGCCCAGTGAGAGTCAGCCCTGGGTGGGAACTGGTGGGAAAGAATTCTGCTGGAGCATCTGGAGTTGCTCAAATGGAG…	1
143	ENST00000399966.9_PAR_Y	ENSG00000185203	lncRNA	1054	CGGCAGTCACTTTGCGGCCACTATGAGGACTGAGCTTCCTCTCCCCAGGACCCGCATGGGAGAGACCGCGGCTTCGAGACACCTGGGGACACCTGGGGACACCTGGGGCGGCGTCCGCGGTGAGGACTGGGAGACGCTGCTGCATCTCCGGGACACCACTTGGGGCCGAGGCCAAGGACCCACCCAGGAGGGGCCATGGCTTCGAGACACCTGAGGAGACCTGGGGCCACGTCCGCGATGAGGACATCTCTGGGACACCTGGGGCTGCATCTCCGGGACACCTGGGGCTGACCCTGGTACGGGGAAAGGAGGAGGAACACAGAGATGCCCTCGTGAGGTCGGGGACCAGCAGGCACCGCAGTCTAAGGCCAATGAAACAGGCGCCCCTAGATGAGTGCT…	1
144	ENST00000435789.1	ENSG00000238178	lncRNA	1037	CAAAGACCACCTCTACGTTCTCAGTGCTTCTCCGGAGGATCTCAGGGAAGTGCTGCTTGTACTTTCTGTTGATAACCTTCAGCATGGCTTCCCTCGTAATGGGCTCTTTCCTTATATACTTGTTGAGGAGGAACTGCACCAATTCGCCCGTCTTCGTGTTCAGAAGATCTCTTCCTGTGCTCTCAGAGGAGGACGGGCCATGGAAGGAGTTGGGACTTTCCCCCTTTTGGCCCTTGGCACCTTCATCAGAACTTAGCCTGGGACTCCTTTCTCCGCTGACCTGGGGCAGCCAGTCTTGCAACCAAAGCCCTCTGCTGAAACGCTCCGTGCAGCCCTGTCTACTGAGGGCTCAGGATCTTCACCTTGCTACTTGACCAGTCCTGGGACTCCATCCTCAGC…	0
145	ENST00000425669.1	ENSG00000240291	lncRNA	1028	GATCTAATGTTTTAATTTGTAAAGTGTACAAGTCATTTTTAATGTTAAAAATTAGTGAATCTAACAAAAGGAATAAATTAGCAATATTTGATGTGGTTATGAAAAGTTGTTTTTGTTTCTAGGTTCCTAGTTTCTTAAGGATTCAGGGCATGGGAAGTAAAACATTGACTATGTGCCAATAATGGAGGTTGTCACCAGGCTGGAGTGCATTGGTACAGTCACGGTTCACTGCAGCCTCCACCTCCTGGGCTCAAGGGATCCTCCTATCTCAGCCTCCCAAGTAGCTGGGTCTACAGAACAGAAACTTTGGTTATAAGAAGCACTTCTGGGTTCTGACAGACAGTGAACCTGCTGGAGTCGGTGGTGGGGAGGAATGGTTCTTCTTCAGCTTGGGAAGCA…	0
146	ENST00000500590.1	ENSG00000245261	lncRNA	980	TCTTTTCTGCCCATGTGACTTACCAGTCAGTAAGCAACCTGAGGACAGGACTCACAGTTTAGACTCAGCATCAGTGCATTAGAGCTGGAGAGAGCCTGGGAGAGCCCTTGCTCCAGTGACCCCAATCCCCTGATGCCCACTCTTAGGATTTCAAATCCCTATCTGGGAAGTACAGTCTGGAAAAGTTCCCCAAGTGATTCTGATAGGCACCTGACCAAATACCCTTGATGTGGGCTAGCCAACCCCTTTATTTTGTAGGAATCCCCAGGAGGTGAAGTGATAGGGTCCAGCAGCATCAGGCAGGTTGGCCCAAAAGCCGGGATGTGCGCCCAGGTCTAACATCCATTCACCCGCTTTGCTGCCTTTCCTTCTGGACTCGCCCCAGGGCAGGGGCTGTGC…	0
147	ENST00000501579.7	ENSG00000245534	lncRNA	972	ACATAGTGGGCGGGGCCTTGCGTCTTGACGGCTGCTCCCCTCCTTTCCTCCCGCCACAAGCGCTCGCTGTGGTTCTGGCAGCGAAGTGCGAGACTGGGCTCGCCAGGCGGAAGTGGTTGGAGACTGCGTGTTTTCCTAGAAAGTCCTCGACCTTCGTCGGGGAGAGGAGGGGAGTGATAAATTGGAAGGCGGACAAGCGACAAGTGCGGTACTGGAAAGACCCAAACATACTTGGTTGTGACCTCAGGACTCAATAAAATAAACAGCTGGAAATAAGCAGACTAGTGTAAGAGTGAATTGAAAAGAAAACCCAAGGTCACATCTCCCAAGAAGCAGTAATGTTCCAGCAATAAGAAAAGGACAGTTTTTTGTCTTTTGCATGGTGAGCCTTATATGAAT…	0
148	ENST00000501830.2	ENSG00000247728	lncRNA	970	ACGAAGAAACCGTTCTACGGAAGCCCAGTTGAGACAACTTGAGACAGGATTCAGAAACGCTGATTTTAGTAACCTTAACCCTCGGCCTTTGGTGGGAACTTCGGCTCTGTGGGAATTAGTCTTTGGGGGACTGATGGTGATGCTGAAATCTTATTGCGTAGGAAATTAAGTACAACAAAGAAGACCCGTCGTGAGAGGAGAGTGCGGAAGAAATGCGAAGTCTACGGGAGGTGGCAGCTGCAGAAGCTTGGTGTTGGATTTGGAGTTAGGAGACCGGGAGGAGCCCAGCTTCCGGTCCAGACGGTTATCTTGTTGACTTGCACGACTGCAAACGCCCTGAGCTGCTTTTGCAGTCTGAAACATCAGCGATCCCATCAAAATATTCTGTTTCTTGGGATA…	0
149	ENST00000667898.1	ENSG00000237643	lncRNA	930	CATTTTCAGCCTCAGCACGCCTGCACCCAGGCGCTCATTAAAACAGCATGTTGCTCCCCACTGCCTCGTGTTGTCTGTTGGCGCGCTGTCGGGGTTCGAACCGATACAAGAACCTTCCACCTACCTGGTGCTTTGGCCTCATCTATAAGCTTTTCCACTGTCCTGAAACAAGATAGAGAATCTGAGTGGCAGTGTCAAGGAGGTGAGGAGAGCATAATTTCAGAGTGCGACGTGTGAGGTACTGTCTTCAAGATCAAGATACTCAGGCTGATGGAGCCTCTACCATCTTCAATACATAGTTTCTCAGGCTGCCCTGAGAATTAGCATCTAACCAGCAAACAGGGAACAAAAGGAGAATATACATGGGACATTTTAAGTGGCACTCATTACTTCCACTAA…	1
150	ENST00000431985.5	ENSG00000228043	lncRNA	928	CCCGGATTTGCCGCCGCGCTTGGGAAGCCGCCACCGCCGCCGCTGCTGCATGGCACTAGGCTCCCGGCGGGGCAGGTTCCGCAGCCGGCACCGCTCTGGCTAGGCGCACGGAGGCGCCTTGCTTAGTCTGACCCTTATTTGGCCAGGCGTAAAACTTGTCCTGCCTAAAAGCCTACTGAGACCTCCTAACTGGTCTAATCCGCGGGAGACGCCAAAGGCGGCGGCCGTTTGTGCGCACAGGATTTTTCTTGGAGCTGTAGCAGTCTAGGAAGCCAGGGTGGAACTTTTGCTAAGCTCCCGTTGTAAGCCCAGAGCTGTAATAACTGCTGAGACACAACCAGCAGTATACAGGCTCCAGTTGGAAATCGAGAACTTTCCAGGGCTGTCACCCAGGCTGGA…	0
151	ENST00000654121.1	ENSG00000237310	lncRNA	926	AGAACCAATCGGAACTCGAGGCGCAGCGGCTGGGTATTCCAGGAGAGCGCATGCGCAGACGCATGGCCACAGACTGCCGGTCAGTGTCAGCAGGCGGTGGGTTAGGGTCCGCAGGCCCAGACCAGGCCGCCGACACCAATAAGCTACAAGGAGGAGCTTTACCGCTGCCTGTACTACTACTGCCTGCGCTACTTCCCAGCCTGCGGCGTAGGGCGCAGCAAGGGCCTGACGCTTAGCGAGCAGGCGCTGCGCACCAAGCGGCTGTCGCCTGGAGGGCACGTTCAGGCAGAAGCTCCTCAGTGGCCACAAGTCCGCTAGCTCCGGCTACAGCCCTTGCCGCACACTCGCGTCACCTGAGCCTGTGTAGGTGCGCCCCCCAACTCCTCCCCCAGCCAGGTC…	1
152	ENST00000444042.2	ENSG00000225506	lncRNA	921	GAAGTTGAGCTTCAGGCGCGGCTCTTCCCCGTCACACTGGGACCGGACGCATTTCCATGGCGTGGTCCCAGGAACCTCTCAGAGTGAACTGAATTGGATGCAAGATCACGGTGCGTCAGAGCTAGCAAGATCCTTAGGATCATTTAGCCTGGTTTACTAATATTACACTATGGAATTTAAGCCCAAGGAATGGAGAGTACCCGACGAGCGTTATGTAAGGAGTCGAGTGAGAAGTAAGCTGGATGCTCTGCTTGGCTGGCAGGTACAGAATGTGCCAGACCCATCTGTACCAGCCTGGATCTCTTGAGGCATCAGCACAATGGACCTGGCCACACCAGTTTATTCCACACCGCTGAGGCTGGTCTTTGAGGAATCACCACACTGTCTTCCACAATGCAC…	0
153	ENST00000366153.2	ENSG00000203327	lncRNA	916	TTTTTTTTTTTTTTAGTAGAGATGGGGTTTCACCACGTTGGCCAGGCTGGTCTCGAACTCCTGACCTCAGGTGATCCGCCCGCCTCGGCCTCCCAAAGTGCTGGAATTACAGGCATGAGCCACCGTGCCCGGCCTTTTACAGATAATTTTAAGTCAAACTTTGCATAGTTTTCCAAGTTGAGTTAAAATTCTCTATGAAAATAATTTATCTATCATTTACCAAATGTAATACTGAAAATATGTGAAAGATACTGATTCACAGATTCAACAAACCCAAAGAATCCCAAGCATCATAAATACGAAGAAATACTCAACTAGATTCATCTCAGTGAAGTTGTCAAAAATAGAGATCATAAAATTAGCATAGAAAGCAGCAAAAATTAGATACTTTCTCGTCCA…	0
154	ENST00000513955.1	ENSG00000251487	lncRNA	898	AGAATAACACTAATGGACATGTAAACACACATCGATAAATACAATACAATTAGCCCTCCAGGAAACTCTGCAAGGACTCTGCATTTCATCTGGAGAACAATGGACTGGAAGAGTACATAATCTATCCCCTTCACATCAACACACAAGCACTGATATTTCTCTGATATTTGCTGCTACAACCTCCCCAGATGCAGCCACAACTTACTTTGTTGTTTCTTTACACTGAACACATACCTTAGCTGACCTTGCTTCCTGAAGTGCAAATTGCGCAAATGTAATCTTTGCAAAATTCCTCATATTCCTCAAACATTTGCTCAAACTTCATCATTTTTGAAGACTCTGATCACCCTACAAATGCTACAGACATCTACCAACTCAGCATTCTATTCATTTAATTAC…	0
155	ENST00000415357.1	ENSG00000231689	lncRNA	881	GGCTAATTTTTTTATTTTATTTTATTTTTTATTTTTAGTAGAGACGGGGTTTCACCGTAGCCAGAATGGTCTTGATCTCCTGACCTCGTCATCCGCCCGCCTCGGCCTCCCAAAGTGCTGGGCTTACAGGCGTGAGACACTGCGCCCGGCCCATACTACTACTTTTTTAGGAGGAAAGGAGGGAATTTTCCATGAGTTTGAATCCTACAAATGCCACAAACAGCTTCTGAAGCTGAAGCCATGACAATGAACTTCCATGACACAAAGAAGATGAGGAATTGGAAGGGAACAGTGCAGGAGAAACACAGTGACATTGTGTCACAGTAGGTATTTATGCCTGCTATCCTCATCCGAGATAAGGTCAATAACTTCTGCTGGTGAAGCCCAAGTCTGCTGGGG…	0
156	ENST00000530430.1	ENSG00000254560	lncRNA	879	AATCAGCGAGACTCCGTGGGCGTAGGACCCTCCGAGCCAGGTGCGGGATATAATCTCGTGGTGCGACGCTTTTTAAGCCCTTCAGAAAAGCGCAGTGTTCGGGTGGGAGTGACCCGATTTTCCAGGTGCCGCCCGTCACCCCTTTCTTTGACTCAGAAAGGGAACTCCCTGACCCCTTGCGCTTCCCAAGTGAGGCAATGCCTCGCCCTGCTTCGGCTCGCGCACGGTGCGCGCACCCGCTGACCTGCACCCACTGTCTGGCACTCCTTAGTGAGATGAACCCGGTACCTCAGATGGAAATGCAGAAATCACCCGTCTTCTGCGTCGCTCACGCTGGGAGCTGTAGACCGGAGCTGTTCCTATTCGGCCATCTTGGCTCCTCCTGTAACAATTTCTTGA…	1
157	ENST00000670221.1	ENSG00000235335	lncRNA	877	CTCATTTTCTCTTGCTGCCGCCAGGTAAGAAGTGCCCTTCACCTTCTGAGGCCTCCCCAGCCATGTGGAACTCACCCTCGCTGTTGGTCCCTGCAAGCTTCAAAGAATAAAAGGCAATGCAGAGAAGGTCCTCTCAGATCTACCATGTGAGTGCACACATCCTTCCAGTCAACCAGAGATTCTGTGCATTTCTTCTGGAGAGATCTGATGCACAGTGATAACTCGGCGATACCTACACAAACTGTAGGCCATTTTCCAGTGATTGAAGCCACTGTTCTGGAAAGGATGTATGCCCAGCTTTCGAAGACACAGTCCCACATATACGTCTTCAAGGTGAAGCAGCCTTGTGTGGAGTGAGGTCTTGTAAATGAGTTCAGCTACATCGGCTGAAAAGATGTA…	1
158	ENST00000415195.1	ENSG00000235781	lncRNA	851	AGAACGACCGAGTTTCTCTCAGCCGAGAACTGTGGCTGCCCCTCCGGTGAAAACAGAGGAAGTGGGAGCGGCAGGAAGCGCTTTGGGACCAGGGCGACCCCTGAAGCGTAGAGGAACCAGGTCACAAGCATACGTGAATGCTCACATTCCATAGTTATCAAATGTATTCAGGTTTAAATTTTACTTTTCTAGAAAAAATGTAAATAATCCGTTGAGAATATTTAATGAAAAATGTTGGTCGTATCTTTATCTGGTCTGCGGCTCTGTCCCTGTTTCCTGGATAGGAGACTACGTCTGTATCTTGTATCACAGGAGGCACCTTCTTCCTGTTTCCTGGCACAGACTTTAAATCTTAGTGCTCCTCACTCTTTGCGTCTACGCTGCTTTTATGAACTGTTA…	0
159	ENST00000413035.5	ENSG00000231871	lncRNA	839	TTCAGGCGCGCCTCTCCTCTCTCGGACTTTCACAACCACCAGCGACATCAATCTCTCGCTTCCTGCTCCACTTCTCGGCGCCCACATCTCCAACTGGCTCAGGCTCCCCATGTCCCCAGCCGGTACGGAGCTGCGGTCAGCGGATTGTGCGGCTGAGCCATCCTCGTGACGGTCCCGCCTCACTCACCCTCCGTCACCTCCAGCACCTTAATCTGTTCTTCAGCAGCCGCCCGCACCTCCTGTACTGGGGATAGGATCCCGGTGAGCGTATCCACTAACGCTTCCTTTAATCCTTGTGCCACTGGACCCGGCAGCCCGGAGGCCGCACCAGCTGCCGCCGCCGCCGCCATCTTTTCTCCCCTCAGCCCGCCAGCCCCGCGGCCGGGACCCGCCACCGAA…	1
160	ENST00000670440.2	ENSG00000224046	lncRNA	836	TGGCTGTACGCGTCACTTCCGGCTGTGTCGGCGCGCGAAAAAAGGTCCTGGGTTGGAATGTTTGTACTGGTCTGTGGCGGTGGTTGTCGGCTGTCCTGCCAGGAAAACTCGGCACTGACTATCCCACTGCTGATGCTGTAAAAGAGGTCCTTCTGCTATGACGCAACTGTGGTTCCTCTGGTTCTGGGGACACTTAGGCCTCGCGTGCCGATTTTCATAGTTCCCTGTGGCTCCGAGCCGAGGGAGCCGCGGTGTGGAACGGAGGGAACCAGTGATCTCAGTGCTGAAGAAAACAGGGAGTGTGTGTCTTCATACTTGATTTGCCTTACCGCAGGGGCATAATATGAGATATCTGGGCGTGTTAAGTCGTTCTTGATGAAATGTGTCCTCTGTGAATGT…	1
161	ENST00000629810.1	ENSG00000236723	lncRNA	835	GTCATGAACAGCATACCCAACACCAAAGCCATCAGAGACCACAGGGGCAAAGCCCCCAAGGTTCACTGCTGGGCTGCTCAGTGTGCTCGTGGACAGGACATTGTGGTTTATCTGCCCGTATGCAGGGTCCAGGTAGAGCTCAGGCAAGATGATCCCTTTGGCTGCTGCCAGATGCCGCAGAGCAAACAAGTGTCGGTCAAAGCCCTGGCCTGTGAGAAACAAAATGGAAAACCAGAGTCTCAGGATGGAAAAGGACCTCAGGAAAACCTCCCAACTCACCACATGGACCAGGAGGTGTCTGGCCTTGTCATCAGTGAAGAGTTCATCCCGACTGGGTTTGGGTAAACGAGTTGAGTTGAAAAGCCGAAAATACTGGGACATATCCAGGGGATACGCATT…	0
162	ENST00000503441.1	ENSG00000250764	lncRNA	834	GCATTGATCTTTTTATGTACTGATTCACGAGGACTTAAGCCTATGATGCAGTTGTTTTCCCAGTCTTGGGAGCTGGCAGATGCCATTACCCAGGTCAGGAGATAGAACCTTGCCAGCTATACCCTGAAGCTGTTCAAGTCTTTCTCCCAATTACAGTCTTCATAAGAGTTGTTAGAAGGACTGAATGAGATGAAGTAGAGGAAAGTCTTCTAGGACAGGGGTCCTCAACCCTTGGGCCACAGACTGGTGGCAGGAGGGCTGCACAGCAGATGGGATGCCTGGTTGCAAGAAAACAAGCTCAGGGCTCCCACAGATTCTACGTGATGCAGTTTTCACAGATTTGTGGCCAGATGCTAGAGACAAAGGCTGAGAAGTTGTCCAGGACGTCATATTCTTGCT…	0
163	ENST00000452962.1	ENSG00000232093	lncRNA	822	AACAAATGTCCACACAGTTAGGAAGCCCAAGGGCCCTCTGCCCTTTCCTCTCTGCCTTCCTGGAGCATGAACCCACACAGGGCACACAGCAGCAAGGCATCCCCGGGCAGTGCCGTGCCCACTCACCAGCTTCTTCCTGCGGTCATCGATCTGGCAGAAGTTCTCCTCATCTATCCCCAAACATGGGCTTCCTTGAGGCACAGTCATTCAACCAACCAGCCAGCATTCATTGAGCACCATCTATGTCCTGGGCACTGCTAGGGGATGGTGATAACAGGGAGAAGACTCTGTCCCTGCCTTCCAATTGTGTAGAGGAAGACATCCCCCTACATGATGGGTGAGACATAGCAGAAGTGAGTAGGGGATGAGGTGGGGGCTCAGAGGAGGGCATGGTCAGCC…	1
164	ENST00000457162.2	ENSG00000231125	lncRNA	794	TTTTTTTTTTGAAGAATTGTGGTAGACTGTTCTATATATAGAAGTAAACCTGAAATCATAATTATTTTTCCAAAAGGTATTTTCTGGCAAACTTAATTAAATACATTTCCCCACAAAATTCTAGAAGTAATTAATAAGCAATGACTATTTATAAGTACTTAATAGAAAATTTTAATTTGCTAGAGGGACAGTATACATCCATTAGGTAAAAGTCATATGTCATATTAAAGGTGGAGTAAGTCCTAAGTAGAAATCAGTGGAAAGACATTTCAGCTTTTAAGTACAGTAAGGACCAGTTGGTGGTAATTATAACAAATTTATTGGAAGAACTATGATAGCAAGAGATGACCAAAAATGGAACTGGATATTTAGTTTCAAGTCATTGAAAATAAGCAGAAA…	0
165	ENST00000663082.3	ENSG00000255135	lncRNA	794	GTGGCGTCACACGTAGCGGCCAAGATGGCGCTAGCGGTTGGAGCAGGGGCTCTGCTGCGACCTTTACGGTAGTGAGGTTAGGGACGATGGGAGAGCAGCTTTGTTCCTGAAGTGCCGTCGAGGATTAGGATCGAGTTTCTTCGATCGTGAGGGCAATTATTAGTGGCCTCTAGCCCCCCAGATGGCATCTTGAGGAGAGAGAATCCACGCTACGAGAACTAACATAGTGGACATCGCAGTTGTCCGTAGCCGATTTGCGGGTTACGGAGTTGTTGCAAGTAAAGAAGGGGAAATCCGAGCGTTCTCGCGTTGGATTTCCTCCACGTGTGAAGTGGGAATGGTAGTGATATCTCGTGCTATCTCTGTCAAGGGCAAGAAGGAGAAGGAATTTATTTGAGG…	1
166	ENST00000529369.2	ENSG00000254682	lncRNA	792	AGGCCCCGCCCTGCCGCCCCACCGGCCCGCCCGGGCCCTAGTGGGTGGGCGCAGCCTCTGGCGCTTCTTCGGGATCCCAGCTGACCAGCTGGGGGTGGGGCGTGGCGGAGTGGCCACGTGGGCCGCGCGGAGAACGCGCCAGGCTCATCACCTGGATCATCGTGCCTCAGTTTCCCCCTCGGCAAATGGGGCTTCAGCGGCTCGCGACGCACATTGATGGAGCGTATGTCCAGGCGCCGGTGCACCGCAAGGAGCAAAACAGACACAGTTCTTGGTCCTAGGGCTCACGTCCCGGGGCGAAGAGGATCCTCCATAAACGATCAGCCATAGCAGCTGTGATTGGACAAGAGACTGATTTCAGTGACTTTCTCCTAATAAGAGACCACCGACCAGCTGACC…	1
167	ENST00000421616.1	ENSG00000224066	lncRNA	786	GGCTGAGGCACAGTGAGGGTCAGGGGCTTGCCCTGATCTTTGCAGAGAGGTACCTGGATTCTCCATCCTTGTCGTGTCTCTGGTCTTCTCTTGGCTGGGTTTCCTGTTCTGCTTCATCTGAAGCCAGGAGCTGTGATCTCTGCAGAGGCTTCCTTGATTTGCTGAGCTCTCTCCTGACTTCTTCAGCACCATCTCCTCCCAGGTCTGATGGGATTTTGCCTTCTGAGAAACAAGAGAGATGTGAGAGCCCCAGGGCTAAACCCTTCCAAGTATCTGGGCACCATGATCTAGCAGACAAGTTGGTGAGGGTTAAGGAGTGGGGTGTGAGGAGGTGTGTTCTACCTCTGGGAGGAATCGCGGCCTGGGAATGCGGCCCTCGGTCCACTGAAGCGTGCCCAG…	0
168	ENST00000701978.1	ENSG00000237886	lncRNA	785	GGCCTGGTGCTGATCGGGTGCGGGTGCGACTGCCTGTGTGCCTCCATTGGCATCTCTGCCTGTGGGCCCCAGGCCAGAAGTAATGGCCCATGTAGCCCAGGCCCGGGGGCCAGTCCTCAGCATTTTGCGGAGGGGCGGCCTGGGAGGGGAGGAGGGGATCCCTGGATAGGGGGTCTCCCCTGGTCTGCCCCAGCTGTGCCGACAGCACCTCCACCTTGGGCCTCCATCCTCTACCAGCAGAGAAGAGAGTGGCCCATTCGGTGTCCACCCGTCAGGCCACCCAGCAGCCAGGCACGCTCATAAGCCCGCGTTACGGATGGTGCGGCCGGGTGCACAGGCCCGAGGGAAGCACAGGCCTCGGCCTCCCAGCTCCCAACCCCTGCACCACCCACAGCCGGG…	0
169	ENST00000448869.1	ENSG00000229953	lncRNA	758	TGTCAGGGACAGGGCAGTATTCCAGCTTCAGCCTGTCTACCTCTGGAGCTCTCCTGATCAATACATCAGAGAAGATGATGGAGCCCTCCTGCCGCTCTTGGGGAGAGTTGCGTCGCTGCTGTCATCGATGCCGTGCTGGACCTCACAGCGATAGATACCTGAGTCGTTGGGGCGCAGCTCGCTCAGCGCCAGGGAGACGTCGGTGAGCGACGCTGGGTACGCAGGCAGTGCCACGCGGAACCGGTAGGCCTCGTTCACCTTGACGCGCACTCCCCGCGCCACCAGCACCTCTGCCTCCCGGCCCCGGGACAGGAAAGTCCACTTGACCCGCGGAGAGCCCAGCACAGCCCGGCGGCTCGGCGGTGGCCGCAGGTAGTGGACGTGGCAAGGGATGGTGAG…	1
170	ENST00000508572.1	ENSG00000249413	lncRNA	754	CTAAGCAAGCCTGGGCAATGGCGGGCGCCCCTCCCCCAGCCTTGCTGCTGCCTTGCACTTTGATCTCAGACTGCTGTGCTAGCAATCAGGGAGACTCCATGGGCGTAGGACCCTCCAAGCCATGTGTGGGATATAATCTCGTGGTGTGCCGTTTTTTAAGCCCTTCGGAAAAGTGCAGTATTCGGGTGGGAGTGACCTGATTTTACAGATGCCGTCCGTCACCCCTTTCTTTGATTTGGAAAGGGAACTCCCTGACCCCTTGCACTTCCCAAGTGAGGTAATGCCTCGCCCTGCTTCGGCTCACGCACGGTGCGCGCACCCACTGACCTGCACCCACTGTCTGGCGAGATGAACCCGGTACCTCAGATGGAAATGCAGAAATCACCGTCTTCTGCGTCG…	0
171	ENST00000544657.1	ENSG00000256967	lncRNA	749	GGAGAGTTTCAAGGCTCCTTCCCCTGGCTGCAATTTTGGGGGAGCCGAGGAACTGCGGGGGCTGGGGAGGAAGCTGGAGAGCCACGGAGGGGGTGGGAAAGAAGAGGGACGTGGGGAGAAAGAAGCCAGAAGCCAGGGGGTGGGGAAGAGAGACGTCAGCGGGACCTGAGGGCGGCCAGGAGGGGTGGCACCGCGTCACCCCGCCCCCCAACTCTGCCATAACCTGTTTCCACAGCCCCTTCCATCCACAGATCCGTGCTGCGTGCCCTCTGGGAAGGGTGAAGTAAAACCCTCAGTCTGAGCCTGAGAAATCCTGGCATTTGTAGCCCAGGGCTGCGAGGAAGCCACAGGGCGGTCCGCAGGGCGGTATCGAGGCTCTGGGACCCAAGGAGGGGCAGG…	0
172	ENST00000421534.1	ENSG00000230747	lncRNA	740	GGCACATCGAGGCTCTAGTGACCGCATTATGAATTAGTCCTTTCCTTTTCTCCTCATGTGATTGCAGCGAGCGCTCGTCTTGTTTGTAAATCGTGCTGGCAAGCCCCGTTTTAACCAACTACGAATTTCATTTCGGAATGAAAAAGGAGACGCACTTTCGGACAGGGCAGCGGTTGCCGCCGGTCCTTCCTCTGAGCTACCGGTCCCTAGAAGGAAGACCTGCCTTCGACCGATCTGGAAATGAGTCCCAGCTGCAAGCCCAGGGCGGCGGAAGCCCCACGGGCCGAGCCGAAGAAAGACGAGGCGGGGGACGGGGAGCGTAGTGCCGCGTGCCGGGACCCACAACCCCTTTCCCCTGGGCGCTCTTCCCCGAGCGGACAGGAAAAAGCTCTCCTTTGC…	0
173	ENST00000425109.2	ENSG00000234225	lncRNA	735	CTCATCTGGCCAACCATCTTCAGCTGCCAATGGACAAGTGTCTTCCTGGTACTGCACATGAAGATGTCCCGCTCTCCCCTGCTCAAGGAGAGAGTGCCTGACCTGAGCTGGGCCCATCAGATCCAGTACTTACCTGGAATAGGAAAAAGATGGGGAGAGTGACCAAAGACTACAAAAATCTCTGAAGCTTATCTACTTGAGAGAGAGTCCCTGAAGATACTGGCCTCTCATTCCTGCTATGTATATCCAATGTGACTGAACTCTGAATAAAATATACAAGTTATAACAATGTAGCAATTGACCCAGCAAACGAGGACACAAACGTGTTGAAGGGTGTCTACGGAGAAATAGACAAGCGATGCACGACAGATACATGTGTCAGTCTGGTCCCTGCAGTTG…	0
174	ENST00000522190.1	ENSG00000254165	lncRNA	708	TATCCAGTATAATATATAATATTATATAATACCTATAATATATAATGTAATATATGTAATATATAATATATATAATATACATGTATATATACAGAGTAGGTTATATTTTAGTTAGGCAAACCTAGTGTACACATGTGAAACAGTACTAGAATTTGGAGCTAAATAAGAGTTAATACTTATGTCGTGCTTAAAATGTGAACCTCACAACAATCCTTTGAAGTAGGTACAATTATTTCCTCATTTTTCAGAGGAAGAAATGGAGACACAGCAAAGTAATTAAGTTTGTTGCTCAAGATCGTACCGGAAATCATAAGTAGGCAGTCTGGCTCCAGAGGCGGTGTGGTTTCTCTGGGGAGCTTTACTTTATACTTCGAAGGGACATCTAAGCACTACTTTTGC…	0
175	ENST00000524808.1	ENSG00000254812	lncRNA	701	GGCTGGGTGTCCCAGTTGTTCAGGGTGTGGTAAGCGGCCTTCAGCCATCAGCTGCAACTCGCCAGGGTCACACCCTTCCCTGGGACAGCCCACATTGCAAAGTCCTGGACATCCTGGTCCAACCGAGGACAGCCCTGAGGACCACTTCTGTGGCAGAGCTCCCTGTGGGGGACCAGTAGCCGCTGTGCTTGATGGCATCACAGCCCCACTCCTGCCTCTTGTGTCTTCCCCTCCACAGGTCCAACATCACTCCGTGAAAGTCTGCTCCCCACCTAGGAGCCCCCTCGAGCCACAGCAGCCTTGCCAGCTGGAGAAGGACCCGAGACGTGCAGATGGGAGTTGTGGCAGTAGTGGCCATCTTGAGGGACAGACACCGGGAGAAAACGAGTGATGCGTGCA…	0
176	ENST00000449457.1	ENSG00000224034	lncRNA	692	GTTGCAACAGCCTAAAGAAGTTTAATTTCAAGAAAACAGGCTGAAAGAATGAGAGTTGTGACCAACTCAGTATACCACTGGAGGCTATATGAGCAAACAGAAAACTGTTCTTATGAAAGCAGGATGTTGGAAAACTGATAACTGTGTCTGCCGCCAGAAGGGGTGCTGAGGGCAGTCAGGCCTCATGCACAGTGTTCCTTGTGATTATCTATAGGAACATCTGAAGCCTGTTGTACAAAGAAAGCAATTATGTGGACCTGTGATAAATCAAGCAGTGGACCAACCATTAGCTCTCCCTCCCTGCTCTTTCTACCTAACAAATATGAAAGACTGTAGAAACTCAGGGCTGCCTTTGCTCTCTAGAAGCAAGGAGCCCCTGACCCCCTCTTTCAAAATAGG…	0
177	ENST00000435388.3	ENSG00000230337	lncRNA	690	GCAAGGGCTAGGGACGTCTGGGTGGCAAGGAAGCCTTTCCCAGGATGCGAGACGGCTTTCCACATTTGGGCCTCCATGGACTTAGGCTCGCAAGCGGGACGCCCCTCAGTGTCCGTTTCCGAGGCCCCATCCCCGGAGGGTGCAGGAGAGTCTGCGCCCAGCGCGGACAGGGGCCCCGCGACCCTCGCTCGGGCTCCACTACGGCGGGCGGGCATTGGCTGCCCAGAGGGCCCAGTCGGCTTCCGGCGGCCGCGGGCGACTCCTGGTACCCCCGAGGCCCCGCGAACTCACCTTCACAAAGCTGTCGGCGTCCGGGAAGCCTGGCAGCACCATCTCTCCGTCGGATTTGGTTGCGCTGGTCGCCGACAGGACCCTGGGCTCCCGGGTAAGCTCCTGAAG…	1
178	ENST00000424948.2	ENSG00000234694	lncRNA	679	GCCCTTTTGCGTGCCTTCCACCGCCGCGAGCTCGGAATGTCTGGCCCCGGGTGCTTCAGGGTCCGAGAACCTGCAGAAGTTCACACTTAAATCCTACACGAGAGTCGTATTTATGATGCAGAACTCGGTGCAGAACCCGATGGAGTGCCCAAGGCGCTTGAGCCGTTCCTAGAAGGGGAAGGAGAGCCGCGGGCGGCAGCGGGGCAGGGGACGGAATTGGGAAGCTTGGGAGCAGGAAGAAGGCCAGAGCTACTTAGGGCCATGCGCGGTGGCTCACGCTTGTAATCCCAGCACTTTGGGAGGCCGAGGCGGGCAGATCACGAAGTCAGAAGATCGAGACCATCCTGGCTAACACGGGACTCAAGACTGGAATGGGAAGAGCATGAAATTGAGCTGTCT…	0
179	ENST00000691406.1	ENSG00000234753	lncRNA	667	AAAACCACGTGCACCAAACTTTAGGGGAGGAAAAATGGGAACGTGGGGAGAAGACGTGAGGCGGCAGATCTGAAAAAGATGGTAGGTGGAGGGACCCCAGGGATTCACCCTGGCCTCGGACTAATCCTATGGGGCGCTTGCAAACCCCGGCCATCCCCTGGAGTCTGAAGGTTGCAGGAGCCCTGCTTCAGCCAGCTCAGGAGGAAAGTGATCCAGAGAGAGGCCATGTAAAGAGGGAAATGTCCTCGCACTCAAACACAACCACCACGCAGCGCAGTTCCATAGCCCCGCGGAGAGACAGGACATTTTTCTGGAGCTGCTGGAGAGAACAGTCAGAGAAGCCTGGGGAGGAAGAGTTGATGCCTTCTGGAGTTTCTTGTGGCGGGTGGTGGGTGGTGG…	1
180	ENST00000504827.1	ENSG00000249174	lncRNA	660	AAACGCAGGCTACGGGAGCCAGCAGTGGCAACACGCTCGGGTCCCCTTCCACACTGTGGAAGCTTTGTTATTTCACTCTTTGGGTCCACACTGCTTTTATGAGCTGTAACACTCACCGCAAAAGTCTGCAGCTTCACTCCTGAAGCCAGGGAGACCACGAGCCCACCGGGAGGAACGAACAACTCCAGACGCGCCACCTTAAGAGCTGCAACACTCGCCGCGAGGGTCCGCGGCTTCATTCTTGAAGTCAGTGAGACCAAGAACCCACCAATTCCGGACACAGCACCAGTGATGGAGGCTGACATGATGTAACAGTCAGAAAAGAAGACTTGACAATCAAATGAAACATATGAAGATGCTAGGTTGCTGGCTTTGAAGATGGAAGAAAGGACCGCAAGG…	0
181	ENST00000530049.1	ENSG00000254639	lncRNA	653	CCGGGAGGTCCCGGTCCCGGCAGCCCGCGGCCGCGTCCTTGGCCCTCCTCCGGGGGAACCTCGTTCATTCCAAACTCTGGAAGGCCGGCTGTCCTTCGGTTACTGATAAGGACGCGAGCTCTTGGAAACCCGGGCACAGAGAGGTTAAGTAACTTGCCCCAGGGCACACAGCTAGCTGATGTCAGTGCCAGAATTCCAACCGCGGCTGTCGGACCCCATGCCATCCTCATGTCAACCCACTAAGGACGGGATCCTTCTGTCCATCTTAAAGATGAGGCAACTAAGGCACATGGAAATTTAAGTATAATACCTTGCCCAAGGTCACCTAGCTGGAAAATGGACGAGACAGAAAGCGAACCCAGGGCTCCTTTCTGTACGCAGAACCCGCGGTCTTGGCCA…	0
182	ENST00000455503.2	ENSG00000237976	lncRNA	647	ACCTCCTTCCCTTCCCCCTCCATTCAATCCCCGGTTTCTGCAAAGTGGAGCGGGGGTGGGGCGGGGTAGCGGAACTCATGCGCTGGGCGTCAGAAACCCGGCAGGGGAATGGGGTCCCAGATTCCGGGCACGTGCACATGGGTGAAGAAGCTGTTGAAAATACAGCTACAATCTTTTTCTGCTCTCCTCCCAACTCATCTTGCCCCTCCCTACCTCTGAACAGTCGCCTTCCAACACAAGCAACAATAAAGTTTAGTCTACGGTCCTCAGAGCTGCCGGAAGAGAAGAATCAATGGATGATAAAATAACTAGACAATGATGGGTAGGAGTGATGGAAGTTCACTGTAAGCTCCTATAACCCCCCATCACCATCACCACATGCCTAATACAACCTGCAGA…	0
183	ENST00000453348.1	ENSG00000236081	lncRNA	637	CGTGGCGCCTCAGCCACAATCGTAATCACCTTTAATCTCTTGCTCAAAATAACCCAAAGTCAAGCCAGAGGGAGCCTCGCTAACCACCAAGGCGGTCCTGCGGCCCCGCGCAGCCCTGAGGGCGTCCAGTCCTCCACGCGTGGAGGAGAATCCGGCCTCCAGACACAATCTCCAGGGCCCACTGGATGGGCCTCCGCTCCTTCTCACTCCCAGTCCTCTGGTGCATGCCCCCTTCCTGGCTGAAGAACCTGCACCAGCCGCCCCTCCGCCTGGGAAGCTCCCTCCTGTCATTCACTCCGAGACGCAGCAGCGTTGCCCCAAGAGCCCTCCCTGCTCTGCACCCCGAATTCACTCTCAGCCCCCACCTAGTTTAAATCCTGGCCCTTCTCTCTCCCTGAT…	0
184	ENST00000510317.2	ENSG00000239335	lncRNA	623	TTTGCACTTCCGTCTTCCGGGCGGAGGCCACCCGGGGCGGACGCATTGCACGCCGGGAGACAAAATGTCTCAAGAAGCCTTGAGAGGCGGGATTTTGGAACCCGGGCGCTGACGAGCTTCCGCCATTGGTGTGATCGCGGACCTAGAAACTTGGTCCGTCCCATACAGGTGTAGAAGTCGGATTTGGAGAATGCTGACGGGTGTCCGGTCAAGGTTAGGCCCCAGCCTGCCGAGTGCCTGCGATTGCAGGCACGCGCCGCCACACCTGACTGGTCTTGGTGGAGACGGGGTTTCGCTGTGTTGGCCGGGCCGGTCTCCAGCCCCTGACCGCGAGTGATCCGCCAGCCTTGGCCTCCCGAGGTGCCAGGATTGCAGACGGAGTCTCGTTCACTCAGTGCT…	0
185	ENST00000476186.2	ENSG00000240015	lncRNA	621	CGGGGTTTCACCGTGTTAGCCAGGCTGGTCTTGAACTCTGGACCTTGTGATCTGCCCATCTCAGCCTCCCAAAGTGCTGGGATAACACGTGTGAGCCACTGCGCCCAGCCTTATCTCCTTTTTTATACATGAATAGCAGCGTGCTATATATATAGTCTTTGCTCCATGCAATTATTTTATTTTATTTTTTTTTTTAGAAAGGTTCTTGTTCTGTCACCCAGGCTGGAGTGCAATGGTGCAATCTCAGCTCACTGCAGCTTCGACTTCCTGGCTCAAGCAATCTTCCCATCTTAGCCTCCCAGGTAGCTGGGACTACAGGCACACATCACTGCACCCAGCTAAATTTTAATTATTTTTTTAGGGACAAAGTCTCCTTCACTGTGTTGCCCAGGATGGTCT…	0
186	ENST00000414156.1	ENSG00000233602	lncRNA	619	TGAACAGCATGGTGCCAGAGCAGGTTGTGATGAAGAAACTGAGTCTCAGTGAAGTGAACTGCCTAAGGTCACATAGCCAGTTGGTTGAGGAGCCAGGATTCAAACCCAAGCCCATCTGAGTGCAGAGCCTGTGTTGTTATCACTGTGGAACTATGAAGCACCCTTTTGGTGTTGGGCTTTGCGCTACCAATAGAGACGATGTGGAAGAAAACAAGCTCGCTTCCCTCATTTCCCTCAGCGTCAAGTGAAACACGCAGGCCTGAACAGACCTTCGGTAGCAGCAGCTGAGGAAGAAAGCAAAGGCAGCATCACCACTCCCTCTCTGCTGCTACAGTCACCCTGAGCCAGGGACCTGCAATTGTTGGCATCTGACCTCCTTCTGGCCCTGACGGTTCTTTG…	0
187	ENST00000539987.1	ENSG00000255655	lncRNA	603	ATCTTGCCCACCCTCTAATGACACGTTGGACTGCGCACTGAACATAGATCCTGTCGAGGGTGTTTAGAATTGCGCCTTCGGGTGACCTGGGGTCTGCTTCCAGAAGGTGACATTTTAAATAAGGTGCCATGGGGCAGCTGAGGAGCTGGGATTAGGCTTTGGCCTAACGCCCCTCAGTTTCTTCAGATGTGATCTGTTAGTGCTGCGGGCCTGGTACCTTGAAGAGGTAGCTAACTGGATCCAATCCCCACTTCCCCTGTAGTTTCCTCAGTTGGAGCAAAAATGGCGATGGTAGAGGTCAGACGTCATCCTCTATCAGGACTTCCTCCGGACTGACACCTGGGAGAGAGTCACACTTCGGTTTACAGCCCTTCCCCGCTCCCTTTGCGCAAAAGGAAA…	0
188	ENST00000535746.5	ENSG00000256101	lncRNA	603	GATTATAAGTTTTCTAATTATGTAAGTCAAAAGTAGAAAAAGGGACACAAACTAAGAAGGGTGCTGAGCGCTCGTCACCTGGAGGGACTTGTGCCTCTCTCAGTGGTAGTAGAGGGGCTACTTCTTCCTGCCACGGTCATGATTGAGAGGCAATGGGTGGCGAGCCTACAGGGGACGTCGTCGAGGAGACATGGGATAACTTTAAGGGAGAAGACAGACAAGGGGAGGGGTTCCTGTGATGGGATCAGTCAGATGCCTGCCTGGCCGCTCCCCGTGAGGGGACTTGGGCTCCTCTTAGCATTGGCAGGCCGGTATAAACTTCCGGCTCAGATTGAGCTATGCCTGATGCTGCCTTAAGCCTTATGAGGTCGCCAAGGAACCGCAGAAACTCCTGGAGGG…	1
189	ENST00000468244.2	ENSG00000239705	lncRNA	603	TCCCGCCTTCACTCCCGGCCCTAGGGGGTCGGAGTAGGTCCAGCAGGAGTGACCCCCCGGGGCTGTGGGATCTGAAACTTTTTCTTCTCTACTGCTTGTTCTCCCTTCCTCCATCCCTCACCCCGAAGCGGGAAGCAGCTTTCTCTTCCCAGCTTCCATCCAGTCTCTGAGTAGACCAGTCGCAGCTTAGATGCTGGGATCGCCTCAGAACACATTTCTTTGCCCTTCACGGCCACTACCGGTATTGGGGTATGCGAGTCTCAGGGCCGTTCGTTGCTCACAGGTCGAGCTGGTCTGGACTCTGTTCGACCACGAATCATGACTCCTTCCTGCCAGTTATGTCCCCTCCGCACCCTTGCCCAGCCATTTTACCAGGCCTCTCCACATTGCGCTGCCCCA…	0
190	ENST00000425081.3	ENSG00000236618	lncRNA	601	AGCTCCCAGCGTGCCCCGCGCCAGGGGCCGTCTTCCGGCGGAAGTTGTCTCTTCGCCGCCGCCGCAGCCTCTGCCCCACTCGTGAGGGATCCGAGGGCTCCGTCCTTGTGCTGTCTTCGCCCCGGCTCCCAGGGGTCAAACGAGGGTCGGGGGTGGGGACACGCAGCCTAGCCACTGTCCTGCCTGGGATCCGGTCTCCCCCGCCCCCCGGCTGCAGGGTGGATAAAGAGGAAGATGTGAAGAGGAGGCAGACAAAAGCAAAAGGACATCCTGTCAGTAGGAAACGGCCGAATTACAATTCAGATGTGCAATGTTTGCATAAGTAAACTGACACGGGACTATTATATGCAGAAATCCACGTGCAAAAATTTTCAGACACACCTTTGTACCTCTTCCTAA…	1
191	ENST00000506629.1	ENSG00000249650	lncRNA	591	ACTGCGTGGGCGGAACCAAGAGCCTGGCGGGGGGTTCTCCTGAATGGCGGTTCTCCCAGAACCTCCAGAGATGTCACAGGCCCAGCACTGTGGCTCGTGGCTGACCGCGCCCTGGAGGGTCTCGCTGTGTTTATCCTTGTGAGGTCCTTCTACAGAGCTTTCAAGGAAGACAGAGTTCAGCCTGTTTATTGGGAAGACTTTAATCCTGCTCAAGACATCTACTGTGTCACCGTACCACTGTGGCCCAGCGCCTGGTGGAGTGAATCCAGACCCCCAGGGGTGTCCCCTCCCCGCCTTTCTCCTGGTGTCTAGGGGCACCCAGAAACCCTCACCCCAGATTAGACCAGCTCGTTGGCAACATCCCTGAGACAGAAGAGAGACACAGAGAGAAGAGGCACA…	0
192	ENST00000514884.1	ENSG00000250410	lncRNA	587	ATTGCCATGCCTCTGCCGATGAACTCCGGGAGACAGTCTGTGACCTGGGCGATCATGGGGATGTCGTGAACCTCATCATAGTCAGCGATCCTGAGAGGATGTAGAGTTGTGAAATGGAAAAGACATCAGTTATGGGTCCATGTAGGCACCTCATACCAGGAGAAGATGAGCTTCCCAGAGTGGTGACTTCACATGTCTCTGTAATTATGCTCAGCAGGCTCAATAACCACTGGAAAACAAAGGTGTAGAAAAACTGACTCTTGGTAGGCATACAGTTCAACTGGTGTGAGCCCAAGTGACTGACATTCTAGAGAATGCCTACGGTCTTCCAACGGTCAGTGCAATGGGCAGTCGGCACGTCTTACGAGGAAATGAAGCGTGTTGGATAAGCAGACCAAA…	0
193	ENST00000541092.1	ENSG00000255893	lncRNA	581	AAAACAAAGAAGGTTTTCACAGATTGGAAGAAAGAATCTGAATTTGGAGATGACTTGGTCATGCAAAATCTTTCAACAAGGATATTGTGATCACTTCTAGGTCACAAATTACAGTCAGCCTACCAGCATCATCCTCCCTTCTTCTTCCGGGAAAGAACCAGCACTCAATGAAGGCACAATGGCATCATGTTGTATTTGGGAATTATTCTGCTTTTCTTTAGTAGTTGTGATAATCTCATACCTTAGATGTATGTTTTTTACATAAAAACATTCCTGGATACACAAGCCTGTATATTCTGTCTTCCCTGCATTTATTCTGCTTAGCCCTTCTGTTCTCCTTGCTGTTCCTTGAATTCACTGAACACATTCCCACTTTAGCACCATCTGCTCTTCTACTGC…	0
194	ENST00000455788.1	ENSG00000236263	lncRNA	568	TGTGAGTGGCTTTATTCTGGGTGGCAGCACCCCGTGTCCGGCTGTACCAACAACGAGGAGGCACGGGGGCCTCTGGAATGCATGAGAGTAGAAAAACCAGTCTTGGGAGCGTGAGGACAAATCATTCCTCTTCATCCTCCTCAGCCATGCCCAGGGTCCGGGTGCCTGGGGCCCGAGCAGGCTCCAGTCCCTGTTCCTCAGCATCCCCCTCCACATCCTGAGTAAGCTTTGTCCCCAGATAACCTCTTCAGCATGATCCTTAAATCTCCCTAAGCCTCAGTTTCTCCCCTGTGGAATGGGGGTAAGAATCTCTTTCTCTGAATGCCCCTGTGTTAGGAAATAATTTAGAATACTTTGGAAACTGGAAAAGCTCTGTTCACACCTAAGCAATCAGGGCAG…	0
195	ENST00000443631.2	ENSG00000223478	lncRNA	559	GCGCATGCGCGTAGCTCCCTGGGCGCTTCGAAGATCCAGCGGCTTGCTGTGAGTCCGGGAGGCAAAATTGTACCCATTTCAAAGATGTGATGACTAAAGTCTCGAGAGGGCCAAGGCTCGCCCAAGGTTGCTCTGTGGTGACAGCTTTACCTCCTTGCTATGTATTCTCAGATATTGCAAACGGACGAGAGAAAAGTGGAGAATGAATCCTGGAGAAAACAAGGTCGTTCGACGATTTCGACACGTCGCATCCCTGAGAGTCTCTCGTGTCCTGATCAACTCGAGAACTGGAGGCGGTGACATTTTAGATGCTGCAGTGAAAGCCACAGAGCCACGGAAGGCCGAGACTCCACCATGTTTGTGATCTTCACATTCAGCAAACTCACTCGCACTCTGCCT…	1
196	ENST00000685845.1	ENSG00000253154	lncRNA	555	GCCTTCTCCTGTCTGCCACCACGTGAGATGTGCCTTTCACCTTCCACTATGATTGTGAGGCCTCACCAGCCATGTGGAACTAGTTCAAGATTTCAACATTTTAAGATAATCTGAAAAAAATTGGAATGTGCCCCCAGCTGCTGGTCCCCAAGCTTTCGATTGTACTCTCCAACCCGGAAAAGGTGGAACATGGATCCCCAATATATGCATATTAATTGGCACATGATATCCATGTAATGTTCCACTAATAGCAATACTCTCTCAACACTGTTTATCAAAGGAACCAATATGGAAGGAAAAACATTGCTTTGAAGGGAAGATGGATGGATCCCCTAGTAAACTACAGCTTGAGGTGCAATTTCCTAAAGTTCAAATGCCTGAAAAAGGAAACGAAAGAAA…	1
197	ENST00000453915.1	ENSG00000231937	lncRNA	551	TGAGGATGTCTTCTCCCCTTAAACCAGGTCTCTTGACTCGGAGTCTTCCAAGGATTGATTCTGGAGTGTAAGTCAGCAATATGAACTTGATGCTCATTTTGGCCTAAAGATGGAGTCATGATCTGTCCCAGGCTGAAGTACAGTGGCACGATCATAGCTCACTGCAGCCTCAAAGGCCTGGGCTCAACGGATCCTTCCTCCTCAGCCTCTTGAATAGCAGATTTTATACACATCTGCAAAGTCTTTGGCCCTATCCACCCTTCCTCTTGACTCTGCACTGGCCTTAGGCACACTGCATGACTTTCCAGGCTGGGCCAATAAAAGCCATGCAGCTTCCATTTGGTTCTCTTTGGTTGCTTGTTCATCCCTCTGGAGATGTTTCTTATGAGAACCCAGAAG…	0
198	ENST00000526431.1	ENSG00000254739	lncRNA	547	GAGACACAGTGGGTGTCCGAGGGGGGGCTCTGCGTCCGGAGGCGAGACGTCCGAGGTCAGAGGGGAGGAGACGGACCCGACCTTCCTTGGCTGTGCTCTCCAGCCCTGTCCTGTGCTGGACCCAACCTAACCTCTGCAGCCTCCCTGCCCTGGACACAAATCTGGCTGAGACCCCAGACCCTGATGGGGCAGAGCCTGGCACTGGAGGAGCCACCAGGATGGGCCCCTGTGGGTGTGGGCAGAGGGTGATCCTCAGTTCAGGTTTTTGCCAGAAGATGGGTTCCTGCAGGAGGGGGTCTCAGCAGCTCAGACTTCAGATGCGCTCACTGCTGCTCACTGTGGGACAGCCAGACACGGAGCCCTCTGTTCTCCAGCAGTTGTGGACAATGAGGGATCCCT…	0
199	ENST00000541574.1	ENSG00000256742	lncRNA	544	GGCCGACTCAAATTCAAAGCATTTTGTATATATAACTGTTTTCTTTTTTTGCTTTTCTGCTGCATGTCTTTTTCGTGGGGGGTGATCCTCTGCAGATCCCCCCATTTGCGGACCCGCCATGTGGAGGAGGCATTTGGGGGGCTCAGAAGGAAATTAGCTCGGCTTCCATACCTATAAGGACTGCCTAACTTTTAAACTCCCGGCACTCAAAGATGTGGACACACACACGTACAGGAAATACAGCCAGACCAGAGCCTTTGCAGTCCGCAGCTGACCGGAAGACGTTGCCTTTCATTCATTCATTCTGCCCGCCTCTGTGGACTCCTTTACTAGGCGACCAGCCCTGAAACAGAAGTTGGACATTTTTTAAAGGTTCTTGCGCTCGGCAAGGGGAGCAGA…	0
200	ENST00000533576.1	ENSG00000254461	lncRNA	539	CTGGTTCTCCTGCACCAGACGCCGCACCTGCGCCCGCAGCTTCTGCTTCTCTGATTCTACAGCCCCCAGGTGGCTCGACAATGCCAAGATCACCTGTGCAACCAGCCCAGCCTCTGCTGCCACAGCCAGTAGGTTACTGCTCCCTGCCTCAGGGCTAGCGCTTGCCCACAGAACTCTGCTAGATGGCTGAAGGACCACCCAAAGACTCCATCCCCACTTCTGCTGAGGGGCCACAGCATCCCCTGCCTTTCTGCAGCTCCCAGGTCTTGCTGGACCTACCTCCAGAACATCCAGAACTGGTCCCTTTTCTCCACCGTCATAGCCACCCCTTAATTCCAAGCACCAGCTCTCATTTGAATTCCAGCAGTGGCTTCCTAACCACTCATTGGAGAGTGATTC…	0
201	ENST00000523840.1	ENSG00000253476	lncRNA	528	CTATAAAGGTGTCGCCAAAGGAGATTAACATTTGAGTCAGTGGGCTGGGGAAGGCAGACCCACCCTTAATCTGGGTGGGCACCATCTAATCAGCTGCCAGCAAATATAAAGCAGGCAGAAAAACGTGAAAAGTCTAGATGGGCCTAACCTCCCAGCCTACATCCTTCTCCTGTGCTGGATGCTTCCTGCCCTCGAACATTGGACTCAAAGTTCTTCAGCTTTGGGACTCAGACTGGCTTTCCTTGCTCCTCAGCTTGCGGACGGCCTACTGTGGGACCTTGGGATCGTTTATACTTTAAAGTGTACTCCCTTCTCTATCCTATCATGAGGACTGGACAGCCTCCACAGAGATGGCTGGACAAAGCAAGGGAATTTACTTAGGTAAGACACCATTTCTCT…	0
202	ENST00000525654.1	ENSG00000254518	lncRNA	524	GGCGACGTTACTGGGGCTGCACGGTGCTTGTAGCTGGGCAGTCTTATCATCAGAGTGGAGCCTGGTAACCACGACCTCCCCGCCAGGTCCTGTGTGTTGCTAGCTGGAGAAGGGTAGTTGAAAACTCAGACCAAGCACAGTGTTTATATCGGTCAAAACTGGAAAACTATGTCCGGGCGCAGCCGAGGCTGGAGGATCCCTTCAGGCCAAGAGCAACCTAGCAATATGGCGCGACCGGATCTCTGTAGTCCTACCTCAACCCCCAGCTACTTGAACCCCAAGGTTGAAGGCTCCAGTGAGCTATGATCCCACCACAGCATTGCAGCCTGCCAGACTGAGGGCTTGAGGATCAGCCAGGTTTCATGAGTTCAATGCAGACCTGAATCATACCAAGCTGAG…	0
203	ENST00000507803.1	ENSG00000248774	lncRNA	521	CTTTTAATCAAGAGTTCCTCCAGAATGAACTCAGGATTTGAGATGGATCCTTCCTGGCTCATGTTTGATATTCTTGTCAGAAACCCTTCTTGCCCTGATTGGAAACTCAACTTACCCTGCAGCAAAGGTATTGGAGAAAAGTAAATCCCAAATGTCAGTGGACAATTTTTCTCTAGTTGGAAGACTCCTTTGCAATCCTAGAAGTAGGTATGGACAGAGGGCACTGGGAATGCCAGTAGGTAAGGGAGTGAATGCTACACAACTTCCAACCCTATGGGACAGCCTTGGGATGTTCCATATTGTCATTTCTTTTTCAAGCCATACAAAGTTCAACTTTATAGCAAATGGCAGCACATAAATTCATTTCTGAGTAGTAAAAGTATTCCCCATACAGGTGAC…	0
204	ENST00000415031.2	ENSG00000227070	lncRNA	518	GACTTTGACAGGAAGCAACGAGGCAAGAGGGAAGCTCGAGAACAGGTTTTGCTGAGGATTCCCCCCAAGAAAAGTGCTCCCCGGGAGGCCGTTCCTGGCACCAAGACTGGCGGAGCCACCACACCCGTTAAAGGGATCCACCTGGACAGCGATCAGGCGTGAGCCCCCCGAGGGGAAGTTGAAGTGGAAGCAGACAAGCACCTCCAAGGATCACGTAGGACCAGCAGAAGCAGCGTAAAGTATTGGAACTTTGAATCTGACATCAGAAAGACCTGCACTCAGCCGGGCACGGTGGCTCACGATTGTAATCCCAGGCCGAGGCGGTGGATCACTTGAGATTCACTGATTCTAGGTAAATCAGAGGAACAAGCAACATGAACAGAAAAAATGTAGAAAATG…	1
205	ENST00000510230.1	ENSG00000249639	lncRNA	504	CTCACAATGGCCAGCTTTGTTCCTGCATGGGTTTGAGGAACACAAACTCTGCTATGTCCACCAGCACCCTGTGGCCCAGGACCTGCCATCATCTTCAACAGGAACCAAGGAAAGCCGATTCATTACAATGCTGGCTAATACCCACAGGAACACTGAACTCCACTGTGTGGGAGCTTGAGGGGCCTGTGCTGCCCATGCCGAGTGTCCACCATCTCACACTGCTTCTAACACCTTCAAGCCATCTCCTGAATCTGGAATAGTCATCATGAGCTGGAGGCTTCCTCAGAAGAACCCTAAAATCAAGGGGGATTCTGGTGCCAAGAAAAATAGCCCAACCCAGCTTCACAGCTGTGAGCCTCCAATGCGCCCCAGGAAGCTGCCATCACCATGGGTAGCGCG…	1
206	ENST00000513533.1	ENSG00000250133	lncRNA	504	AGGTTCCGCAGGTCCACAACTGCATGTGGCCTGTAGCCCCCATTCTCCACATTTGGAGGGGTGTGGGTGGCAGACCAGGGCTTTGAAGCGGACCTGCAGATTTCCCTCAAATCCAGCTAAGGCCTGCGCTGGAAGCAGAAACTGAGTTCTCTTGGCCTGCCGCGAGGAAACCCGCGTCCTGCCCCCACCCAAGGAAATTTGCAGTGACTTTGGAGCCCAGACTGAGGAAGCGGAGGTGGCGAAAGGAGAGACAATACGAGCCCGAAGTACAATTAAGGGGCCAGAGCCGCTCGTCTCTCCCCCGCCCTCCCTGCCCGACTGCGAGCTGTCTGGCCTCAAACCTCAGGGCGACACGCGAACCTGGAGCCGGAAACTCAGCCCGTGGCAGAGGGAGTCAGA…	1
207	ENST00000440574.2	ENSG00000231908	lncRNA	497	AGCGAGAGGGGCGTGGCCACAGTCAAAGATGGAGAATCCATGGTGCCACTTTCCCGGTGATCCCGGTGGGGGAAGGGGTTGCCGCCCGGCAGAGATTCAGTCCCGAATCCCGACAGCGAAGAGACTTGTATGCCACCTGCAGGCCGGGGAGCGGGGCGCGCTGGGGCTGCACCACCCCGAACTTTGTAACAATCTAGAGCACCACAGAGTGTTTCCAGAGATGGGTTTCAGCAGCCCAGGCTGGTCTCGAACTCCTGGACTCAAGTGATTGGCCCTCCTCGGCCTCCCAAAGTCCTGGGATTACAAGCGTGAGCCACCATGCTCAGTTGGCGGGGGATTATCTGTGATCCAATGAAGTTGGACTAGAGATGTGAAGCCTTAGAAAACGGTGGATTGAAA…	1
208	ENST00000435608.1	ENSG00000237373	lncRNA	489	TCATTTATCATCCATGTTTAAAAAATTCCCATCTCTCAGCTAAAAGACTACATCATATGACTTAATTCTAATAGGTCAACTCTACTGAAGTTAAGAGCATTCCCAAAGAATGCTCTATATAAAACTTGTGTGTATGTTTGCAGGAATCTTAATGGATATGTTTCTAGAGGAAATGCTCCCATGAGCATTCTCTCCATCATTTAGCAGCTGTTAAAATGATGCTCTTCCCAATGCCCTTGTTCCCTCATTGTAAACGTGCTCTGAGTTAACCTGGTAGCCAGTACACAGTACACAGTAAATGACATTTCTTATCTGTATGTTAGAACTACTATTCAATAAGCTAAAATATTTTGAGCTTCCTCAGATTTTCTCCTTTTTTTTTTTTTGAGACAGAGTCTT…	0
209	ENST00000449852.1	ENSG00000233871	lncRNA	487	ATACAGCCTGGAGACAAATGGTGGGGAGGGTTTCCCCTAAATTTGGACATCTCCAGATTAAGACCTCCGCCGAATCCGTGAGGCTTTCCCTCTCCAAGGAGCTCCTAAGAGAATTTCCCAGTAAAATCGCCTCAACTGCGGTAAATAGGCTGTTCCCCGCGCCAGCATTTGAGAAGAGCTGGTCCCCAGAGTGTAAAGGAGTTAGGATGTTGGCAGGAGGAAGGATGTGTCGCCGGATGAGGAAAAGAAAGAATAGGGAAATTTGGATGCAGAGACACAGAGAAAATGCCATGTGAAGATGGATCAGAGACAGAAGTGATGCGGCTGCAAGCCAAGGAATGTGAAGAATGGCCAGCCACCACCGGAAGCTAGGGGAGACGCCAGCACAGATTCTCCCTG…	0
210	ENST00000564014.1	ENSG00000255198	lncRNA	471	AACGCCGGCGCCTCCGTCCCCAGCCGCGGCTCGGGAATCCACCCGAAGAGTGGCTATAAACGTCCGCGCCTCCATTGCGCTCTCCTCTTCACTTAGGTAGGTCCTGCCGCGTTGACCACTGGCGTCTCGCTGGTGGTCTTCGAGACCGGCGTTGGTTGAAAATCGCCCCCGGCTTTGGCCGTGGCCGCGGGTGAGATTCGGCGCCCAGAGCCCCCGGGGGCCTCAGCTCACCGCGCGCTGCCCCATGTGCGGCGGTGAAACCCAGGCCCCGACAGGCGCTGCCGCCTCCCCCCCGGGTGCGGTCGCTCGCGAGGTCTGGCCCCTGACTCCTGACCCCGACTGCAGACCCCTAACCTTGTTCTTTCTCCGCAGGACACTGGTCCTCCCACGCCTGACACC…	1
211	ENST00000688148.2	ENSG00000250222	lncRNA	466	ACGGCCGCAGCCATCTTGCCCGTGCGTCCGTGGCACGGAACGGCCGTTAGTCCCGGCAGAGGGCTCCGCGAAGACAGTGCCGTCGTTGGGCGCGCGCGCGGGCGGGAGCTGTCGGGGCGGGGCGGCACCGCCGAGCTCCGAGCTGCAGGACTTTGAAATGACCCTGTCCTCAGCCTGGAGGATGCGGTATTCTGATTGTCTGGTGCTGTGTCAACTGGGCCTGCCTCTGGGATAGTGTTGTGGCTGCCCCACGAGAACCCTATATGCCAGTTCCAGAAGCAAAAACAAAAAAAGTTCGGGTACAGCGGCTCACACCTGTAATCCCAGCTCTTAGGGAGATGGAAACTGGAGGATCACTTGAGGCCAGGAGTTCAAGACCAGCCTGGGCAACATAGCAAG…	1
212	ENST00000369391.3	ENSG00000233547	lncRNA	460	TGCTTGGACAGAGAGGTCTCCCCAACATCACGAGGCAGCAAACTGAAAGCAAGAACGTGGCGAAGTGCAAACAAATCCAGTCCACAAAAGGCAGAAAACAACATTTGCCAAGCCCAGGAAACAGATAAAAAACCCCACCAGCCCGAGGGGCTTTTCCTACCTCGGAATCGGAGGAGCTGTTTTGATTCGTTTCTGATTCATTGACTAGAGACGATTTGACATCAGCTAAATCCCTCTCTGCCGAGGAGTTTTCGGAGCTCTTCTCCTCCTGTTCGCCCTCGTCTTTGAAGGAAATCAGTTCGTCGTTGGCGCCTAGGTCATCCCCTCCACCGCCGTTCAGCTGCGGCATTTTTTTTTCACCCACCAGCAGCAATTTTGGAAGAAAAATGAAGGAGGAAG…	0
213	ENST00000493616.1	ENSG00000242797	lncRNA	445	TCTCCCTTCTCTTCCCCCTCCAGCCTCCACTCCTTCGCCCGCTCACTCACCCTCTCCCTCTCCCGCTGCCCCCCCTTTCTCCCCCACCTCTTTGTTTCAGCTGAGAACCAGCTCCTCGGGACAGTTCCCACACTGCAGTGCCTCTGGTGAGGAGACAGCGCCACTGAGGCCTCCTCTGAACTCCCAAAATGTGACCTATGCCATCACCGAGGCCGCAGGAACAAGAGGTGGGTGTCCATGACATTGGTACCTGTCATCCCTGTGTGCAGCAGGTGTGCCCCACCCTGGAGGCAGCAGAAGAAGATGGACAAGAGCCTAGAAGATCCCAGCCTTGCCACTGGGTATGAGCACAGGACAGGGGGACGCTCAATGCTAAGGCTGCCAGAGAAAATACAGGAC…	0
214	ENST00000415934.1	ENSG00000230751	lncRNA	437	AAATCTTTAGATTCCCCCTGTAAATATAATTATTTTCTGTGACTTACAAATGAATACACGAGGCTCCGGTTAAACATTGCGCACAGAGTGTAGTTGAAAGGGTGCACACTCCTCCGTTGACATTCTGGCTCTGCCCTTGTTCCCTGTGTGACCACAGGCAAGTTACTTAACCTCCCTGAGCCTCAATTTCCTCACTGGTAAAATGGGTCAGTGGCTGACACACAGATCGGGCTAGTCCTAGGTATGGCCAGCTGTGCTCTTCCCACCATGTGCAGTGGCTCACACCTGTAATCCCAGCACTTTGGGAGGCCGAGGCGGGCGGATCACCTGAGGCTAAGTCAGGAGAATCAATTGATCCCGGGAGGCAGAGGTTGCAGCGAGCCAAGATCGCACCACTGC…	0
215	ENST00000418353.1	ENSG00000232874	lncRNA	430	AGCCTGCCAGAGACGTGGTAGCTGCCCTGCCAAGAGCTATCCTGGGAGGGCTATTGAACGAGCTTTGAGGCTGCAGCCAGCTTCCAGCAGTCCCAGTGCCCAGAAACAGCACATTCCAGGCCGGCTGTGCATGCATGTTTGCTGGGGCGCGTGCCAGGTGGGGGTGCTGGGAAGGGGGGGGCAACTAGAGGTCACCTTTGTAATGACCACCTTGCTGCCCCCGTTCTCTGGCATGTGCTGACTGGTAGCTTGAGAACCCTCTACTAGAATCAGTATCATAGTCTTTCTAGATAGCAGTCTGTATGTGCTGATCGCAGAATTCATAACCAGGATTTTTTTTTTTTTACCTATAAAGCCCCTGAAATGGAATTTCAACGTGTGTCTGTATGTGCATATTTA…	0
216	ENST00000417138.1	ENSG00000223608	lncRNA	424	AGTTCCTTCTTAGGTATGGGGATCTCAGCAGTTTCATTTCAGTGGCCACAGCTTGGGAAACAGACTTCTCCCAATATCAAAGGGAATCAAGTCCCCCTTTTTTTCTCCAGGCCTCGGTCTGCAGCATCTGTGATGCATCAGACTGCAATTGAGCCATCCAAGGATACAATCATAGCAATCAAAAAGAGTGACTGGAGGAAGAAGGAAATGAACATAGAAGAGGAAAAAAAAGAAATCTTGATTTTCCCTCATGCTATAGAAGGGAATGGTGCTGTTATATTTTTGGCCTATCCAGAAAACCAATTATGAAAATAAACATAAATGGTTTTCTGCCTCATGGTTTAGAAGCACCTCTGTGTGTTTGCTCACTGAATTGTTGTGATGTTTTGCTCTCCATGA…	1
217	ENST00000519762.1	ENSG00000254338	lncRNA	417	CCATCCTGCTTTCCTTTTCTTTCTTTTCAACAAATATTGATGGAGCACCTCCTCGGTGCCAGGCGCTGCTGCAGCCTCTAGGAAATCAACCGTGGAAACACACGGACCCTGCCCTCCCGGCGCCAGTGTTCTGGTGGTCAGGAGGTGAAGAAAACCAGCAAGAACCAGCACAGGAATCCGACGGTGGCAGCGCCGAGAGAAACAAGCTTGGAGGGGAAGGAGAGCTACAGAGGCTGCATGGATGTGATGGTTGGAGTGGAAGCTGACATTGTGGGCCAGGAGACCCTGGGAGTACAGGCCAAGATGAAAAGAGCCTCAATCCAGAGCGTTCTGTGAAGCAGTCACCACGGCCACCCTGGGCCATCAGCTTCTGGACTTTTACAACATAGAAATTAAATT…	0
218	ENST00000423354.1	ENSG00000234936	lncRNA	398	AAGCTACTACCCTTCCAAAGCTATGATTCTCAAGATAACTATTACCATCCCAGCAGGATGGGCAGTCCAGGGGCCAACTGGTCCCACTGCTGGAGCAGATCACACAGGACGGCCAGGGCCAGGGCCAGAGCGATGGAGGCATCCACCTGGCAGAAGGCAAACTCTGCAAAGACAGGAGAAAGTGTCACCAGAAGGATCAGGAAGGCTTCCCTGTCCAGTGTCTCCTCTGCACATCTGCCTGGATTTGACTGGTTTGCCCTTTCCTTGGAAAGCAGATCTCTTGGGCACAAGACACATCCTAGAGCAGGGCATCGGCAAGCTTTTCCTTAAAGGGCCAGAGAGTCAATATTTTAGACTTTGCAAGCCTATACCTCCTCACCTCGGCTGAAAGCAGCCAT	0
219	ENST00000455744.1	ENSG00000226944	lncRNA	378	AGGACCTTGGCTGCGGGGTCTTCAAGGGTCATCGCCGCCTCATTTCCTCGGCGGCCAATTGGGGGCGCCAGAGAGCAGCGGACGCCCCTCCACCGACTTTCCAGCGCTTGGGAGGCGGAGTGAGACGCCCTGTAATCCCAGCCCTGCCTTTCGCTGGTTGTGAGCTCTTGGCCATGTTACTGACCTCTCAGAGCCTCAGCGCTGGGTTAAAATAGAACTGGTGTCCTGATAATGGGTCGACGTGATCAGTGAGCTTTCTCCGCCCGTGTTCTCCTGAGTGTCCTGAGAGCAGCCCGTTTCTGCCCCTCTTGCGATTACAAAGTCAAGCCCAGAGCCTGACCCACAGTAGTGCTCAATAAAGGCTTAGAAAAAGCTCGG	1
220	ENST00000532866.1	ENSG00000254694	lncRNA	362	AGAGTGAGATCCTGTCTCTAAAGAAAAAAAAATTAATTAATTATACAAGTAATATATGATTTTATTCCCATGCTAAAAATAGTCAAACAACAAAGATCATGTAACAACCCATGTAATCAGTTTGGTTTTTTTTCCTCTGGTTCTTACTCAACGCATTTACATATATGTCTAGTGTATACAGTATACGCGTGTGCGGCGTACGCAGTATACGCGTGTCCGGCATACGCAGAATATGCGTGTCTGGTGTACGCAGTATATGCGTGTCTGGTGTATGCAGTATATGCATGTGTACATATGTATGTACACATATATATCTATATATATATCACATTGTACAATTTACATTATACTTTTTTCCTCTG	0
221	ENST00000455105.1	ENSG00000237343	lncRNA	314	GGCCCGCCCGGCAGGACGACTGAGCAAGGCCTTGGAAAACCGGAGAGATTGGAGCGCAGAATGGGGAGGAATTGAGGGGAAAATGGAGATAGAACCTGAAAGAGCCCCAAACGCCAGAACCTGTAGCTCCCCAAGAATAAGATCTTCCAGAAGAACTAGACCCAAAACTAGCCGTTGGGGAACACCGAAATCCTTGGAGGAGCAACATCCGCATGACCCTCTGTGTTCCTTTAGGCAAAAGGACTTGCTTCCATTGTTTGTTCAATTGTTTGTGTTTGTTAAATAAATAAAACGATTTTCATGTATCTTTGAAA	1
222	ENST00000446211.1	ENSG00000226386	lncRNA	302	GGCGCTCCCGGGGAAAGCAGTTTGTGCTCAGTGCGTTCTGCAGCATAAGGAATCCTAACGCGAATCCGTGAACAGTCTATTCCGACGGCGCAGAGAAATCTCACGCGGGGATCCCCACGATGTGCCGGCGCTTAACGCAGACGCCCGAACCCAGGGGAAGGCTGCGACTCCGCGATGAGTGACATGCGGGCTTGAGACGTTCTAAAGGAACGTGGACCGAGTTAGGGAACGTAACTGAAGCTCATTTTGTCTTAGTTATGGACTATGAGTCCTTAATAAATGTATGTCATTATGTTTAAAGA	0
223	ENST00000663557.1	ENSG00000232931	lncRNA	4643	AATGGGAGAATATTTTTGCCATCTACCAATCTGACAAAGGTCTAATATCCAGAATCTACAAGGAACTTAAACAAATTTACAAGAAAATAATAACCCCATCAAAATGTGGGCAAAGGCCATGAACAGACATTCTGAAAAGAAGACATTTATGCGTCCAACAAACATATGAAAAAAAAAAAGCTCAACATCAGTGTTTATTAGAGAAATGCAAATCAAAACCACAATGAGATACCATCTCATGCCAGTCAGAATGGCAATTATTAAAAAGTCAAGAAACAACAGATGCTAGAGAGGCTATGGAGAAACAGGAACACTTTTATACTGTTGGGAACGTAAACTAGTTCAACCATTGTGGAAGACAGTGTGGCAATTCCTGAAGGATCTAGAAGCAGAAATACC…	0
224	ENST00000662263.1	ENSG00000234899	lncRNA	4476	GGGGTGCTGCGGGGAAGGCGGGGGACCCGGGACTTCCAAGTGTCCAAAAACAATCCATTGATACACTTGGTGACATTAATTGAGAAAAAAACAATATGGTCTGGCCATGGAGGCATGGTATCCGTAACATCCCCCAAAGGAGCTAAAGAAGAAATCCACAATTTACCATGAGCATTTCTCGTCTGAAGATTGCCAAGCGATTCCTCCAGGACATTCCTCAAGATCAATTTCTGTTCATCCACCTTGTCCTGGGAGGGACATCAATGGGTTTCCATGTCCTTTGGCTTCTGGTTGAGTTCACTCAGTGGAGAACCCTGGCAAGAGGCAGGAAAAGGGGAGGAAGGTGAAAACCATCCATTTCTTGGAGAAGTGCCACGGTGGGGTTGCAAGTCCCAGGAT…	1
225	ENST00000664417.1	ENSG00000235903	lncRNA	4368	AAGGTTCCATGCGAGCGGTAAGAGTGCGGCGGGACTTGGAAATCGAATCTGTGCTCTGTGAGAGATCCTAGGAAAGGAAACTGGGAGCCCGGGAGAACTAAAATTCCCAATTAAAAGTGAATTTAAATCTGAGCTGTTCTTAGACCCAGAATTTCTTGCCTGAAGGAGGAATCAGGTCCCCACAAGGAAAGACCCTGCAACTGTATAAAAAAAGAATCTAAAAAGATCATGACTCCTTCAGTCCTTTCCCAAAGAGACCTATGGAAATTTCCTCAGGAGCACCCACAACAGAATAGACATTAAACAGCTGCATAAACAAATGACTCAGCCAGTTGATGTCAGTCAGCCTGTGTCAACAGCCACCCCAATGCTGGCACAAAAGGCACTAGAACAGAATAG…	0
226	ENST00000647895.1	ENSG00000224934	lncRNA	3490	GGCTGAGGGGAGGAGCCGAGCGAGCGGCGGGTGTCCCTGAGAGGCCACCTTTCGACCTTCGAGGGCCAGGAGGATACGGGGAGGTGGCCGGAGGGAGTTCCCGAACACAGGTCTTCCTGTTCCCGCCGAGCAGGTGTTGGCGGTGCCAGGCCCGGCCTGGCGGGCCCGGGCTGGCAGCCAAATACCCAGCGTCTGTGCTCGGGACGGGAGTGTTCGTCCAGGACGTGCAGCTCCGGAGCCTGCGCGGGCGACCTTGACCACCTTTGTCGGCTGTTTCCCCCTGAGGGAAGTATACCTGTCCTGCCAGCCTTGGTCTCTGGCAGGGAAGGTCCTTCCAACAGAGAGGGGTGCGCACGAATTCCTTTTTGCCGCTCTTCTATTAATAGTTTGAGATTTTCC…	0
227	ENST00000520390.1	ENSG00000248538	lncRNA	3442	ATTCATTCCACAAACATTTCTAAGTGTCCATGGTGACCCAGACATCATGGGAACTTCAGGGTTCCAGAGCTGAGTAGAACACAACTCCCATCCTTAGGGATTCACCATCCAGTAGAGGAGAAAGACGTCGAGACAGAAGACAGAAGGGAAAGGAAAAGCTCAATGCTGTGCCTTCAACTTAGCTTCTCCATTTTTTGGAGAAGGGTTAATAGGGGAAGCAGAGAGAGAGAGATGAGAGACCAAAGTTTCTAGGGCCTTTATCTCCAGAGCAGAGGGTCTGAAACCTTAGTGAGCAAAAACTGATCCGGAAGACTTGTTGGAGGCATACCTTCCAGTTCAGCGAGCCATTTCAGCAGATTGGAGATCCCCTGCCTGCAGCACGTGCTGATCTCCAAGGGT…	1
228	ENST00000511677.1	ENSG00000251637	lncRNA	3387	ACATAAGTCAGAAGTAGAAAAAGGGACACAAACTAAGAAGGGTGCTGAGCGCTCGTCACCTGGAGGGACTTGTGCCTCTCTCAGTGGTAGTAGAGGGGCTACTTCTTCCTGCCACGGTCATGATTGAGAGGCAACGGGTGGCGAGTCTACAGGGGACGTCGTCGAGCAGACATGGGATAACTTTAAGGGAGAAGACAGACAAGGGGAGGGGCTCCTGTGATGGGATCAGTCAGATGCCTGCCTGGCCGCTCCCCCTGAGGGGACTTGGGCTCCTCTTAACATTGGCAGGCTGGTATAAACTTCCGGCTCAGATCAAGCTATGCCTGATGCTGCCTTAAGCCTTATGAGGTCGCCACGGAACCGCAGGTGAGGGTCTACTTGAACTCCGTAGCTTTAGCC…	1
229	ENST00000664965.1	ENSG00000254319	lncRNA	3386	AGAGTCTGTTCCTTCTGATGTTCGGATGTGTTCGGAGTTTCTTCCTTCTGGTGGGTTCGTGGTCTCGCTGGCTCGGGAGTGAAGCTGCAGACGTTTGCGGGAACTTAGAGCACAAAGTGCACAGCCATCATAGAATCTGGAGACAGAGGAGAATCCAGAGTCACAGCCCAGATCTGCTTCCATGGGACCGTTAACTGGTTGGGTCACTTGAATGGCAACTCTGATGAACCAGGAAGACTGGGTATAGATGTGGATGAGTGACAAACTCTTGAAAGTGGCCGTTATGGGGCTTGCACACGTTTCTGGGCTTTACCAGAGAAACACCACAGTACATTTTCATGGTGAAGATCTGAGAACGATTCTCTGCTGCCTCTGGCAAGGGCCAGAGAGAGAAATGAG…	1
230	ENST00000661790.1	ENSG00000226476	lncRNA	3239	GAGCTGAGGATCAGCAAGACAGATTATGCAGTGCGTCTTTGCAACAGAGAGGAGGTCTGCTCATCCCACATTTGGAGCACCCGTGGGTGGAGCAGGGAAGATTTCTGGGAAACAGTGTTTGAATTGAATCATGAAAATGAGTAGGAGTCTGCTACATGGGTAAGGGAGGGAAGAAAAGTCAGTAGAGAAGGTAGGCAGTGCTTGCAAAGGCCTGAGTCTGAGGTACTTCTTTATAGCACTGCAAGAATGGACTAATACGCTATGTGAAGACAAAGGGGATGTCTGCAAGCCAGGACGAGTGCGTCTACCAGAAACTGAGTTCTGCTGGACTTTGATCTAGGACATCCAGCCTCCAGAATGGAATGTGCCATATGTGGAGACCTGCATGGAAAGGAACTG…	0
231	ENST00000601888.4	ENSG00000228065	lncRNA	3180	GGAACCTGGAATTCAAACGGCTGGGTAGGAAGCACGCTAGCAGGGGCCTCTGGCCTTGCTGAGGGTCCCTGTTTCCCCTTTTCCTTCCTTTTCACCCAACAAAACCCTGCTTTACTCACCCTTCAAACCATCTATGAGCCTAAATTGTCGTGGTCGTGGAATGGACAAGGACCCAGTCTTTAGCTGAACTAAGGGAAAGTCCTGCTTTTTGGCGCGCAACAGGGGAGCTCAAGAAACAGGCCTCACTCACGGCATATGGAACTAACCACGCCCCTAACTAAGAAGGCACACCTTAGTTGCAGTTAGCACACAATTAAAGCAACTCTCCAAGTTTTACCTTAAAGTTCAAAATTGCTAGGAGTTGAAACTACTAGAAATATATTTACATGCAAGAGTCAA…	0
232	ENST00000669650.1	ENSG00000232940	lncRNA	3121	AGGAGAGCCCGGAGCCGGATCCACTCTCAGCCTCAGGAAGCAGCAGCCTCCGCTCCGCGGCGGGTGTGCTCGGCAGTCACAGACCCACTCAGGACACCTCCCGTTGCCGACGGGCTAGACCTGCATCCGAAGGGCCTAAGCGGGGAGGAACCGCTTTCCACCACTCTCCAGGGACCTGGGGAGGGAATGTTTAGGCCGTAGGGGTGGAGGACACAGGAAACGTAACATTTTTCCTTAACTGCGCCTCTCTTCTTAGGCCTTAAAGGGGTCCCCGTGTCTCTCCAGTCTAGAGCCTAAGTTCAAACGAGGCGTATAGGCGAGGACAGCAGGAAGGCTCCAAGTCAAACAAACGGATGCCCACAGGGAAGTGGTCTTGGGAAACCTGAAGACACTGGGATA…	0
233	ENST00000447070.1	ENSG00000234072	lncRNA	3060	ACAACCCTCGGGGTTAAAGAGCCTCCTCGAGGAAGAGGCTGGGACACAGCTGAAAGAGATTGACCCACAACCACTCTAGGGGCCATCACCTGCCCTTCTTCAGTCCTGGGCGTGAAGGTAGATTTCTCCCCTAGCCTGTGCGGGAGAGGAGCCCTGGTTTTTCTAACAAGGACTACTGTAGGTTCGCCGAGTTCGAGGGACGCTACGTATGCAGCGCCTACGCCCGGACACAGGCTTCCGCGTTACCGACACCGCGTGGGGGAGGAGGGCAAGACCCGAGGCTTGCAGAGATGGGGGGTGCACGGTGGCCACAGTAGGGAAGGTGCGGAGCATGATGGTGCTCTGTAGGAGCGCAGACGCTGAAAGGCGCGCTGCTGTGGCTGGGAGAAGAGCGGAGCC…	1
234	ENST00000667310.2	ENSG00000247092	lncRNA	3043	GAAGTTTCCGGTTCCGGTGTCAGCGGCGGTTGAATTGCCATGGCAATGCGGTGGGCGCGCGCTTGTCGTGTTGGTCTCTTGGGAGGTAGCGGGGCTAGGCCGGGCGGGTATCCGCCTCTCCCAGCTTAGGTGAGCGTCCCCGGGCGCCTCCGGAGCGCCGCGGCCGCATGCAGTTCGTCGTGGCGGGGAGCCGGAGCCTGACCGGGGTTCCAGCGCTCGGGCCGTAGCCTTGGCTCCTGGACTTTCCCTGGCTCCGCCGCCACGTGGGAGCTGAGGCTCTGGGGCTTCCGCCTCCGGCGCGCGATTATTTCTCTAGAACAGTTTTCATTTTTAAAATTTGTAAAGCGCTTTTGCCTGTGTGATTTCCTCTGGGTTTTTTTTTTTTTTCTTCCTTTTTGT…	1
235	ENST00000417843.2	ENSG00000225411	lncRNA	2878	AAAGGGAGAGGGTGAGGGAGTTGTGGAGCGACAGCGACAGAGCCTTGGAGAGGGAGGCTCTGCTCAGGATTTGTCCCCAGTGCCTTATTTAGTTCACTTGGTGAGGTCATGTTTTCCTGGATGGAGTTGATGCTAGTAGATGTTCTTCAGTGTCTGGACATTAAAATCTTGGGCATGCAACACCATATGAGAGGTTTAAAAAATAAAATTTAAAGAGAGAAAAGTGGTGGGATTGCTGAATCAGACAGAGCCAATAGATGATCAGTAATGGTGGCCAATCATCAGCTAGAAAGAAAGTGCTTAGCAGGGCTTGAAAACACCAAAACTCTGAGACCACTGACCTTCAAAAACTTCAACAGCCCTGAGTGAAAAGCCCAAACACATTTATCTACCATTCAA…	0
236	ENST00000688783.1	ENSG00000250337	lncRNA	2712	AATGTGTGAGGTGGTGCTATGTAGCAGGAACCCCTCTTGCTTTGCAAATAGTTTTTTGTTTGTTTTCCTTTTTGCCCAATAGAGCCCTGCTCTACTGACCCTTCAATGTGCCCGTGTGCCTAAATATTCCTGGTCGTGTGAAAAGAACCCAGGTATTAGCTGAACTAAGGAGCACAATTCTGCAACATTTTGGCACCCAAACACGGGGCTTGAGAAATGAATGCAATTGGAGAAACTGGTTGTTTTACCAGGCGTTGATTGGAAATGTGTGCTTCCCTTTAAGCAGTCAAGCTCAACTTGCAGAACTGATGGGAACCCCTTGGGAAAACTGGCCTCAAATGTTTGTCTACACAGTCCACATACAGGGTTCTTAACCTGCGGTGAGTAAAGAATGTCACT…	0
237	ENST00000668496.1	ENSG00000244625	lncRNA	2578	GGAGAAAGGGATGGGGAGAGTCCCTCCTGCCACTGACCCAGGATGGATAAAAGTACCCCTTTCATAGAAGGAAGAAAATGGGAACAAAGGTGCTGCTGATCATCTGAGGTTGCCTGCATGGCAGTGAAGAACATGGACCTTTGGGTAGCCCACCTGGGAGGAATTTTCCAGAGATCACTGTCTGATGACCCTGTCTTGGAATTGGAGCCATGCAAGTTACACTGACCACGTTTGGGTTGGGATATTGAGGAGGTTATGGTTAAAAGCATACGATGGGAGATCATATTGTACTTGCGAGTGAGACCCGGCTGGAGGAATGTTTTAATTCTTCGGAAATACCAAGTGGTCTCTGTAAGTAACATAGGGTGGTTAGCCAAGCATAATGAGACCATTGAGGCA…	0
238	ENST00000656330.1	ENSG00000246067	lncRNA	2467	AGTGGGACGCGCCCAGAGTGAAGGAGCAAAGGGGACTCGGCCGCCATGTTAGGAGTACTGGGACGATTCCGCGGAGCCGGGCAGAGGTTTTAGGGGAATGATTAACAAAGGCGTCCGAAGAAATCGTTGTTGGAAGGTGACCAAGGTGGAAAGAGACGTTGCTTTGGCCCTGCAAGTAAGAAGAGAGAGGGAATAGCCTGAAGGAGTAACACTAAATTTAAAATGACACTTTTTTACCAACCAGCGAAAGCAGATGTTCAAAGGGGATATTGGCCAGAGTCTGTCACACTAAGATGAGAAATGTCCTTTCTTCCTGAAGGTGTCTGATGTGTAAAAATATGATATACTTTGTGCTGTTTCCTCCCTTCCCTTTTGCATATTATTCTGAAACAACATTAA…	1
239	ENST00000662621.1	ENSG00000251432	lncRNA	2254	GATATGGGTTGGTCCGTTTAGGGCTGACCCTGGAAAAAAAAAGTTATATCAGTCTTGACATTAATTCCGTAGTCAGAGTAGGTGAGAGAGGAGTAGATTAGTATATAGGGTTCCCAGCCTTCCCAGTACAACCATGGACTCAGAGTTGGGGACACTAAAAATGTACATGAAGTTTATGATTTCACTGGTAGAGATGGCCCACAATGCCAGTTTGGACAGGCATTACTCTAAACGTGGTGGGGAAGTCAGGAGACATCTACTCCAAGGCATAACCTCTAGGACAGTTTGTGGGGTATCAGGGAAGGATATATCATTGGAAAGATTTCTAGTTGCCATACACAAATAATTGGGCTTCAGTTTAATGCATAATTAACTGTTCTCAGTGTGTTATTAGTTGGA…	0
240	ENST00000500487.2	ENSG00000247765	lncRNA	2165	ACACCGGCTTCAGCGCCCGAGCGTGCGCGCGCGTCTCCGCTCGTCGCCCGGCTCGGCGTCGGGAGTGCACTCTGTGTGGCCGCTGCTGCAGTGTTGTTGTGGTTGTGAGAAGGCGGCGGCGGCGGCGGAGTAGCAGCCGGACCAGACGCCCTAGTAGCTCAGTCGCTGCCCTGCGCCGGGCCTGGCAGGGAGCCTGGTGAGATGGTGGAGGAGGAGGCTGTGCCGTGGCGGGCCTTGCCATGTCCTGCTGCCTGATGGAGTCTTGCTCTGCTGCCTAGGCTGGTGTGGAATGGCACAATCTCAGCTCACTGTGACCTCAGCTTCCCAGATTCAAGCGATTCTCCCCCCTCAGCCTCCCAATCCCCCACTCCCACCCCTGCGAGTAGCTGGGATTACAGG…	0
241	ENST00000426282.6	ENSG00000226328	lncRNA	2076	GCAGCCGCGCTTTGGGGCGTCGGCTCACGTGGGGCCGGCAACGCGTCTTCCAGGATGTTCGCGCGCTAGTCGCCGCTGAGGGGCCGGCGATGCGCGAGGAGTTCCGGCGAGGAAGGTCGGTCAGTGGACATGGCCGAGGCCCGCGGTGTCCGCGTGTGGGAGCTGCAGGGCTGAGGAGAGGCCGCCCGCAACCCTCGGGAATCGTAGACGAGGTCTCACTATGTTGGCCAGGTTGGTCTCGAATTCCTGGCCGCAAGCCGTTCTCCAGTCTGGGCCTCCCAAAGTGCTAGGATTACAGGAACAGAATTGCCATTGGGCCCAGGGAGAGACTACACTTCTTGTCTGCTTTGTTGCTAGTGCGGCCTTGTGGCCAAGCACAGAACGTGTGCAGTGATGATG…	0
242	ENST00000668643.1	ENSG00000189229	lncRNA	2017	CTCAGCCTCCCGAGTAGCTGGGACTACAGGCGCCCGCCATCACGCCCGGCTGCTTTTTTTGTTTTAGTAGAGAGGAGGTTTCACCGTGTTAGCCAGGATGGTCTCAATCTCCTGACCTCGTGATCCGCCCGCCTCGGCCTCTCAAAGTGCTGGGATTACACGCGTGAGCCACCGCGCCTGGCCTGAAGAAATAGGAAGAAGAAAAGCTTTTTGAATGAATCACTTCTCATCTTCTCCGAAGTTGGAAGCATCAAGAATCTAAATAAGCATTTATGATGGCTGGCATGAATATGCGGAAGATAGAATGGGAGTCCTAGTTGACCTTCATATAATTTTTAGAAGATGGAGCACTTCAACTTCTTCCACTCATGAAAAGAGAGGTGACAGGTGAAGACAGAA…	0
243	ENST00000417786.1	ENSG00000225300	lncRNA	1960	CTGCTTCTGCTTCTCGCTGACGCGCGCTGCTGGTGCAAGCGGCCTTGCGCCTTGGGACTGGGTCTGAGGAGGGAGGAGTTATTCATCCCCCCAAGCTTTCGGCCCCGGGGAGAATCTTTCATTCCTGTCTATTTGGTTATAGAAAAAGGGAAAAGGGGCGACTTTCTCCATAACTACTTCAGGTGTGACATAGGGGGTGGCGTGGGCACCTCGGAAAAAAAGAAAAAATTTTGGCGTATTCTTGAGAGACGGGTTGGTATCCATCGTGTCGTTGTAGCAGGAGCATCGTCTGGATTGTCTGGCGGTTAACTGTAGTTTCAACAAGAGTTTTAATGGCTTTTATTATCAGTGGGATACCACAGGGGAGAAACAGGAGGACCCCAATGATGAAGATTACTG…	0
244	ENST00000692279.2	ENSG00000236519	lncRNA	1774	GAGGCGCGCTGTCCGGGTGGTGGGAGCTCAACCCGCGACCGCGGCTACGATTCTCTTGGCTCCTGCCCTCGCCTTAGTCGCTCTGCGGGGTTGGTTCGGTCCCGGCACTTCCAGAGGCCTCAGGGTCCTGGTCTTGTAGAGACTTCCTGAACGGTGGCGCCTGTTCCAGTGTGTGTGCGCTAACTGCCTGTTCTGTGCCAGCCGCGCGTGGCCGAAGGGCGGGAGGACGGGGGTTGTGGAGGGGAGGATGGAGGTTGGGGAGACAGGGCGGGGACGAGATAAGAGGTCGGGGGGTGGGGAGGATGGTCGCGGGGCGGTCTGGGGCTGGAGACAAGGGGCCTGAGGTGCGGGTACGCACTGAACATTCCAACCGTCCCCAGCCGGCCGGGTTTCAGGTTT…	0
245	ENST00000653200.1	ENSG00000227533	lncRNA	1758	CTCTCTGCGTTGGGACCGCGGAGGGCATTCGCTGTGTGACTCAGGGCAAGTGTGCGCACCTCTCTGAGCCTCCGCGGCCTTCTCTAGCAAAATGGTGGAGCCGGTACCCGGCTGTAAGGCAAGCTGGGATGCGCGGAGTAGCGGGTGGAAAGCTGGACTGGAGTTCTCACTCGGCCGCTGGGTGACTTCGGTGCACTAGGGATAGTAACAGTACCACCTCGTAGGGTTGTAGAAAGACCAAGTGAGTTAATATTTGTAAAGTGTTTAGAACAGCGTCTACTGCATGGAAAGTAGTATTTATTTGTTAGAGAGACTCCAGGAGGTCTTGCCCAGGGATTGACTTCTCCCTTCCCTGTCTCCACCCCCCACATTCCCGTTTGTGAGCCAAGCCTTGCTTTT…	0
246	ENST00000659687.1	ENSG00000238005	lncRNA	1637	GAAACAGCCCGGGGCTTTCAGCACAGATGAGAAGTCTAAAAATTTCCCTTTTCATTTCCTCTCTTGTGTGACTTTGTCATTTTTAAAAAAACTGGTCACAGAAAAGGGAATTTTGCCCATGCTTTTAAGGAGTTTATCTCGACTGAGTAGCTTCCCCGCCACTCCTCTAAAATCCCTCCTCAAAAACCCCAAGTTAAAAAAAAAAAAGATCTATTCTTGTAGATTTTTTTTGTGTGGGTCTATGTTTCATTCATCTGCTTTCAGGCTGGATTTATAACAAGCAGAACTTTTAAAACGGTATGATTTTAAAATAAAATTAAAAAAAAAACACGCTGAGATCTTTCCATAGCTTTGGCTTCTGGGAGTTGAAAGCGCAGGAGGAAAATAGAGCAAAAAGGT…	1
247	ENST00000450443.1	ENSG00000225205	lncRNA	1397	TCCCGCGGCCCAGCTGGTTTGTTTTCAACAATACGGTCAAAGCCACACGCCCACCGTTATTTACGCCGCCAGCCAGCGCCGGCACTTCGGAGGGAGGAAGGAAGCACCTAAGGCGCTGGGGGCGGAAACGCTGAGGAGGAGGGGTGCGCCTCAGGCGAGAGCTGGCCGGCGCCGACCCGGCCTGGGGCAGCGGCCGCAGCTCCCCGCCCGGGACCGCGCAAAAAGGCCCAAGGTCCCGGGCCGCACTCACCGAAGTCCAGGAACTGCTTCATGGAGAGCGGGGACGGCGAGAAGCGCGCGTAGAAGTCCACCTGGCCCGGAACGCCGCGCTCGGACGCCGGGCTGGAGCCCGAGTCCGAGCTGAAGCTGCGGCTGAAGCCGGCGGCGCGCAGCCCCGGG…	0
248	ENST00000506465.2	ENSG00000246334	lncRNA	1190	AGAGGAGCTCCCCTGGCGGACCAGGCACCTCCATGTGGCGCGTGCCTCCCTGCCGGCCAACCTGCATGCTACTCAGTACAGTTGGGGCATTGTGCTCAGACAAGAAAGGGGCACTTGTGATCCAGACAATGGGCTGGGTCGCTCCCATTTGGCCTGGGCTTCAGCTTCCCTGGGTCAGCAATATCCTTTCCTCTGCTCCTGCCCACTCTGCTTCCACCCCTCCCTGGAGAATGGTGGCTAGGAACACGGAGCAGAGACTCACCGCGGGCCCATGCCCGGTTTGGCACGTGCCTCGGCCGTGAGGAGGAGGAGGGATGCAAGCTTCGCTCCTCTACCCTGGTGCCCAGCAGGCGTACACCACCACATGCCTACTAGGAAGCCACGGGGAGGAGGACCTAG…	1
249	ENST00000685445.1	ENSG00000233834	lncRNA	1010	AAGAAGAAAGGGGAAGCAGGTGGAAAAGCAATTAAAAAAAAATCAGGTGAGTATATCTAAGAACCATCTGTAAATATAATCTTATTTCCATGAAAGGAAATAAAAGTGGTTTAATGTTTGCCAGGGAGTAAGAAGGCACCCTCAGTGTTAGCAATAAGTAAAAAATATTTATGCAAGCAAATCCTCATGCAGCTGGAACTTGCCCCACCAGATTCTCTTTCGGTGATTCAGAGCTGAAGGTGCCTCACTGCCCTGTGGAACAGGTGAATAAAGCCTTCCCAGCATCTCTCTCTAGCCTATTATCTCCTGTTAGACACAGCCCAGAAAATGAATAGAGACAAGTCCTGGCTGGGTCTGGGTTCAGAAACATAATAGAAGGATTCATCTAATGGAAGGGAA…	1
250	ENST00000685756.2	ENSG00000237883	lncRNA	926	AGGCGACTGCTCCCGCGAGGTCAGAGCCGGGCTGTGCCGCTGCCCCCGGGACTAGAAAGGGAAATCTCCTTGCTAGAGGAGGAAGCCCTAAGAACTCAAGGGAGATAGGGGTGGCAGGGGCATTTCCCTGGATGCCTGGAGCATGGAGGGTGCGAAATAAGGAGGCTTTCCTACCCCATTGATGAGCTGAAGTTGATTCCGCACGGGGGAGGAAAGGGACAGGAAGCATAATTGGATGTGCAAGCCTGTGGTTCTTCAGGAAGTTAACACGTGGAACTAACACTGTTGGATGCTGCTGAACTCTCAGGTGATTGATGTGACTAACCTCCTCAGGAGGCTTTCCGGAAGCACTAAGAAATAGAACTAGTTTGTCTAATTTGGAATTAAAAGAGTAACCAA…	1
251	ENST00000428939.3	ENSG00000233429	lncRNA	889	TGCTAGAAAGGAAAGGAATAAGGAGGAGATAAAATGACGCCGAGGCCCTGAACTGTTCATGGCATCCGCGGCTCAGCCAAGCTGTTGTTTTAAAAGAGCAATAAAAATGAATTATGACTAAACGCCTTCTAACTTAATGCTTTCGGACGGGGATCCCCGGCAAATAACGTAAGAGGATTTTTATTTGTGCATGTGTTCCTGCAATTGATCTCTTTGATGACATTCTCATTCATAGAAAGCGTTTGATTTATGAGCGTAGGACGAATCGCATCCAGGAGCTGCGCAGCCCTGGCCGCTGCCGGGACGCCCTGCTCCGCGCTGAGCTTGGGGCCAGAAACCAGCCATAGTCCCCACACTCCGCCGCCGCAGCTGAGATTTAGCGGAGGAAGGGGCGAGGGA…	0
252	ENST00000448786.1	ENSG00000234902	lncRNA	823	ACTCCTCTCCATTGGATCTCTAGCACCTAGAATAGAGCTGGGTACACATGATGAGGTGCTTAATACGTATTTGTCAAATTGAATGTCAAGTTTTAGGAGTTTAAAGAGTGTTTTCAAATGGGGAGAAGCCGAGACACAAATAGTCTCAGGAATGAGATGAAATTATTTAACCAATTGGAGATGAAATTCGAAATGGAAACTATGACATGACTCAACATCCTCAAGCCCTGAAGTAATAATTAGCACATAAAGTTGGTCTGTTATGGACTTTGTGTTGTGCTCCCTGCAAAATTGGATACAGAGAGAAGACAGCTGTCTGCAAACCAGAAAGAGAGTCCTCACTGCACTTCATATCTGCCAATGGATCCTTGCTCTTGAACCTCCCAACCTGCAGAATCA…	0
253	ENST00000436529.2	ENSG00000228817	lncRNA	806	AAATAAAAGGATTTGACTTTGGGCTGACAATTTAGCATTTAACCACTGTCTCCGCACCAGTTCCACAAGAGCAGGGATTTAGATTAATTGGAAAAACCTCATTGGTTTCTGATGGAGGGGGCATTCATAGAAACAACCTACTGACAACTAAGGAGCTACTGCGATGGGATGGGCAGCCTGCAGCTTCACTCGGTGGGCAGCCTCCACAGGTATCGTATCTGATTTCAGATACATATGATGGTCTCAAGTGTGTTTTTTACCACCACCACTTTGTAGGCCTGTTGATGCCACTGCTGTTGAAGTCTATGTGAATGGTGCCCCCTGGTGGAAGGAAAAAGAGAATGGGACGCCAGGAATGTCAGATGCTTTTCAGCCTCTCCCCTGCTCTCACGCCTAGAA…	0
254	ENST00000424630.1	ENSG00000229591	lncRNA	673	CAACGCCTGATGAAGCAACGTTCCCACCACAGCATCCACCTTAACCTTCCAAATGCCACTGCTGTGAAGAGGAGCCATCGCAGATCGCCATGGCGACAGAGCCCTTCTGACCCAGGGGATCCACTGCTCTCAGGCACTGTCCAACCGACACCTGGTGACAGAGGAGCCCGACAGCCTCTGGCTGACCCTCTGGAGACAGAAGGGCACACGGCTGCCATTTTCGTCGATGCCTCATCGGGGCAGTCAGGAAGTGCACAGGCTGAATCACAGATTATCTTCAGGAACACAACTGGGTGACATGGCAAGTGCAGTGAACAACTCACTCTCCAACATGCGCCATCACTATGCTCAAAAGGAACCTATTCTCTTCTGTTCTATTTACTCATTGCTTCAACTCAT…	0
255	ENST00000431558.1	ENSG00000230082	lncRNA	614	AGGTCTGTCGCGAGCAACCCTACACCATGCACCAGCGCCACTGCTCCCAGCAGGAGTGGGTTTTGCAGCGGTGGCGGCAGCCCCGCGCCCAGGCCGAGCAGAGTCAGGGCTGCCAGCGCCGTAAGCAGCAAGGGGAAGGGCAGGTTGTAGAGCACCAGGCCCCCGCGAACGCCCAGCCGCGCCTGCGAGCCGTAAGGGTCGTGTGGTTGGCAAGTCATTTAACTTTTCCAAACAAATCTGCAAAATGGAGATAACAGCACCTGCCTCATTGCGTTGTGAAGAAGATGAAATGTTTAGCCCGGTGCCCAACACCCAGTTCTCACTCTGTCATCCAGGCTGGTGTGCAGTGGTGCAATGTGGGCTTACTGCAGCCTTGACCTCCAGGACAAGTGATCTCCC…	1
256	ENST00000521756.1	ENSG00000253865	lncRNA	588	GCCCTTCATGTGGGGCTGAAGTCTTAAGACCTGGAGAGCAGCCCCAAGGGTGGAGAAGCGGCTGCTGAAGGGATCAGCATGCGCTGGCACAGGAAGTCTGTTTTCCATGTGTCTGGAACCCAGCCGAAGCTTCCTGGGGTAATTTTAACCAGTATCCACTCTAGAACAATACCAAAAAAGCAAGACTGTGTTGGGCTGGAGGAAAGGCAGTAATCAACTCCATGTTCCACGTGAGGAAACTGAAGATCATGGAAGGCAAGTCGAGAGCCCCAAGGTTATCCAGCTTCAAGGTCACCAGTCACCCAGCTTCCTTCTTTCGTGCAGCCAGATGCCCATCCCAGTACTAGGTTGCGCTGTGGGGATTGTGGAGTAGCCCTCTACCACCTAGGGCCCTCATGT…	0
257	ENST00000506942.1	ENSG00000250950	lncRNA	573	AGGTGGTGCAAACAAGGCTCACTGCAGCCTTGACCTTCTGGCTCAAGGAATCCTTCCCCGTCAGCGTCCCCGGTAGCTAGGACTACAGGTGCGCACCACCACACCCAGGAGTTCAAGGCTGCAGTGAGCCATGATCGTACCACTGCACTCCAGCCTGGGCAACACAGCGAGACCCTGACTCCACAAATAAATAAATCAACATCATATGATCTGTACCAGGGTATAGGCAGGTGCTATGATCCCCACTTTTCATCCTCAACTCTAAGTTGAGTCATACATCAACCTCTAGTAAAAAGTGGCATGCTCTCAGTCAAAGGGGTAAGCCCAAACCACGTGGAGAGAATCTTATCTCTTTTGAGAGCTAATATAAAAAGAATTCCTCCTAGGCATAAAAATATT…	0
258	ENST00000663760.3	ENSG00000256940	lncRNA	562	AGAGCCCAGAAAGCGGGCTAGCCTGCACGCACGCCAAGATGGAGCTCCAGGCTAGCCCACAGAACAGCCCAGCCGCAGCCGTCCTACCAGACCAGCACCTTGTAACCACAGTCTAACCCAGCGGGCACCAGGCGGTGAGACCTCCTGCCGCTGCCAGCCCAGGATAGCCCCCTTGCCTCTTGCCCAAGGCTCAGGCTACCCCTTGAGGCGTCTGGAGGACACTAGGCTTGACCTGGGGAGTGGCATGATGGGGGGCAGGGTCCGAGGCAACGGAGAAGGCAGAAGTGACTTAGATTGTGAGTGCCACGGGGCTGAGGCCTGCGCCGACCTGGTCTGCTGGTGCTACCAGGCTTGAACAGTCTTCAAATCCACTGCTATTAGGCAAATTACCTGGCTCCC…	1
259	ENST00000504082.1	ENSG00000251259	lncRNA	549	AAATATTTCTGAATTCTCTTGTGATAGGTCAAAAAATTGAGGAAGACATAATTAGCAGCTGAAGAATGACTCAGATCATCAGTAGTGAATAAGAATGATTAGGGGGAAATAGAGACAGTTTAATCAGTCCGTGACCAAAATCAAACAGAGTAAACTGTGTCATCATGGAGATCTGCCCAGGAAATCCCCAAAATACAGAAGGATCAGAAGTAGATGGAAATAATGTCATAGAACGTCTCTCACAACTGTGTTATAAGAATGACAGGGAAGCTACAGGTTACAACAGATTTGTGAACTCAGCCAAGCACAGTGGTGGCAGGGCCTAGCTGCTACAAAGAAGACATGTTTTAGACAAATACTCATGTGTATGGGCAAAAAACTCGAGGACTGTATTTGTGA…	0
260	ENST00000523002.1	ENSG00000253931	lncRNA	544	CGTTTGCAGGAAAGAGAGAACGGGAGTGGAGCAGCAGCCACCAGTGAGGGAAGAGGTGGCAAAGTGCTCCATGGCTGGGGTGCCTATCTTGGCAGAGTGGAGCAGATGAAAGGCCCATCTGCCGACAAGACCACTGCCACCCTCTGCCACCCTCCACCACCCTCCGCCAGGTCACCAGAATGCCAGGCCTCACTCATGATCAGCTGAGCACCAGCAGGCAGGTGAGAAGAGCCTCCAGTGTGGAGCAGGTCAACCAGCAACAGAGCCAGGGAGACCCATGGAGTCCAGAGAAAACGGTAACAACGGCAGCAGCACCCAGAGACTGGCTCCCAGTGAGTTAAGCCCAGCCGCGACCCTTGGATGTGCCAGCTGATTTAATACTCATGATAAACCCAGTAG…	0
261	ENST00000428083.1	ENSG00000235908	lncRNA	517	GAAACCAGGCTTGAAAAAACTTGCTTTAGGTTTGTGCTGAAGATGATGAGGTATCTATTAATAAACTTGTGCTGCAGCCCTCCCTGTCATGACAGGGCAGCAGGTGGGTCAAGGATGTTGTCGTCATTACCACAAACAGCCTTTGAGGGTCTGCTTGTGGCCTCGGGTTGCCTGGATAGTTAGTGTTAGAGTGATTGTGTTGTTATGGTTGTCCCTACCTTAATGATGATAACTGGGGTTGCTCCAAGATATTGAGCCACTTGTTTAAGGTCATGCTGGCCCAAGGAGCTGAGCTAAGATTGAGTCCTCTGTGCAGTATGTCCCAGGACAGAGAAAGAGCACGTATTCCATGCCGTTGGTTCACTTAGATCATTTTCAGCAGTTATGATTGATTGATTG…	0
262	ENST00000416406.1	ENSG00000225450	lncRNA	500	GAAGGCAGGGTGGGCTCCCGCACGGGAGGAGGGCCCCGCTCAGGCCATTGGCTGTCTCCTCGCTGAAGGTGGACGGCAGATGCCCCAGGCCTAGCCTTTAACCCTAACCGAGATGCTCAGAGCAGCTTTAAAGGTCAGCCTCTCCCTGGCCCAGGATGGTACTCGGCTCACCATACGTCAGGCACGTCAGCAAGAGCAGCGGCAGCAGGAACCAGAGGAACGTCTTCAGGGACGAGAAGCGCCTGGACCACGCGGGAGGGCAGGACGGGGGAGGCGGAGGTGTGAGGGGAGCTCCAGGCCTCCACGTTCCACCCAGGGAGTACCCTGAGATGTTTTCCTGGGTGCTGAACTAGAGCTAAGGAGGATAGCTTGAGCTTCTCACTGTGCCAGGGCCAGCCT…	0
263	ENST00000421848.1	ENSG00000223379	lncRNA	492	AGTCGAAGAGGCTAATTCCGGGCCTCTTATAAAAATAAGAAAGAAAAGCCTCGTTTCCTCTAGATCAGAGAGATGGCTTCTGGATTCATCTTTCCCTGCAATCCAGCTTCTCCTCCTGGGGCCCTCATAATGGAGACTGGGATCATCATCCAGGCTTTTGCACTGGGTTAGGAATTTGGGAGTCATCCTGGATCCATCTGCCCCTGTCAACCTTTCTCTGTCAACAGATATTTACTGGGCATCTCCAACAGCCAGGCCCTGTTCATGGTGCTGAAGAACAGCATGTATAAAACAACCCTGCCCTCACAGGGCGATCACCAGTGACCTGTGGTGTGGAGTCTCCTTTTACCTCTGTCTCCTCCTTCCCACTGTCACCATCCTTGGTCCTCCTCTGTCACC…	0
264	ENST00000532473.1	ENSG00000254760	lncRNA	492	TGTTTACTCATGTAACCTCCAGAGGTATACTGCGTTGATCACGACCTTCACTCTTTCGGCCTGCAACACCTCCCCTCTTCCTGGGTCCAGGCCCCAGACCCCGCCACGCCTCCTCTTAACCTACATGATCAGGGCCAGGCAGAGGAAAAGAAGAGCCGTGATGCCGATTCCCAGAAACGCTCCGTTGGAGAATGCCGTTGAGATGAGTCCCTTCTTATCTGCACACGGAGAGGGCAAGATGCCACGGGTCTGCTGTGTCCCTCCAAGCTCCTGCTCCAACCACAGGACCCTACTCTTTGCCCCAGTCAGCTTCTCCTCCAAGAACCTTGGCATCCAGGCGGCCCCCTAACCTGGCAGCTGCAGGATGGATCCACTCTGGGCCCCATGGACGTTCCAGGC…	0
265	ENST00000537921.1	ENSG00000255966	lncRNA	477	TTTCACTGGCTGCGCCGGGGGATATTGAGGGCAGGCAGAGGCACCAGTGTGGTCACGACAGCCAGCTCACAGCCTCCGGTTCGAAGGTGACTCAGCAGAGAAGACTTGAGGAGCTGGAGAGGGGTGCGCAGGCTTCAGGGGGCAGCCCGCCTGCAGCATAGCTCACGCCCTCTGCAGACCCGGGAACAATGAGGAATGCTGGGAGACAGGTCTTGTCTCCTGCAGAGCTGGAGGGGATCATGATCTGAACTTCCACGAGCCTGGGCCGGTCTGCTGCCAACCTTTGGAGATGGGATTAGGGAACACGAGTGGGGGTGGGGTGAGGCACACGGCAGAAAGCAACCCTTGGTCTAGAGCAGGTTTTCTCAACTGTGACGCTATTGACATTGTGGGCCGTGT…	0
266	ENST00000447343.2	ENSG00000229299	lncRNA	464	CAAGAACAGGAAATCTGCCACGCAGCAAACACTTGGGGAGCCCTGAAGCTCAGCACTCCGGGGGGTCTTCACACGGGCAGGTCCTGGAGGGAAGGAGGAGGCCACCGCGCCCACCTCCCATCTGAAGGCACAGCACCGCAGTGGTGGCCTGTGCCAGAGGAGGGGGTGAAGGATGGAATGTCCTCATGGTGAGTGCTGTCAGAGGCAGGCCTGAACGAGAAGACAGGCCGTGGCAACGGTCCCGAGGCTGTGAGTCTAGGCAGCCTGCCTCCGGGACCCCCAAAGCCAGGCGGTGCACCACAGCACACACCGTGGGACCTTTGCTTTTCACTCAGGAAAAGAAAGAACATGTGAGTGCTTCTGAAAACACAGCAAGAGGACTTGAGCACAAGCTAAAGG…	0
267	ENST00000441672.1	ENSG00000227591	lncRNA	449	CACACTCTGCTCACCACCCTGTGGGCCTTGTCCCAGGACTCATCCCTTCTCTTCTGGAGCCATTTCCAATTCTGCCCAAAAGGACAGCCTGAAGTGCTGGACCCTGGGTACCTGGCTGAAGACTTTGGACTTTAACCTGGAGATGATGGAGAGTATGCAGGATAAAGTCCATACCAAATCCAACGCCTAGCAAATGGAGAACAAGCCAAAACTAACAAGATAAAATGTAGCAGGAAAAAGTGCAAAGAGCTGAAGTGTGGAATAAGTGGGAGAGGTCTGCCATGCCCTATCTGACCTTGCTGCCATGATCTTTAAGGCTGTGTGTCCTGGTTGGTGCAGCTACAAGATGGCAGAAATGCCTAAGTGATGGTATGGAACAGAGGATCCCTCTTCTCACCA…	1
268	ENST00000458624.1	ENSG00000244239	lncRNA	429	CACCAGCCGGAATAGCAACCGGCGGAGCCCGTGCGCACCGCAGCGCAGCGCAGCGGCCGGGGGGTGCGGGCGCCCTCGCCGCCCGGCTACCTACCGCCGCCTGGGCGCCGCCGCTGCCTCCCTTCCCCGCTTCTACCCTCCAGCAGACGCCCGCCGGAGCGACCCCTCCCAGGGTGACCGGGGGAAGGTGTTCCACGTGGCCATAGCGTTTGCGTCACAATGACCTGGCGGACAGGTGGGAGCCACAGCGTACACCCCAGGGTTCCCTCTGTGCTGTGCGTAGTGCCTACTGCTTGCTTCCAGGTTAAATTTCTGTAGCTTTAGAGGACAGGAGACTTCATGACTTCACTGCCAAGAAAAGTTACAGAGGCCTGCTGTACCTGGAAATCAAGTTTGAGC…	1
269	ENST00000391707.7_PAR_Y	ENSG00000226179	lncRNA	428	ATAACGGGGCTCGTCTTTCTACGTTACTTTATGTGGGAGTAGTTGTAAAACAGAATGAGGGAGACCGCGGGGATTGTGCGGAAATGTAGCCACCGTTTACATGTCGGGAGGCTGAGGTGGGAGGATCGCTTGAGCCCAGGAGTTTGACACCAGCCTGGGCAACATGGTAAGACCCCTTCTCTACCCTCCCCCCCAAAAAAAAAATTTTAGTGTGGCATGGTGGTGGGTGCCTGTGGTCCCAGCTACTCGGGACGCTGAGGTGGGAGGATTGCTTGAGCCCAGGAGTTTGACACCAGCATGGGCAATATGGTAAGACCCCATTATCTACAAAAAAAAAAAAAAAAGAAAAGCCGGGCGTGGTGGTGGGTGCCTGTGGTCCCAGCTGCTCGGGACGCTGAG…	0
270	ENST00000444102.1	ENSG00000227598	lncRNA	385	GCGGTGAGGAGGAGGCGCCCTCGCGTGTGGAGAGCGGACTCCGCCTGGACTCCACCGCCCACGGCCGCATCCCATCGCCGCACAAGATCGCCGGAGTCATATTATCGACGTAGTTAAAGCCCACTAGCCTAAAGCCGGGCGGACTGCGGTGTGGTCCCTGATCCCTACGGTGGTGGTGGTAACTCACACTTGTTTCAGTTCTGAAACTGCTCTTCCTGCTGCTGGAGCCCCCACCCCTGCTCCATTTTGAAGTAGCTGATCCGGATCAGCTTAGATTGTGCCAAGTTTCAAGAAAAAGATGAAATATGAGTTGCATTTTGACAAATGAAGAGGATGTGAAGGGCAGAAGGAGCAGAAACTACCAGCAGAGATGCTAAGATGAAAG	0
271	ENST00000443579.1	ENSG00000237429	lncRNA	283	CCCAGGAGCTGTGTGTGTCTGTGTGTCTGTCTACCTGGCAAGGAGATATGGCCCCCATCAGACTGGAGCTCCACAGAGCAGGTCAAGCGATTCTCCTGCCTCGGCCTCCCAAGGAACTGGAACCACAGGCGCGCGCCACTGCGCCCAAGGATTTTCACTTTTAACTGTACAGTGAAGCACAGACTTCTGAGCCAGACTGCTTGGTCTGAACTCTGGTGTCACCACTTAGTAAGTTCTGGTTTGAATGTACTCACTGAGTGGTCTTCATAAATTACCTCTCTGC	1
