# Supplementary material for: LncRNA Subcellular Localization Across Diverse Cell Lines: An Exploration Using Deep Learning with Inexact q-mers
Source: Noncoding RNA. 2025 Jun 25;11(4):49. doi: 10.3390/ncrna11040049 (PMC12286058; doi:10.3390/ncrna11040049)
Supplement: Supplementary file 1 [file ncrna-11-00049-s001.zip › Supplementary Table S9_apex_lncRNA_transcripts.csv]

	transcript_id	gene_id	biotype	length	sequence	Class
0	ENST00000664861.1	ENSG00000231074	lncRNA	7267	GCCTGCGGAAGAAGGAGGAGGAGGGCTGGCGATGAGAAGCAGCAGGGGGAATCAAGGGCAAGAAGGGACCCAGAGGGGCAGGTGGCTGAGATGCTGGCGTCCAGGTGACCCGAGGAATCCTCTGGAGATACAGGCCCGCGCATGCGCGTGCTCGAGCGCTGAAGCCCATTGCCCGCAGGGCGCTGGACTGGCGCCCCGGCCGGCGAGGCTGTCTAGTCCAGGCTCCAGGCCCCGGCTCTGGCCAGGCGCCGCCGCCTCCCGGTGCAGCTGAAAGTCGACGAAGAGGGCGGGGCGGGGGCGGCTTGTGGACTTCCACACTTTTCCTCTCTTCGGGCCAGTCTGGGGAGAGGGTGGCTAGCTGTGGCGGCGGCCAATTACGTGGCGGACCTGCGGGGCTAA…	0
1	ENST00000670385.1	ENSG00000260565	lncRNA	6510	GGGCACAGCGTGAGGGCCGCCGTTGCTGGAGTTCAGCTTAGGGAAGGAGGACTCTGAGGAGGCCCCGAGCGGCGGAGCGCTTCGGGGGAGGCGCCCGCGCAGACGCGAGGCCCATAGCCAGGACCACCACCTAGCTGATTCTTGATGACATTGGTCGGGAAAACTCGCCTTTCACGGCCCGGCCAAGGGGCATTTGGGTGCTTTTGCTGCCCGTGGCTGTGCTCAGCGTTGTGGGAAGCCCCTGGGAGGCCGAATGTGCAGGATCACCGAGGGGAAAGTGAGCTTGACAGTCTGGGGACGACGGTTTAAAAATTTATGCCTTGCATGCGATGTGCAGTGGGTGATGGAAGAACGTCTACATGGCTTTAAAATTGGATTTAAAAGGCAAATATTTTAAAT…	0
2	ENST00000669898.1	ENSG00000229807	lncRNA	4977	ATGTTAATTATGAATGAACCCTTTTCTTTTAATATTAATGTCATAATTGTATTTGTGGACCTGTGTAGGAGAAAAAGACCCTATGTTCCTCCCATTACCCTTTGGATTGCTGCTGAGAAGTGTTAACTACTCATAATCTCAGCTCTTGGACAATTAATAGCATTAATAACAATTATCAAGGGCACTGATCATTAGATAAGACTCCTGCTTCCTCGTTGCTTACATCGGGGGTACTGACCCACTAAGGCCCCTTGTACTGTTAATGTGAATATTTGCAATTATATATGTCTCCTTCTGGTAGAGTGGGATATTATGCCCTAGTATCCCCTTTGCATTACTGCAGGGGCTGCTGACTACTCAAAACTTCTCCTGGGACTGTTAATAGGCACAATGGCAGTT…	0
3	ENST00000660341.2	ENSG00000281649	lncRNA	4967	ACTTAGTACGCATGCGCATACCAGGCGCGACAGGTGGGCGGACACAGAAGGCGACGCCTAGGGCTGTGTTGTCCCGGAAGTGCCTTCTCTCCTCCCGGGTCTGCGCGGACGCGGCCTCCTTACCTCATTTGTCCTCGCCCCTCCCCGTCCCTCTACGCGTTTTGGTCCCTGTTTGGTGCTTTCTGTTTGCAGCTACGGCAGTGAGTATGTATGTGACGGACCCCGAGTCACCCGCGGCCTGGGACCCCTGCCTACCCTCCGTCTCGCCAGCCGAGCTGTGGAACTAGCGCGTGCCCCCTCGCCGACCTCGGCGTCTCCGGTCCGCCCCTCACTTGTGGTGGGGCGCAGCTCCTGGTCCCTCAGCTGCGCGCCGCCCCACGCGGCCGGGCTGCGGGTCTA…	0
4	ENST00000522817.3	ENSG00000253738	lncRNA	4935	ACCGTGACCCTGCCGTGATGGGCGGGGCGGCAGGGGAGGAACCAGACTGCGAGCGGAGAAGCGGAGTTTGCAGCCTCGGAATTGGCTAGAGCGCCAGAGCCGAGTCAGCCATAAAGCTACGCGCTAGGCTCTTGGCCCTGACGTGAGGCGCGCAGAGATGGCGTAACGGGAATAGTTTTCAACGTCTATTTCATTCCCTGCTTCAGAGGACCTCTTTAATCTTTGATTTTGGTCCCTGTTTCTAAGAAAAGCAACTGAAAAGGTCGTAATACCGCCCCTGAGAAAAAAGGAGCAGCGCTAAATAATCGAGAAAATGCCTCCTCTTGAAACGGATATAGAGATGGAAACAAGATATAAGAAGGATTGAGAATCATATAATACAGGAGCTTAAACACCTAT…	0
5	ENST00000667729.1	ENSG00000234456	lncRNA	4923	ACGGGAGGAGGCGGGAGCCGGGAAGGAGGGGAGCCTAGGCCCGGCGTGGGGAGGCCGGCAGGAAGGGCCTCGAGCCCAGTGCGGACCTTTCTTCAGCCTCTGTGCGACCGAGCCGCGCGCCAGGCTCCTGTGCGAGGAGGACGCGCTGACTCCCTCCGACCTGGGCTCCGATGGAGCAGAAATAGCGGGACCTGGACTTGTGGCGCGCCTGGTGCCACATCTCGGGCTCTGCGAGCGTCCTGGCGCGGGATCCTGCCTGTTCCCTTCTTTTCGCCAGGTTTGCATCCAAGAGAGGGGAGGACAGGGGCAAAAGGATGCAGGGAGGCTGCTGATTTCCACTGAAGAGCTAATTTCCTGTGAGACATTAACAGTGATTTAAGAAAAAGATTCCTGTAACTG…	0
6	ENST00000682294.1	ENSG00000179818	lncRNA	4755	TTTTTGCCGGTTCTTCCCGCTGAGGAAGTGTCGCTCAAGACGCTGGCCTATGAGTTGTGATTTCTGCCTTTTCCCCTTCCTCCTTGGGCTAAGCCAGACCAGAAAGGGCCCCGTGCGCAACGTGCTTCACAATCTCTCAGGGAAAGCGGCTAACGTGGCGCTACTCCGCCTCCCCTGTTCCTTACCCTTGGGGCGGCCGCCATGTTTCCTGAACACAAAATGGCGACACGTGGTTAGCATTCGTCGCCAACGAGAAATTGGGGTCGGCCCGAAAGCTCTAGAATGCACCCCTCTTCCTCCCCGGGGCCTTCCACCTCCGCGAGTTTTATGACTTAAAAAAGCCCACAGGCTGGTCTGAAGGTCGGAGGCCTAATTTTAACGCGTTTTCCTCCCTTTAAT…	0
7	ENST00000558952.2	ENSG00000245694	lncRNA	4724	GCAGCCGCAGCCCCTGGCGCTAACGGTCGGTAACGGCCCGCGCGCGCCGCCCGCCGGGGGCTCGCGCCAGCCACGAGGGAGCGTCCGCGGCCCGCGCGCCCGCGCGGCGGAGGAGAGGTGTTAAGTGTGATGCTTCCATAATACATTTGGATGCTGTCAGCTAAGTTCACTTCTGAACTAAGGGGTTCCTCCAAATGTTGGCTGAAATTCATCCCAAGGCTGGTCTGCAAAGTCTGCAATTCATAATGGAGCTACTGTACTGGCTATTGGAAGGAGGAGATTCTGAAGATAAGGAGGTAATATTATCTCTTTTAAAAGAATACTTTCCTCTGTAATCCTGAATCTTTATTACATGTAAGAACTTTGTGCAGTAGACAGCAATTTCTTTGAATTTGGTAT…	0
8	ENST00000577066.2	ENSG00000226137	lncRNA	4465	GCTTCGCAGGTAAGCCCGCCGGGCGGGCGGCGACCCCCCGGCCGGCCCCTCGGGGCAGAGAGGAGAACCCTGGGGGAGGGGGTGCTGCAGGAGGACCCTGGAGAGAGCTCGGCCCTGGAGTGGGGGACGACTTGGAGAAGGAGGATTTCGGGGGAGCATCGTGAGGAGAGGACTTGGAGGGAGGATCCTGCAGAAGGCCAGCTTCCTGCTGTGTTCCCTGCACCCACCGATCTCACACGCAGCCCTAGGACAGACGTCCACTGGCCTGAGTTGGGTCTGGGGCCAACACGGAGCAGGTGGGGGTAGAGCAGCTCTGCTCGCCTGGAGGAAAGTTGAATGGCTGGAACCAAGATGACAGATGGAGGCTGGCAGGCAAACACGGGAGGCCTCCTCACTCCA…	1
9	ENST00000670097.1	ENSG00000236144	lncRNA	4435	AGCGCTTTGGGGAGTGACTTCCGGCCATGCGGGGCCTCTACCGCTGCCATCGCGGTCCCGGTCTCCTGAAGTGGAACCCGGCTTGGAGTCGAGCGCGACCCCTCGCCCGTGGGCGCAGGCGATCGAGTAAGGGTGGGGCGGGCCTCAAACCCGGATCAGAACCCGCCCTGACCGGCGCAGAGATACGGGACGCAGCCGTGAGCACTGTTTTTTATTTCACCATGGACCCATCGGCGTGGGGCGCCCGCCCCGGGTGTCCTTCCTCCCCCGGGCAGCCAGATGCTGGAACGGGAGGCACATGTTCCGGCCCCGGCCCCTGGGAAGGAAAGAAAGGACCTTCCCGTTTCACTTGTCTCGGCTGAACATGTAGCGGAGGAGGTCGACCACCCGGTGACTGTA…	0
10	ENST00000447898.5	ENSG00000206195	lncRNA	4136	AGAGCGAGCTTCGGAGAAGCAGTGGTGGGTTCCATGTGATGGTGGAGTAGGAGGCAGGTCTCCGCGTCTCGCTGTATTGCCCAGGCTGGAGTGCAGTGGCATGATCTCAGCTCACTGCAAGCTCTGCTTCCTGGGTTCACGCCATTCTCCTGCCTCAGCCTCCTGAGTAGCTGGGATTACAGGCACCCGCCACCACGCCCAGGAAAGAAAAAAGAAGAAAACAAACCTCCATACGAGAATGGGTCTAAAGGAACTTCCCAAACCTCCATGATTTTGCAGGAAACAAGATAAAGGTGGTTTCCACAAGAAAAATGGCACAATGTTTCTCAGAAGACAATTACATAAGAATCAGCATACTTCAAATTCACAGCAAATAATCAGACAATTGATGAAAATACT…	0
11	ENST00000524210.2	ENSG00000206573	lncRNA	4015	GGGGGCGGGCTGCCGGCCGAGACTTCTGGATGGCGGCGGCCGCGGCTCCGCCCCGGGTTCCCACCGCCTGAAGGGCGAGACAAGCCCGACCTGCTACAGGCACTCGTGGGGGTGGGGGAGGAGCGGGGGTCGGTCCGGCTGGTTTGTGGGTGGGAGGCGCTTGTTCTCCAAAAACCGGCGCGAGCTGCAATCCTGAGGGAGCTGCGGTGGAGGAGGTGGAGAGAAGGCCGCACCCTTCTGGGCAGGGGGAGGGGAGTGCCGCAATACCTTTATGGGAGTTCTCTGCTGCCTCCCGTCTTGTAAGGACCGCCCTGGGCCTGGAAGAAGCCCTCCCTCCTTTCCTCCTCGCGTGATCTCGTCATCGCCTCCATGTCGAGTCGCTTCTCGATTATGGGCGGG…	0
12	ENST00000655923.1	ENSG00000225733	lncRNA	3818	GGGCGAGAACGCGATTGGCTGAGGCGCGCGCGCGCACCGGAACGCCGCAGCCGGCGCTCGGTCCATCCGGCCCGTGGGCTGTGGGGCCCCGGGCGGCGGCGGCTACGTAGCTGCCGCCGGCCTTGGCCGCGGCCGGGCGGGCGGATATGTGGCTTAAATGGCGCAGGCGTCGGGGCCTAGAGGCTGAAGGGCTGGTCGTCCTAAAAACTCGTGGACGTCGCGCACGGTTACCCGGACGCAGGCCCGCCCCTCTGGGGAACCGCGAGCTCCTCGCAGCTGGGTGGGGACCGTCCTCGCAGTGGCGGCCTCCACCCTGCCTTCTCGCTTAGCCAAGGCTTCTGGAAGGCTCGCAAAGTGTCTGTTGTTGGAAGAAGCCGGGCCCTGACTGGCGCGACGGAT…	0
13	ENST00000656268.1	ENSG00000255717	lncRNA	3771	GGGGAGATTCGTTCTCATTTTTCTACTGCTCGTGGTAAGTGGCTTCGTGGTCTTTATAGCTGTTACTCTTTTGTACTTTGTCTTTTTCTTTTATTTTCTTTTGAGCGATTGTGCGAACATAGCATAGCACGCACTATGCCTTCTGTGTTGTAGCTGCCTGGCCAGGGCGACTGGCGGATAAGGTCTTGTGCGTGGCCTCGAGGCTTAAAAGTAGCAGTGGGGCTTTGTGAAGGACAAAATGGCGATGGCGGGCCGTGTAGGTCCCCCTTCCTATGATGAGGACCTTTTCACAGACCTGTACTGAGCTCCGTGAGGATAAATAACTCTGAGGAGATGGGCCCTGCAAGCCTCTTGCTTAGCCGTCTGTTCAGAAAATAGCGTTTTCGAAATGCCCTGAGT…	0
14	ENST00000685764.2	ENSG00000228794	lncRNA	3703	CCCGCCCCCGCTGCGCGCGTTTCTGGCCCTGCCAGTGTCTCCGCCGGTTGAAAGCGCGTGTCTGCGTCGGGTTCTGTTGGAGTGCGTTCGGTGCGCCGTGGGTCCGCGCTGCTTCCACCCAACTTCCTGTTAGTTTCTCTCCTGTCACAATGGCATGATCTCGGCTCACTGCGACCTCTGCTTCCTGGGTTCAAGGATTCTCCTGCCTCAGCCTCCCAAGTAGCTGGGATTACAGGTTACATTAGTTATACACTCTGGAGGTGACTTGACCTGTCATTGTGAACAATTATTGCTCTTGGACGACCCAGGACATAGGCCAGCCAGTACGTACCCCAGTGTGTTGGAGAATCGCGCTCGGCTTCTTCCTCTGTGCTGAGTCATGAAAGTTGCCGGAGCAGG…	0
15	ENST00000622757.1	ENSG00000278041	lncRNA	3674	TTTTTGGGCTGCAAGGAGGCAGTTAGCACAGGGAACTACGTAGTGAGGGACATGGAGACTAAACAGCAGCTGGCCCATCTCTCTGGCTTCTCATGGCCAAGCCTGGGACACACAGCTGCCCTCGTGCAGGTCCAGAACTATGGCACTTGTTCCCTCAGGACCCATCCTCAAAGCCAGTGACTTGGTCTTTTCCTATGACAAAGGAGCTCCCAGAATGTGGCAGTCCCCCTTCCTAGAGGGAGAATCTGACTGGGTCAGGGAGGCACCCCCGGTTTGCAGAGCCCCCATTGGTCAGGTTCAGTGTCCAAAACACCTGAGGGGCAAGTGGCTTCTCGAAGTCCAGCCCATATGGTTACTTTTGACTTGGACACTCAAGGCACAGGGACACATGACACAGGC…	0
16	ENST00000663232.1	ENSG00000224032	lncRNA	3511	TGTCGGGTCCCAAAATACGTGGTCTAAAGTCCTTTGGGCTCCTGCCGCTGCCAGCACTGATCATATGCTCTTGACCCTGGTCGGGTGGGGGGATGTCTGGATACCTCCTCTGTGGAAAGAACTGGCCACACATCCGCAGAGGTGACTCGGGCTGAGAACCCAGGCTCCTCCTCCCTTTGGTGACACGCCCCTCGGTCCCTCACTGGCACTTCTCCCTCCGGCCACACGGCGGCGTCTCGCCATAGCGCAGCGGCCGATGGTACAGCCCGCTCCCCCCTCGCGCTCTCGGACAGTGGGTCCTTCCACTTGTAGAAAAGCATTGTGGGACGGAAGCCTGTCCTTTCTTCCTTTTGGTGCGAGCTTGCTGTGGTTTTTGCTCTGGGTCCTCTGGGATGGCGC…	0
17	ENST00000647734.1	ENSG00000234912	lncRNA	3265	TATTTCTTGGTGATATGTTAAACAAGGGGTGGATTATTCATGCCTCCCCTTTTTAGACCATGTAGGGTAACTTCCTGACGTTGCCACGGCATTTGTAAACTGTCATGGCGCTGGTGGGCGTGTACCAGTGAGGGCAACCAGAGGTCACTCTCATAGCCATCTTGGTTTTGGAGGATTTTGGCCGTCTTCTTTACTGCAGCCTGTTTGATCAGCAAGGTCTTTATGAGCTGTATGACCTAGCAATGCATCCAAGTAGGTCTCAGCTTTATTTTACCCAGCCCCTATTCAAGATGGAGTTGCTCTGGTTCAAACGCCTCTGAGACAAGGTCCAGCAATTCTTCCTTGGTTGTGGGATTAGACTCAGAGCAAGATTCCTGTTCGTTGCTTCCTGTGCCCACA…	0
18	ENST00000667119.2	ENSG00000232956	lncRNA	3241	ACTACGCGGTGACGTCGAGGTGCGCGGCGCAGCGCGCGGCGTCAGTCTTGGCTGGCAGACCTGTACTCCGTACTCCGTACTTCGTAGTCGCAGCGGCGCGGTCTTCGGCAGTCTAGTCATCCACCGCCATCCTGGGCCCCACGTGTTGCCTGACCATTCCTGAGCCCAGGTGGGAGCCGTGGCTGAGGTGACGGTCTCAAAGTGGAAGAGCTTACTGTCACAGCAACTCCTTTGCAAGATGCCCCGGTAAATCACGTTGCAGAGACCCCAACTCTGCCTTCCTGGAACTAGGCCTGCGTTTTCTCTGAACCATTATTTCATGGGGAAAATGAAATCTACTTCATGTGCCTGGTCTACTTACTCCTTCAGAAGTGATTTCTGAGCCGTAAGATACATGAG…	0
19	ENST00000620266.1	ENSG00000278730	lncRNA	2921	GGAGCAGTCCGTCTTCAAGGTCCAGATAACATGAGAAATGAAGCTTCTCACATCGTTGTTGGGGATGACGGACTGTAGTTGATGGGTTAGCGGAATTTCAAACTGATCACCTGGGGATGAGAGCAATGGGTAACTGAAGCTTTTGGGCTCGGGGGACAGGTCAGTGCCCACGTTGTTGTATTCCCATTTTGTCTCAGTTTGTTTAACAGTTGGCTCTAAGTTGAATGCAGTCCTAGTGGGAATCTGCCTCAGGAAGATGATTGTAGTTTGTGTTTTCAGAGATGGTGCCTTCTGGCATAGTAGTGTTTTCCATAAAAACGTTTTCTTCAGAGGCATTTCTTGCAGTTGTGTTTTTTACAGTAGTGTTTTCTATAAAACATTCTGAAGGAGCAAATACTT…	1
20	ENST00000504520.6	ENSG00000251022	lncRNA	2770	GGCCCCGCCCCACGCCACGCCACGGCCCGCCGGGCCCCGCAGGGAGTTCGAAGGCTTCGAGGCTGCTCCCATACGCACTGGTGGAAGGAGAGGCCGCGCTCCCGGCTGAGCACGGTGTCACGGGTGCTGCAGCCCACTGCGGAGCAACTTCGGGTCATCTTCTTGTTACGTGGGGCCCCACCTTCGGGGTTCCCGCGACAGCATGAATCACGACCACTTTAGCTCCGCCCGTTGACTCTGCGGCTACGACCTTTATTTGTCACGAAAGGCGGGCTTTAGAGGCGCGGGACTTCCACACTTCCTCTCCGAAGGCCCTGCGCCGGTGCCGTAGCCAATGACAGGCCACGTTGTGTCCCAGCAGCCAATCGGAAGGGCCTGAGCCTGAAGACGTGCATTTGA…	0
21	ENST00000578730.1	ENSG00000196810	lncRNA	2757	AGCGCCTGGCGCGGGCCCGAACGTAAATGGCGCTCCTCCGCGCCGCAGCCGCAGCCGCCCCGCTCCCTTCCCGCTCCGCCAGCTGCCGCCCTCCCGCGCTCGCTTCTCGCCCCGCGGCCTGGCCCGTGCGCCTCCGAGGCTGGCCAGGGGCACCGAGGCCGCGGGCCCCCCATCGCCCCCACCCGAGCCCTGATTTACCGTCCGAGAGCCGGCGGCACATGGGACCCCGAGAGGAGAAGCGCGCCTGCCCCAGTGCGTCCCCAGGCGGGGGAGCCCCGACTCCTGGAGGGACCGCGTCCTGCCCGGCCCGGGAAGTTCAGGGCTGGAGAACCCCTTCCCCGACCCCATTTCTCTTTTAACAAGAGTAGGGTTTGTAGCTAACCAACGTCCTGACAGCTC…	0
22	ENST00000653081.1	ENSG00000267002	lncRNA	2693	AGATAACTGGGCCCCTGGGCTCAGGAGGCCTGCACCCTCTGCTCTGGGTTAAGTTTTGTCTGCAGCTCGATTTCTTGGTTCCCTGACTGGGAAGCGAGGTGAATGGCGGATGGTCAAGGCAGCTCCTTAGGCGGCTTAAACCTGCCCTGTGGAACATCCCTGCAGGGGACTCCAACCAGCCCGAGCAACACGGATCCTGAGGGCGCTCCTGGTTAGGCATTTGCCCCACTGGGACGCCTCGCCAGAGCACTGTATGGCAGGCCCCCATGGAGGATCAACGCAGTGGCTGAACACCGGGAAGGAACGGGCACTTGGAGTCTGGACATCTAAAACTTGGTGGAAAGAAGAAAAACTCGAGCCAGCCTGGAAGGACCCTACCTTGTGTTGCTAACCACCAAG…	0
23	ENST00000612576.1	ENSG00000275552	lncRNA	2671	ATCCCAATAGCTCTAAATCTGAAACCATTGCATTAAAGATGTTGTTACGATTATTAAAAGCATTATCAACTAGGATCACATGCGGCTACGTGTCTCGGTGGGCGACAGCTAAAGAAACTTGCAAGCCCGTTGTTCCACACCAATTTCAGCGCGATGGAGACCTCTCCAGTCTCTCCACATCTTCTCTTTGCCGGGCGGAGGGAGGAGGCTCTCTCCATCCCCACGACTGCCGTTCTGGGGGGCAAGTCGAGACGAGCACGCCTGGCTGCTACCTCCGCACCCGCGTCCCACAAGCTTGCTTTCGGGGATCTCACACATCAACATGGAATCTCTCCAGAGGCCAGAGGAGAATGAGGGGCACTCGCGAGGACTAAGGTAGAAAGCCAGGATCCCCGGGCT…	1
24	ENST00000655692.1	ENSG00000196756	lncRNA	2643	AGATCATGCCCCTGCACTCCAGCCTAGGCGACAGAGTGAGACTATGTCCCTAACAAAAAACAAAAAACAGGAGCTGGAAAAAGACAACTGTGGCTGGTCGTGGTGGCTCACACCTGTAATCCTAGCACTTTGGGAGACTGAGGTGGGTGGATCGCTTGAGCCCAGGAGTTTAAGACCAACCTGGGCAATATGGCAAAAACCTGTCTACAACACACACACACTAGCCAGGTGTGGTGGCATGCGCCAGGAGGTGGAGGTTGCAGTGAGCCGAGATTGTGCTACTGCATTCCAGCCTGGGCTGCAGAGCCAGACCTTGTCTTTAAACAACAACAACAAAAAAGACTTCAGTTGTAAGGTGACAGGGCTTAGCACATTGATGCATGTCAGGGAAGTAGTTTT…	0
25	ENST00000655618.1	ENSG00000237596	lncRNA	2600	GCCTGCCACCATATAAGACATGCCTTTGCTCCTCCTTTGGCTTCCACCATGATTGTGAGGCCTCCCCAGCCATGTGGAACTCACTTCTCCTTCCTGTCACCATGTGAAGAAGGACGTGTTTGCTTCCCCTTCTGCTATGATTGTAAGCTTCCTGAGGCCTCCCCAGCCCTGCAGAACTGACAAACTTGCCAAATACTGCAAGAAAAGATGTTGCTGATCACGGATAGGAAATACTCCAAGTCCCAGGAGATAGTCTGTTCTTAGGAGACTTCCACACCAAGTCTGCTGACCAGAGAAGGACCAGTCAACCACCACACTCTCCGCTGGAGCCCACTCAGCACCAGGAAGTATTTGGGAGTTCTTCATTCCAGACATCTGTGCCAACATGGCACTTGGGAT…	1
26	ENST00000554360.5	ENSG00000257621	lncRNA	2475	GTCGGCGCCATTTTGTCTCGGCAGCGGTGGCCGTAGCTCCATCGCATTTTATGTTTCTGGCGAGAAGGGAACGGAGTTTTCATCAGGTAGATTGGTTTTTGTGCGGCCGTCCTCCACCGTTTCCTCCAGGACAGCACCTAGTCGTGGCCGGAGGAGTCTCAGAGCTGTCAGAAAGAATAAGACTGATTTTATGGGAAAATTAAGCAGATGCTCCAGTTTGAGAAACCTGGATCTGCGATCTGTTTGTGAGTGGTATTCAGTTAAGAGAACAATTATTTCGTATAAGCCACATCAGAGACGACTGAAGATGAAAAAACTACCATCCCCGTATATAACTAATTTGTGCTGTGCACCAACAAGAACCTGCTTTAAATTTCCATGGCAATTTACAACCCCCAT…	0
27	ENST00000414282.5	ENSG00000233016	lncRNA	2357	CTCTGCGTGCGCCGGAGGCTGCCGTGGCGGGTGGGCCGCCTGACTTCTCCTCCCGGCCAGTTCTCGAGCGCCTCACCGGGCCTCGCCCTGCAGCCTCGCTCTCGCTGGCGCTGCGCGGCCTAGGGGACTGGGCTGCTGGCCTCCGGGTGCGGGGTGGGGGCAGGCTCCGACCTGGGGCGTCCTGGCCGCGCGAGCCGCGGGATGGGGGCCCGGGCCGCGGAGGAGGCGCCGCTGGTGTGTCCCTTGGTGGAGAGGGCGCTGCCGGCCCTGCGCGGTTTCCAGCCAGGAAGCTTCGGGAAGCCTGGACGTCTGCTCACTGGAGATGACACGTGCGTGGGGTGTTGGCATTCTTGTTATTTAACACGGGAAGGAGGTGACTTCGCCTGTGATGGACTTCCA…	0
28	ENST00000659211.1	ENSG00000269609	lncRNA	2313	AGTCCCGAGATGCCGGCGGCGGCGCAGGGCCGGCGCAGGGTCGTGGCGTAGGCCGGAGGGCAGGCCCACCAGGGCGGCGCGGCCTCGGGTGGCGCGGCGGGGCCGTAGAAGCGGTGGTATTCCCGTGGGGCCGCCCACTCGCCCGCATGCAGGCTCCCGGGCCGGCTGCGGAAGCTGTGGGCCTGGACTGGGGGTAGCAGCAGAGGGGCGGCCAGGTAGGTGCAGGTGAGCAGCTGCGGCGGCGGCGGCCAGACGCCCTGTTTGGGCGGCGGCCAGCTGTACACATACATGGTCGGCCCCCCAGGCGGCTGCTGTTCTTACTGGGGGCTCCTGCGGATCCAGACCTGCGGCGGAGGAAGGGATATGTAGACAGACTTTCTACTTAACCGCCTCCTGTCC…	0
29	ENST00000413987.1	ENSG00000242125	lncRNA	2201	AGACATTCCAGGACTTCCGGGCACTTCGTAAGGTTTAAAAAGGATGCTTCGCGTTTTCTCTCTCCTTTTTGGAGACAGATTCGCAGTGGTCGCTTCTTCTCCTTGGATTTGTTAAGGATTCCAAGTAACTCTTATTTGGAGAGAAGACGATCTGCACTTCGCATTTTGGCATTGACATTTAATTTTAGGGTCCTTTATATAGAAGGGAGAGTAGGTAAACTGATTTTTTTTTTTAACAGGGAGGGTTTGACAATCTTTGGCAGACTTGGAGCAAAAGATTGAGGTGCATTTCATGCCTCCTTTTGAGAGTCTTGCTCTGTCGCCCAGGCTGTAGTGCAGTGGCGCAATCTTGGCTGCAACCTCAGCCTCCCAAGTAGCTGGGATTACAAACATAAGCCA…	0
30	ENST00000555688.1	ENSG00000258441	lncRNA	1763	TAGGAAGGAGTTAGAACCCAAGATAAATGCAGATAGGAAGAGGAAAGCATGTTTGGATTGTTTTTTTCAAGTGGCACTCAGAAATAAAAGTTTGGAGAAACATGGCTCTGAAGCTCTGACAAATTTGCATTTGCAAAAATAACTCCTACAAGACTTTCAGAAGTCTAGGAAAATTGTGGCTTTTGGATTATTACATTACCAAATTTGTGGAGTTTAATAGGTTTCAACTGTCAATGTGCATTAAAATTTCCTGGGAGCAGGGGGATGGGCTTTTAAATTCTGATGTCCAGTGGCATGGTCTTGGCTTACTGCAACCTCCGCCTCCCAGGTTCAAGTAATTCTGCCTCAGCCTCCTGAGTAGCTGGGATTACAGGCGCCTGCTACCTCGCCCGGCTTTTT…	0
31	ENST00000562866.1	ENSG00000261373	lncRNA	1753	AAAGCCTGGGCCCGTGGGGGACGCACATGGTCCTGTTCGTACTCCAGGATGGCGGCGTAAAGGGCCCGCTGCTCCCGTTCCTCCGGGGTCAGGGCGACTTGGCTGCAAAACCTCCTGGGGAGAAAGGCACGCGGTGGGTGCCGGGGCCAGGCCCTCCCCGCAGCGGCCCCAGGGGCGGGCAGGAGTCCCACCTGTTGGCGGCCTCCTGGAGCCGCAGCCGGCGCTCCTCCATCTTTCTCTGGAGCTGGGTGCAGAGTCAAGGGGCCGAGCGTGGGATCTGAGCGGGCCCTCGGTTCCCAACCCCGTCCCACACCCGGAGAGGCCGGGACGTCCCAGGGACCTCCTCTCGGTGAGGGGCTGTCCCCAGGGAGGCCTCCTCCAGTGGCGTCAGCTCTCTGG…	0
32	ENST00000557993.5	ENSG00000247556	lncRNA	1482	GGCGTGCCGCTGCAAACTGGCCTCTGGGCCGGGGGCGAGCAGCCCCCGGGAGGCCGAGTGCATCTGTTGGACCGTGCGAGGAGAAGAAAAAAAATATCGGCCAGAGGAGAGGAACTAACCGAACATTCTTCCTCCCTACCTTATAGAGGGGAGTGGTCATCTACACTAAAGCAAAGTGTTAGGCGCGTCCGTGCGAAGAGACCACCAAACAGGCTTTGTGTTCCTTATCACAGGAAGAAAATTTTCCTTGACCTTTAGGTGCTTTTATATTCATCTCAAAAACAAAATTCTGAACTCAGGACTTGGCAAGCTGAAGTGCAATGGCGCAATCTCAGCTCACTGCAACCTCCGCCTCCCGGGTTCAAGCGATTCTCCTGCCTCAGCCTCCTGAGTAGCTGA…	0
33	ENST00000562954.1	ENSG00000187951	lncRNA	652	AGAGCCTGTTTTCTCTCCGTTTACAGATGGGCCAACGTTGCTTGGGTGGTTGGTTTACTGGCTTTTCACACAACTGAGCTCCAGGAAAATACACCTGTTGTTGAGTGTTCTCAGGCGCTGTGGTCTCACCTTCCACTGGGGCAACAATGGGCCATTTCCAGCAGGGACGGCGCAGTGTTGGCCTGCATGCCTGACTGCCACACACCTCCAGAATCAGGTGTCTGAAAAATGGATGGTTTCTAGTGTGCTTCCAAACCCCACCTCGGCTGAGTGTTGGGCAGCACTTCTACATGATCCTATGACTCTTGATATGGACGCAGTCCTGTCAGACTTTGTTCGGTCCACGGGGGCAGAACCTGGTCTGGCCAGAGACCTGCTGGAAGCAATGTTCACAGCATC…	0
