# Supplementary material for: LncRNA Subcellular Localization Across Diverse Cell Lines: An Exploration Using Deep Learning with Inexact q-mers
Source: Noncoding RNA. 2025 Jun 25;11(4):49. doi: 10.3390/ncrna11040049 (PMC12286058; doi:10.3390/ncrna11040049)
Supplement: Supplementary file 1 [file ncrna-11-00049-s001.zip › Supplementary_Table S12_genes_distribution_per_cell_line.xlsx]

## Sheet: Sheet1
	Cell line	Total number	>=0	<0
0	A549	1420	644	776
1	H1.hESC	3278	1397	1881
2	HeLa.S3	901	187	714
3	HepG2	1331	375	956
4	HT1080	907	422	485
5	HUVEC	1458	451	1007
6	MCF.7	2122	568	1554
7	NCI.H460	586	107	479
8	NHEK	1060	343	717
9	SK.MEL.5	511	114	397
10	SK.N.DZ	577	232	345
11	SK.N.SH	1618	496	1122
12	GM12878	1663	461	1202
13	K562	943	297	646
14	IMR.90	383	183	200
