# Supplementary material for: LncRNA Subcellular Localization Across Diverse Cell Lines: An Exploration Using Deep Learning with Inexact q-mers
Source: Noncoding RNA. 2025 Jun 25;11(4):49. doi: 10.3390/ncrna11040049 (PMC12286058; doi:10.3390/ncrna11040049)
Supplement: Supplementary file 1 [file ncrna-11-00049-s001.zip › Supplementary_Table S2_185_switching_genes.xlsx]

## Sheet: Sheet1
	gene_id	A549_x	HeLa.S3_x	HepG2_x	HT1080_x	HUVEC_x	MCF.7_x	NCI.H460_x	NHEK_x	SK.MEL.5_x	SK.N.DZ_x	SK.N.SH_x	GM12878_x	K562_x	IMR.90_x	A549_y	HeLa.S3_y	HepG2_y	HT1080_y	HUVEC_y	MCF.7_y	NCI.H460_y	NHEK_y	SK.MEL.5_y	SK.N.DZ_y	SK.N.SH_y	GM12878_y	K562_y	IMR.90_y	Total_cell_line	Nucleus	Cyto	Cyto-Nuclear	Is_switching_gene
0	ENSG00000267698	0.633198			-0.273376		-0.577858						0.0302063	-0.991903		1			0		0						1	0		5	3	2	-1	1
1	ENSG00000231999	0.353637					-0.678072					0.518325		-1.23522		1					0					1		0		4	2	2	0	1
2	ENSG00000259006	0.174029	-1.45251			-0.436099	-1.66985				0.0292943	-1.31928			0.060121	1	0			0	0				1	0			1	7	4	3	-1	1
3	ENSG00000277453						0.862496		-0.938599			-0.282934		0.158698							1		0			0		1		4	2	2	0	1
4	ENSG00000231683	2.46428		0.0791287				-2.1053	-0.0458037							1		1				0	0							4	2	2	0	1
5	ENSG00000253704				0.245112	0.192645	-1.15528					0.180572	-0.850857	-0.263034					1	1	0					1	0	0		6	3	3	0	1
6	ENSG00000277067		1.95588		0.836268	0.635236	-3.15381						-0.912867				1		1	1	0						0			5	2	3	1	1
7	ENSG00000273565						-1.07435		0.610053			-1.1048	1.16227								0		1			0	1			4	2	2	0	1
8	ENSG00000261572	1.52356		0.0281969		0				-0.115123		-0.857981				1		1		1				0		0				5	2	3	1	1
9	ENSG00000277991	0.0318164	0.718062	-0.0917925		-5.07496										1	1	0		0										4	2	2	0	1
10	ENSG00000278175	0.708463	-0.279211		0.473931	0.263034	-0.332247	-0.448717	-0.047618	-0.962375	0.859585	-0.137942	0.39543		0.620991	1	0		1	1	0	0	0	0	1	0	1		1	12	6	6	0	1
11	ENSG00000266053	0.751321	-0.80195	0.472233			1.04915			-0.888107		0.0458037	-0.411978	-0.159576	0.70044	1	0	1			1			0		1	0	0	1	9	4	5	1	1
12	ENSG00000255121	1	-0.68329	-1.02046	0.485427	-0.395301	-0.471804	0.817906	-1.07682			-0.340682	0.712198		0.0242475	1	0	0	1	0	0	1	0			0	1		1	11	6	5	-1	1
13	ENSG00000261351		0.59078	-0.736966	0.111031	0.234465	-0.164696		-0.736966			0.173767		0.448862	-0.50696		1	0	1	1	0		0			1		1	0	9	4	5	1	1
14	ENSG00000272931	0.491493	-2.57821	0.799378			0.84922					0.00866486	-2.54548	-1.45296		1	0	1			1					1	0	0		7	3	4	1	1
15	ENSG00000272973	2.1375	-1.86942									0.13493	-0.275007			1	0									1	0			4	2	2	0	1
16	ENSG00000271474					-0.736966	0.485427				0.221062	-0.335603	-0.932886							0	1				1	0	0			5	3	2	-1	1
17	ENSG00000236719			1.58496						-1.05791	-1.17284		1.14684					1						0	0		1			4	2	2	0	1
18	ENSG00000260360		-0.457473	-0.556393		0.540568	1.26303		-0.823122			1.63743	0.206451	-0.687213			0	0		1	1		0			1	1	0		8	4	4	0	1
19	ENSG00000250073	3.32193	-0.362126				0.197939						-0.315502	-0.874469		1	0				1						0	0		5	3	2	-1	1
20	ENSG00000226053				1.39993	-2.52793			-1.70044			1.46815							1	0			0			1				4	2	2	0	1
21	ENSG00000228084			0.739937					-1.46248			0.907806		-0.59309				1					0			1		0		4	2	2	0	1
22	ENSG00000268628	1		-1.02748		-1	0.468769									1		0		0	1									4	2	2	0	1
23	ENSG00000260879					0.602665	0.198608		0.678072	-1.83745	-0.345135	1.66482	-0.722466							1	1		1	0	0	1	0			7	3	4	1	1
24	ENSG00000267365	0.874469			1.69599	-1.3112		-2.37504	-1			0	-0.535037		0.977974	1			1	0		0	0			1	0		1	8	4	4	0	1
25	ENSG00000273014				1.11953	0.834778	-0.310613			-0.343008		1.37851	-0.732067						1	1	0			0		1	0			6	3	3	0	1
26	ENSG00000276814	0.342888	1.07923		0.163499		-1.68806					-1.18641	-0.297494			1	1		1		0					0	0			6	3	3	0	1
27	ENSG00000267309	-0.0398927		-0.778532			0.942667		-0.841738	0.135352		0.349584	-0.584962	-0.960472	1	0		0			1		0	1		1	0	0	1	9	5	4	-1	1
28	ENSG00000233912				1.31762		-0.459432					0.415038	-0.69883						1		0					1	0			4	2	2	0	1
29	ENSG00000272870		-1.33995	0.595948	0.473383	0.444237	-0.685891	-1.06856	0.308122		-0.550158	0.539159					0	1	1	1	0	0	1		0	1				9	4	5	1	1
30	ENSG00000278385						1.81025	-0.284208	1.22239			-0.415038									1	0	1			0				4	2	2	0	1
31	ENSG00000265451			0.232661					0.901436				-0.884523		-0.678072			1					1				0		0	4	2	2	0	1
32	ENSG00000246263	0.770866		-0.604745	0.345891	-0.119739	0.095693	-1.05092	-0.584962	-0.143326		0.259722	-0.530212	0.0600709		1		0	1	0	1	0	0	0		1	0	1		11	6	5	-1	1
33	ENSG00000215374	0.678072				-1.76553	0.888969		-0.387023				-1.41504		0.0584167	1				0	1		0				0		1	6	3	3	0	1
34	ENSG00000266680	0.59368	-1.32062	-0.381721	0.467294	0.00856201	0.825126		-0.0998228	-0.566304			-1.03598			1	0	0	1	1	1		0	0			0			9	5	4	-1	1
35	ENSG00000263280	0.879706		-0.760812	0.397759		-1.02801					-0.384664				1		0	1		0					0				5	3	2	-1	1
36	ENSG00000274818	1.72247		-1.75207			1.97437					2.67531	-0.924051			1		0			1					1	0			5	2	3	1	1
37	ENSG00000260947	0.678072				0		-0.666263			-0.195487	0.145851				1				1		0			0	1				5	2	3	1	1
38	ENSG00000215304	0.19592		-1.41504		-0.263034				-2.60257			0.514573			1		0		0				0			1			5	3	2	-1	1
39	ENSG00000277534	0.00887815	-0.48375		0.125036	-0.716207	0.0168738	-1.36544		-1.42554	0.121431	0.352672	-1.3155			1	0		1	0	1	0		0	1	1	0			10	5	5	0	1
40	ENSG00000255471			0.263034		-0.532433	1.04439							-0.0766213				1		0	1							0		4	2	2	0	1
41	ENSG00000225975	1.33999	-2.11695	-0.730456		-1.635	0.288913	-1.19363	0.105353		0.236033	0.903492	-0.528035			1	0	0		0	1	0	1		1	1	0			10	5	5	0	1
42	ENSG00000228274	0.0430687	-0.77697	-0.225232	0.0262051	-0.0718327	-0.747234		-0.315973		0.573813	-1.02201	0.742754	0.205981		1	0	0	1	0	0		0		1	0	1	1		11	6	5	-1	1
43	ENSG00000273472	0.125531	-1.71272	0		-0.614109	0.149481					-0.818553				1	0	1		0	1					0				6	3	3	0	1
44	ENSG00000258813	0.969626	-0.733139			0.0931094	1.17433		-0.559427			-0.780093				1	0			1	1		0			0				6	3	3	0	1
45	ENSG00000267254	0.777608				-0.508388	-0.0096965		0.115477	-1.08079	-1.46244	-1.24978	0.433897		0.235783	1				0	0		1	0	0	0	1		1	9	5	4	-1	1
46	ENSG00000263823		-0.473454	0.0113153		0.77444						-0.104337	-0.193942	0.0477757			0	1		1						0	0	1		6	3	3	0	1
47	ENSG00000278903	1.29797		0.0601948			-1.59864	-0.15451	0.535037		-0.431878	-1.23396	0.213159	-1.10297		1		1			0	0	1		0	0	1	0		9	5	4	-1	1
48	ENSG00000237036		-1.39021	0.797401	0.397692	1.97917	-0.129017	-1.48867	-0.0438543		0.646007	0.106422	-0.0958017	-0.295911			0	1	1	1	0	0	0		1	1	0	0		11	6	5	-1	1
49	ENSG00000276931			-0.769994		0.109624						0.100929	-1.74802	-0.0232074				0		1						1	0	0		5	3	2	-1	1
50	ENSG00000258733		1.37851							-2.93411		0.251539	-0.681824				1							0		1	0			4	2	2	0	1
51	ENSG00000266469				-0.703951	0.0216951	-0.83289					0.214739							0	1	0					1				4	2	2	0	1
52	ENSG00000261189	0.581548		0.314842			-0.132151		-1.2495							1		1			0		0							4	2	2	0	1
53	ENSG00000223799		-0.736966				-0.459432					0.777608	0.337035				0				0					1	1			4	2	2	0	1
54	ENSG00000196810	-0.250592	-0.0657069	-1.00615	0.608674	0.689457	-0.181033	0.21261		0.614878	1.36601	-0.511725	-0.218772			0	0	0	1	1	0	1		1	1	0	0			11	6	5	-1	1
55	ENSG00000267577	0	-3.41504						0.919538					-2.72948		1	0						1					0		4	2	2	0	1
56	ENSG00000236081			-1.18763		1.32193		0.44111					-0.638281	-0.318407				0		1		1					0	0		5	3	2	-1	1
57	ENSG00000267123		0.792067	-1.34092	1.23243			-4.63048					-0.433003				1	0	1			0					0			5	3	2	-1	1
58	ENSG00000264207	0.906133	-2.33631	1.22853	0.519146	0.402098	0.779907	-0.929277		-1.63274	0.292944	0.333657	-1.25634	-0.994607	-0.117836	1	0	1	1	1	1	0		0	1	1	0	0	0	13	6	7	1	1
59	ENSG00000237989					0.847997			-1.48081	-0.807355			0.734148		-0.0719861					1			0	0			1		0	5	3	2	-1	1
60	ENSG00000224020	1.35908			-1.37346	0.151118						0.655041	-1.14775			1			0	1						1	0			5	2	3	1	1
61	ENSG00000256742	1.03953	-3.24793	-1.26882					1.29546			-3.07435				1	0	0					1			0				5	3	2	-1	1
62	ENSG00000232063		-1.10626			0.882961			-1.09478				1.28824	1.26238			0			1			0				1	1		5	2	3	1	1
63	ENSG00000268713	0.291604	0.0550414	0.375337	-0.481635	0.131245	-0.975082			-0.995987	-0.0133378		0.850622			1	1	1	0	1	0			0	0		1			9	4	5	1	1
64	ENSG00000255568		-2.51245	-2.48239		0.125531	0.701262					0.130584	-2.1193	-1.10281			0	0		1	1					1	0	0		7	4	3	-1	1
65	ENSG00000185065		-4.46713	-0.514573		0.234465	0.249614			-1.12638		0.142019	-0.63005				0	0		1	1			0		1	0			7	4	3	-1	1
66	ENSG00000263731			-0.326852	-0.279703	0.50178	-1.96708	0.789673	-0.643414	0.220443	0.111541	-0.0925851	0.842563	0.665158	-0.502711			0	0	1	0	1	0	1	1	0	1	1	0	12	6	6	0	1
67	ENSG00000262049	0.527595		-0.381367	-0.478047	0.283793	0.938		-1.52356	-1.06389	0.811128	-1.18057	-0.34047	0.316091		1		0	0	1	1		0	0	1	0	0	1		11	6	5	-1	1
68	ENSG00000235781			-0.439112			0.477579						-0.378512	0.334001				0			1						0	1		4	2	2	0	1
69	ENSG00000245648	-1.58496	-2.28333			1.08698	-1.04731		0.409763				0.616327			0	0			1	0		1				1			6	3	3	0	1
70	ENSG00000242516	-0.302563	-1.21444		0.124952		-0.448685		0.0849484		0.055903	-0.948433				0	0		1		0		1		1	0				7	4	3	-1	1
71	ENSG00000272540		1.91754				-0.239338					-1.29956		1.14296	-1.89308		1				0					0		1	0	5	3	2	-1	1
72	ENSG00000206337	-0.234465				-1.16992	-1.60266		0.869819			0.199309	0.189592		0.146841	0				0	0		1			1	1		1	7	3	4	1	1
73	ENSG00000175611	1.15078		0.859402	0.677421	-0.307333	0.301735	-0.281346	0.264647		-0.633104	-0.494437	0.311944	-0.196491		1		1	1	0	1	0	1		0	0	1	0		11	5	6	1	1
74	ENSG00000259495	0.537657		-0.691878						-1.49374	-0.350332	0.685891				1		0						0	0	1				5	3	2	-1	1
75	ENSG00000272501	-0.758027	-2.48904	0.501031	0.387023	0.165059	-1.0295				2.45418	-1.28591	0.485427	0.636309	-0.0780025	0	0	1	1	1	0				1	0	1	1	0	11	5	6	1	1
76	ENSG00000228395	0.92785		0.810966		1.5025	-0.0699626					-0.158429				1		1		1	0					0				5	2	3	1	1
77	ENSG00000266947	0.209453		0	-0.152851		0.208947		-1.88753	-2.83008		-0.768184	-0.557995		0.4975	1		1	0		1		0	0		0	0		1	9	5	4	-1	1
78	ENSG00000266970						1.1148	-2.3841				0.191696		-0.352672							1	0				1		0		4	2	2	0	1
79	ENSG00000272168	0.906891			1.58496	-3.15265	-0.304855	0.289507		-0.854484	0.173943	-1.40815		0		1			1	0	0	1		0	1	0		1		9	4	5	1	1
80	ENSG00000227963		-0.578536	0.206451	1.1375	-1						-1.32193		0.189825			0	1	1	0						0		1		6	3	3	0	1
81	ENSG00000256802	0.843741		-0.847997	1.19338	-0.0331669	0.785875							-0.415038		1		0	1	0	1							0		6	3	3	0	1
82	ENSG00000230530	1.11548				1.22239	-0.137504					0.530515	-1.03519	-1.05889		1				1	0					1	0	0		6	3	3	0	1
83	ENSG00000234741	0.20697		1.15377	-1.00853	-0.361722	-0.185876	-2.7818	0.945997	-2.87287	-0.742748	0.617946	0.46816			1		1	0	0	0	0	1	0	0	1	1			11	6	5	-1	1
84	ENSG00000264235		1.06711	-2.27302			0.17638						-0.68281	-2.28011			1	0			1						0	0		5	3	2	-1	1
85	ENSG00000269220			-0.39653							-0.5281		0.498107	0.486109				0							0		1	1		4	2	2	0	1
86	ENSG00000272338			0.674905		-0.524776			-1.30907			-0.387363	0.272459					1		0			0			0	1			5	3	2	-1	1
87	ENSG00000215386		-2.08923			-0.882799	1.17932		2.58496		-1.20511						0			0	1		1		0					5	3	2	-1	1
88	ENSG00000271851	-0.0207586	-0.681824	0.521953	-0.192645	0.527932	-0.459432	-1.02046	0.040642			0.468149	0.464668	-0.137504		0	0	1	0	1	0	0	1			1	1	0		11	6	5	-1	1
89	ENSG00000234665	-0.584962					-1.87447			0.755378	0.967244	-2.49476	1.45066	0.807355		0					0			1	1	0	1	1		7	3	4	1	1
90	ENSG00000233016	0.450268		0.909195	0.507442	0.92791	0.444719	-0.491649		-1.10753	-0.203902	-0.804491	-0.0979698	-0.734953	1.20802	1		1	1	1	1	0		0	0	0	0	0	1	12	6	6	0	1
91	ENSG00000248049	0.690896	-0.323239	-0.0738223	0.06778	-0.0412837	-1.12273	0.421317	0.34261	-1.15554	0.485427	-0.44985	0.0886512	-0.526988		1	0	0	1	0	0	1	1	0	1	0	1	0		13	7	6	-1	1
92	ENSG00000269949		0.683526				-0.36257		0.447459				-0.158262				1				0		1				0			4	2	2	0	1
93	ENSG00000272841	0.169925	-1.07276	1.30256	1.20436	1.80735	0.777608	-1.09433				-0.5542	-0.214125		-0.0962153	1	0	1	1	1	1	0				0	0		0	10	5	5	0	1
94	ENSG00000236137	0.807355				-0.394279	-1.5227		-0.783189			-0.392317	0.138058	0.878694		1				0	0		0			0	1	1		7	4	3	-1	1
95	ENSG00000258325		-0.171891	-0.654597		0.0919958	0.801549						-1.01732	0.501353			0	0		1	1						0	1		6	3	3	0	1
96	ENSG00000205181			-1.1973	-1.16992	0.141356			-1.58496		0.555287	0.161589	-0.807355		0.534336			0	0	1			0		1	1	0		1	8	4	4	0	1
97	ENSG00000226067			-1	0.574259		-0.0133584		0.54014			-1	0.220785	0.817136				0	1		0		1			0	1	1		7	3	4	1	1
98	ENSG00000275055		-1.28473	0.892359	0.126053							1.86625		-1.07039			0	1	1							1		0		5	2	3	1	1
99	ENSG00000229539	1.47107					-1.17713					-2.10175	0.529821			1					0					0	1			4	2	2	0	1
100	ENSG00000272092	0.656698			-0.301827	0.439285	0.995017					-1.38578	-1.31686	-0.610053	0.402437	1			0	1	1					0	0	0	1	8	4	4	0	1
101	ENSG00000235831					0.540568	-0.277534	-0.115477				-0.862496	0.23816							1	0	0				0	1			5	3	2	-1	1
102	ENSG00000230479	1.3155		-0.807355		0.30211			-0.433897			1.89812				1		0		1			0			1				5	2	3	1	1
103	ENSG00000246889	2.8609	-0.418269						1.12928			-0.0344335		0.119582		1	0						1			0		1		5	2	3	1	1
104	ENSG00000228506	0.318361	-0.186181	0.109624	0.203656	-0.50609	-0.266673		-0.134137	-0.564405	0.752073	-0.300212	0.767104	0.52948		1	0	1	1	0	0		0	0	1	0	1	1		12	6	6	0	1
105	ENSG00000254389	0.354665	-0.608642	-0.450661		2.42321	3.21791					0.398549	-1.37851			1	0	0		1	1					1	0			7	3	4	1	1
106	ENSG00000248932	0.680721		-0.233986		-1.88662	0.740429		1.30875			-0.712761	0.0126738	-0.599121	1.17911	1		0		0	1		1			0	1	0	1	9	4	5	1	1
107	ENSG00000246898	2.2303	-0.281514	1.28259	0.59018	-2.13245			0.805272				-0.060121			1	0	1	1	0			1				0			7	3	4	1	1
108	ENSG00000260686	0.321928				-1	-1.58496	-1.80735	0.632268			2.44478				1				0	0	0	1			1				6	3	3	0	1
109	ENSG00000246777	0.263034	-1.41504			-0.222392	0.321928					0.796467				1	0			0	1					1				5	2	3	1	1
110	ENSG00000188693		-2.32193			0	-0.0824622				0.274175						0			1	0				1					4	2	2	0	1
111	ENSG00000274425	-0.561879		-0.701919	0.693111	0.557482	1.56768		0.127756			-0.0832555	-0.696855			0		0	1	1	1		1			0	0			8	4	4	0	1
112	ENSG00000231233				0.60073		-0.143257					0.788496		-0.0425605					1		0					1		0		4	2	2	0	1
113	ENSG00000260000	1.73697	-1.82517	0.559427	0.870489	0.450661	0.0676617	-1.72451	-1.16992		-0.722403	0.904752	-1.48966			1	0	1	1	1	1	0	0		0	1	0			11	5	6	1	1
114	ENSG00000270177	0.245756		-1.89077	0.894131	-0.125531	0.629357		-0.313158			0.736966	-0.656698	-0.736966	0.904422	1		0	1	0	1		0			1	0	0	1	10	5	5	0	1
115	ENSG00000240889	-0.495527	-0.343699	-0.718229		0.46158	0.835369		-0.495325			0.0830557	-0.137504		0.630354	0	0	0		1	1		0			1	0		1	9	5	4	-1	1
116	ENSG00000250786				0.364252		-0.262163		0.17562	-3.07499		-0.963474							1		0		1	0		0				5	3	2	-1	1
117	ENSG00000233077	0	-0.404198				-0.584962					-0.584962		0		1	0				0					0		1		5	3	2	-1	1
118	ENSG00000224046	2.02027	0.393011			-0.263034	1.26793				-0.3266	1.4665	-0.582009	-0.840522		1	1			0	1				0	1	0	0		8	4	4	0	1
119	ENSG00000227486					-0.956931	0.666263		0.777608			0.278301	-0.766981							0	1		1			1	0			5	2	3	1	1
120	ENSG00000188511				0.750771	-0.106057							-0.310527	0.0164568					1	0							0	1		4	2	2	0	1
121	ENSG00000258377			-1.87447		0	-0.736966					0.415038			0.584962			0		1	0					1			1	5	2	3	1	1
122	ENSG00000272572		-1.98966	0.884523		1.28951	0.241008		-0.652077		-0.0697703	0.199309	-0.251539	-1.65711			0	1		1	1		0		0	1	0	0		9	5	4	-1	1
123	ENSG00000261777	0.454566	-0.945552	0.452512			-0.467696		-0.247928		1.32869	0.722015	-0.0108883	0.447459		1	0	1			0		0		1	1	0	1		9	4	5	1	1
124	ENSG00000274460	1.1375		0.328949	0.576192	-1.14929	-1.50589	-2.00243				-2.10236	1.07142	1.35965		1		1	1	0	0	0				0	1	1		9	4	5	1	1
125	ENSG00000260992	0.0197633	-3.28042			0.368243	0.429865		-0.681318					-1.152		1	0			1	1		0					0		6	3	3	0	1
126	ENSG00000117242	-0.25673	-0.0703893	0.464641	-0.0596429	0.787885	-0.892197	0.229026	-1.277		-0.147342	0.0675743	0.82852	0.316474	0.245683	0	0	1	0	1	0	1	0		0	1	1	1	1	13	6	7	1	1
127	ENSG00000246465	-0.0339473			0.321928		-0.41209	-0.519374			0.931605					0			1		0	0			1					5	3	2	-1	1
128	ENSG00000248690	0.577545								-1.15901		1.60039			-0.429684	1								0		1			0	4	2	2	0	1
129	ENSG00000271797		-2.46529	-0.70044								0.408085	-0.767166		0.86755		0	0								1	0		1	5	3	2	-1	1
130	ENSG00000225077	-0.106915	0.82852			1.1375	-1.04731									0	1			1	0									4	2	2	0	1
131	ENSG00000221949	0.423559		-3.47032	1.80735	-0.140863	0.930098		0.932886				-1.81943			1		0	1	0	1		1				0			7	3	4	1	1
132	ENSG00000273320	0.711654					1.1814	-0.0995357	-1.23607			1.51457	-0.721813	-0.670692		1					1	0	0			1	0	0		7	4	3	-1	1
133	ENSG00000272604				-0.227006	-0.584962	-1.51326						0.0631938	0.127112					0	0	0						1	1		5	3	2	-1	1
134	ENSG00000229267		1.52356				0.530515		1.58496		-0.259644		-1.51019				1				1		1		0		0			5	2	3	1	1
135	ENSG00000275552	-0.222392	-1.70044	1.16992					-1.22239				0.263034	1.80735		0	0	1					0				1	1		6	3	3	0	1
136	ENSG00000267751	0.605305		-0.789482		-0.223506	0.862496				-0.108088	-1.23236	0.305249	-0.12148	1.14909	1		0		0	1				0	0	1	0	1	9	5	4	-1	1
137	ENSG00000237187	2.13493	-0.325207	-0.762775	0.5286	-1.03284						0.252695				1	0	0	1	0						1				6	3	3	0	1
138	ENSG00000229056			0.257798	0.827709	-0.267104						0.244871		-0.499032				1	1	0						1		0		5	2	3	1	1
139	ENSG00000250616	0.716207	-1.14359			3.64386	1.37002		-0.321928				-0.215729	-0.253119		1	0			1	1		0				0	0		7	4	3	-1	1
140	ENSG00000247735		-1.08927	0.59561	0.826352	-0.392317	0.364633	-0.00712443	-0.398549		1.67662	1.01465	-0.499571	-0.584962			0	1	1	0	1	0	0		1	1	0	0		11	6	5	-1	1
141	ENSG00000224897		-1.14229		-0.947533		0.530515		0.36257			-0.269461					0		0		1		1			0				5	3	2	-1	1
142	ENSG00000270039	-0.274175		-0.880418			-0.79518		0.941897			0.342602				0		0			0		1			1				5	3	2	-1	1
143	ENSG00000240875	0.429684				0.470891	-0.617978		-0.205492				-0.602241			1				1	0		0				0			5	3	2	-1	1
144	ENSG00000227908	0.710493			0.165059		-1.50901						-0.137504	0.847997		1			1		0						0	1		5	2	3	1	1
145	ENSG00000227630		1.15024	-0.0135465		0.222392	-0.932886		0.736966			0.415038	-0.807355				1	0		1	0		1			1	0			7	3	4	1	1
146	ENSG00000272449	0.432632		0.954196	0.665951		1.19981	-2.70493		-1.12807		-1.79008	-0.70044		-0.0647057	1		1	1		1	0		0		0	0		0	9	5	4	-1	1
147	ENSG00000229980	-0.0321804		0.363883			-0.419903				1.13332	-1.56404		0.687213	0.807355	0		1			0				1	0		1	1	7	3	4	1	1
148	ENSG00000253559		0.745954			-2.55459	-0.130502				1.16559	-0.81328		1.42717	-2.67138		1			0	0				1	0		1	0	7	4	3	-1	1
149	ENSG00000258545		-1.10692	-3.19377					1.1964				0.210035				0	0					1				1			4	2	2	0	1
150	ENSG00000233296	0.584962					-2.41504					0.36257		-2.90689		1					0					1		0		4	2	2	0	1
151	ENSG00000247556	1.10439	-1.49044	-0.164		0.186657	0.0322146	-0.580379	0.774952	-0.581243	-0.510868	0.110153	0.0413876	-1.00682		1	0	0		1	1	0	1	0	0	1	1	0		12	6	6	0	1
152	ENSG00000230844		-1.44644	0.865379	0.194973		-0.120166	-0.441777	-1.76005		1.08475	-1.42142	1.08389	0.431255			0	1	1		0	0	0		1	0	1	1		10	5	5	0	1
153	ENSG00000269889	-0.321928					0.076962		-1.35908			0				0					1		0			1				4	2	2	0	1
154	ENSG00000244733	0.0524674	0.27486	-1.64046		-1.37993	-1.49957	2.48543		-0.314434						1	1	0		0	0	1		0						7	4	3	-1	1
155	ENSG00000235590				1.38159		-1.68206		0.509014		-0.744215	-1.23912	-1.08626		0.2205				1		0		1		0	0	0		1	7	4	3	-1	1
156	ENSG00000261455	0.184122		0.552686	0.242769	0.321928	-0.312331	-1.42937	0.196397	-1.35204	-0.495738	0.377205	-1.53681	-0.362671	0.300659	1		1	1	1	0	0	1	0	0	1	0	0	1	13	6	7	1	1
157	ENSG00000245534	1.99095				-0.160465	0.178706						-1.22487			1				0	1						0			4	2	2	0	1
158	ENSG00000181908	1.58496	-0.263034				-0.777608					-0.736966	0.584962			1	0				0					0	1			5	3	2	-1	1
159	ENSG00000231185	1.05199		-2.01258	-0.026967	0.142958			0.0665338			-0.122782		-0.719636		1		0	0	1			1			0		0		7	4	3	-1	1
160	ENSG00000260018	-0.257378			1.09271	1.17908	1.36902						-0.539875			0			1	1	1						0			5	2	3	1	1
161	ENSG00000245975	0.510195		0.695145	0.311944		-0.331621		-0.854149			-0.347923		-0.437209		1		1	1		0		0			0		0		7	4	3	-1	1
162	ENSG00000262420	1	-1.31411	0.14439		-0.222392	-0.647698					-0.514573	0.353637	0.851478		1	0	1		0	0					0	1	1		8	4	4	0	1
163	ENSG00000278126		0.155278			-0.337395		-1.25987		-1.60204	1.49385	-0.243669		0.0327899			1			0		0		0	1	0		1		7	4	3	-1	1
164	ENSG00000263766			-0.787271			-0.284345						0.775294	0.795986				0			0						1	1		4	2	2	0	1
165	ENSG00000239219	0	-2.45943	-1	2	-1.58496					0.0703893		-1.078			1	0	0	1	0					1		0			7	4	3	-1	1
166	ENSG00000234129	1.68806		-0.309328	1.89662						-0.0224451	2.48239	-1.71149			1		0	1						0	1	0			6	3	3	0	1
167	ENSG00000225793	1.12776				-0.239007	-0.0489096		0.0506261			0.707218	-1.31768	-1.27196		1				0	0		1			1	0	0		7	4	3	-1	1
168	ENSG00000231652	1.04182	-0.207595			0.415038	-0.530515		-0.584962	0.327726		0.208717				1	0			1	0		0	1		1				7	3	4	1	1
169	ENSG00000262454				-0.438573		-0.536189		-0.538347			1.21514	0.593535						0		0		0			1	1			5	3	2	-1	1
170	ENSG00000258057				1.58945					-0.420843	1.27237	0.350815		-0.903785					1					0	1	1		0		5	2	3	1	1
171	ENSG00000275202	0.689299		-0.0285692	1.2109	0.548304		-1.75154	-1.10309			1.42919	-0.190331			1		0	1	1		0	0			1	0			8	4	4	0	1
172	ENSG00000262879	0.864796	-0.639798	-0.469767	-0.29321	0.125399	1.0426		-0.172367	0.798237		-0.552526	-0.0348179	0.0258166		1	0	0	0	1	1		0	1		0	0	1		11	6	5	-1	1
173	ENSG00000188242	0.362725		-0.00932655	1.03354	0.894461	0.754609	0.134321	-0.429936	-0.423242	-0.0536608	-0.2526	-0.670317			1		0	1	1	1	1	0	0	0	0	0			11	6	5	-1	1
174	ENSG00000269906	1.21378		-2.14439		0.421464	0.047653						-1.35973			1		0		1	1						0			5	2	3	1	1
175	ENSG00000224914	-0.084213	-0.151244	-0.275341	0.338298	0.273159	0.740133	0.871844	-0.145726	0.515838	0.455724	-0.748743	-0.050405		0.152395	0	0	0	1	1	1	1	0	1	1	0	0		1	13	6	7	1	1
176	ENSG00000228203	0.555519		-1.41504	0.667177	-1.63077		-0.0037135		0.246986	0.0438188	-1.14471	-0.707819			1		0	1	0		0		1	1	0	0			9	5	4	-1	1
177	ENSG00000247400	1.03103	-2.17212	0.00631377	0.390234		0.1453	-1.09576	-1.558	-2	0.583622	0.0274807	-0.852246			1	0	1	1		1	0	0	0	1	1	0			11	5	6	1	1
178	ENSG00000272599	0.126757	-1.37983	0.859822		0.432397	-1.56315	-2.26099	-2.59202	-1.53172		-0.775361	1.36801	1.05166		1	0	1		1	0	0	0	0		0	1	1		11	6	5	-1	1
179	ENSG00000227640	1.21723			1.23577		-1			-0.936435						1			1		0			0						4	2	2	0	1
180	ENSG00000282021	-0.245112		-2.32193	3.16992		-1.03747	4.45943	0.222392				-0.736966	2.22239		0		0	1		0	1	1				0	1		8	4	4	0	1
181	ENSG00000261079	-0.0931094	-1.49476	-1.11548		0.277534	1.12199		-0.263034			0.125531		-0.137504	1.41504	0	0	0		1	1		0			1		0	1	9	5	4	-1	1
182	ENSG00000236078	0.6746		0.321928			-0.485427					-0.125531				1		1			0					0				4	2	2	0	1
183	ENSG00000236013						-1.45943		0.921997	-0.897033		2.66297									0		1	0		1				4	2	2	0	1
184	ENSG00000248724	0				-2	-0.807355					0		0.584962		1				0	0					1		1		5	2	3	1	1
