# Supplementary material for: LncRNA Subcellular Localization Across Diverse Cell Lines: An Exploration Using Deep Learning with Inexact q-mers
Source: Noncoding RNA. 2025 Jun 25;11(4):49. doi: 10.3390/ncrna11040049 (PMC12286058; doi:10.3390/ncrna11040049)
Supplement: Supplementary file 1 [file ncrna-11-00049-s001.zip › Supplementary_Table S3_lncRNA_train_seq_with_RCI_longest_transcripts.csv]

	transcript_id	gene_id	biotype	length	sequence	A549	H1.hESC	HeLa.S3	HepG2	HT1080	HUVEC	MCF.7	NCI.H460	NHEK	SK.MEL.5	SK.N.DZ	SK.N.SH	GM12878	K562	IMR.90
0	ENST00000354921.7	ENSG00000254154	lncRNA	4998	GATATGAACTTTCCCGTCTTCTCCAAGAGCCTATCTTCAGTGCTTCAGTACTGCCAGCAAGGGTGCATCCAGCTATATGTCAGAATGGTTTTCAAGCTGGACGAGGGTAATAAATACCCAATACATATGTGCCTTCTGCTTCACACTTGTATGTACTTCATACACAGCCATTAAGATAAGCAGAAGACATCTTTAGGATTCTTTTGTGTGTTTGGAACAGAGAGAGGAAAAACCCAGATCCATTTAAGATTCAGCAGAGGGCTTGGAAGCCTAAGAGTTCAGACCTTCTCAATATGGTGGTCAGATCATGTTTCCAGCCTCAGGAGCTGCCTATTAAGCCATTCCGATGGGAAACTGCTGCTGAAGCAGAAAGGTTCTGGGCAGCTGACGTGGCAACAC…	-0.571906	-1.67138		-3.24562		-3.50057	-1.848		-2.42403			-2.8679	-3.31079		-3.72094
1	ENST00000566457.1	ENSG00000261026	lncRNA	4997	CTGGGAAACTCTCGGGTTCCACACCCTCCGATCCTATCCTTGCTCCGATGGTGCCCCTGAGCCCTGCTCATGCTGCTTGGAGCACAATGGCTGTCCTTTGGGTCAGCCCTTCTCACCAGGCCTGCCCAGGGCCTGCAGCCTTCTCTACTTGGGCCGTTTGTTGTGGCATCATGACCCAACCAGAAACAGACTGCTCAATCATAGACTTGTTGTTTGGGATTCCCTTTTGGGTCACGCACTGAGTTCCTAGCTAGAGTTTCAGGAATGCCTCCAGCTGTCAGCTCCCTAGAGGAATAGAGATGTCTGTCACCCTTGAGTCCGGGCACACCCCAAGCCCTCTTCAGGGGTACCTATCCTTGTCTATGGGCCTGTATTCTCTGAAATGGCTCACCCCAGAGG…						-5.52356
2	ENST00000423715.1	ENSG00000230894	lncRNA	4996	CAGCCATTAACCTGTCCATCTTCAGAACCTGAATCGGTAGCCAAATCTCAGCAGACAGAGCTACGTAATGCCAGATAAATCTTCTTGCTGAATGAGAGACCCATCCTACCAGCATAAACAACATTTGAACACTCTAGCCCCCAGCCTTACCAGCCAGCTCTCCATTCTCTACACACAGAGTCTTTGTTGGGACACTCCAGGCCAGTTATTTCACCATCCTGAGTCTGGTCCCTCTCTGAGGCCCAGGGACATATATTCAGTTCAGGTTTGAATTAAGGAAAGATACTACTACCTTGATGGGGGATCAGGACCACAGGACCAAATTGAACCAGGCAAGACTGAAGGGGCCAAGGGATAGAGGATCCCCCTCCCGAAGGAGCCAACTGGAAGGCAACAATT…	0.584962
3	ENST00000599640.6	ENSG00000227733	lncRNA	4994	GATTCCACTGGGCGCTATAGGCAGGGCGCACTCACCGAACTCCCCAATCCCTTCCAGCCTCAGAGCCCGCCTGGCAGGACTACTGAGCAAGGCCTTGGAAAATCGGAGCGATTAGAGCGGTTCAAACAATACAGAAGTGTATAAAGTAAGAATTGAAAGTCTCTTCGCTGCTCTAATCTCACTCCTCAGAGGTGATCACTGTGTGGAAGATGATCAAAGTATGACATTTCTTCTACCCCAGAGGCTGGCATTTCTGCAGGCACAAATGAGCTTGGTTTTCAAGCACTGCTCTTTGAACACAAGGAATTCCTTTAATGATCACGCCGGACTATATAGACTTTGGAATCAGACTCTTTGAATTCCAGCTCTGCCATTTACCAACTTTGACACTTTGGACAA…		-2.06569					-6.17991
4	ENST00000623196.1	ENSG00000180539	lncRNA	4990	AAATGGGTGCAGAGATTCAGGCTGGCCAAGGCTGGCACAAGGACATTCCCAGTGGCGAGAGCATGAGCAAGGGTCACGGATGTGCCAGGAGGGGAGGCGGAGAGATGCCTGGGACCAACCTCTATGGCAGGCCGCGGCCCAAGGGCAGGGGAGGGGTGGACGGAGGGAAGGGACAGGGTCTCCTCCGGGACCCCAGGGAGGCTGGGCCCAAGGACCATGGAGCCTCGCAGCTGAATGGAGCCCCCCAGGCCTGCCTTCTGTCCTGGGAACCAGGGCCTCCCTCGAGCCAGAGTCCTGAGCGCCGCTTGCCCCCCGCCCACAGCGGCCCCAGCGAGCGCGCTGCAGAGGGCGCGGGTGCCGTGACTCAGCCGAGCACCGCGATGTCAGCGGACGCGGGAC…		-2.58496					-4.73697
5	ENST00000671447.1	ENSG00000255571	lncRNA	4989	TGGAACAGGCTTTCCTCTGTGGCCAGGTGAGAAGCAGGTGGTGAGACACAGAGCAGTGCTGGGCTCTGCTTCTGAAGCCTCCAACCTTTCCTTCCCTAGGAAGCCCCAGAGAGATTGGTGAGGGTGATTTCCCAGGAAGACGCAGTGTGCTCTGACTTCTGTGACAGTGAGCAACGGGACCAGTGGATGTCCAGATGCTGGCAATGAGTAGGCCTTCCCTACGCTGGGTGGCGTCCACACCCTCCGGCTTCCATTGCCTGGGTCTCCTGGAGGTGGTTTGCTGGATGAATACCGCATGCACAGAGGCTGGCCTTGGGTTTGAATATGGCAGCCAGTGGACAGCATGTGCTTCAGTTATGAGACTGCCCAGGAGATGCTTCTTCCAAGGCAGAGCACGTG…	-2.0614	-0.379346					-0.980161				-1.51232	-3.55254
6	ENST00000662671.1	ENSG00000233705	lncRNA	4984	ACTCCAAGTTTCCTTCAGAGAGGAAAAAGAGAGACGGGGCTCCTAGAACCCACTCTCCCCAAAGGCGAGTTTCCCAGGTAAGTTCATTTCGGGCCCGAGACTGATGGAGCCACCCTCCCACCAGAAGGGCGGCGTGGAGGACCGGAGACCGAAAGTCGGGCCTCTGGGAGAAGCAGCTGGCGCCCAGGGGCTCCGCCGCCCGCACCCCACTCTCGCCCGCTGGGGACGCCCTTCCCTCCCCAAGGCGTGGACGCCCCGCTCCGCTTCTCTCTACGCAGGCCCGCGCGGCCGCTACCTGCAGCACTTGGCCAGGCTCTCCCGCAGCGTCTTGCGCTCCTGCAGGCGCCGCTCGTGCTGTTGCTGGAAAGCGAGCTCGCTGTAGACCGGCCGCGACACCAT…						-0.0995357
7	ENST00000653832.1	ENSG00000259070	lncRNA	4982	GCCACCCCTGAGACAGCAAGACCAACAACCCCTTCTCTTCCTCTTCAGCCTACTCAGTGTGAAGATGATTGCTGCCCTCAGCTGTGCCTGGAGCACAGGGCACCTCCAGTTCGGCCTCTCCAGAAGTAAACTTGTCTTCTGCCTATCTTGTGTTTGTTGGGAGGAGGTGACCTGGGACTCTACTACTATTGATGAAGAATCCGAAAAAGTCTTCTATTAGCCCTGTGCCACACCCTACCTATGAGGCTTTTGGGAAGAAGCAGAGAAATCAGTGTTTACTGCAGAGAACACAGAAGCCAGCAAGCAGCAGGGAAGGGAGGCGAACCAATGCAGCAGCCCACCGGGACCGAGGAGGACACACGCAGAGCAAGTCACAGGAAGCGCAGCTGAAAACAAATG…		0.152003		-0.485427		-0.965852						-0.893085
8	ENST00000620778.1	ENSG00000277837	lncRNA	4980	TGAAGCGCTTAAATCTTTAATGTTTTTGGACAACACAGTCTATATGTTTTCTGCATAATGTATCATTTCTTTAAACTATAGTATTAAAAATAATTTCAAATTGTAATGAAAAGTCATTTGGCTTTAAAACCACCCAGGAAGAGGATATAAAATGCGTATACCAAAAGACTATGATGCGGCTTCCAGTGTTTTTCTGATATAGATCATAATAATTTAAAAAGGCTTTTGTCAGGCTGTCTGAATACATCAAATACTTTCTCATTTCTGTGTCGGCTGTGAAGCTCTAACTATAGTGGCTTCTCTAGCAGGTATTCTCCGCACAACTGTGCCAAATCGTTCTGAGGACACCCAGATTCTCCTCCTTCTCAAAACAGACATTCCTGACTGGGTCCTAGGGCA…		0.0
9	ENST00000658186.1	ENSG00000239445	lncRNA	4978	CATCCAGATCATCCAGGATCATCTTCCCATCTCAAGATTCTTCACTTAATCACATCTGCAAAATTCCTTTTGCTGTCTGTGAGATATCGGTGGGCGAGGATGTGATGCCTGAAGATGTGGCATCTACCTTGAAACAGTCAAGGACCTGAGGATGAAGCCAGCATCTGAGGAAGACAGACAGAAAGGATCTGGATACATCATGAGCCTGAAAAGTATCTTGCATACACAACTGGCAGCACAGAATCCTGACAAACCTCTCATCAGAAATCAACCACAGACTCTTTATGCTCTTACCAAAATGCTGGCTTTGAGAACTAATTATGAATGAAAATTACTGATGTGATTTTCAGTCTAGGGAAGAATATCAAGTTAAACTTTATGAAGTCCAAGACAATGGGA…		3.5025		1.01886		1.45747				1.5541
10	ENST00000669898.1	ENSG00000229807	lncRNA	4977	ATGTTAATTATGAATGAACCCTTTTCTTTTAATATTAATGTCATAATTGTATTTGTGGACCTGTGTAGGAGAAAAAGACCCTATGTTCCTCCCATTACCCTTTGGATTGCTGCTGAGAAGTGTTAACTACTCATAATCTCAGCTCTTGGACAATTAATAGCATTAATAACAATTATCAAGGGCACTGATCATTAGATAAGACTCCTGCTTCCTCGTTGCTTACATCGGGGGTACTGACCCACTAAGGCCCCTTGTACTGTTAATGTGAATATTTGCAATTATATATGTCTCCTTCTGGTAGAGTGGGATATTATGCCCTAGTATCCCCTTTGCATTACTGCAGGGGCTGCTGACTACTCAAAACTTCTCCTGGGACTGTTAATAGGCACAATGGCAGTT…		0.436099					-9.1779				-8.33023	-8.72752	-8.32125
11	ENST00000664347.1	ENSG00000247828	lncRNA	4976	GTCGACCCCACGCCACGCAGAGGTGAAGATACGCAGGACGTCCTCTAAAGCAACTTCCGTGGGTGCCAGGTTGTGGGCTGGGGGCGGTGCTGACCTTGAGAGAGCGGAGGAGGCGCAGGCGCAGCACAGGTGGCAATTGAAGCCGGAAGAACATCTACCAAGAGCAGAGAACCCAGGAAGAAAATTCTGCCTCTTTAATACGTTCCAATATGGACGTTTTCCATATAGATACCTATCTATATAGATAGATGCTCTGGGATCTGACGGTCCTGGACACCTGTATGGCTGTGTGCTGTGGTCTTTGCCTAGCCTGCGGTTCACTTTTGCTCTGGCCACCACCTCCCCTCATGTACAAACCGCGTCTCTGCTCTGCCAGTCTTGGCCCCCGTCAGGCAGCGG…		-0.847195	-2.65326	-2.39939		-1.28259	-1.83159	-0.0209191	-1.11059	-4.01847	-1.90428	-1.1683	-1.98929
12	ENST00000502479.1	ENSG00000249267	lncRNA	4972	CCAACATTATTTTTGTGCAGATTTCAATTCATGCTGCACTCATCCTGGGGGCAAAAGTTAAAGGTTTTCTAAAAAGCTACTTAGTGAATGTCTTAGTTAATGGAAAAGAAAATAAGTCAATCCTTTTTTTTCTAACCTTGAAGTTGCAAAGATTGACAATGAACTCTGTAATGGTGCATTCTCCTCTTGTGTGGTTTTTGAAAGCTGAGTTATCCTTCCTGTAATGATTCTGCACCTGCAAACTATACGTGGCTTCCTCCAGGCAGTAAATCTACAGCCCAGGCTCCCTGCATCTTATGGCTCCAATCACTTTGGATCTCATCGTCGCCTGCACATTGCCATACACAGGGAAGGAGAAGAGATGGAGAAGGCAAAGACTTTCTGAAAGCCGTGGCTAAA…		-0.540568											-1.97924
13	ENST00000623663.2	ENSG00000280425	lncRNA	4969	CTGCCTGGTGGGAGGAAAAGGAAAGAGAGCTGGCAGGCAGAGGCCTGGAACTCTCAACCCCTCTCCGGGAAATGCCTCAGACATATTTCAGCCTCTGGTGTCTGGGCAGTCGGGGATTTATGGGCCAGCCATCTCCCACGATGATCTCGGTGGTGCTGAACTGTGTGTCACCCCCAGCTGGCACTGTGGCTGCCCTCCCAGTGGGGAGGCCTCCTGCAGCCTGGGCCACATCTGGAGCCTCGCCCAGTGTGGAGAAACTGAGGCCCACAGAGACATGGGGCCATGCCAGCTAGTGGAGGCATAGCCAATGGAGCTGGGCTCTCCAGGGCTGTGCTAACAGAGCCACAGCTCTCCCACCCCAGCTTGCATGTGGAGCCCACTAAGGCCCGAAGGGGCTGG…		0.0
14	ENST00000654021.1	ENSG00000263753	lncRNA	4967	GCCGCGGCCGGGAGGGACCGAGCGGGGAGCAAGGCCTGCGGGGAGGCGCAGGATGGACGCGTTGGCTGTCATGATGTAGGACCTCCTGACCTAGAACCATGCCCGGCGCAGGGAGAACAACGAGCTTACGGACCGGGTGCGGGGGCTGCTGTGCGAGAAAGCCTACCTGCTGGCCCGGGAGCGTTCGCCGGCCCACCTGGTGGCTTTCCCTGGACGTTTAACGGCGACTCCGCCCGGCCTCCCGACTTTTTGATGCAGGCGTTCTCTTACATGACTTTCTTCGAGGCTAGATTCTCGAAAGACATCCTGAAGGTGGCTTTCTTAATTAGCTGCCTCACCGGCTGGCGGAGCAGTTCGTAGTCGCCTACATCGAGAGGGAGAGCCCCGTCCTGGCTCAGT…	0.594101	-0.006141		-0.465415	0.275007	0.478899	1.22161	0.112241	-0.38613	-0.499778	0.21933	-0.744875	0.989078	0.964255	1.50797
15	ENST00000660341.2	ENSG00000281649	lncRNA	4967	ACTTAGTACGCATGCGCATACCAGGCGCGACAGGTGGGCGGACACAGAAGGCGACGCCTAGGGCTGTGTTGTCCCGGAAGTGCCTTCTCTCCTCCCGGGTCTGCGCGGACGCGGCCTCCTTACCTCATTTGTCCTCGCCCCTCCCCGTCCCTCTACGCGTTTTGGTCCCTGTTTGGTGCTTTCTGTTTGCAGCTACGGCAGTGAGTATGTATGTGACGGACCCCGAGTCACCCGCGGCCTGGGACCCCTGCCTACCCTCCGTCTCGCCAGCCGAGCTGTGGAACTAGCGCGTGCCCCCTCGCCGACCTCGGCGTCTCCGGTCCGCCCCTCACTTGTGGTGGGGCGCAGCTCCTGGTCCCTCAGCTGCGCGCCGCCCCACGCGGCCGGGCTGCGGGTCTA…	0.568447	0.327609	-0.453423	-0.842319	-0.407297	-0.595512	-0.75956		-0.565535	-1.45238	0.304224	0.661409	-0.400401	-0.463557
16	ENST00000653667.1	ENSG00000263072	lncRNA	4967	TCGCTCTGTCACCCAGGCTGGACTGCAGTGGCGCGATCTTGGCTCACTGCAACCTCCGCCTCCTGGATTCAAGCGATTCTTCTGCCTCAGCCTCCCGAGTAGCTAGGATTACAGGCATGTGTCACCACGCCCGGCTAATTTTGTATTTTTAGTAGAGACGGGGTTTCTCCGTGTTGGTCAGGCTGGTCTCGAACTCCTGACCTCAGGTGATCTGCCCGCCTCGGCCTCCCAAAGTGCTGAGATTACAGACGTGAGCCACCGTGCCTGGCGGAATTTTCATATTTTAAGTCCCCCACCCTTGGACATTTAGATTTTTTCCATCTTTCTGTATTTGCAGATATGCTTCTACGTACACCTTTATTCATTTGCTTGAACATTTCCCTGAGAAAAACTAGAAAT…	0.256997	0.252255	-1.27825	-0.723971	-0.552026	-0.302164	-1.43097	-1.33043	-1.57415	-3.07348	0.625914	-2.35407	0.639072	0.346832	-0.918277
17	ENST00000568496.2	ENSG00000261821	lncRNA	4946	TCTAGCTGGGTGACCTCTCTGAGCCTCAGTCTCCTCCTCTGACCATGGGGACAACAAACTTCGCTTGCAAGGCCTGGAAGAAGATCAGAAGTTGGACAGGAGAGGTCCGGCCGCGCGGACGTCACCTTAGCGCGCCACTGTCGGCTCCGGTGGGCTCGGGTGAGCTCGGGTGAACGCAGCGAGCGAGGGCAGAGGCCAGCAGAGGCGAGGAGTGGATGCTGCAGGGCCGCAGGCCGGGCAGAGAAACGCATACCGGGTCGCTCCCTGCTTCGCCGCCGCCTCCTGGCAGGGCCAGCGAAGCCAGTGCTCCAGCGCCCCCGTAACACCTCAAAGCGCACGGAGTCCGTGTTGGGGAACTTGGCGGCAGAGTGACTGGGACCTAGGACCTGCGGTGGGGCC…		-0.0443941	-3.15357	-2.30319	-0.584962
18	ENST00000522817.3	ENSG00000253738	lncRNA	4935	ACCGTGACCCTGCCGTGATGGGCGGGGCGGCAGGGGAGGAACCAGACTGCGAGCGGAGAAGCGGAGTTTGCAGCCTCGGAATTGGCTAGAGCGCCAGAGCCGAGTCAGCCATAAAGCTACGCGCTAGGCTCTTGGCCCTGACGTGAGGCGCGCAGAGATGGCGTAACGGGAATAGTTTTCAACGTCTATTTCATTCCCTGCTTCAGAGGACCTCTTTAATCTTTGATTTTGGTCCCTGTTTCTAAGAAAAGCAACTGAAAAGGTCGTAATACCGCCCCTGAGAAAAAAGGAGCAGCGCTAAATAATCGAGAAAATGCCTCCTCTTGAAACGGATATAGAGATGGAAACAAGATATAAGAAGGATTGAGAATCATATAATACAGGAGCTTAAACACCTAT…		1.3346	0.303032	0.73954	1.96073	1.31812	1.50384	0.105444	1.49297	0.237117	0.491629	3.13839	-1.03552
19	ENST00000658444.1	ENSG00000244055	lncRNA	4933	GGTTTTCTGCAGCTACTTTTTTCAGCTTTATACTTCGCAGTATTTTCCAAATTTTCTCTAACAAGCAGTATTTTCCAAATTTTTTACAATAAGCACACACACACACACACGTTTGTTTGCATAAGTGCCCAACTGGTGGTGAACAACCGCTGGCTTTTAGTCTATACATATCTAGAATATTTTATAAATAGTAGTTCTTAAACCCTTGAAAGGGAGTGAATGACCAGCTGAGAAAATAAAGTCAGTGATTTCATTATTTTCCTATATTCACATCATGATTCTAGGAAAGAACTTGGGAGTGACTTCCTTCAGCTTCAGCCACTCCTGGGCCAGGCGCATGCTTAGCTCTGTGGTAAAGGTCACCAGCTTCTTCTGCAGGGTGCCTGTATCATCTGAATT…		0.559427				-3.27302			-5.13862
20	ENST00000658283.1	ENSG00000253553	lncRNA	4933	AATTGTGTCTTTGAGCGCGCAGCATCGTGCTTTGTGCTGCCGGGGATAACGGATTCTGGGTCTCACACGCATCCGTCACCTAAAACACCCTTAAACTGAACCAGGGTCTCCACAGCTGGAAGGGAAACAACGTGCTGGGACCCAGGCTGCTCTGAGCTACAAGGATCCCAGGAGTGAAGGAAATGTTTCAGGGAGCAGCCCAGGCAGCGGGGGGAGGAAGAAAGCCCTCGCACTCTTACCTCCACATTGAAATACTGCTCCGTTCCGCAGACTGTAGCACATAAAATCCAAAGCAAGGTTTGCAAGAAAAACACCCCCGAATGATGCACGAAATCCAACCGTCTTCCAGTGCTGAATCCAGCAGAGGGGAAGAGGAGCCCACGGGAAAGAAAAGCAGGC…		-2.04103					-2.7849
21	ENST00000654728.1	ENSG00000264247	lncRNA	4931	GAAGGACTTCCGGTGGCTTCCAAGGCGACTCCGTAGTGGATGCAGCGCCGGACGCCACAGCCGAAAAACAGAATCTTGGAACTGGTTTAGTACAATCCAGGTCGAGTTCCTTGTTTTTTATCCGAGTGGCCGGCAGGCCCATGTGCTGTCTTGTTTTTAACACATCAGCTCTTGCCGGAAGCCGCTAAGAGATAAAATAGGAAGTCCCACCCTTCCCTTAGAGAAGGAAAACGGAGAGCCGAAGGAGTCAATCTAAATTCGATGAGCGCGTCGGGCTCCAAGGCAGGCGCTGTCAGCCCGGGAGGGCTGTCTGGGATTTCTAGAGGGTCCCAGAACGGGTTCTTCCCAGGCCGATCCCGCCTGCTTCCTGCCCCGTCTCTCCACCCGCCTCCCGCCCTC…	0.397592	0.0756643	-0.12243	0.400153	0.864605	0.770518	0.567846		0.132411	0.637842	0.522833	1.82708	-0.633806	-0.0544478	0.847997
22	ENST00000675716.1	ENSG00000188004	lncRNA	4930	CTACGTCAAGGTCAAGAGCGCGGAGCCGGCTGACTGCGCCGAGGGGCCGGTGCAGTGCAAGAACGGCCTCTTGGTCTCCAGCCCACACTGTGAAGAGCCTTGTGCCCACAGCTGTGCACATCCTGGGCTTCCTCCACACCTTGTCCATAAACTGCCCCTCAGCTACCTTCAGACCCAGGATACAGGTAGGCATTTTAGTCCATCTTCAGAATTCCCATCTGTATTTCTGAAGTGTGATCTAAAAGGGGGAGAGGCAGCTACGGGTGAATGCACCGTTGTCTCCTTGCCTATGGAGGAGAGCCAGAGCTGCCTTTCTGTAGTACAGGCCAGGGCAGCAGCCTTCTTGCCTTGGTGTAGGGGTGATATTGTCTGTGCTTGTGGCTTCCTGGGGTAATCAGG…		0.584962	-2.91617		-2.03659				-1.152			-2.30986
23	ENST00000667729.1	ENSG00000234456	lncRNA	4923	ACGGGAGGAGGCGGGAGCCGGGAAGGAGGGGAGCCTAGGCCCGGCGTGGGGAGGCCGGCAGGAAGGGCCTCGAGCCCAGTGCGGACCTTTCTTCAGCCTCTGTGCGACCGAGCCGCGCGCCAGGCTCCTGTGCGAGGAGGACGCGCTGACTCCCTCCGACCTGGGCTCCGATGGAGCAGAAATAGCGGGACCTGGACTTGTGGCGCGCCTGGTGCCACATCTCGGGCTCTGCGAGCGTCCTGGCGCGGGATCCTGCCTGTTCCCTTCTTTTCGCCAGGTTTGCATCCAAGAGAGGGGAGGACAGGGGCAAAAGGATGCAGGGAGGCTGCTGATTTCCACTGAAGAGCTAATTTCCTGTGAGACATTAACAGTGATTTAAGAAAAAGATTCCTGTAACTG…		1.26849		-0.535721	-0.415038	-0.956488		-1.15721			-0.371485	-0.280986
24	ENST00000424161.6	ENSG00000235954	lncRNA	4922	ACACGAGGCCTCCACTGCGGTTGCGCAGCCTGCCGAAGAGCGTGCGGCTTCTACTGCGGCTGCGCAAGCTCGACGCGCGCACTCTTGTCTGCTTACGAGGGCTCCTCCCTTCAGCTTTGGTCCCTCGGGGCGTCTGGGCAGCCTACGCTTTCCGTAAACACTGGGATGCCGGAGCTCAGGCATCCCAGACAGGAGGAAGTGTGTACTCACACCAGCCAGGAGGAAACAAGCCTGCCTGGGAGGACAGACGATCAGCCCTGGCTGTCCCTCAGGAGCGGGGGGCCTCCAAGGCACACTGCCCACTGGGTCAAGGAGTATCCAGGAGGAGTTAGAAGCATGACCCATCTGCCTGGCACCAGCACCTGGGGCTGCCAGGCAGCCACCCCTGCAGCTGTGTTG…	0.47575	0.340538	-0.409148	-1.36418	0.539854	-0.913453	-0.92936		-0.35385	-1.32931	0.427715	-0.575364	-0.399363		-2.31515
25	ENST00000665917.1	ENSG00000245025	lncRNA	4918	ATGAGGATTTAACCTCTGGTCATTAGGTCCTGCCTGCTACCTTTGTTTCAGGTTAGCTCAATCCCAGGCCTAACCAGCGTTTTCCTGGAGCCCACCCCAGGGCCAGGCCCTCTCAGCTAGAACATCTCTCTCAGCCTTACCTCCCGGGTGGAGCTCTCCACAAATGGCCCCCCAAACATGGCAGCCATCCAGTCACAGCTGGAAATCAACAGGGGCTTGTGGGCGCTGATGGTGCCATCATCCAGGATGAAGGTCACATCTGTCCAGAAGAAGCATCACAGGAGGACTGGTGAAAGAAGCTGGGAGAACAAGCCCCAAGGGGAGCCACGGAGCCTCCTCCTGAACCCAGAAGATTCGGGGCACGGAACAAACCCGCTCCCAGCTGGGGAAAACCAGGCT…	-1.39232	-1.85798		-2.48308	0.357157	-1.70328	-2.05445	-0.152003	-3.23704	-2.82254		-2.38215	-1.69599		-1.43769
26	ENST00000508953.2	ENSG00000249695	lncRNA	4913	GAAAAAGGATGTATGTTCCCTGCCTCTGAAGAAACAGGTACAATCTTGCATAAAATTGCTTGTTAACATTGATCTGTGCGTGGAATCAGTTTGTGTTGCAGGGAAATGAAGCGTCCTACACGCCTGTGATCAAAATGAATTTCATCATCTCAACCTTCTTTTTTTTTTTTAATGATAGCAAGACAGTGTCTGGCAGACAAAGGAACTGGTTGGGAGCTGAAAATAGGTAATGGTAGCAGCAGGGATTTTTAATTGGCTGGAAGAGACGGCGAAGATCTGGAAGGTGAAGCCCTAGCTCGTGCTCCTGGCTGAGACTAAGCCCAGGTTTCAGGATTAGGAAGGAAATCTAAACCACCTATTGCCACGGAATGTAGAAACCCTGGCTTTATTTGGCAGTTG…		-1.58496
27	ENST00000564492.1	ENSG00000259974	lncRNA	4912	GCTAAAGTCAACAGTCGCTTGGTTTGAGCTCAAATAAATGCGGGGATGCCTCGGCTCGGAGCAGTCGGCCTCCTCCCTCCGCGAGCTGGACGCTCCGCAGCCCGCCCGCCAGCCGGCCCGCCGGCCGCCGCAGGAATCCCTGGATAAAGACCAGCTCAACCATCGCTGAGAAAACAGACCTAGGCTTCCCAGGGCGGTTAACCCGCCGGCCTCTGGGCAGAGACTACAAAACAAAATAAAACAACAACAAAAAACTCCCAGTGTGTTTCCTACTCTTCTTTGTCTTGGAGGAAAGCAAAGGGAGAGAAATGGACTTCACCAGTGGTCTTTGGCTTCATCAATTCACAGGAAATGGCATCAAGATGGTTCAACTAAGACATGATCACTAAAAACATTATA…	1.25584			-0.795151									-1.41954
28	ENST00000589795.1	ENSG00000267199	lncRNA	4910	AACTCAACTTTATATAATGTGTAAGATATTTAGAAGGTAAACCATGCATTCTTAGTTAAGATAAAAACACAAGAACTTTCCTCTGCTCGTATTTCAGGAATACGTCTGCTGAGGGACACGTTCTACAAAACAATGAAGTTTGCTGCATCAACTGCATTTTCCTTTCATGAAAAATTTCTCTGTACCATGCAGTGGTGTTTGACAGCATGTTACCCACAGTAGAATTACTTTCAAAATCTGAGTCAATCTTCTCAAACCCTGCCGCTGCTTTATCAACTAAGTATGCACTACTGTAAATCTTTGATCACTTCAACAATGTTCACAGCATCTTCGCTGGTAGATTTCCTCTTAAAAAACCACATTGCTCATTCACAAGAACCAATGCCTCAGCAATTTACG…	-2.59946	-0.422691					-5.36757	-4.59991					-3.51307
29	ENST00000666653.1	ENSG00000227252	lncRNA	4898	AGTTCCGGGGCGCCGTCAGACATCGCTGCGGCCGGGATAGGGCGCCGCCGTTCTGGCCGGCTTTCTCGGTGCCCTGGAGGACCTGGCCGGCTCCGCGGGAAGCTGTACTCAGAGCGCGCGGCCGCCCTCTGGCAGGGAGGAGTTCGTTGCACTTTTGAGGGTTCTTCACGAAGACATCCAATACATAGAAAACAAGTAACAGCAACAGTAACGAATTTTTAAATATTAAAATTGCTGGGGAACACGACGGATCCTGCAGCTGCTCGGCTGTCCCGGTCGTCAGTGACGCTAGGGCTCCGCACCGTACCCTGCATACCGTAGGTGCTCACGAAACGTTCGTGAGTTCCCTGCTCTGAGGAAACAAGCTTAAAAACTCAGAATCTAAGGTGTGAGTCTCCG…	0.0614005	-0.119299		-0.320805	0.0909085	-0.0671142	-0.265345			-2.73976	1.03242	0.183307	-0.258918	-0.915608
30	ENST00000429315.3	ENSG00000227398	lncRNA	4898	ATCAGCCTTCTCGCTCCGCGGCCCTGCAGGACCTGCCCGCCGGGAGCCCCGGAGTCCGCGGCAGCGCCGAGGGCCCCTCCCCCAGGCCTCTGGGCTCTGAGGCTCATCCATGGAATACCAATTCTTTTTCTTAGTGTTCACATTGGATTTTTCTGTTAAAAATAGATTGTTGGAGTTGGCTAACAAGTTGATTACTTCCAGTCAGGCACTCTCTTCTGTAAAGTCTCTTTTGTAAACTCCTACAAGCAGCTATTTCACTGGATTTGAAAAGACTGACTAAAAAGAACCATGCACTGTAACTCTCAAGTATACAGGAATATTGTTATTAGGATGGGACGTGCTGCTCTATGGGACCTTCAGAATCCATGTAAGAGACCCCTATGCTTAAGCCTCTCTGGA…	-1.23704	-0.915608		-0.577767		-1.62953	-1.926		-0.60812			-1.85923	-0.394279		-2.88101
31	ENST00000689787.1	ENSG00000233077	lncRNA	4896	ACAGCCACAGCTCTGCTTCCCATCAAGGGGCGGAGCAGCTGCGGCTCCCCTCTGGCCAGGGCTGGGGGTCTGAGTCAGCTGGAGTCAGGTAAGCAGAGGAGGATGTGGGGCTTTCCCACCCGCAGCCTGGAAGCCCGTGTGTGCAGGGCAGGGCTGCCTCCCACGGCAGGGGCAGGCAGAGGCCTCTGCGCCAGGTACAGCCTAGGTACCGCCTACCCCCATGGCTGACCCTGGGCCCCAAATCCAGCGGGAGGCCTGGGAGCATCTTCTCCGCCTGAGTCACCGGGCTGGGCCCAGGACCCCAGCCAAGGGCTTTGCCTCTGGGAAGAAAAGAGCTTTGGAGTCCAGCAAAACCTGGGAAGCAGGGGGAAGCTTCCCTAGCAGGTGCTATTTGAGCAG…	0.0	-1.0	-0.404198				-0.584962					-0.584962		0.0
32	ENST00000663681.1	ENSG00000244198	lncRNA	4894	GCAGTCCCCAGAGCCGTCCCCAGCGCAGGCCCGGCCGCCCCACCCGCGGCCCGCCCCTGGCCGCCCGACGGGAGGGAGGGATCGGGTTCTCCTAGGAAGTTTCAGGTCATTCAACATTTATTCAACCAAAAATACTAAGTCAGCTCTATACAAACTAATGGAAGGATACAGCTATGCAAATATAGAACACTAAAGTGTTACATGACAGATGTATGAGATATTAAAGTAATTGTGAAATAAAAGAAAAAATTGTCTGATAAAACCACATCTCATAGAAACCCAATGAATGCAACACATCTAAAATTTTATCTGCAAAAAACGAGAGAAGACTTGCCCTTCTGTCAGTAAAGCACAGATAAAGAGAAGTAAACTTTTCTGGATTGAGGCAATAATTGGGCA…		-0.52686					0.868755
33	ENST00000666933.1	ENSG00000245498	lncRNA	4893	AAGGAGGAATAGACCGTTTCTCTCTCTCCTGTCTCCCCCGCCTCTGCCCGTCTTCCCTCTAAGCCGGCCTCTAGGTGCAGAGGCTGACGTCCAGGATGGGGACCGGGGAAGCCTCTGGAGGGTATATCCGGGAAGGCACCAAGGCTGAAAAAGATGCAGTCTAGCACCTCAGTTAAGAATATGGACTCTAAAGTCAGACTGCCAGGCTTCAAATTCCAGTTCTGCGACCTCAGCAAAGTTACTTAACCAAGCTCTCAGTGCCTTGTTTTCTTCATCTGTAAAATGAGGATGACGTCACAGCATTGTTGAGAGAATTAATACAGGTAAAGTCCTTAGAACGGTGCCTGGTTCACAGTAAACATTGTGTGAGGACTGTAAAAGAATCTGAAACATCTATCA…	0.125531	-0.492205		-1.79189	-1.66558	-2.71272	-1.43741	-1.58496	-2.5025			-2.32895	-1.74211
34	ENST00000629393.1	ENSG00000281026	lncRNA	4890	AGTACCCCTATCTGAAATGCTTGAGACCAGAAGTGTTTTGGAGTTCAGATTTTCTTTTGGATTTTGGAATATTTGCAGAATACCTACTGATTGAGCATATCTAACCTGGAAATCCAAAGTGCTCCGGTGAACATTTTCTTTGAGCATCATGTCAATCAATGCTCAAAAAGTTCAGGATTTTGGAGCTTCTTGGATTATGGGTGCTCAACCTGTATAGGAAACGTGGAGATGGAGCATGAATCAGTTGTATTTGATACTTGCTGGGGAAAGGATTTCCAGACCACCAGAGAAGAAGGATCACCCATTTAACTTGGTGTATCCAGTGCCATATCAGAGCCTTTTCTTCCATTTTAACCTCACCAGTAGTCTTTAGATTTGTGGTTTATGATCAAGAAATTA…		0.571906		-4.78226	-4.31658	-5.48113	-7.16189	-4.84907	-7.07682		-2.17218	-4.85798	-3.31935
35	ENST00000663466.1	ENSG00000227906	lncRNA	4885	AAATCAAGTCCGCGGGGCATGGAGGCTGCTGTCGCTGCAGCAGCTCAGCTTGCCCGGGGCGGGAACTCCCCCTTTCTCCTTTCGCCTCCCCAGCACCCACACCCTGTCTCCCCCTTAATTCTTCCCTGGATAATAGCACCCTAACGACAACAGTCATAATAATAGGGTTAGAACGACAGGGGAGGAAAACTCAACAGCCTAAATATCTCTGAAAACTGCATCGCAAAATGGAAGAAAGAGGGGGTCCCACTACTGTTTCAAAAGAGTAAGTTATTATTCGGAGCCATGGAAGTCAAATGCTGAGGATGGTGGCATCATAGGATGAATGGAGCTGGGTTCTTGAAACACTGCCTGGAGGAAAGACAGCAAAAATGCCTCATGAATCCAACTGGACTGTTA…			-0.948775	0.204359								1.30633
36	ENST00000663890.1	ENSG00000235652	lncRNA	4881	GCAGTCCCGGCGGGGACGCGCACGCCGCCCTCTGACCCCGCAGCGTCGTGGCTAGAGTAGGGTCTGGAGAGAGCTCCCACTGTGGCGAGTCCTGTCGTTGGATTCCCGCGGCGCCCCGTAAGGCTCCGCCCCGGCGGTGCTACCAAACCCTGTTCGATTTTAGAATCGTACATTCCCAGAGGGAATCCTAGACCCCTCATTTTACAGTTGAGGAAACAGGCCCAAGTAGCATGACTTGTTCGCGCCGCTAGTCGAAGGAGCAGCAGCCCCGATCCCTTGACTCTGGGGCACTGCTTTCCCTTTAGCTCATTTTTGGAGGAAATGGGTGCGCCCTTGCTCGACCTTTGGTGATTGCCGCCACAGGCCTTCCCGCCGGCTAACTCAGCGTGCCCAAGTCCC…		-0.125531				-1.43296			-0.609541			0.189342		-0.0116818
37	ENST00000647665.1	ENSG00000189419	lncRNA	4880	ATGCCGGCCGCCCCCTGCTGGAGGGGATGTGGCATCTCACGGGCTGCCAGGGAGCGGGGTTGGCTACTCCTGCAACCAGCGTGAAGAGGGTCTCAGGGGAGGCTGTGGTGGGATCCCCCACGTGCCCTTGTTCCTCTCACCGTTACCTCTGGATGCCTCGGGGCAAAGGCCTTCTTCCACCTATAGACAGAGTCTACGCAGGGGTCTTGGAACCCGGGCACACCAGTCCCCAGCTAACGAAATCCCCGAGTTGGGGGATTTGAGAGGGTCACGTTTGGCCCAAGAACCCGCAGTCCTCTTTGGTCTTCGGCCCTCTATTTCTAAGCGTGGGCTTCTGGCACGGCGGCTCTGGGCACAGCCCATGCTGCTTTCGGGCTGGGTGGTTTCAACGACGACAAC…	-0.584962	-1.41504					-1.67807
38	ENST00000661305.1	ENSG00000224078	lncRNA	4873	GTGTCTGTCAGCCAGTTTCCCAGCCCCTGGTGCACTGAAGCTCAGGCCTTTCCTGGCATCCTGGCCTCCTGCACTGAGCTGTGTGAGTGCTTCTGCCCAGGCAGGCCACTTGGCATTGACCGGTATAGATGGTGACCCTGAAGAAAGACTTCAGTTGGGCCTGAAGGCCCCGGGCCAGTGTCCATCATCCAGGTGCTCAGCTCCCAGTGCACTGAAGCTCAGACCCTTCCTGGTTCCCTGGTCTCTTGCACTGAGCTCTGATGGTGAGACTTGAGGAAGACTTCCACTGGGCCTGCTTTTCCTGAGCCAGTGCCCATCACCCAGGTGCTCAGTCCCTGGTGCACTGAAGCTCCAGCCCTTCCTGGCGCCCTGGTCTCCTGAACTGAGCTGTGTGAGCTC…	0.170343	-0.671227		-1.42137	-1.27382	-2.18683		-1.13303	-1.29035	-1.51775	-1.0842	-1.15633	-1.58734
39	ENST00000455531.1	ENSG00000214548	lncRNA	4867	GAAATGGAGTCTCGCTCTGTCGCCCAGGCTGGAGTGCAGTGGCGTGATCTCGGCTCACTGCAACCTCTGCCTTCCGGGTTCAAGCAATTCTCCCACCTCAGCCTCCTGAGTAGCTGGGATTACAGGCGCCCACCACCACAGCCGGCTACTTTTTGTATTTTTAGGAGAGACGGGGTTTCACCATGTTGGTCAGGCTGGTCTTGAACTCCTGACCTCATGATCCACCTGCCTTAGCCTCCCAAAGTGCTGGGATTACAGGCGTGAGCCACCATGCCCAGCCCTATAGTAGTTCTTCTTTTGCCCCTTAATATCTTCACCCACATGTCCTGTACCCTGCCTGAACCCTCCTCCTCTTTTTGTTCTGATCTTTGAGCTCCCTAGAGCCCATAATTCTTTAGA…	-3.91416	-1.80735		-4.56478							-3.26579		-2.38557		-6.55632
40	ENST00000484859.1	ENSG00000241860	lncRNA	4860	GCCATTTCTTTTTTTTCTTTTTTTTTTTAAGATAAGAGTCTTTCTCTTGTCACCCAGGCTGGAGTGCAATGGTGCGATTTTGGCTCACTGCAACCTTCACCTTCTGGGTTCAAGCAATTCTCCTGCCTCAGCCTCCCGAGTAGCTGGGATTACAGGTGCCCGCCACCATACCCAGCTAATTTTTGTATTTTTAGTAGAGATGGGATTTCACCATGTTGGCCAGGCTCCTCTGGAGCTCCTGACCTCAGGCAATCTGCCTGCCTCAGCCTCCCAAAATTCAAGGAGTACAGATGTGAACAACCACGCCCGGCCTCCATTTCTTTTTTGTAGTCTTTAATAAACAGCTGCTATCATTGCAGACTTGCTGTTTAGGCACTTAGGAATTTTTCACTAGAAGGC…		-2.72743				-4.49363	-4.96665						-1.38354
41	ENST00000562507.5	ENSG00000214353	lncRNA	4853	GGCTGGCCCTCCTGATCTGCACCCAGGCGGCTTCTACACCACCCTGCAGCAGGCCTGGCCACCGGCCTCAGCGCTTCTGGGAGAAGGTCAGCCAGGTGGAAGATGGAGAGGGCTTCTGGACTGAGCCCTGGAGGGGGGCTAGGGGCCACCAGCAGGCAGATGAGCCCTGGGACCCAGCTGGCCAACCCACCTGACCACGGTGACAAGGACTGCTTGGGAAGGATAAGCCCAGGTTCGGGAAAGCAAATTCAGGCTGCAGGACAGCTGCCCGGGCCCCCCACAAGCCTGGCACCAGCCCAGGGAAGACTGAGGAGCCTCACTCCATGGGGACTGCAAACACCTGAACACAGCGAACCTGAAGGTATAGGGCATCTTCAGGCTGCTACTGAGGCGGTCCTG…				-2.1592								-2.50696
42	ENST00000656191.1	ENSG00000261824	lncRNA	4842	GCTGGAACCGCCTAAGACACCACCCCAGCCAGCATGGCCGGCAGGAGCGCACCGCGCTGTCTCCCTCCAGGGATCCGCACCGCCCTACAATCCTGCTTTGTGCTGAGATTGTAGTCCTGCAGGCGTACAACTAACAAGCTGGGTGCAGATAAGAGACTACAGCTCCCCGCATCCCAAGCAAAGGTCCCTCCTCTACGGAGCCCCTCCACGCGTCCACTGCGGTTCCGCCGTGCCAAGGGGAGCTTGGCTGTTCACGGGCCTCACCTGCTAGCGAGAAGATAGCTTGGCCGGGCGGCTGATCTCACCTTGTAATTCTGACACTGTGTCTCCCGGGCTTGTCGGCTTCATGACTTGTGCCCAAAGTTTGATTTCTCGCAGACCAGGTAAAAGCCAAGAGGC…	0.852573	-0.324727		0.468034	0.831038	0.634914	1.1059	-2.11336	0.817567	0.336928	1.19588	1.21063	0.12063	0.726211
43	ENST00000563328.4	ENSG00000259768	lncRNA	4842	AAACTCCCTGCTAGAGAGACTAGGAGATTTGGGGCTGCGGCCGTTTCCTCCGGAGCACCCACGGGACTGTGTGCTGGGGTCCCTCCACCGGCTGTGTCCTTTATTCTTCTTTCTCACCCAACGATTTACCTGAACGGTTATAAAGTGCACGTTATTTCCCTAAGGTCCTTCTTACTGATGTGTTGCTCTTCTTCATGGCTCGTGAAAACTATTAGAGTCATCCAAGGTTTGGAGACAGAAAGGAGCACCGCCAAGTGAGGCAGAGCAGTCTCAGAAACATAGGAAAATGGTGGGAAGAGAGATCAGCAACGTTAACTGGGTGTCAAGAAAACATACCGAGATTGAAGCCATCCACTTCTGCAGGAACACCGAAAAGAAAGCTTACAATCTGAAGGTGTC…	-0.323407	-1.23879		-2.36854	-0.113548	-1.04372	-0.539198	0.141277	-0.520007	-0.334639	-1.07088	-0.135352	-0.712052	-1.20301
44	ENST00000668475.1	ENSG00000240207	lncRNA	4838	TCAGCCTGACCTGAAGGGGAGCTCTCAACTGTAAACAATGCCTCTGAGATGTCCCTGCCCCAGGCAGGGTATCTGGGCTTCCATTCTTCTATGCCTGTCAGCCACTGGCTAAGAGCCACCCTCGTTGATAACCCAGGTACTTCAGTCTTTCTATAGGTGGGCACAAAAGGGCAGTAGCACAAGAACAGCCCTCCCAGAAGAGCTGCAGGAGCCTTAGGTCAGAAGCAAAAGCATGCCAAGTGGAAGGGGCAGACTCAGAGAAAGGGATCTGGGAATCTGCAGAGCCCCAGTGGGGTCCCTGCAGGGATAATGCCTAGTGGGAAGGAAGTAGCCACCTCTGTCACTGAGGCGAGGAGGGGAAGGGTGGGAATGGCTGATAGTGGCCAACAGGCAGCCTGT…		0.226771	-1.08972		-2.6796	-2.36712	-3.32193					-1.41504	-1.18057
45	ENST00000699473.1	ENSG00000213963	lncRNA	4833	GGCGGCGGGTGCCATGCGTCTGGAGCTTCACATTCTCTGCCCCCCACCCACCGCGCCGGCGCTCCCTTGTCACGCCTCGGGAAGCGCGCACCTGCCAAGCAGGCAAGAAAGAACCCTCAAGTGGATTGCCTCTGGCAGTTGGAGCCACACCGGTGTTCTCAGAATACACCCTGTCCTTTCCAATTTCCTTCATATGCGGTAACCACCAACAGTCTTGGAGTAACAAGTCTTAAATTCTGATTCTCAGTCGGCTAAAGTTTCCAAGATTACTGAGAAAGAAGAAAGTACTGAGGAGCCTTATGATGAATAATCTGATATCATGTGAAATGAGGAAATAAGAAGCTTTCTGCTGACTTCATTTTGACCCAGGGTCCAAAAGGTGATGTAATCCTGTGGCAA…	-0.807355	-0.544699		-1.35621		-2.54412			-1.8009	-1.80458	0.401896	-1.45595	-1.09328	-0.0514336
46	ENST00000420508.1	ENSG00000197210	lncRNA	4833	TACAAGCCTGTAGGCCCAGCTACTTGGAAGACTGAGGCAGGAGAATCACTTTAAGCGGGAGGCAGAGGTTGCAGTGAGCCAATCTCAAAAAAGAAAGAAAAAAAAAAAGAAAAACATATGATGCTGGAGCATCTCGGCCTCAATACCTGCATGAGCACAGTCATGTCCAGGCCAGGGCTGCTGGTCGAGGTCCGGCCCCATCTCTTCCAGCAGAAAGGGAGTAAGCTTGCAGGGAGGCTGGGGGACAAGATCCCAGGATCTCAGCCTCCGCTCATGGATCAGCTCTGAGACCCCGAGTGAGCTGGGGGTGCTCTGTGTGCACTGGTTTCCCCAGCTGTCAAGTAAAGGGATTGGATGAGGAAGTCTTGTCAAGGTGGAATGATCTCAGATTTGGGGCAG…							-4.41954				-2.57568
47	ENST00000500358.6	ENSG00000246090	lncRNA	4825	GCCGCTAAGTTGTGCGTTCCAGGGTGCACTCGCCGGCGAGGCTGCACGGCGCCGGTTTCATTGCTAAAATCCGACGGACTTGTTGCAGAACTCGTTTTTTTTGTCGGGAAAGGGCTTCCCCGTGTAACTTTACAGCAGTTATCGTAGATAAGACTTGCAAATTACAGATGTGGACGGTGAGGGAACGGGAATTTCACTGAAAGCGCCTGAGAACCAGTAAGAGACCTGCAACAGCTTTGTGCTCCACTGGCGAATGCTTCCTCCCCTAATACACATTATGTGTGCTTGGAGACACAAGGAGTAAGATACAGCCCCTCAAGGGACTCGTCATAGGGAGAGGACACAGCTTTGGGAATAAAGGGGCCACAAAGGAGGAGAGAGGAGTTTGCTGAAACTTCC…		-0.434096		-2.56986	-2.46128	-3.99498	-2.10522		-4.79301		-2.8419	-2.47555	-2.47681	-3.31159
48	ENST00000419766.5	ENSG00000197085	lncRNA	4821	AGACATAACAGATAACACATACAAAGTGCCTACCACATGCTAACCACTGCTGCAGGCACTTTCTATAGAAGAACTAATTTAATCATCACCATAACCCTATGGGGTAGATGATATTTTTACAACCTCCATTTTACAGATGAAGAAACTGAAGCATAGACCTGCTTATGTGAGAAGAAACGCAGGGAGACAGTTCAGTCACTGCAATCTTCATGCCCATCAGTTTCTTGTGAGAAGAAAACAAGACTGGCAACGCCTGCTTCCTCCTCTGAGCTGTCAAGTAGGAAGTCCGGGCTGCTCTGCTAGAAAGAGAAGTCATGTGCAGGAGCACTGAGGCATCCCAGGTGTGACACTCTTCCACCTAGAGCATTCCGTCTCTCATCCTCTGCCATGTAGCAAACT…		0.415038		0.0434484									-1.27302
49	ENST00000604430.1	ENSG00000198106	lncRNA	4818	AAGAAAGGGATCCAAGAAATCAGGGGTGTGGAGGCAGGAGGCCAGGGGCCTTCCTGGGACCCCTCAGGAGGTTCCCCTAGCACCACTCGCAGGCAGAACAGCCCAGCCTCACCCCGAGGGCTGCGGGAGGTGCTGCTAGAAAATCACTTGGGGCTTCCTTTTGGCCTCCCAGTGAGTCATGAGGGCTGCGGCACAGAGGGGCAGGGGGACATCCAGGAGGGCTGGGTGCTCCTGCTGCTGTCCTGGGAGGGGGCACGTCAGTGTCCAGCGGGGCCGGGTGCATCCAGTAAAGGAGTGCGTGCAGCGTGTGGCATCTGAGCAAAGCTGGAGTCACACCGTGTGGCTGGGGACCGCAAACTCCTCACTCAGCTCCCCCCAGCCTCAATGTTCCCGTCTGTG…	-2.05889	-1.80735		-3.11548		-2.0199	-2.9386					-2.87447	-1.97046
50	ENST00000558675.1	ENSG00000246863	lncRNA	4811	GTGGGAGGCCGGAGGATCAGTGACTGGCTGTCGTGGACATGCTCGCTACACCTCCCGGGGCTTCGCTTCGTTTACTATTAACTGTCGTTACTCCTCTGTATCTCGTCAGCAGGGGCTGCCTGCGGTGTTAGAATTACACGCCCCTGCCACCTGGGCACGGAGCCCAGTCTCCCGGCCCCTCAGTCAGTCCTTGGGTGTAGCTGGAGCATTTAAGAAAAATGAAATATAGGAACTCAGTGCATGGTTTCCTGGGCCTTTTTATTGAATATCATTTCTAACATGTACACAGTATAACCCAGGCTTAGTGGATTCCGGGACAGAAAATGTTGGGAGCTGGGATAGTCAAGTAAACAAGAAGAAATGGTAAAGAGATGCCAAGTGGGAGAGGAAACTACGGAT…		1.16992	-2.05889			-1.0						-0.584962
51	ENST00000626237.1	ENSG00000280604	lncRNA	4807	CCAGAACTGGGTGTTTTTAGGAAGCTTAGATAGCCGGCGCGCAGGCGCTTTCTAGGTGATTTTACGTCTCACGTTGGAAACAGCATGGTGAGAACCAGGGTCTTGTTTCCACTGACATCCGTGTTCCCAAACTCCCAGGATGTGCTTGTAGCAGGGACGTGCGAGAGGAGGGAGCTCTGCACTGAGGAAGGATGCATGGCCCGACGACCGGGCGTCTGTGCCGCTGTGTCCGGACCTCCGTCTGCTGTGAGCAGGGGCCTCACAGGCGCCCCATACCCCATACCCAGTCTGCAGATCTGGCTCTTTTGGTTTCAGCCCTTGAGCTCTGTGTTCTCCCGCCAGGGATGGCAGCACCTCTGCAGGAGAGTGGAGGAGGGGAGCCCTGCCCCAGCCCCTCAC…		-3.96963					-3.98185	-4.41437	-2.45943			-4.92735
52	ENST00000626479.1	ENSG00000281207	lncRNA	4800	AACTGAAGTGTGTTCTGTGGAACACTAGTCCTGTGAAATGCCCTGTTCAACAAGGTTTGGTGATTTTCTGGTGGCTCAGACCCCAAATTTAGGAGTATCCTTAATTGTCTCACCAGCAGGTATTTATTGGGTGTCTACCATATGCCAGCCATACCCAAACCCCTGTCCCCCAGAGCAGTTATTCAGTGGGGGAAGCACCAAATATAAGCTACAGAGTGTGGTAGTTCATAGATGGAGACCAGGGGTGGAAGTGAGCAGGGGAGTGGCAGTGCTGGGAGGTGGTGTCTTTAAAATAGGGTGGGTGGGAAATTAAGCATGGACTTGAAGGTGAAGAGGAAAGGAAATAGGCCGCTATGTAGCGCAGAGGCCCCGAGGCAGGAGTGCAAATGAAACAAGTTG…	-4.21658	-2.90215		-6.82528	-5.26913	-5.70966		-6.35975	-5.9472			-6.10014	-3.46724
53	ENST00000569740.6	ENSG00000261175	lncRNA	4799	GAATATTGAAATTCTCACCTACAATGTGATGCTATCAAAAGAGATTGCTGGTGAGACAGCAGCCACTGCTCCCAGGCCCGACAACAGGGGCAGCACCAAAGCTGGTCAGTGTTTCCTCCTTACAGGTCTGAAGGTGCTGCAGAGGAGGGTGCTTCCCAGAGATCACCCCTGTGACAGACAGATCGATTGAAGGACCCCTGAATGGCTGAATTGAGAAGAACAAGCATATTAGGAGGCCATACAATGGGAGCCTCTCAGGCAGACAGACAAAGCCGTGGAAACTGCAGACTTATTTGTATGTTCTGGTAAACACCTTTGCTTCATTTTCCCCGTCTCCGCCTGGACTGAGGGTCACCTCACCTCTCCTGGTGTCCAGAGCCTCCTTCAGGACAGATGTTG…		2.13993				2.40484						-3.75151
54	ENST00000661295.1	ENSG00000253123	lncRNA	4786	GACACACCCACAGGGAAAGCACCATGAGAAGATGACGGCAGAGATCTGGGCGACGCGTCTACAAGCCAAGCGACACCAAAGGTGGCCAGCAGCCCATGTGAAGCTGGAGGAGAGGCCTCGAATAAATGCTCCCTTACAGCGTTCAGGGGGAACTGACCCTGTCCACACCTTGACCTTGAACTTCTGGGCTCCAGAACTGTGAGACAGCATGTTCTGTTGTTGAAGGAGCAGCGTGGCTAGAGGAATTCCTGCAGCTTAGATTTCGCTGGCACTGTTACCACTCCCAGAGAGGAGCGGCTGGAGTTCACGGCTGGTTCCTGACAAACTTCCTAATTAATCTGCTAAAGATCAGAGGAGGACTAATAGGAGCTGAAGACTGTGTGCGAGACCACCCCTCCG…							-2.44057
55	ENST00000657074.1	ENSG00000225689	lncRNA	4779	AAGAGCCAAGGTCTTTACGAGCAGAGAGAACAGATTGAGCTTCTAGAAGTAAGGAGAGATGTGGGATGTTTACATTTTGCTGAACGAAGAAAAGAATGGGCCAACTGTCCTTTGTATTAAAAAAATGACATACTTTGGACCCAATAGCTGTCTTCTTTTAGTTTTTCTTCAGTAGTCAGGGTGGATTTGTACTGAGCCATCCTCATAATCTTACTTAAGCCAAAGTCTCCCTTAGTGTGGTGACTCACTGAACTGAGGTTAGGACTTAGTCAGTGGCCTGAGCTAGAGCAGCAGCTATAGCTGCTTAAACAGTTTTTCTCTGTATATGTCAACCTTCTACATTAGCTTTGTTAATATTGGTTTCTAACCAAACAAACTGTCTGTCCCAGCTCAAATGAC…		0.584962
56	ENST00000670895.1	ENSG00000250903	lncRNA	4779	GCCGCCACCGCCTCAGGGAAGAGGAAGGAGGCCGCGGCTTCGCGTCCCGCCTCTCGCCTGGCTGGCCGTGGGGGGCCTGGACGCAGTGGCCTCCCGAATCTCCCAGGACCCTAATATCGCCCGAGGATGCTGGGAGGAACGCTGAGCCGACCTCTCCGTTAGGCTGAAGATTGCACAAACCATGCTAATGGCCAGCATGGATGGAGGGAGCGTGTGAGATGTGTGGGGCAGCGTGCTGCATCTCAGCCAACTCCAGGAGGAAGCATGCTCATGGCAATACCCGGAGTCTCCACTGCAAGACCAGAGTGACGGAGGCAGCAGAGCTCCTCAGCAGGCCAGGAGTCTCCAGAGGCACTGCCGAATGTCTAAGAAGCAACCTCATTGTATTCCCAAGACCTG…	0.110807	-0.940341		-1.32925	-0.0122367	-0.64221	-0.848474	-3.48695		-1.09976		-0.754888	-0.982391	-1.27141	-0.0480054
57	ENST00000643866.1	ENSG00000231721	lncRNA	4777	GCTCCCGGGCGGCTCTGGAGGAGCTCGGTGTTTGCCTCTAGCCCTTCGCTACCGGAGGATCAGGTTCCTCCCCTCCTCCCCCTCCAGCTCCGGCCGCCGCCGCCGCCGCCGCCGCCTCCTTCTTGCATGACACAGCAGAACCGCAGCTGCTGCAGCAATTTCAAGCCATCCGCCCAGGAAGCGCCGCAACCGGGACTCGGGAGGGGTGGAGGGGGCGAGGCAGAGGCCGCGGCCCCAGGGGATCCTTGGCCCCACTGTGCACCACACACTCCTTTCCCAGCCCAGGGGCACGCGAACAAAATGAGGCTCAAGCTGACCAGGCCGAGCCGGAGGAACGCTGGGGCTTGGCAGCAGAAGGGATGGGACCAGAGAGAAGGGTGTGGAGGAGACCCCAGTGAG…	-0.303306	-1.61945	-2.4981	-2.32493		-2.64289	-2.37549	-2.92946	-2.81675	-2.11504	-0.571508	-1.61218	-1.17802	-1.94786
58	ENST00000488498.2	ENSG00000125462	lncRNA	4774	AGAGACCTTTCTCCCATCTCCCCACCACCAAGCCCTTGTTGAGCACACTGCACACTGGCTTTTTATTTTTATTTTTTGGAGACGGAGTCTTGCTCTGTCACCCAGGCTGGAGTGCAGTGGCGCGATCTCAGCTCACTGCAACCTCTGCCTCCCAGGTTCAAGAGATTCTCCTGCCTCAGCCTCCAGAGTAGCTGGGATTACAGGTGCCTGCCACCATGCCCGGCTAATTTTTGTAATTTTAGTAGAGACAGGGTTTTGCCATGTTGGCCAGGCTGGTCTCGAACTCCTGACCTCAAGTGATCTGCCCACCTTGGCCTCCCAAAGTGCTGGGATTACAGGTGTGAGCCACTGTGCGTGGACTGCGCTGGCCCTTCTAGTGAATGTTTGGGTTCAGGGTAC…	0.13734	-1.09058						-3.32593			-1.18067
59	ENST00000425602.2	ENSG00000235703	lncRNA	4761	ACGCACTTGCCACAAGGAGACGCTGTTCAGTTTACCGGATCCTGTCCCGCGCCAGCCAACCAGGACAAGGCCGGGGAGCTCGAGACAGGCAGCCTAGACCAAGAACCGGAAGGAGGAAAAGGAACCGGAGGGAGGAAGAGGAGGGGCGGGACGAGACCACCAGGCAAGAGTCCAAACTTTCCCGCGGCGACCTAACTGCACCTCCAGTGTCTTCCCCCAGAGGGCACAGAAGCAGCAAGAAGGGCGGGAACACTTGACTGGGGTCCATGCAGCTCTAGGCTGAGTCTTGCAGGGCTGAGCCCCCCAGGCCTGCTCTCCTGTGTCCTGGCCGCTCCGTCAGTGCCTGCCAGTGGGGTCCAGAGGGACCGTTTTTTTAACGCCTCTTTTGCAGTCTCCCGC…	-3.33963	-2.62591		-7.57193		-6.64205		-4.57238			-4.22625		-4.73428
60	ENST00000682294.1	ENSG00000179818	lncRNA	4755	TTTTTGCCGGTTCTTCCCGCTGAGGAAGTGTCGCTCAAGACGCTGGCCTATGAGTTGTGATTTCTGCCTTTTCCCCTTCCTCCTTGGGCTAAGCCAGACCAGAAAGGGCCCCGTGCGCAACGTGCTTCACAATCTCTCAGGGAAAGCGGCTAACGTGGCGCTACTCCGCCTCCCCTGTTCCTTACCCTTGGGGCGGCCGCCATGTTTCCTGAACACAAAATGGCGACACGTGGTTAGCATTCGTCGCCAACGAGAAATTGGGGTCGGCCCGAAAGCTCTAGAATGCACCCCTCTTCCTCCCCGGGGCCTTCCACCTCCGCGAGTTTTATGACTTAAAAAAGCCCACAGGCTGGTCTGAAGGTCGGAGGCCTAATTTTAACGCGTTTTCCTCCCTTTAAT…	-0.639243	0.971739	-2.18833	-1.99741	-0.797556	-1.56199	-2.30043	-1.46534	-1.72191	-2.45129	-0.543088	-2.27341	0.16907	-0.566081
61	ENST00000670242.1	ENSG00000235437	lncRNA	4744	GGGGACGCTAGGTTCCGGAACCTGACCTGAGCTGGGGCCTGTGCTTCCAGCGGGTGGTGGGGGGCCTGGTGTGCTGGCATCAAGTAAGCCGACTACCTCGGCAAAGGCTTAGGGACAAGAGACCAGCAGCCTGAACTGGCTGGGGCATCCGGAAGGCTTAGATCTTGTGGCCAAGAGTTCAGACCGTGGCGAAGTGGAGAGTGACATGCAGTTGGATGGCGGTGACTGCGTGGTCCTGCAACCCTGGTTCCAGTCTGGCAAGCATTGTAGACCTGGCTGCTGAAGACTGACGGGGCCCAGGGTCCGCTGCCCCCACCGCCATCACCACCTCGGAACCCAGGGTAACGCTGTCAGTCTTTGGCCTTGCCCTTGGATTTCTCTGCCAAACCCGTGGCAACA…	0.63125	0.478528		-0.866955	0.632511	-0.11715	-0.445514		-0.490712	-0.0618738		0.108405	0.282004	-0.57936
62	ENST00000539278.1	ENSG00000214248	lncRNA	4739	ATTCCTGGAACCTCGTTCCCAAAGCGGCAGTCGATCCCTGGTCTCCACGGCGGTGCAGCCTCAGCCTCCTCGCTTTTCACGGTCGGCTTGGGCGTCCCTTCGGAATGCCTTCCTCACTGATGGTGCTTTATTAGGATTCCTCTTGTGCTTAATTACCTCCTAGCCTCCTGCTGGCAGCGGGGTGCCGCCTCCTCACCGTAATTAGGCTCCGTCGAGAGCCCTTTCCCTTCTTGCCAGCCCCAGCAGGCTCAGAGTTGGCCGAAGCCAGGGGGGAGGGGACGGCCATGGGAACCCAGCGGTGTGACCCCTGCCCTCGGCGACGGGGCCAAGGTCAAGGCCAGAGTTGTTGGCCAGACCCACATAGAACCTCAAGACACCCCCCTTATCTCTCTCGCACCC…	-1.37851	-2.0	-4.24793			-3.08746	-2.98185							-2.83188
63	ENST00000555332.7	ENSG00000248441	lncRNA	4734	GGAGCGCCGCAGCCGCCGCGGCCAATCCGGCGGCAGGTGGGGCCGCACCTGCGCGACAGCCCGCCGCTTCCCTCCGCTCCCTTCGCCGCGCCTCGCGTGCTAGCGGTGCCCTTGTGAGCCACTGCGTTCTCCAAGGCCAGAACGGGACAGTTGACGATGGTCGTACTTCTCCATGTTCTGAGACCAGTTTAAACAAAAACAAAAACCAGACAACAACCTTGCAAGGGAAAGAATTCAGAGTAAATAAACAGTCTTTTTCTGGGAAGTAAAATATTTCCCTAAGATGGAGAAATTGAGATGAGAGCTCATCCACAAGATTACCCATCAATGAGCACCAATAGCAACCAAATCCACTAGAAGACTGGGAGCTTTTAAGTCAAGAAACTTACATCAGTATCA…						1.51109
64	ENST00000564460.2	ENSG00000260316	lncRNA	4728	CAGAGGTCACCACCACGCAGCAGAGACAGGTGTCCTGTGGGCGGTGCAGAGGTCACCACCACGCAGCAGAGACAGGCGTCCTGTGGGCAGTGCAGAGGTCACCACCACGCAGCAGAGACAGGCGTCCTCACAGGCAGTGCAGAGGTCACCACCACGCAGCAGAGACAGGCGTCCCCACGGGCAGTGCAGAGGTCACCACCACACAGCAGAGACAGGCGTCCTGTGGGCGGTGCAGAGGTCACCACCACGCAGCAGAGACAGGCGTCCTGTGGGCGATGCAGAGGTCACCCCACGCAGCAGAGACAGGCGTCCCCACGGGCAGTGCAAAGGTCACCACCACACAGCAGAGACAGGCGTCCTGTGGGCAGTGCAGAGGTCACCACCACACAGCAGAGACAG…		-2.80735				-4.42626
65	ENST00000558952.2	ENSG00000245694	lncRNA	4724	GCAGCCGCAGCCCCTGGCGCTAACGGTCGGTAACGGCCCGCGCGCGCCGCCCGCCGGGGGCTCGCGCCAGCCACGAGGGAGCGTCCGCGGCCCGCGCGCCCGCGCGGCGGAGGAGAGGTGTTAAGTGTGATGCTTCCATAATACATTTGGATGCTGTCAGCTAAGTTCACTTCTGAACTAAGGGGTTCCTCCAAATGTTGGCTGAAATTCATCCCAAGGCTGGTCTGCAAAGTCTGCAATTCATAATGGAGCTACTGTACTGGCTATTGGAAGGAGGAGATTCTGAAGATAAGGAGGTAATATTATCTCTTTTAAAAGAATACTTTCCTCTGTAATCCTGAATCTTTATTACATGTAAGAACTTTGTGCAGTAGACAGCAATTTCTTTGAATTTGGTAT…	1.24575	1.31194	-0.518531		-1.20554		-1.34559	-1.9143	-0.5659	-2.89186		-0.64469	-1.84003	-2.1306
66	ENST00000552061.1	ENSG00000257298	lncRNA	4713	TTAAGAGATGTGATTTTGCCATGTTTCCCAGGCAGGCGGATCACGAGGTCAGGAGTTCGAGACCAGCCTGGCCAACATGGTGAAACCCTGTCTCTAAAAATACAAAAATTAGCTGGGCGCAGTAGTGCGTGCCTGTAGTCCCAGCTACTTGGGAGGCTGAGGCAGGAGAATCACTTGAACCCGGGAAGCAGAGGTTGCAGTGAGCCAAGATCACACCACTGCTCTCCAGCCTGTGTGACAGAGTGAGATTCCATCTCAAAAAAAAAAAAAAAAAAAAAAAATTGGCCAGGCATGGTGGCTCACACCTATAATCCCAGCACTTTGGGAGGCCAAGGCGGGCAGATCACGAGGTCAAGAGTTTGAGACCAGCCTGGCCAACATGGTGAAAGCCTGTCTCTA…		-1.67807			-5.62936	-5.90087						-6.07682	-3.0
67	ENST00000421767.1	ENSG00000179406	lncRNA	4702	AGTGGAGGCACATGCCTTGGGAGCTAAGTGGCTGCTGCACTTGACCACTATGAAGACTGGTGTGGGAAGAATCCTTTTGGATGCACTTCAGCAGGGACCCCTGATCCCTGGGTCACAGGCCTGTACTGGGCCACACAACAGGAGGAGAATCTAATGCCTGATGAACTGTCATTGTCTCCCATCACCCCCAGATGGGACCATCTAGTTGCAGGAAAAGAAGGTCAAGACTCCCACTCATTCTACATTATGTCTTCCTGTGTTGCCCAGGCTGGAGCACAGTGGTTTGATCTTGGCTCACTGCAGTCTCAACCTCTCAGGCTCAAGCTATCCTTCTGCCTCAGACTCTGGGGTAGCTGGGACAACAGCCTCAGCCAAGATGTCTCACCCTACTCTCTATGA…	-2.78253	-2.10487		-3.79159	-1.83897	-2.61435	-3.4541	-0.0938669	-3.64163	-3.59796	-2.91289	-3.82751	-1.96878	-2.35032
68	ENST00000569580.2	ENSG00000260927	lncRNA	4700	GCCTCCTCCTGAAAAGAGCTCAGTTGTCAAGGAACTATTTTTCTTGCCGTCGTCCCAGAGATGCCTTTGGAAAAGCGGAAGGGCACGGAGGGTTCTGGAGTTCGTTGCTGGCACCTGCGTGGTGTCATGAGAACGTGGCGGGGCGATTCACACTACAAGGAATACTAAAGGACGTTCTCCACATTGAAGGAAAATGATCTAAAGAGAAACAGATCTGTAAGAAGAAATGAAGAGCACTGGTAAAGTTCATGGGTGCTTCAGAATGTGTGGTCAAAAGCAGCCCTCAGATCAGAGACCTCGACCCCTCTCCTGCCTCAGGACAGCAAACTCAACCAGCCTCCAAGACGGGGCCTTTCTTCAGTAGCAGGTCCAGCATAGCAAGTGGGTGGTGAGATGCCG…													-3.20945
69	ENST00000658265.1	ENSG00000251136	lncRNA	4686	GTGCTGCTGGATTTGGTTTGCCAGTATTTTATTGAGGATTTTTGCAACAATGTTCATCAAGGATATTGGTCTAAAATTCTCTTTTTTGGCTGTGTCTCTGCCTGGCTTTGGTATCAGGATGATGCTGGCCTCATAAAATGAGTTAGGGAGGATTCTCTCTTTTTCTATTGATTGGAATAGTTTCAGAAGGAATGGTACCAATTCCTCCTTATACCTCTGGTAGAATTCGGCTGTGAATCCATCTGGTCCTGGACTCTTTTTGGTTGGTAAGCTATTGATTATTGCCACAATTTCAGATCCTGTTATTGGTCTATTCAGAGATTCAACTTCTTCCTGGTTTAGTCTTGGGAGGGTGTATGTGTCGAGGAATTTGTCCATTTCTTCTAGATTTTCTAGTTT…	-0.664603	-0.84276	-1.89537	-2.18506	-1.27624	-2.82693	-2.63433	-1.28951	-3.06957	-4.57643	-1.09414	-1.52037	-1.83048
70	ENST00000413238.1	ENSG00000231419	lncRNA	4684	GGCCTCCCTGCCTAGGTTACATGCAGTGGTCATCCCGGTCGCTCCCACACCCGTGTGGGCTCTGGGATCCCCTCTTCCAGCCAGCCCAGGGGACATCTGGCTGTCTCAGGACCCAGCCATCTGTAAAAATTAGGCAGGTCCCTTCAGTATGCTCCTGGTCAACAAAGAAAAACTTCAATTTTGAGAATGGCATCTGTATTCCGAAGTGTTCTCTCAGATGTTTGAGTTCCACTAAGTAGGGGAAGAAGATGCTGCATACAGGATGGAATATCCAGGGGAAGACGTCTAAGGAGAGATGCCCAGCTGGGAGTCCTATGCAAGGGGAAGAAGATGCTGCATACAGGATGGGATATCCAGGGGAAGATTTCTAAGAAGAGATGCCCAGCTGGGAGTCCTATG…		-0.584962	-1.1524				-1.36613
71	ENST00000412427.1	ENSG00000204362	lncRNA	4676	ATTCTTGAAGACAGCTCGACCGTGATGGAGGAGACAGGCATTTAGAATAAGCATGAAATAAAGGTGGCTGTTAAGGGGTCAGCTCCCCTCACCAAAGTCACTTTTGATTTACTTACAAAAGTTTTCTTAAGATTTCTTCAGAACCCAGGTCAAAAGGCTGTGGCAGGAGGCCAGGCAGATCACAGCGTCCATGCCTAGATGCTCCCTGACCCCCAGGAACCAGAAGTGCTGTCTCCTGAAGGCTCTGGAAACCCGGAATCAGCCTACGAGGCACCAGGGCCACCTTGGAGGGTGGAAATGAGGACCTCAGGCCCCAGAGGGCATGCAGGCGAGGTGAAGTTCAGGAGAGCCAGGAAGTGTCCCCCTCTTCCCGGCCTGCTGTATCCCAGGACACAGGGC…	-2.16992	-0.415038	-4.9542						-3.66838			-2.80244
72	ENST00000505089.6	ENSG00000248360	lncRNA	4672	CTTGCCTCTGCCATGTTAGAAGTGCCTTTCGCCTCCCACCATGACTCTGAGGCCTACACAGCCACGTCGAACTGCAAGTCCACTTAAACCTCTTTTCGTTCCCAGTTTCAGTGTGGTGGAAAAGGAAGAGAGAGCTGAGGCAGACGATGTAAGATCTGCTGTTACTTCTTGCTGTGTGACCTTGGGTGAAGTGAAGTGGGTGTGCCTGGGATCACACACAGCTGAGACGGGGTTTCACTGTGTTCACCAGGATGGTCTCGATCTCCTGACCTTGTGATCCACCTGCCTCAGCCTCCCAAAGTGCTGGGATTACAGGCGTGAGCCACTGCGCCCAGCCTGCAACTCTGTTTTTTGCTTTCAGGAAAATCAGGCCATGTTTGTGTCCACAAACAAGAGTGA…		0.736966					1.50901
73	ENST00000667186.2	ENSG00000128254	lncRNA	4655	AAAGCCGACACCTATTGAGTTGCAGTTAAAATGAGGGCGAAAAAGGCTTTTGTTTCAGTTCTGCAGATGGTCTGGGAGTTTGTGTTTCTTAGCAAGAATTTTCTAGACGTTTTGGCTTGAACCATCTGAAAAACTGCCTCAAGCTTTTGCATGGTTCCCACTGGGTGGGCTGGGTTGGGAGGGGCTGTCGTGCATGGTCCGGGAAAGCTGGAGAAGGCTGTTCCTTCACCCCGAGCCTTGGATTTCTTATCTGTGAAATGGGAGGCTGCAATGATGAATGGCAAAGTACCTTTTTTTTTCAGCTCTGAAAGTCTAGGATATTTTGCCACTGGAAGACCAGCAGACAATGTCATGACAACTCAAGAGGATACAACAGGGCTGCATCAAAAGACAAGTCTT…	-0.485427	-0.0931094	-0.423808			0.459432
74	ENST00000510767.5	ENSG00000250033	lncRNA	4654	TCTGTCTGGCAAGCGCCGCGCGCATCCTCGGTTCCCGCCGCGCCGTTGCCGCCGCTCCTCTCCCTCCTCACCTCCCCGCAAGCTGAGGGAGCCGGCTCTGGCCTTGGCCAGCCCAGAAAGGGGCTCCCACAGTGCAGCGGTGAGCTGAAGGGTTCCTCAAGCGCGGCCAGAGTGGGCGCCAAGGCCGAGGAGGCGCCCAGAGCCAGCGAGGGCTGCCAGCAAGCTGTCACCTCTCAATAGGAACTGGTACCAACCTACTTACGAAGAAGTATTTGTTTTAACCTGAACCTGGGGGAAAAACAACATGAACTGTTCGTCTATCTATATCGTCATTATTTTTTACCTCATGGATTGAAACAAATTTTAAAGGAAAAAAGAATGTTAAGAAAGAGCAGCACT…						1.24101
75	ENST00000655874.1	ENSG00000227486	lncRNA	4651	AGAAAGGTCCGGGGTATTGTTGAAAAGGTCGGAAGGACCAAGATTATGTCCGCCAGCCTAAGTGGGACGAACAACCAAGTTGTGCGATGCAGCTTTAAAGGGGCTGGTGATTGACAGAATGGTGTAGTAGTAGATGGGGTGGAGCCGCTGGGTGGGGTCGAGACTGGCAGCTGAGAGATACCAAAAGGAAGAAAAAAGAAAACCATTGCTCTTGATATTGCTAATGCCGGGGGAGAGATGTGGTTGGAGCTGGAAGCTGTTATCCTCAGCAAACTAATGCAGGAGGAGAAAACCAAATACTGCAAGTTCTCACTTATAAGTGGGAACTGAATGATGAGAACATTTGGACATGAAGCTGGGCAGAGAAATCGAGCTGCAAAATGACCTACAGATATTACA…		-0.182864				-0.956931	0.666263		0.777608			0.278301	-0.766981
76	ENST00000666130.1	ENSG00000246100	lncRNA	4641	ACCCCGCCGAGGGAGGGAGAGAAGCGCTAGGAAAAGGAAGAGGAGAAGGAGCTCGAGCGGGAGGCAAGCGAGAGGCTCTTTTGCTCCTCCCAAAGCAGGGGGCGGCTCCACTGTGCTTCTGATGACCCGGCCGCCGCCGCCGCCCTGCAACCGCTCCCCGGGACCCCTCAACGCTGACACTGATGACCCGCGGCGGGGGCGCTGGGCGCGGGGTGCGCAGGCCACTGGCCGCGGGCTCTCGGGCCCGCTCCTGCCGCCGGCTTCTGCTGCTTCCGCGTGCCGTGGACACTGCCAGAATTTGTCAAAGGTCCTAGGAAGAAAAGGCTCTTTCACCCCTCCCCTCAATGAACAGATGGCGTGTTTGGACTGTTCGCATTCGCTCCTCATAGGTGGGATCCT…		1.2303							0.817374
77	ENST00000562242.1	ENSG00000261451	lncRNA	4641	TCCATCAGAGAACAGGCTACACGTTCTTTGGAATGTGCTCTGAGTTCCAGCTGGGACATTGGGATACTGGGATGCCAAGAACGTGTCTGCCTGATGTCAGCAGTGGGCTCGAGGCAGATGTCCCTGCGCACCCACTAGTCACTTAGTCGGTGCATCTTCACAGAAGATAACATCTCTGTGGGCCCCTCTCCTCCCCTGCTGTACAGTGGCTCTTCTGCGACCAAGTGGCCCCCTTGGAGGTGGAAGCAAAAGGAAAGGCTCTGGACGGAGGTTCCCCAGCTCCTTGATAACGTGTAAAAATCTCTGGCAAGTCAGAGGAGTTCATTGCTCACATTAAGAGCTGCTTCTCATTGCTCTCTTATTCATTCAGCCATTAGTTAATTAATTCTCTCAACATGA…		-1.73697				-4.55459			-4.24793			-1.37851
78	ENST00000621575.1	ENSG00000276672	lncRNA	4636	CTACCACTGGGACTGTGCTATGTCAGGACTGAAGCCAGAACATCTCTGAGTCTCACCCAAGACATACAGCAAATACTGCCTGGGTACAACTGATGTTTTTCAAGGCCCAAGGGCTCTTTAGTCAGCATATTATGAATTCTGCCAGAGCTGGGTTCTTCCCTTCAAGGCAGCGGGTTCCCTTCTGGCCCAGGGTGTGTCTACAAAGGTCATCCGGGAGCTAGGTCCTGGAATGAGGCCCTCAGGACTCTACCAAGTGTGCTGTCCTACTGTGGCTGAGCAGGTCTCCAAGTTGCAAGACAAAGTCCTCTTTACTCTTCCCTCCCCTCTCCTCAAGTGGAGGGAAGGAATCTCTTCTGCAGCTGCAATTTGTACTGCCTGGGATTGGAGGAGGGGTGATGC…	-1.95541	-1.52356	-1.22948	-2.72451	-0.707359	-2.83551	-3.64193	-1.15579	-1.52242		-0.860975	-2.14359	-2.20563	-1.97034
79	ENST00000658275.1	ENSG00000229727	lncRNA	4633	GTGGTTGGAGAAAGAAGTCTCAGCTTCAATCAAGTTTTCAAGTTGGATTAATACATGGGAATGAACTGTTACTTATCTGCTATATTGTTTTTGTGATATCAAGTAACCTGATTTTTTACATGTCCAAAAAAACAACAACAAAAAAGTATTGAAGCCTACCTTAAATTTCATCTAGGGACAAAAGGAGGAACTAGCCCACCAAGCAGGTTTAAAGGGAGTGTCGGACACAAAAATGACATGCCCCATATTGCAGTCTAGAAGGAACAACACGGTGAATTGTCTACTGCAGAACACTTCACTCTGTCTCGATTACTACATGGTGAATTGAAGTTCCAGTAGAGAGGGAGTTGAGCTGATACTGAGGAGGTATGTATGCTAATACTGCCCAGTACTAACTTG…		-2.0
80	ENST00000435328.1	ENSG00000228016	lncRNA	4625	CCTGTCTCCCGGACGAGGACCTCAACCCCTTCCCCCGCTCGGGGACCCCGGCCACCCGCAGCCCGGCCGCGCTGCGCCCAGAAACCCATGAGTCTTCCTCAGCAGCTGTCGAAACTTGCCGGCGGTTGCTTGCTCACCTTTGCTGTCTCCCCTTCAGAAAAGGCTGGAGGGGAGGGCGAGGAAGGCTTGGCGTGGGGACGCCCGTCGAGTCTCTCAGTGAGGAATGAGAGGCCAGCTTCTCCTGCGGGGTATGAAGGAGGAACTGTATCTCCTATATATATTAAGTTTCATTTATAAAGACATCAGAGAGCACCTGAGAATGTTTCAAGGTCACCAAAAGCTTTCTGAAAATGCCTTTCTGCAAAGAAGGTTTCCAGAGATAGAAGATAACTCAGGAAG…		-1.58496
81	ENST00000665502.1	ENSG00000245556	lncRNA	4624	GGGGCGAAGGAAACGGGAACTGAAAGCGATGAAAAGCGTTCCACACGCCACGAGCCCGCGGGATCCTCGGAGAGTATGGAACCCTTCCCCTCCGCTCTCAGCCGGAGGCCAGCTGCGTCCAGCCGGGCTCGGTCTTCTGAACACCGATTTCAAATCAGGTCCTCGGGGCCCAGCGTCACTTAGGGAAGTGGTGGCATTTTGTGGTTGCTGCTAAATCACGGAGAGCAGCCTTGGCGCTGCCGGTCCCAACTTGATCCAAGGAGCCTTGAGAAGGAGATGAGATTCAGTACCAGGGGCCGGCCGTGGCTCCCATCCTCCGGAATCTGCAAAATGGCTACTTCTTCAGAAATAATGGGGAGAGGGATGGCAAGAGGCCAGAGATCAAGGCCCTCGAGTATT…	1.2561	1.3791		0.665745	-0.105624	0.231873	1.0728	-0.399713	0.275634	0.133668		0.251327	0.0279369	-0.143902
82	ENST00000662319.2	ENSG00000233098	lncRNA	4618	GGATTAGTTATTGTTGATTGAGAGAGAAAGACTTCTTTAAAAAAGCGTTTTTGTTAAGGAGTCTGGGAATCATGGAATCATAGTGACCAGTAACTGTTATGGACTGGATTGTATCCCCCTCCAATTCAGTTATGGTGCTGCTTCAGAAAGAAAAGAGATAGTTTCCCTTGCAAAGTTATCAAAGTGCTCCCCAGAAGACATTAGGTATTTGCTTTCTAGTCTACATACAATGAAAAGGAAAAAACGTCAGTTCCTGAAGCTCTCTCAAAACATCAACAGATGGAAAGACGTGCCCATGTCCTCCCCTCCCTCCACTCTGGGGGCTTGGAAATGCTGCAGCAGGGAGCAGGCCCCAGGCTGGACCTGCCCTGTCCTCACGACGAGTGTGTGCAAAAGTGA…		0.171255		-0.558502	1.03215		-0.36257		0.0780025		0.98697	0.336279
83	ENST00000356215.5	ENSG00000197301	lncRNA	4617	ACTGGGAGGTAAAACTCCACAGAGCCATGCCAGCGACTGACCGCCCAGGGACAGGAGATGGAGACGTTCAGCTGCAAAGGCTACGGAGGAACCCCCGCAATTGGAATCTCTCCATGCCTTCTGCAGCATGGAAACATACTCCGGGACCTACCGGGGCTCTCTCGGGCCACCTCTGAGTGCAAGGGAAAAGAGTGCAGTTCAAGGAAGGGAATGTGTCTGTCATCCCACCACTTGCGCGCAAGGCCAGTTCCGGGATCAGCAGGCTTCCTTCACCAGCACGGGCTCTTCATTAGCAACCACTGGGAGGGAATGTGTGCGGAGTCATGTCAAGATGGGAAGGCACATGTTCCTATCTTGACAGCAGCAGAAAGAAAAATGGCAGCAGAAGGAAAACAGCAG…												-1.04891
84	ENST00000698394.1	ENSG00000171889	lncRNA	4614	GGAGCCGGGGCGGAGCCACGGCGCTGGCGGCCCCGGCGGCGGCGGCAGGTGTGGATGGGGCGAAGGTGCGGGAACGTCCACTCCCGCGCGCCCCTCTCGGGGACCAGGGCGGCCTCCCAGGAGGAGCTTGGTTTCTGGTCCTCATACCGTGTGGTTGAGTGAAATCAAAACTTCCACGATAGCAATGCTGATTGGACAAAGAATGTGTTGTGGACACAAAACCAAACTCTGGAGGACAGAGGATTCATTCCAAGGTAGAGACAGATTCTCTGGAAGTACCTTCTCAAGGCCAGTGTAGAGCTCCCAATCACCCAGCAGATTCTCCCTCTCCCACTGCCCGCACCAAGCAGGTCTCCAGGTGTTCCAGCTGCTGATGAAGTCCAGTGTGGAGTTGGTCCA…	1.00613	0.36257	1.21031			1.3484			1.02592			-0.0544478			0.0331669
85	ENST00000380888.5	ENSG00000205611	lncRNA	4613	GTGCGTGGGCAGTGTGTTGTTTGAGTGCTGCGGTAGGATGCCTGCCTCTTCGGATTGCTGTGCAGGGGCCTGAACACAGCAGGCATTTGAGCTCAGAGATGCCCGGGAAGACGGGGGGCCCGAACGGAAGCAGAAAAACACTTATGGCCGCTGGGAAGTTGGGAGAGCGAGGCTGGGGCTCTGGCAGGCCCAGGGAAAGTTCCCTGTCTAGGCTCTTTATTAAAAAATTTAAAAGGAGGAGTTGAGGCACCTTGAATATTCCTTCGCGAGTTTGGAGACTAGCCGATTTTTCATGAAGCAAGCAAAGACCGCGGTCCCGGATCCTGCAACTTCTACCTCATTTTCTCCAGGCCTCTCCACTTGCCCGAGCTCTCAGCCACCAGGAGACAGACGGAAGGG…														-2.77259
86	ENST00000663009.2	ENSG00000224397	lncRNA	4612	GCAGAAAACCAAGTGACTATGAGGGGGATGGGGCAGTGTGAGATGACGGGACCAGAGCACGTTCCTGGCTGCAGAGGCCACAAGTCACGCTGTCTCTGAGAGTGGAATGTCACCATCGCCCAGGTGGGGATTTTTGTGTGTTTTGTTCACTGCTGTACACCCAGCCCCCAGCACAGCGCCTGTCCAGGACAAGTGCCCAGTAAACACTTGGGAAGCAATGCAAGCGTCCTCCCAGCAGCTCCTGCAAACAGACCCCCGACCCAAGCCCTTCCTTCTGCCTCCACTGCCACCACTGCTGCTCATCTCTGCTGGCACAGAAGTCTCTTCCCTGGTCTTCCAGAAATCCCCTCTCCACACTCAGCCAGAGGGAGCTATTAAAACTGTGGGCCAGCCCACATC…		-1.0
87	ENST00000455406.6	ENSG00000229956	lncRNA	4608	AAGAGTAAAGTACTTCCGCTTCCTTAGGTGGAGCTGGAAAGGTGGAGGCGGAAGTGACTGATCAATTCAGGGGCGTGGGGTTCGTTTAGGTTTTGCCCTGTGTATGACCTCGTTTGGAGCCATGAAACCAGGTGGCTTTTCTACAATATAAAGATGGAAATGGGAAGAAGATGTTCATTGCAAATTAAGGAAGCTCTTCCACGAGTTCACGAATGGAAATAACATCAAGAGTTTTTCATCTTCTTAGTGTGCAAGGTATGGATATTCTGTGTGTGAACTTCAAGAGTATCTAAGGGAGGCAATAACATGGTTGATAATATACCAGAGACTACAAACTGTCTGTGCATCCCAGAGGAACAGGAAGCTTGTGCAGGTGAAAAGACTGGAGGAGGAAGTATG…		1.0											-2.08597
88	ENST00000562917.1	ENSG00000261670	lncRNA	4597	GACTAATTTAAAAAAAAAAAAAGGTGATTCATTCATTTCCTCCACCAGAGCCACATCTCAGCCTCAGGGCTCAAGGATGGCAGCAGCATGAGGTTAATTTTGGACTCACAGGCTGCTTGCTTGAAAACTGTTAGCTTCACTTCTCATCTCCTTGTGGGTAGGGAGCTGCCACTGATGGCATTTACAGAATAACAAATGAGGATTAAGCTTTCTATTTGGGAGATATTTTGAGCAAAATTAAACATGGTGTAGGCAGAGTGGATTAGATTGAAATGATCCCCATTCTGACAAAGCCCTTAAAACACACACACACACACACACACACACACACACACACACACACACACATAAAGCCAGTATTAACCCTCAAGAACAAGGTAAATCACAAAACATCTGCAG…	-2.07039	-3.16992			-1.58496	-1.58496	-1.80735					-2.36923
89	ENST00000663483.1	ENSG00000232445	lncRNA	4596	AGGGAACGCCCTTGAGTAACTCGCGCACTTGGGGCCCGTTTCCACCTAGGACTACAGGCTCAAGATGGCCTGGTAGATGCAGCCGGCACGCACCTCTCCTCTGACGGGAACCGAAGGAGCCGGTAGGTTTTCACACTTGCAGCAGATCCGCTAAGAGAACGCGGGATTCAGCCGAGAAGCCACGGGGAGCCCGAGGAGCGGAGCAGAGGCACCCAGGCAGCCTGCGCGGAGAAATTGGATCGGCGGGGACGGCCTGCAGCTCCCGCGCGCGGGGAAAGGGAAGAAGTCCTCCCCTACAAAGCAAATTCACAAACTTGGAAGAAGCAATTTACACAGGATGTGCAGATCTCAATGGAAGGACACGGGAAACGTGAAAAAGCAAGGAAGTGGGACGCCTCC…	2.05268	2.33708					1.72833		1.16192
90	ENST00000419746.5	ENSG00000237298	lncRNA	4592	GAATGGAGAAGTTGGGTAACCTGCCCCAGGTGAAGCCCAAATTGGATCTCAGCGCCTGGGAGCTCCAACTTTAGCAAGTGCGAAATCCTGTCTTCGGTTTTGGAATTTTCATCCGCACAGACTATATCAGCCACGGATAGGATATGTGAGAATACCAGCATGTCAAGGCTGGGAATCATCCTTAGGCATCACCTAGCCAGTCCTGCCTCTCATTTTAAGGTGATCACAGGATCTGGTTTGCCACTGAAAGGAATCTTGATGCTGACCACTTCACCTCGGAGAGCATGAACTGCTCCCATGCCTTCAAGAGTTTTAGGATGGCATCAACTGTTCCAAAAACATTGCTGAGCTGGACTTTGTATTTCCCAGCATGAGTCTTACGTTGGACATTCTTCATGA…	-1.21594	-0.831592	-2.39428	-2.97672	-1.26447	-2.31662	-1.43309	-1.99205	-2.2552	-2.14784	-2.58066	-1.7446	-1.46939	-2.73074
91	ENST00000658072.1	ENSG00000245275	lncRNA	4591	GTAGAGAAAGTGGAAGAGGAAAGAGTTACCCCAGCGAGAACCGGGAACCGGGCTGCAGACTCTCCGGCCCGGGGGAGGGATGAGTTTCACTCTGGTTGCCCAGGCTGGAGTGCAATGGCGCGATCTCGGCTCACCGCAACCTCTGCCTCCCGGATTCAAGCGATTCTCCTGCTTCAGCCTCCCGAGTAGCTGGGATTACAGTTAATACATTTCTAAACAGATATGCAGGGGATAAAAATGGCAGTCACTTCATGAGTTGTGAAGATTAAATGAGAAAATGTGTGCACAGTGCAACGTCCAGGCATTTAGCCAATGATGGCCTATATGTTGATGCTGCTAAAGAAGGGAAAACCTGCCATCCCTTTGGTGAGTCGCCAGATGAAGCACAGAGGGTGGGAG…	-1.95858	-0.932402										-2.37168	-0.697996	-1.05281
92	ENST00000565113.5	ENSG00000261771	lncRNA	4589	AGCCGCGCTATCCGCTCCCGTTGCTACCGGAATGCCTCTTCAGGTTAGCGATTACAGCTGGCAGCAGACGAAGACTGCGGTCTTTCTGTCTCTGCCCCTCAAAGGCGTGTGCGTCAGAGACACGGACGTGTTCTGCACGGAAAACTATCTGAAGGTCAACTTTCCTCCATTTTTATTTGAGGCATTTCTTTATGCTCCCATAGACGATGAGAGCAGCAAAGCAAAGATTGGGAATGACACCATTGTCTTCACCTTGTATAAAAAAGAAGCGGCCATGTGGGAGACCCTTTCTGTGACGGGTGTTGACAAAGAGATGATGCAAAGAATTAGAGAAAAATCTATTTTACAAGCACAAGAGAGAGCAAAAGAAGCTACAGAAGCAAAAGCTGCAGCAAAGCG…												-2.48543
93	ENST00000654165.1	ENSG00000231533	lncRNA	4589	ACTGACTGGAGGCAGATGATGAATTTGAAGCCCTGACAAAGAGAAGGCAAAATCAGTTTGTGTCCCTGAGTTGCTAAGTGGAGAAGAAACGTCCACCAACCAGGAAACACCTGCCTCCAACTGTTAAGTGAGCAAGAAATAAACTTCTGTTGTGTTTGAGCTATTACACATTTTCTGATCTATTTGTCTACAGGTTAATTTATGTTTAAATATGTTTTAAACTGCCACTGAACTGACTTAGTCACATATTTAAACTTTGCAGTAGGTCTGTGAAATGTGCTTTGTTTCTGGTCAGCATGGACACCCGCTTTAATAGTGGCTTCAGATGAGGCACCTTGTGACAGAGGAGCTCTTCCCCTGCAGCAACCTTGAAGATGTTGTGGAAGACAATAGCCATTC…						1.71272
94	ENST00000609107.1	ENSG00000272549	lncRNA	4569	GTGTTCGGCATGAGGGTGCCTGCAGAGGAGGTGAATCCCTGCGTTTTCTATTCTTTTTTTCTTCCGACTGGTGTGGATCCCAGACAATTTCAGGGTCCTGCAGGGTTTGAGACCCTCTGTGAACACTGACCCGGGACCCCGTTTTGCCCATGGGAAGTTGAAGCCAGCGCAGCCCCCGGCCAGGGGCACTGTCTCCTCGGCCCCGGGATGCTGGACGGAGGGGACAACGTGCAGGGGCAGCTGCTGCTGGGCTGTGGACCTCCCGGAACCGGAGGAGCCCGGGAGGGGCTGGCCCAGCAGTGAGGGCTCCGATGCGCCTCAATTCATATGCTAAGGAGCCCTGGATTCGGCTTTAATTGCCGGAGTGGGAGGTGACCCCAGGGGCCCAAGCTGGGGGCG…		0.415038
95	ENST00000659614.1	ENSG00000253320	lncRNA	4569	GGAGAAAAGGGAGGGGGACGGAAGAGGAAGGAGGACTGAGCCCGGGAGAGAGAGGGGAGGGGTCGGCGCGCGACCGGGTCATGCAGGTGCAGACTGGCCGGTCGCTTCCCGCCCTCCAGCCACCCGCAGCTCCCCGGCAGGCGAAGGGCGGCCGCGCGGGTGTGGGCCGAGAGAGGGAGGCGGCTCGGCTGGAGCGCGCCGTCCGCCCGACCCCCGCCGCCTCTCGGGCGCCTGCGCTCACGCTGCGGGGCCCAGCGCATTGTGAGCCGGGTCGAGCTCCACGCTGGCAGCGTCTGAGAGCTGTCCTGGGCCGGAGGTGGCGCGAACCCTGTGCGGCCTAGAGTGGGCCTGGGGAAGCCAGCTGCCATGTTCTGAGTACTCTCTGGAAGGGCCTGCATG…	1.09311	0.581448					0.781842		0.289507		-0.336779	0.925185	0.549779	1.01178	2.15068
96	ENST00000609168.2	ENSG00000242512	lncRNA	4562	GGTTTGCTAGCAAACCAAACTCTAACAAAGAACACTGTTTATTTTTTCTTTTCTTTTCTTGAGATAGATATTTTTTATTTTAAGTTCTGGGATACATGTGCAGAACGTGCAGGTTTGCTATTTGCTGCACCTATCAACCCATCATCTAGGTTTTAAGCCCTGTTTTGATTTGAATATTATTCAATACAAATGAAGATTGAAATGTGGACATTTATGCTAAGAACAGCTTCTGGAATTATAGATTTGCCTTGTATTCTTACCAATTGTAAGACGGATAAACAAGCAGAAATTCAAAATGACATAATTATATTTCTTTGCATCTGGATTTTATTCTGTTCCTGGTTCAAGTTTCAAGATTGTCAAGAATGACGAGTTGGACTTGGTCTAGTTACTTCCACA…		-1.0											-1.35755
97	ENST00000658402.1	ENSG00000269235	lncRNA	4562	GAGGGAGGAATTCTGTCGTCTGGGAACGGCTGGTTTCGCGGTCAGACGCCGAGGGCCCTCGAAGTCCCTAGCAACGGCTGCGGAGGGAGATTCCACCTAGGTCCGTGCAGGTTACAAATGGCAACCAGAACAGGGACTCCAAGCACGCCCAACTAGCAGCATCCAAACATGGGACTTCAAGGACGTGAATGAAGAAGGTCTGCTGGAGCAGAGGAACTGAAATTGACAAGGCGAAAGGGGACCCTGGGAAGAGTCTGCCGGCAGCAGATATAAGGTCAGTGCCCTAAAGAGGTACTGGGAGCAGTGCTTTAAAGAAGTACTGGGAAGTTTTCTGACTCAGGGTAACAAGGGAAAGAATTTGTCTATTGAAGAAAAACATTATGTGCAGTTGCTTAAAGT…		-4.60486		-2.5025								-1.35107
98	ENST00000444431.1	ENSG00000151303	lncRNA	4560	GGAAGAGAAATCCCAAAGCTTTTGCAATTCAGTCTGCTGTGGGGATGGCTTGATCCTTTCACAGGACTCAGGATTTGAAGACAAAAAAGCATCATATTCCAGTGGTTGATCAGACTCCACTAGAGCCGCCACCAATAGTGATAGTGGTGACGGGGCCTCCAAAAGTTGGAAAGAGCACTTTGATATAATGCCTCATTGGGAACTTCACCCAGCAGAAGTTGACCGAGATCAGAGGCCCTGTGATGATCGTGTCAGGTAAAAAGCTCCGACTCACCATTATTGAATGTGGGTGTGACATTAACATGATGATTGATCTGGCTGAAGTAGCAGATCTGGTTGCCAAGCTGTTCTACCTTTCTGGAATGGTGCATGGAGAATATCAAGACCAAGAAATCCACA…		-0.263034												-4.16993
99	ENST00000581621.1	ENSG00000264772	lncRNA	4554	CTAGTTTCTAAGGATCATGTCTGCGAGCCAGGATTCCCGATCCAGAGACAATGGCCCCGATGGGATGGAGCCCGAAGGCGTCATCGAGAGTAACTGGAATGAGATTGTTGACAGCTTTGATGACATGAACCTCTCGGAGTCCCTTCTCCGTGGCATCTACGCGTATGGTTTTGAGAAGCCCTCTGCCATCCAGCAGCGAGCCATTCTACCTTGTATCAAGGGTTATGATGTGATTGCTCAAGCCCAATCTGGGACTGGGAAAACGGCCACATTTGCCATATCGATTCTGCAGCAGATTGAATTAGATCTAAAAGCCACCCAGGCCTTGGTCCTAGCACCCACTCGAGAATTGGCTCAGCAGATACAGAAGGTGGTCATGGCACTAGGAGACTACATGGG…	-2.43028	-2.68531		-4.62799	-2.26358	-3.67032	-3.28103	-3.33985	-1.82988		-2.64095		-2.97496	-3.87093	-6.30844
100	ENST00000669025.1	ENSG00000233452	lncRNA	4547	CTTTTTTTTTTTTTTTTTTTTTTTTTTGCTGTGCCCTGCTGTGTTCACCCTTACAGAGGACATCTGGTCATGTAGCAAAGAGAATTATTCAGTACGTTTTTCCAATATCCCCTCAGTCAATCAGTCAACAAGTTATTTATTGAGCACTTGCTGATGTGAGCAACACAGGGCTAATATGATAGAGTTGGCTGCTTTTAAACTCAATGCATCAATTAAATAACACTGCATGATTTTGACTTGGCATACCTCAAAGGACAATATTTTCCAAGGCCACTGTGAACTCTGTAATGGGAAGCTCACCCACTAATTTCACATGGAATCATGCATTTTGGCCTCATCCCCAGTGTAAGCTTAAAGGCCGTCAGATACAAAACATTCAAGACCAAATTCTGTCCTCAG…		-1.848			-1.00993	-2.465	-3.78965		-1.37315			-1.56343	-1.72698	-2.38811
101	ENST00000654635.1	ENSG00000227110	lncRNA	4540	GAGCGGAGCTGAGCGCCGGCTGCCCTGACGTCAGCATGGCCGCGGCCCCTGACTACCCAGCTCCCTTCTATCCCTCGAGCGGCAGGAATCCGTCCCCACGCCCTTTTCCTTTAAAGGGCAACGGGCCGAAGGTGGGGCGGGCGGCGCGGCTCCCGCGATCCATTCAGGTCAAAAGGGAGAGTGATCAAACAGGAGAGCCGAGGGGACCTATATTCAGAGACTTAACCGGACACCTGGACAGACCATTACAACTTGGGACTTTTCAGGAGAATGAGGGAAATGTAGTTATTGCACCTGAGCCTCACTCCAGCTCTGAGGTCCTCTTCACTTCTCTTTGGAAGAAAATTGGATATCTTTTCCTAGTTGAAAGAGTAGAGATCTGATTTCTCCAAGGATCAT…		-0.0439433				-0.559427	-0.426815		0.714598
102	ENST00000655398.1	ENSG00000120664	lncRNA	4538	GATGGGCGGATCACCTGAGGTCAGGAGTTCGAGACCAGCCTGGGCAACATGGCAAAACCCCGTCTCTACTACAAGTACAAAAATTAGCTGGGCATGGTGGCGCACGCCTGTAATCCCAGCTATTCAGGAGGCTGAGGCAGGAGAATCACTTGACCCCCAGGAGGTGGAGGTTGCAGTGAGCTGCAATTACGCCACTGCACTCCAGCCTAGGTGACAGAGCAAGACTTCCATCTCAAAAAAAAAAAAAAATACCCATGTTATGGAAGAAGAAACAGAGGCTCAGGAGGTGACCAGCTGTGAAGGGGTGTAGCTATACCCAGATCTAATGAGTCACAGCTGACTACATGTATTCACTACATCTTTGTTAAGCAACTTGTCCAGTAGTGACTCAGTTATTGA…		0.321928				-1.76017							-1.69744
103	ENST00000656682.1	ENSG00000255248	lncRNA	4534	ACCTCGCCCAGCCTAGCGCACTGAGAGCTCTCATTTTCCCCCCTTGCTCGGGATGGTGCCACAGGAGGCTGTGCGGGCCCCGCTCCGCTTCGAATGGATACAGTTAAGCTAATGATCTCGAGAGGATATCGTCCTGGATAAGGGTGGAGCCTACGCCCAAAAACAAGATTACCTGAAAGAGAAAAGAAAGGGGGAAAACACACAGAGATACAGTCGGGGAGGCCACATGAAGATGGAGGCAGAGACAGGAGTGATGAGCCTGCAAGCCAAGGAATGCCAAGGGCTGCCAGCAGCCATGAGAAGCTGAGAGACACAGAGAACGAGTCCTCTGCCAGAGCCTCCAGAAGGAACTAACCCTGTCAATACCTTGATTTCGGACTTCTGGACTCCAGAACTGTG…		-0.719892			-1.13952	-1.72102			-1.06537		-1.44926
104	ENST00000660425.1	ENSG00000247081	lncRNA	4533	ACACTTCCCCATGGAAACAGAAGTAGATACAGGCAGGGGCAGGAACAGGAGCAGAGCAGAAGCCCAAAGAGACAGTTTAGGGGACATAAAACAGCAAAAATGGATTTAAAGGAAAGCCCAGTCATTCACACTTAGAAGAATTCCTGGACTAACAATTCTAAGCCAAGGCAGCTGCGGCAACGTTGAGGCAGAATCAAAACCTGGGGAAAGACCTTAGGTATTCAGAACAAAACAATCAGCAGGCGGGTCTGCGGCATTCTAAGAACAGACACTGGCAGGAACAAAGGTTACAGAAGTGAATGACTCTAAGAATCAAGCAAGACATGGAGTGGCAGAAAATTAAATTCTGAATCCCTAAAAGACATGATGCAAAGATGACCTCCTCTCCCAAGGACATGT…		-1.40439		1.48938		0.0110552	0.43416		1.63136			1.02117
105	ENST00000658609.1	ENSG00000230910	lncRNA	4528	AGCCAGGGCCGCGGTTCGCCTGCACGTCACGGCTACTCAAACCCAAGCACGTCCCGAAAGCGGTATTTTCTGCGTCTGGGAGGTTTTTGCATCCTCAGTTCCCACCGCTGGGGCTGGCGGCGACCAACTACCTGTCGCAGCCAGAGAGCTGTCATTTCAGTACCGGGATTCAGAATTGATCCAGTCCGCAGCGGAGGGGGCACATCCCAGCTACCGAGCTGCTGAGTGTCTCTGGCTGGAACAATAGTATTTTTTTCTCTGCGAGGCTGCAATTAACATCTTATTTGTTCTGGCTCCATACAGGCTTTGTCAGGATCGCGGTGCGGCGACCGACGTTGGGCTCTTGCATTGCTTTGTGCTTGGCAATGGAATCATGGTTTCGGGGTCTAAACTTTTGTT…		-1.54516						-2.21131				-1.24844
106	ENST00000511928.1	ENSG00000250986	lncRNA	4525	CAGCTGTTTGCAAGGAAGCTGGAGAGGACTCTTCCCCCAGACCTTGAAATTAGGCTTGAGGAACTGCTCCGGATTGTCCGTAACAAGCAGAACAGCACGTACCCAGCAAGACTTCCTGTCCTGACGAGGCACGACGCGAGCTGGCACGACCAGGAGGGGCGAGGAAGGAGGGTGCTGGGGGAGTCAGGCTGCACTGGCGGGGGTTGTGGGGGCTGTCTGTGTGTACGTGTGCAGGGGAGTACATGGCAGAAGTGGGCATATTTCAGAGGGGAAACCTACAGGTGTTTCCTAGAACTGAGAACCTAGAAGTGGCACGTCCTGGAGCTGCAGAGGCGAACCTGCCTGTATCTCACCCATGATGCGTGGGGCCTAGGAGGACAGGGTTGGTCCAGCAGGGCC…	-1.58496	-2.09834		-2.57777			-1.05889	-5.20945
107	ENST00000604982.2	ENSG00000271643	lncRNA	4524	GTCCGCGGTCACGTGAAGGTGTCGCGGCGGCTACGCCCACCTGGACCCAGTTTACCCTGTACTGTGCTGCAAAATATTACTTTCTCCCCATCTGGAATTCTTCCCTTCCTCCTTCCTGCCGCAGTGGTGTACTGAGCACTTTCACAAAGAACAAAATTTTAAATAAATTAAAAACGACACCTGTAATTTGAGAAGATGCTTGATATCAGAAGAGGAGAAGAGTGGAGAGGGGTGGAGTGGCAAAGGAGAGCCTCCAAACCAAAAGCCTGCGGCAGAGGCCCTAGGAGGCAAGCACTTAACCATGTTTCAGGACTAGAAACGAAACATGTGACAAGACCTTTAAAAACAAATAGAATGGGATGGAATAAAGTTGGATGAGTAAGCAGGCATCAAATCATT…		2.23704	0.0544478	0.479168		0.316146	0.297876		-0.696252	-1.46618		1.05027	-0.394279
108	ENST00000667128.1	ENSG00000225206	lncRNA	4523	GGCAGCGGTAGCAGCGGCAGCGGCAGCTTGGTCCTCTGACTCTCTTCGGTGACGGGTATTCTTGGGTGGATAATACGGATTACGTTGTTATTGCTTAAGAATACGCGTAGTCGAGGAGAGTACCAGCGGCAGGGGGGCAGCGGCCGCCCTCCCCAGCCCACCAGCTGGCCACTAAACGCCCGTGGTTGCCAAGGACGAGTCTCAAACACCAACAAACGCAAGGCACGTCCCCCCTCTCAGGTCAGCTGCGAAGGCGTGGGAGCAAGAGAGAGCCTCTCCCTCCTTCTACTTAGAGTTTTTGTTTGTTTGTTTGTTTGTTTGTTTCAAATATTAATGGACGATAAAACAACACGGATTTGTCACCTCCTAGCGAAGAGGAAGCCACCGCCACCACACCCC…	0.0420232				0.245366	-1.5387			-2.12433			-0.485427			-0.0221616
109	ENST00000671040.1	ENSG00000236404	lncRNA	4519	CCCGGCTCCCTTTAGCCTCGGCGCTGACAGCTCAGAGGCGCCACCACGGAGGGGAGGGAGGGAAGGCGAGGAGAACCGAGAGGCGCCTCCTAGGAGGCGGGTGGGCAAACGGAGACCTACGCCTCGGGGTCTCCCGGTGCCCCGGCTGGGTCCCGCCCGCCGGCGGAGGGGCGCGTCCTCACTCACCGGTTCCGGTGGCGCCGCTCTCCCGGGGCGCCCAGCACAGCGCGAGCAGCAGCCAGAGCGCCCAGAGCGCGGACGTGCCCATGGTGCCCGCCTGGATGGTGCCGCCGCCGCCGCCGCCGCCGCCGTTCGCTCCGCACGACAAGTTACCAGTCCTTCCGAAAGGAGGAAGAAGGCTCCAAGCTTGATATAGAAGACTATCATATGAACCAGAAA…	0.444302	0.32321		-1.76755			0.782409					0.783791
110	ENST00000658801.1	ENSG00000230530	lncRNA	4507	AGAGCAGCGGGAGCGCGGCGCAAGGGCAAAATGGATCGTTGGTACCCGGAAGCCCGTTCAAACTGTATAAGGGTGATCAGCTATCACGGAGAAGGCTTTAGCAAGTCGGGGCCAGTGGCGCAATGGATAACGCGTCTGACTACGGATCAGAAGATTCTAGGTTCGACTCCTGGCTGGCTCGCGATGTCTGTTTTGCCACACTTGACCCATGTACTACTGGGTCTTGTAAAGATGTATATTCACAATGTGAAAGTATTACAAGACCTTGGAAAGGTGTATGGTTAGAATGTGAAAGTTAAATATCTGAAATTTTGATGCCGCTTTGCTCACAATGTCATCCTTTATCCTTTAAACCTGGAGTTGTCTGAGGTGGTTTGCAAACTGCAAAGCGCCCTGTTC…	1.11548	0.272372				1.22239	-0.137504					0.530515	-1.03519	-1.05889
111	ENST00000439075.1	ENSG00000236548	lncRNA	4507	GGAGCAGAAGACTTGTCTCTTGGCGAGGGACGGGCGCCGCTGACCCAGCACGTCCAGGACCAGTCCGTCGGCGGCCCCCACGCGGGTCCTGGGCTCCAGCTCTTCGCCGGGGGGCGCCTCCTGCTGTTCATCCCCTCCCTCTTTTCGATCCCCAGCTTCCTCCTCTTCCTCCTCCAGCTCCAACTGCAGTGGCAAGGTCTGGGGATTGAGAGGCCCGGCATGACTAAGAGATATCGTGAAATTACAACTCAACAATGAATTACAGCACAGGCTTTTCACAACTAAGAGACTGTCCATCATGGTGCCAGTTTTTCTCAAAATGGCATGTGTGCATGAAATTCTACAGGCATATGGGGTCGTGATCTGCTAATCTCCAGTTATTATACAAAACTACAGATA…	-1.0	-1.58496			-3.27302	-3.32193			-3.09954					-3.3505
112	ENST00000554542.2	ENSG00000258647	lncRNA	4504	CTTTTTTTTTTTTTTTGGACTATGTCTCAGTTGCATCAAAGCCCCATTAACATTGCCCTTTGGGATCAAAAAGTAGTCCACCCGAGAAGAAAGAGTAGAGTTTTAGAGAACTGGGGTGAGAATTCTGGGCAGATGGCCAAGGTGTGGGCTCCAGGCTGAGCTTGCTGACACATGACATTGTATGTTTCAGGTACTGGGACAAGTTTTCAATGTCAAAATCTTTGAAGCCACCAGGGCCTTTTTTGTTTTTGTTTTTTGGCTAGGTCTTGGCAGTACTCCTTCATATAGTAGTAGGTTCAGAAACTCAGGCTAAGGAAAGCATCCAGAAAACATTGTCTGCCTCTGCAACAGTTTGTGGATAGCTTGTAATTGTAGTTCTGATCTTGTCAATCTGTCTTA…							-4.16993
113	ENST00000500036.2	ENSG00000247287	lncRNA	4499	ACTCCTTCCCTGCCTTTCCTACCTATCACTCTCGTGCTGAAAGTTGGAGCTCCTTACCCAAAGACTGGGCGGAAAGGGTGACCGCCCTGGACCCCTGCCCGACTTCCCGTTAGGCCAAGCCGCTGTCCTGAAAGGGGATCGTGTCCAGGCCGGCTTCCTGGAGACACACCTGCGCCTGCACACACCCACCGCGGTCGCGTCACCAGTGCCGCGGCCACGTGGACGAAGACCAAAGTCTGGAGGGAATTCCCTCAGCCACAAAGCGATGGGAAAGCGGGACCCGGTGGAGACCAGAGTCTTGCTATGCTTTCCAGGCTGGTTTTGAACTCCTAGCCTCAAGCGATTTTCCTGCCTCAGCTTCCCAAAGTGCTGGGATTACAGGCACAAGCCACTGCACCC…		2.16992				-0.903739	-0.0735811		-0.91951				-1.3539
114	ENST00000650128.1	ENSG00000203930	lncRNA	4495	AGAGCTGGTGGGGAGACAGCATGCCACTGGAAAAATTCGTAGACATGGAATTCCTGGATCAAATGGAGGAGATGGAAGATTGAGAGCAGAGTGCAAGAATGGGAAGAGGGCTTCGTGCCCTGTGCACGTTTGCCACCTAGTGACCAAACTGAATGGTGTGCTTCTCACCTCAGCGTGATAGCCTGACCTTGACTCCTGAGTTCCACGATCGCTTCACAACTGCAAGTCACCATCATACAAAATTTGAGTTTCCCTAAGTCCGCGCCTTTGAGAGCTTTGGAACGATATGCAAGTTCAAGTCACCATCCTGTTTCTTGCTACCTCCTGGTTTCCGATGGCACCTGTGTCAAGGTCTTCCAACAACTCCGGGTCTTCCAGCGACTTCAAGTCTTCCAATAA…	1.45882	-0.488594				0.867133	0.734018	0.858781	1.49304			1.55908	-0.0687127
115	ENST00000563434.1	ENSG00000259953	lncRNA	4488	CACATCTAGATCCATACTTTTTGGGCTCAACTCAGGGTTACCAAAATAGAGTCAAACTCAACTCAGGATTACCTAAATGGAGTCAAATTTTGTGTGTGGTTTTGTAACATGATTCTTTCAGTCATCATTTCCAGGCCACATTTTTCATGTCACTCATGACTGCATTATAAGTTTGTACCATAATTCATTTAACCAATACTCTGTTGTGCATTTAGAATATTTTCAGATGTTTATTGTCCTTATAAAAGTCAGTATGAAGGTATGCAATTATCACTTAGGCCACATTCCTGGAAGTAAAATTGTTGGAATGGAAACTATGTACATTTTACAGTGCAGATTGCTGGAAGAGTTTTATGCAAAAACTTATACAAAAATTTACACTCTTACCAGCAGAAAGCC…	-1.44876	-0.536053		0.385822		-0.494221	-1.49881		-2.89308			-0.924712	-0.293047
116	ENST00000664959.1	ENSG00000233396	lncRNA	4486	GCTTCCCTCATCTGTTCTCTTCCAAAGAAGCTGGTCCTTAGCCTGTATTGCGGAGCAAGCTTTCGGCGACCAGCTGGACCCTGGGCACCCTTCTTCGAACAATGGCTTTTAATTCTCAGACTAGAACGTTTAGGATTACAAAAGAAACTGGTTCTTTTCACATTCTTATTCTTGTGATGTAGCATTCCGCATATATATATATATATATATATATATATATATATATATGTATCCAACTATCCTAAAAGACACTACCCTTCATCATTCCATGCCATTAGACATGTATAGGACCATGCATGGTGATCTCCTCCAGACAAAAGTAAATGCTGGTGCAGAACAGTGTCTTCCTGGTACTACACATGAAGATGTCCCGCTCTCCCCTGCTCAAGGAGAGAGTGC…	1.63743	-1.01687		1.09605		0.324782	0.0908392		1.19033		0.443301	1.49185	0.243271	-1.06465
117	ENST00000660500.1	ENSG00000229043	lncRNA	4484	GCAGCCGGGCGGGCGAGGAGCGGGGAAGCTGACTCAGGGCTGCGGCCGGGGTCCTGCGGGGTAGGAGCGCGAGGCCGGCCTGAGGGAGGAGGCCTAGCGACCCATCCGGCGCCTCCCGCCCCGGGCACCCGCCCGCGGCCGCGCATCCTGCGGGCCCCAGGAGGCCTCCATCTCAAAACAACGTGTTTTTAGGTAATTTCAAACTTAGGGAAAAGCTTCAAGAATAATACCGAAAATGTCAGTGTCCCCAGCACCTAGATCCCCCAGTTAAATCCTTTTCCATTTCACCGCGCTGCCCCCCGCCCCCTGGACGGTTATGTGGCCGCGTGGGGTTGGCTCTGCCCAGGGCCGCGGTCACTGCACAGAACGCCCTGCACGTAAGGGGCTCCGCCTGGGTAA…	1.2919	1.04731	0.444853	0.194477		0.382702	0.494586	-0.669123	0.378512	-0.806619		0.894785	0.779963	0.62214	0.622227
118	ENST00000657551.1	ENSG00000235885	lncRNA	4482	GAGTCACCTAAAGAGCCAGACTTTAACAAAGTGTTTTTATCTAGTGAGAGAAATGACCACAGGCATCTTGCTATGACCAGTCATTAAAAACAATGTCAATTGTCCTTTTCCTAAAGGATGTAATTTCATGCAAACCTAAATGTGTTAACAAAAGCTGAGTCTTCTATTTTGTTGTTTTTATTTTACATTTATAGGCTATAGGAGTCTTGAATTAGTGGGTTTTTTTAGTTACTAAAACGATAATAATTTTTAGTATTTCTAATACTCAATAATTCTTAAAGAATATGTGGTGCTTATTTTTATTTCACAATTTCCCTGGAATTTCTGACAAGATAAAACTTTCTGCAGGATTTGGTGGATGTGTTTCTCCTTGGCTTGGCAGCTCTGTTGATGCCTCGC…	1.37851											-0.560405
119	ENST00000657925.1	ENSG00000267383	lncRNA	4477	TTTCACCACATTGGCCAGGCTGGTCTTGAACTCATGACCTGAGGTGATACACCTGCATTGGCCTCCCAAAGTGATGAGATAGCAGACGTGAGACACCATGCCCAAACTGACAAACTTTTTTAATGATACATCGATGTTGCGTACCAGAGTTTATGAGTAAACATTTTTCTTAATCACTGTCTTGCAGTTCCATGTGTGTTTTTTCAGTGTAGGTTTTTTCTTTTTTCTTTTTTTTTCCTTCAGGTTAGGTAAATTCAATCAGCTACTTAGCTCAGTGAAGATGTATTCAAACCAAGCCACACACCACATCACATTTTTTTTTCCATAAATGTAAAAATGTAAAAATGTTTTTAATAACCTGGCACCCGGGTGTTTTTAATTCTGCTCTCAGTAAACCAG…		1.63227				-0.116814	-0.427171			1.08204	1.33455	0.405992	0.606336		0.866733
120	ENST00000564121.1	ENSG00000260163	lncRNA	4476	TTGGGAATCTTCGCAGCAGCAGAACCCGCTGCCTCCAGGTCCGACCAGACCTGCATAGGTAGAGAGTCCCCGCACAGGGCGGCCAGCAGAGCTACCCAGCTGCCCCAGGGCCTCGGGACCCCTGGGCCTGGGACCCAGGCCAGACCCTGACTCATTCGGTGATCTCACAGGACTCCTCCCACCCCAAGACCCTTTCAGGGACCCTGCCTCGAACTCCACGACATGGGAGGCAGGGGCGGGCCTTTTGCAGGGGAAGGACTCCCCCAGCAGGACGTTTACTGAATCTGGAGGGAGTCGCCCTGCAGATATCCCGCGGAAGCCGGAGGAGACCCAGGTGCGCCCCACCGGCTAGCTGCGCCTGCGGGTGCCCAAATTGGTGTCCGGGCCATCCTCACCGCA…	0.137504	-0.163499									1.3388	-1.0
121	ENST00000706364.1	ENSG00000245248	lncRNA	4476	ATTGCTCCTTCTCCATCCAGGTTCTTGTGCGTGCGCTTCTCTCTGCTGGGAAGATCCATTGACACCTTGTCTCTTTGGAGAAATCAGACCCCCTTGTTCTGAGGCTTCCAGAGACAAGAGCTGCCGAGACTTTGGCTTCGCTGGAGGAAGTCCCATAAAGATGGGAAGAGTGGCTGCTGCTCTGGGATGGTGTGAAGGCCATCCTGCAGAGGCAGAGGGGTACATTGGTGGTGTCCCCATGACTAAATGGATCCTACCTCTTGTCCCTCCCATCATCCTGAGGATGCCTGGGGACTGGTTCTTCAGGGCATGCTTTCTCGCCTGCCGGCCTTCCACCATGGGATGAAGCAGCAAGAAGGCTCTTGCCAGAGGCAGACCCCTCGACCTTGGACTTCCCAG…		-0.371316	0.750022	0.179706		0.830075	1.30812	1.40336	0.851901			0.547488		0.523052
122	ENST00000667496.1	ENSG00000229236	lncRNA	4474	GCTCTTGTTGCCCATGCTGGAGTGCAGGGGCGCGATCTGCCCGTCTAATTTTTGTATTTTTAGTAGAGATGGGGTTTCACCATGTTGGCCAGGCTCTCAAACCCCTGACCTAGTGATCCTCCCGCCTCTGCCGCCCAAATTCCTGGGATTGCAGTAGTGAGCCACCGCGCCCGGCCTATTTTTTTCAGTCTTATCTTCTCTACCTCACCACCTCACAGTAAAGCATATACATAAGATATTTTGCCTGCTATGAAGCCATTGGAGAATCAGGTCCAGCTGTGTCCTACAGATTTATACCCTCACTTTGGATGCACTGTGAATCTTGAAACAAGTATGTAAATAGAATCCAGCCCCTCTCTGCCACAGCCTCAGAGCAGGATTGGTAACTCCAAAAGACAC…				-4.56478
123	ENST00000653304.1	ENSG00000271270	lncRNA	4472	GGGCTGGTTGAGCTGCGCCGCTGCAGGTAGTGCTGAGTTGCTCCAGGTAAGCTCCTCCTCTCAAAAAGCTCTAGGAACCGAGCCACCCTCGCCCTAGGAGCAACGCCCCTGAGTAATATGGGGTTTCGTCGGATTTCTGCCCGCCGCTCTGGATCACACGTTTGTTCTCCCTATTTGAGTCGCAAGGCCTTCCTTCATTCCACCTAGCAGGCTGCTTGGAAAAGGGCAGAGACTCATTACTTTGCACCAGTGCCACTGGGTTAGGGTCTCCACAACCGAGCTGGTCTCAGCAAGTGGTGTCCATACATGGGGCTCGAACCTGGGTTGAAGGGTCGCCAGAGCGACGGTTGGAGAACGTGGAACTAAGCTGGAGGACACCTGAGTACTCTTAAGCAATCC…	-0.657112	-0.260764	-2.77534	-3.14877	-2.38837	-2.12787	-4.39372	-4.39367	-2.91254	-5.43438	-2.31711	-2.70824	-2.71978	-3.01474
124	ENST00000663405.1	ENSG00000213468	lncRNA	4468	TGGTGCCTTCAGGCTCTGGGGCCTAGGACCTTTGTGGTAGCAGAGTCACTGCAGAGAACCAGACAATACCAGGTTGCTTATAAAAGGATGCCATGTGCTTGCTGGAGGTCCCAGGTGCAACCAAATTGCTTGCAGCTAGGAGGACCTTGAAGAGAAATGGGATCAGCCCGCCAAACCAAGAAGGGTTAGCACTTTTGCTAGGAGAGCTGACCACGCACAAACAGATGAGAACCAAAACCGAGTGAAGAGGATTGAAGATGAACCCACATTTTAAAAGTTCTTGTCTGCTGGAGGTGGCATTACCTGTGACCTCGCTTCACTTCTCCATACATGGCTGTTATAGCAGAAAATCCAGCTTTCTGAAGCATATTTCACGACATATGATGAGACTTATGTGAT…		-0.582147	-2.76478	-3.09077	-1.72199	-2.96963	-2.15933	-1.65436		-2.97441	-1.02934		-2.19243	-2.95936
125	ENST00000663976.1	ENSG00000245937	lncRNA	4466	TGGTACCCGAGGCCGGGCCGGAGCCGCAGGCCAGCCGCGATTCCTTCGGGCGATGCTGGGGGCTTTCCGGTCGGGGCCGCAGCCGCTTCCGGAGCCGCGGGCGAGGTGCGTTCCCCAGCCTGGTTTGCTCTGGGCTCTGACCCGCCGCCGCGAATCTCCGCTCGTAACTCCGGGCCTGAACCTGGAGGAGGGAGGATTTCCTCTGTGCAGCTTTCGAGCGGTAGACTCACCCTGCCAGGCAGACCTAGATTGGCATAACCAGAGATCAGTTCCAGTTGTGATGCAGTGGGTGTCTACACACTTCTGATGACACCTTTATTTTAAAAGCTGATGTTCCAAGATTTTTAGGGCAGTTTTTAGTGTCATTATGTTGCTGCTACATATTTGGAAGATGGAACA…	1.31151	-0.476438		1.0	1.63024	0.909325	1.44164	0.821444	1.26175		1.13099	1.23143	0.452739	1.12705	1.8825
126	ENST00000635405.2	ENSG00000228526	lncRNA	4457	TTCATTGGAGTTGAGGGCTCGGAGCAGCAGGCAGCCTTCCCCGTGGGAAGGATGACAAATGGGGAGTGCTGCTTCTAGGTGCTCGTACCAACTGGCTTCGTGCGTCCTGGGATGGGCGGTGTTCACAGGCGCTTCGGGGCTGAGCGCCCACCAAGTGTGGCGCGCGCTTTTGGGAAACTCCGTGGAAGACCAGGACGGACCCCTGGAGGGTTAGGAAGACTTTGAGACCAGCCAGGGGAAGCCGTGTCCCGGGCCCTGACTGTGGATCTCCTACTCTGAACCACGGACTCCAGTTTGGAAGGCCAGGCTGCCTTTCGGATTGGGGGGTAAGGAAGGGATCCCCAGCTCAGGCAGCCTTTTGGGCTAGGGCAAGGGGACCTCTGGAACCACATTTTTGAA…	-4.89235	-2.38014	-5.13598	-3.73527	-3.97807	-6.18062	-5.68348	-4.67103	-6.01346	-6.75537	-3.90182	-6.85724	-3.10317	-2.72247	-6.09496
127	ENST00000651576.1	ENSG00000145075	lncRNA	4451	TCTTTATACTTTTGTATTGTTTAATTTTTTTTAACAGTTGTCTTGTTTTTTCTTCTGCAGTGAAAATAATGGTGACAAGAAGCCCACTGCCTGATTCACATAAGCAAGGCATGCTGCAGGGAAGACAGGGTTCTTATTAATATTTCCTTTCATGTGCTTACATATGAGTTACAGTTGCTAATCCTTTCCCACAGTTTAGCACCTAGTTAAAAGAAAGGGCTTCGGAATCAGGTAAGTGTAGATTAAAGTTATAACGGCAAATTGCTGAACCTTTGGAAGCCTCGGTTTTTCCACCTGGAAAATGGATTTTTATCTTACAGGACTGTCGTGAGGATTGATGAGCTAACATTCCTAAATCAGGGAGTTTGAAGTCTGGCCCAGGGTATTTTCCTCCTTTCC…		1.09311				-4.41093
128	ENST00000666379.2	ENSG00000272168	lncRNA	4446	CTCACAGCTCCACGGCTGCATCTCCGTGGGCACGCAAGCTTCCCCTGGTTACCTGAGCTGCTCCTGCCGTCTCCCGCCTGGGCTTCGCCGTGGTGCACCCGATCCCGGAATCGTGCGTCTGCGCCCTGCGAAAGAAGGACCTGCTGGCGGAGCTCCGGCCGGGGTCTCCTGCCTCGCAGCTGGGCGAGGGGACTTGGAGGACAGGGTGAAGCTGCAGAAGACCTGGGGTGGGATGGCTAGAGAGGACGCCAAGGACTGGGGAAGGGGAAGTTAGGAATACCTTACATCCAATGCCCACCCGTGCTCCGCAGGGCAAGGGCAGCCGTCGCCTCGGCCGCGTGCACCCAGCTCAGGCTGTTCCCAGGGATTTAGTCTGGGGGGACAACCCATGGCGAGATG…	0.906891	-0.864507			1.58496	-3.15265	-0.304855	0.289507		-0.854484	0.173943	-1.40815		0.0
129	ENST00000664943.1	ENSG00000251364	lncRNA	4444	GCACAGCTCCGGTTGCGGGGAGGCCCGGGTGGGTACCCGGCGCTCCGGCTCCCAGTCTCCTGGGCTTCTCCAGTCCTTCAGCGCCGTTCTCCGGTCACAGGGAATGAAAGCGAGGAAGAAGGAAACGGTGTCGAGAATTGCGAAGAGAGAAAGCATAGAAAACCCACATTAGAGGCACTCCCAGAGCAGAAACCCTTCGGAGCATCCCGACTTCCTCGGCCCGCGTGCAATCCAGGCAAAATTGAGGTTGTCTCTGAGCCGCCCTCCCTAAGCAGGTCGGAAAGCCCCCGAATCATCCCAGGTCCCGCCGCGCTGCACTCGCAACCTGGGGTGGAGGTCCCTCTAGTGGTTGGCACCAAACAAAAGTTCTGTCTTATGAAGAGCCGAGGTCAGGAAGCA…	0.247928	-1.27563		-3.80735			-2.46815		-2.51096				-1.78211
130	ENST00000451424.1	ENSG00000117242	lncRNA	4443	ACTTTGAATTGCTAAAAGTGGCATTTTTCCTATGTGCAGTCACTCCTCTCATTTCTAAAATAGGGACGTGGCCAGGCACGGTGGCTCATGCCTGTAATCCCAGCACTTTGGGAGGCCGAGGCAGGCGGCTCACGAGGTCAGGAGATCGAGACTATCCTGGCTAACACGGTAAAACCCTGTCTCTACTAAAAGTACAAAAAATTAGCTGGGCGTGGTGGTGGGCACCTGTAGTCCCAGCTACTCGGGAGGCTGAGGCAGGAGAAAGGCATGAATCCAAGAGGCAGAGCTTGCAGTGAGCTGAGATCACGCCATTGCACTCCAGCCTGGGCAACAGTGTTAAGACTCTGTCTCAAATATAAATAAATAAATAAATAAATAAATAAATAAATAAAAATAAAG…	-0.25673	-0.793877	-0.0703893	0.464641	-0.0596429	0.787885	-0.892197	0.229026	-1.277		-0.147342	0.0675743	0.82852	0.316474	0.245683
131	ENST00000650515.1	ENSG00000254101	lncRNA	4441	GGGGCTTCTCCAGCATATGGCCTTTGGACTTCATCTATACCATCCGCACTTCTGGGTCTCCAGCCTGCTGGCCCACACTACAGATTTTGGACTTCCCAGCTTCCATAATCATGTAAGATGTGACTTGCTCCTCCTTGCCTTCTGCCATGATTGTGAGGCCTCCCCAGTCATGTGGAACTTGACTCAGAGATGATTTCCTCTTCAGAAAACAGAAGAATTTTCTGACACATTTATCCAGATTGGATGATATGGAGATGAACACCAGGACTATTTTAGAAACTGCATGTTGAAGACCACTGAGATATAAAACTTAGAAAAAAAAAGGTTCTGAATCAATGCCTTGTGAAGACAGTTGCACAGGGTACCACCAGGCTGAAATCCAGGTGTTCACCAGGACTT…							1.11548
132	ENST00000592572.1	ENSG00000267665	lncRNA	4440	GAACGCGTCCCTGGGGCCTTCACCCTGTCGTGAACAAAGCACGACTATTTTGTAAAGGGAAGATCAAAGAGCCAGAAGTCGCGGATGAGTGTGTGGCAGGTGGGGACTCAGAGTGACAGTGGCCATGCGGTGTGTCCCGTGGTCGCCCCAGAGGCGGATGGGCCAGGCCGCTGCACATACCCTGGGAGGAGGCAGGTGGGGAGGGAACCCGAGGACCCTGCCTATGTTCACCCCTCTGTTCCTCTCTGGGACCCACTATGGCTGGAAGGGACTTTTTCCTTCTCCCCCCACCCCTCCCCTCCTCACCTTCCCTCCCCCTGCTTTTTAATTTCTTCCCTTTTGCAAGGCTTTTTGTCCAGCTGGGGCTGGGAAGAAGATGCCCCCGACCCCCTCTCGTGG…		-1.27302
133	ENST00000662856.1	ENSG00000233058	lncRNA	4437	GAACGGGCAAAAGAAAGAAAGAGGCAGGCATTCCTCAGGCCTTATCTCTCTGGTTCTTTCTGCTACATTTGACACCTTGGGATGACTCTCACCTTCTGGAATCTCTCTACTACCTTGGTTTCAGAAGAGTGAACCCTCTGGATTATCACATGAAGCTACTTCCTGTGAGCAGCCCAGGGATGGCCAGTCACTTGTGACCTACTTTCAGAGCTGGCAGTTCTGACTTCTAGAACAAACTCGGAACAAGCCCATCTACAGCTGGTTGACTGAGTTTCCTTTGGGCTCCTGGCACCAGAAAGAATTGCTCACTGGAAGGATCATAGGTGGCACTCATGTCTCACTGCCCCACTCAGGCAACATCATGCACGCGGATGATCAACAGTCAGTTCCTGGTCAACA…		-0.131245	-0.678072	-1.62449		-1.35364	-1.55639					-1.58496	-0.536643	-0.753044
134	ENST00000670097.1	ENSG00000236144	lncRNA	4435	AGCGCTTTGGGGAGTGACTTCCGGCCATGCGGGGCCTCTACCGCTGCCATCGCGGTCCCGGTCTCCTGAAGTGGAACCCGGCTTGGAGTCGAGCGCGACCCCTCGCCCGTGGGCGCAGGCGATCGAGTAAGGGTGGGGCGGGCCTCAAACCCGGATCAGAACCCGCCCTGACCGGCGCAGAGATACGGGACGCAGCCGTGAGCACTGTTTTTTATTTCACCATGGACCCATCGGCGTGGGGCGCCCGCCCCGGGTGTCCTTCCTCCCCCGGGCAGCCAGATGCTGGAACGGGAGGCACATGTTCCGGCCCCGGCCCCTGGGAAGGAAAGAAAGGACCTTCCCGTTTCACTTGTCTCGGCTGAACATGTAGCGGAGGAGGTCGACCACCCGGTGACTGTA…	-1.45896	-0.811208	-2.56531	-2.84538	-1.32668	-1.80735	-3.47634	-2.39071	-2.41759	-3.71922	-0.614275	-3.23759	-0.879392	-0.657457	-2.52558
135	ENST00000573130.2	ENSG00000261971	lncRNA	4434	CATCTGCTGGGGATGTAGGTCCATGTCCTTGACCCAAGACCTTCCCTCATTCCTGCCCCCATCCCTCCTCAAGCCATATCCCTTACATCCCTTGAGTCCTCCATCCCCCCTCCCCCATCTCCCTGTTCACAGCCTCTGCCCCTCCTCTCCCTACCCTGTACCACCCCCACCCCAGGTCTTCCTCCATCTCCTTGGGAACACAGAGCTCCTCTAGCAGGCACTCTCAGAACACAGCCTGCCGGCCCCAGCACCCGGCCTTGCTCCCAGCCTCTTCCCTCTGTATTCAGCTCAGGCGCTCAGGACTGCCAGGACCCAGAGGATTCACACGCCAGCCCCGGCTGAAGCCCAGCTCCTCATCAACCGGTGAGCCGCCTGCCAGCTCCTGCTCCAGCTGCTGAG…	-1.77181	-1.73467	-4.03397	-4.63662	-2.02478	-2.50393	-3.30241	-2.93062	-3.19833	-3.37141	-2.57923	-2.54854	-2.58341	-3.2068	-2.06523
136	ENST00000651657.1	ENSG00000248265	lncRNA	4434	CCGCCTGGCCTGGCCCGCGAGATCCCTGCCGCTCCAGTTCGGAATCTGGGATCCGCAGGCTCCCAGATCCGCCCCTGGCCCGGCTCCGACCCGCCCGTCAGCCGCCTCCCACTCAGCGTTAATTAAAACTTGCGAGATGGAGAGGCTGGCGCGGACGGCTCCGTTTTATTTGCAGCATCTTTCATGCTGCTGACGATCGTAAAGGGCTTTAATATTGAAATATGGGCCATTTTCCCAGCTCCAGCCCTCGCCGCGCTCTCTCCGCACCCCCACACCCAGCCACCCCGCGCTTGATGAAAGAGCCCCTGCAAATCCATTAAGGAGAGATAATTGAAAACTCCGGGGTAATATTTAAGACCGCGTGCCGACGCGGGGTGGAGGGCCTAACTGCGCCCGCTT…			0.415038										0.0
137	ENST00000675671.1	ENSG00000273032	lncRNA	4432	GGGCGGAGCGGAGCGCGCGGAGCCTAGACCCGCTGCCGGGCCGGGGCTGGGCCGGAGCGGCGGCGCCTGGATGCCGGCCCGGGGCTGGGCCGGAGACTGGCGCCCGCCCCGAAGCGACTTTCGGTCCCCGACCCGCTCCGCCTGACCCCTATGATGAAGAGGGCGTCCACTGGAGAACATCATCCACTCGGGCAGTGCCCTCCTGGCCCCGGCCACCAGGGCAGCGTGGGAGCAGATCCAGCGGAGCGAGGGTGGCACGGCACAGCTGCTCCGGCGCCTCGAGGGCTACTTCAGCAATGTGGCACGCAACGTGCAGTGGACGTACCTGCAGCCCTTTGTCATCGTCACCACCAACATGATTCTTGCTGTCGACATCTTTGACAAGTTCAACTTCACGGG…	-2.58496	-2.02647
138	ENST00000663505.1	ENSG00000204677	lncRNA	4428	TCTAGATTCTTCAGTGTCTCATATTTCAGACAATTATAAAATTGCGATGCTATATTCTTTATTTCATGTGTGCATATTTAAATGTGTTAAGTCAATCACTAGTGCTACAACCAGAGGAGTAAAGGTGTATTTCCATTCCAGATTTGGGTTTACTTTTAATAGTAAATAACATCTCAGTGCAAATTGTAGACATTTTGCTGATTGTTAAAACATTAATTAAAAAGGATCTTTTTCTGAGACAGTGTTGCCAGGTTTGTAAAGTAATGGACATCACTTCAAACTGTTTGGAAGTAACCGAAAAATGGAGGAAGTGGCAACAAAAATTTCCATATACCCACCTTCCTCAGTGTTTTTTGGTGATCCCATCTTTGTGAGTGTGATAACGCTCGTAACAATGAC…		-0.440573					-2.27321
139	ENST00000698161.1	ENSG00000215386	lncRNA	4417	GTGCTCCGCAGGACTTCAGGATTTAAATGGGCTGAGACGTATGTCCTGTTCCTCTCCTTTCTAAAAATGGATCTGAGAACGCTGTCTGGGCTTGGTACCAAGAGCTGGTATTTCACAGCAGCGACCGCCTCACAGACGAGCTGTGGGAAGCAGGAGGGAGACTCTCTCTTAGGGTGCCACTACTATGGAGACACAGCTGGGCTGAACAAGATTTGCTTCAAACGACAACAAGAGAGACAGAAAGTATCTGGTTCAACCGCTGCCCGAGCAGGCAGGCACCAGAAGAGCTAGCAGCCAATCCGGCCATGCTCGAAGCCAGCTCTGCAGCTCAGCCAATCAGTGACATCATTGCTTTCTTTAGCTTGCCCATGGTGATGTGAAGATGAGAAGAAATAGCAA…		0.0	-2.08923			-0.882799	1.17932		2.58496		-1.20511
140	ENST00000668537.1	ENSG00000248019	lncRNA	4416	GGTATAGTTATCAAACCAAGGAACCAATATTGGGAAATTACTATTCATGAAACTTCACTCTTTTTTTTTGATTTTACCAGTTTTTCCACTGATGTCTGTCCCAAGGTCTAATTGAGGATCCCACAGTGCATGTATTTCAACAGGCTTTTAGTAAATATTGGGATTCCAGGCTTTGTCTCTGGCTAGATATGAGAGTACAAATCCTCTGTGCCCCTCCACCTCCCCAGACAGTCATGCTGTACAATCTTGGGACATAGGGTAAAGTGAAGGGCCTCTTCGGGCAGGCAGGTAAGTCATCAGGCCACTCCATGGGCCCTGGGAGACCATCAGCACACAGTTGGGCCCTTCCTCAGCAAGCAGCTCTGTGTTCTCAGCAGTATGAGTAAGCATTGAGGCCTC…	-3.80735	-1.5656		-4.89575	-4.44294	-5.62936	-7.02918		-6.14466		-3.82382	-5.70563	-3.19861
141	ENST00000649220.2	ENSG00000259248	lncRNA	4416	AGTGCGCGCAGGCGTGGGCAGCAGCGCAGCAGGCGCGCCAGGCAGTCGTCGGTAACGTGGCCGCAGCCCGAGAGCGTGACGGACGCCAGGTTGGGGCACCTGTGAGGAGAGTGCGGTGACCCGGGGCTCACTGGCTTGTTAAAGCTACCCAACCGCCCCATGGGACCGAGTGGACTCATTTACCGAGGAGGACTCGGGCCCTGCGAGGTCACTTCATCCTGGCCCAGGTACTGCAGCTCCAAATCGTGGGGATTCTGTAAGAGCTTGCTACCTGTTGACTGAGGAGGCCCACGAGTTGAGAAGAACTAGCAAGAGTGGTACAAAACTGCAGGTCATTGGGCTGGCCACCAGGTATTCCCACCCACCAGAAGCTGGCTGTTGTACTCACCCGGAACCATG…	0.579549	0.0780025		0.257496			0.145934	1.45664	2.44876				-0.733061		1.57347
142	ENST00000610494.1	ENSG00000278291	lncRNA	4412	GGCGGGTGCGGGGCGCGCGTGCACGTGTGCGTGTGCCTGCCGGGTTGCTGCGCCGCGGGCTGCGAGTGCTTGTGACCCGCCGCACCCTCACCCCCGGGCGCGCCATCCCTGCTCCGCCGCCAGCGAGGGAGCCCCGGAGCCTAAGACGCCCGGACCCGCCGCCTCGCAGACCCACCCTTGCCCCTGCGCCTCGTCATCCGCCCGCCCCAGCCAGCCCGCGCAGGGTCCGCGGCCCGCTTTTCCGCGAGAAGCCCCCTGTGGTCTTTCCTCGTACCCGGGGACTCGGACCGAGAAGCCGACTGAGCGAGGTCGCCGCCCGGCCTCACGGACACAGAGCGACTCTGCACCTTTCGCCTCCAGGAGCTGAAAACATTTTGTCACTTGTGCAGTGTACTCACC…	1.07662	0.971986	0.758992	1.79586	1.4172	1.5979	2.6972	1.25032	1.56131	2.87638	1.24923	1.75256	-0.169925	1.28011
143	ENST00000652153.1	ENSG00000176728	lncRNA	4408	TGCACCAGCGCCGGGTCGGAGAGTCAGAGGCCACCCTGAGATGGACCGAGATCTTCAGTTGGGGAGGCGCCTCCGGTGAGCTTGCGGCCAGATGCCCCCTCAGTAGTCCTCCGCAACAGGTGCCGCGCAGCCGAGTGGCGGGCTAGCATACCGCCTGCCCGCAATTCGGCCAGGCCTCGAGCCTGCTCCGCCTTCCCGCTGCGGTAGCGCCGCCGGGGAAACGCCGCCACGGGCTGCATGGGCAGCGCTCGCGCCCCGCCGCTGAGCCGCCGGGGAGCCGTCCAGTCTTCGAATCCCACCACAGCATGTTCCGAAGAGATGATTGGAAGATGGAAGTGGAGGGTTAAATAATGAAATGCAGCTAACATTTCGGAAAGTTTCTAAAAGTTGTACAACATG…		-0.573907				-1.55926		0.522522
144	ENST00000670882.1	ENSG00000229425	lncRNA	4401	GTAGTTGAAATAGATAAGTCTTGAGTCAATCAGTACATCTGTACCACATTCATGTGGCAAATGCTGCTTTATGGAGATGTTTCTAATACTGACCTACAATAATTCAGCCAAGATCACGTTTCTACTGTCTTCAGGAAATGAGAAAAATGAATCCAGGAAATTTCCATCTTTAACTATACTCTGTAAATGTGCTGTCCAATACACAGATAGCTACTGAGCACTGGAATATAGCTAGTCTGAATGGAGATGTTCTAAGGACGTGTTTGCTTCCCCTTCTGCCGTGACTGTAAGTTTCCTGAGGCCTCCCCAGCCCTGCAGAACTGTGAGTCAATTAAACCTTTCCTTTATAAACTACGCAGTTTCAGGTATGTCCTTAACAGTAGCATGAAAATGAACTAA…	-0.571157	-2.0	-3.58496	-1.42501				-2.38082
145	ENST00000508000.6	ENSG00000249042	lncRNA	4400	GGGCACTGGTGGCAGGGAAATTCGACTCCACAAACCACAGGCCTCGGCGGGGGAAGAGCCCGGCGGGCGCCAGCGAAGCGGAACCAAACGGAGCCGCGGCACGCAGGCGCAAAGGCTGGCGTTCGAGGTTCGTTTACGCGCCGCTTCGCCGTGCAGGTGGTGGCGAAGCGCTCCTCCGAAAGGTTTCGGAAGCTGGTGGTAGCTCTGAAGATAACGCTGCGTTAGGGCATACTGCGGCGGAGGATGGAACTCCGATTGAAAGCAGTTGCTGGAGTGGAGCACGAATTTCAACAGTTGGAGCCGCATGTTGAAGTGTGAGGCGTGAAAGGGTATGTCTGATATTTGCTTTAAAATGCTCCAGCAAAGAAATTAAGGGATGGATGAAGCAAAAGAGCCAGG…		0.804604	1.9102	2.13183	0.905482	1.25739	1.95431		2.07249			1.74526
146	ENST00000647108.1	ENSG00000223768	lncRNA	4397	CCGCAGCGGCTAGAGGTTCCATTGCAGACCCGGAGGCCGTGGCTGTGGTTCGCGGCGGTGCTGTCGCGGGCGCCCTGGCGCAGCCCACGCAGGGGCTCCTGAGGGGAGACATAAGACATCAGTCAGTACATGTGAGGTGTGCATTGGATTGATCCAGAAAGTCAGGACGACTCCAAGTGGAAAGGCCTCCAGAGACAGGAGACAGTAAAAGAAATGGCCTCTCTCCTCTGTCAGAGTGGAGTCCCGAGCTCCCAGAAATGCCACATGATGGACAAACGCTTGGGGGAAAAAAAAAAAAAAGGAGACCTCAGTCGGACACAAAAGCAGGAGCTTTAAAAGAAAAAATAAGAGATAAGTTGAACTTCACCAAAAAATAAGCGTTTCTGGTCTTTGAAAGAC…		2.01606		-1.53621	-1.30187	-1.93647	-2.28032	-1.96165	-2.4788	-3.37998	-0.630122		-2.7633
147	ENST00000655217.1	ENSG00000228971	lncRNA	4396	TATGGTTCCCATAAAGGTTCTGCCAAAATTCCCGTGGTTCTCACAAGAGCTCCTACCTCCTCTGTTCTTTTAATCTCCTGCTGCGGGTGGCAGACATGGGAGAGACAGGCAAGCTGCAAAGGGAAGTCGACGAAATAAAATTAAAGCCCTACAATCGTGTTCGTGTCAATGTAGATGGGGTGCCCCCCTCGGTTTGCTCACAGAGGTGGGTGTGAGATCCTACAGGACGGTCTGGAAGACATCCCATGGAAGGCACTTTATTTTGCCCAGAAGCTGGAGGAAAAGCAGAAGGGCGCTGAACACTGACTAAGAGGAGAGAGCGCACATTACATGGAGACCATGGTCCCCATACCAGAAACATGAGAGTAGAGAGAAGCAAAGCCAGCATCGTGGAGCCAG…		1.16992
148	ENST00000659078.1	ENSG00000224812	lncRNA	4391	GCCCCGAGCACGCCCCTCACTCCGCACCGGCCAATGGCACCGCCCCGTCCGCCCCGCTCTGGGAACGCCGCTCCAGCAGATGTGACATAGACTGGAAGTGATGGACCCAGACAACAATCAGAACCAAAGCACCAGATGAGCCACCTCAGCCACGTGAGCCATGCCAGCCACCCTACCTGTGACCCCATCTGTGGCCCCAGTTATCATGGAGTAGAGCCCTTTCTCTGTCTACAAAACCAACTTCCTCGCCCAGCTCATGGGAACACTTATTCTGTTGTATAGAATGAAGTGTTGCTTGATTCTAGAATCCTTTGTCCCAGGAATGGGGTCTGTAATTCAGGGACCTGTAGAAGTTCACAGTGTGAGAGGAATGAAGTGTCCAATCTGCAATCTGAATCT…		-3.58496
149	ENST00000428009.1	ENSG00000234948	lncRNA	4390	AGGCTGAGTTGAGGTGGTACTGAATTTATGACAAGCATTCAGCATTTTCTGTGACAAATATCTGTTGGACATCAATTATGTGCCAGACACTGTTCTAAGTTACAGCTCAGCTAAGACAGACACAAAGCCTTGAGCTGCATCTGAGTGAGAGCCCGAGCACCTGCCATATGTTGAGTGCTTGCTATCTGCCGGCACAGTGCAGAACACCTGTGATGTTAATCCTACAGAAAATTGTAGAAGGCAGGTGCTATCATTAACTTTACTTCTTCCCAGGTGAGGAAACAATTTCAGAGCAAGTTCACCTCACTGATGTGACAATGTACTTCAATGGACTTTATGGGGAACAAGAAGACATCTTCTCACTAGGGCTACAAAGTGCATAGAATGCATGTTGGATGC…											-0.530515			-1.63371
150	ENST00000567749.1	ENSG00000260423	lncRNA	4388	AGTTGGCCCTTAGATCATGAGACCAGCCTAAGTGCCCAAGGAAATGGAACAGCAGGGAGGGGGAGGGACATCACACCCACTATCAAAACTTCTTGTTAGTCTCTGGCTTCCACATCCTTCCCCAAAACTTCAGCCCAATTCACAGCCGCATTTTTCCATCTCTTTGCCATTCCTCCATGGGAGAGCTTTCTGTTGGTACAGGAATAGCTGAGAAGTGGGAAAGATCAAGGGTAGTAAGAGCTGCCCCCGATAATCTACAGAAAGCTTTGCTGGAATGAGGTTGTGCATCTCTGAACCTGAGCTAGATTTGTTGGGTCAGGGACCATACTTATTTACTGGCCCAAGAATTAGAAGAGGAGGTGTCTAAGAAATGCTTGTTGAATGAATAAATAAACAGCC…		-2.28157		-4.49185			-4.45943				-7.48382		-2.67243
151	ENST00000667308.1	ENSG00000258168	lncRNA	4387	AGAGGGACTCTGGCCTTGCAAGAGTCCCTATTTCCCCCTTTTTTTTTGCTTTTCACACAGTAAAACCCTGCTTTACTTCCCTTTGAGTCGTCTGTGAGCCTAAATTTTTGTGGCTGTGGGAAGGACAAGAACCCCATCTTTAGCTGAAATAAGGAAAAGTTCCGCAACATTTTTGGCACACACCCTGGGGGCTCCGGAAGTGGAATGCTGTCGGAACTGGACCTTGATGAAGGAAATACTTTCTGACTCATTGGAATTTGTTATAGTCAAAAACCCTCAACCCTGCATCCTACCATCCTGGGCTTGCACTGCAAGTTACATGATCCCTGAGCTGACCACTTTGGCTTGAATCCCTGGAAGGAGAAAGGAGAGAGAGAGCAACTAGTTCAGACACAAGCA…				-1.08269	-0.389001							0.0	-0.452732
152	ENST00000415801.1	ENSG00000226237	lncRNA	4387	TATCAACTCCATCTGTCACAAAAATTAAGGCTAAATCTCCTCTCCAGAAGCAGAGGGAGCCGGGGCTCCGACGCGCTCAGCGTCGGGCTGTCTGCCTCTCCCTAGAGGCCAAGTGAATTTGAAATGGCAAAAGTCACAGCCGGAGGCCCAGCACTAGGAGATTCCTCCGGCTGCGGGAAATCTTCCTGTACCTGCTGAAGCTGCTGCGTTCCTCAGAGGCGCTTGGTCTGCCGTGGGAAGCTGCACCTCTGCAGTCCCCAAAACCAAAATCAAACCTTAAAAGAGCCAGACTGAGAAGCCAGTCACCACGTAAGACATCTGGACCACCTTCAGACTCGCATGCTGTGAGGAAGCCCATGCTTACTATGTGTAGAGGATACATGGAGAAGGAAAGAGATG…												-0.485427
153	ENST00000429953.6	ENSG00000234394	lncRNA	4384	AAAGGAGCTGGCTCGCAGTCCCTGTCTCGCGGGGGGTGCCTCCCCCCACTGCGATGGGGGTCCTAAGAGCCGGGGGGGGAAGAGGGGCTGGCTCTCAGTCCCCGCCTCGCGGGAGGTGCCTCCCCCCACTGCGATGGGGGTCCCAAGAGCCAGGGAGGGAAGAGGGGCTGGCTCTCAGTCCCCGCCTCGCGGGAGGTGCCTCCGCCCCTTCCGATGGGGGTCCCAAGACCCAGGGAGGGGAGAGGGGCTGGCTCTCAGTCCCCTCCTCCCGGGGGTACCTCCTCCGCCTGCGATGGGGGTCCCAAGAGACAGGGGGGGAAGAGGGGCTGGCTCTCAGTCCACGCCTCGTGGGGGATGCCTCCCCCCCCTGCGATTGGGGTCCCAACAGCCAGCGGGGGA…		-2.0											-3.32193
154	ENST00000586922.2	ENSG00000268573	lncRNA	4382	AGCAGTGCCTTAGCCAGGGACCTGCTTGGCCAGCGACAGATCCTTTGCTGCTCTGTCTGCCGGTTCTTGAGATGGAGTCTCTCACTCTGTTGCCCAGGCTGGAGTGTTGTTGATGGCAACAGTGGGCCATCTGGACCATCTGGAGTGGCCACTGCCAAGATGCTGGCTGCAGCCAGGAGGCTCTGCCCATGCTGTGAGCTTCACAGAGCCAGAGGGAGCGGGGACAAGCAGGAGCCCAGCTCCTTCCAAGTTGGCGGGTGGGAGCTCCCCAGGCATAGCTGCAGCTGCCCAAGTCATGGCTGCTGGCTGAGCCTCCCTGTGTTCTTGGAGACCAGGAGCAGGCAGGAGCCCTGCTCTCCTGGGTGCAACTGCAGCCACCCAAGTCCTTGCTACAGACCG…	0.152003	0.0230836		-1.63322	-0.672835	-1.21978	-0.5603	-1.20732	-1.18688	-1.45896	0.644905	-1.03953	-0.0713388	0.0722561	-1.31411
155	ENST00000656954.1	ENSG00000231764	lncRNA	4377	ACATCCAGGTGGTAGAACCACTTCTCTTTCAAAGATGGACTGGGGAAAGACATTAAGTTCGGAGCAGCCCAAGGCTGCGGATCTAGCCTTTCTCCCTCCGGTCTCCAGACCCACGCAGGTTAAGGCAGCCAAGCAGAGACAGCGGAGCCCCGGTGCGTGGTTCAGGCCTGGTCAACAGGTAGGAGGGCCAGACTGGGGGCCAGGCACAGAGGAGGGCAGGCCCGCCCGCACCGGCGTCCAGGGTCCCGGGTTCCGGGTCCCGGGACTGGAGGAGGTCGCCGGCAGCCCGCCCTTCCAGAGGCTTGAGATTGGGTGGACGAGACCTGAAGATCCTCTCGGTCTGGACCCCGACTTTCGATCTGCTTAGAGACCTAAGCCGCGAGCCTTTGCCCACACGGA…		-4.0		-1.75803	-2.37304				-1.58496	-2.60881	-1.16667	0.514573
156	ENST00000519692.1	ENSG00000253837	lncRNA	4374	CTCTCCAGGAACAGATGTCCTGCGTTCTAAATGAAGAGTGCAGAGCCCACAGCAAACAACTGTCCCCAGCAGCCCGGATCCCTCTGACATCAGCCCCCAGGAATGTGCTGCAGACCCTCTAGCACGTTCAGGCCTCCCAGGGGATACCCTCCCCTCCCCTCCTCCATCCCAGTGTTTCACTGGGGACAGGCCTCTGAGCTGCAGACGGAGGCCCACGGAGGGTGGAAGACAGCCCACCCCGCTCCAGACCTGGAGACTGGAGGAGTGACTGGAGTGAGTGAGGCAGCCTTGAGTGGAGTGGAGCGGGAAGCCTGCCTGTGAAAGAGGCAGCTAGGCCAATAGCTGGACTGTAGGAAGAACACGGAGCTGGACTGATTCAACCAAGAGTCCTACCGACCG…						-1.47969					-1.1362	-1.60942	-1.46778		-0.308838
157	ENST00000664922.3	ENSG00000234171	lncRNA	4368	GCCCCTGACGAGCCCGAACTCGTCAACTTCCTGTCGGTACTTGAAGAAGCGGAGCCAGGGCTGAGATCCCGAAGGCGGGCGAGGTCTGGGATGGGGCGGGGCCTATGGGAGCGGGGCTGAAGCCCTGGGCCCGGCAGAGGAAGGTCGAGATGGACCATGTTGGGCCCCTTCTCTCCCCGCCCCCAGGCCGCAGTTCGGGGGCCACGCCCCGGCGTGCTCGGGTCACCGCGGGAAGCCCTTGAACCCCCTGGCGCCCGGCACCCACGTGCGGTAACCGCGGCTCCTCGAGAGCTCCAGGGATGCGGATCTACAGTAAGGGCTGTGGCCAGATGAATGAATGCACATTTTTTAGTGGGCAGAAAGATGTTAGAATTCATGAATTAGAATAAGCACAAAGGA…	2.18489	1.20109	2.11283	2.14648	2.16607	2.06808	2.20454	0.450357		1.21019	1.11613	1.75161	1.94147	1.82626	2.37362
158	ENST00000499642.1	ENSG00000246145	lncRNA	4366	AATCCGGGCGACCAGAGGAAAGGCCGGCAGAGGGCGGCAAGACTATACAGTGCCCAGAGAAAGCAGGCTCTGGCCAGGCGTGGTGGCTCACACCTGTAATCTCAGAACACTGGGAGGCCAAGGCGGGAAGATCCCTTGAGACCAGGAGTTTGAGACCAGCGTGAATAAGATGGGTGAAAATGCTGTGATACCTTTCCTCAGCCCTCAAAAGGGTCATGGCTGCCGGGAGTGGTGGCTCATGCCTATAATCCCAGCACTTTGGGAGGCCGAGGTGGGCAGATCACCTGAGGTCAGGAGTTTGAGACCAGCCTGGCTAACATGGCGAAACCCTTTCTCTACTAAAAATACAAAAATTAGCCAGTCGTGGTGGCGGGCGCCTGTAATCCCAGCTACTTGGGA…	-0.321928	-0.321928	-1.58496	-2.22239			-2.84435						-2.70044
159	ENST00000434707.1	ENSG00000224715	lncRNA	4364	GCAGGGCTGCTCCCTCAGAAGCACCAGGGAGGATCCTTCCTGCCTCTTCCAGCTCCCAGGGGCTCCAGGGGTTCCTTGGCTGGTGACGGCACCATGCCATCCTCTGCCTTCTGTGCACACAGCCTTCTCCTCGACTCTCTCTTCCATTGATAAAAGGGTCTTGCTCTACCACCCAGGCTGGAGTGCAGTGGTGTGATCTCAGCTCGCTGCAACCTCCACCTCCTGGGCTCACACAATCCTTCCACCTCAGCATCTGGAGTAGCTGGGACTACAGGTCAGTCCTCTGGGCTCCATCTATAAAACAAATGTTTGTCATCCTCCGGGAAACAGAGCACATCTAACAGAGGCAGGCAATTCCTGGAGCTTCTTGATTCTGTTCAGCAGAACCAGGGCCCCAGC…													-1.58496
160	ENST00000635680.1	ENSG00000227115	lncRNA	4363	TTGCTTGGGTGAATAGAAATGAAGAAACACAAAAGAAAGCTGCCAATTGGATATGGGTATTGTAGCTGAAACGTCTTGCGAGCTGAGTCAGGGTCGGGGAAGCTGTGATGGCAATGAGAAGTCAACACACTGAGGATGGAGAGAAAGAAGATGAGTCTGGGAGAGAAAGAGAATGATTCTTCTGGCCGAGGGAAAGCAAGAATATCTGTTCCTGCAACTGCACTGATTCTAGAAACACTCTCTATTCGAACTCTCATGAGATGAAAAAACTGAGGTATAGGATGATACAACTGGGCCAGGCATGGTGGCTCACATCTGTAATACCAGCACTTTGGGAGGCCAAGGGAGGAGGATCACTTGAACCCAGGTGTTTGAGACCAGCCTGAGAAAAACAGGAAG…		-1.10692							-4.12199
161	ENST00000663272.1	ENSG00000215374	lncRNA	4350	GCGGCGGGCCGGGTCTCCAGGGAGGACCTGAGTTTTCTTCACCCATGGTCAGGGAAGCGCCATCGCCCTGGCTTTGAGGCTGGGGCCTCCGGGGAGGTTCCGGTAGGGGCTTTGAAGAGGCCGCTGTTTTTGCAAGGCCGAGACGGCGGGCCCTGCGCAGGCCGCCCTATTCCGCGCCCTCAGGGCGTCAGTATCCGCCTGAGGCCGGATACCCCCTCTGGGCCCGGATGCCCCCGCTGGCCCCGGAGCATCCTCGGCGCTGCCCTCCCAGAGCCCCGCAGAGGCTGAGGTGGCGCGGGGGCGGCCCCGGCTCCGCGAGAAGCGGCGGCAGCGAGGGCTGGAGGACCCGGGCTACGGGGCTCCGGGGCGTCTGGCCTGGTTGGGACTGAGCCCATCCAG…	0.678072	-0.643856				-1.76553	0.888969		-0.387023				-1.41504		0.0584167
162	ENST00000665787.1	ENSG00000225746	lncRNA	4348	TTATCCTTCAGATAGTGATTTCTCAAATGTTTTCCTAAAGGGAAGATGATAAACACAGATCATGGAGGACTGTTTTATCTGTTTGTGATCTGCCGTCCTCTGTGAGCCTCAGGATGGATGTTTGCCAGCCGATTCCATGGTTACAAGCTCTATAGCTGCATCTATGTGTTAGGAGCATGAAGACCAATAATGGATGCACTGAGCTGATTATGAATTTAGCCCTGATGAAGACTTGTGTTGCTGTCATGATATGAAAGATTCCAGTAATGAACGCACTTGAGTTGATTCAAGCACGCTTCCATGGTCATGAGCTCTGTGGTTGCATCTGTGTGTTAGGAGCATGCAGACCAATAGTGATAATCTCGAGGTGATTTATGCATTCTTCCATGGCCACCAGCC…						-3.49872					-2.16506
163	ENST00000654228.1	ENSG00000198590	lncRNA	4344	TTTTTTTTTTTTTTCCTGGTATTGTATATTTTAGTTCTAAAATTCCCACTTGGCTCTCTATAGCTTCCGTTTCTTTGATGAGAATTGTTTGTTTGTTTCAAGCATGTTTGTAATTGCTCATTGAAGTGTTGGTAGGATAGCTGCTTTAAAAAATCTTTGCCAGATATTTCTAACATCTCTGTCATCTTGGTGTTGGTATCTACTGATTATCTATTTCCACTCAAGTAGAGATTTTCCTGGTTCTTGGTATGTCTAGTGACTTTCAACTGAAACCTGAACCTTTTGGATATTATGAAACTCTGGATCTTCTGTTTTAGCTGGCCCTTTTTGACACACTTTGACGGGGAAGGGCACCTAGTTGGGGGCACACCATTACTGCCAGGTGAGGGCAGAAGTCTA…		-1.49185		-3.2276					-4.37504			-3.26679	-2.88906
164	ENST00000659329.1	ENSG00000241316	lncRNA	4330	CCTGCGTCCCGGGGGCACAGGCGTTCTTAAGGCTGCAGAGCCCTGGGTCCCCCACCCGGCCCCGGTTCACTTTGAGCGGTCCCAAGGCCTGAGGGCCTACTGTCCAGTCCCCAGGTTATCGTCCTGAGCAAAGACAGACCCCGAGCCCTGCGGTCTTGGGGCTCAAACAGTCCCTGGATGGCCAAACAAGCAAATATTCGCCATGGCAGTGGGTGCTGGAAGGGTGGCTCACGGAGCTGACGCCCTCCGCAGAGAACCGTGGTCTAGTCCTGCGGTCACGAGGCCTATCTGGGACAGTGGTGTTTGAGCTGAGACTTTAACGAATAGAGACAGGTGAGGTTCCTGCAGCCCAGGGCTTCAGCGTGAACAACCCCAGAAGGAAAAAGAGTGCTGTTGTTA…	1.33015	-1.94937	1.13616	0.814285		0.959923	0.934905		1.56112			1.27353
165	ENST00000605270.6	ENSG00000271538	lncRNA	4320	GCACCGCGCCCGCCACCGCCCTGGCAGCCCGACTTCCTGCTGGAGGTTTCCTGTGGCTTGGGGCTCCGCCCGGTATGGGGAAAGTTTAAGGCGGAAGAGCCCTCGTTTGTCGGCTGCTTGGGAAGTCTGAGGATTACTGGGACTAACAGGACTTCAGCTGGGGCTTCAACGTGTGGTGTGGGCTTCCTGACACCACGGCCACTGGTTTCCAAGAGTTTCAACAATATTTTCATCATATTTATTGAAGGCCTCACTGACAGACTTCTCAAGGCCCCTCTACCTTCTATTCGCTGCCTGGCCCCAAAGCCAGTGCCACACATTTTAGGTTTTTAACTGCAGCAGCACCTATGATGTTTCCAAAATCTGTATCATTAAAGTTTGATCAGAGAAGCAAAACCA…												0.485427	0.81139
166	ENST00000607434.1	ENSG00000272356	lncRNA	4315	TTTCTGTATTCCGGGTTCTTGCCTTGGTGTACCAGAAGAATCCGATCACCCGTGGGCTAGGAGAATGAGTGCAACGTTTTATTGAGTGGAAGTAGCTCTCATCTGATGGTGGAATCAGCAGGGAGATGGTTTTCCCCTGGAGTTGGGCTTCTAGGTGGCCCCGTCTCTTCTCTGACTGCCCTGGCCAAACTCCACCTTGTCCTGCCGGTCAATGGCCTGCCAGCATGCCAGTGCCTCTCGGTGTGCTGTTCTGCTGGCGTGCTCCTCTTGACGACCAGCTGCTTGGGTCTTCCACCGAAGTGTTCCTCACAATGTCCAGCCGCTCGTGTGTCTGCCCACTAGGGTCTCGGGTTTTTATAGGCCCAGGATTGGGGCATGGCAGGCCAAGGTGGTCTTGGA…		-1.1375		-2.03148	-2.80735	-2.76553	-3.48727	-1.3599	-4.68182			-3.49985	-2.70487	-2.75899	-3.71425
167	ENST00000658453.1	ENSG00000235513	lncRNA	4313	GTCATTGTTCAGGGCACTCCCCAGAGTTCAGTGGCAGTTCTGAAAGGAGGAGAGGAAGTGGCTTACTCTGGGTAAAAGACTCCCTACTTCCTCAAGACTAAAGAGGCCTCCTCCTGGATTTCCCGGAGCTTAGGGACGTGGTGTGAAGACAAAACAAGAGTGCTGTTGTGGGCTCTGCTCTCCCGGCCTGCAGGCTCCACACGTCACAGCTGCTGGATATTCGGTTCTTGCGCTCAAGCCCCGCCCCTAAGGGCCTTGCCCTTCGTTCTGGCTTTTACATGATCCGCATCGAGGAGCCTTTTACAGAAGTGGCTCCAGGAGCATCCACATCTGCCTCTCGGGGCCCACGGGGCCCAGGCCAGCTACAGAAGCACCCTGCTTTCCATGGGAAAATGCTGC…		2.0		-3.27302			-1.87447		-0.584962			-3.05889
168	ENST00000654673.1	ENSG00000236449	lncRNA	4313	GGCTCTCTCCGGATGAGGTGTCTCTCCTGCTGTGCCCCCAGGGCCTGTGTTTTGGAAACTCCAGCAAGCCAGCCCAGCAGGCCCTTTCGGGTGAGGAAGGCACCCCAGGAACTACAGGTGCTCCTCAGAAGAGTCAAGAAAGAGGGGTCAACTCTAAGCCCCTGAAAGAGCCCGACTTTGCATTTCTATTTCACAAGCTTACAGTTCTGAGTAATTGTACTGGAGGGCTGTAGAGCCAAAGGCAATTCATGTGCAAATCTAGGCTTCTTCAGGCGTGAGATTTCATCCGGTTTACACCAGATGACCTGCCTCTGTCATGTCTCACTCTGTCTGCAATGAAGGAGGAGAAAAATCTGCGCCTCTTTCTCTCAAGGGATACTTTGTCTCTGGGGTACTTTC…		2.0
169	ENST00000670302.1	ENSG00000236778	lncRNA	4305	CAGGATGGTCTCGATCTCCTGACCTTGTGATCCGCCCGCCTCGGCCTCCCAAAGTGCTGGGATTACAGGCATGAGCCACCACTCCTGGCCTATACGTCTTTTTAGTGGAATATAGATACAGAAGAAATAAGGTAAATTAGATCACTAGGAGTTGTAGTGAATGAAGTCAGAGAATATATAACTTCTCTTTTTGCACAAAAAAAGATAAAGGAAAAACTCTAATATGTTTTTAGGTAGAAAAAGAGCAAGGAAAAACTGAGGCTGTGAGAAAGGTATAATTGGTATGGCAGGTCTCTGGAGCAGGAGAGGACAGGGTCAGCTTCATAGATGGGGTCATTAGGATGTGAAAGATGGAGCAATGACTTCTCTGAGACCAGAAATAATAACAAGAATACAAGC…	-0.169925	-0.340159		-1.21948	-0.873323	-1.5645	-2.08122		-1.6843			-1.63227	-2.117	-1.78404
170	ENST00000629295.1	ENSG00000281392	lncRNA	4300	GGGTAGAGGGCAGCAACCGACTTGTGCGAAAGGAGGGAACGTGTGGGTCTGCCAGGGTCCTGCAGGGGGGATGAGACCCTCGCTCCGCTCCGGCGATCCCTTCGCTCTCCACCCTCGGCCAGCCCCTCCTGTCCTCCATCAGGCCTCGCTGAGGATACCTCCTGGGTTCCAAAGCGCGAGTTGAACCTGAGCTTGACATTCATTCCGTCTCGTACAAAAGCCATGCCTGCGGGGAGAGGGAGAAAATTTCCTACAGGAGCCTCAAGACTGCGTTTCAGGAAGCCCTAGGACCCACTGATCCTGCAGCTGCGCCTCTCACTCGCCTCAGGCTTTGGTATCAGGATGATGCTGGCCTCATAAAATGAGATAGAGAGGATTCCCTGTTTTTCTGTTGATTGG…	-1.07529
171	ENST00000507062.6	ENSG00000237125	lncRNA	4291	GCCGAGGTCCTCTTCCAGGATTGGCTACCTCCTCATAACCATAAGATAATTAAAACTTGGCGGGGGGGGGGGGCAGGGTTAAAAAAACTTTTTTTATCAGTCAGAGGATAATGCAAGTGTTTAACAGATGCTTCACTATTAAAATATTTTCCCCCCAAGTCTCAAATATTGAAGAATCTCTAACCAGGGACACCAGTCCCTACGAAGACCTTGGGCGATTTTGAAGTGCGGGCACCTCGATTCCCCGAATCTGTAGTGTGGCTGGTATCGGTGTTCCCCTGGTTTAACTAGCCTGTTTGAAGGCACAGATCATTCATGGGGATGTATAACCGAAACCAGTCCTCTCCACCGCCTGGGGATCTTCACTTTCGCAGTCTACGACTGCCTGTGACTCCAGAA…										-6.82725	-0.94843	-1.61752
172	ENST00000656613.1	ENSG00000242808	lncRNA	4289	GGGGACGCGGAGGAGAAGGAAAGTCGCTCAAGCAGTGGACAGAGCGGAGAAAGCGACTTCGGTGAATGAAGGAGGGAAGAAAGGAGAGACAGAGAAAATATGGATTTCCTCATGGTTGTGATTCCTCTTCACTCTTTTGAATTTGGAAGGATGGCATACACATCTGAAAAATACCACTACTTCCTTCATTGGACTGCAAGGTATTTCTGTTTGGAAAAGTAATGGAGTCCAGTCAACTTCATTGATCGCCAAGGACTGTCAAAATTATAAAACTTGCTGTGGAGCTCTGACATGCCAGAAGCCGCTAGAAAAAGAAGTTTGACATTCAGAAACTTATCAAGAGGTTCTACTCTTTGGATAGAGACCAAAATCATACTTTGAATGATATGCAATGCAAGA…		0.839064				0.399407	-2.64386					1.0
173	ENST00000639316.2	ENSG00000263745	lncRNA	4286	ATTTTCTCAATTACCCTGACTGTGCTAGATCAAAAATGGCCATAAATTTTTTTCAGCCTCTCCCATGAAAAGCTGGTGTGCCTTTCTCCTCCCTTCAAATCTGGGCTGGCTTTGTAAATTGCTTTGACCAGTAAAATGTAGTGGAAGTGATGTATGACTTCTCAGCAAGTTCTTAAGAGGTCTTGCAGTTGTTGCTCCTTTCCATTTGGAATGTTTCTCCACCATACTACAAATTGAGCAGTCCTGCCAGATTGGCTGTGTGGAAGAGGTAATTAGCGTTGGTGTTCATCATCTCTACGGAGTCTTTGCAGTGGGGATGGTTTGAGTGGGAACTGGCAATGTGGCAGTTAGCAGAAGTGACTCTCCAGGGGAGCTAAAATCCATGTATTTGGGCACACA…		1.80735										0.14439
174	ENST00000568885.2	ENSG00000260816	lncRNA	4284	AGAAACACAGCCGTTCACTGAAGAGGATTTGAGTGTTGTCTCCTCTGTGGGGTCAAAACATCATGCTTCTTTCTGTTCTGCCCCATGGCAGTGGTGACGATGGCCTAGCTTCCATCCCGTAGCTTCTTGTGTTTTTCTATTCCACCAGTCTATCAACCCTGTATTTGTTGTCAAATTTACACTGTCCACAGGCAAAGATCTATTCTCCTTTAGAATTTAATAGGAGGGTTTGGAAATGATGCCATGGAAACCCTGAGCAGCTTGGCAATGCTGACCCCAAATGAGAAATAACTATCATTGGTGTTTTCCTTCTACTACTATTATCTTGCCCATTGATCTTCAAAAAGTTCATTGGTCAAATTGATTGAGGAACGCAAGACTTAAATGTAATATGGCTCT…							-5.58496
175	ENST00000457356.9	ENSG00000235531	lncRNA	4284	GCCGACGAGTTGTCACTGGGCGAGGCGTAGCTGCGCTCTACGCCGCGGAGGGGCGGCCTCTTGGAGGCGGGGACCGGGTACTCCCGCTGCAGCCCCCGAAGCTCCATCTCCTCCGGATCACTCACCGAGCCCGTGGACATCCCGTTGTCCCCCTTGCCCACACGCGTCCTCTTTCCTCCCCCCTGGCCAGTCTCGCTGTCTCCGCCTTCCGCTCCCTGGCGGAGGCGGAGGCCAGAGAGCGCTCCAAGGAAGACTAAAAACCCAGGCCGGGAAGCGCGGGGTGAGAAAGCGAGGTGGGTGGCGAGAGCGTGAGCGCCCCTCTGCTGACCCCGGGGAGCGTGGACTACGAGTTGGCGCCCAAGTCCAGAATCCGCGCGCACCGCGGAAAATATTTGCAAT…	1.45726	-1.65535							0.932886			1.01917	-0.0982193
176	ENST00000529902.2	ENSG00000214900	lncRNA	4279	AAAAAATCAAGAACAGAAGTCTCTCAACATTTAAGTTTTACAAACAAATAGAATCTGAGCCACTGGGTTAAACATGACAAACGACACACAGTAACAAATATTGAAGACATCATAATGCCAAAGCAACAGAAGCAGCACCAGAAATGTTGCTGAGGCCACCATTTAATTAACGCAAGTTGAACATATGGCTTTGGTTACATGTGGTTCCAGGCCAGAGGCATGGAAGTCAGTGTTTGTGGGAAAGCCAGGAGGAAAAGCTCCTCTCCCCACCTCCACCTTGTCACTCCAGGTTCTGGTGACCCCATCTCGGGACACGGCCTCCCATTTCACTCCTGCACCAACCCCACTCTTGTAACACTGCACATGCAAGATGTGAGCATCTTCAAAGTACGAATATTG…	1.58129	-1.34395	-1.19614		0.202987		-0.392317		-0.334419	0.407124		-0.655554	-1.1416
177	ENST00000508517.2	ENSG00000249249	lncRNA	4277	AGTCAGCCCGCGGCTTTTCTGTCTTCCTTTCTGGCCCAGCGAGAGCGCCCAGGGGGTGGGCGTCTTGCCCCGGGCGTCGAGAGTTTGGGGCCGTCCCGTACGCGGCGCGCCGCAACCCAGTCCCCGCGACCACAGCAGCCTGCTCCCCACCGCGCTTGCAGAGCCCGGACGCGCGTGAGTCGGGGGCCCGCAGAGGCCTCACCCTTGGAGGTCGCCGCTTGTCAGGCCTGACTGCTGTTGGCGCCCACCCCGCCGCCCCCGAGGGGCCGCTCGAGGCCGGACTGCTGCTTTGCCGTGGCAGGCCCCACCCGGGACGTGGCGCTGCGGGCCGGGGCGGTCCAGCTGCAATCCCTACTCCCTGCCAAAGGAGAACCCAGTTACTGAACATCGGATGAGACC…													-0.08092
178	ENST00000508281.3	ENSG00000250159	lncRNA	4275	AGCCCCCAGCTCCTCCAGGGCGGCGAGCTACTCGACAAGTCGTCAGCGCGGCTGCGCCGCAGGAGCCCGGGAGGCCTTTCGCCCGAGGCGGGCTGCGGGCTGCTGGGGTCTGGTGCGGAGGGCCAACTTCTGGGAATAACCTGGCTGTGGGCTTAAAAATCGTAGTCATTCATTATCACGGGCTTCTCTCTCTCGAATACCTTTAACATTTATCGCCTTGTTAGTCTCCACATCCACCTCCGTGAAAGAGATGGAGTCTCGCTATATTTCCCAGTCTGGCCTCAAACTCCTGATCTTAAGGGATCCCCAGCTCAACCTCTCCCAGCAGCTGGGACTACCGGGCTGTCAAATTTACATTAACTATGAGAATTAAGCAGGAATTCTCAAGGGTCTCTTTGG…					1.14368	0.475338					0.28273	0.309509	-0.257408	-0.484268
179	ENST00000653743.1	ENSG00000225791	lncRNA	4275	AGGCCCCGGAGGCAGCGAGCGCCCCGGGGGTGGCCGGGCAGCCGGATGCTCCCGGGGTTGCGGGCTGTGGCCCCGGGGGCTGAGGGCGGCGCGGGTGCGGCGGAAGCAGGGAAGCCGCGAACCGGCCTTCTGGCTGGCCACAGCGCCCTGCACGGACGATCAGTGAATGGAGATTACTCAAGTATTTATCGAGAACTTGCAGTGGGCTAGGCACAGTTCAGGTAGATCAACAAACCGAAAGACCCTGCCCTAGGGGAGCTTTCGCTCCAATGCGGGGAGAGGGTGGATGATTGCAGTTTTGCCCAGTAATTTTTGGGACCCTCATGCCACCATTAATTAGCTACACACATTTCACCGAAAGTCTACCTTACATATTAATCAGAAGAAGTGGAAGAATAA…		-0.393011		0.17957	2.17486	0.787151	0.207595	0.190606	1.45121		1.7089	0.081542	0.351074	0.553392
180	ENST00000683260.1	ENSG00000204876	lncRNA	4272	GTGTTTTGGGTGCCATGTTGTCATGGAATTCTAACTCATAGAGGGAAAATCCAGCTTCCGAGAGCAAAGTCCTTAAAGCAAAGTCCTCACGGCCATTTATGGAATTGTCCAGGCTCTAGAACGTCTCACTTCTCTGCAAGGATCTGTCCGTGTGTCATGGAGCACCTGGAGTGTTCTGTCTGGAATGCTGGCTGGGAGCCTTCTCCTGGCATTTGAACGAGGGGCAGCTGTGTCCTCTGTTTGCCGTGTAAAGAAAAGAGGACAGAGCTCAGAGGAGATGAACCCCAGCAGAAAGGGGTGCTTGACCAGCAGGAGAGAAGATAACCAAGAGGGTCTGTGGGTGTCTCTTCTGAGCTACACCAGTTTCCAGGTTACCTGGGACCATGGATAACTCTCAGA…				0.345857	-0.430634	-2.0
181	ENST00000448963.5	ENSG00000232229	lncRNA	4272	GTTACCAAACGGTCTCCTACAAAGGCAGAAACCGTTTAAATATTTCAGAAGGATTGATTTTCATTTTGCAAATATAATACTGGTTCATTTTCTTTCTCTTCCTCCATCCATTCTACTATTGAACATAAAACGTGTCAATAGTATTGTAGTTCAGCATGTATCTCAGGATATTAAAAGGGCAGTGTGACTCAGCTAGAAAAGGATGAACTTTCCCCAAAGATAAAGTGACCTATGCGGTTTGGCCAAAAGATATATCTATGCCAGATTTGGGAAGCAGAAGTGAAAGAGTAACCGTTACTCTGTGTAGCTGGTGCGGAAGGAGAGAAGTGTAGATGTACTGCTTGTGGGCTCTAGCTTGTCCTCGCCTGCCTCTGTCTTGACTCCAGCTGGTGTCCTTTT…							0.667425
182	ENST00000637046.1	ENSG00000234323	lncRNA	4266	ATACAAACACGCCCACAGAACCAAACCAAGCGGACAAGGCTTCAAGGAGAGCTTCTGGGCGGCTCATTCCCGCGGCGAGGCATATCCCTTGGCATGGTGCCACTGCAGCCCAGCTCCCAGCCCCCCCGCCATCTGTCATCAGCGCTCTGCCTACTAGATTACAAACTGCCCAAAGAATGTCTCACAGTGGCAAGGATTCGTTATCTGAAATGCGACTATTATGGTCCTGTGGCATTTCCCTCTTTGCTCGGCACCTCTCCCTATTGCCGCCATATGAAAAAGGAGGTGTTTGCTTCCCCTTCCACCATGATTATTATAAGGTATTCAAAGGCCAGAATCATGTTCCCAGTGCTGCTTCCTACTGTGCACTCTGATGGTATTCAAAACTTGTTTGTTGAT…		2.0					-0.5025						-0.239291
183	ENST00000605896.1	ENSG00000272374	lncRNA	4261	GAGATGAAGTCTCGGTCTGTCACCCAGGCTGGAGTACAGTAGTGGTGTGATCTCGGCTCACTGCAACCTCTGCCTCCCAGGTTCAAGCTATTCTTCTGCCTCAGCCTCCTGAGTATCTGGGATTACAGGCATGTGCCACCACACTTGGCTAATTTTTGTATTATTAATAGAGACATGGTTTTGCCACATTGGCCAGGCTGGTCTCGAACTCCTGACCTCAAGTGATCTGCCCGCCTTAGCCTCCCAAAGTGCTGGGATTACAGGCGCGAGCCACTACACCTGGCCACAGATTTTTTAGACCCCTCCTACAGCCAGACTTCTCCCACCATCTAACTAACCCCTCTCCCTTACCTCCCTGCTCACAATGCTTATCCCTCTCCAGCAAAGAGTCTCTGCTCT…		-1.848		-5.45213		-5.39661	-6.3837			-7.92184			-4.40372	-3.60759
184	ENST00000562624.2	ENSG00000225930	lncRNA	4260	CCAAACTGAAGTTGCTGGCGTCTATCTTCCACGAGAACCAGGAGGCTCAGCTGCGGCTCACGCTCCACTGCAACATGAGAATGGGACAACAGAAGAAGTGACTTCAGAGGAAGAGGAAGAAGAGGAGATGGCTGAAACATATAGGAGGTCCAGGCAGCATGAACAGCTCCCTGGTCAGAGACACATGGATTTGCTCACTGGTTACTCAAAGCTGATTCAAAGCCGATTAAAGCTGCTGCTTCATCTGGGGTCCCAACCTCCAGTGGGAAAAACATTCTTCTTTTCCTGCTGGTGTCACCCACTGTTCCACGGATCCAAAACAACACCCAATGTTTGGTACAAATTTAGTGAAACAGCTCTTTCCATTCTTAACTCATGCCAAGCATCTCAGCTTGGGGT…		-1.22239		-1.76818		-2.58496				-1.06999		-1.54057
185	ENST00000654622.1	ENSG00000203808	lncRNA	4254	GACTCGGTTTGAAACGCCCGCTTATTTATTTTCTTGTCGCCTCGCTACAAGATTCTATCCTTGTTTGGGCATGAGTGGGGGGCGGCAGTCTCGTGGGACCGGCGGCATTCGTCGTTCCTCCTTACGGGGATAATTCGAGAAGTGCGGTCCGGGTAGGGAGAGAAATCAGGAGAGAAAATGAGAAAGAGAATCCTCGTTTCCCCTCAAAGTTGGACGACCCACTCGTATATCTCCTTTTTGGGAGATTCGCCCATAACTCAGCACAAACAGGGAATAGCCCGGAAAGCGCGCGAGTTCCCGTCCGATTGTGGCGGGGGAGGCTGAACGTTTGGTCCACACGGGTGCAGGACGCGGGGGTCAGGCCTCCTGCTGCGGAGGAAGAGGGGGAAGAGGCCGCGC…		3.58496				-1.0						1.11247
186	ENST00000663158.1	ENSG00000253741	lncRNA	4254	CCCAGCAGCGCGAGACCCTCGCCAGGCTCTGAAGACGCGGCCTGGCCCTGGCCGTTCGGCCCTTCGTCTGAGCGCAAAGGCTCCAGCACCTCCGCGGCCGAAGCCGCGGGACTTTTCGTGGAAAATGGGACCCAGCCCGATCGCCAGCGGCGCTGCAGCGGACTCTGCGGGAACCTAGCTTCTGCTCCAGGACCTCCAGGGCCACCCCAGCTCGCAGGGCGTTCGCAGCGGCTCAGGGCGAATCACGCTCATGGTCCCCGTGCGCATTTTCAGCCCCAGCCGGGGAGGGACCCAGAGCTGGAGGCTTAGCCCTGGAGATACCGGTGAAGATGGATGAATGAGAAACCAGTTGGAGCTTCCAAGGCCTGTCGTCCATCAGGAGAAGCAAAAGGTTTTATT…	-1.23266	-0.584962			0.292782	-1.152	-1.96897	-0.326981		-1.1964			-0.584962
187	ENST00000670070.1	ENSG00000236432	lncRNA	4250	GTGGTCATGTGACGCGGAAAAGGGCGGACGCGTGGCCCACGCACTGGAACGGCTCCACGAGTCTGTCACCCAGGTTGGAGTGCGGTGGTGTGATCTTGGCTCCCTGCAACCTCCACCTCCCAGGTTCAAGCGATTCTCCTGCCTCAGCCTCCCAAGTAGCTGCGATTACAGGCACCCACCACCATGAAGAATGGCATTTTTAAAAGATGGCTTTCTTAAAAAAGGATACTCAGTTGCTCTTCTACTCATACCAAGTCCTGCAGACACATTCTGGGACTGCACCTTATGAGTGCTGCTCACTCTGTTTCCTGCAGAAGACATACAGAGCCGTTCGCATAGAGTAGGGCCATGATTTTGATTCAGCAATTCTTCAAACCACTGATGCTGGTTGACCATTTG…		2.01886				-1.68589							-2.45457
188	ENST00000660974.1	ENSG00000223969	lncRNA	4248	GGGGACAGCGTGTTGGGCTGTGGGGAGGTTACCGAAAGGAAACGGGCCGAGTCCAGTTGTTTGAGCGGTTTTCTCCTTCCACGAGCGTGTGTGAAAAAGCGCGGAGTTCGGTGGAGGGCAGCTGCCAGGACTGCCTCCTGGACTGGGTGCGGTAAGGCCTTAGGGATGCATTCAGATGTAGGGTGCCTTATTTTGGGCCGAGAAAGCTGTCAAGTGAAAGATCCAAGGGGAAAGGTGGGCCTGGATTTTTTTGTTGTTGTTTGCGGTGGGTTTTTTGTTTGTTTTGAGGTCAAGTGCAGAAGCAGCGGAAGCTTCAACTGTAACCCTCCAGAAGGCAGGGATCATGCTGTTTCCCTCATCCTTGTCTCTGATCTTGGTGACACATGTAGGTGATTTCTG…												3.04204
189	ENST00000650063.1	ENSG00000233290	lncRNA	4247	AGAAGACAACAAAAGTCCATGAAGAACAGGGCACTTCTCAGCAACCCTCAAGGAAGCAATTGAACTAAAGCTTGAAAACCATGGGGTCACTGAGAGAAGGAGCCTGAAGAGAGAAAAGGATGAAGGACCCAAAAAAGACTAACATTTAACAGATGGGATGTGAAACAGAACCAGAGGATGCGGCTATAAAACGCCATCTTGGAAGCGAGACTGGGCTCTCAGCAGACACCAAACCTTCATCTGGGACTTCCCAGCCTCCAGAACTAGGACAAAGATCCTGCAAAATCCTATTGGTAAGAGAAAGCATGTTTTAACATGGCCAGACCTGGATACTGCTCCAACAAATTTTTATTGAGTGTCAACTCTCTACTAGGCACTGTGTTGGAACTAGGGATATTA…													0.326894
190	ENST00000445317.1	ENSG00000177133	lncRNA	4247	CGGAGGCGCCGCCAGCTCCGCGCTCCGCCACTGCCCAGGCCGGCGGGCGGCACTCGGACCCGCCGCCCTCGGTCCCTCGCGAGGCCACGGAGGCCAACACGCCTCGCACGGGGGGACAGCGCGGGGGCAGCCGTCCAAACACCAGGCGTCCTCGGCTGGTCGTCCCAGGGCGCCCGCACCTCTCCGCCCGCGCTCTCCTGCCGCCGCGCCCCCAAGCCCCCAAACTCCGAGGCGCTGCGGCGGAGGGGCCGGGCTGAGCGCAGGCAGGGTGGCCCGGGCCCAGGAGCCTGACGGCCTGAGTGCGGATTTCTCATCTGAGTATCTGGGAATCGAGAATGAATTGGAAGGAAACCGAGGCGCTGCCCTGGCCAGGTTGCTGCCCCGCACCCTTCCGGAGCA…	0.0	-4.58496					-3.1565	1.41504
191	ENST00000662879.1	ENSG00000204241	lncRNA	4245	AGGAGAATGAACATGGGGGAGACGCAGAGAAGCACACAGAGGCATGACTGATAAGGGCAGAGGAGGAAAGAAGGTCTCGGAGACCAGGGCATGAATGTGGTTGCACAGAGACGGGGAGAAGGATGGGGAGAAATGAGGAACAGGAAGAAGATTCCGAGAGAAATAAAGAGGCCGAGAGGAGCTGAGCCAGGCAGCCGGTGGAGCAGGCAGATGGAACAACAGAGACAAAGAACAGAGCCACAGAGTGGGCACACAGCAAGGCCTGGCAGCCAAGCCCTGTGGGTTTGGTGGGAGCAGATGCTTGTATGGGAGCAGCAGCTGATGGCCCCCAGCACGTGCATCCTTGTTGACTCCAGGCCCAGCACAGCCTCCTCGGCAGCCGGCCTTAGCCTGGAGGAG…		-0.882164									-3.91624
192	ENST00000454869.2	ENSG00000232063	lncRNA	4244	GAGGCGGGCGGGGTTCCAGCGCGCAGCCGGCCGCCCTCAACCGCTCCCAGCATCGGTTGCCGGTGGTTCGGGGCAGGGAGACGACGCAGCGCGAGCGGAAAGGGCGGTTACCCAACGGCCTTAGCTCTCATGGCGTCCTCCGTGGTGTTACCTAAAAATAAAGTTATTTGTGATTAGAAGGTAATCGCCTCCTGGTCATGCTTCCGCTGGTCAACAGTGTCTGCGGGGCGACCCCATCCTTGTGGCCAGAGAGGGCCTGTGGCTGCGCTCAAGGCGGGAGCGGTCCTTAGCGGGGCCCTGCGGGACGCCCAGGCCGCGCTCCTTTCCCTTGCTCGCCTGGCCTTGAAGTGAAGGGGGAGGTTTAACAATGCAGTGGGAACCCCAAAGTTTGTCTCGGCC…		-0.263034	-1.10626			0.882961			-1.09478				1.28824	1.26238
193	ENST00000553181.6	ENSG00000257135	lncRNA	4242	GGCCCCGGCCCGCGGCAGCTGAACGGCAGAGCCTGTAGCTGCACAGCTGTGCTTCCACCTGGCGTTCAGTACCTCGTGCCCGAGAGCGGAAAAGGGAAATCGCGAGCGGAGGACCGATGTGCTGGCCACGTGGGCCCCGCCGGGCCGACTCCGGACCCTGCTGCCGCCCATTCCTCCGGTGCAAGGGACCTGGAAGTGATCCCGGTGCCGCTCTGCTCCCACCAGCTAGGGAGCAGAGGCGCGGGAGGGAAGGGGCGTCCCGGGGGTCGCCAGCACGCTGCGGGCAGGGCTGGCAGCCGCCTCCACGCCCCCGCGCTGGAAGCCTCGTCTTTGTAACATCGAGGTATCCTGTAACTAGATGGGTCCTGGCCTGCGGAGGTAGTTTCCCCTGTGAAGCCA…		0.120294		-0.767827	-0.344959				-0.70044		-0.412694		0.182864	-0.621226
194	ENST00000612262.1	ENSG00000259488	lncRNA	4242	GCCGCGTGGATTCCTTCCAGACGGCCGGAGCCCCTCCCCCGCCTTTCCTACCCGGCCCCGGCGCCGGGCTTCCCCCCGCCTTAGGAAGCTCGCCCTTCCAGCCAGCGGCCCCGACTGTACTGGCTCCGCGGCAGCCTTGGCTCAGGCGGCCAGCGCTGGACAGCGGCCGGGGAATCCCGTGCTGCGCGGCGCGGCCGAGGGGCGGGCCTGGCCCGGAGAGTACCGCGGCTTCGGCCCTCTGCCGTGCGCCTCGCGCGTTTTGCATCGCTGAGCGAAGCAGAGACGTAAGGAAATGGTAGCAGAGCGCGGGGCGAGGGCAGAGGGGAGTCATTTCCCCCAGAGTTTGGGCTGGTTGGGTCCTCGGCACCTCCGGACGTGCGCCAGGCTTCCACCCTGAAG…	-0.765535	-0.189034	-3.5556	-2.41504		-1.7997	-2.87447	-2.08996		-6.18735	-0.997088	-3.2854	-1.5225	-1.12075
195	ENST00000610681.1	ENSG00000225484	lncRNA	4241	GCTGATGATACCACCACCAAGAAATCATCACCATTAATATTTTGGCTTTTTTGTTTTCAGATTTTTTCCATTATGAAATTGTTGATATTTGATCCTCTTGACCTATAAAAATGTTAATATCATATAGCTTACTCGAACATATCCAAATAATGTCATATATATTATTTTATGTACCAAAAAGCATACTAAACAGATTGTTTTATAGCTTACTTTTCTCATTTTTAACATTATAATTTAAGCATTTGTTCATAATATTAAAACTTTTTGAAAACATTATTATGAATGACTATTTCAATATGTGGATGTACCACAACTTACCTAATGATTTACCTACTGGTAATCATTGAGTTGGACTGGTTGGACATGAGTTGTTTCTAATTTGTCGCTATTACAAATAAT…	0.888287	0.256833	-0.892675	-1.78	0.656973	-1.06328	-0.65227	1.09495	-0.672425	-1.0205	-0.113009	-0.259105	-1.00579	-1.39256
196	ENST00000592718.1	ENSG00000267719	lncRNA	4237	GGCGGGAGGGACACGCCGATGGGAACATCCCAGCTGGTCCAGGCCTCTGCTCCCCCCAGCTCCTCCTCCCTGGCGGGCAGCTCTTCTGGGCTCCTGAGGTGCTGCGCAGCCCCTTCCCTGGCCCTGGGACCCCCAGTGCCTGAGATGAAAGAGGAGTTGCTTCCATGGACGGTCCCAGTGCAAGCTGGGGGGCGCTGGCCTCAGGACACCAGGCATCCAAGACATAGGGACACCAGAAGCCCCGGCTCTGCCTCTGAGGTCCAGCAGCCCCAAAGCCCCTGCTCAGAAGCCAGCGATGGGAGGGCAGGGCCTGCCTGTGGGACCCATCATGGGCGCAGCAATCGCCAGGCCCTGGGCAGACAGCAGCACAGCCTGTGAGTCCAGGGCTGGGGAGCAGGC…	1.32193	-1.0
197	ENST00000502284.1	ENSG00000251143	lncRNA	4233	CCACGAAGCTTGGCCAACTCCTGGTCCTTGCCTTCCTTTTCCGTCAGGGCATGAGCCAGTGCCTCTTGCAGGGTAGCGAACTCCACACGCTGCTCGTTGAGGGCGTTCTGCAGCCGCATCTCAAGCTCTGCTCTGGCCGCCTTCTCCAGGGCAAGGTCAGCCTGGGCACGGCCCCGCTCCTGGGTCAGCCGCGCCACCTCCCTTTCCTGCTGCCCACGCTCCTCCTGCTGCTGCCCCTGGCTCTCCATCAGCGCGGCCCGCAGCCGTTCCAGCTCATTGCCCATCTGCTCTGCCTCCCGCTCCATAGCCTGCAGCGCTGCCTGTGTGCTGCAGAACTGGCGTCCCTGTTGCTCTTCCAGCCACTCGGGCTGTCTGTCTCCTGCCCTCGCAGGCTCCTTG…	-4.24793	-2.58496	-4.77259	-4.47032		-4.30875	-4.184					-5.27798	-4.24793
198	ENST00000662294.1	ENSG00000250608	lncRNA	4228	GATGTCCAGAGCCCAGGAACCTTAGGGAAACCATAAGCAACCTCTGGGTTGGGCTTGCGGCGGGGCGGGGCGGGGCTGAAGGTGTGGCAGCGCCCTGAACCTGGAGAAAGGCTAGTACATAAACGCCTACGTCAGAATCTGGAGTCAGCTGGAGTGTGCCAGCAGCAAGATGGCCCTTACCAGATGCTGGCACCTTGATATTTGACTTCCCAGCCTCCAGAACTGTGAGAAACAAATTTATTTTCTTTATAAATTACTCAGATTGTGGTGTTCTGTTACAGCAACACAAAATGGACTATGTGAAGAAAACCATGTTGGAATCTTGTGCTGTCATTGATAAGAAAGGATCTGAGCATTAGGTCAATCACCAAAAAACTGAAAAATCAGTAACAATGATGA…		0.0874628						-1.55141						-2.60334
199	ENST00000591325.1	ENSG00000267216	lncRNA	4227	GTCGCCGGTGCGGCCGCCATTGTCCGGCGTTCGGCGAGTCGGGTGGTCCCTTTGGCTGGAGTGCCTCTCTGGTCTGGGGATCACCTCAGGCGCTGTCCTTCACTGGGCGATCCAGCATGGACCCCGAGGACGAAGGGGTAGCGGGAGTGATGTCTGTGGGGCCGCCGGCGGCCCGGCTTCAGGTAACAATAACAACAATAACGACGGCGGCGGGCTCCGGGCAAGCGTCTCCCGCGCAGACTGACCCTTTCACCTCGCGGCGCGATGAGAGCGGCACCGCTGTTAATGCCCTTGACACGTGGGGAAACTCAGACGCGGGTCGGGGCGTGGTGACCGTCCTGGCTGGTCAGAGAGGGGGCCGGGATTCCAACCAGGCGCCTGGCCCCCGAATGCGCATGC…	-0.967432	-2.3388			-1.20353	-3.11548	-3.48678	-1.87036	-3.34239	-1.72747		-3.15704			-2.58496
200	ENST00000560255.2	ENSG00000259642	lncRNA	4223	AAAATGCCCAGACCAGCATCCGAAAGCTGGTCTCCTATACAAAGCAGAATCCCTGCCTACAAAGCAGTTTCCCACCTCCGACTCCTCCCCACGGCGAACAGCCCTTCTGGATCCAACCAACCCACCAACCCCAATAGGGCCCAGCACCCAGAGGGTCCACAATCCAGAGAAGGAGCTACAAGCCCTGTACTTGCAAGCCTCGAACCCCCAACTCCAACTGACCTCCCCTCTGCCAGAGCAAGACCACGAGTACCCGCCGAGAGCGGACCTGGCTGGCTACACAAAGCCAGGCGCCCGACCAGAGGGATCCTCCGGGACGTCCTCCGCCACCGGGGCGTCCCCGCCCAGCCCCGCCCGGCGCCCGGCGCTCACCAGCTCTCCTCCCCCTCCTCCTAGCCT…	0.304393	0.27208		0.59172	1.38933	2.18982	2.15339	2.46566	0.971986	1.1279		0.885357	0.398549		2.13927
201	ENST00000563286.1	ENSG00000259959	lncRNA	4218	TGAATGAATGGTATATGAAGTTGTTTGTTGTTTTTTCATCTTTTTGGCTAGCTCAGAGTGTAACTTATTTACCCAAAGTCACACAACTATTCCTTCACTTATTCAGTCAACAGATGTGTTTCCTATATGTCAGGAACTTTCTGTGTTCTGGAGATAATGGTGATCTTTCCTCCTATATTGTTGCTAAGGCACAGACAAGCACAGGCAGGTAATAGACATAAAAAAACGTGATTTTATGTGTGGTAAGTGGTATTCAAGAAAATAAGAGGAATGGTATAGAATGTGGTGGAAGTAGGGGATACAAGGACACTGGCTAATTTAGAATGGGAAAATCCCTCTGAGATGAGGATATTAGAGCCGTGACCTGAATGACCTCCATTTGAAGATCAGCGAAAAATC…	-1.6865	1.4441	-0.858824	-2.58496	-1.20987	-2.20022	-2.72732	-0.839704		-1.63346	-0.754453	-1.40004	-1.83254
202	ENST00000554749.1	ENSG00000258634	lncRNA	4216	TATATGTGAAGTGGGCGGTTGTAAAGTTAGCTTTCTCTTCATTTAGCTGTCACTGGACAGAAAAATATGAGCTGTGGGCAGATGCCCCTGGATGAGAGCCAGTAGCCAGTCTCTGGCCTCTCTGTGCCCTCCCCTAGGAGCCCCCGACCCCGCCATGGGTCCCCTCCTGGCCTCTGCCAGCCTCTCCCACTCTTGCTTCATTGACCTCTGGCTCACCTTTATTTTTTCTCCTGTCTCTTCCCACTTCTGGTTTCTTTGTTTGGGTTTATCACAGATCCTTTCCTCTTCCCTCCTTTCATATTTCTAAGCCCTCTCAAGAGAGAAGAATCATATTTTTCCTCAACCATCGCTCTATCTCTGGCACCCAGCACATTGCCAGGCTGAGTTGGCACTCAAAAA…	-2.07847	-1.4133	-2.2161	-2.4106	-1.59467	-1.93755	-2.81704	-2.16534	-1.89843	-2.31155	-2.23025	-2.08354	-2.25176	-1.72655	-2.75364
203	ENST00000655302.1	ENSG00000231028	lncRNA	4216	GCCGTTCCCATGGCGACCGATGCGTCCCGCGCTCTAGGCGAAGACCGCGGCCCCGTCCCCGCGCCTCCACCGCCTTCTTCCAGGAGGAGGGGCCGTGCGGCGCCTGCCCGGGGGCCCTCAGGCCGCAGGCGGGCGCGAGCTTCAGGGAACTTAGGGGGCTCCCGCCTCCCCGGCCACGCGAGCGGGAACAGTCTCCTCCACTCGGAGCGATTATAGATCCAGACTCCTGTGCCTGACCACTGCCCATGGCCAACTCTCTGCTGATGACTGGACTTGACTACACAAGTTGTTGGCCATCTTAAAACCACTCAAAGTTGACGGTCTCCTCTCCTGCCTCCTGCGGCTTCCATTACCATGGCAGAGACTGTGGTGTCTGAGGTGGTGTAGCGTACTGAAGCA…		1.80735				-1.90689	-1.17557					0.410788
204	ENST00000666013.1	ENSG00000246859	lncRNA	4215	CAGGTAAATGTTTTAAATGCCATTCTGAACCCATTCTGAACTTCCTTTTACTAATTCAGTCTTTTATTCCCTTATCTTGACCTTATATCAGGAAATTATCCAACTCTAACATTTACACGTCAGAGAGAACAGGCACCACTTAACCTTATCAGAATATAATAGGTTCATATAAAAGATTTTATACTCTTGTCAGTCCCATGGCCAAATGCTGAGTAATGTCCACCTCCATGTTTTTCCTTTAATCTTTTTGTTCATGTTTTCTATGCCCATGCTTTTGAAGCTATCACTAGTGGTGATAGTGGCTGCCATCATAGGGAGGGCAGCTGTCTCAAGTTACTTTTCTTGAGGCCATCTATCAGCACCATAGTCTTGACCAATCCAACTCCAATTATTCTCAAA…		-1.86673	-4.74201	-3.62449	-3.08746	-3.45943			-4.88264			-2.56071	-3.64962
205	ENST00000445430.5	ENSG00000242086	lncRNA	4208	GCGCGGCGGCGACTACAGACGTGTCGGGGGTCCGGGGCCTGTCGCGGTTGCCAAGCGCTCGGCGCTTGGCGCTGGCGCTGGCCAAGGCGTGGCCAACAGTGTTGCAAACAGGAACCCGAGGTGTTCACTTCACTGTTGAAGGAACGAGAGGGCATCTGCTAAAGTTTCAGATTCCATTTCTGCTCAGTATCCAGTAGTGGATCATGAATTTGATGCAGTGGTGGTAGGCGCTGGAGGGGCAGGCTTTGCGAGCTGCATTTGGCCTTTCCGAGGCAGAGTTTGATACAGCATGTGTTACCAAGCTGTTTCCTACCAGGTCACACACTGTTGCAGCGCAGGTTGGAATCAATGCTGCTCTGGGGAACATGGAGGAGGACAACTGGAGGTGGCATTTCTATG…	-1.125	-0.752873	-2.33459	-2.88585	-2.12438	-2.78078	-2.12242	-1.81475	-2.62956	-3.13655	-2.24353	-2.52733	-1.82386	-2.28582	-2.44857
206	ENST00000571452.1	ENSG00000263278	lncRNA	4204	GACCTCTGATGGTGGCAGGGTTGCCTGCAGCATACCGCTGGGGAGGGCGTGCACCCTTCCCAGCCTTGCCACCCAGGGCAGGCTCTGGAACCTCAGTTTACCCTGCTGAGAAGCAGGGACTGCTGCGTGGATCAGGCGATCTATGTAAAGCCGCTGATGTGATCTCATCTAGGACAGCTGAGAAGGATACACCTAGAATCTGCATGCTTTTAACTCTATCGGCATCCCCAGGCCACAGACAGGAGACTTTCTGCAGATCTGCACTTTGTGTTGGAAAATACGTCTGCTTGTGTGTGTGCGTCGGCAGCATTGCCATAACCAGCATTCACTTTCCTGACTTGCCCAGGCTGCAGCATGCAAGATGAGTGTCGCATGGGTACCTCCCCGCCTCTTGGACTT…	-4.45943
207	ENST00000657126.1	ENSG00000225377	lncRNA	4204	GCCGCCCCTGGGGGAGGTCACCTTCACGGCGTCGTGAGCATGGGCGATGGGAGGGGGCGCTGAGGCCTCGCCCTTGGGAAGCAGGAGCTGGGAGACATTTATGCAGTGTGTGATTCTTTCTAAAACAACTCCCTGGAAGAGAGGACATTTAATTCAACAATTTATTGGCCACCTACTGTGCACCAGGCAGTGAACTTGGAACTGGGGCTACTGGGTTACAGCAGTGACCAAGACAGAGGTCCCTGTTCTTAAGGAGCAAGTGAGGGCAACAGAAAAGAGCAGTCAGCTGTCATGCGAGGGCACTCAAGCAGCCCTGTGGAAAGCTCTACGTGGTGAGAAACTGAAGCCTCCTGCCAACACCAACAAGGAACTGAGACCTACTTCCAACAGCCATCTGAG…	1.11946	0.188578	-0.106766	1.52916	0.956361	1.71469	0.92499		0.853906	0.587965	1.34738	0.520794	1.78112	0.608376
208	ENST00000661806.1	ENSG00000184809	lncRNA	4202	AGGAGGTGGGAGGAGCGCGCGGCGATGCGCACAGGAAATCTGATAGGTGAGGAGGCCGGCGGGCCGCGCAGGGCGGCGCGGGCTGGGGGACGCGGCGGGCGGCTCCGGGAGGCGACGGGACCCCCAGGCCGGCAGCCGAGTGAAGAGGCAGGAACTGTCTACAAATGCTCCGGCTCCGAAGCCCCGAGGGAAAGAGCATCTTTCACGGAGCACCAGGAATTGACGACGGTGGAATTTGCTCAGATCCCCTGAGGCCGGTTCTTTGAGTTTCTGTCTGGCCCTCCGGGAGAACCGTCCCAAAGTTAACTTTGAAAACACTCACAGGAGAGGGAAGGCTGTGGGGTCCTTCGCTTCTCAAACCCCAGATGCCCCCGGAAAGAACACCGCCCCCGACCACCA…		0.381418					1.05733
209	ENST00000605778.1	ENSG00000271122	lncRNA	4200	ATGGACCTCCCCCGTCCCCGCCATCCCTGCCGATCCTGTTGCTGCCGCCTTCCCGCCGTGCTCGGGCTGCCCGGGACTCTAGCCGCCAGGCTTCGCGTCGCCCAGCGGCAGATCGGGCTCCTGGGAGCCTCTCCCCTGGCCGTTTGCTCGGCCTCGGCCCCAGCTGCCCTGGGGCCTAGCCACTAGCTCCCCTGGCGCTAGCCTACCCTGTCTTGACCGCACCCTGAAGATTTGGGAAGTCTTTCTCCATCCCAAGAGTCGTCTCTGCAAAAGTTGGTGTCCTTCCTGGTGCTGAACCACGCTTCTGCTCAAAATGTGTTGAGCGTCGTCTGTCTGCAAAGCACGGTGCCAGGAGCTTTGGTGGAGAAGGCATGGGGTACATGTGTAAAGAGTACAGGC…	1.11321	-0.00817393	-0.348912	1.06515	1.25186	1.26961	2.51949	1.52968	-0.196343	-0.108199	1.75505	1.97124	0.702146	1.13386	1.52893
210	ENST00000624299.1	ENSG00000247809	lncRNA	4198	TTTTCTAATAATTTTTTTTTTTTTTTTTTGAGACAGAGTCTCGCTCTGTCACCCAGGCTGGAGTGTAGTGGCACGATCTTGGCTTACTGCAACCTCTGCCTCCCAGGATCAAGCCATTCTCCTTCCTCAGCCTCCAGAGTATCTGGGACTACAGGCACACGCCATCATGCCCAGCTAATTTTTGTATTTTTAGTAGAGATGGAGATTTCACTATGCTGGCTAGGCTGGTCATCTTGAATTCCTGACCTCAAGTGGTCCACCTGCCTGGGCCTCCCAAAGTGCTAGGATTCCCAGCATGAGCCACCGCACCTGGCCTGTATCTCTAATAATTTAAATACTGATGCAGTTTCTTCAGAGTGTTGTCTACACCTGGAAAACTGAGGTCGGTAAAGTAAGCAA…	-1.078			-1.57534	0.0962153	-1.43789	-1.41468	-3.39408				-0.969626	-1.06221	-1.18125
211	ENST00000669470.1	ENSG00000226239	lncRNA	4196	AGAGCGGCCCAGGAGCCCCGGGTGACTGCCCCGGACTTCAGGGCCCGGCTTCGCTTTCCCCCTGCAGGACACTCCAGGTACTGCATGGCCCCGGGCCCCAAGGGCAGGGAGCGAGACCCTGGAGTGAAGACCCCCCGGCCCCGCCAGGTGTGATGGGGGGGCCCTGGGGATAGGGTCCCCGAAGCAAAGCTGAGACTCAGAGGTGGGCTGCTGAGCCACGCCGTCCGCAGGGGCGGTGGCTACAGGTAGTTGTCTTCTGCGGCGTCGCTCCCGCCCCTGGAGCCCCGGGGCTCATCCTCGTCGTCGTCGTCGTCATCGGGGGCCAGCGCCTCGATGTCGTGCGTGATGTCAGCCAGCAGCCGGTGGAAGGCCTGTGCCTCGGGCCGCTGCGCCGCGCCA…	0.0	-1.32193
212	ENST00000548738.1	ENSG00000257279	lncRNA	4196	ACACATAGAAGGTGAGCCACACTAATTATGAAAATCCACAGTGTGAAAGGACAGCGCTGCCCTGACCATATGCCAAAGAGTTCAAAGCCGGCCTCCAGAACACGGTCCAGAAGAGCTGGAGGGAGCGTCAACATCCGGGGGACTCTGCTAATACTCGGGCCCAGCTCCGCAAGCTGCGGGTCCATCACAAAGGACAGCCGCACTAGGCTAATATCGCAGACCTGGGAACACTGCCACTGCCATTCAGGGGCGTATATGGACAAGACAAAACTGGCTTGGCTCTTCGGGCCAGGGGTGCCTTTTCCAAGGATACTCAGAGCATTTTGTGGGAACCTTTCACTCAAAGTGAAAAATAATTCCTAAAACGTGCATAAAACCCGCCTTGAACAATGGCTGCTC…				-4.9386
213	ENST00000660080.1	ENSG00000245573	lncRNA	4193	GGCTCCCTACAAACATGTCATTCAAGTGGCTAATCTTACAACAGCACAAATTCATCTAACCAGAAAGAGAAGAGGAGGCTCCAAAGGCACTTGACTACTGAGCATCACCCTGGACGTGTACAAGTCTGCGTCCTTATTGTTTTCTTCATTGGGCCGAACTTTCTGGTCCTCATCCAACAGCTCTTCTATCACGTGTTCGAAAGTGTCAGCCAATGATGTCAAGCCTCTTGAACCTGCCTTGGGCCCATTCACGCTCTCCAGAGTCCCATGGGTCCGCACACCTGGAGATACTCTATTATAGCAAAGAAGAAAGATAATTTCATTGAGCCATCCTGTTTTACAGTATTGAATTATTACCACAAGGTACCAACCATATATGCATACTTAATAGGGTATTTT…		-0.241008		1.0		-0.654864	1.12776		0.487606		0.702614	1.2862	-0.279284	-0.0331669
214	ENST00000566747.1	ENSG00000261578	lncRNA	4192	ACAAAATGGCAGCCTCTAAGTGCTCTTTCCCGCCCTCATCCAACCATGGAGTTATGAAGTAGATTACAGAGCCATGTAGTCTGAGTCTGTTTTTTATAACTCGCACTCAGAACTGAAGAATTTTGTAAAGTTCTGGGACTGTAGAATCACAGAACGACACCCGGTAATCCACAGGGTCATGGAGTAGGTACTCACCGTCAGCTGTGGCCCAGCTCACCACCATGGGTCAGCAGGGTCACCAGCCTCTTTATGCCTTTCACAGTAATGCAGCGGCCAGCTATGGCTATGTGTTCCTCATGCTTTGTGTACATGCCATCATCTCCTCACAACTGCACCAGGTGTTTTTGTCACCATACAGATGAGGAAACCAGCATAGGCCAGGCTTTATCTGTCAGGTGG…	-2.19478	-1.32193		-1.72048	-0.275634	-0.906891	-3.43402	-1.41773		-0.63743	-0.991067	-1.84549		-0.847997
215	ENST00000673634.1	ENSG00000203875	lncRNA	4192	CCCAGGCTGGAGGGCAGTGTCACAATCTCGGCTCACTGCAACGTCCGGCTCCCAGGTTCAAGCGATTCTTATGCCTCAGCCTCCCTAGTAGCTGGGATTACAGATGCATGTCACCACACCCAGCCAATGTATGTATTTTTATTTATTTTTTATTTTATTTTATTTTTTTGAGATGGAGTCTTGCCCTGTTGCCCAGGCTGGAGTGCAGTGGAACGCTCTCGGCTCACTGCAGCCTCCACCTCCCAGGTTCAAGCGATTCTCTGCCTTAGCATCCCAAGTAGCTGGGATTACAGGCGTGTGCCACCACGCCCAGCTAATTTTTGTATTTTTAGTAGAAATGGGGTTTCACCATGTTGGCTAGGCTGGTCTTGAACTCCTGACCTCAAGCGATCCACCTGC…		3.22565		2.38167	2.37095	2.31058	1.85493	0.269944	2.45259	2.08685	0.787991	3.54925	1.25162
216	ENST00000671403.1	ENSG00000231312	lncRNA	4190	GCACCCGACCCCTTGCGCGTTCCGGCTCCGCGCGCCTGCCAGGCCGGGGCCGGCGGCGGAACAGCTTGGGACCCGAAACGCCTCGGCTTTTCTGCGGACCCGCGCCCGGCCGCTGCCGCCGGACGCTTGAAAAGAGGCAGAGTCTTGCTTTGTTGTCCAGGCTGGTCTTGAACTTCTGAGCTCAAGTGATCCTCCCGCCTTGGCCTCCCAAAGTGCTGAGACTACAGAGAGAGAATGCTAACGAGCTGTGAAATGACCAAAGATCTGGCAGCAGAAGGGAAAAGAAAAAATAATGGGAAGAAGAGGATTTATCTGACTCAACTGGAGATGGCTCCCTTCCCTTATTTATTGTTGCATCCTGAAGCTTCCCCCATGCTGGGCTCAGTGTGAACAAACAGC…		-0.261946	0.306756	-0.148423	2.0901	0.227359	1.36625	1.34741	0.71259		2.05966	1.31938
217	ENST00000665783.1	ENSG00000225706	lncRNA	4188	GCTCCTCGATGCTCCGCCGCTCGCGGCTGGGGGGTCCGGGGCCGCGTCTCCTCTCCTCCCTCCGCCTCTCCTCTTTCCTCCTTCCTGCTGCCTCTTCTTTTAAAGCGGATTCTTTGGCCACAAATAGCAACTCGGCTGCCCCCCTCGGTGCCTCCCTCCCCTTCTCTTCTTCCCCCCAAAAGTGAAGCGCACGCGAGGTAAAGAAACGAAGACCCTGAGAATTTAAAATCATCCAACTATTTGGTGCCAGAAGCAGGACAAGAACTCAGACATCATGATCCAGTGCCCTCCATCCCACCAGCTATTCATCATCACCTCCACATTCTGGATCAAAGAAGCCAGTTTTCCAACTTATCAATGAGCAATACATATAGAATATTTTTAAAACTCCAAATACTT…		1.62803
218	ENST00000383808.7	ENSG00000206567	lncRNA	4187	ACAGGCGGGCACTCTCTGCGGGTCCCGCGGCTCCCGCGGCTTCCGGCCCACTCAGCGCCTCCAGAGGCCTCAGGTGAGGGTCACCCCCCGCAGCTTGGGGTCACTCCCCTGAGCCCCCGGATCTTCCCATGGGTCCTTTGGAGGCCTGGGTTTTGGAGTTTGTCCTTCGTTAAGTGCCGCCCGCCGGGCGCGGCTGCTCCAGGACCACAGACGAGTCTCGCTCTGTTGCCCAGGATGGAGTGCAGTGGCGCGATCTCGGCTCGCTGCAAGCTCCGCCTCAGCCTCCGGAGTAGCTGGGACTACAGGAGCCCGCCACCACGCCCAGCTAATTTTTTTGTATTTTTAGTAGAGACGGGGTTTCACCGTGTTAGCCAGGATGGTCTCGATCTCCTGACCTTG…		0.115477	-1.74723	-0.806378		-0.852959	-1.72256		-1.7866			-2.53381	-0.0824622	-0.550552
219	ENST00000531894.5	ENSG00000196696	lncRNA	4184	CTCAACCATCAGGTTCGGCAGCCGGCGGCGCCGCCTGGCAGCTCCTCCTCTTCTCCGCCCCGCTGGCCGCGGGCGCGGGGGACGTCAGCGCTGCCAGCGTGGAAAGAGCTGCGGGGCGCGGGAGGAGGAAGTAGAGCCCGGGACCGCCGGGCCACCACCGGCCGCCTCAGCCATGGACGCGTCCCTGGAGAAGATAGCAGACCCCACGTTAGCTGAAATGGGAAAAAACTTGAAGGAGGCAGTGAAGATGCTGGAGGACAGTCAGAGAAGAACAGAAGAGGAAAATGGAAAGAAGCTCATATCCAGAGATATTCCAGGCCCACTCCAGGGCAGTGGACAAGATATGGTGAGCATCCTCCAGTTAGTTCAGAATCTGATGCATGGAGATGAAGATGAGGA…	-2.50363	-1.82551	-3.88167	-5.30909	-2.90338	-4.77868	-4.05004	-2.71716	-3.65042		-2.66879	-4.2675	-2.20969		-4.65809
220	ENST00000657967.1	ENSG00000254860	lncRNA	4181	AGTGCGAAGGGCCGGGAGGCTGGGCAGTCCTGGTGCCCGCCTTGGCCTAGCCCCGGCCCCGGGACGGAAGGGGGCCTCTGGGGTGGCAGCCTGGGCCCAGTAGAGCTTTGCATCTCTTGGATATCTTTCCCGGGCGCAGAAGCTGCGGGGCTTAGGGAGTCGCCATTGCGCTGGAAAGTCCTCCCGCCCACGGAGACCCCAGCAAACTCCGAGTGTCACACAGTCGCCTCTGGCGACCCGTGCGGGCCGGAGCCGTTCGCGCACAGGCAGGGCGGGTGCTGAGCGTGGAAACGGGGCTGGAATTGGCCGAGCCATGCCTTTCCGGGATGCCCACCGCCAGTCAAAGGGTTGGGGGTGGTCTCTGCACCTTAAGTACTAACCTGCCGCCCACGCGCCTCC…	-0.00549599	-0.321928	-1.4389		-0.149461	-0.502136	-0.600904		-1.12553			-1.87	-0.0719498
221	ENST00000549278.2	ENSG00000246363	lncRNA	4177	GGAACACTTGGTCACTGTGGCAGAAGGAAAGGAAAAATGGTGAACCACTTCCTGGCTCGAAAAGCTTCTGTGTGGAAGTGACACACATCTCTTCTGTCTACATTTCAGAAGGGATGGGGCCAGGGATGCTGAGGACACACCATGTACCCTTTTTCAGGCCATATCCAGTAACAGAGTCTACTGCATCATATTAACTGATAAACCCAGGATGACAAGAGAAACATGGGACTCACTCTTCATTTGCATTGACTCCAGCTAAGAGCTTCAGTTTTCATGCTTTGCTTCAGAATTATTGTGGTCTGATGCAGAACTGAAAAGGCCAACACGAGAATCTTCAAGTACAATTGCCTGGGAATCCTGAGGTCTGGACAGCAACACCTGAATCTGAATCTCTTTTGG…					1.8365		-1.80735		0.736966
222	ENST00000553259.1	ENSG00000258334	lncRNA	4166	ATAAGACACTATTCTAAGCACTGGGGTCCCATAAGAATAAGACAAAGCCCCTATCCTCAAGAGGCTATCATCAAACTATAGACAGAGATGGGATCTCCCTCTGTCATCCAGGCTGGTCTCCAACTCCTGGCCTCCAGTGATCCTCCTGCTTCAGCCTCCTGAGTAGCTGTGATTACAGGTACAAGCCATGGCACCTGGCGAGATGACATTTTGCTGGAGGAAAGGGAGATCTTCTAAGAGCAAAGAGCTTTCCAGGAGCTGGGACCAGGACTATCACAGATTGCCCTATGTCGTCCATGCTGGTCTGGAACTCCTGGGCTCAAGAGATCCTCTCACCTTGGCCTCCCAAAGTGCTGAGATTACAGAGCTAGAGTCTCATGATGTCGTCCAGGCTGGTAT…							-1.48543				-0.815082
223	ENST00000665223.1	ENSG00000237975	lncRNA	4163	GTGACCAGCCTGTCCATGGCCTGACACTGACTGTGTGTCTGAGTCTTCTGAATGTCCCTCACTGTCAGTGGCCTGACTACCACTGGACCCTCGGTGTCCACTGTCTCTGACTGCAGATGAAGCTTGTCCGTGCCCAGTGCCTGAGTGTCTGGAGCTGTCTGCTGACTGGAGCTGGTGGCGGGATCCATGTCTTTCTCCTGCACTTGATCTTGCCTGTTCATGGGATGACGCAGCCTGTCCACTAGAGGAATTCTGTGTGTGACGAGTGCCTGATTTTCTGGAGCTGTCTGCAGAGTGCCCATGACCAGCTCTGTCTTCGTGATGGGACCTGGGGTGTCTGGAGCCATCTCTTGACTGCTCCTGAGCAGATCCATGATGGTTTCTGGAAGCAGACCCAGA…	-0.856636				-1.43484	-1.92057	-2.08746			-1.54137		-0.125531			-0.662965
224	ENST00000570186.1	ENSG00000260303	lncRNA	4159	GTTTTGTCAAAGGGGACTCTTCCAATTCCCTGCCTAGGGAATATAAATCTAGTTGCCAGTGCCCTAACTGCAAGTGAGGGAAAAAGGGTGGGAGTCTCACTAATTAGTATATGGCATGTAGACTTGACCTTGATCATCCTTTTTCAGCCTTACTCCTATCCTCTACAAAACATGGTATCATTGGGTCTGAAAATCCCTGGCTCTATTTCCCTAGAAATTAAACCAGTTGCCTGCTGGGCTGGTTGGTGTACAGAAGAGGAGAAGGATTCTGAGGGGTCATCTCCAATCCCATTTTTTTTCAGCCCCAGCCTGCATCCCTTTCTACAGAAGTAACAACAATTTCCAGTTTCTGAGCCTTTCCAGGGTTGTACAGTAGGTATTCATTTGCTTTTTGATATT…													-2.08481
225	ENST00000452097.1	ENSG00000237017	lncRNA	4158	TTTGTATTTTTGGTAGAGATGGGGTTTCACCATGTTGGCCAGGCTGGTCTCGAACACCTGACCTCAGGTGATCTGCCCGCCTCGGCCTCCCAAAGTGCTGGGATGACAGGCACGAGCCACTGCGCCCCGCCAGGCTAGCGGGCCTGTGTGTGTGCTGTCAGGCGTCGATGCTGGGATGGTGATGTGTCCCGACTGCAGGGAGAGGACCCGGGAAGCTCCGAGGTTGGTGACCTCTCCTGCCCCTCCTGTGTGTCTCTCCCCATGGCTGATGTGCAGCCCTCAGTGGATTCTGTGAGTCTTTCTAGTGAATGGTCAAACCTGAGGGTGGTCTTCGGAGCAGTTGCACGCTAACCCGACGCTGCTTGTCGTGAGCTAGGCCTGAACTGTAAGTGCTTCATG…	-3.27302	-2.32193		-5.1565			-5.224		-3.75489
226	ENST00000651703.1	ENSG00000230590	lncRNA	4158	GTCCTTTTCTGGCATCAGCGTTGCGGCTCGAGGCAAAGCTGGTCCTGTGCCTGCTGTCCATTGCCGCTAAGGCCTGCTGCTGCCATTCAGGCGTGTCTCTCTCTCTCTCTCTCTTTCATGCCGCTCTCTCCACCCCATCTTGGGACGGCCAGCTCTAAGAATTCCTGCTACGACACTGAATTCAACCAGGAGGTGATGCCACACTCAATCAGAAACTATGCTACTGCTGAAGAGGTATATTGAGCCCTGCCTGGTTAACCTCCAGTGAGGTTATTAGAGAATTGGGAGAGGCTCAAATCAGCATCCTGCACCTAGTTATCAAACCATTGTGAAGTCTTGATTCCTGGATGGCCAGAAAACTTGTCATTGGTCAAGAGCAACATTAAGATCTGCCTGTTA…	-0.920254	-1.53628		-2.43471	-1.37487	-2.72666	-1.71022	-2.35502			-0.0900496	-1.20209	-1.98505	-2.01886
227	ENST00000636819.1	ENSG00000249738	lncRNA	4154	GACCTCGCTGGTGTACCTCAAAGCTTTCGAGGCCAACAATTCTAAGAGGAAAGCACTTCTCAGTTCTCAGTACACCTCCCTTTCCTTTTCATAGATGAGTACTCCATCATGTAACTACCTATGACCACAAGCAAAGTCTGGAAAATGGCTGGTGTGGCTTTACCTCACTTTGGAGAGGATACATGGTGATGCTGACCTCCAGGGCCAGCTGCTTGGCTTGCCAAGACAGTGTCCTCAGAGACTGTGCATGCAGACCCACAGCCTACCTGCCCTGCCCCCGGGTCCTTGCTCTGTCTTTAGCCAGCCTTTGTGGGCGTTCACTTCCCAGCACTACGAGGGAGGCTGACTGGCCTATTTCCTCCTGACTCAAGGAAGGTTTGCTTGCTGAAAGATTATCCA…	-1.09954	-3.58496										-3.27302	-2.16294
228	ENST00000669580.1	ENSG00000248008	lncRNA	4142	ACCGCTCACGGCGTCGGTTGCCCGGGCAATGGGCCGCACGCTACGAGGCCCACACACCCAGAAGGTGGAGCCCCGGCCGGGTTACGAGGACCACCCAGCTGTCTGGAGAGATGAAGAAAATGAGGTTCAAAGAGATGAAGTCTCTTGCCTAAAGTCAGTGACAGAAAGTGACAGAGCTGGGATGTGAATCCTGGTCTGACTCTACAGTCCCACATGGTAGATGGAACCTCCGAGCAACACCTAAACAAAAGGAGTTGATGCCTCCGAACAGAGTAATGTCGCTGGAGACACTAAGCATCGTCGGCCCCTGGCAGGAGCTCCCTAAATATGTGTTGGATGGATGGAAGAAAGGATGGATAGTTCAGAGTACTTCAGCCTTGATTCCTCCGCAACAGACAC…	1.50792	0.471356	0.0559074	0.366272	0.840921	1.20067	1.81697	0.291604	0.756729	0.193779	0.288087	0.733562	1.36891	0.771632
229	ENST00000561746.1	ENSG00000261098	lncRNA	4140	CTGTTGGTTTAGTCTGAAAGCTACTATTAAATATAGTAAATATTGTAATTTTATTTTGCTGAAGTTTTTCAGTCATCTCTTGTTGAATGAAGCTCATTCATTAGTAGATCTTCATGAGTGGCTCAGGGGTACATAATTGTCTAAGTTATGTGTTTGAAGCTGTTTTTCTATTATAGTGTTTTATACTGAAGGACAGCTTGACTGAATATAAAATCTTGGTTCACACTTTCAGTTTTTTGAAAATTTATTGTCTTGCTTTATATATATTTTTTGAGAAATCTGATACCAGTCTAATTATTTTGCCCTTGTAAATTATTTGATCACGTATCCCTGAATCCTCGAGGATTAAAAAATTTTTTTCGGCCTGGCTCGGTGGCTCACGCCTGTAATTCCAGCACT…	-2.37851	0.0671142		-1.36737		-2.85086	-3.43741				0.395138		-3.65662
230	ENST00000654014.1	ENSG00000258561	lncRNA	4137	GAGGGAGGCGAAGGGTGCCCCATGGGTGGCTGAGGGGACGCCCGGCCCGCGAGGGACAACCCGAGGAGGAGCAGTTTCATCTGATTAACACCTGAGTCTCGTCCAGTGTGACATTCTTCAGAATTCATCCTGGAATCAATATTATGCCAAAGAAAATTTTCTGAAAGCTACACAGATCATACCACTGCAACTCAGCCAACCAGCACATCGGACAGTGGGAGGAGGAATTCTTGGCTAAGAGTACTGAGAGATGGGGTTTCACCATGTTAACCAGGATTGTCTCAATCTCCTGACCGCGTGATCCACCTGCCTCAGCCTCCCAAAGTGCTGGGATTACAGGCGTGAGCCACCATGCCTGGCCAAAATTCTGAAACCAGATGTGATAAGCTTGACAGAGCC…		-1.0
231	ENST00000447898.5	ENSG00000206195	lncRNA	4136	AGAGCGAGCTTCGGAGAAGCAGTGGTGGGTTCCATGTGATGGTGGAGTAGGAGGCAGGTCTCCGCGTCTCGCTGTATTGCCCAGGCTGGAGTGCAGTGGCATGATCTCAGCTCACTGCAAGCTCTGCTTCCTGGGTTCACGCCATTCTCCTGCCTCAGCCTCCTGAGTAGCTGGGATTACAGGCACCCGCCACCACGCCCAGGAAAGAAAAAAGAAGAAAACAAACCTCCATACGAGAATGGGTCTAAAGGAACTTCCCAAACCTCCATGATTTTGCAGGAAACAAGATAAAGGTGGTTTCCACAAGAAAAATGGCACAATGTTTCTCAGAAGACAATTACATAAGAATCAGCATACTTCAAATTCACAGCAAATAATCAGACAATTGATGAAAATACT…	-0.784474	1.32193	-1.72592	-1.96582	-1.15052		-2.43137	-2.32313	-0.823122	-2.57698	-0.326734	-3.42093	-1.73029		-2.94177
232	ENST00000606723.2	ENSG00000272462	lncRNA	4130	AGCTTGCAGTCGCCCTGCGCGCCTCCCCGCGAGGCTTGTTTTCTAGCGCCTCTGGTGGGCCGCCTCCCGCAGGCCTGGTGTGAGCCTGGGGTCCGTTCTCACAGCTGGATCTGGGGTCTGAATGCCGCGCCCTCTGGAGAGCCACAGATGGGTCTCCGCTGATGCTTCTCTCAATTTCCTCTAAGAGCGAGAGCTCCGGGAAAGGAGCCGATCCTGGTGGAAGACTACAGGTCTGAGTCCACTGGACGAAAAACGAGGCTCCTTGGATTAGAGACCATCCTGAGGACATCCTTGGGAGCCATGTGCTGAAGATGGCCAAGCCACAGGATGAAAGGAGCTGCATCTTTGAGTCACCACTGGAGAAAGGTCTCTCTAAATGGATTTGCAGAGACGTCTTCT…		1.01668	-0.829224	-0.663375	-1.0833	-1.17264	-0.0238467	-0.917126	-1.66513			-0.606179	0.038577	-1.04692
233	ENST00000665615.1	ENSG00000259673	lncRNA	4130	ACTTTTTTTCCTTTTTCCATCACCTGAAGCTTTTATTTGGTAAAAGCCAGATCACCATGCTCCTCAAGAAACAAGAGGCTACAATCTAAAAAACTATTGATATTGGTAGGAAATGTTCAACTAAATTCTATGATAATTAATGAACCTTATATCTATTCAATTTCCTGTGAAATATAAAGAACAATGTGTGTTTTTTTTTAACTTTTAAGTTCGGGGTACGTGTGCAGGTTTGCTACACAGGTAAACTTGTGCCATGGGGGTTTGTTGTACACATTATTTCATCACCCAGGTATTAAGCCTAGTACCCAGGAGTTATTTTTCCTGATTCTCTCCCTCCTCCCACCCTCCACCCTTTGATAGGCCTCAGTGCGTGGTGTTCCCCTCTATGTGTCCCTGTAT…		-0.807355	-0.695666	-1.02237		-1.56704	-0.282248	-0.605721	0.169925		-0.375039	-0.666263	-0.98394		-3.45943
234	ENST00000653725.1	ENSG00000255052	lncRNA	4129	GGGCGCATGCGCGGTCTGCCTCCCGCGGCGGGCCGGGTCTCCAGGGAGGACCTGAGTTTTCTTCACCCATTGTCAGGGAGGCGCCATCGCCCTGGCTTTGGGGCTGGGGCCTCCGGGGAGGTTCCGGTAGGGGCGTTGGAGAGGCCGCTCTTTTTGCAAGGCCCGAGACGGCGGGCCTTGCGCAGGCCGCCCTATTCCGCGCCCTCAGGGCGTCAGTATCAGCCTGAGGCTGGATACCCCCGCTGGGCCCAGATGCCCCCGCTGGGCCCGGAGCATCCTCCGGCGCTGCCCTCCCAGAGCCACGCAGAGGCTGAGGTGGCGCGGGGGCGGCCCTGGCTCCGCGAGAAGCGGCGGCAGCGAGGGCTGGAGGACCCGGGCTGCGGGGCTCCGGGGCGTCTG…		-0.0780025													0.807355
235	ENST00000608358.1	ENSG00000273381	lncRNA	4125	GGGTTTGCTGATTTATAGTTTAAGAAACTGAGGCAGCAGGATTCATGCTGGGCATTCTGTGTTCTGGGTTCCAATGTTTAACGGCTATACCATCAAGGGCACGGAGCCAGTCTTGGTAGATGTGAATGATGCTTGGATCTGTCAAGATGCTAGTAGTGATTGGTGTATGTCCTCACAACTCAGTTCCCCCTAAAACCAGCAACTGGAGTATAAGTGTGAAGACTCATGGTTTGATAGCAATGCTTGTCAAAAAGGGGGCAAGATGGCCTGTAATCCCAGCACTTTGGGAGGCCGAGGTGGGCAGATCACGAGGTCAGGAGATCGAGACCATCCTGGCTAACATGGTGAAACCCCGCCTCTACTAAAAATACAAAAATTAGCCGGGCATGGTGGCGGGCC…	-2.87447	-1.24393		-4.38247			-5.87036		-2.5025				-3.08746
236	ENST00000444500.3	ENSG00000234336	lncRNA	4123	CCCACCCCCGGGCCATTTACCGATGTGGTTGTCCTCGATGTGCTCGATGAGGTCGGCCAGGGTGGGGAAGTGGAGTCCGCAGCCCCCGAATCGGCAGAGATGGAGTTTTGCCATTTGCCCAGGCTGGACTCGCAGTCCTGGACTCAACCACCTTGGCCTCCCAAAGTGCTGGGATTACAGGGGTTCCTGTTGAGATTAAAGTAAATGCATTTACCAGCATACATGTCATGGAAGACTGACTCTGCACCATGCTCTGTGACAAAAGGCTTCAAGATTAAACCGGTTTGTTTCTTAACAGTGTGACCCACATAGCCAATGTTAGCAAGCACTGGAAGAGAACACTATTAATTACAGCTTTAAGTGGCCACTAAACATGCAGAAGATTTCCTCTGAACTGAG…		1.58496
237	ENST00000441272.2	ENSG00000237588	lncRNA	4122	CTGTCCCGGCCCACTGCAGCACTGGCCAGCCTCTCCAGCTTCCTCCAGGCATCCAGCCGCTCACAGGGGGCGGTGGAGAGACCCAATGGCAGAGGCAGAGAGGAGGGCAATTCTGGAAGCCGTCAGGGCAGATCTGGGGGCGTCTGGAGGAGTCTAGACTTGAGCCTCAGCTCCCACCCCCGCTGCTTGAGGTGAGCGGGTGTGTCAGGCCAGGCAGGGACTCAAGCTGGTGACTCAAGCCCGACAGCTGCATGGTCCTCAGCAAGGAGTCCTCCCTCCCGCAGCCCCAAGGTGGAATCTTAGAAGCTGGGAATTCCAGAACCAGAGAGCAGAGTCCCAGAAGGAAGGGACCTCAGGGATCCTGCCTCTCCTTTGTGTGAGAGGAAACTAACTGGAGGA…		-1.58496
238	ENST00000665017.1	ENSG00000228340	lncRNA	4119	GGTCAGGGTGCTGCCTCCCTATCCACTGGGAGTCCTTTTGCGTTTCAGATGCTCCCAGGCTCTCCCGCAGTTTAAAGACTTAACTCAGCGGCTTTCAGGGCCTGTGGTTGAGGGACTCCGAAAGAACTGTTGCTGGTGGACCGGTTCAGGGTCTTGACTTCGCCACACAAAAGAACTTGAGAGCACGTCCAAAGTAAAGCTAAGACCTCTAGTACAGTGTTCAATGGAACTGGTGAGAAAAGACGTCCTTGCTGTGTTCCTGATATGAAGAGGAAAGCAGTCCTTCTCCATTAAATGCTGACAACATGAGCCTCCCGTGGTCGGAACGGGCTTGTGAAGGCGGTGCTGGGGTGCACCAGGGCAGCAGCTACAGGTGAGTAGGCGGGGACATTTGAAAGG…													-2.06609
239	ENST00000610046.2	ENSG00000272701	lncRNA	4118	GCATCCAGAGGGGGCGCTGCAGGCCTCCCTTCGGCTGCGCACGGCCCGGGCCCTCCGCGGCTCTGCAACTCTGCACCCCGAAAGGTTCGGTGCTGGACCGCGGGGCATCCAACCCGGGACCGGGGGCGACCCACGGACACTGAGGAAACTACCGCCTATAAGCCTATCATCAGAACCTCTGGCACAACACAGGCCAGAAACACCAGCATCCAAGATGAAGGCAATTTTCTGTTTATGGACTGAGTACCCCACAAAAGATCTTATTCTGAAGGCCATGGAACATGTCTACCCACATGGATCAAGTGGGCAGACTGGAGGAGAAACAGTTTAAAGGCCCTGGGGGAAGGAGGGAGCGCCAGGGAGAGCTCCTGAAGACAACAGGAATTCCAAGTCTGGCAC…		0.0				1.16992						-2.16992			0.0
240	ENST00000521663.2	ENSG00000215117	lncRNA	4112	GATGTACACTAAGCGACCCTCAGCTGTGTGGGACCAGCCCTGCCAACTTCCATCGTGGGCTCAGCTGCAGCTGCCACCTGCACACGGTGCGGGGAAGCAGTGATGGCAACCTTTCACCGTGCCCACGCCACCAGCAGCGTGAAACCCAGGGCCAGACGTCACCAGGAGCCTAATTCAGGCGATTGGCCTGGCAGCTACAGGGCGGGAACTCGCTGCTCAGCCATCGGATTTAGGCTGCTGCACAGTCCCCAGCACTGGCGACCTCGTTCTCTGGGCGCAGGGCAAGGAAGAGAGGACCCCAGTTGGGAGGGTGGTGCACTCGGAGACCTGAAGGCCCTCTGGGACCAGCCTTGCCAGCCTCCGCCTTGGGTTCAGCTGCAGCTGTCATCTGCATATGGC…													-1.34792
241	ENST00000432386.1	ENSG00000229021	lncRNA	4109	AAAAACTGGCCGGGCGCGGTGGCTCACGCCTGTAATCCCAACACTTTGGGAGGCCGAGGCGGGCGGATCACCTCAGGACTCCAAGGCTCTAAGGATGGAAGAGTCATAATTGGAAAGAGCCTGGGTACCTGAATCACTGTATGGAGGAAAATCACTTGCTGAGCAGGAACATCCTCATTGGACTAGCTATAAATTTGGTTGGTAACATTGAAGAGACACTTCTCACCTGCCTGAAATGCCCTTCATTATCTTTTCAGGTTGCAAGGGCTCTGGAACAGCCCTTGCAGTACTCACATAAAGGAGCCTGAGCTGAGTCCACACCCTGGAAGCCCAGAACTGAGGGAACAGATGGAAGAAAGAAAGTCAGCAGGTTTAGGGGATGAGAATAACCACAAAGGA…	-1.44057	0.0	-2.58496				-3.5025
242	ENST00000663763.1	ENSG00000174365	lncRNA	4108	GAGAGCGTCTTGTGGCTGCGGCCTGCCCCTCAGCCTCCTCCGCGCGGTTACCCCTGTACCCGCCGCCATCCGTCCTGGCGCTCCGGATGAGTCAATGAGGGGCAGGGCCCGAGGAGTGGTCTTCCCAAGAACCCCTGGTGGCCTCCCAAGGCCGGTGCTGTGTACCTCCTCCCCGACAAAAGGGGAAACTGAGGCCCCGAGGGGAGTGGGAAGAGCCGGCTGGACGTCAGGCCCAGCCGCTGGTGCAGTGGTCCGTCCCCTCTGCCGGGGTGGGCCCCTCGGGTTTCGCGTGTCCTCGGGAAAGAGACTGGCGGGTGAGCCGCGCCCTCGGCCTTCGCTGGGCTAAGCCGACCCCATGCAGACGTCAAACCCCCCTAGGTCGGCACAGCCTCTCTGCGG…	-0.548816	-1.13676		-1.80656	-1.62974	-1.40441	-2.05729	-1.52944	-1.07884	-2.95488	-1.22478	-2.69904	-0.467174	-1.22123	-1.57828
243	ENST00000607876.2	ENSG00000272848	lncRNA	4107	GCCTCGGCTGCTCTCACTGCAGCCGTTTCTTCACAGGGTGATCCTCACAGAAACACTCAAAGCCTTCTGTTACGTACAAAGGACCGCGTGTCAGTAATCTACAGCCATTTACCAGTTACCAAGAAAACACGGACGTTTCCACTAAAAATCGCAAACGTTTCTTTCAAGCAAGGAGCGCCCTGCGCCAGAGGCTGTGGGAGGAGTGAGGAGTCTGGGTTCGTTCCAGCCGCAATGAGGACAGCTCTGTGCCAGAGAATGAGCTGGGATCTGCCCTGACAAGTGGAGCCTCGTTTGAAAGTGTCGGTAACAGGCTCTGTGTCTGAACCAAAGTTTCCCTTGCAACCTGGTGTGGCTGCATGATGGAGTTTGGGCCGTGACATATGGTGGGTTTGACGTGTG…	-2.57447	-5.08139		-3.99498
244	ENST00000651782.1	ENSG00000236107	lncRNA	4099	ACCAGCAAGAGCAAGAAGTATTGGCAGCAGCAGGCAGCCAGGCAGGCTGGGAGTTTGCATGGAAATCATGAAGTCTTTCTTGTCTTCCTCTTTTGAAATATTTTGGAAGGCGAGTTAAGAATAGCTCAGAAACTGGTCTCATTCTTTTTGTGGGAAGAATGACCAGAAGCATAAAAGCTAAGTCTTCCAGCAAGTGCAAGACACCTCTTTTGGTGTTTGCAGTAAACCTAACAAGAATGAATTGCTATCAGTAAAGTCCTGTACCATGACACCTAAAAGGAAGGAAATGGTAAAGCAAAGTAATAACTCAAAGACAGTCACCGAGGGCTTTTGTCCACCTTTAACTCATTGTGGAACTTGACATCATCAGACAGTAAATCAAGAGGTACTGACAACTGA…								-1.53916	1.0
245	ENST00000669546.4	ENSG00000198221	lncRNA	4095	CCACTAGGTGCTGCTGCCGCGGCCGCCAGGGAGGGAGGTGTCGGAGGGCGGGCCCCGCGCGGTGCTAGGGTTCCGTCTGGACTGGCGGTGGTGGGTCCCAACCGGCGGTACCGGGTTCCTTCCCGACCAGCGGTGCTAGGTTCGGTTCGGACGCGCGCTGCTGGATCTAAATGGGCAGTGCTGGGTCCGATGGGTGGTGCTGTGTTGGGTCCGGACGCGCGGTGCAGAGTCCGGACGGGCGGTGCTGGATCCAAATGGGCGGTGCTGGATCTGGACGGGCGGTGATGGGTCCGATGGGCGGTGCTATGTTCGGTTCGGACGGGCGGTGCTAGGTCTAAATGGGCGCTGCTGGGTCCGATGGGCGGTGCTGCGTTCGGTCCGGACGGGCGGGGACGGGCG…		-1.45983				-3.98641
246	ENST00000518942.3	ENSG00000228801	lncRNA	4095	ATCTCCACGTTCTCGCACCGGCGCTGGGGTGCAGGCTTTCAGTGGTCTCAGGGCTACGGCTTGTCGGTGCCTCGCCGCACAGTCCCCTTTGCATTGAAGGACACGGTCTTACGGTGTAGGAGCATTTTTGAGGTGCATTCCTGGATTTGGAGGCGAACCCCCAATGGTTACCTCCACAGAGGCTTTGCGAAGGGCGCTCACTGACTTAGGTGAAGAGCGAAGGCTCAAGACTGTGCCGCTTTATAGTGGCCCCTTGACGTCCAGAAGTTCCCCCCAGCGCCGGTCATAAGCACTCCCGCCGCCTGGGCCCCGCCCTGCCTGCCAGGCGCCCTCCAGCCTCAGCTCCCGGACGCCCGGCGTGGCCGCTTTCTCGCGTCTTGCTGACCCGGGCCGGGGGCG…	0.909802	0.139803		0.510547	1.08964	0.759602	1.24857		-0.459432			-0.567111	0.958341		1.49969
247	ENST00000608963.1	ENSG00000273419	lncRNA	4093	GCAGGGGAGCGGGCTGGCACCTGGGCACAGGTGTAGACATGGCTGAAACGCCGGCCTGAGGAGGTCAGGTACCAGTGCTGGATGGCGGGCTGGGGGTCGTACTCCGTGACGGCCACGCCGTTCACAGCTGTCATCATGAGCATGTTGAGCACCTCGTTGGAGAGCTTGGTCCTCTCATCGGTCCTGATTCGGTTCATGGCCTTGAACCCCCGCTCACAGCAAGAGGTGGAGATGGGCACACAGACCACCACGGCCATGAGCTTGCTTAGCAGGGGGAAGCGGCAGTGCTGGGCCAGGGCGTTTTTGCAGAGCATGGAGAACGGGAGGTGCTGGGCAATGGTTTTCAGGCCCAGCCACTCCTCCAGCAGAGCTTCCTCACTGTATCCTGTTGGGAGGGAG…	-2.8365	-3.23266		-3.41504		-2.58496	-2.24793	-0.947533	-1.58496		0.920566	-2.32193
248	ENST00000656008.1	ENSG00000235092	lncRNA	4086	AGGACAAGGGCTTTGGGGCACAGCCCTTTCTCGGCCGGGGAGGCAGGCGAACCGATCGCCCGGGCACTGGTGTTACCCAGGCGGCGCCAGCGCGAGTTGGCTGGTGGACAGGATTCTGTGTGAAGAATACAGAGACAGACGTTCCATTTCAAAGAAAAAAGAGCAACACGAAGGCCCTCTTTAAGGAGAGAGTAAACATTCACTTTAGTCACCATGTAACAAATGCAGACATCTCTGAGATCACCATGCAGTGAGGAAGTCTAAGCTGGTGGCATGAAGAGGCCACATGGAAAGGGCTAAAAAAGGGGCCAGCCTCAGTCATCCCAGCTGAGCACCTGGCTGGGAATAAAAGAGGACTCCGTGGATGTCCAGCCCAGTAAGATGACCTCAGCCCCAGCC…	-0.288996	-1.40296	-2.78808	-2.59155			-2.179					-2.25572	-1.51156		-2.49809
249	ENST00000666796.1	ENSG00000254349	lncRNA	4084	GGTCACTCTGCTCTTTCTGAACCAGCGAGAAGCACAGACCTTGCTGAAGCTATGCCATCTTTTATGTCTGATGAGGCAGTTTCATCTGATTTGAAGATGATGAAGAAAAGTTCTTTGCAAGGTTGCTTATTGAATATTACTGGGAAAACAGGAAAATTAGGAGGAATGTTCTGGAGTGATTTATCTTTTTCATCAGGGTTAAACTGTTGAGTGGACATTGTTGCTTACAGAAGTTAGAAGATACCAGAGAAAGAATGGACAATTTTTGTGAGAAACAAGCAATTCTCTGATGTTTGAGATAATATTAAATAAATCAACCGGAGATGATGATGGATTAACTAATTAAGGGATCCACGTAGTCTTTACAAAGGCACCCAGGAGGTGCTTATAATATCCTTG…		2.39232
250	ENST00000430050.2	ENSG00000232190	lncRNA	4083	ATTTCCTCTCTCCTTGGGGACACCGAAAAGCAGACCACCCGGGCATACTAAGGTCAAGATGTCGTTGATCGGTTTCTTTGTTTTATTGTATTACTTGTTTTATTTACCTATTTACTTTCTTGGTAAAACCAGCCTGCCGGCTTGCTCAGGACATGAACTATGACGTCCCTGGAGATGGTCTCTTGGGAGAGGAGCCCCCCAGGCCAGCGAATCCCGCTCACCTGGGGATTAACGAGCAGGCCCGGCCATTTCCCAGGGCCACCGGTGCTCCCTGATCTCAGTGTCTCCGTCTGTAAAATGGGTATAACCAGAGCCAGCCTGTGTGGCCCTGGGGAAAGCGGCACTGAGGACAGACCAGGTGTCCAGCAGGGTCCTGCCCCGACTCCCACGCCCCCCTCG…						-1.4021
251	ENST00000655603.1	ENSG00000257711	lncRNA	4079	TTTTTTTTTTTTTTTTTTTTTTTTTTTTCAGAATAGTCATCTTGGAAAATTATTAGGAATTTATTCCAAGAGGTCCTTTGTTCAACAGTCTTCTGGAAATTCCTTTAGAGACTGGTTCAAAAGCTTCTGAGCTACACCAAAAAAATTAGTCTCATTATTTTCAGAATACCAAAAAAGGGTTTTTCCCAGTTCGATCATCCATTTTCTTTCCCTACCTTGGCTCCAAAATCAAACCCACCCTTGGAGGATGGGAATGTGCTGCCCAGGGATGAGAGGAGCTGGTGAGGGACAGGGGTTTGGCCCAGGGTGAGAGCACTGGACATGCTTTTGACACATCCTTCAAGACAAGTCTTAAAAGTCCTATATGGTTGCCTTTCTAAAAAGTTACAGTGTTTTATA…		1.58496
252	ENST00000452840.5	ENSG00000233723	lncRNA	4077	AATTAGCTAAACAAAGAAATCATGGCGGATTGTTTACATTTGGCAGCGCCCGGGCTGCGCCGACCGCCGGCCCCGAGCCGCCGCGGGCTCCGAGGAGTCGGCCGAGCTGCTCCCGCGCCCTGGCCGGCTGGGTCTTCATCCTCATTGTACTCCCTTGGCATCTCATGGTGACGTGACTTAGAAGGTGGTGCAGAGACGTTTGAAACTATTGCTTTGCTGAAAACATCTGACTGCCAGGCTAGGATGTGACACTTAAGGGACTTACCAATTTGGGATTCTTCCAGGAGCTGAAAACTGATTGCAAATATGAAACAGATTTCACTACAGGACTTGAACCCTACATTAAAAAACAACAAGCTCCCCAAAATAATTGAAAAAGATCTTCACCAAAGAGTAGCT…		-0.707645									-1.99766
253	ENST00000514980.1	ENSG00000251034	lncRNA	4076	GTAATATAGGCTCCCTCTTTCACACTCTGTCAATGGCACAAAGCCCTATTGTTAATACAGTTCTCTACTCACACTCAAGATAAGAGTAAACAACACTGTCCTTCGACTACACAACTTTCTTCCTCTACACACATCTGCTCTGACAGCTTTCCTCCAGGCGTCTCATCACAGCAATACTGAAAGGGACTGTGGCAAGCCAGTTTTGGGACCCGTCCTCCAGACGGAGTCTCGCTCTGTCGCCCAGGCCGGACTGCGGACTGCAGTGGCGCAATCTCGGCTCACTGCAACCTCCAACTCCCTGGTTCAAGCAATTCTCCTGCCTCAGCCTCCCCAGTAGCTGGGATTACACGCATGTGCCACCACACCCAGCTAATTTTTGTTATTTTTAGTAGAGATGGG…		-1.58496
254	ENST00000587320.1	ENSG00000267325	lncRNA	4071	AACAAAGGCAATTCGTTCTGTAAAAATACTCTAGATTCTTTCTGAGGACTGGGCACTACACTGCTCATAGTGGGCACCTAAAGTCAGCATTCAGCCAACTCAGCGGGCTTTAAGATGGAGACTCTTAAACCTCCTGCATCAAAAAGACATAAGGGAATGTCCCTGAGAAGAGCCTGTGTCTCCTTTGAAGAGAGAGAGAGAGATTGATTCTGCCTCCTTGCAATTCGAACCGGCATTTTCCAGAACACTCCAATTTGAATCACAGTGGAGGGTCATGGGAGGGATTTGGCACAGGGGAGTCTTGGGTCTTTGGTTTTCCACATTGATCAATGGGATTGATTTTTTCTGTTTTTGTTTTTGTTTTAAAAGAAGAGAATTAGTTCCTTTTTCTGTCTCCAG…		-0.68966				-1.58496
255	ENST00000342892.4	ENSG00000204380	lncRNA	4067	AAAGGCAAGCGGCTCTCACATCCTAAGGTATTACCCAGCAAAAGGCAGCCTCAGGAGGCAGCCCACTGAAGACCTTCAAGTCCACGAAGACAATGTATGGATTGTTCACTAAAACTGAGGAATGATTTTCAAATAATCTGTCGCCAGAGGGCCAATCCAGGCTTCAGGCTCCAGTGTGTATGGAGGAGCTGCCACTGCAGAGACGCTGGCTTAGGGGGCTGGGGGATGCCTCCTTTGAATTCTGGGCCCACCACTGACAACACTTCTCTTCTTGGAGAAAAGATGACGAGAAGGAGAGGTCTTAGAACACATCCTTATCTGAAGGACAGGATACAGTCTTGTTTTAGGAAACTCCAGCTGCTCTGTGTCATTGAAAGGGAAGAGGAGAGACCAGATGGT…		-1.0					-1.3744
256	ENST00000568177.1	ENSG00000260285	lncRNA	4063	GGGCGACTTCTTCCCTCATGTGAGCTGCTCTGTTTACATTTGCTGGTCGCTGGAAGATCGAAAGACTGGACAAAATCCATATGGCGGCCGGCCGGCGCGGTGGCTCTCGCCTGTGATCCCGCGCTTTGGGAGGCCGAGGCGGGAGGTTCTTCTGAGCTGAAGAGTTCGAGACCAGCCCGGGAAACGTAGTGAGACCCCCACCATCTCTACAAATAATAACAAACAAACAAAAGGTCCCCCCGCCCCGCCGGCCGCGGGTTGCCGTCGCACCCAGGCACATTTGAAGGGCGGCAGGAGCCAAGGCCTGGCTGTCACTGCTGTCCCGGACCCCTTTGACGGCCCCTGGGGGTTCACCAGAGGGCTGGCCCGTGGCTCACTGCCCAGTCCTCTATGAGGACA…	-0.934112	-1.02647	-3.28972	-2.94463	-1.55576	-1.3505	-2.85164	-1.85371	-3.5025	-3.05889		-3.9386	-1.62073	-0.870944	-2.36565
257	ENST00000596769.1	ENSG00000267943	lncRNA	4060	ACTAGTAGGGACAGGCTCATTCTTTTGAGGAGCCCACCCTGCTCCACTGTTCAGGGTATCTCTTCTTTCCGAGCTCCTACGCCTTTAGATAAAGGGCACTTACCTGCTTAACTCTTTCTGCGTGTCTCTTGACTGAATTCAAGGAGACCAAGAACCAGAGGACTTCCACGCCCCTCCTGGTAACATCTGGTGTTTTCCCCTGGTGGCCTGTGAACTGTTCTTCTGGATGGGTAACCAGAGCTCCGTACCCCAGGATTCCCCTCTCGGATGCATCCTTAGAAACTGGGATAAGTTTGATCCCCAGGCATTGAAACGAAAAAGATTGGTTTTTCTTTGCAATACAGTTTGGCCAAAATATGAACTAGAAGGGCAGGAAGCCTGGCCAGTGGGGGGAAGCTT…													-0.736966
258	ENST00000675544.1	ENSG00000214851	lncRNA	4059	AGCCCAGGACTCTCCCTCGCCCGGCTCACGGCCCTGCCTGGGGGGCGCCTCCGGGAGCAGATCACGAGCCCTGGGGCTCAGCCCTCAGGCGCGTCTAGCTCGGCGGTCACCCCAGTGCCGGGAGGACCCTGAAGACGCGCCCCAGGCGGCCCTACTCAGAGCCTCCTCCCAAGGCCCAGGAATGCGGCGCTGTCGGAGGTGTGCGCGGTGGCCACACCGCTGTCCGGGTCCCCAAAGCGGGCCCCGCTCCCACTTCTCGCCTTGGCCCCGAACCCTGGGTCCAGCCCCAGCGCTTTGTGTGCGAACACCGCTCCGCCCCGGACCCAGCTCCGCCTTGGGGCCCCTCTCTGCCTGCCCCTCCGTGCCCGACTACACTGCTTCCCCTCCGGCGGGCGACTC…		-1.90689	-3.28011	-4.18587			-2.32193
259	ENST00000560419.1	ENSG00000259319	lncRNA	4059	GGTGCAGGAGCGCTCGAGAAAGCAGGACGCGGCGAGCGGTTATGTAAGCGCACCCCCCGCGCACCGCCGCCCGGCTTGTGCCCGCCAGGCAGCAGCAGCCGCAGCCCTAGGAGAGAGACGCGAGAGGCCGGAGCCGGGGGAAAAGTCAAAAGCCCCTTCACGCACAGCCTGTGTTAACCATGTACCTCAGTCCCGGCGCTTCCCCCACAAACTGAGAGCGACAGGGAGAATTTCCGCACAGTTTCATCCTTGGACACTTCAGGACTGAGCGGGTGAGGAGGCGATCTCGCCAGCCTGCTTTATTTTTCGGTGGAGAAGGATGGGCTGAGATGAAGGCATTTGGGGACTCCTACCCCTACCCACCGGCCCCCGCCAGCGCCCTTAGGCCCCGAGACGGCT…	1.69032	0.311944		0.938599			1.34104		0.584962			1.72583	0.478047
260	ENST00000683369.1	ENSG00000234147	lncRNA	4054	AATTGTTAAATAAAAGTTGAAGGCACCTGGGTACTAATCTACTTTCAGCTTTTTTGTATTTAAAATAATTTTTAAAACAAGAACATGAAGGGAAAAATAAATTCAATTATAGCCTCCGCCTTCTGATGCTCATATTCCTTATTCTCATTTCCACTTAATTTTTCCCATATGAATTATCTACCATTTTTTACCATACGTGTTATCAGTGCTTTTTAACTGGTCTATAGTGATGGACCCAATTTTTTAATTTTTCTTCAGTTTATCGTAGATTGATATTTTTGCAAAATACAATGAGGTGCAATAAAAATGAAATAAAATGGTACGCCAAATTCAAGCTCTTCCTTATCTCTGCTAATGAGAAACTATTAGAATATTCCAAGTGGTAGATGATAGTGTTTT…		0.584962	0.8431	-0.0188875	-0.118126			-0.712094		-1.71113		-1.28019	-0.823633
261	ENST00000444158.1	ENSG00000234210	lncRNA	4049	CGAATACAGACGAGGCATGTAAGAAAACGATGTTTTAAGAAATATGTTTTATGCTATATCATTTCTTTTACTGAAAACAATTGGACAAACAAACAAGAAAAGCCAAGGAAAATGCGACCGGGACGTGGAATCGGCCCGTCTGTGAGTGGAAGGATCACACTCCCAGCTGAGATAGAAATAAAGCCACGCGTGCCTCTGTTTCTATGCGTGGTAAAATAAACAAGCAACACTTCGAGGAACTATTGATTCTGTTATTAAAACACAGCCTGTTTGGTTTGCCAGATCGTAGCCATTATTAATGCATTATTAATTCTATGTAAGTGCCTGCTTGTCAGATCCATTAACCGGGGGAGTAATTGCCGAGGGAGAGAGCTCAGAAGGTGTGTCACGCTGCTCGCT…		-2.0
262	ENST00000651233.1	ENSG00000245060	lncRNA	4044	GGCGACGTGATCAGATGACCTGTGCGGGCGGCAGCCTCCTGCCCTCCTCCCCTTCGTGCGCCGGCTGGAGCGAAGAGTTCTTTTGACAGCCGTGAGCTTCCCCGCCAGGAACTTACTGGGGCTGCATCACCCTAGAAACGTGGCTTTGGGCTGTGGAAACGCTGCCTCTGTGGAAGTCTCTCCTCGCGGGGGTGGACGGGTCGCTGCGCGCCCAGCGTTCTTCTGCGGTTCTCACAGCCCGCCGCCGCCGCCGCCTCGGGGACCTTTGCGGGGAGGCCTCAGGTCAGCGCCGCCCTTGCGATGGCGGGAGAGCAGAGCGGCCCCAGGGCCTCTGAGCTCCGGCCCCGGCACGTCCCGCCCTCTCCTCCGCTTGCGGGAGCCGGGGCGCCTCGGAGGGAA…	1.05222	0.624491	0.340371		0.559184	1.45151	1.17173	1.64924	1.17345	0.325033		1.14149	0.697816	0.66549
263	ENST00000658749.1	ENSG00000274536	lncRNA	4042	AGAAAGCCCAATTCCATCTGGCCCCTGCAGGTTGGCTCAGCACTGGGGAATCAGAGTCCCCTCCATGACCAAGGCACCACTCCACTGACAGGTACTTGGCTCACTCTGAGTGTTCAGAGATTCCTAGACACCTACTTACCCCTAATTCTTCTGGTCTATTCCCTCCAATTCCCTCCATAAAAACTGACCCATCCTTTGCATCAACAATAGTGGCTTGATGACGCTCTTCAGTAGAGGATTTTGCATTTCATATGGGGAAAAATGATGTTATTCTAAGTAATATAACAGACCAAGAGAAGAGCTTTCAAATTCCCTTAATATCATCCCATATAGATATTTATGTCTTCTTTCTATGGGTCTGGTGAACATTTCTCAACTGAATGTGATTTTCTTACATAC…													-1.73697
264	ENST00000654503.2	ENSG00000223482	lncRNA	4041	GCCGGCCTCCTTCGCCCCGCCCCGTCCGCGCAGCTCGTCCGGCCCGCCCGCAGGCCAGCTTCTCTCGGGAGCCTCCACCCAGGCGCATGGCTCCATGAAGCAAGAGGAGGAGGCAGAGCGCGAGAGATCCCGTCCGCCCCAGCCGCGTCTGGGCCAGGAGAAAAGCAAAACCATATTCCTGCTGCTGTCAGTTTTGATGCACTGAGAAAACTTCAGAGACCTAAGCTTTTTCCAGAGAAGAGAAGCTTTACTGGTGTTCCAGCCCTAAGGCTCATATGACATTAACAGACAAGACACTTTTCAGAAAGACAGGCAACGTGTTGGACCTTCCGGAGCTTCTCAGAAGACAGAGGGTTTTCTTTTGAGGTAAATTTGATAGTACATTTTGATAGTACAGGA…	0.841878	-0.26717	-0.953061	-0.574633	0.703579	-0.504191	-0.603785		-0.125418	-0.131416	0.26547	-1.00793	-0.468157	-0.741243
265	ENST00000567359.1	ENSG00000260862	lncRNA	4037	GCCCATCCCTGGATTGATGTAGTAGCCAGCAGCAAGGACATATGAAGGGTCTGGAAGTGGAAGGCTGCCACCCCTGCCCTGCTCCCACTTCTGGGCCCCCAGGGATCCCCTGACATAAACAGTCCTGCAGGAGGAAATAATAGGTGGACTTGTCCCTGTGACACAGTGGAGATAATAAGGCCCACCCAGGTTCAAGAAAAGTGGGGCAGCAGGGGAAGGGGATGGACTTTACCTCCTAGTGAGAAGATGATAAGGTCTGGAAGAGGAGGTATGGCAAAAAATATTGCTGTGGCCGTTACTAGAATATATAATCTGACGCAGTTACCTAAAGTGAAAAGCGTGAAATAAAGGCTGAAGAGATAGGGAAAAAAAGTACATTTAAAAAAAAAGTTGTTTCAT…						-5.42626
266	ENST00000422216.1	ENSG00000226252	lncRNA	4036	AGGTGCGGGGGGGCCATGCTGGCCTCGGCCGCGTCCCGTCCCTCTAGCTGGGGGTCACTGCGAGCCGCCTCGCTCGGCGGCCGCTCGGTCATCCTGTGGGCAGACAGACAGACAAGCGGATGCCCGCTCTGACGACCGCCCCTGACCCACCGACGTGGGCTGGGGTAAAGGGGAGAAGGGCAGAGAGAGGAACTCACGCACCGAGACGTGAGAAGAGGCAGACAAAGTTAGCGCCACGTGGGGCTAGGGCGGGAGGCCGGTTGGGGCTAGGGTGGGAGGGAAAGAGGGTCTCTGGATTGGGAGAAGGGAGGGGTGCCTGGGAGACACAGAGACTGAGGGCCAAAAGGACAGAGATGGAGGAAGACGACAGAGACACCGGAAGAAAAGGAATACAGCCAG…						-1.41504
267	ENST00000655697.1	ENSG00000231969	lncRNA	4034	CCACTGTCTCCAGCTGTCCCAGAACCGGACTCTTCCTGCCATCAAAATGGCGGCGGCGACGGCAGCGGTGGTAGCACCTACGCTGGCGGTGAGCAGGCAAAGGAAGTTGCTTCCGAGCGCGTCGAAACGATGATGCGCACGCGCAAAGTAGGCCTACGTGGAGCCGACCTGCCATTGGGTAAACGCAAGGGAGGAGAAAAGGGAACCTGATGGAATAAACTGCTGTGAGAGGGAGTATTGAAAATACTTCTCCCCTGGACCTTGTTCCCAGGCTCCGTGTGAAGCTGAACACTCCGCATGATCTCCCTGCCACCATAGCAAGCTATGAAGTTCATTACACATGCAGGTAGCAGACAATACAGCTCTGCTTCCATTTCTGAGCACCTACGGTAGACTGCC…	0.485427	2.45943	-1.72935	-2.03414		-2.0
268	ENST00000663853.1	ENSG00000259867	lncRNA	4030	GGAATAAACAGAATACAAGGACATCTGGGTGGAAGTCACCAGTGCCTGCACATGGAACTATGAAGATCACCATTTTTCAGATTAAGAAACTGAGGCTCACATTGTGAAATAACACTCTCTGGAAAGCTGACTCAGAAATTGGAATGAGTTGTCTGTGGATCCTGTAAGGAGCCTGGACATGGTGAAGAGAATGCCTTGACCATCAGGAGACAGCTTAGCTTGTTGAATCTTGATCACTTCTTCTGACCGCTTTGGATCTTAAAAGAACAAGGCTCACAGACTACCATTTAAGGACATGGTCTCCAAGGATGTCGTGGTGATGCAGGATCAAGTCCCTCATGGGAGGATGACAATCCTGGCTCTAAAGCTGACCCCGGGGGAGCTCTTGGCAGCATGTTC…															1.40439
269	ENST00000660424.1	ENSG00000228824	lncRNA	4030	GCGGGCAGCAACCGCGTCGTTCTATGCCTGTGGCTTGTCCTGGCAGCCCGGTGGCTCTAAAAAAAACTCCGAGAAAGTTGCGTCTTCCTCCCGGGCGCCGAGGAGGTGGCAACGCGGTAAGCAACACCGGGTCTCTGAGACAGCTGCTCCGGAGCGGGTGCAGGGCCCAGTCCAGTGCACTTGTTTATTGTCGCGCCTCTGGTGCGAGCCAAGCTGCAGCAGACATGATGGGCCCGGGGCGAAGCGGGCGCTCGGTGGCCGATAGATGGCAGCCGAGGGCGAAGGCGTCCCTGGGCTAGGGCGGCGCAACCGGGGCCCCCTTGGATGTCACATTCGTAGGAAGAGAGAGAAGTCTTGGACCATGTGTGTAATTCGAGCGTGGGACTGTGCAATTCTCGG…			-3.28857										-1.05285
270	ENST00000656175.1	ENSG00000238207	lncRNA	4021	GAGATGAACCCGGTACCTCAGATGGAGATGCAGAAATCAGATGGAAATGCAGAAATGCAGAAATGAGCGTCTTCTGCGTCGCTCACGCTGGGAGCTGTAGACCGGAGCTGTTCCTATTCCTGTTTCCTGACTTTTTAATAATCACCATTCTGACTGGCATGAGATGGTGATTCTGACATGCAAACAAGCCTCTGGGCCAAAGTTCCTGTGTCCAAGGATTAAAAAAAAAATGGAGCATAAGTCTGAGGCTGTGAACGAGGCTCCTCCTGCCCTCTGGAGCTTGCTGGAAGGAAACACAGCCCAAGAAGTGGACTAAAGAGTTGTTCCAACACCACTGCCTACAAGATGAACTGCTTCCAAATGATGATAGAGGAAAAACTTTCAGGCTGATAACATCAC…		-0.321928
271	ENST00000665574.1	ENSG00000225783	lncRNA	4019	AGCCCCAAAGCCCATACCTTCCTTTGTACCCTCTAAGACGGTGTCAGCTAAAGGTCCCTTGAAACCTCCATCACCTTATTAATATCATGACTCTAGGTCCACAGAACGAGGGGAAAGGGTCACTGTGGATCAAGCCAGGCTCCTCTGAGCAGTCCAGGGTCTATTTACAGAGAGCAGCAAGTTCCTGGGACAGAGGAGACAGAAGGGAATTTCCAGGTTCTTCAGGACGTTCACAACCACACTGAGAAGCATCTTTGCAGATAAGTATTTAAACTTACCAGCCCATAGCCTACCAGCCTGCCCTCTTCTGGTCTGTGCAGGAAAGTGTAGTATCCTAGAATGCCAAAGTGGGAGGGGAAATGGGTGATGTAGCTCATTCTCTTTTCTACCTCTATGGAA…	-2.66613	-0.96253	-3.16992			-3.32193	-3.1964	-1.8609			-2.80739	-5.44929	-2.70044
272	ENST00000524210.2	ENSG00000206573	lncRNA	4015	GGGGGCGGGCTGCCGGCCGAGACTTCTGGATGGCGGCGGCCGCGGCTCCGCCCCGGGTTCCCACCGCCTGAAGGGCGAGACAAGCCCGACCTGCTACAGGCACTCGTGGGGGTGGGGGAGGAGCGGGGGTCGGTCCGGCTGGTTTGTGGGTGGGAGGCGCTTGTTCTCCAAAAACCGGCGCGAGCTGCAATCCTGAGGGAGCTGCGGTGGAGGAGGTGGAGAGAAGGCCGCACCCTTCTGGGCAGGGGGAGGGGAGTGCCGCAATACCTTTATGGGAGTTCTCTGCTGCCTCCCGTCTTGTAAGGACCGCCCTGGGCCTGGAAGAAGCCCTCCCTCCTTTCCTCCTCGCGTGATCTCGTCATCGCCTCCATGTCGAGTCGCTTCTCGATTATGGGCGGG…	0.522846	1.81223	-2.69974	-1.13321	-1.72971		-1.25044	-2.8601	-1.74714		-0.073187		-1.31284
273	ENST00000380981.3	ENSG00000205632	lncRNA	4015	ATCGAGTTTTCCCTGATCAAGTAAGACAGACCCTAAGCTGGAGCCAAGTGGCTGCTTCTGGACTGCGCTCTGTCTTCCGTGAGAAACTGCAAGACCCCGAGCCACCGAGAGGGAGACCTAACAGGAGCCCCGAGAAGGGCCCCCTGCGTCGCTGGCACCTGCCTGGCACAGAGCCCTTGCTGTCTGTTTGATGAGGATCACTTGTCCTGCAGCCAGAGACAGTGGGGTTTGGGTCCAGCCCTGCCACCTCCTGGCAACCTAATTTGTGAGAGCCGTTGAGGGGGAGAATGTGGAGATTCCTGCGGGATGCTCCCGGCCATGTCTACAGGAAGTGCTTACTGTTCAATGGCATGCTTTGTTTTGGATAGAATCGGACTCCCTCCCCAGCAGAGAGCGGGA…		-2.83008
274	ENST00000330148.6	ENSG00000182366	lncRNA	4013	GTTCTTCTTTCTACCTTTCTAAGATTCCACCATGTTGCTTGTTTAGTTCAACCAGTGCTGATAGGGACACGTTTGCACTTGTCTCTCAGTGAACATTCGCAAGAGATTTTCTAGGCCTCCAGGCAGAAGCCGCTGCTGACGGGGAGAGTCTGCTGGAGGAAGTCACATGGCAGATGCCAGAGGACCAGCCTGGGAGAGGCTTTCTAGCAACCAGGACACCTGCCGCAGTGCCACGCTTTCTCCAGGAAACAAGGACAGCTGCACGGGTGCCCACACGAGAGTCGGCGACCAGCCTCGGCGGTGGGGTTCCTGCAACGCGTGTTCCTGCTGGGGTTCTCCTTTCTGCTGTTCCGAGCTACAGTGCGGATCATGCTCCCCATACGTGGAGTCCAGGGACAG…		-2.32193		-2.27302					-1.24286		1.17087
275	ENST00000671143.1	ENSG00000249346	lncRNA	4012	AGGAACGGCCCCACTCCACCAGCCGGCCCCGCGGGACGGTTACTCTGTTCCTGAGGTACCCCCCGAGGTGGGTGTATGGGGACCTCCGCCTCCCTAGACTTCTAGGCCAGGGGCGAGGATCACCTTAGAGGGTTTCCCCAGACGTCCCTGATTTCACATGTCCTGTCCTGCTGGCAGGCTGCGCCTTCTTTCTGCGCTTTGGGGAATGGTGCCTTCACGCACTTTGTAAAGGGTCTGGAACTGAGCTGAAGAGAAGTGATTGAGGGCTATTGTGGAAAGTCTCCGCTAATTCAGGTTTCTTCACCCACCAGATTGTCTGTGGGGTCAGAAACAGCTCTGGAGGGGTCTGCAGAAATTACTTTCCCAAGTCTTTGGGCTGGAAGGAACGAACAGTGCCTG…							0.018536
276	ENST00000612833.1	ENSG00000276337	lncRNA	4001	TACTAACTGGAACATGTGCTGTTAAAAGGATGAGGTGCTGTGCGGAGAGAAGGCTAGCATGGCCCAGTGCCTTGAAGTTCATGGGTCCATTTGGAGGATGTCAGTGGAATGGTTGTCTACATGCTCTAGCCCCTGGTGGCGGTCAGCCACGGGAAGGAGAGTCAGGCGTGTGGTGAACTTGCCAGAGAAGCAGGCCTGGGCTAGGCTTCACCTGTAGGTGTGAAGTTCAGTTGGGCAGATACCAGGTGCCTAGGGGATGAGGGTCTGGTCATAGCTGCAGTGGGAGGTAAATCTGAAACTTTTTGGCCTAAATGTCTTCTGTGATCAATCCAGGTGAGCCCTTTCTGGTCTGATCTTTTGTTGCATGGCTGACAGTAAGAGATGGGGACCCTGGCTCTG…	-4.08746	-1.23704		-4.16993	-5.53916	-4.99247	-5.82655	-5.39232			-3.23447		-2.35364
277	ENST00000567819.1	ENSG00000260942	lncRNA	4000	GGGGTCTCGGGTCACGTGACAGGCGGCCCAATCGCACTCGCGCGACGGAAAGCGCCACGGACGTCGGAGGCCCAGGGGGCGGGGCTCCCGAGCTCCGCTCTTTCGTGGTCGGGCGGCGGACCGCACTGTATTTTTTCCTTCCGGGGGCGGCGGAGCCCAGGGCTATCCCGGCCTCCGCTCATACCCGGAGGGCCGGCAGGCGTTCAGTCCTCCAGCCGGTGAGGCTCGGGCCGGGGTGTCGGGACCGCCTGAACACGCGGGCTCTGGGAGCTTCAGGGACCAGGGAGCCACCTCGGCCGAGTTGCGTCGCAGACTACAGCTCCCAGCATGCGCCGCCGCTCCCAGCATGCACCTTCCTCCCGAAACGCGTCTCTGCTTCCGGCGCTCTGCTGCGGAGGC…	0.0300572	0.575115	-2.03194	-0.685508	-1.00626	-1.46407	-2.18304	-2.16906	-3.77259	-3.64225	0.147285	-3.06817	0.280575	0.57289	-2.17897
278	ENST00000430356.3	ENSG00000237399	lncRNA	3998	AGGCTCCTTGAAGACGCCCGTGGTGAGATCAGCCCCAGGTCGCCGCTTCCACAGACAGGCCTTTTCCTAAAGTGGATGAAGGGAGTCAAATAGGCCAGCTTCGTGTCTTGATCTGCCTTTGCTGTCATTCACGCATCTGTCCTCATGAAGGCTTAACCTACCATGTTTATCAGAAATCTCAGCCTAAATTCATTCGATTTTTACCTAGAGATGAGGAATGTGTTAAATCACTCTACTCCACAAGGAACCAAACCAAACAGCATCAGCACCAGGCTGAGTCGCGGAAAGGATCTGTCAGACCGCTCCACTGGCATCGACTCAGCTCGGGAGCTACGTTCAAAGAAGGAGGACATTTAAGGTGAAAGGGTTGCAGGCAGAGGGGCCTGGAGCAGCAGGAGG…	-2.19754	-2.80735			-0.912537	-2.27403	-4.30986	-1.63227	-2.9542		-1.54432	-3.57994	-2.5487		-3.82958
279	ENST00000623254.1	ENSG00000197322	lncRNA	3997	ATTCCGCATTCCTAGCCTGGCGGCGCGCGCGGCTCCTTAATGAGACTCGGGCCAAGGGCCGACCTCGCGATTCCGCTCGCCCCTATTTTATGTTTGATTTTTCCTTCCCAACGCCGGCTAGCGCTGGGACCCGAATGGGGCCGGCCAGCTGCGGCGGGAGGAGCCTCCACCTCCCTCAGCTGCGTTTCTCCAGGGTAGACGCCACCGCAGTCACTGATGTCCCTTTTCAAAGGATGCACGCTCCCCACCGGGCGCCGGAGGTGTTTTGCAGCCGCTCTTCCAGAGGCGCGGGTAGGGGGCACCCTACCCCCACCCCCAGAGTTCGCTGGGCACTGGCTGGGAATCAGCCTCGCTGCTGTGCCCAGCTCCTCTCGGGCCGCGGGGGCTCTGGGGCTCAGC…											0.0426443
280	ENST00000565399.1	ENSG00000259828	lncRNA	3996	TATGAGAACTGTAAATATCTGCAGACATTTTCTCTTTCCTATTCTAAAACTTACTAAAATTTTAGATACAGGAATTCTCTGTTGAAAAAAATATATATATGTATAGATAGATACACACGTATATATATACGAAATGTGAGAAAAAATATATATATATATTCCTTTGATGGTCTTTAATATTTAGTTTAAAAACTTTAAGGAAATCATAAAACTTTTAAATTTCAACTCTCTCTAAGATTATATGGGCAGTTAAGTTTAAATATAGAGCATATATTTCTTCAGTTAAAAGGAAGTGTGTATTTACTGCTGTTCAATTAGAAAAAGCAATTAACACCTGCCTAATCATAAGCTACACTGTTTTTTATGTTTAGATTTTCAAAATAGAGCTTGCCCATAAGG…									-3.43741	-4.02385
281	ENST00000525716.2	ENSG00000255455	lncRNA	3994	TTAGCAATCTGGAGAGGACTGAGGCAAGAGCTTGTATTGAAACACAAGCAAGCTCCACGTATGGTTTTGGACATGGAAGAAAGAGTACTGTTGGGGTGGAATGACCTAAGTTTTTAATAGGATTAGGATTTCTGTGGATTTTTCCCAAGTGATAGAAGTTTTCTTCATCTAGCAGGGAGCCTCACCCAATTGCTTCTCTATGTTCATTTCTGAAACTCCTTTGTTAAAACTAAATAGCAACAGAGAAGAAACTTTCTTCAAAAAACTCTTCATATCTGTCATTTCTCCTATTCTTATGGAACTTCACAATTGCTTTTTCTTTATTCCTTTTTTTTTTTCTATATCAGCTCATCAGTCTTTGTGGGTGACTTGGCTACCCCACTAATCTAATTGCCTTTT…	-1.72181	-1.06963			-0.57564	-2.8154	-3.54137	-1.81231	-2.53584	-1.85752		-1.52787	-2.90889	-1.83378
282	ENST00000518947.6	ENSG00000254369	lncRNA	3992	TTCTCTTTTAAGAAGCCAAAGAAACTTTGCTGGTTCTTTCATCCTTTCTTTCTCTCTATTCCTCTTTCTACTCTGTTTCCTCCTTCTTTCTTTCTTTTCCTGCCTCCTTTCCCCTCTCCCTCCACTGTCTTGGGATATGTCTTACCCGCGCAGGAGTTCATCCGCTGCATCCAAGGGTAAACCGGGCTCGTGTACTTCCGGTCGGCGCCTTCGTCATGGAGTGCTTTGCCCTGCCCGCTGCTGCTGTCGGAATTCCACCCACGCACCTATTCCCCCTCCCAGCGCTTCAGACACCTCTCTCATCGAAAAACCGGGCGAAGGGAAGCCGGCAACGAGCGGAGAACTCTGGCTGAATTAACGGTGGCTCCCAGAAGCTCCTGCCCCTCTGACAGCTGTCGC…						0.768674	-0.0995357								0.22039
283	ENST00000663020.1	ENSG00000226026	lncRNA	3991	CTCTCGGTTTGGGAATTTTCTTGGAGGCCGAGGCCCTGCGCCTCTGTCTGCACCCAAGGCGACCGCCCAGCTTACCCCCGGCTCTTCTGAGCACAGGGAGGCCTCCCAGCAAAGCCTGAACCCTCTAAGTTTAGCTGCAGGCTTCGAACCCCGACCGTCCCCGCCGAGCCTTGGGCTGCTGAGGTGGGGATGAACTGGGCGAAAGACACTTGGGAGTTAGGAAGAAACAAACAAGCAGGGAAGTGACCAGGAGACAAGATGGGCGTCCACAGAATGAATACAGGAATGTCTGTCTGCCTGTCTGTGTATACTCTGTGAAGGAATATACCAACATTACATGCTGACCCAAGGATAGCCAGTACGCCTTCTGCAAGAGGAAAGTTTGTGTTTCAAAATCCA…		-4.58496
284	ENST00000650413.1	ENSG00000267452	lncRNA	3991	ACTGGAGGAATAAACCTTTGTAGAGGAAGGTTTGATGGGCTTTCCTGGAAGAAGTACTCATAGGAAAACCCAAAAGCTCAACAGATGCTGTCTCCTTGGTTAACATTAGGAGCTATGATCTCCATCTTCCCATGGCATTAGAGGTTTAGATACTGAGGATCAGAGAGGCAAGTTCAGCATCAGAAGGCAGGAAGAGGCAGAAATCTGGACACCGATTCCTAACTCTAAAGCTGCGTCATCTCTAGTGCATCTCATCAGCTCTTCCCAATGGCACCAATCAACTTTAGCATACTGGCCAGCCGGAATAGATGTCCTTGGGCATTCTTAAGATCTGAGACTGTGATGGTTAATTTTAGGGTATCAGCTTGACTGGGTTGAGGAATGCCTCAGTGGCTGGTG…						0.0
285	ENST00000443246.2	ENSG00000235824	lncRNA	3991	GGGCCATCTTGGAAACAGTTTTTGAAGTTGGTAGAGTCTCGGGCCCGCTTAACTGCTGAAAGAGTAGGAAGGGGTCCGTTTCATTAGCGCGTTCAACCAAAGAGCGCTGTTAGGTGAGCAAAAACAAACCAGTTGTGTCTGAGCCAACACCCGTTTGTCTATGGGTTGTAGCAGTTGGTCCACCTAATCAAGGAAGTGCCGAGAGCACAGGACATGAAAAGACACAGCGCTAAGGTTTCCTGCACCACAAGGTTCCTTTCACTTAAAAAAATTTTTTTTTATATTACACCATCTTTATTTGTACCTTACCGTCTAAGGCTATCAATCAAACTTCAGTAAGAACAGTTTCAGCATCAACTAACGAACAGTAGCCAAACCAGAGAGCAGTCAAAAGTGTTT…														-0.289507
286	ENST00000658512.1	ENSG00000236581	lncRNA	3987	TAGGAAGTCAGTGATAAAAATATTTAAGCAGCTTTGTCTGCCTTAGACCTTCCAACTAAAAGTACAGCAAGTGGAATGGAATGCTAATATGAGGATCCAAATTTTCAGGGAAGGAGGAGAGCCTTTATATAACCAAAGATATTTTTGGACCATGAATTCAGAAATTCTCGGAGCCACCCATCAGTGCCTGAGCTTCAGTGAGTCCATATCCCATGTCACCCACGGCAAAGGAGACTCTAAGACTTCTGAAGAGTTTCTTGCTTCTTTCCTGTGGGGCAGTGACTCCACTTCCCAGCAGTAATGGAATATCCTGAATTAGCTACATTAATGTTAGAACCATTTGGACCTCACCCAGGACTTCAACTACATTATGGTAAGACAAAGCCAGAGCTAGAAGGC…												-1.23447
287	ENST00000654348.1	ENSG00000245146	lncRNA	3974	GGCGGCTCGGATGGCTGGCTCGGCTCTCGCTCGCTCTCCCTCCCATGGGCAAGTCCGGCTCACACCCTGCTTCTCCCGCTCACTCACAGCCCCCTTGGCTCTCCCTCCTCCTCCTCCTTCCCCTGCGGGATCCGCTCGCCGCCGCCGCCGCCGCCGCAGACGGCAAGTCGTGGCAGCCAGACGTCGGCGCGTAACCCGGCGCTCCGTGCGTGACTCCAGGCGACGTCAGCGCGCGCTCCGCGTTCCCCACCCCTCCTCCCAACTCCGTGGCTCGCGCCCTTCGCTCTCGCGTCCCTCCGTTTTAGCTGCCGCCGCGGCGGCCGCCGAGCGCGCTCTTTCCGCCCCCTTCTCGCGCGTGAGCGCGCCCTATCGGCTCCTGGCGCGTCAACATTCCGCGGG…	0.925999	2.11548	-0.429988				-1.47581		0.365871		-0.573735	-0.744161	-1.44184
288	ENST00000644721.1	ENSG00000231806	lncRNA	3974	AGGATATAAATAATGCTGAAGCAGAGTTACGTTTTTTTTGTTGTTGTTTTTTTTGTTTTTGTTTTTTTAGGTTTCCGTGTGTTTCTATTGAGCTGCTCAGTGCCCGGCTTAGAAGACCAGGAAAAGGAGTCACAGGTCGTATGCTGGAGGCTTGAGCCGCGGCACCGTGGCGCGGCTCGCCTCGCTGCGGTTGGTGGTGGCGGTGGACATTGCAGCGCGGCTGGAGGGGTAGGAAGAAGAAGATAGTTTTGGGATAGATAGAGGTGAGATATTCCTGCACATCCTCTGGTGACCCCAGAATGAGGGGGACTCGCTGGTGAATTGCCTCGGGCTTCACGTCCAGTACAGGCTGGGTCCCCGTGGTCGCCAAGCCTCCTGCCTGCTCAATGATGTAGGCCA…	1.22239	0.970405		0.607973			0.33787
289	ENST00000602947.3	ENSG00000269934	lncRNA	3972	GGCAAAACCTACGTTGTGCAGAACCAGGCGGTGGCGGGCGCCCTCGGCGTGGATCTCCACGTTCTTTCCCGGCGCCAGGGCCGTCGCGTTCCGTGTCCACCTCAGCTCCGGCCACGGCCGCGTCAGCTCCACCTCCAGGGTCACCGAGCTCCGCTCCTCCACCGTCTGCGGCTCCAGCTTCTTTTTGAACAGCACAGGCGCCTCTGGGGTCGCAGGAGAGGGGAGGTCACGGCGGCCCTCGCCCTCCTCCACGGACAAGCCAAGGTGCAACTGCAGGATTGTATCTTCTCTATACCAAGAGAAGGCACCTGGCCCATCCAGCCTACCGGAGTCTCCTCTCTGCAGCCCACACACCCCGTGTCTCCTGAGGTCAGCCGGACCAGCCGTAACAGGACAGCA…		-2.0				0.250323
290	ENST00000660703.1	ENSG00000246695	lncRNA	3972	GCCTGGCCCGCGACGCACCGAGGCCTGAGGACCCGAAAGCCGGGCGCGGGGAGATGACCGGTGGCTCGTGACGGTCCCACGGGCAAAATCTTCCATCGCCCGGGGCTGAGACTTGTCAAACTGCCCTCTACGGTCACCCGGAAAGTAGGAGGCTTTTTCTGCAGAGGGGAAAAAAATCAAAAAGAGCCGTTCCATCCCCCCTCCAAGGACTGGGTTTGAATTGCTTTTCATCTGCAGTGGCTGTGATTCAGCGTCCCTCTTAGCAGCAGGCAATGACAGAGGCAGGAGAGGGGAAAAAAAAAAAGAAAGAAAGAAAAAACACAGCAAATGAATCAAACGGACCAGGTAGCAGGCAAGAGTGTGGTTATCGTTGGACCAGGATTCAGGATCTGACTGAGT…	0.660097	0.403356	-0.214216	0.0916305	-0.598087	-0.846734	-1.22158	-1.11869	-0.443234	-0.204515	0.327605	-0.821601
291	ENST00000568752.1	ENSG00000261200	lncRNA	3971	CCTGGCCCTACCATGGCCCTGTCCCTCTCCTGGCTCTGTCCTGGTCTTGTGCTGACCCTGACCCAGACCTTGGCCCTGCCCCAGCCTTGTCCTTGACCTGGCCATGGCCCTGCCTCTGCCCTGGACCAGCGCTGTCACTGGCATGGACCCTGGCCCTGGCCCTTTGCTACTTAAGGCCATAACCTGTCCCAGCCCTGGTCCTGACCCTGTCCTGGCCCTAATTTGGCCGGCTCTACCCTGGCATGCTATTCTGGCCCTAGCCTTGACCCTGTCCCTGTCCCTCTCCTGGCCCTAGCCCCATTGCTGGTCCTGCCATGGCTCTTATCCTGACATTGCCCTTTCCTGGTCCTGGCCCCGGCCCTGTCCCAGCCCTGTTCTGGCCCTGGTCTGAACCCTGGC…		1.0
292	ENST00000670426.1	ENSG00000228878	lncRNA	3970	ATTGGCGTAAGGCAAAGAGGCGCGGCTGGAAGAACCAGACTGAGAAAGTGCCACAGGGCGGGGGCCGCATCCGCCCCTCGGCTTCTGGTTACTGACCCGACGGCTTTGAGGTCCTGGAACCAATCCCCTCTGATACTGAGAGACAACTATTACACAAGAGAAATATTCTACCATTCACAAAATCTCGTTTAAGTGTTGTGAAATACAAACACCAGGGAATCAAGAACTTTAGAAAATTGTGGCTGTGTTCCCATATGTGGTACAAAGAACCAGTGAGTCCCATTTGTTGTGGTTCCTGCATTCGATGACTCCAGATGTGCCACCACCGAGCTAGTCTTATGACAACCTAGAAGGCAAATTGGGAGATATGAACAAAAACATTGAAAACAACATAAATGC…		2.926	-2.61143	-1.32193		-2.5025	-1.39993
293	ENST00000667136.1	ENSG00000212719	lncRNA	3964	GCGCCCGGCCGGCGTGGCTGGCTGTTTGAGGACTGCGCGCGGAGCTCCGTGGCGGGTGTCTGAAGTCGTGAGTTTACTGCTTGTAAGGAACATAGCGATCACTGGGAACCTGGAAGTAGAGACTCCTTTCTGCCATCCATCCGTCCCTCGGGCTGCTGCGAATCCCCCCGCCGGCCTCCAGGACCCCGGGCTGACTGAACGCCCGCACCGGTCCCGCCGCCCCAGGGCCCGCTACGCGCCCGGCATAATGGGAGAAAAATCACGACGGAAAGGCCCAGCCCCTCGCCATGCAGACGGGAAGCTTGGCCGCACGTGTGATCACCCTTACGCCCCTTGGAGTTTCACCCCCTCTTCGCGGGCTCCAACAGCCTGGGTCAGGCCTCCTTGTCCTGTGTGGGC…	-1.08328			-1.65909	-0.0768741	-0.416615		-0.986621	-0.5837	0.273384	-0.0962153	-1.27821	-0.387023		-1.09221
294	ENST00000602324.1	ENSG00000269959	lncRNA	3962	AGTGGTCTGGGGTCAGAGGTCAGGTTTCAGTTGGTGGTCAAATGTCATGCTCTGGAGGAAGGGTATGAGGAGTCAGGGGTCAGAAGTCAGGCCAGCAATTCCCCAGGTGTGTGGTTGGGCCAGACGCCAGGCTCCCAAGAACCTCACCTGTGACCCTGGATGTCCTCACAGGTTAAAGGGTCTCAGGGACCTAGAGACTGGCAACATGGTGTGCGGTGGCCCGGTAGACCCTGGGGTGGGGGTCAGAGATGGAGATAGGCACAGAGACATTCTGAGAGCCAGAGACAGAAAGACCAAAAACGACAGAAATAGAGACACAGAGAGATATCGGGAGGGGCAGAGACCTAGAAAGCCAGAATAAGAGGGAGTCAGAGGATCCACTGTGAAAGAGACACAGAA…		-0.584962					-3.98489	-0.192645		-2.22239	-1.18763
295	ENST00000676450.1	ENSG00000226950	lncRNA	3959	GGCCTCTTTGTCAGCTGGAGTTGCGCGGGCTGACGCGCCACTATGTAGCGGGTTTCGGGCGGGCCACGCGTGCGGGACAGGAACCCAACCCCAGCCGACCTTGAGCTCCAGGAGTTCGTCTCTTACGTCTGCGGAAGTGCAGCTGCCTCAGTTCTTAGCGCAGGTAAAGAAATGGATTAGTGATAACTCAAGTTTCATCACCTCTCTACAAGTTTCACGCTGTTTAAGTCATGAACCTACAAAAGCCTGTGAAAAAATCTTTGAAGATGCTCAGCTTGTTTCAGTCTGAAATTTCTCCAAGACCAATGAACAAAACAGGATCATGCCCTGAATACACACCCAAGCTGCAGGCTCCTGCTTAGCCCTATTTTGGTTTGGCCTCCATGAGATCTTCAGCCA…	1.02783	0.858103	-0.0352167	1.14395	1.66452	1.12857	0.373594	0.0500782	0.561812	-0.212174		0.059911	1.04628	1.12649
296	ENST00000663562.1	ENSG00000231672	lncRNA	3959	GAAAGCCCTATCTTCCACCTGCTTTGGAGGCTGGAGTGATGTGGCTAATGTAGAAAAGAGATGAGGACTGGAAATATACAGCCCAGTGTGACCACTGTAGCCTCATGGCTGCAGACAGCAGGAGATCAGATGGAGGATGGGGTGAATGAGGCAATTGTTTTCCAACATCTCAAGTTGAAATTATGACCCTGGTGAGAACCATATATGTACTCATACTTTATGGGTACAATGATACTTTTATTTATTTTAATGAGATTTTCTTTTTCTCTCCTTCTCTCAAAACATTTGACTAAGTTTGTATAAAGAAGTAGGGTTAATTTATTTTGAGTGAGGACAAGGAATCCAGCATAATATTTTTTGAACCTTTGAAGGGCCATGTCATATTTCTTTTCACCCTAT…		-0.485427					-0.234465		0.620586		0.118786	0.685127
297	ENST00000437416.3	ENSG00000233384	lncRNA	3958	GCAGCGCCGGGGGCTGAGGAAAGGTGGGTGGCGAAGCGCCGCCGGGCGCTTGGTGGCCGCTGCCGCCGCCACTGCAGCTGTGCACGCCCGCCTCTCGGAGGAAACTTGAAGCCAGCAGTACAAGCAGGGCTGGAGGCCGAGCGGAGCCATCCGACCTTGGGACTAGGGAAACGTGGACTTGGTGGGCTATTCTGCGCTGAAGAGGCAGCAACGAGGGCTCGGTGGTATTGGTGTTGGTCCTAGTGGAATTGTCAAGAGGATGCTTTTGAAGTGGCCCAGCATCTTGGAAGTTCACCATGCTTGCTTTGCAAGAGATTCCTGACGCTGCAGTGAAAGAGGTCCAGTCATTCCAGAGAGAACTTCAGTTTCAGACAAGTCATCAAATCCAGAAAGCAAGGA…		1.41504										3.67312
298	ENST00000563777.1	ENSG00000260852	lncRNA	3951	AACATCGAGAAGGAGAGGGAACGATGACTACAAACAAGATGGCCTTCTCCCCCGACCCGACCTCCTTCCCAGGCACTCACACGCCCTCCTGTCCACAACCCTCCGCGTGTGTGGTACCTGACGGGAGTCGCAGTCCATCTGCTGCCTTCCCGCTGCCATTTCTACTCGTCAGGAACAATGGAAAGGTGAAAAGGAAAGAGGACTACAAGCAAGATGGCGGAAGAGGGACATACACCTGACTAGTAGTCGATCTTACGAGGTGCGATGGGATTAGTAGTTTTATAGCCTTCCAGTGTTCCTTAAGAATGGCGGAACCAGGAGGACGAGGAGACTACCGTAAAGATGGCAGGCTACCTAGCCTCTCCCGGTCTCCGCTTTCCACCACCTTGGGCACCTCGC…	-0.48089	0.253757	-1.20481	-1.23236	-0.798221	-0.893085	-0.0537713		-3.02841	-2.16046	1.05784	-1.29188	0.451379		-0.818974
299	ENST00000505254.6	ENSG00000249669	lncRNA	3950	GTGGCCAGGGAGCCGCAGGCAAGGGACTAAGGGGAGGGGGGCTCAGTGCCAGCTGCTTAAAAATGCCCCTGTGGCAGCGAGGGGCACCAGAGGCTGGGTCTAATTAGTTGAGAAGCAGTGACACCCCCAACCACTCCCCAAACAGGCTGGCTCCCGTCTCCAGGCCCCAAGGAGCCACACCTGGACCAGACCCCAGGAAAGCCAAAGATGGAGACTATGGTACACTCTTCACAGCCAAGGGCAGGGGACAGAGGAGAGGCGGTGCCCAGGCAGGATGCAACTATCTCCAAGAGATAGTTAGAGGATGGCAGCCTATCTTGAGTTCTGGCTGCTCTGCCCAGGAGGTCCCTTTGAATGGCCAGAGATGGTCTCCAATGCTGTTGGCCTCCTGCAGAAGAA…		-1.0		-2.11548								-2.926
300	ENST00000669166.1	ENSG00000224424	lncRNA	3944	CTCGGGCTGTCGGGGGGTCGAGACAGTGGAGTGTTCCTGATGCCAGCTCACGGAGGGAATCCAGGGAATTAGCTGATGCCAAGAGCCTCTTTTTGGCCAGCACTTACTAAGCACCAGAGACACAGCGAGAAGCAGAAGCATACGAGCACATCAGTGTGATTCTGCTGTGATGAAGGGCAAGAGAGGGCTCACTTTCCGGCGTGACATTCAAGCTAGCCCCGAGGCCTGAGCAGGACCCGCCCAGGGGAAGATCTGGAGGAAAGCCATCTGAACATACAACAAGAGCAAAGGCCTGGTGGAGTCAAGACCACCTTGGCTGCCAGGTGGAATGGTGGAATAACTCAGGAGTCTGTCAGGTCTCTGAGATGTCAAACGGGTAAGGCCTTGTAGGAAGTAGGC…	0.908208	0.785495		0.235628	0.676992		-0.17897					-0.693022	0.635003
301	ENST00000667245.1	ENSG00000281128	lncRNA	3941	GGACCGCAGCCGGGTAATGGCTGCGGCAGCAGCTGCTGGATGGTGGCAGCTACTGGGCCTGCTTCTCCTCAGCAGCCAGAGGCCTGGCAGCGGCGGCAGCGGAATGGGGAGAAGACGAATAATCCTCCGAACGGCTGCCTCCTCCAGCGGCCTCCGGAGCCCGGGCCACGGGGGGTGCGGCGGCGGCGGACGAGAGGTTTAAAACCGGCCCGGGTCCCTCCATGTGCCGCCGCCGCCGCCGCCGCCGCCGCCGTGTTGGAGGCAGTAGAAGGGGAGAGACCAACTCTCCGGCGTTCCCAGCCCTGGAAATGGTGACAGGCGACTCAGACCCCCTCCCTGGAGCTGCAGCCGCCGGGGCCACCGGGGGCGCCGCCGCCGCCGCTTCTCCCCCCGCTCCAG…	0.569366	-1.08092									-1.47841	0.0
302	ENST00000440698.1	ENSG00000231918	lncRNA	3939	AGGCCCCTGCTAGACCCATGGAAAGCTGTATGGAGATTCCACTTCTCCGGGGTTTGGTAGTGATTGGGCGGGGATACCTGAGAGGGTGCCAGGAAAGGGTCCAGCAGTCAAAGAGAAGGGGCCAAGGAGTCGATAATTATGATGAGCTCTGGCTTTACTTGTGCACCTTGGTCTCCTGCTCGGAACCCTTGAAAAGAAGCTGCAGCTTTTCGAGGAATGCAGGGGCAAGCAAGACTCACACAGGCACTGGCATTCTTCTAGATCCGATGTCCCTTGCCCCACCCCTTACTGTGGCTCTGCCTTGGGTAATCACAACAAATCTTCATGACTTGCCTAGGCTGTGCCAAAAAGATGTAAAAGGAACCCACCAGGGTAAGATGCCAACTTGCAGACGACGAT…		-0.371969
303	ENST00000627127.1	ENSG00000280623	lncRNA	3935	TACACATACAATAGGAATTCTCTATAATTCCCAAGGACAGGCCATAATTGAAAGAACTAATAGAACACTCAAAGCTCAATTGGTTAAACAAAAAAAAGGAAAAGACAGGAGTATAACACTCCCCAGATGCAACTTAATCTAGCACTCTATACTTTAAATGTTTTAAACATTTATAGAAATCAGACCACTACCTCTGCAGAACAACATCTTACTGGTAAAAGGAACAGCCCACATGAAGGAAAACTGATTTGGTGGAAAGATAATAAAAATAAAACATGGGAAATGGGGAAGGTGATAACGTGGGGGAGAGGTTTTGCTTGTGTTTCACCAGGAGAAAATCAGCTTCCTGTTTGGATACCCACTAGACATTTAAAGTTCTACAATGAACTCACTGGAGAT…		0.628031		-3.24793								-2.19265
304	ENST00000653511.1	ENSG00000177788	lncRNA	3927	GTGAGGACTTCGGCGCGCGCCGGAAGCACGTGCGCGGGCTGGGCGCTCTGGCGGTGTGCGCTGAGGCTCCTGAGTATAACAGATTGGTTCTGATTAAAACCATTTCAGAGGAAAGACAGTGATCCCAGGAAGCGGGAAGAAAACAGCATCACCTGAAGTTATTCCTATTCGTTAGATTTGTTTTCTTCCTGCGAAAAACTGCTATGTACAAGAAAGAAGTCAGTGAGCTGCAGTGATAGTTAGCATTATTGACTGAAACTGGACCAGAGATCCCTGAAACCTGGACAAGGTGGTAGAAATACAAATTATGCTGCCATTTCAAAGCTGTGGGCAGTTTTCTACTTTGTGGAAAATGAAGACTTAGGTAGGCCTTTGGGAAAGACGATTTGTTTTGGAAAA…		1.45545		-0.436099					-0.788161
305	ENST00000414532.6	ENSG00000186056	lncRNA	3925	CTCTCTCCGTCTCCGCCTCCGCCCCCGGCTCCTCCCCGGCCCCGCCCCGGCACTGACATTCTATCTCTCTCCCGTCTCCGCCTCTGCCCCCCCCCCGGCCCCGCCCCTGCCCTGCGCCGGCGCTGGCTCCGTCTGCGCCTCAGCCTCGGTCCCGCCTCCAGCCCTGGCCCCGCCCCGCCGCTCTCCCCTTCTCCGCCCCTGCCCTGGCTCCGCCCCCGCCTGCCCGCGCACCGCAGAAGGCCTCCTGGAACTTCCTGGACAGCTTCTCGATGACGCTGTAGCTCTCCACGTAATCGACGTGTTCGTCCTGCGGCTCGCTGGCGATCTGCCGCAGCGTGGCCTTGTCCACGCTGCCCACTCCGATGGCGAACAGCTCGACGCCGCTGGCCCGGGCCCGCG…	-0.760734	-2.02748				-1.87732	-1.24836	-0.965784	-0.924051	-3.24865		-2.72514	-1.34372	-1.44365
306	ENST00000663533.1	ENSG00000235257	lncRNA	3917	GCCGCGGGCTCTGCCCGCTCGCCTGCTCGCCTGGTGGGGGAGAGGGGAGCGGGGCCGACACAGGGAAGAGAAGCATGAGGTTACATCTGTAATCTCCCTGCAGCAGAGTCAACTGCATAAGAAACCAAAAGACACACCTGCTCCATGCCAGGTCTGTTCTGAAAAATTGAGAAGATGATCTATCTTCACTTCAAAAAGAAATCTCTAAGGAGCAAGTGGACACAGCCTGCCTCCCATAAGCTGTCTGGCTCACTCATTTTATTCCTGGAAATCAGAAGTCAATCATTTCCTGAGAAATGAGGAAAAAGATGGAGGTCACAGAGACCAGTAAGAGCAAGGAGGGAGAGGAAAAAGCTGAACATGAAACTCGAGGAAGAAACAGAATATGCAGAGGAATAA…		0.269187		0.0890377		0.0538064			0.642514			0.764815
307	ENST00000617518.2	ENSG00000274461	lncRNA	3911	TTTTTTTTTTTTTTTAAGACAGAGTCTCGCCCTGTCACCCAGGCTGGAGTGCAGTGGCACGATCTTGGCTATTGCAGCCTCTGCCTCCTGGTTTCAAGCGATTCTCCTGCCTCAGCCTCCCGCATAGCTGGAATTACGAGTGTGCACCACCATGCCCAGCTAATTTTTGTATTTTTAGTAGAGACAGTAGATGTTGGCCAGGCTGGTCTTGAACTACTGACCACAAGTGATCTGCCTGTCTCCACCTTGCAAAGTGCTGGGATTACAGGCATGAGCCACAGCACCTGGCCCCTTCTTTCTTTCCTTCCTTCCTTCCTTCCTTCCTTCCTTCCTTCCTTCCTTCTTCTTCTCTTCTCTCTCTCTCTTTCATTCTTTCTTTTTTCTTTCTTTCTCCCTCCC…						-4.16065
308	ENST00000563495.1	ENSG00000259921	lncRNA	3910	TATATATATGTGTGTGCATATATATGTATATATGTATGTGTGCATGTATGCCCACACCCTCTTCTCAGCGCACCTAAGTCCTGTTTACTTTTCACTCCTCTCCGTTAAGTTTTTTTTTTTTTTTTTTTGAGACAGAGTCTTGCTCTGTCACCCAAGCTGGAGTGCAGTGGTGCAATCTCAGCTCACTGCAACCTCCGCCTCCTGGGTTCAAGCAATTTTCTGCCTCAGCCCCCCGAGTAGCTGGGATTACAGGCCCCCGCCACCATGCCCAGCTAATTTTTTTGTATTTTTAGTAGAGTTGGGGTTTCACCATTTGGCTAGGCTGATCTTGAACTCCTGACCCCGTGATCCGCCCGCCTCAGCCTCCCAAAGTGCTGGGATTACAGGCGTGAGCCACTG…	-2.6746	-2.0											-3.78136	-2.85798
309	ENST00000572067.1	ENSG00000263126	lncRNA	3907	AGACACATTACAAGGGCCGATGCAGGCTGCCTACCGGGAAGCCTTCCAGAGTGTGGTGCTGCCGGCCTTTGAGAAGAGCTGCCAGGCCATGTTCCAGCAAATCAATGATAGCTTCCGGCTGGGGACACAGGAATGTGAGTGGGGTCATATGGCCCAAGGTGGGAGGGGTTATCCTCTTTCCTACTGTTCCTCTTATAGTCCCTGTGGTCACCCCTCAGACTTGCAGCAGCTAGAAAGCCACATGAAGAGCCGGAAGGCACGGGAACAGGAGGCCAGGGAGCCTGTGCTAGCCCAGCTGCGGGGCCTGGTCAGCACACTGCAGAGTGCCACTGAGCAGATGGCAGCCACCGTGGCCGGCAGTGTTCGTGCTGAGGTGCAGCACCAGCTGCATGTGGCTGT…	-3.23673	-3.89631	-4.89482	-5.38832		-3.8643	-4.62265	-3.76844	-2.22571	-6.09217		-5.40939	-3.96467	-4.34372
310	ENST00000432258.1	ENSG00000234859	lncRNA	3890	GTTGCTTTGGAGACCACAGGAGAGGCGGTGGTGATGGCCCATCGCTTCAGCCCTGTGGCATCCCCACAGGATCCATGGGCATCAAGTAATTTCCCTGTGCTCCTCTGAAGATAAACCGCTGCCTGCACCAGCCTAGCAGCTTCCAGAAGCTGTGGATGAGAAGCAATCTCCCACCAAAAGCCAGAGCTCACCTGCAAAGCTTCAATCCCAAGCAGAAGGAAGCCTCCGTTTTTTCCCCCCAGATGAGCCTGAATTCACCTCCAGAAAGTCTCAATGCATCACACCAAGGGTCACACACCTGCTCATGGTTCTTCTTGAGGCAAAGCAGCTCCTCCTTCAGGGACTCCAGCTGGGCCTCCAGGTCACACTTGGCGAGGGTGAGGTTGTCTAGCACCCTGC…							0.0		-4.25192
311	ENST00000654375.1	ENSG00000215256	lncRNA	3887	GGGCCAAACGCCGGGCGATGGCGAAGCCGATCCTGTGAGCAGAAAGAGACAAAGACTGCTAAGGCCTGTGCAGGGGAAGAGGTCGACAGCATGGGCTCTGAAGTTAAGACTGCCCGGGTTTGAATTCTGGCTCTTTCTCTATATAACTCCTACGTGTGCCTACTATGTGTAAAACAGGCTTAATGGCATGGCCATTTTTAGCACTGCTTTACTTATTTTTATTATGACCTGGATCACAGCCTTAGTTCCCAAGAACTGACATCACTTTCTACAGTTCCCACCACGGGTGACAGGCTTCATCTCCTGTTGGGACTGAGAGGTGAGAAATGAGCTGGGTGTGCAGCAGCAGCCACTTCCGTGATTTGAAGGTCTCACTCAGAACAGTCCTGCCGCCAGGTT…	1.61667	1.11069	1.03493	1.70403	1.11055	1.67724	1.98785	1.18497	1.354	2.1858		1.96888	1.84941		1.56218
312	ENST00000511897.5	ENSG00000248738	lncRNA	3879	AGCTGTAACCAGGAGGCAGGGAAGAAGGCAATGCAGTCCTCATTCTTTAGAGACTCAACCTGTGTCCCCAGCCCTCCCCACCTCCTCCCACACCCCCCTCCAAACTCAGCTTGGCTGGGAAAGGAAACTCCCCAGTCTGCTGTGCTCCTGCAAGCTGAGTGTTTGCAGGGCAGCTGTTGGTGTACGTGTTTTGTTTCTGATGCTGAGACCCTTCCTGAACCGGATCTCCATCCCTTCACTGAGCAGGGTTCACACATATTTATGTTGGAGTGCAAAGGCTTCCGATGCCCGGACACGTGTCCTCCAATCTGAGAAGGGAACCAGGGAAGGGGCTGGAGTTGATGCATCTTGACTTAAGGGCTGAAGAGTTGGCAATTTTGGAGGCCAGTGAAGAGCCAC…		-0.432959											-1.91079
313	ENST00000658574.1	ENSG00000246273	lncRNA	3872	GGGGCCGACTAGGGTCGGGTCCAGTGTGCGGTGGTCGCTCCGCTCCGGGCCGCTCCGCTCTGGGCGTCAGGGCGCGGGGAGCTGCCCCGGGGTTCTGTCCACCGGGGAGGAAAGCCACGAGCACTGAGCGCCTCCTGAGAGCCAGCCCTGACGTGAACTCATTTTATCTGCCACGACCCAGAAGCATGAGTTCTTCTGTTTCTTCTGCGTGGGTTGACCATGGGCATCAGGCATCAGAGATACAACTCTGGATCTTGTCCATCCATTGCTGGGCACTCTGTCCATCCTGGGCGCAGAAGTTATACACACGTTTGCTGGTCTTGAGCTACAAAACCAAATGACAGTGAACCAGAGATGAAGGGCAGGGCTGTTTTATGGATTTGGGAGTCTACTGCTAAG…	1.48283	-0.148863		1.56215	1.40834	0.0624641	-0.0889614		1.36012	0.483975	0.531908	1.62963	0.122484
314	ENST00000656264.1	ENSG00000277701	lncRNA	3870	CATCCAATGCAGGAGCACCCAGATTCATAAGTAAAGTTCTTAGAGACCTACAAAGTATGTTTCACAGTAATAGTGGGAGATTTCCACACTCCAATGACAGTATTAGACAGATGATTGAGGCAAAAAAATGAACAAAGATATTCAGGACCTGAACTCAACATTGGATCAAATGGATCTGATAGACCTTTACAGAACTCTGCACTCAAAAACAACAGAATATGCATTCCTCACATCATCATATGCCACATACTCTAAAATCAACCACATAATTGGACATAAAGCAATCCTCAGCAAATGCAAAACAACTGAAATCATACCAAATACATACTGAGATCACAGTGCAGTAAAAATAGAAGACTAAGAAAATTGCTGAAAATCATGCAATTACATGGAAATCAA…	-4.15599	-1.26589				-4.68359	-4.49363	-2.85516			-3.6735	-6.70242	-3.43221
315	ENST00000339021.4	ENSG00000274751	lncRNA	3867	AAAGGAGCCGCGTCCCCGATGTGAGGGAGCGTCTGTAAACTCCCCTTCGGGCTGCCCGCGTCCACCCGAGGACACGCCGGCAAGCAGCGGGGGAAAAAGGAAGCCGAGATCTCCAAAGGCTCCCCGGATGCCTGGCGGTCACCTCTCCAGCCACAGGTCCCGGAGGTTTCCTTGGGGTCAGGTCCTGGGGCCGGGGGTCAAAGACCACTGAGGCCTAAGGATCCTCTGAAGCGTCGCAGGACGGTGACGCTCCCGCGAGTTCAGCGCCCTGTGAAACCCCTTGCAATTGGCCAGTTCGGGGCGGTAGGCGGGGACACCTTCTCATCCGCCCAATGAGCTGACCCCGTACAAAAGGCCGAATGCGAGCATGACCGACGGGAGGAGAAGTGTGGATGCTCC…	-1.152	-0.965235		-2.73697		-2.73697	-3.31228					-4.0	-1.13245
316	ENST00000654854.1	ENSG00000257126	lncRNA	3865	GAGGAAGTTAAGAAGTGGTTAATCCCTTATAGCCCAAAGGGGCTTAATTATTGATAACTAGTAACTGCCACCAGCATAGGTAGGCTCTCCAAATAATCATTATAGCCTAGAATAAAGTAACAAAAACTATTTTTAAACTACCAGCATTTTAACAATTTATTTTCTGAATTCAGTCTATCAAGCAATTAGCTTAGATGGCTATAAAACTGTGTGAGCTTGTGAACCTATAAGTTTAGAGACACTTATGATTCACGATTAGTCTTGAAAATTTTTTATATAAAAATAGTCCCAGTAAATCACTAAGTCAAAATGGACGAACTGGTTCGATGTGTGTGTATGTGTATGTCTAGGTACACAGCTGTGTGTGTGTCTAGGTGTGTAGCTGTGTGTGTGTCCACA…														-1.87752
317	ENST00000665294.1	ENSG00000248049	lncRNA	3854	GGGTGTGGCCGCATGGCGTGCTGTGGTGCAGGTGGCCGAAGGGGGCGTTACTGTTGCGACTGGCATCCGCATCCGGCAGATGTAGATGGAACCAAAGTCCAGAAGTTACGCGTCACCCTTGCTCTACAGCCAAACATGCAGGACTCTAGTAACCCGCGAAATGATGGGATAGCGTTGCAAATCCTTAAAAGAGTCTTAACGTGTATAACCTGAATCTAACCTTGAGAGGACAAATCCCAACTGAGAGACATTTTACAAAATGACTGGTCTGCACTCTCCAAAAATGTCAATATCATGAAACACAAAGAAAGACTGAGAAATGGTTCCAGCTAAAAGAATACTAAAGAGGTATGCAACTGAATCCACCACATAATCTTGGATTTTCTTTTGTTAAAAGGG…	0.690896	0.995527	-0.323239	-0.0738223	0.06778	-0.0412837	-1.12273	0.421317	0.34261	-1.15554	0.485427	-0.44985	0.0886512	-0.526988
318	ENST00000669597.1	ENSG00000245149	lncRNA	3850	GCGCTTTTCGGTAGCCGCGCTTTCCGGCGTTGGAGTTGCAGCTTCACCCTCGCAGATTCGGCTTAGCGAGCGAGTCGGTGCTTCCGCGGATCAAAATTATTAGCCGTTTTATTAGAGCCCATTAAACGTTGCATAAACATGGTTCAGAGCTGCCTGGGAGAAGAAAAGCCAAAGGATGCCACCCTCTCGATTTATCCCACCCTCGGGAGTCTGAAAGCCGACGCCAGGAGAAATCCCGCGAAGGCCGCCCGGGATCCTGGTAGAGGCGACGCTGTGTGCGTTTATGGAGCGCTTGCGGTGCGTGGCACTAGGCTGGGTGTGGTGGGTGCTGCCGAAAAAAGGGTTCCTCCCATCCATTTGCACGTCACCCTTCCCACCTCCTGCCCAGATGGACAGAAG…	-1.55203	-0.238449		-3.41841	-2.72792	-3.92107	-4.81491	-1.9542			-1.72319	-4.25613	-2.1973
319	ENST00000665120.1	ENSG00000238197	lncRNA	3847	GGGAGACCACGCCCACTCTGCGCCGACCGGCTGGGCCTGGCACCCGCGGGCGGCCCCAGCCTCAGTCTCCAGCTACCTTTGCCTCCTGCGGCCGCCCCCAGGCAGAGCTGCGATCCCACCGCCGGGGGTGCAGGGAGAGGGAAGATCTGGCCTCCTTGGTCCTTTTGCGTGGGCTCTTCAGAGCGTGAGCGCCGGGGAGGGACTCCGGAGAAAAGCTTGGGGGGCTGCGTATTGCTGCTCCCCAAGCTGGGCGTCAGGACCAACCCCGCCGCCCCCACGGGCCTGACGGGAGAGGAGGAAGGGCTCGGGACGGTCGGCTCGCCGAGCCAACCAGGTGGCGCCTGAAGAGCTGTCCATGGTGTCGACAGCCCAGCAAACGGCACCGAGTTCCTAGTCTGA…	0.211504	1.16992	-1.77052	-1.52083	-0.777608	-1.35614	-1.58496	0.203533	-1.848	-0.165059	0.190579	-0.814697		-1.08406
320	ENST00000568063.1	ENSG00000261402	lncRNA	3844	GGTAGCGATCTCACCGACACCTCCCTGTGTCACGATTCCCCTTAGTAGTCTGTGCTGCAGTCACTAAGCATGACCACTAGATGGCGGGAGAGGACTGAGTTGAGGTTATGGCGGCGGCTCCTTTCTCCCTGCAGGGTGGGAGGAACGCTGTTGTCTCTTTTTCTTCCTGCCCCTTTGTTTGACTTCACCATTCTCTGTTTCCTTTTCGCTCCGCTGTAGTTACGTGACTCACCTTTCATTCAGTACCTCCCTTCAAGGAAAGCCCTGTCTCCTGTCCTTGGACTGGGATCACACAGAGTTCTTGGGATGACCCTGGCTCTCCCGCGCCAGCCGCTCTGCTGCCAAGCGCAAGCATTCGCTCCCAGATGCTTCGCCCAGTTCTTTGCAAATGTCATCCAA…		0.415038											0.736966
321	ENST00000565254.1	ENSG00000261668	lncRNA	3843	CTTGCAAGGCTGTCTCTGGTTTCGTTTCACCACCCAGGATAAACCTCAGCTTCAGTAACTCTCCTGCCGCTGCAGTCCTCCAGTCTTGCGGTGGTAGGGAACCCAATTCCAACGCCTAGTGCTGGGGCACTCGCCACACTCACTGCTCAATTCTGGCTTTGTGGGCCATTTCCTGCTCAGAGCATGTGCTCCAATCTCCAGCCAGCGACTAAAATGCCTGCAGTGGCCCCTGCTGCCAGGTGGCCAGTGACTGACTTTGTATAAGCCAGGGTTAAAGATTGCGTCCTCATCTCAGTCCCAAGTCCGGGAAAATGGCTGCAGCTTTTCCTGGTGTCTCTCTGTCTCTTCGCCTCTCTCCAAGTTATCTCCAGGGTTTGAGAGAAACAAGTTATTCTCCCT…		-3.80735											-3.49185	-2.64386
322	ENST00000656943.1	ENSG00000196295	lncRNA	3841	GCCGAAGGTTTTCTCCGGTTCGGGAGAGAGACGGAGTCCCGCTCTGTCACGCAGGCTGCCAGGCTGGCGTACAGTGGCGCAATCTCAGCTCGCTGCAACCTCCACCTCCTGGGTTCAAGCGATTTTCTTGCCTCTGCCTCCTGAGTAGCTGGGATTACTGGCACACACCACCATGCACAGGGAGATATGAGACATCAATCAATATATGTAAGATGTACATCAGTTTCGTCTGGAAAGATGGGACAACATGAAGCAGGGAGGGGGCTCCCTGGTGACAGGTACATTTGCATTCTTTTGAGTTTCTAATTAGCCTTTCACTGATACATACCTATGACCTGGGTTTCCAGGTCATAGGTACGACTGCATTCTTTTGAGTTTCTAATTAACCTTTCACTGAAT…	-0.751782	-1.12107	-3.29812	-3.22994	-2.43601	-2.79012	-1.8628	-3.3483	-4.06701	-3.05551	-1.36906	-2.91043	-2.08284	-1.41473
323	ENST00000457484.6	ENSG00000230487	lncRNA	3839	AAGTCAGGGCCGCGGCGCTTCTGGTCCCGGAGACTTGGGGCTCCCGGGCTTCTGAGCGGCTCGGGTTCCGCGCTGCCGGCAGGGCTTGGGGGCGCCTTAGAGCCGAACCCCGTTTTTTCAGGAAAGGGCGCTGCGACCACCCCCGTCCCGGGCCTCAGCCCCTCTGCTGCAGACCCTCGGGATCGTCGCTGGTAGGAGCTCTGTCCCCCGTGTCTGTGTCCAGGACCCCCGAAGCGCCGCGCCTAGGAACCCCCTAGCGCTGGGAGCCCGGCCCTGCTCGACCACGGGCTTTGGGCTGGAGGCGTCATCGTCGCCACAGCGAACGCTTATTTGGCACCGAGTGTCCGCCAGGCATCGCTCTAAGCGCTTTATACCCATAACTCACTTCATCTCAGCCAC…	-0.188857	-1.09954	-0.93835			-0.448396	-0.373868		-0.483914	0.413712	-0.231739	-0.454588		-1.12899
324	ENST00000572453.1	ENSG00000267532	lncRNA	3838	ATTGCAGCTGCCTCTCCCGCCGAGTTGGAGACGGATGGGCTGGGACGGGTTTTGGGGGGGTGTCCCCAATTCTGACTGGGAGTGGAGGAACCCCTCCTGAGATCTCTTGTGGGGGTGCCCCCTCCCCAGGGCACTCCCCAGTCCCTGAGCCAGCCGAGAGGAAGGAGGCCAGCGATGCGACTGGGGCGGCTCCTTTCTCCTGCACCCCAAATGTGAGGGATGCACCCTAAATTTTGCTCTTTTCAAAATAGGGGACCAGGATCTCAGGGGAGAGTAGCTGAGGTAAGTGGGGAGGGAAGTGTCCTCTGTTTTCAGGAGAGACGTGGCGGTTGGGGGGGAGGTTTGGAGGTGCGTGCTGGGGTGGGGTTGGCTTTGTCAGTCTTGGAATTGGGGGGATGA…	0.697971	-1.63472					-0.259087
325	ENST00000428597.6	ENSG00000240498	lncRNA	3837	AGCTACATCCGTCACCTGACACGGCCCTACCAGGAACAGCCGCGCTCCCGCGGATTCTGGTGCTGCTCGCGTCCCCGCTCCCCTATTCCCCTTATTTTATTCCTGGCTCCCCTCGTCGAAAGTCTTCCATTCTTCAAACTAGATTATTTAAAAATGAAAAAGGAAGAAAGGAAAGCGAGGTCATCTCATTGCTCTATCCGCCAATCAGGAGGCTGAATGTCAGTTTTGAACTAAAAGCCGCTCCGCTCCTCTTCTAGATTTGGAAAACAAGCGAAATTAAACTAAACCGCTGCACGCCTCTGACGCGACATCTGGACACGGCGCGGCGCTGGCGCTGCCGGAGCTGTCGACCCGGCCTGGCGCCGGACTAGGACTATTTGCCACGACATTTCAAAGGAT…			-1.83721		-2.99447	-1.82517	-3.24432		-0.289507				-1.0391
326	ENST00000665830.1	ENSG00000236333	lncRNA	3833	AGATTATCAGCTACCCTTCAGAAAAAGAGCCCTGCGTTTCGATGGCTAAGGAACTCTGACAGGAAGAGGAGAGGTCCCGACTAGAGGAGGGGGCAGCATTCATCTTTTGGCACCGGTGAGTCAGTTTGCGAAGTTGGCGGCAGCGAGACCCCGAGGCATCTGGGAGACCCCGGAGTTCTGACTGCCCTACTCCGCTTTCGTTTCCTTCCCCCCACCCCTGGCTTCCCGGGTATTGGAAGCCAGCTGGGTCCCCGGGGTCGCAGGCCGCCCAGAGGTTCGAGCCGCGCGCCGGGGTGGGGCAGCGCGGGGCACCGCCTCCCTCCATACCTTCTCTCCCCGTGGAGCACATAGGAGCTGCGGAAGAAGCCCAGGAGCTCATTCTCGATGAGCGCGTTGTAG…	-0.415038	-0.559427			-1.38702				-1.70044		-1.58373	-2.69116			-2.18796
327	ENST00000663161.1	ENSG00000174171	lncRNA	3831	AGTGGCCTGGCGCAGGAAAGGTGACCCAGTAGTTCAGCCTGTCCCAGCTGCCTGCCCCAGCACCATCCCAGACCCCTTTCCCTGGGGCCCACCTTGGCCCTGAGGAAGGCCAGAGCTCGGCTGCTGTTCTCCAGGAAGTGCACACGCAGGCGGCCCCGGCTCGGGGGTGGCAGGGCCTCCCCTGAGATGAGCTCCAGCAGCCGCAGGAGGTGGATGCCGTCAGCCAGCTCTGTGTACAGGTTCCGGATCTTGATGCCCGCCTGGGGAGGGGACAGGGTGCAGCTCTGCTCGTGCCTGTGAAGCCTCCCACAGCCTGGGAAGGAAAATCCAGACTTGCCAGACCTTGCCTCAGCCAGGCCTTGGAAGCCTGCCAGCTTACCTAACCAGGCTAGTCTGCCC…		0.415038		-7.17991
328	ENST00000658618.3	ENSG00000233593	lncRNA	3831	GCCGGACGGTAGAGGCCTCCCTTCCGAGGAGGCGGTGCTGGGGCGGGCGCAGGACTGCAGGCTGGGGCTCCGCTCCCCGGCGGGAGCCCGCGCGTGGTTCCCAGCGAAGTCCCCGCGCGGCTGGGCCCAGCGTGAGTATTCTCCGCCCGCTGTCCTCCCCCTGGAGGCGGCAGCGCCCGTTTATTTGAGGCTTCTAATGTGAGGAAAAACACGGAATGACAAGTGTGGGAAAGAGCAAGCACTAAATTACTGTCAGAAAAATAAACGGAGTAGCACAGTGCTGCTCGGTGATTTACGGGGGCAATTAGTCACCACCCCACGGCGCTGCTGAGGACAGCACGGCAGCAGACAAGTCAGGCCCATGAGGAAGAAGAGGCTTTGCACTGCTCTCCAGACAAC…	1.42838	2.09398		2.33847	2.12183		2.08746	-2.74894			1.22312	1.62002	0.561879	1.02686
329	ENST00000451400.2	ENSG00000235597	lncRNA	3830	ATTGTGAGAAGTTTTTATGCTGCTCTGGGTCATGGCTTGGAGACTGCCTCCTCAGAGCTTAAATGGGCAGATTTCATATTCTTCCCATCCTTGGGAATACTTCATAAAACAGAATTACAAGAGTCCATGTTTTTTTCGGAGCACCGTGCAGTGGGAGAGCCTGTCTTGCCTTTTTTTTTTTTTTTTTTTTTTGCTGTCGTTTTATACAGGTATTTTTTTTTCTTTCTATTTCTTTTTTCTTTTACTTTTTATTTCCTCTTTAAAGAAAATGATTGGCAGCACTCAACCTCAAGGAACTGATCTATCAAAACCAAGCTGGGATAAGTATTTCTTTGAGAAATAATATATATTTACCAACAGGCTCTATTCTGCCCCCTTGTTTCACAGCACCTTGAATAT…		0.0										1.65208
330	ENST00000668575.1	ENSG00000236790	lncRNA	3830	GAATTAGATTCCAAATTGGAACAAAGCGTTCCCACTGGCTATTTGACCACGACTGTAGAACAAGTGCCCTTGTGTGACGTTCTTTACGGGGCAGGGATGAGATAGTGACCGTTTGGGTCTTCAGGTCACCAGGGAGAGTGGTTTGTTGGAATCCTGAGTGAGAAGCTTCAGTGCTGGAAACCAAAAAAATTAATTCCTTTCGATGTTGGCGTGGCCTGGTTGCCAGGCTCTCAGGGTATCTTTGTTAGTAAAAAATCTTGCATTGTCATCATTTTTGTTACCATATTTGAACTTTGGTGTATTGCTGCTCTTGGTGTTAATATATTATAAAAGAGGGAGACAAGATTCTAGGCCAGTTCTCATCAGCCATTGTGTAGCTGGGGATGAGAGAGAAGAGCC…		-0.584962											-2.55969
331	ENST00000566553.1	ENSG00000260902	lncRNA	3830	GTAAGCTCCAAGCCTCGGGGTCTAGGAGGAGAGAAGGGAGCAGGAATCCTCCTTCCGAATGCCAACCCCGGGAGGGCAGGGCTGGATCTTCCCTGGTGGCTGCTCCACCTCCAGCACGGAGAACATAGCCCGGCACACAATGAGGAGACTGAGAGAAGTAAAGGTTCATTCCCGAGGAGTTGAGGGTAAACCCAGGGTAAACCTGTGCCTTCCTGCTTACCCTCCCACCAAGCTGAAAGGGGCCTCATGCACAGAGAATGAAAAAAGGTGATTTGACTTTCTGAGGAGTTGACAAGGTCACTGCCAAGGTCCACACCTTTGGGTTAAAGCAGGGCATCCCAAACTCCCTGATCTGAAGGATCTTCCGGGCTGGGTACAATACACATTTCAATGCCTGCC…		0.0				-1.58496
332	ENST00000556738.1	ENSG00000258768	lncRNA	3829	TTGTCTTCTCTTTTTTTTTGGTAGAATTTACCTGTAAAGTCATCAGTACTGCACATTTTGTTAATAGAAAGGTTAACTACTGATTTAAATTCTTTGATGTTTATTGGTTTGAATCATTCAATTTTTCTCTTGAGTCAGTTTTAATATTTTGTATTTTTATAGTAATTTATCCATTTCATTTACATTTTCAAATTTTCTCCTCTAAACTATTAGTAATACATGACCATAACATCCTCTCATTTTTCTTTTTGTGGGAGCCTGTCTCTCCATCAAGCCAAGAATCTCCTTTAATGATATCTAGGACAGGTTGTTCCTCCTCGTCTGTCAGTGACCCATCAGCCTGTTGAGTACTGGGGAAGCACAGTGCCTGTTACTGGCAAGTTTACTGCCTTCATTCTT…	-1.02857	0.736966	-0.893085	-0.570316	-0.037153	-1.44876	-2.03684	-2.03047	-1.8413	-0.129283		-0.584962	-1.16992	0.186413
333	ENST00000395900.1	ENSG00000183242	lncRNA	3828	GGCGGCGCGGGGAAGAGGAGGAGCCAGGAGGCTCGGCCGCTCCATTCACTCAGCAGCCCAAGCCCGGCCAGGCAGCGCGCGCTGCTCCTTGGGGGCGCCCTCGCAGCTGGGGTGAGGGCGGGTCCGAGGGAGCGTCCCTCTCGGAGACACCCTCCTCTTCAACCCAACACGCGCTCTCAGCTGGCCGGTGTGGCACAACCCTCCCCCCACCTCCCCTTCTTGGCCTTCGCCAGTGTGGGAGCCTCGTCTCACTGGAGAGTCCGTTCAGAATCCTTGTGGGGGCGGGGAGGGGAAGAGCACCGGTGCGAACCCCGGGGTGCCCCCTCGCCCGACTTGGACTTCTCCGACTAAAGAGGTGGGAGGAGTTCCCTGCAGCCTGCGGGGCCAAGAAGAAAGTGC…	-0.690315
334	ENST00000576365.1	ENSG00000261997	lncRNA	3828	TTAAGGCTCTAAAGGTTGGTTCTAGAGCTGTTCTTAGTTTCTAGATATGATGTAGAGTAGAACCCTGAATTCAGCATCCAGTCGGTTTTAGCAGTACCCTCAGGTAGTCTCCGAAGAGAGATGGTTTGATAATGGGTCTCCTAGATTTTCTAATTGCATCCATGGATTGTGTAACGAAAACCTTAAGTTTGCCTGTGTCATGCAGAGTTCTGAGTGGGGTCTAGTGCCTAAGTGACAGGACTGTGGAATTTAATTCACAAGAATACTATTTTGCTTTGCTAGATAGCTTAGTGATTTGGCCATTTAGAGACTGTCAGTAATACCAAATGATTTAGGAGGGCAAATTACATTTCAGAATGAGTTTTGTGAAATTTTCTTGAGATTTGCATGTTTTCTGCC…		1.1375		-4.93074
335	ENST00000652769.1	ENSG00000269929	lncRNA	3823	AGGCCGCCGCGGCGGCGCCCGCCCGCGCCTCCATCCGGGTCCTGGCGCGGTGCTCTCCCGGCAGCGACGGGCGCGAGGGCCGGGGCATTCCCACGGCCGCGACGGCCCTCTCCGCGAGCGCGAGGAAACCAGGATTACCGAGGAGGAAAAAAAGCCTTCCTGTGGTGCTCAACTGTGATTCCTTTTCACCATTCACCCTGGATGTTCTCTTCACTGTGGGATGAGGTAGTAGGTTGTATAGTTTTAGGGTCACACCCACCACTGGGAGATAACTATACAATCTACTGTCTTTCCTAACGTGATAGAAAAGTCTGCATCCAGGCGGTCTGATAGAAAGTCAGTTAACTAATTGTACAATATTTAAGATTAACTTGTCTTAAAGAGATGTAGTGCAGCATT…		2.23704		-2.59968			-4.67835			-5.64822	-1.74822		-0.555271
336	ENST00000602436.1	ENSG00000269982	lncRNA	3823	CCTTGTGGCTACTATGAATATTCATGTATACATAATTGTGTAGACATGTTTTCTTTTTCTTCTTTCTTTTTTTTTTTTTTTTTTTGAGACAGAGTCTCGCTTTGTGGCCCAGTCGGTAGCCCAGGCTGGAGTGCAGTAGTGCGATCTCAGCTCACTGCAACCTCTGGCTCTCATGTTCAAGCAATTCTCCTGCCTCAGCCTCCTGAGTAGCTGGGACTACAGGAGGCTCGATCCACCTGCCTTGGTCTCCTAAAGTGCTGGAATTACAGGCATGAGCCAACGCACCTGATCTGGACATATGTTTTCTTTTCTTTTTTTTTTGAGATGGAGTCTCACCCTGTTGCCTAGACTGGAGTGCAATGGCATGATCCTGGCTCACTGCAACCTCCACCTCCCAGG…		-0.906891				-5.08746	-5.37504	-3.35296		-5.81538	-2.42701			-2.67243
337	ENST00000609111.1	ENSG00000272734	lncRNA	3822	GCAGCGCCCCACTCAACAAAGCTTCCCGCGGGCCCTGCCCCATGACTCACCGCTGGGTGGGGCGGGCACGCAGGCAACCCGCGGGCCGAGACGGGGTAGTGAGGGCCGGAAGCCCGGCTCCCGACTCCGCTTCGTCCCCACAACCTCCGGCCGCCTGAAGTCCTGAGGGGCCGTGGCCCTGGGTCGTCTCCCCTGTTCCCAGCCTCCAGTCGCAGCTGGCGGAGAGAAGTTCCCGAGGCCCCCCCGACTTGCAAGGTCCCTTGCCCCGCCCAGAGCTGAGCCTTCCGAGGATCTGAGGACCGAGTCCAGCCCAGCTCCCAGGAGGGGCCGGGATCCTGGGGCAGGGAATAAGGGGCAGGGGCTGGCTCTAAAGTCGGGCGGGAGAGGGGCACTAACCGA…	-1.7506	-1.2027			-2.18158	-2.10714	-3.55116	-3.62707	-1.68864		-0.527685		-2.21013		-3.11399
338	ENST00000637926.1	ENSG00000248587	lncRNA	3819	GCTCTGCGCCTCCTCTGGGCGCACTGCCTGGGAGCACGAGACTGGTTTGTCTGATGCTGCTGCCGGAGCTGAGGTCTTGCCTGGAGATCCGAACGAGACACCACGTCAACCGGCGCGGGGAGTCCCGTGAAGACATGAGGGCGCCAGGAGCGCAGTTCGTAACTTCTGTCATTGGATGAGAAGAGATAAGGACAACAGAGAATCCCGTTCCCTGTCTAGCTTGGCAGCACTGCCCTTCTTGTTGAAAGCATTGATTTATTTGCCTTCCCCATCTGGCCTTCCAGGCTGAAGCACTGAACATTTCTACTCCATTTTTTTTTAATGAAATGAAAGCCCAGAGATGTGATGATTTTTAAGAGTTGAACTGAGCTGCAAGCTTGTGGATCATGTAAGTGCTAA…		-0.894291							-4.59285			-3.8199
339	ENST00000455485.5	ENSG00000228315	lncRNA	3816	GCAGACAGGGAAGGCTTGTGGGTGAGGAAACTCATCCAGATCCCACGGTTGGTAAGAAGTGGGGCTGAAATTGGACCGAGGGCATTGGCTGCTCCTCAGGGAGAGGCTGGTCTGAGACAGCTGGTGCCAGAGACACAGCCTGCAAAGCTCAGCTGCTCACCGCATCCATGAGGGTCAGCTGCTCTGCCAGCAGCCTGGGAGGGAAGGTCGTCATGTCAGGCAGCTCCTCACTGGGTTGGTTCTTTACAGACCCACGACAGGGACAGGAGGACTCTGGGGCTGACTGTGGCTCCAGCACTGTCCCTGGAGGGGGCCCTTCCCCTGGTGCTGGTGCTGGCCCTGGTGCTGAATGTAGATATCCTGGTGGACCCAGGGCTGCAGGTGACTCTGGCTCCAGAG…	-2.72777	-2.06321	-4.743	-3.21977	-4.184		-3.95349	-2.81431	-5.06872		-3.31724	-5.43732	-2.81432	-3.09092	-5.44107
340	ENST00000564585.1	ENSG00000260792	lncRNA	3816	CTGGATCTTCCTGCCTTGACAGCCCCACAGAAAATGCTAAGAGCCCAGGAAGGTTGTGAAGGGTGTGTGTGTGTTTGTGTGTGTGTCTGTGTGCTGTGTGTGTCTGTGTGTGTTTGTGTGTGTCTGTGTGTTTGTGTGTGTGTATGTGTGTGTCTGTGTTTGTGTGTGTTGTCTGTGTCTGTGTGTCTGTGTGTCTGTGTGTCTGTGTGTCTGTGTGTGTGTCTTGTGTCTGTGTGTTTGTGTGTGTGTCTGTGTGTTTGTGTGTCTGTGTGTTTGTGTGTGTGTTTGCATCTGTGTGTTTGTGTGTCTGTGTGTGTGTGTGTTTGTGTTTGTGTGTCTGTGTGTGTTTGTGTGTCTGTGTGTGTTTGCATCTGTGTGTGTGTGTGGGTTTGTGTGTGT…	-1.88042	1.0	-2.32193	-1.66297	-1.32193			-1.40599				-2.32193
341	ENST00000620192.1	ENSG00000260337	lncRNA	3815	AACTGAAAAAACAAATTAAGCAACAGAGGAAAAACAAATCCAGAGAAATAGCCTCTTCCGGGGAAGTCTGACCTCCCTGTCTAGAAGGTGAGGACAGTGCTGCGGCCGTGTTTCTGCTGGCTCCGGCCCGAGGCTGTCTCCCAGACAGCTGCTGTCCCACTGAATTAGGTTCAAGCGAACACGGCCATTGAGATCCAAAGTATTTCTGGCTGGTTTGGGCGTGGGTCCTTTCTCTAGATGAATATTTTAATGTGGGAATTCAGAGGAAAGCTATGGGGAAAGCAGTGTTGGTCAACTGACGACGCTAAAGAACCACCTTCGGTGGTTGTCACGGTGAGTTTGGCACTGAAGGCTCTTTGCTGTTCTGACCTGAAGCTCTCTGTTAGGACTTCCTGCTAT…		-1.41504				-4.86625	-6.20945
342	ENST00000561283.2	ENSG00000259362	lncRNA	3814	CCGCCCCGAGGAAAGAATCAGCAGGCTTTGTGTAAAGGGATTAAGGCATTAGCCTGCTCAGCAGGGAGAAGGGCTCTTGACTCTGTGGCAGTGTGGCCACGTTTCCATGTGTCCATGTGTCCATGTGGGCTGCTGTAGGCCCTGGCTCACTGGTCCCAGGACCTGTGGCTAAAAGGAGGCATTGCTGGAGGCCTCTCTTGAGAGGTGGGTACGTGGGCCATGCTGCCTATGCCCTCCTCAGGTCCCCAGAAGGAGCACTTCCAAGGGGTGCTGAGTCGGGGGAGGTGGGCAGGAAAAGATGCCAGGGAAAGTTCTGAGCCCAGGTAGGAGTGACAGTGATGTGTGGTGGAGATCCTACAGCCAAACGAGGAGCAGTTAACAATGCCACTTCAAAAACAG…		-1.16992					-1.0					-2.87447
343	ENST00000655235.1	ENSG00000279726	lncRNA	3814	GGAAACACAGAATCTGGCAGCCTAGATTCGTAAATCAGCACTCTTTGTTCCTCTACCGGGAACAAGGGCGGGTTGTCGTTAATGTCCCTCACCTCCACGTCCACATGGAAAACCTGCAGCGGCCTGTCCACGATCACCTCCAGGTGGATGCTGCACTCCGCGCTCCGCCCGCACAGCTCCTCGCGGTCGATCCGAGAATTCACAAACAAAATGCCATTCTGCAGATTTACCTCCAGAAGGTCCTCGCGGTCTTTGGAGGCCATCCTGAACAGGCGCGGCACCAGCTCCGCCAGCTCCAGCCCCAGGTCCTGCGCGATCCGGCCCACGAAGGTGCCGTGTTTGGCCTCCTCGGGTACGGAGTAGTGGAGCTGGCCGCTCCCCACCTTCCAGGCTGCGAGG…		-2.37246					-2.56022
344	ENST00000399449.3	ENSG00000242288	lncRNA	3810	GTGAGCAAGTTCGGTGCCGCGGGCTGGGATTAGAATTACTTGTTATTGGTAAATAGCCACTATGGAGACTAAGGACCAGAAGAAACAAAGAAAGAAAAATAGTGGACCCAAAGCTGCAAAGAAAAAGAAGCGGCATCTGCAGGATCTCCAGCTAGGAGACGAAGAAGATGCCTGGAAGAGAAATCCCAAAGCTTTTGCATTTCAGTCTGCTGTGTGGATGGCTCGATCCTTTCACAGGACTCAGGATTTGAAGACAAAAAAGCATCATATTCCAGTGGTTGATCGAACTCCACTAGAGCCCCCACCAATAGTGGTAGTGGTGATGGGGCCTCCAAAGTTGGAAAGAGCACTTTGATACAATGCCTCATTCGGAACTTCACCCGGCAGAAGTTGACCGAG…	-0.321928	0.50696	0.969626				-0.0437214	-2.49022	-2.57766		-0.195724		-0.442222	-1.34204
345	ENST00000583224.3	ENSG00000263571	lncRNA	3810	GAGAGACACACACGCACACGCACACGCACACACACACAGAATGCCACCTCGTCAATGACAAGCTGTTCCAATCACACAGCTCGGACACCAAGCGGACCGGACAACGGACAGCCCAGGCCTCCTCCCTCTGACTGGGAGGAAGCCAACTGAGCACGTCTGGGGAAGTGATCCCCCACCGCAAGCCCCCCACTCACCCTCCATATTTGATCTGACAGCAGTGCTCTATCCTGGCCGGTAGCCTTCCCTGCAACCAGCTCGCACAACTCTGACCAACTACCCTCGTGGCCTTCAGGTGAGGCACTGCTCTCTCTCCTGTCCCAAAGCACAAGGAAACCCCAAACCAAGCAGGAGACCACCGGCGCACCACTTCTCCAGAGGACCAGACAGAGTGAGCTGAAA…		-0.91427
346	ENST00000552364.1	ENSG00000257495	lncRNA	3808	TTATCACCAGGGTAAATAGAAACCAGTATTATTACCTAACCAAATAAGAAAAAAAGTAGCAGTAAAAATAAATATAATGAAAAGAAAACAATTTAAAACTTTTGGGCTAAATAATGCTATTATTTTCCCAGAGATGCTGCACCTGAGATCTACTGTCTCTTTATCAATAGGGGATATTTGTAAGTGTCTGAGAGGTGTTTTTGTGTTTTGTCTGTTTGTTTGTTTGTTTGTTTGTTTGTTTTTGAGATGGAGTCTCATTCTGTCACCCAAGCTGGAGGACAGTAGCAGGATCTCAGCTCACTGCAACCTCAGCCTCCTGGGTTCAAGCGATTCTCCTGACTCAGCCTCCCAAGTAGCTAAGATTACAGGCATGCACCACCACATCCAGCTAACTTTTGT…										-2.53605
347	ENST00000662007.1	ENSG00000223812	lncRNA	3805	TTTCTTCTCGTCTGTCGCCATGTGAGATGTACCTTTCACTTTCCTCCATGATTGTGAGGCCTCCTTAGCCACATGGAACTGCCCTGGCAATCACTATTCCAGTCTCTGCTTCTATGAGTTTGACTATTTCAGATTCCACATGTAGGAAATGCTGGAGTCCTTCATCCGAATGGTAAATGGCACTTGTGACAAAAATCAAAGTAACTAAAAAAGAATCTGGTTGAAACCTCAGTAACAGTTGGCCTGTCTACTGCCTCACACTAACAAGGGGGAGCTAATAAAACCGAGGTTAGAACACACAATGTGGAAATGAAAACCTTATTCTTGTCAATGGATGGAGGGTGGCAAGAAGACCCTCACCAGATTCCAGCCCCTCGATCTTTGATTTTCCAGCCTCCA…				-0.31034			-1.97982			-2.45974		0.0228931
348	ENST00000606229.1	ENSG00000272054	lncRNA	3803	CATACCTAGAAAACCCTAAAGACTCATCCAAAAAGATCCTAGATCTGATAAATAAATCCAGCAAAGTTTCAGGATACAAAATCAATGTGCGCAAACCAGTAGCATTGCTATACACCAACAGCAACCAAGCTGAGAATCAAATCAATTACTCTACCCCCCTTACAACACCTGCCAAAAAAAAAAAAAATAATAATACTTAGGAATACACCTAATCAAGGAGGTGAAAGATCTCTAAAAGGAAAACTACAAAACACTGCTGAAAGAAACCACAGACACACACAAATGGAAACGCATCCCATGTTCATGGATGGGTAGAATCGATATTGTGAAAATGACCATACTGCCAAAAGCAATCTATAAATTTAATGTAATTCCCATCAAAATGCCATCATCATTCTT…	-1.0			-4.26679	-1.09954	-3.74894	-3.75803		-2.41504				-4.23947
349	ENST00000500733.6	ENSG00000244968	lncRNA	3803	GCGCGCGGGTGCTCCAAGGAGTCGGAGGAACGCGGCCGCGCGACGGGCCCCGGACGCCGAGGGTGGTGCTTCCTCCGAGCCTCCGGTGGTGAGGCCGCTCTCAGAAGGTCATGGAAGCGCAGGGGAGAGCGAGGCGGCCGAGCCCAGGCAAATCCTCGAGAAAGGCCGAGTGCGCGACGGCTCTGCGGGGAGGACCGCGCCTCCCCGAATGCGGCCGCTGCTGCCGCTGCAAACAGTGCCTTGAGGAGAGGAAAGCGGGGAACCGTGTTTTCGCCGCCTCTGTAACCACTGCACACAAGAAAACCAGCTTCTGGGAGAGGGGGATGATTGTTGGGACTTTGCGAATTACCTAAACAGCCCAGGGCCGAGGCGCCGCCGCTCGCGTCCTGGTCCTCCTGC…		0.241008				0.537657	2.02857				0.0617433	0.734539
350	ENST00000437601.2	ENSG00000227630	lncRNA	3793	GCATTTAAAGAAAGTCAGAGGCGAGGGGGAGGCTACAGGAAAAAGTGGAACATCTCCTGAAAGGTGACAAGTCGTGATCAAAGGCAAGTCTCCAGGCAGAGAGTTGGCAGGTTTCCGAAGCAAAGGTTACTTAGAAGTGGAGGCTCCACTGCCAGCTTCCCCCCGCTGCAAAATCTGACACTCCTCACCCTCAGGGTTCAGCAAGATTCTCGGAAAGGCCTTTTCTGATTCTAGGAGGTGCTGCAGCAGGAGCTGACTCGGCCATTTCCTGGCCTCTTTAGTTGGAAGATGACAGAAAGGCGGAAGCAGGGACTGCTATTGTGAGGCCCATGGCAGCCTTCCTGTAAAACAAATTGGCAAATTGTCACCTTCAGATGGACCACAGCTGGCCCTCTGAAC…		0.584962	1.15024	-0.0135465		0.222392	-0.932886		0.736966			0.415038	-0.807355
351	ENST00000664516.1	ENSG00000235823	lncRNA	3792	CAGAGCTCATTTTTATTCCTGTCTGCAATCGTGCAAAAACGCCTCTTATGGAAAAGCCAGAGCGCCAGGAGTCAGCAAAACACACTAAAGATTGGGCAGTCACTGGGGAGAACGTGAGTAAAAGCACAGGAACAGCAAAGCGTTCAGGAACGTTCGAGGCTGACGCAACCGGCGCAGGAAGATGGCCTGAAGCAACTGAAGATCCACAAAAGAAGTGAAAATAGCCTTAACTGATGACATTCCACCATTGAGATTTGTTCCTGCCCCACCCTAACTGATACGATATATTCTCCCCCGCCCTTAAGAAGACTCAGCCCGCCTGCACCCAGGTGAAATATACAGCCTTGTTGCTCACACAAAGCCTGTTTGGTGGTTTCTTCACACGGATGCATGTGACAT…	-0.575148	-0.307468		-1.52425	-0.864628	-0.421138	-1.77766	-0.199722	-1.98326	-2.0665	0.00114727	-1.79573	-0.508752	-1.30572	-1.63604
352	ENST00000658634.1	ENSG00000176124	lncRNA	3789	GTAGGCCTGTCAGGTCTATAAATAGCTAGACTCCTGCTTACCAAGTAGTGGATGGATGTACATCTCCAGGCACATTTGGATTTACTATTTCACTTGAACAGTTGGTGTTTACTGGCAGCAACAAGAACAAAATTTATAGCAGCAAATGGAAGCTGAACTCGCATGCTGGCTTTGCACTGAAGAACTTTGTGTTTGCCATTTCCTAATTGTGAAAACAATATGTCCAAGATTTTGCAGTCATCAGCATTCTGATGTAACGACTTCCATCTGGTCAAAGGAAGAAATTCAGAACCTCTATCTCCTTTTGAATTCTACTTCAGTGCAAAGGTAACTGGCTTAGGAGAATGTTGGAAGACAAGAAATTCAGACAATACATTCTGAAAAGCGACTATAACATCC…	1.45821	1.31963	1.69396	-0.435386	1.17819	1.21135	1.14842		1.45799	1.33573	0.913092	1.53469	0.767252	0.653929
353	ENST00000607675.1	ENSG00000235033	lncRNA	3776	GCTTTCCCCAAGAAAGGCTGGCCCAGGGAGGCTTCTATAAACCTTCTCCCTAACTCTTCCAGCCTGATTTCTCCTTGACCCAAGAATCGCAGCCTCCTGGGGGCTGTTGGGAAGGGGCGTGGCTGCCCGCTGGGTTCAGTTCCCCTTCCTTCCCACGAGGGTCCTCACCTGCTCCAGCATGTCCTTAGCAAGGTCCTCCTGCTCATCCATCTTCAAGATGGCCTGCCGGATCTCCTCGTTAGAAAGCTTCAACCTAAGGCAAAACCCCACCTCAATCCAGGACAGCCCTCAAACCTTCTTCTCCAAAAGGTACCACCTCCGCCTTCCCTCATTCCCTAACAGGACTTGGGAATATATTTAATAGTATTCCCCCCTCACCTCCTCTACAAAGCCTTCTTA…		-3.61143				-3.05063							-3.45444
354	ENST00000447372.1	ENSG00000226954	lncRNA	3775	ATGATGCTTCAGGACAGGACGCACGGGGCAAACGCCTGGGCACCGGGGACGGGGCAGCGCCCTCAGGCAGGGTGTCCACGGGGTGCCCCAGGGCTGCCGGAACAAAGACCCCAGTACTGCGGGGCTTAAAACAACAGAAACGTGTTGTCCTCCATTCTGGAGGCCGGGAGTCTGACTTCAGGGTGTGGGCAGGGCCGCCTTCCCTGCGGTTTCCGGGAGAAGCTCCTTCCTGCCTCCTCTTCCGGCTTCCTGCCTCTTCCGGCTTCCTGCCTCTTCCGGCTTCCCGCCCCGGTGTCCCCAGGTGTCCTCAGCAGCCGCTGCATCGCTCCGGTCTCTGCATCTGTCTGCACAAGGCCATCTTCCCGGGCACCTGTTTCCTTTCTGTGTCCCCTCCGCTTC…		0.0
355	ENST00000660444.1	ENSG00000231999	lncRNA	3774	AAGAAGACCTAGGTGTAAATTGGACTGGTCTAAGATTTCAGCAAACCTAGCTCAATCCTTTCCCATGCCTTGTGCTTCTCTCCATTACAATCAATGCCACCATAATCCAATTACTCTTTGGCACTGTGATAGGGATGGATCTTGCCTCCATTTCTCCCACCTTCCATGTCCACCCACATATACCACTGTACCCCATGTGGAATCACTTGGATTGATGCATAGGAGACACAGTAGAAGAATAGTAGAGTAGAAATCAGAATGTTTGGGTTCCATCCTAGCCCCCTTGCCAGGAAACTTCAGACCTCAGGTGAATTGCTCTGAGCCTCAGTAAAATAAGGGCAGTGGACTAGAGTAGGGGCTGGTAAAGTTTTTCTCCAAAGGACCAGAAGAATAAGTATT…	0.353637	1.01886					-0.678072					0.518325		-1.23522
356	ENST00000656268.1	ENSG00000255717	lncRNA	3771	GGGGAGATTCGTTCTCATTTTTCTACTGCTCGTGGTAAGTGGCTTCGTGGTCTTTATAGCTGTTACTCTTTTGTACTTTGTCTTTTTCTTTTATTTTCTTTTGAGCGATTGTGCGAACATAGCATAGCACGCACTATGCCTTCTGTGTTGTAGCTGCCTGGCCAGGGCGACTGGCGGATAAGGTCTTGTGCGTGGCCTCGAGGCTTAAAAGTAGCAGTGGGGCTTTGTGAAGGACAAAATGGCGATGGCGGGCCGTGTAGGTCCCCCTTCCTATGATGAGGACCTTTTCACAGACCTGTACTGAGCTCCGTGAGGATAAATAACTCTGAGGAGATGGGCCCTGCAAGCCTCTTGCTTAGCCGTCTGTTCAGAAAATAGCGTTTTCGAAATGCCCTGAGT…	-1.33194	-0.92863		-2.6087	-2.50008	-2.45399	-2.99892	-2.90319		-5.94083	-2.02601	-2.69355	-1.86685	-2.53673
357	ENST00000562143.1	ENSG00000260093	lncRNA	3770	GGACGAAGTTCTCGGACAGAGAACAAGTGCGCTCCTGTCGTACGAAGTACGTGAAGCTGCAGAGGCCAAAAAACACGCCGAGCCCTTGGGGATGCGGTTTGATTTTAAAGTTGCTGCCGTGTCGCCCCGACTTCGCAGTTTAGCAGTGCCCAGTAAGATAGAAGAGGACCTGCCTTGCAGCCAGCTAGACTGTCAGTTTTTATTGGAGACATTGTCATGACGGCCATCAGAAGGGTTGCTATTCGTCCAAAGTGAAAACTAAGCACAGTTCTCAAAATGCGCGGAATAGGGAAGATGAATTCAATATTAAGTTATGTATTTACAAACATATTTAAGCCCATTTTGCAGCGGCCAAAATACGGGAGCAAGGCACCAACAGCACCATTAAGGCAGTGTAGG…		0.0					-2.66297					-1.80735	-2.08746
358	ENST00000599078.1	ENSG00000268658	lncRNA	3760	GGCGGTCCAGGTCCTGGGCCTCTCCCACTCAGCAGCGGGGAGGAGGGGTCGGCGGGGAGTAGGGGCCGGTCGCCCCCCCTTGAGCTCTTCCCCGTCTTAGTGGACCAGCAGACAGTGTGGGAGAGCGCTGGGAAGGAAGGTTGGCGGAGTTATACTCCAGACGGACGGGCTCAGGCCCCGCGCGCCACACTCGGCCACACTTGGCGCGTAGTGTGGACCCGGTGGGCCTCTGCCCTCGCCACCGGCTGGCTTCTCTGTCCAGCCGCTGGGTCGACCAGATGTCAGCCCCAAGGTCCTGCCTACAGAAGATCTTGTGACATATCCCTGCACCCATCACACAGGAGGGGATTGTAGCATATTCCTAATGGAGCACCAAGGTGATGTGACACTGCTGCCTGG…		-0.474313				-3.42626	-2.03953		-1.45066
359	ENST00000609475.1	ENSG00000272977	lncRNA	3754	AGCTCTCGTTGCCCAGGCTGGAGTGCAATGGTGTAATCTTGGTTCACCACAACCTCTGCCTCTCAGGTTCAAGTGATTCTCCTGTCTCAGCCTCCCAAGTAGCTAGGATTACAGGCATGTGCCACCACGCCCTGCTAATTTTGTATTTTTAGTAGAGACGGATGGGGTTTCACCATGTTGGTCAAGCTGGTCTCGAACTCCTGACCTCAGGTGATCTGCCCCTATTAGCCTCCCAAAGTGCTGGGATTACAGTCATGAGCCACCGCACCTGGCCCCAAACTTTTTTTTTTTTAAGCAAAGAAATTGTTTCCTGGATAACCTCACATAAAGCATCCCAGTATGTAAAGCAGATAATAGTGTTGGAAGTGACAACCTGGAATTCTGTCCATGGGGACTCTT…	-2.14359	-0.869939		-3.40599	-1.02615	-3.07387	-3.61203		-2.96523		-1.62789		-2.11426	-2.3112
360	ENST00000565862.1	ENSG00000260398	lncRNA	3754	CACAGGCAGTAATGACCAAACAGAGACCAAGGTGGAGCTCAAGAGAAAGTAAGCATCAAACAGCACTCAGCCTGAATCCAGGCACGTTCTTCAGTCCAAAAAGCAAAGGGGATGTAAATACTTAAGTTCATCTTACTCAGATCGCAAGAATAAAACACCACATAGGGACTTGGGACCAACAAAATGCTAACCAGTGAAATAAGTTGTAGAGCCTCTAGTGTCTCTACTCATTGTGTATTTCTTGTATCTGTCTAATTCAGGTGTGGGGATTCAGGATCCTTTTCATCTTTAATACTAAAGTCAAAATTAACAAAATTATATGACTATAACCTATTAACTTTCTAATTTGCACCACATCTTCTTTCTGATTGGGTTAATATGGGTGCTTCCTCAGCAACC…		1.58496			-0.169925	-1.22781	-1.0				2.56294		-2.77259
361	ENST00000665808.1	ENSG00000230317	lncRNA	3753	CAATTTATTCCAGAGGACATAAATGGACATGTGTACAAACATGCAAGTAAAAGATTATTCACTCATGAATCTTCATTGGCATGAAAAAAATCTTAAGTGTACATTAAATCTTATCTTAAAGTTCATTAACTTTCTCTGGGATGCATTTTCTGACTACATTTAAATAAAGCTATTTTCCTTTCTTCCCAGGAAGGTATGTGGCCCTTCCTGAGGTGTGTTCTAAGTTGGTCTCCTAGGGTCCTGAAGGGGACTCCTGGATGGTCTGTGGAAGGTGTTCTACCTAGAGGTGAGAGGGTTGTGGAACAGGGACCTTGGGTTCTAGGGTGTGTGGGTCTCCCTAAACTCTAACACAGGGGTCCCTAATGCCCGGACCACAGACCAGTACCAGTCAGTGGCCTG…		-1.22239
362	ENST00000650834.1	ENSG00000224271	lncRNA	3752	ACCTTGGGGAGGGGCCAGCTGCTGTGTTCAGTCCGCCATTGCAAACACGAAGCTCTTCCAGAAACGCCCTCACAGACACCCCGGAAGTCACGTACCCACTCTGTAGGTGCCCCGGGGCACAGGCAAGCGGACGAGCCAGTTATCCCTCAGAGCTCCTGCTGCCTCGCCCGCTTTCTCTCGGAAACGTGAAGTGTGGCCTCAGCTGAAAGTGAGGTGGGCCTCATTCAATCAGTTGAATTCTTCAAGAGAGAAAAACTGAAGTCCCTTAGAAGGAAAGAGTTCTGCCTTCAGACTGTCTTTGAACTTAAGACTGTAGCGTCGACTCCTGCCGGAATTTCCAGCCTGCTGGCCAGCTCTGCAGATTCACACTTGCCAGCCTCCACAATCGCAGCTGAGGCG…					-0.667292		-2.22903		-3.30378				-1.01807
363	ENST00000654325.1	ENSG00000233554	lncRNA	3752	GGAGGACTGCCCGATGGCGGCGGCACTGTTCGAGCCGCCCTGCAGCGGTGTGGAGACTCCGACCAGTTGGGGCAGGCGGCTCAGGTCGCGGCCAGCCAGGGGTTGGGAAACTAGTTTCCATGGCCAAACCTAGCCCACCGTCTGTTTTGGTGTCCATGGATTGGCGGGGACAGCTCTGCTTAAGGATGTAGTAGCTCTGCAGGTTGGCTAGTTTCCTGTTCTTCCCAACCTGCGCTATGGACTTCATCAGATTTCAGCATCAGAGAGAATATGGAAGGACATCGACCCTAACTTCATCCAGTGAGGATTTCCACACACCATACACTCTCTGAGAGTTCTCTTGGCTTTGTGTGCACACCTCCAGTGACAGGGAGCTCGCTATGTCATGAGGCAGCCTGC…	1.60666		1.7895			2.21378	0.333424		2.41226			2.98272	0.268489
364	ENST00000659956.1	ENSG00000224660	lncRNA	3748	CTTGGAAACAACCTCAGTGATCAATACTGACAGCACAACCACAGAGACCTGGTAATGCAGCATGGGGGCCCTGAGACCTGGCAGAGGTATGGAATGGCACAACAGTCAGGCTACAGAGGCAGTGTGGCATCTGGGACGGGGTGAGAAGGCTGCTACTCACCTCGTTCTACTTCACATTCAGGGGAGGAGGCCCCGCTGCATTCACTTCGAGGGCCCAACACTGGGAACATCATCCCAAACTCTGACAGGGACACAGGGCTGGGCAGATCCAGGCTGCCAGGCCTCACAACCGCAGGGAACTGGTCAGGCATCTCAGACGGGCTTGTTGGTCCTGAACTAAAGCTGGACACGGACTGGGTTTCCGAGTCATCTTCAGACACAAAGTTGCTACAGCTGTCA…	-3.33874	-1.81475		-4.6097	-3.88874	-4.45157	-4.90387	-2.41213		-6.99414	-3.58795	-5.33674	-2.77375	-3.61249
365	ENST00000619068.1	ENSG00000276778	lncRNA	3748	ATTAGGCCATGTGAAAATGTGTGTGGGAAGTAGTCATATGTCCAGATCATGCAGGACCCTGAAGATAACAGAAAGGGCTCTTCATTCTGTTATTTTCAGTAAGATGGAAGAGAATTTGGGGGTTAAAGGAGGGAAAATAGAGAAGAGTAAGAAAAAGTGATGGAGGAAGGAAGAGGAAAAGAAGCAAGGATCCAAAATGCAAATGAGAATGGATGGATTTACTTGGCACGTAGCAGGGGACAGTCTGTGGAAAGAAGTGAGAAGGATAATCCAATAGCAAAAGTGAGGGGTGATGAAGAGTGAAAGGTACATAGATTTTGTCTCCTTTTTGCCCTTTTGCCATGTGAGGATGCCACCATGAGGAGACCCCATGGATGGACAGCAGGCCCTCACCAAACA…													-3.83996
366	ENST00000417927.1	ENSG00000227145	lncRNA	3748	AGTAGCACCCCCATTCTACCTCCAAGTGTGACAACCAGAAATTTTTCCAGCCAATGCCAAATGTTTTCTGGGGCACAAAAATCACCACCGGTTGAGAACCACTGGTTATATGATTAGACGGAAAGAAAAAGAGAAAAAGAAAGATGCCTGGCTAGGCCAATTAGAGATCTTAGATAATTACTATATGCATGCAACATTAGATAGTTTTATTTTCATTAAACTTTTAAATCTTTTAAAATCTCTTACAGACCCTACTTTGAAGCTAGCTTGATATAATGCTAATGTGACCTTGAACGATTTCTTTCTTCCTGAGTTTGCCTACTAGTATAGCTTAAAGATCCAAGTTACACTATTACTCACTTATATCATAGCCAGCATTGCTTGATCAGATTATCAGAT…		-1.58496				0.0
367	ENST00000499752.2	ENSG00000246820	lncRNA	3734	GTGGTTACCCGTCGCTGTAAATGGACAGATAATTATCCAAACAAAAAAAATGCAGGAAATATTCTGGATCCCCGAGCAGTCTTCTCAACTGGTACGAGGAAAAGTCAAGAAAAGCCCCTTTGAGAAGGTCTCCCTGGAAGACAGGCCCATGAAGAGCTGAAGAAAGAAGTGGGAGGACAGAGGAGAACTCACACAAGGTATTTGGAGGAGGAAGAATTCAGATTGGAAAATAAAAATAAGGTGGGAGAGAAGCTGGGGAGGGGTGGGAAGAAAATAGAGGAAAGAGGAAGAAGACCAAGAAGGAAGAAAACGGACATGAAGTGGTTGCCTTCTTATGAACTCCCTGCAAGGGAAACAGAGCCCAGAGGCAATAGCCTAGTTTTCAAGAGACTCCATGGT…		-1.0
368	ENST00000658182.1	ENSG00000205562	lncRNA	3734	ACGCTCTAGGAGTTTCCCGGGTATCAAGTATGGGTCCAGCCCGTCCCAGTTATCCTCTTCCCCTATGGCTTCATTCCCGTTGTCAGTACCCCGACCTCAGCTTGCAACCTTGATCTTGGGCTTGATTATAAATGACGAAAGACCGCGGCAGCCTTCAAAGTGCGGGAGCGAGCCCCGTACTGGTCAGCGCGGCGGAGGGATCTTTCCAGGAGGCCCCAAGCCCCCAAGCCTGTGGAGAGACTTGGTAACAGCTGGCAAGGCCTGCTCCAGCCACCCTCGCTGGCTCCTTGCCCCTGCATTCAGCGCCTGAGGGCGTTATTCGCCCTCTCCCTGCGTCCCACGCAAGCGGCTCAAGGAACTCACTCGATCCGGATTCCGCCTCGTATGCTCTCCAAGCCT…						-0.224706			-0.649668			0.978938
369	ENST00000647667.1	ENSG00000261326	lncRNA	3732	AGAGCAAAAGCGTCTCCAGAGGAGGACATCTGTAAATCCCAAATCTGATCTCCTTCATCATCATTAGGCAACAGATAGGATAAGACTTCATGAAGAGAATTTTGGTGGCTTTAGATTGTTGAGAAAGTATATATAGGAAAAAACTGGAAATTATGTCCAAGATTTTTTGTCTAACTCCTTATCCTGATATTGTTAACATTTCACAACTAAAATAATTTTAACAGACAATTAGTTTTTAAAAATGTATTTTCATGACCTGAGACTACAGAAATTGCCATTTTCTTAGGACGTAGTTTACATTTGACTCTGCTTACTGTGTCCAGGGCATCCCCAAATTGGGAGAGATTGCCAAGTCAGTTGCCATTTTGCCTTACTTTTACCAAGGACTAGCCTACAGGT…		-0.64689		-5.99322	-5.25634	-6.16706	-8.16203	-6.22689		-10.255	-4.21902	-7.00749	-4.26656
370	ENST00000610193.1	ENSG00000273489	lncRNA	3731	GTCATCTTCCTTTGGCGGCAGAAGCTCCTAACGCAGCAACTTCCAAGCTCTGTAGTACAGTCTCCACATGTGCTTGACCTGGGAGCAGCTGGCTCTCATCTGTGTTTAGGGCCAAGCCTTCTTTACTTACTGCTGTCTTCCCACCAGAAGGTAGTGACAAATATATCAAGGGTAGTGTCCTGCATTTTGATCCTTTTGAGTTAATTCTCTGGAGGACTGACCAAGGAAAGGCCGATTCCTTACCTTATCACTGCACCTCATGCTTTCCTGTTTTGAGAACACAAAGAAACGTTACTTAAGGGCCACACTCAAAGGACACCCTAGAAATGAAAGCTCTGCAGTAAGGTTTGGATTATTCAATTTGTAAACTGAGAAAGCATGATCCCTGTTTGGAATAAA…	0.0	-0.900464			-1.82103		-3.16992
371	ENST00000663257.1	ENSG00000244265	lncRNA	3729	AGAGGACGCGGGCATTGGGCCGGGTGAGCTACGATGTTCTAACGATCAGCAAATGCCAATTAATCTGTTAATTGTCTATTAACAATTATTACTCGGTAAATGTCAACCCAGACCTACACCCAAAGTGGGCTTGAGGGAGGGTGGACGAAGTGTAAACATTTTTTCTTTTTTTTTTTTAAATGAGAGATGCCGCCCGCCTCTCCGGGCCTGCGAGTGGGCTGGCGGATACCGGAGTCCCTGAGGTCACCGGCGGAGGATATGAGACTTCACAACCTGCTAAAAATGAGCTTTCCTAACAACGTGGGACCTATTCTTCTACGCGTAAACTCTCTTAGCCATGAGAGATCAGACAAAATCCAAGGCCAGAGACTCATTTTCTTCCAAAATTGCTTACTCTGA…		0.0
372	ENST00000507248.2	ENSG00000234492	lncRNA	3729	CTCTGTGGGCGGGGATTCACACTAGCTGTCTGTGTCAAGGCCACGCAGAAATCTATTGGAAATCGCTGTGGAAACAAACGCAAATGAAAAGCCGCAAAGAGCAAAGGCTGCTCACTGGCCCGTCTCCTCTCATGACTGCTGCTCTGGGAACCACCTCTCTGCTCTCCATCGCTACCACTCTAGCCTGTGGCCTGCTCCTGGTTGAAGAAGCCATCAATGAAAATGAATACCACTCTGGAAATCTTGGGTGGTCTGACCTGATATTTTCGCATAGTGGCCACAGATATTTTAGGCCCCCAAGAGGTAGTCTTACTCTTTCAATTTTACTGGCTCCACTGTTTGAGGAACTTGGAACAATTTCCCCAGGGACTGGTCTGGAGGTACTGTTGAATAACACCA…		0.169925
373	ENST00000670834.1	ENSG00000224903	lncRNA	3727	ATAAGAGGTGACAAAAAATCACTTCTGATTTAAGAGACAACCTACTATGACATATTAGAAATTACTAAGAGTAGCCCAGAGAACACAACTGACTGTCAACGACTGAAGATAAAAAACTGGAAAGAATGTAAAGGAAGGATGACGCAATCGTGCATGGCGGTCCTTTACCAAATTGAGAATGAACACCCGAGACGAATGATCTCTGAAGATCAGAGACACTGCTCTCAGGAACAGAACACACAGTAACTCATCTCCATATTCTAGGAAAGGAGTTAATAGTGATAATAAATACAGAATTTCCAGCACCTACTGTGTGCTGGGCCATTATAAATGCTACAGCTCTTCTCAGGCCAACACTGCCAGGAAGAAGTGATGGCTTTCATATGACAGCCTCGGAGC…		1.0					-5.36923
374	ENST00000627215.1	ENSG00000281162	lncRNA	3727	AGTTGAGATTAATCTACAGGAGGAGGAGAAGAATCATCCACACCACTCTTCGCCACCCGGCTGGGAGCAATTCCAGAAGGCAGGGTCTGCTTGGGCAGTTGAGAGGCCTTGGGTCATGCCGCTTATTGAAACCATCAGCAGGAGGAGTTTGGATAAAGCTGAAGTTCCACTTAGGCGCTCGGTGATCCATCTGGGAAGACAGTGGCCACAGCCCAACAGGAGGCCGGGGAACCTGGACCCCACCAGCCAAGCTTTGAGAAGCAGATAGGCTTGAATGAGCATGGAATGTATCTATTTAAAAAGCAGCTGGAAGTCTGTCAAGTGCATTCTGGAAATGGATTCAGGCTAACAGAGTGTTCTGAATAGAGACGCCTAAAACAAGTAAGTATGATCTGTTAT…									-1.58779
375	ENST00000565467.1	ENSG00000260807	lncRNA	3726	CCGGCGCCGCACCACGTGGGCCAGGCGCCCCACGCCTGGAGCTCCCCTCTCTGGAGCCCCGGGAAAGGAAGCGGGGCAGGGAGGCCGGGTGGGAGCAGGGGGGTCTCCGGCGCTTCCTCTCCTCTGCGGGCGCCGCGCGGCTCCTGAGAGTCCGCCCCCCGTCCTGACGCTCAGCTAGGAAGCGGGTCCTCGGGCCCCTCCCCCGACACACACACACACACACACACACACACACACACACACACACACTCTCTCTCTCTCTCTCTCTCTCTCTCTCTCTCTCTCTCTCTCTCACACACACACACACACACACAGCCCGTCTCGCGCCTGAGGTCTCGCCCGCAGGCCGGTGGCGCGGGGTCAGCTGCTGCCTGCGGTCCAGGACAGGGTCGGTTCCGC…	-2.00734	-2.24413		-4.22916		-2.83894	-3.5247	-3.09499		-1.76962
376	ENST00000547179.1	ENSG00000258169	lncRNA	3722	ACTGCGCCCGAGAGGCAGCGCTCAGACAGCGGGGAGGAGGCGGCCGCGGAGCCCCCGGAGATGGAGGGTGAAGGCCTGCTTTCAAAGTATCCCACGTCGTTCAGCAAAGATTCGTCATTTAGAATTCAGACCTGCCAAGACCACGGATGCTTTGTCTCAGCTCGGATATCTTCATTTCTCCTTCTTACAGTTTCCTTGTTTCCGAGGAAAAACACAAGATCTTGACAACTGCAATCACCTGGTAACCAATCATGAATCTGGTATGGACCACTTTCACCCTGCACCCTGTCAGGCAGTTTCCATCTTCTCACAATCTTCACAAGAATCCTACAGAAACAAGACGTATCCCCCGATTTACTGATGATGATCCTTCAGCCCAGAGATGCACTCTCCATCGGC…		1.0
377	ENST00000659025.1	ENSG00000268388	lncRNA	3705	GATGGCAAAGGCCCTGGCAGGAAGTTTACAGGGTTTAACGTAAACAAGTTCTGGGGGATTCTTTAATAATAATAATAGAGAATTCCGCGTGCGCAGGGCGGGAGGGGGGAGTTGGCCTAATGCCCCTGTGGGCTCGGCCTGCCGCCGCCGCGGGGCCTCTGACACTGCGCGCCAGGCCAGGTTCCTGAGAGCAGACAGCGCGGGCTGGGAGCGCCGGCAAGGGCGGCCCTCGCGCACCTGGCTGCCAGCCCGCAGGGGGCTCGCACGCAGACCTGCCCTTGCCACCTCAGCGCTCGGGTGCGGGCTGGGGGCGGTGGAGCCACGAAAGGTGGTGCCGAGAGCGGAGCGCAGGACAGCGCAGGAGCCCCGGCGCATCGCGGCGCGCACAGACCCAGGATT…			-0.480531					-1.09465
378	ENST00000669523.1	ENSG00000243701	lncRNA	3705	ACTGCGCACGCGCCGGTCGGCTGGCCGCACCCACGCGGCGCAGCTCCCAAAGTTGCAGACAGCCCGGCGAACCGCGCAATGCGCTTCTTCTGCCTGCAGCAGAGAAAAGGAAAGAAAACTCCGCAGGGGCTCCGTTGGCTTCTCCACGAGTGACAACCATGTTTTCCCAGATAGAAGACCGGAGCCCTGCTCCTTTGCGATCCGCCGAGGGCTGCAGAGAGCATCCTCATCCATTTGGGCACCCCTGCCCAGGAAGAGCCCGGCCATCCCTTTCCGGACTGGATCCTTAAGAGGTGAATTTTCTTCCGTGGATTCCGATTTGCTCCGTCTGACCAGCCTAGGCAATCCAGCATCGCGTGGTACCAGTGCCGCTGGGCACACTGGCTTCACGCCGGCTCC…	-0.0519278	-0.430634		-1.0	0.0157427	-1.58294	-0.972779	0.126489	-0.201197	-1.59598		-1.16246	-1.56986		-0.83251
379	ENST00000685764.2	ENSG00000228794	lncRNA	3703	CCCGCCCCCGCTGCGCGCGTTTCTGGCCCTGCCAGTGTCTCCGCCGGTTGAAAGCGCGTGTCTGCGTCGGGTTCTGTTGGAGTGCGTTCGGTGCGCCGTGGGTCCGCGCTGCTTCCACCCAACTTCCTGTTAGTTTCTCTCCTGTCACAATGGCATGATCTCGGCTCACTGCGACCTCTGCTTCCTGGGTTCAAGGATTCTCCTGCCTCAGCCTCCCAAGTAGCTGGGATTACAGGTTACATTAGTTATACACTCTGGAGGTGACTTGACCTGTCATTGTGAACAATTATTGCTCTTGGACGACCCAGGACATAGGCCAGCCAGTACGTACCCCAGTGTGTTGGAGAATCGCGCTCGGCTTCTTCCTCTGTGCTGAGTCATGAAAGTTGCCGGAGCAGG…	-0.305772	-0.107915	-0.613425	-1.07054	0.500984	-0.872551	-0.871558	1.45884	-0.800206	0.105678	0.165271	-0.9631	-0.886728	0.132592	-0.821462
380	ENST00000577309.1	ENSG00000265043	lncRNA	3703	TATCCATAGTTTCTTTAAAATAGTAATATTTTAAGCCACTCAAAATAAGAAAAAGTCAAAGTTCACAATAAAAAGATCCTGATATACCTGAATAAGATTTGAAAAGTGAAGAACAATTCCTTCCACCTGAAAAGGGTGTTGACCCAGAATCCACCTCTGACGACCCTCTAGAGCTGGCAAGTCAGCATCATTCCCAGTGCACCTGTGACTGATGACACATCTCACCCAGCTGCCATAGGGATGTCAAAGACACGGGATACAGTGCTGGAAAGGGAAAAAGCATCAGTGCAAAAGTAGATTTCAGGATTTGGAGCACGGAGGCAAGTGCCCTCTCCTGGCATCCCCGCATGGGGCCATGGTGAGGAGGCTCTGCAGTCTTCCAGGACGACTGGACCATGG…		-0.736966
381	ENST00000665321.2	ENSG00000225975	lncRNA	3702	GAACTTTGATCTCTGGTTCCCCTTCCAAATTCTCATAGTGCGTGGCTGGGATGAGGGCGGCGCTCACGGTGAGGAAGCCCCGAGCTCCCGGGACGCAGACAGGGTGTGCAGGGCCGTAGCTCGGGCCTGTGTATGCACCTGTGCGTGTGTGTTTGATGCCAGGACAAGGCGGCGGTGTGCGCGGCGAGGAGGCTGCGACAGCTGTATAGACCCCAGCTGCAGTGAAATGGCCATCAAAAAGGGAAGGGATAATCGAGTGGTGGAATAAAATCTGCAAACAGAAAAAGGACAGACCTGTTTTCGGAACGAGGCTTTTCGAGTTACCACCATGACTGAAGGCTAAGAGCAACTTGCTTGCGCATTAAAGATCACTTGGAGAGAGAGGTCCAGTGAGCAACA…	1.33999	0.568661	-2.11695	-0.730456		-1.635	0.288913	-1.19363	0.105353		0.236033	0.903492	-0.528035
382	ENST00000616512.1	ENSG00000275437	lncRNA	3700	AGACCACAGGACCTGGGTGACCCTGCCTCCCACAGCCCTCACCTCCAGGAGTGACTGTGGGCTCTGGGCCCAGGACTGGCTGCTTGTTGCGGTTCCTTCTCAAAGGGAGCCACTGTCCACAGGTCCAAGTGCCTGCTGGGCGGCTGTTCCCAGAGGCAGCCCCTGCAGGTGTGCAGCAAAGGGGCCGACACAGAGCTCTTGGGTCAAGGCTGGCACGTGCTCCTTGCTTACCTGGAGGTCATCAGAGTTGCCCCACGCCCCTGGCCTTCGGGCAGGTGGAGGCATTGGGTTCCTCTAAGGTCTTTGGTTGGGGAAGTTTGGGCCCAGAACACAGCACTCTGTCCTCAAAGACTATGACGTCACATGCAGGTTGCGTCACACGCAGGTCGCGGTGCACTC…	-2.02237	-1.80735	-4.65179		-2.04775	-3.87213	-4.53605	-4.12686				-5.16189	-3.07923	-2.10094	-3.28824
383	ENST00000658885.1	ENSG00000225683	lncRNA	3699	GGAAATGGAAGATGAGAGGATCCTGGACAACCTGGGGGCAGAGGGACGTCATGGCTCTGAGTGGGAGTGGAGAAGATGGCATTTTGGTGGATGGGTGGAGGAAGAGCATAGGCACAGATGGCCACGTGGAGTGTGGTCCACAGATAAGTCACCTGGTGGAGTGCAGCCACAGTGCCTGAGTCAGGAGGTCTCAGCTCGTGAGTGTATCTTAGCTCAACGATACACTCAAGATCCTTGAGCTAGGAGAAACCCTATAAACCACCTAAGTGGATGCCTTCTCTTTAGAGAGGAGAGAGCTTAGGTCACAGAGAGGCTGTGACCTCCCCCAAGGGTGGTGCAGAAAGCGGCCATAGCAGTGAAGGGGAAAGGCCTCGTGGCGTTGGGGGGCCACTCGCCATA…		-0.415038
384	ENST00000657329.1	ENSG00000227885	lncRNA	3695	GCTCCGCTCCGGGTTTTCCCGGCGACCTGCATCCAGAGAGGGTCGACTGACCTGCGGGCCGGCTGCTGGCGGTCTGCTTACTCCGGCAAAGACGGGGGCGCATCGGGCCGTTTGAGGAAGGCAGACTGTGAAAGGACTTGGGACAAAGATGAGGCGGAGTAGAGGCGGCCTGAGCAGAGCAGAACAACTTTGATATTTAGTTTTATTTAACTCGCACTCCTCTCCTTGCTCCCCTTCCCCAAAACAACTTTCTCTTCCGGGGTCACACAGGACCGCCCCAAAGCGTACCTTGCGCGCCGGGGGCGCCAGGCGCTACTGGATTCGGTGTAGTTTTGAGGTGTTTGCACCACCCTCGCTGCTGCTTTCGTGGCTGCCCGTGTGCCCGCTGCTCACGGCTGC…		1.64046		-3.59826			-3.01238						-0.275634
385	ENST00000609389.5	ENSG00000272568	lncRNA	3695	ATTTTCCCCAGCTGGCCTGGACTGCCTGTGCTCTGGGCTCCAGCAATCCGGGGATAGTTTCAGCAAGATCAACACTGAGTATCCCTGACAGGATTCAGCCAAGGGCCAGTGGCAGCTTCCCAGCCTCTTTGGAGAGTGATCTGCCTGCTCCCCGCAGTTGAGAGTGCTGCACTGCAAGTGTTACCTGGTGAGGCCCACCTCCAGCCCACTACTTCTGGGAAAAATGACTTAATGTCTAAGGAGAAGGCTAATTTGGAAGGGAGTCATACTGGTACAAGGAGACTACCAAATCAGTATAGAAAGATGCATACCCTCAAGAGAATCTGCTTGTTGTGGTTTCTGATTTACATAGATGATGAGATTGGCCCCATGTCTGAAAAACAGTATGTGGGGAAGGCC…		-1.0
386	ENST00000658813.1	ENSG00000223546	lncRNA	3695	GCCTTCAGGCGTTTGGACTCAGTGGAGGTTGTGAGTGCCCAGCAGTGTGGCCTGAATCTCCGTGGGGTTTAGGGAGACGAAAGGACCCCAGATCGACGTCCCCTCGTTCCCACTTTGGGGATCGGCGCTCTGGCTGTTTCGTGAAGGAGAGAGAGGAACTCAGAGTGGTTTTCCAGATGGGAATCACATTGCTCTCTGTCCCTGAGATCTTGCTGGAGACAGGGCTACTCAGTCCCTCTTTGCCAGATTGATACTGGAAAAGCAGTTTCTATTGAGCCCCCAAATGAAGAGTGAGTGCAGATGAAGAGGAGGCAGGACTCACAAGCCCTTGAACTTTATTCCAGATCTGTTAGCACCTACAGGACCCTGCACCAGGATTTCATCTGTACTATCAGCTTC…	0.222392	-1.54069	-0.780798	-1.24236	0.211777	-1.37077	-0.195209	-0.326406	-0.731425		-0.505178	0.0988667	-1.30133	-1.44603
387	ENST00000663963.1	ENSG00000250519	lncRNA	3693	ACAGCAACCAGCAACAGCTGCTATGTCAGCCTGGGCCCTAGAGTGAGAATTATATGAGTGGAGGCCATGAACATTTAGGACAAGGGTCCGCCGCATCTTGGAAGGAAACTTCAAAGCTCATTTAAAGTCAGCCTCTCACATAGCCCTGCTGGTCTAACTTTCTTCTGAATGTGATTTCAGAAGTAAAACCAGGCCAGGGGCTGGGACTCAGGTGAGTCTCACTGACCGTGACCTCTGGAGAGTCAACTGAAATGGACAGTGCTAGGACTGCTTTTTTCTATATCAGACACGTGGGCTCCTGCTGTGTCTTCCTGGAAAGCAGAGGCCAAGGATGGAGCAGACCAAGAGGATGCCAGGAAAAATCACAAAGAAGCCCAGAAAGCACAGCTGGAAGCCAAG…		0.756074
388	ENST00000460833.1	ENSG00000241684	lncRNA	3691	GGAATTGGGGGTTACTATCTTGGAATCTAGGGGCACTCCAGGCTCTGGGCTCAGACGGCTGGCTTCTGCCTACCCGAGCCTTAACCTTTCAAGGACCAGAAGGATTCCAGAGCTCTTGCCCTAGGTCCTGGGGCAGCGATGACTCACTGCAGCACCCCCTCCCACTTCGCCAAGCTGCCGTCTCCGCCCACCCCCAAACAATCTCGACAGCGCATTTCGGGAGCCACGGCTCCGGGCGCTTTGCTGGGGGCTAAAGGGGTTTATCCCTTTCCTTGAATCCCAGCAGGCTAGAACTACCCCCTCCCAGTCTTCAGGCTTGCCACGCTCTCCACCCGATCCTTCCATTGAAAGGCAGAGAAGGAAGGATGTGCTTGGGAACTTTAAGACCCACGAACGACA…		-1.58496				-1.48215					-1.47131	-0.584962
389	ENST00000445174.5	ENSG00000235770	lncRNA	3690	GAATCCAGGAATTGGAAGGAAAAGAAAACAGTTCTCTATTCATGCTAGTTAACTAATCAATTCAATATGTATTAACTGAGCACGCTACATGCTAGGCACTCTTCTAAGTGCAGGGGAGACAGCAGTGAAGAAAGCAGACAAAGTCTCTGAACTCCTGTGTCTTCTATTCAAATGGGGAAGATGAACAATGAACAGATAACACAAATAGAAGAATGCGTGACCTATCCAATCCTTCCTCTCATGGAAACACCAACTCATCCATGCCCTCTGTGCTGAAACTTCGTCTCAGCCTGCTGGAATCACCTGCACCCCATGGGAACTGTAGCCATATCTTCAGTCCTGTGAGCCCCCGTCATGGCCTGTCACAGGAGTAAATGAGGAGTAAGGCCCAGAATACTC…	-1.24793	-3.2854				-1.84417	-2.73697		-0.600393			-0.695145	-0.921612
390	ENST00000472655.4	ENSG00000256124	lncRNA	3684	GCTGCTCCTCGCAATCAACCGCTAGGGGAAGGAGGGAAGCAGGCAGGAGGGAGAGCGGGAGACTTCCGGAAATCCCTTTCCTCCCTTCCCTTCACAGGTTGCCCCATAGTGACCCTGGAGACTCCCGCCTGCCCCCAGTGAAGGAATTGGTTACTCTCCCAGAGCCCTCCCGGGCATCGCCCCCTTCCTCACTTCCTCCTCTTCCTGCCCCCAGCCTCTACCCCTCCAGCCTCCTGTGGCTTCACAGGCAAGTGCCGCATCCCAGGAAGAAGGAGTTGGAGCTCCGTGATGCCATTCAAAAACAGATGAGATGGGGACAGATTTAACCCAAAGGACATAGTTCAACTCCTGGTCTTGACAGAGGAGAAGCCCTCAAAGATGGAGTCTCACTCTGTTGCC…		0.14439						3.62449				1.0	-0.061663
391	ENST00000513405.1	ENSG00000251226	lncRNA	3684	AGAACTGGGGTTCGTGGGCAGAGTGGTGAGCGACGGAGAACTGGGGTTCGTGGGCAGAGTGGTGAGCGACGGAGAACTGGGGTTCGTGGGCAGAGTGGTGAGTGACGGAGAACTGGGGTTCGTGAGCAGAGTGGTGAGCGACGCAGAGCTGGGGTTCATGGGCAGAGTGGTGAGCGACGGAGAACTGGGGTTCGTGGGCAGAGTGGTGAGCGACGCAGAGCTGGGGTTCGTGGGCAGAGTGGTGAGCGACGGAGAACTGGGGTTCGTGGGCAGAGTGGTGAGCGACGCAGAGCTGGGGTTCATGGGCAGAGTGGTGAGCGACGGAGAACTGGGGTTCGTGGGCAGAGTGGTGAGCGACGGAGAACTGGGGTTCGTGGGCAGAGTGGTTGGCTGCCCCAC…		0.652077
392	ENST00000528482.6	ENSG00000255545	lncRNA	3679	GAGGCAGCCATGACTGGCCACTTCATGTGCTCCTGGAGAAGGGCTTGCACCAGCCGTTTTCAGGAAAGTCAAGCAGCTGTTGACTCCTGAGTCTGGGTGAATTTGTGTGAAGAGCATAAGGCGCTGTTTCTTAACCAAAACGCTTCCTCTTGCAGTGCAGATGGGATGTGCTTCTCCACAGGAGGCCCCACGGCTTCCCCACCCCTCAGAGGAGCGCCGTGCGTGCGTCTGTGTGGAGGATTGGCAGCTCCTGCAGTCGGCCCTTGGTCCTATTTGGCGACGCCTCTGCCTTCCCCTTAATTATACAGTCATGAGCCGCCCTGGAATCACGGCAGCTCCGGATGGATCCTGGATGCCAGAATGCAGCCTCAGCACGGGGCTGCAGGACAGGAGTGAGCG…		-2.7849		-3.66588
393	ENST00000509760.1	ENSG00000250208	lncRNA	3678	TTTGAACACCGCCTCCCACCCCGCGGGAAGTGCGGGCTTGGTTTGTACCGCGGTGACCCCCGCCCCCTCCGAAGCCGCAGAGCCGGGGCCTCGCGCCAGCAGGGCTGGAGATGCCTTCTTGGCGGCTGAGTTTATTTATTATAGGAAGTCATTCGCTCGTGGGGTATTTATGTGATTTGGCGAGTGATGTGCCCGGCCAGCGCCCTCCTTGGCTGCAGCCCCGCAGGAGGACCCGGAGTAGGGTGGGATGGAGTGGGTCGTGGGAGGAGCGCGTCAGCGCCTGCCCGGGGACCCCCAGCTCCCGCGAGGACACGGAGGCGCGCACGCCGCTCGGTTTTCCTGGAAAGTGGAGAAGGAGCGTCCTGGGCAGGTCCTCTGAGCTCATCCCCCCTCGGATTG…		-2.70044	-2.17645						0.451874
394	ENST00000622757.1	ENSG00000278041	lncRNA	3674	TTTTTGGGCTGCAAGGAGGCAGTTAGCACAGGGAACTACGTAGTGAGGGACATGGAGACTAAACAGCAGCTGGCCCATCTCTCTGGCTTCTCATGGCCAAGCCTGGGACACACAGCTGCCCTCGTGCAGGTCCAGAACTATGGCACTTGTTCCCTCAGGACCCATCCTCAAAGCCAGTGACTTGGTCTTTTCCTATGACAAAGGAGCTCCCAGAATGTGGCAGTCCCCCTTCCTAGAGGGAGAATCTGACTGGGTCAGGGAGGCACCCCCGGTTTGCAGAGCCCCCATTGGTCAGGTTCAGTGTCCAAAACACCTGAGGGGCAAGTGGCTTCTCGAAGTCCAGCCCATATGGTTACTTTTGACTTGGACACTCAAGGCACAGGGACACATGACACAGGC…	-3.09493	-3.10566			-5.30842			-5.09755	-7.07146
395	ENST00000499291.6	ENSG00000247157	lncRNA	3673	GGGTTGGGCCAGATAAGAGAATATAAGCAGGCTGCCCGAGCCAGCAGTGGCAACGCGCTCGGGTCCCCTTCCACACTGTGGAGGCTTTGTCCTTTCGCTCTTTGCAATAACTCTTGCTACTGCTCACTCTTTGGGTTCACACTGCCTTTATGAGCTGTAACACTCACCGCGAAGGTCTGCAGCTTCACTCCTGAAGCCAGCGAGACCACGAACCCACCAGAAGGAAGAAACTCCAAACACATCTGAACATCAGAAGGAACAAACTCCGGACACGCCGCCTTTAAGAACTGTAACACTCACGCGAGGGTCCGCGGCTTCATTCTTGAAGTCGACAGAGTCTTGCTCTGTCGCCCAGGCTGGAGTGATGAGGCGCGATCATCACTCCACCTGGGCTCACTG…		0.0				-3.84946	-4.60602					-3.33628	0.0637473
396	ENST00000665523.2	ENSG00000224616	lncRNA	3667	AGTTCCGCAGTCAGTGCGCATGCGCGTAGCTCGGCTTAAAGGAGCCGCGCTGGGAACACTGCGGTCGGGGCGAGGAAGCTGCCGGGGAAGTGAGATGACGGTCGCGGGGGTGCCCAGGAGCCCTGAAAAACTTGTGCCCTGGGCACGGCAAAATCTGCAGGTTGCAGAAAGTCTCAACTGATCCTGGCATACCCCGAGGTGCCGACTTTTAGAGCTGAAGATGCAAGAAAGATTGGGATCCTGCGATGCACCGAACCTGTCTCTCGAAGTGTGTGCGCCCTGCTTCCTGTGTTAAACAATTTGCTACAAGGTCACACAATTTTAACTAGAAGACTGAGATGTGAACCTGGGTGGTCTGATGTGAACACCACTGTCTGGTAATCCCAACGCTCTGCTGCT…		-0.974465					-0.807355					0.103093	0.446064
397	ENST00000562493.1	ENSG00000261770	lncRNA	3666	CACTACCCATGGACCCCAGGCAGTCTAATTATAGAGACAATTGAATGACACCACACATTCTAATGGAAGACACTTCCGGATGACCCAGACATCCTAATGATAGAGACACTTGTGCAACCCCAGCCAGCCTAATGATAGAAACACCTGGGCGACTTTAGGCATTCTTACGGGAGAGACCTCCAGCTGACCCCAGTAATTCTGATGATAGAGACCCCTGGTTGACCCCTGTCATTCTGATGGGAGAAACTCCTGGCTGACACAATGTAGTCTAATGGTAGAAACATCTTGGCGACCCCAGGCATTCTAATGGGAGAGACTCCTGACAAAACTTTGGCATTCTAATGATAAAGACAAGTGGGCAACCCCAAGCATTGTAATGGTAAAGACACCTGGGTGATC…		-5.15265		-4.98584	-4.1511	-4.91886		-3.58496		-4.06722		-3.36457		-3.86394
398	ENST00000467865.5	ENSG00000187621	lncRNA	3663	ACATGTCCTTAACCTTGGCACAACAAATCTCTAAATCGATTGAGACCTGTCTCAGATACTTCTTGGTTTACAAGATGGAGGCTGAAATTAAAGAGAAAGATCCTCACTCAACTCACAGAGGAGCAGAATGGGAAGAGGACTTAGTGAGAATTCCCTGAACACAGGAGAAAACCGAAGCCCAGAGAGTGGATGGCCAAGTCCAAGGTCACACAGCCAAGTGCATCCGAGCAGCGCAGGATCCAGGTTTCCTGCCCCAGTGCTCTTTCTGCAGCCCATGCCACCTGTTTTCATGCTATCTCAGTTCACCTTCCAGCTACACACCTGCAATCAGAAACAGAAAGTCTGAGAGTGTGTGTGGAGCCAAAGAGGGGACAGCAGTGGTGAGGCCAGTTTCATGTC…		-1.58496			-0.495208								-1.80735
399	ENST00000377469.1	ENSG00000204792	lncRNA	3662	GAGTTTGATGTCATCACCCTGCAAACGATGAAACAAATCCCCATTTTATTGATGACTGATAACTTCAAATGTGACAAGAGGATTCATTTCCTTATTCAATCATTCCACAAATATTCACTGAGCATCTCCTACGTGCCAGGCACCAGGCTGGACTTTAGGATCAATCATAATAATTTTCAGGTTATGGATAATGCCAATGGGCACTTAGGATGATCAGGGAGGGCAGTTCTGAGAAGGGGCATATGAGCTGTGTTCCAGTTGTCTATTGCTGTGTGACAAACTGCCCCAAAACTTAATGGCTTAAAACAATGACAGAAATTACATTACTCATGAATCTGCAGTTTAGGCAGGTGGGGACAGCATGTCTCTGCTCCACCTAACATCAGCTGAAGGTGGGAA…				-0.656046			-0.886052			-1.10382
400	ENST00000665012.1	ENSG00000254180	lncRNA	3662	AAGGAAGATTGAGTAGCCATCAGAAAGGAGGAACTAGATGTATTCCAGTGAGAGACGTTACCAGGAGGAAGAAACTATAAAGTTCATGGTACTCAAGGGGGTCTCTGACCAAAAAAGGATTAAGAAGAATTGAGGCAAAAGGCACACAACAAGACATTCTCCAGATCACCTGGCATCTAGCTGGGGCCACAAGGTTTTTTTCTGCCAACGGAATATGTGCAGAAGTGATGTATATGACCTCAGAGCCCAGCCTCTAAATATCCTGTGTCATGCTCCACATTCTGTCCATTCATCTCTCAGTTAACTAAATAGAAGTGATGCAAGGGAGGACTCCAAGGAAGCCCTAGGGATCATGAAGCTACAGAATGGGAGAATTGCTGTCACCACAGTTCTGGAAGA…		-1.0					-1.48543
401	ENST00000598970.2	ENSG00000268635	lncRNA	3660	GGAGCGGGCCTCGCGGGGCGCCGCCCGCCTCACCTTACCTGGCGCCTCCTCCCGCCCAGGCGCCCGGCCCCGCAACGCGAAATAAATGGGCCCAGACCCCCACTCCACCCGTCCCCACCCCCGCGCCCCAGCCCTGGCAGCCCGGGACGCGAGGGGTACTGGGCGGTAGGCCCGCTCTCACCTTCCGCGCTCGCTCAGCTCCTCTCGGCTCCTCCTCCTCCTCCCGGCGGTGGGTGCCGCCTAGCCGGGAGTGAGGGCGCGAGTGTGCGCGAGCTACCGCTTCACTTTCTCCCTCCTGCCGCCGCCGCCGCGCTGCCCGTGGCGGGGCTCCCCTCAGGACAGGGGAACTGCGAGGGAAGGGATGATGGGGGGGCGGGAGGGAGCGAGGCGACGCGGGCG…		-0.169925
402	ENST00000602042.1	ENSG00000268218	lncRNA	3660	TTTAAAAATGTACTCCGTTCTCCAACTCCTGAAATGCCTCTGCAGTTGCTGGAGAAAAGGGCCCGAAGGTCGCCGTTTTCAAACAGAAGCTGCCGTGTGTGCGCGCCCGGCATGGTCTCCTCATCCCGCCGGGGCCAGTGAGGCTCTGGGGGCTTTGCCCCCGCCGCGGCAGCTGGTAGAGAAGAGACGTGTTTCACCTCCCCGACGTCTGGACCAGTCTGGAAGGGATGGAGGCGCTGTGGCCAAGTGCAGTCTCTCTCGGGGTCTCTCCCCGCCCGGGTGGACAGGGCGCTCCCTCCTCCGCCCCTGGGGCTCAGCAGCAGTCCTGGGCAGCCGTGCGGCCCTCGCCTGCGTCCTGCGGCCGTCCCGCGGTGTCATGCCGGCAACAATACAAAGTCG…	-2.80735	-1.86507	-1.73697	-2.28011								-1.77761
403	ENST00000666182.4	ENSG00000232677	lncRNA	3655	AGCCCGCCCTCCCATTTCCGGAAGCCTGGCGCAAGGTTGGTCTGCAGGTGGCCTCCAGGTGCAAAGTGGGAAGTGTGAGTCCTCAGTCTTGGGCTATTCGGCCACGTGCCTGCCGGACATGGGACGCTGGAGGGTCAGCAGCGTGGAGTCCTGGCCTTTTGCGTCCACGGGTGGGAAATTGGCCATTGCCACGGCGGGAACTGGGACTCAGGCTGCCCCCCGGCCGTTTCTCATCCGTCCACCGGACTCGTGGGCGCTCGCACTGGCGCTGATGTAGTTTCCTGACCTCTGACCCGTATTGTCTCCAGATTAAAGGTACGACATTTGGAGGCCCCAGCGAGAAACGTCACCGGGAGAAACGTCACCGGGCGAGAGCCGGGCCCGCTGTGTGCTCCCCCG…	0.547809	-0.248968		-2.32193		-1.13957	-0.862009	-0.726131	-0.253	-0.878321	-0.781812	-2.0723	-0.992223
404	ENST00000608184.2	ENSG00000247708	lncRNA	3655	GGCGGAGGAGGAACCTCGCGACGCGCTCTCGGGCATCGGTTTCTCCCAGCAAAGCTTGGAGGGTTTAGCTGCGCGGAGAGCTCAGCGAGCTCTTCTGTGTCTGTTTGGGGCGTGTGGGCTCCGGGAGCGTGAGGACCGGGAAGCTAGGAGGCTCCTTCCCTTCTGGCGGCTCCCTCACTGAGACCGGGCGGTTTGGTTGCGGGGGAAGTGGAGACGAGCCACCCTTGACCTTTGACTGCAAGAACTCACCTTGAGCAGGATAGAGCAAACATTGAGTGGGCCAGACACTGTTCTGAAAAATACGCAGTCGACTTTTGAACAGCACAGGCTTGAACTGCATGCGGCCACTAATACTCGGACTTCCTTCTGCCTCTGCCATCCCTAAGACAGCAAGACCCA…	-0.340133	-0.0440149	-1.0244	-1.10495	-0.623259	-1.06301	-1.97959	-0.645992	-1.62743	-2.70771	0.0220086	-1.74394	-0.409281	-1.22079
405	ENST00000646143.2	ENSG00000254186	lncRNA	3654	ATATCTTCCTGTCACTTAAGAGCTAATGTCTAGAAACTCTGTTTTATTCCAATTGGAGCCACCCTCAATATGTATCTTGTTTTTTAATAAAAGAAGATTGTGAAAGGTTCTAAGTATCAAAATGTATCCTTTTGAACTAAGGTGAGATTAAGCATAGCCTACTCCTCCATTATGACAAATGTCATGACAGCAATCCAGTCTCAGAAGAAATTGAAACCAGGACCATCTTCTCATATTGCCAGAGGACTCCAGATTTCCCTGGATAGTCAATGATTGTAGTATCAGAAGGTATTGCTATGGACATTGTTACAACTAACTTGTGAAGTGGGAAAAGTTCCCTTGTTCCCTCACAGGACGTGCGATGGGGGTGTGGCTCACTTCCTCAGTGCCCCGCTGCTG…													-2.91302
406	ENST00000502390.5	ENSG00000231683	lncRNA	3653	CTTCCTCCTGCTACTGCCATGTGAGATACCTGCCCCTACTTTGCCTTCTTCCATGATTGGAAGCTTCCTGAGGCCACCCCAGAGTCAGAAGCCGCTATGCTTCCTGGACAGCTTGCAGAACCGTGGATGAAATCAAGGCTTGCTGCTGACAAAATATAAATCATGCCATATGATGCCAATTCTAAAATGCCATTAATTCTCCTCCATTAACCCCTGCAGAGTATTCACTGACTGCTGAAACTAGAGCATCACTGAGAAGCAAGAGATAGACTGACCTAACTAGAGGGAGAGCTGCCATCCAGGATGATGCCACCATCACAGGAGGTGAGAAGGAACACAGCATCTTCTGCAAATGCTACAGTAAATAGGGACGGGGTGCAGCAATGTGAGGAAAGTGGA…	2.46428			0.0791287				-2.1053	-0.0458037
407	ENST00000598952.1	ENSG00000269296	lncRNA	3653	GGGGATCCGGCAGATCCCGTCTGCACCCCCGGGTTCCTACTCTGAGCGCCTCCCCCTAGGCCACCCGCACTGTCGGGTCAGTCAGGCTGGAGCCCCAATCCGCAGAGATCTCCCGCAGCCACAGATCTCTTCCTCAGACGTGAAGACCTTACCCCGCTATGTCGTCGACCCCGGAGACCGGAAGTGGACTGGCGCGGTGGCCGCTGGGAAATACAGTCCCGAACAGAAAAAGCCTCAGAAGCCTTGAGCTGTGATCCGTTCAGGTTGATCCCAGCATACTATGGGGGCTGACCCCTAAGGGAGCCGAGCCTAGTGGATTCGTGGGAGTTCCAGCCCGCGGGGTGCACAGGTTGTTGCCATGAGCAAGGATCCCCATGTGAGAAGAGCGTTTCCCTCTCG…													-1.22239
408	ENST00000659007.1	ENSG00000249898	lncRNA	3652	TGTTACAGAGATTTCCCTGGGGTGCCAGAGAGTGGTATGTGGCTGCAACACTAATCCCATGCCTTGGTTTCACTACGGACGAAGTAGGGGGCTACGGGACGCAAAATATTGTGAAGCGGAAGTCACTGACAGATGAAGAGCCTTTCCATCCTGAAAAAGAGAGTCCTCTCACTCATTCTGTCTTTTGGGAATTTATTTGGAAAGAACATAGGCTTTGGAACCAGAGAGATGGAATTTGAATCTCCCCTCTGCTACTTAGACGTGGGTGACCTTGGGCAAGTTACTTAACCCTTAATAGCAGGCATTTCTTCTTCTCTAATAGTGGTTCTGCGGATTGAATGAGGCAGCAGTCTGTCAACAACTATGGCATCCAGCTGGTCAGAAAGACTAGAGGATTTG…		2.34314				0.128105						2.0
409	ENST00000647806.1	ENSG00000272808	lncRNA	3652	GATTCTGTCGCGAACCCTCTCACGGCAGCTATGAGACTGCTGCGCTCCCCAGACGAGGAAACCTGGTCTCCCGGAGCCAGGTGGAGTCTCGCTCTGTCGCCCAGGCTGGAGTGCGGTGGCGCGATCTCGGCTCACTGCAAGCTCCGCCTCCCGGGTTCACGCCATTCTCCTGCCTCAGCCTCCCGAGTAGCTGGGACTACAGAGTCTTGCTCTGTCGCCCAGGCTGGAGTGCAGTGGCGCGATCTCGGCTCACTACAACCTCTGCCTCCCAGGTTCAAGTGATTCTCCTGCCTCAGCCTCCTGAGTAGCTGGGATTACAGCTCTGGGACAAACCAGCTTCTATGTCATGAGCACACTCAGGCAGCTCATTGGAGAGATCTGCATGGTAAAGCAATGAGG…	-1.76184	-1.0	-1.45817		0.0	-1.5025	-2.69426		-1.42321
410	ENST00000661242.1	ENSG00000234350	lncRNA	3651	TGCCTCCTGGGTTCAAGTGATTCTCCTGCCTCAGCCTCCCAAATAGCTGGGATTACAGGTGCCCACCACTGTGCCTGGCTGATTGTATTTTTAGTAGAGATGGGGTTTCATCATGTTGGTCAGGCTGGTCTTGAACTCCAGACCTCAGGTGATCGGACTGCCTCGGCCTCCCAAAGTGCTGGGATTACAGGCATGACCCACTGTGCCCGGACCTGCTTGAATTTTTATGATGAGCATGTTGGCAGATCACGACTGCCAGCTCCGTGACAGCAAGAACCTTGTATGACTTTTTCATGATGGATGTTCATCTGTGCCATCTGTAAATATTGAATAAATATTTGTGGAATACATGAATCTAAAAGTGAATGGAATGATAAAGAGGGAAAGGGTCATGACATC…		-0.211504					-1.51457						-1.5025	-1.83261
411	ENST00000606164.1	ENSG00000234028	lncRNA	3651	CGCCTCCTTAGGAACGGGAAGGAGCCCCGGCCCAGTGCACTGACGTAGTTAGCCTAAGATCACGTAGCTGGTTGGTCACAGAATCATGACTTTAATTCATGTCTTCTGACTCTGACCTGGCACGCTTTGTACCTCACCAAAGACAGTGATGAAATTGCAAAAGGGCAGAGTGGAGAAGACTGGAATGTTCAGCCAAGGCATTTGAACTTTTAATGCTGCAAGTCAAGACTTCCTGAAGATTTTTGAGCAGATGAGTGAAGTGATAAGAAAATGCATCTTCAGCAGTGACAGCATCAACGAGGAGGAGACTGGCCGGGAGGCTATTACCCGCATCAAAACCAGTGAACATTAAAAAAAATTTTTTTTTTAGAGAGAGGGTCTTGCTCTTTTGCCCAGGCT…	0.61193	1.45777	-0.842261	-0.196247	-0.444302	-0.263034	-0.891624	-1.64386	-1.08539	-2.17873	0.0158019	0.0974341	-0.157705	-0.342555
412	ENST00000575034.5	ENSG00000263069	lncRNA	3651	TGGAGACGCTTGCGCTTTCCCGGGCCGCACTTCCCACCCGGGTCTTCAGAAGCCCGTGGCCGCTGGGTGAGCCCCTGCGTGAACGCACACGCACGCACACGGCTTCAGGTTGCCCCGCGGCGCCGCGCGCGATATCGGCTCGGATCCCGGGAGGCCGTCCGCCCCTTTTTCAGCGGATAGCTGAGGCCAGATCACACCTGGCTGTAGGCCCAAAGCGAACCTATCACTGGCACAGAAGCTTGGACCTGGAAGGGGACTCATGGAGGAGTCCGCTGTCTTTTAGAGATGGGAAAACTGGGCCCAAATAACCAAGTCACTGGTTTCTTAGGCTTTCAGGCAGGAGGTCTGAGAGTCTGTCTTAAAGAGACCCTCTGTCTGGGGCCCAGAGCACCCCTCCTT…	-3.41504	-2.63227		-5.0			-3.16294					-2.79077
413	ENST00000667670.1	ENSG00000172965	lncRNA	3647	AGTCGTGTGTACATCATTGGGAATGGAGGGAAATAAATGACTGGATGGTCGCTGCTTTTTAAGTTTCAAATTGACATTCCAGACAAGCGGTGCCTGAGCCCGTGCCTGTCTTCAGATCTTCACAGCACAGTTCCTGGGAAGGTGGAGCCACCAGCCTCTCCCTGACAAGCAAAGTGGATCAGCAAAGGCTGCAGTCACCAGCATCTTTTCCAACCTTAATGAACTGTATCCTCAAAAGAACACTATCAGACTGGTAAGACAAGCATTATTGTCCCACTTCACAGATGAAGAGCTTGGGGGCCCTGTGGATGTGTAGGAGAGTCGGCCTTCCTTTTTATAGGCCTTTTGCTGAGCTCAGAGGACAGAGCAGAAGACAAAGCCGAATGCAGCCCTAAGCAG…	1.40674	-0.626567	1.37829	1.79035	1.5078	1.28972	2.08937	-1.28035	1.6804	1.7763		0.499826	0.932645	0.591087
414	ENST00000413053.2	ENSG00000229719	lncRNA	3647	ACTTCCTCCTTGTGCCCCGAAGGCCAGCCCGGCACTCAGGCCAGGGCACTTGGACACCACGCTGCAGGAGGCTGGTCTCGCCCAGGCCTCTGTGGGAAGGGCCGCCAGGCTGAGTGGAGGGCCAGCCACCAGCTACGGTGTCTTCCTTCGCAGGTCTGTCCCCCCAGGCAGAAGGATTCCAGCCCAGGGATCCCCCATCCCACCCTGACTGCATCCTGAGAAGGGGGGACGCCACTTCGGGAAGGTTGTTGGGGCAGCACAGGCCCTGGGGCCCTGCTCTGTGACCTTGGGCGGCCCCCTCTGTCTCTCTAGGCCTGTATGCACCACTGGCAAAGGGGGCAGGGCCCAAGTCTACTCTAAAAGCTCCCCTTTCTCTCCAGAAGCTTTGGAGTCTCCCAA…	-1.48635	-1.39855	-3.70834	-3.29418			-2.85798						-1.3356
415	ENST00000700329.1	ENSG00000226070	lncRNA	3646	ATAAGCACAGGGTCCCAATTCCCTGGGAGTCACCTCCCCACCCACATGAAGATGGCACTGCTGCCACAGTCATCTGTGACCCAAGAGTCATCCTTTCCACTATTCTTGGTACAATTACCAATAAACCACAGCAGGGAAACCATACCCCATAGCTCTCCCCAGCCTTGCCCAGTGTGCCAGTGGTGAAGAAGCCATTCCTTAGTGTTCTAGAACCCCCTCTGCAAAACATAATTATGCATAAGAAGATGGTCCCCACTCCCAGCAAATCACAGCTCTGCTCTAGGGAGCCTGCAGGGTAACAGGAGGCCATCGCTCCTCTAGGGGAGATGGGAGTCCCTCCCTTTTATTCTCATCCCGCTTCTCTCTCAGGTACAGTCCACCTGGTTGTAGTGGAAAGTA…		-1.38565
416	ENST00000629357.1	ENSG00000281103	lncRNA	3645	AATGCTGATGCCAGGACCTTGTCCTGCCAGGAAGCCTCTGATTAGGGCTGTGAACCAACTTCCTTTTCACATCTGCAAGGACACTTGGAGGCAACTGCCCAAGGCCACTCTGAGGAGGGTTGAATGTTCTTTATTAAAAGGACTGAGGATCATGTGTGTTGGTGGGCCTTGGACTCTGCTCTAAGACACATGGAGGCAACCACTCAAGGCCACTCTGAGAAGGGTTGAACGTGCTTTAAATTAAAAGGACTGAGGATCATGTGTGTTGGTGTGTCTTGGACTCTGCTCTAAGACTCATGGAGGCAACCACTCAAGGTCACTCTGAGAAGGGTTGAACGTGCTTTATTAAAAGGACTGAGGATCATGTGTGTTGGTGTGTCCCGGAGTCTGCTCTAAGAG…	0.527247	0.949374			3.22239	-0.222392				1.55639			0.341373	1.11325
417	ENST00000310771.8	ENSG00000272752	lncRNA	3634	AGAAGGGAGGTAGTCGCCCTCCGTCGTGGCCTGGCGTGGATTCCGAGCGTTGGTGTCTGGCGGTTTCCGACCGTTGGTGTCTGGCACGCGCCACCCCGATGTACCAGGTAAAGCCCTATCACGGGGTCGGCGCCCCTCTCCGTGTGGAGCCCACCTGCATGTACTGGCTCCCCAACATGCACGGCAGGAGCGGCGGCCCAGCACTCGGCACTGGCCACTTGCAGACAAGAAGACAAGAAAATGATTTGAGGACAGCTTCAATCGCGGTGTGAAGAAGAAAGCAACAAAACGACCACTGAAAACAATGCCGGTGGCAAAACATCCAAAGAAAGGGTCCCAAGTGGTACATCGTCATAGCTGGAAACAGTCAGAGCCACCAGCCAATGATCTTTTCAATGC…	-2.02013	-1.28274	-3.77855	-3.43711	-3.42918	-3.78542	-3.77157	-3.90293	-3.90443	-4.53648	-2.92128	-4.24641	-3.30453	-3.76454	-3.87249
418	ENST00000634876.2	ENSG00000264589	lncRNA	3633	GCGCCAGCCCCGCGCCTCCGGCAGGGAGCGCACACGCCGGGCGCCCTGCGCTCCGAGCGCTGAGAAAGAAATCCGCCCCGAGATGCACCTGCAGCCCCGCGCCCATCCGTGCGTGGCTGCGGCTGTGCGTGCCCGCGAACGGGGACCAGCGGCCGCCGAGTCCGTCCACATCGCCAGGCCAGGAGTCAGAACAAGGACGGGCCTGTGATGTGTCTGTCTATGACGAGGAGGACAATGTCCTAAGGAATGGAGAGGAAGAAAGTGAAGGGAACCAGGTCCCTGGATTCCATGTGGAACAGTAGCCCAGGATGTGCACTATGGACTGTTACAAGAGAGAGACATGATCTTCCTTAAGGCATTGATTTGTCATGAGTCTCTTTGTTATAGCCACTTAACGTT…		0.0
419	ENST00000655051.1	ENSG00000240137	lncRNA	3626	CCTGCCTCAGCCTCCCGAGTAGCTGGGACTACAGGCACGTGCCACCACGCCTGGCTAATTTTTTGCATTTTCAGTAGAGATGGGGTTTCACCGTGTTAGCCAGGATGGTCTCGATCTCCTGACCTCGTGATCTGCCTGCCTCAGCCTCCCAAAGTGCTGGGATTACAGGCGTGAGCCACAGTGCCTGGCCTGTATTATATTTATTTTGAGACAGGGTCTTACCCTGTCGCTCAGGCTGGAGTGCAGTGGTGCTATCTCAGCTCACCGCAACCTCCTCCTCCCGGCTCAAGCTGATCCTCCCGCCTCAGCCTCCCGAGTATCTGGGACTACTTTTTGTAGAGATGGCGTCTTGCTATGTTGCCCAGGCTGGTCTCAAACTCTCGGTCTCAAGCTCCTGGG…	4.49338	-0.8024					0.645788		1.50956			1.06083
420	ENST00000569852.1	ENSG00000269937	lncRNA	3626	ACGGCCTCAGTGAAAGGGAACCGCTGGTGACAGGGCCTACAGACCCCGACCAAAAAGCGCATATAACTCACGTGCAGGCTTCGATGCACAAAGACCCCGGGGGCCGGCGGAGCAGGGTCGGAGAGCGCGACAGCCCCTGCCCTGAGACCCCGGCTTTATGTGCTACGCATCCACGCGTGGCACTGCCCCTTCCATGCAGTCTCCTTCCGTGGATAAAGTGACACATTTTGTTTTGTTTTTTTTTTTTAAGATGCAGTCTCGCTCTGTCGCCAGGCTGGAGTGCAGTGGCGCTACCTCGGCTCGCTGCAACCTCCGCCTCCCGGAGTCAAGCAATTCTCCTGCCTCAGCCTCCCGAGTAGCTGGGACTACAAGCACGCGCCACCATGCCCCCCTAGTTTT…	-1.28065	-2.39417	-2.03518	-2.12738	-0.897066	-0.926579	-1.44317	-0.235155		-2.4793	0.026668	-1.43084	-1.95903		-0.95109
421	ENST00000620302.2	ENSG00000221817	lncRNA	3625	ACACACAGCTAGCTCTTCAGGCCAGGCCCCCAGGGTTTCGTCCACCTCTCACCTTTGACGACGCGAATGAAGAATGAGGAGGTGCTGCGATCGAACGACTGCGAGGAAACACACCCGCTCTCATGGCATTCCCAGTAAACTGAGAAGACGTGATTAAACCTCAGGATCTCCTACTAATAGAGAAATGTATAACGATTTAGCTACCAGATCTGAATACTGAAGGGTTGGTAGGGGACCAGAGAATAGAGGAAGCATTGTAGGTTCTAGAGTGGAGAAGGGACCATCCAAAATGGAGTTTGAAAGAGAATTCTGGCCTTTGTGTTTAGAGTCTGGAATTGTCAAGAGTCTGAAAGCACAGAATAAGACTGCAGCTAGAGCAATTTAGGCGCCATAGTTTGT…		0.0		-0.741767	0.249531	-0.019549	-0.99807	-1.90448	-0.2457			-0.570492	0.0795513	-0.0057478
422	ENST00000310799.9	ENSG00000174370	lncRNA	3624	CCCACGCCTAAGGTCCAGGTCCCAGGGCTTTCCCTTGCACCTTCATCCCTGGCCCTGCAGAGGCCTGCTTCTCGCTTCCGGGGTCGCCAGAGCGCCCCTCCCGCCACCCCGCCATCTCTTGGCCGGATCGTGCGAGAGAAGGGGAGGAGGTCTGGGGTTTCCAGAGTCCGCGGTTTTGCTAAGAAGCCGCAGTGATGTTGACGCGGCTGGTCCTCAGTGCACACCTGAGTAGCACGACCTCTCCGCCCTGGACGCACGCTGCCATCAGCTGGGAGCTGGACAACGTGCTGATGCCTAGTCCCAGAATCTGGCCCCAGGTGACTCCAACAGGCAGGTCTGCCTCTGTCAGGAGTGAGGGTAACACCTCCTCACTCTGGAATTTCTCAGCTGGGCAGGATG…	0.501931	0.671377					0.663572		0.176624			-0.603341			0.249476
423	ENST00000670537.1	ENSG00000254226	lncRNA	3620	TCTTTTTACCCAGCAAAGTGCCTCCTCCAAGGTCCGCGAACCATTGAGGGTTTTTGGGGGGTTTCAGGGCTGGGAGTAGAGAGAGCATGAGTGAAGATTGGACCACTCCCAGGACTAGACCAGAGAATAGGAGATTGCTGCTTACTGACTATTATATTCCTACTACTCGACCTCTAGTAGGTGGTAGGTATATAGTACTTGAGTATTAATTTAATATCTGACTGTTATTGATAAGAACAGTCCTGAATATTAGTATATTGCTTTACAATTCTTAAAGTGGCTTTCCGTGATTCCCAAACAGCACCCATCTCTTGAGCAGAGACCCAAGAGGGCAGGACAGGAAGAATGGAAGTGAGATTTGGCCCCGGTCATGTTTTCCAAAGTGCTGACATCAGGAAA…		-3.11548					-3.0915
424	ENST00000638199.1	ENSG00000236283	lncRNA	3611	GCGGGCTGACAGCTGGCACACCCTCCTGTCGCCCTCCACCCGCCTGCAGAAAGCCCACTCCCTACAGTCACCTTGACATTGCTCACCTGCCTGGGCCTCAGCCCATGACCAAGGAAACTTTTGCCCTCCCTCCCCAGGAGCTCACTTACAGGCCATCTTCAAAGGTACTGCCTACCTGAACCTGCCTTGTCCCAAAGGACACACTTCAATCTGGGGAGAGTTTAAAGTTGTAGACATATCCATTTTCATTTAAGGAATATGAAGATCAGGGAGGCAAAATATAGAGATATAGAGAGGAAAAACTGAGAGATGATCAGAAATTCAGACGCATTCGGAATGAGCACCCTTGACCATACCAAGAACAAAGACTCTATAAAAATGTGAAGTCTTATTATTGTT…				-1.61143			0.255655
425	ENST00000432521.2	ENSG00000238164	lncRNA	3608	CACTGCCCCCATCCCGGGGCCCACCATTACCAGCAGGGAGAGGGAGGCAGGTGAGCACCCCGAGCCCCACGCCTCCTGTCGCGGGGACTCCCCAGACCCAATGCTGTGCCAGTGCAGGCCAGGCAGGGGGCTGAGGCCGAGGCCTGGTCATTGCCATCCTGGTCACGATCTGGTGAAGGATTTGAGTCCAGAAGCCAAACGTCTACAGTCGTGTGGTGCGGACACTCAGGATGGACTGCCCAGGCCATGGGGGGCTCTGAGGGATGAAGAGGAAACTGCGGGGGCGAGGTGGGCTGCGCGTCTCTGAGAAAGTGTGTGAGTTGAGTGCTGCTGCAGAGGGAAGCTGGGGTCCACCGCTGGTGAGCGGGGAGGGGACGGGACACAGAACCGGCCGTGGCC…				-2.14432		1.15295			-1.20645	-1.82201			-1.97898	0.389042
426	ENST00000448136.5	ENSG00000163597	lncRNA	3607	GTCGGCCGCGTGGCTGGAAGACATGGCCACTCCAGTCGGTGTTGAGCACGGCGAGCAGTCTCAGGCCTTTAGTGATGATGGTAAGGCTGCCTGGGTGGGAAAACGGGGTCTTCCTTGACACGACACTAACATACTTGGCTTCCCTTCCTCAGAGACGAAGTGGTGACGATAATCTCGGTTTCTCCCTCATAGGGTGGTTAGGAGGGTTAAAAGTACTGGATGAGAAAATGCTTTCCAAACGTTGAGAAAATGTTACTATGTGAAGGGAGAGAGCTCAAGCCCGTCCTCGGCGTCATAGGGCCGGCTTCTGCGGGGGAGAGCGCCTAACAACCTGGGCAGCCCCGTGCGCCTCCGCCGCGCGTGTGCTGAGCGTCATGCCCAGGGGTCTTCGGTGCCCGC…		1.88109	1.90547	2.71113	1.84173	1.75752	2.2109	0.575723	2.00091	0.966482	1.88685	2.89005	1.83471
427	ENST00000471537.3	ENSG00000273328	lncRNA	3605	GGATACAGTACGGGATCCTTTCTGGAATGGAGGTCTTATGAGCTGCTATTGAACACGGCAGAGCCTGTTGGTGACCTGCACACAGGAGCCCTCCAGTCAGTACTGATTGAATTACTCAAGGCTGCCTCTCTGCAAAGTTGAGGCGGTGGAGAACTACTGAGGACTTCTGAGCAGAGAGGTTGGTGGAAGAGGAAGCACCAAAAATCCATCTCATCACCTAGAGAGCATTGTACTGGCAGAACTGTCTAAAGTGACTATTTTGGAACTCTGGGATCAATTTGAATACTTGCAGCTTCCAAAGGAAAGATGGGCAATCACATCTCCATACCACAGGACACACCCCTTGGATGCATCCTCAAGAACTGGGAAAAGTTTGACCCACAAGCTCTAAAAAGGAAA…		-0.807355		-1.37851			-1.83008		-1.32193
428	ENST00000654215.1	ENSG00000250320	lncRNA	3603	GAGGGAGGTAGGGAGAGAGACAAACACAGAGCTAGAGAAATTGAAAGAGAAACATTCTCGAAGGCAAAGAGTTGAAAGGTGAATCTACTAAGAAAAGAATAACAGAGTGCAATTAGCCATGGAACTACATCTCCATCTGCCTCCTTTAAAGGATGAGTCCTTTAAAGAGCCTTTGGAAGGAATTGGGCCATGAGAAGAGCCCTCATGAATGGGATTAGTTCCCTTATAAGAAGAGACACCAAGGAAGTGATCTTTCTCTGCCCTCTGCTATGTGAAGACAAGGTAAGAAGACAGCTATGAACCAAGAAGCAGGCCCTTACCAGACACCAAATCTGCTGGTGCATTGATCTTGGACTTCTCAGCCTCCAGGACTGTGAGAAATAAATGTTTATTGTTGAA…		1.43741			-0.0191088	-1.49476						-0.392317
429	ENST00000503929.1	ENSG00000248872	lncRNA	3601	TCTTCTGTGCTTAGCTTCACTGGAGTGTCAACACTTAATACTAGTTATGTAGAATTACAACTTTATATTTATTACAGTAAATACACAGGCATGTAAGGAAAAATTCTAGAACAGTTTTTCTTAGTATGGTAAAAATTTTAATCACCATTTCACTTTTGAAGATCATTCTCTCTTGCACAGAGCACTAAATTCAGTACGAGATCTGCTATGATGTTTCTCTCTTATATGTAACCAAGAAATTTCCCATGCTGTCACTAAGAATCAGGACCTAAAATTATATTGGAAATATCATCAAAGGATAAATCATACTGGATCTTCTTTTGGTTACATTTATAGGTATGTTATTCATATAAATTCTATAAAAATTATATACATTTATAAAAATATAATATCCTATCA…		1.32193
430	ENST00000655613.1	ENSG00000237187	lncRNA	3596	GTCGGCGACCGCTTAGTGACGAGCGATGATTTTAAAGAGCAGAATAAAAGGTTTTCCCGTGCCTGCCCCACAGCCCCTCCAGCTCGAATAATGGAGAACTGTCAATGCACTCCGCGAGCGGTGGCCCATTGTACGCAGCTGATGGCGAGGAGGCGACTGGGGGTAGCAGGGGCTCCTTGCCCTCGTCCCTATGCCCAAATAAACGCGCAAACGCGCTCCCGTCTTCTGGTCAGTTAAAAGGTGAAACGAACACGATTAAAATAGACCAAAAGAAAAGAAAGAAAAGAAAACCTTTCTATGTACAGATTCTAAATCGTACTCCCCATACAGTCAGAGGCAGGGAGTCGAGGGCAGAGGCAGCAGGCGGAGAGAGGGAGATAGGGCGAGGGAAGGAGAACG…	2.13493	1.58496	-0.325207	-0.762775	0.5286	-1.03284						0.252695
431	ENST00000569869.1	ENSG00000259818	lncRNA	3591	AGTAGGGCGGGGCCGGGGCCGGGCCGCGGGGCAGGGACTTCTGCGCGCCGCTGCTCGCCTGGCCCACTGGGCTTTTCGCATCTGGGGATCTGGGGCCAGTGGAGGTCAGCCAGGTCCGCGAGCAACCTGTGCTCAGGCCAGCGGAAGCCTGACTCCAGGATTCGGTGGTGCCACAGACAGTTACTGAACGCCAATTTTGTGCCTGCTTTAAGCGAACAGGACAGTTCCTGACCCTCAGTTCTTTCCAGGCTCTTCACTACTCTGCCTGCCCTGGAACTTCTCAGATCACGTCAGCTCCCTCTGCCCAGGGGAAAAGCTACAAAAGGAAGAGTTCCAAGACTGCCAAATAAAGATAAACCAATACGCTTTAAAAAGTAGAATGTATTGGTTTATCAGATT…		-1.45943	-2.32193	-1.41504			-1.16992						-2.05889		0.0
432	ENST00000613809.1	ENSG00000277159	lncRNA	3590	TTCCGCGCTTCTGTTTCCCTAGAGGAAGGAAAGAAGTTGAGAAAATTCAGAGCCAAATGTAGATTTTCTCGAGTGCCTCATTCCCCACAGCGATCTTGCTGGTAACCGGGAGTGTGTTTTTTCTGCATCAAATGCTCAAATGCGGTCTTCCAAAATGTTTCCGACTGCGGCAGGAATTTCAAACGAAATCCTCGGAGCTAGAAGAAGAGTTACAGAAAATCGCGAATTTCCAGGCAACACGCCAGGGATTTGGGGAAGAGAACAGTAAAACGTAACAGAAATAGCAGCTTCCTGACACGGTGGAAGTCATCTGGTGAAGATTTTTTATACATTTTATATCGACTTTTTAATCTCCTAATTTATGAGTAAAGTGTTAACCTAAGAAGTAAGAATGCATTT…		0.232661	-1.58496			1.2671	1.24356					1.22239
433	ENST00000613696.1	ENSG00000278727	lncRNA	3585	CTACACACTGTCTGCGCTGCTCCCAGCACGTTCTGAAATGTCATATTTATGAGTGATTATCTGATCACTGATTTGGGTATGAAAATAAGTAAGAGCTCCTGAATGCTGCAAAAAGAGAAGAGTGCAGAGGAGGGTGTCAAGAAATGATTGGGTCACTGAATGTTTCTTGTGTACCTGCTATTATTTGCAGGGCACCAGGGAGTGAGGAATGCAAAGGCGAATAATCTCCAAAGCGCTTTCAGTGTAGCCCAATAAGCAAAGGGTCAGGGGTCTGCGCAGTTATCACATCAGTTTGAAGTATAGACCACACATCAGGATAAATCAGGCAAGATCTTTGTTCTTGATAAAATTTATCCTTCTGTGTAACTACCCAGTGAGCTTCACAGTCTCCTCACAGAT…		1.0			2.52356	0.0358452			0.641546
434	ENST00000638898.1	ENSG00000279342	lncRNA	3579	ATCACAAGATTTCTTTAAATGCTAAGGTCTGAAATAAGGTCTTTATTTTTTTCATTATTCATCAACAGATAGTGCCTACTGCAGTAGGTCTGAGAGTTACGGTAGTATACCATCACCTTCAAGATGTCCATCTTGTAATAAAGGAGTCAGATTACTAAGGAACCAATTACAATATTGTGAACAAGGTCTTGTGTGTCATGTTAATGTTATGCTTATGGTGCTACAGGAGCACACACATCCTAGGCTTTCAAAAGGTGGATCCTGAAGGGTGAAGGTGGACTCAAAGGTAGATGAATAGTTAGTGTAAAAGCTCAGAGGCAGCATAACCTAGAATAGTGCCAACTGCAAATATAATGAGATATACTTACCAAAGAATGCAAAACTGGAAGCATCCAAACA…		1.36257				-4.92715	-6.19892					-4.33151	-3.1224
435	ENST00000651058.1	ENSG00000279277	lncRNA	3575	TGTTGGCCAGGCTGGTCTTGAACTCCTGACCTCAGGTGATCCACCTGCCTGGGCCTCCCAAAGTGCTGGGATTACAGGCGTAAGCCACCGCGCCCAGCCAAGTAAAATTAAATATTCTTGTATTCTTTTTATATCTCTGGAAAAGTATTAAATACATTCTTCCAGAAAAACCTTCGCTGAAGGGCTTGGCTGGACTAGTTTCCCACAGCTTATCCTAGGGCCTCTGGGTAGAATTGTTTTTCTTTATTGTGTGGATAGATCAGACTCAGTACGGAGACCAACAGGCTCTCTGTCTTCTCCTCAGAAGCAACTGGGATTCTCCAGAGCAGTCATAAGGTGACAGAAAGGCCCCAGAACAGATGTTTCGTGTGTGACAGAGCCTCCAGGGAGACGACTCTG…			-3.32193										-4.75002
436	ENST00000610036.2	ENSG00000272994	lncRNA	3575	GAGACTCGCGTGTGTCGTCACTCTGAGTCGCCGCATGCCGGGCTCCTTCTCTCGCTGCTGGTTCGGGTGTTGGGGCCTGGTCCCGCTTGCAAAAGCTCCCACGGACCAGAGAAAAGAGGAGGATGTCAGACGTAGAAACAAATGGCGTGTCAAGTTTCGCAGGAAGAGAGGGAAGAGTGAAGCTCCGGGAGCCAGCCACGATTAGTCGCGCCTTCTGTGACGTCCAATGGCAGAGGTCAAAGGGATTCCTGGGGCAACCTCGAGGGAAAGAATTCTGGCTCCGAGGGCCGGTGTACAGTGCTTTAAATATGGCAGTGGTTATGTGTGAAATTATCGTGTTTTTCTGTTTAACCTGTTTCTTGTCTCTTCATCGCCTTTCTATATAATGTAAGACCAGAG…	-0.274941	1.59623	-2.28677	-2.48858	-1.63658	-2.87199	-3.61014	-2.01234	-2.62449	-4.36855	-0.546851	-2.1304	-1.11145
437	ENST00000501448.5	ENSG00000248015	lncRNA	3571	CTGAGAGAAGGCCGGCTCCTGTGCTCTGCACTCTGGCCCAGGGCTGCTGTTCCGCTGGCTGACGCCCTGTCCCCACCCCAGCATGTCCTGCTTCCAGGCTGCTTGACCCGGCTGGGCTGGGTGCCTCTTCCCCACCCCCGCCCCAGTCTCCCGGGCCCCATCCCAGCCTGGCCCGTCATAACTGCCGATCCCCAGAACTGTCCCTGGTGTGCAGCAGGCATGCAGGGTGGGCCTGCAGAGCGAGGTCCCAGCACCGGCGGCATCTGGCGCTGAACACAGGAAGATGGGACGTTTGCTGAATGAATGCACGTCCCTGATGAGGCCTGGACTTCGACGGATGAAGGGGCTGGTGGGGTGGAGTCAGGGTTCCCCGAAAGCCCTGGGTGGAGAGGGTCCCCA…	-2.35537	-1.30203	-3.04768	-3.01843	-2.70834	-3.36075	-3.51457			-1.76867	-0.374539	-3.62678
438	ENST00000655647.1	ENSG00000228412	lncRNA	3570	CGCACAATGACTTCCAGCTGGAGCAGCCCAGCCAGCCTGCGCGCTCACTCGCTTGCTTGCGCTGGGCTTCAGGGCGCCCGGGTGAGTTTTTTTCTCTCCCTCTCGTTTTTTTTTTTTTCCCAGGCTCTCGCGGGTTTCCCCTGCCAGGGAATCCACTCGCTGTAGTTTTCTAGGGCTCTGGTCCCAGTCCTTTCTGAAGCGCGCTTGCAGGCTGTCTTCCTCAGTCGCCCTCTCCCTGGGTGCTGTTTTGCTGGGCAGCATCCCATGCTAGGCTCGGCAGACATTCTGGCGGTTGGGTTCGGCCCTTACAGCGCTAACACCTGCAGAGTCGAGGCTCCTGCCAAAAGGCAGAAAGCAAAGGAGGAAAAAATTCATTGTCATAATAGCGAAAATGATAAA…	1.66696	-2.32193			0.212994		0.633218					1.14202
439	ENST00000442382.1	ENSG00000230628	lncRNA	3564	ACTCTGTCCTGCTGCCTTGTGAAGAAGGTGTCTGCTTCCTCTTCACCTTCTGCCATGATTGTCAGTTTCCTGAGGCCTTCCCAGCCATGCTGAACTAACAGCTGGTACAAGTGGATCTGCTCGGCACCTATAACCTAATTACCTCTCAGGCTCACACAAGTCTCTGGCCGCTAAGCGAATGATCTCCCAAAGGGATTATTCTCAAGCAGCACAGAAACTGTCCCTATGCCTCAGGTGGCCCCAGAACTCTTTCGTACTAGAGACTTATCTGTTAATAAAGTTAACAAAGGAAAGTGGCCTTCCAAGAATGTTTGTTTGGGCCACTACCTGGAAGAAATAACACTTGACCATGAGAGACTTGGCTGAGCAGTGCTGGGTCAGCTTAACCAAAGAAGACCA…				-3.80735									-1.42429
440	ENST00000455424.1	ENSG00000233862	lncRNA	3563	GCTAAATTGTGTTTCCCCCCACCGAAATTCATGCGTTGAATCCTAATCCCCAGTACCTCAAAATGTGACTGTATTTGGAGGTAGAAACTTTAAAAGGTGATTAAGTTAAAATGAGGTCATTAGGGTGGGCCCTAATCCAATCTGACTGGTGTCTTTATGAGAAGAGGAGATTAGGCCACATGGAGAAACCAGGGATGCCTGCACACAGAGAAAAGACCTTTTGAGGATGTAGTGAGAAGATACCATCTGCAAGGCAAGGAAAAGGGCCTCAGAAGAAACCAAACTCACAAGAAAGCCAACACCTTGATCTTAGACTTCCAGCCTCCAGAATTGTGAGAAAACACATTTCTGTTTAAGCCACCCAATCTGTGGTGTTTTGTGGTGGCAGCCCTAGCAAAC…		-0.736966
441	ENST00000660360.2	ENSG00000257303	lncRNA	3558	GCCGGAGGGCCTGCGGTCGCCTCAGCCCCACCCTGGGACGGCGTGCTCCCTCCCCTCGCTGCTCACCTTGGTTCCCAAGAGCCGGGCGGCCGCACTCCGACTCAGATTTTGAACGGATGTTTGCATGTATACCACAGTGCTACATTAAAAACCAGTCATGTGGATGTGGAGAAGGGTGCTGATCAGGACTCCCTGTTTGCTAACAAATTCTACAGCAGAAACAAAGTATTAAGGTTTGCAGCCAGGAAGCAAGTGCATGGGGAATAAGCCTGCAGCTTCTTCCAAATGAGACAGAGCCAAATCTTTTTTCTGAGTCTGTTTTCTTCATTTCTATTAAACCAAGGTCCTTTTTAAGCAGTCGAATTTCATCCAAAGCCAGAGTGAGCTACTTTGTTTGGG…			2.22134			2.86162	3.41831					3.04744	3.06413
442	ENST00000663584.1	ENSG00000170919	lncRNA	3555	GGGAAGCTGAGGCAGGAGAATGGTGTAAGCTTGCAGTGAGCAGAGATGGGCTTACTGCACTCCAGCCTGGGTGACAGAGCAAGACTCCGTCTCAAAAAAAGAAAAAGAAGAATGTATTTTTTACAACACAATCAAATCAATGCCTTAAAACTAGGCTGTCATCACATTTTTCCCCCCGTTTTACATACTTAAATTGGCTAAATCAAGAATAGGGGCTGGCTCTCAGTCCCTACCTCGTGGGGGGTGCCTCCCCTCCCTGCGATGGGGGTCCTAAGAGCCTGGGGCGGAAGAGGGGCTGGCTCTCAGCCACCACAAAATGGGGAGCCTTTATGTTCAGGTTTTGCCCAAGAGTCAGCTTATTTGCTTCTGGTACTAGCAGGGCAGTTGATGCCGTGGCCT…	-1.8365	-1.90046	-1.52702	-2.27245	-1.03998	-2.6095	-2.42042	-1.01065	-1.90294	-1.86913	-1.88861	-3.24886	-1.43508		-4.93667
443	ENST00000371086.3	ENSG00000116652	lncRNA	3555	GAAAGTTTTCACTGCATCTCTTGTGGGATACGTATAATGTTTGGCAGATGATACTTTTAAATGACAATAACAATAGTTATTTTTCAGAGAGAGGAATCAAGATAGCCCTGCAAATTCAGTGTAGTTGTTAATTCTCTGTATTCTTATTAACAAGATTCCTTTATTCATTTATTTATCAAATAGTTATCGAGGGCCTTATATACCAGACATCAGTTTAGGTGTTTAGGATACATTAGAGTTAAAAAAAGACAAAAATCCCTGCCCTCGTCAACTTAAATTTTAGTGAGGGAAACAATACATAATAAACATAATAAATAGTAAATGACATGGTATGTAGGAAAGTGATAAGTGTTATGGGAAAATCAGAGGGAAAGGGGGTTAGTGAGTGCTGAGGGAATG…	-1.848	1.65208		-4.42626			-4.88753	-4.98868	-2.97982				-3.42824
444	ENST00000626667.1	ENSG00000280719	lncRNA	3550	CTCCTGAGGCTGCAGCAAGATCAGGGAAGCAAACCTTTGCAAATGAGACATGTACCGTGTAAAATGGAAATGCTTTCCTTGGCAGTGAGTTAAGCATTTTCACGATAACAATTTGGAATCCTAGAAAAATAACTGGATTTTGAAATGGAAAATGAGCTCTGCACTTTGCTACTTTTGTGACCCCACATCCTCATCTCCAAATGCGGATGTTACAACAGAGCTTGCTGCGGAAGTAAAATTTCAAAATAATCCTCCAACGTGTTTGTGGCCTGAAGGAGCAGAGCAGCGGTGGGAACAATTTAATTCCTAATAAAGTCCATACCTCTAAGTCGCTGCGTGTGTGCCATTGAAACGCAGAGAAGTTGCTAGAACTCCTCCACTCCTGCAGAGCTGTTGCCT…													-0.584962
445	ENST00000517664.1	ENSG00000253636	lncRNA	3549	ATTGCATGTAATAGATAAGGAATCAAGCTTCAGTTATTTTGACTTGCCCAAAATTGATTTGGTAAGTGACAGAACTTTATTTGCTGATAGTCCACAATTAAAACTTTTCATTATTCAGGTAGAATTCTTTTCCCTTTTATTCTATACATGTTGATATGCTTGTTATAAAGAAGCCTAGGCCTGTGATCTCGATACCCGTGGAGCTCTGCAGCTGCAGCAGATAGTAGAATGTATGGGAATTCACCCAAATGCACCTACAGTAGAAGTATTATTCATTATTTCAGAGATGCTTTTTCCTCTGTGTCTGGTTATAGATCAGTTGGCATGGCATCAAGCAGGTTGATGTTCCTCTTATCCCAAGCCCCAAGCCTTACTTTTTCTTTTTTTTGTTTTTGTTTT…		-1.8015		-4.11374	-3.04103	-2.71149	-4.32707		-3.8635			-2.83954	-1.99178
446	ENST00000317019.2	ENSG00000175728	lncRNA	3547	ACTTGTCCTTGTGAGTTTCTGACATGGTCCTCCTCTGTCTCTTCCTCGCCAGCTTGGCTGCCACCCCTCGGGCTGGGGTCACTGGGGCATGGCCCACCAGCGGCCTCTCCATTCTGGCCCAGCTCCAGCCGTCCTGTGAGCTCAGGTGGACTCAGCTTTCCAGGTCATCTTGGAGGGATCTGGTCATGACCACATCACTCTGGAGTCTGGCTTATTTCCAGCATTTTTCCCAGGAGACTACAACTCAGGAGCAGCTGGATGAGATGGAAGAGATCCCCAGAGAGAGCCAGTGTGGGAGGCAGGACTTCCATGCCCTCTCCTGTCCCACCGCCTCCCCAAGAGACAGAGTCTTGCTCTGTTGTCCAGGCTGGAGAGCAATGGTGCCATCATAGCTCACTG…									-2.88753
447	ENST00000535058.1	ENSG00000255693	lncRNA	3546	AGAGGTGTTGTGAAGATTACAGATTATAAGGGCAAAATGGTGGCTGTATCAGTGAACAGTAGTCAGGATTATTTTTTACTTTCCAGTGACTCAAACCTCTCCTAAACTGCTCTCTCAGTTTTGGCTCCGTCTTCCCATGATAATAATAGGTGGTGTAGAGAGGTGACAGAGTCAAGGAACATGGTTCTTGTTTTCTGAAGATGGTTCTTTCCTCAAGCCCTTTGAGTCTTCTTTGGTCTTATATTCTCATCACAGAAGGAGAGGTGATTGTCTTTCCCCAGTTTTGTCTACCATTCCGGTTCCATCTGCATTCCCGGAGGAGTCCTGTTGAGGGCAGAGTGACTGTGAGCAAAACAAGAAGAGCTGTGTCACCAAGTTCCATAAAATCTGGGAGCCCAA…													-0.847997
448	ENST00000416742.5	ENSG00000235621	lncRNA	3544	GGTCTCTCCTACCCCGGGGCCTGTGCACCTGCTGTGCCTCTGCTTGGGGTGCTCTTCCCAGGGCTTGCCCACCTCCTCAGAGAGGCCTCCTGACCCCTGACACGGCCTTGCCCTTCACCTCTATCGTCCTTTAGAACAGCCCCCACCTCCCGCACATCATGCAGTTGCAGGTTCAATGGCTACTGCTTGTCCTCCAGACTCGATAGGCCTCATCACTCCTCAGATGATTCTCGAAGGATAACACACAGGCCAGTGGGCAGCCCTAGGCCAGGGGGATTACCAAGACATGAAGACTTTCTTTCTGTCTCAGCAACCTTCATGCTTGGTCAAGCAAAGGTGTTGCTTAAGTCAAACCCAGGGCAGGGGAGAGCAGTTGAAGCAAAGTGAGTCTTTGGAGGC…		-1.0		-2.02867			-1.93074						-1.64293
449	ENST00000428289.1	ENSG00000233030	lncRNA	3543	GCGGGGTTGGAGGGACTCAGCTACGCGCCTGGGGAGGCCGCGGGCCCTCGCAGACTACCGAACTTCCATTCTGCCGCCGGGTTTTCACACCTGCCGGCCCCGAGGAAACAATGACGTTGGGATTTTGGGGGGCCGCCCCTTGACTCGGGCGAATGGGACACGAACGGCGACCCCTTGCTCTCTTCCATCCGCCTGCCGCCGTTGCTGCCCACCGACTCCTACAGCTCATTTCTCGCTCCTGCAGCCTCCAGGAATGCAAATAATTTCTCACTGGGTTTTGGCGGGGGCGCGGAGCTGCGGAGAAGCGCGCGCCCAACAGCTTTCGCCGCAGCTGGGTCCCCGGGCGCTGGCGGCTGCGGCCCCCAGATACAGGCGGAGGCTGCAATATGCACATGCGGC…	-0.584962	-0.807355					-2.47356		-2.152			-1.67557
450	ENST00000457996.1	ENSG00000233029	lncRNA	3543	GCGGGGTTGGAGGGACTCAGCTACGCGCCTGGGGAGGCCGCGGGCCCTCGCAGACTACCGAACTTCCATTCTGCCGCCGGGTTTTCACACCTGCCGGCCCCGAGGAAACAATGACGTTGGGATTTTGGGGGGCCGCCCCTTGACTCGGGCGAATGGGACACGAACGGCGACCCCTTGCTCTCTTCCATCCGCCTGCCGCCGTTGCTGCCCACCGACTCCTACAGCTCATTTCTCGCTCCTGCAGGCTCCAGGAATGCAAATAATTTCTCACTGGGTTTTGGCGGGGGCGCGGAGCTGCGGAGAAGCGCGCGCCCGACAGCTTTCGCCGCAGCTGGGTCCCCGGGCGCTGGCGGCTGCGGCCCCCAGATACGGGCGGAGGCTGCAATATGCACATGCGGC…		0.415038										-3.75489		-0.514573
451	ENST00000458097.5	ENSG00000237505	lncRNA	3542	CTGTCACCTGAAGAGGGCTGCTGAAGTGAAGCAAACATTTGTTACCCTGGAGCTGTACAAGTCACACACAGCTCCATTGGAGAGAAAACTGGATGGAACCATTTGACTGAAAATCCATGTCAAAAGGCCAACAAGAAAGAGCTGAGACACTGCAGAAAGAGCAGGAATAAATAAGAGGTGAAGACAGACAGAGACCAGACAAGGAGGACTCAATTACAGACTGACAGAAGACTCAAGGAAGAAAATGAAGCTGGACCTGTGAAGAACTGTCGAAACAGCTGTAGAGGAATTGTGGTGGAGGCAGTAATGGCTCCTTTAGTAGCAGAGAATAGAAAGATCTCGAAAATAAAGCCTATTGTCAGGAGACTTGCACCCATCCTGGCCTACTTCCAAGTAGAA…		1.58496				0.514573
452	ENST00000615947.1	ENSG00000215483	lncRNA	3541	CTTCCTCTCAGAGATCATGACAACTGGCTGTTCCTATGTGGATGCTAATCTTGCTCTGTCACCCGGGCTGGAATTATGTGGCATGATCTCGGCTCACTGCAACCTCCACCTCCTGGGTTCAAGTGATTCTCTTGCCTCAGCATCCTGAGTAGCTGGGATTACAGGCATGCACCACAATGATCGGCTCCAAACAGGAGCATCTTGGTATGATTTTTGTAGACCTGTGCAAGCATCCTGCCTCATTCCATTTGGCTGAAGCTCCTGCTCCACTTCTTGCTGGGCTGTGACCATTCAGGATCCCCCACTGTCCACCAGAGTCAGCACCTAAAAGGAGAGAAAATCTTTTTCTGTCTGGTGTTTTTCAAAATTTTGATGATGGACTCACATCAAGGATGAAGA…		-2.9386		-2.38042		-3.46877	-2.66297					-2.90689	-2.20645
453	ENST00000653462.1	ENSG00000226833	lncRNA	3541	CCCCGCCGAGGCTCCCCTCGACGCCTGGGCCGCCGCGCAACCGCACTGGAGCGGCTTCTCCCGCTGCCGTCTTCGCGCAGGTGCGTCGCCCTCTCTCCACGTCCACGGCGCCGAGTCTCGCCACGGTGGCGCAGGCGCCAGGGAGGTTCCCCGGCTTTGCCGCGCGGAGGAAGTCCCGGTTACGCAGAGCGCGCTGGGGCAGGGCTGACCTTCCCCTTTCTCTACTTCACTGGCCTCCTCCAGACGTGGTGGTTGCGCCCTTTCGGCCTCGCTTTCCGTTTTTTGGCTTCATCCCCTAGATCTGCAAACAGTTCCTCGTGTTTCTTCCGTTAGCCGGGAAACGCGAACTGCAGCGTTTGGGACCCGGGTTTGCGCGTGTGGAAAGCAAAAGGGGTTACT…		1.63743	-1.4199	-0.206451			-0.510416						-0.469485
454	ENST00000498714.1	ENSG00000242094	lncRNA	3539	AAATGTTAAGGAGGCTTATTTAAATATTCAGGGCTTCAACTAAAGATCTAACCACTAAGATCAAAAGAGTTATTTAAATAAAAGTTGTTGAGACATTTTTTCATCTGTATTAATAATGTGGCTTTTGAAGTTACCCGGTAATAATGTGTCCATAATGCCCACACCTAATTTTTAATTTCCATTTTGGCTTTAGGTGTGGCTTTATTTTAATAGCTGCCAAAAAGTTGGCAATTGTTTTTACGTTTAGAACTTCACAGTTTGCTTTTCTGTAGGTTTAGGTAGCATTGGGGATATTCGTCTAATAAAAACTTTTAAAATTTCTGTTCTGACCCTGAGGCACTTAAAAAAAACTCTTATGGGCCAAATTTTAAAAGTAGAGTGTCTCTACTACTGCATAAA…		-3.0				-5.61471
455	ENST00000495287.1	ENSG00000244578	lncRNA	3538	AACGTCAGCAGAAAGACTTTTTCTGCCGTGGTTCGTTCACAAGGCGCGACTGTAGGCAGAGGCTCCCTGTTCTGAAGCTGGCTGTCAGCACTCCCCCAACTGCCGTCTCAAGCAGAGAAAGCAAGGGAGGGAAGCTTCCAGGACCAAGCCCTGGTGGGCAGGTAGCAGCCCACCTCCAGTGAGACGGAGAAGTTGGCCGGGGCCAGCAATGAAGGACCAGCCTGTCTCCTCCCCGAGAACTGAAAGGCAAAAGGCACCCAAGGCTGGGAAGAGAGCAGCAGCCTCACCAAACACTTCTGGGTGATGCGAGTGCTGCGCAGCTCAGAACCCTTGGAAGCATGAGAGGAGGACGAGCCCGGCGGCCTGCCGGTGCGGTGATGGAGGGCTCTTCGGTAGCCA…		-3.32193	-4.65821											-2.29662
456	ENST00000667900.1	ENSG00000243176	lncRNA	3537	GTAAACATAAATCCCAACCTGGATTCTTCCCTGGGCTGACGGAGTTCAGGGAGAAAGGTAGCAGTAGATAAGTCATATGCTGGAAAAGCTTGGACTCTACCCTGTCATGAAAACTTTCAGGAACATTTCTTATTTCTTTTTAGAGACAAGGTCTCACTATGTTGCCCAGGCTGGCCTCGAACTCCCGGGCTTCAGCAGTCCTCCCGCCTCACCCTCCGATGTAGCTAGGACTACAGGACCGCGACCCGGCGCTGCCTAAGAACTGTTTTTAAACGTGAAAGCCACGGCTATCATTTGCTTTTTGCTCTGCTCTTCATCTTCTGGATAAACCTCGTAACACACTGCTTGTTTTGGGTGGTAGTCTGCTGCCTACGCCCCGTCAGACAAGTGGCCTGAGTC…		2.66297					-0.460974
457	ENST00000423222.6	ENSG00000153363	lncRNA	3536	CTAGTCGACTGTTGCGCGTGCGCGCGCTGTGACGTTCCCTACGCGGTCGGGCGTTGGGTTTCGCGGCGCTCGCCGCACTGGTTGTTCAGCACCTTCGGTCCGGTTGAGGTTGTCAAGTCGGACCAAACAGGTTGTTTCTCTGCAGTTTCCAACATGGCAGGGAGGTTTAATAGACATGGATAAGAAGTCCACTCACAGAAATCCTGAAGATGCCAGGGCTGGCAAATATGAAGGTAAACACAAACGAAAGAAAAGAAGAAAGCAAAACCAAAACCAGCACCGATCCCGACATAGATCAGTGACGTCTTTTTCTTCAGATGATCCTATGTTTCCTTCTTCCTCATCATCGTCTTCAGGAAGCCAGACAGATTCAAGTATTGAAGATGCTGCCAAGGGAAA…	1.70418	0.715385		0.835962	2.00657	0.877744	1.46837		2.27892	1.02805		1.57363	0.286373	0.327362
458	ENST00000510897.7	ENSG00000249816	lncRNA	3536	GCCAATTTCCACCCTCTCTCTGGAAACTGTCATTAGGGTTAGGGAAACTGTCATGAGATCTGCATATTTTAGATAGAGGCTGCTTGCCTTATTTGGGCACCTAATGAAAAAGACATGGAGGCCAGGTGCGGTGGCTCATGTCTGTAATCCCAGCACTTTGGGAGGCCAAGGCGAGTGGATCACCTGAGGTCAGGAGTTCGAGACCAGCCTGACCAACATGGCAAAACCCCGTCTGTACTAAAAGTGCAAACACAAAGGGAACTGCGTGGCTTGTTTCTACCTGAACATTGTCAAGTGATTTCATCCTTTGAAACACAGTTGTGAAGTGTGTCCAGCAGTCTGAGAACAAGAAGAAGAAGAAAATCTAATCCTTCAGGGTGTCTGTGTGCCAGCCCTGCT…	-0.0874628								-2.67988
459	ENST00000667674.1	ENSG00000269293	lncRNA	3533	GCCACTTCCGGTTGCTAACGGTTCCCAAACAGCCCCCGAAAACGCTACGTGAGCTGGGCCCTGGGCCAGAGGCAGAAAACGGACGGAAGAAAAGGTCTGGCCGGAGATGGGTCTCACTCTGTCACCCAGACTGGAGTGCAGTGAGTGGTGCGATCATAGCTTACTGCAGCCTGAAACTCCTGGGCTCAAGTGATCTTCTCGCCTCAGCCTCCTGAGTAGCTGGAGCTACAGGTGTGAGCTACCCAGCATGGCTCATTTGAGATTTCTGAGTAGAGAAGTAACATGATTAAACTTGGGTATTGAGATTATTATTTTGGCTGCTATGTTAACAGTAGACTTGAATGTGAAGGGGTTGGGCAAGGGCAGAAGCAGGGAGACAGGTTGGAAAGTTGGAGTGGG…		1.39927	0.225795	1.61592	1.18194	1.64789	0.742842		1.15754	-0.953904		1.08462	1.75631	0.519005
460	ENST00000661223.1	ENSG00000230438	lncRNA	3532	AGCCCGAGAGAGTTCTGGCGAGGGCTGCGGGAAGGAAAGGGGGCGGCGTCCTTCACAGGGAGGGTGCAGCTGACCTCCCTCCCCTTGTGCAGACTGGAAAAGAATGGCCCAGATCCTCTGGACTCCTCAGATGAGCGGATTCAGAGAGAAGCTTTTGAGAGCGTGCTGGCGGAGACATTTTTCACAAAAGAGCCCTTGCGGTGCTGGTGTCCGTGGCGTGCCTGGGTGGAAAATGAGCTTATATATGAAGAAGTCAGCGAGTGGACAAAGCCAGGCGCAATGGATAGCAAAGATGTGGAAGTCTCCTCGATTCAAGTTACAAGAAAACCGCAGCATGGAGTCTGCTCTCAGCTGTTGGGGAATTACCGATGCCTTTGACTAAGTCAAGACTGACTTTTC…		0.32681	1.14008			0.952639							1.28758	1.82597
461	ENST00000666705.1	ENSG00000272138	lncRNA	3529	GCGGGAGGCCGGGCCGGGACACAAGCCCGCCGGCGGCCGCGGCTCCTCCCCGCCCCGCGCGCCCCGATTGGCCTGGCCGCGCGCCAGGGCCGAGCCTGCAGCGCCTCCGGTTATAAGTTGAAGAAATAAGACCAGTTTCCAAATAAATGACAAAGAGCTTGGTATTCCTGCAGGCATCAGAATCACCTGGAGGAGGAGATGCTGCTGCTGGTGGTGGCCCAGAGACCACACATTGAGAACCACTGCTCTAGAAAACCATTTGTCTTTGCTGATGGAGAAACCTGGCTCTAATAGAAGGTAACTGAGGAGGAAAGGAGTTGCTTGACTTCAAGGCTATCCATCAAAAGATCACAATGAGTTATACAGTATTCAGCTATGTATCTCTGAAATCAGCCAAGC…		0.36257					2.53842					1.04532	1.25054
462	ENST00000566968.1	ENSG00000260947	lncRNA	3528	ATTACATTTCAAAATGAATTTTAGAAGAAACACATTCAAACCACAGCACATTTCTAGACAAACTTTCAGACACAGATGTAGAGAAATTTTAATGAAATTGAATTTTAACCAAGTGAAGACAACCCACAGATTTGCAAATACCCTTCTAAGATTCTTCAAAGATATCTCAATGGTTAATCACGTTGTTTAGGAAAATGAGAACAGTGACAGCAAGACCTTCTCAGTGGTACAATGGCCTCAGCAGCAGTAAAAGAGGGTAGTAAACATTATGCAGACTTTGTGTGGGCTCTGGATCACCCACAGAGAAGAAAGTTATTTTGTATGTATGTGTGTAACTGTATGTTTAAGAGAAATGAACTGTTTATTTACAGGGATTATTGAGGAGCAGAACCTCACTTG…	0.678072	1.47393				0.0		-0.666263			-0.195487	0.145851
463	ENST00000513220.1	ENSG00000249635	lncRNA	3526	AGAACAGAGACCTGGAAGGAAGTGGCCTCCCAACACAGGACAGCCTACCTCTTAACTTCTCTTACATGCAACAAAAATAACCTGCTGTATTGTTGAAGCCACTGCTTTTTCTTGTCAACTGAAGAACAACGAAGTTACAAATTTGGAAAGGAGAGCTTTATTTCTCATAAAGCGTTGCAGCCTGCAGGCAGCCATTCTGATAAGCTGGCAAGCGTCACCTCCAGTCAGAAGCCAGAAATAGGCTCTTGAGAGTGGGAAGAATAAGACAGAGATATACGCTGAGCAGGGTGGCCAAATATATATATTTGACAGTTATAGGAGGAGCTATGAATATTCACAAAGGGGAGGCATGGGCATGTGTAGAGGACTAACATGAATACAACATGTGTCCCATGTTCA…		-3.90689		-2.80735			-4.49185
464	ENST00000601801.3	ENSG00000245532	lncRNA	3524	AGTTAGCGACAGGGAGGGATGCGCGCCTGGGTGTAGTTGTGGGGGAGGAAGTGGCTAGCTCAGGGCTTCAGGGGACAGACAGGGAGAGATGACTGAGTTAGATGAGACGAGGGGGCGGGCTGGGGGTGCGAGAAGGAAGCTTGGCAAGGAGACTAGGTCTAGGGGGACCACAGTGGGGCAGGCTGCATGGAAAATATCCGCAGGGTCCCCCAGGCAGAACAGCCACGCTCCAGGCCAGGCTGTCCCTACTGCCTGGTGGAGGGGGAACTTGACCTCTGGGAGGGCGCCGCTCTTGCATAGCTGAGCGAGCCCGGGTGCGCTGGTCTGTGTGGAAGGAGGAAGGCAGGGAGAGGTAGAAGGGGTGGAGGAGTCAGGAGGAATAGGCCGCAGCAGCCCTGG…		0.452967	-5.31307	-3.81918	-3.96971		-4.43817	0.617525		-5.3146		-4.80756	-1.92353
465	ENST00000382313.2	ENSG00000205913	lncRNA	3523	ATCCAGCCCCTCCAGGTTGACTCAAGTCAGAGTGTGTGGGGGCCAGTCATGGAACAGAGGGAGCCTCCTGCCCAGGGCAAGCGTGGGGAGACCACCAGGGGCCCCAGACAGGTGAGCCGCTCCAGCAGGGACAGCACAGGTGGTGCATGGTCGGGGCTGGACATCGGGGTTAGTCGGCAAGGATGAGGAGTCTCTGGGGATGGAGGCTGAGGCTTGGGGTTCTCAGGCAAGGGCAGGCCTAGGTGCAGCAGAGAATTGTTTGGAGGGAGGAAATCAAGCTTTCCTTCTAGAAAGGGTGACAGGGACCAAAGGGAGAGGGCAGGGACAGCCCCTGGAAAGGGCAGGTGAGGAAGGTGAGGCTGGAGGGGACCCAAGAAGGGATCCTGGGGAGGTAGTGGC…	-0.565979	-1.31034		-2.8314	-1.22013		-1.23394					-2.3332	-1.73697	-1.43232	-1.72662
466	ENST00000656407.1	ENSG00000225439	lncRNA	3520	ACTGCAGCGCCTGCCGACCTCGGGGCCCCGCCCTCTGCCTTCGCTCGCGCCGCTCTCCTTCAGTCTCCCCAGGGCCTGTTTCATGGATAGGGTCCCCTTGCCCGCGTGAAAGTCTCATTCCTCCTCAGCTCAGAAACACTCCAAGGTGCGGGGACTCGTGGAAGGATTTGATTCGCGCTTGAGAAAGATCGCTCCGCTCCTGTAAGGAAGAGAGCGTGTAGGGGCTGCAACCAGAGACACAGTCAGAAGCTCCGAGGCTACCGCGATGGTCCAGGACACAGCCTAACAGAGGCCCAGGTTGGAGCCATGGACCATGGAGTCATGAGAATGGAAGGGAAGCTGACGCCATGTGGGATGGGGTAGAACTGTCCGCAAATTCGTCCCGCCTCTGGAGTCTTC…	1.15412	0.923708	1.02333	1.04567	0.838619	1.87061	1.17688	2.35984	0.893085	0.67888		1.17925	0.85561	1.52095	1.71228
467	ENST00000658413.1	ENSG00000227388	lncRNA	3518	CCCTATCTCTATATATTTTTAAAATAGAAGACAGGGTCTCACTATGTTGCCCAGGCTGAATTTGAACTCCCAGTCTCATCAGATCCTCCTGCCTTAGTCTTCCGAGTAGCTGAAACTACAGGCACACACCACCCCTCTCAGCTGAAAACACCCCATTTCTAATGCCAAGCTTTACTCTTCACAGAATATGGATATGGTGGGGAAAGACAGGAAGCCCCATTCCTTTAAGACACTTTGATTCACCTTCACAAGTTTCCCCAGACCAATACTTGATTTATATATCCTTTTTCTTGGTGCTCCAAAGGTTTTTACACCCTAAAATAATTCATCATAATAAAATTTGGCTTGGGGTAGGGACATGCCTTTCTGTTGTAAACTGGGAGGGTTGTTGTCAGCACA…	0.185083	-1.16115		-3.67924			-3.91599						-1.75149
468	ENST00000658766.1	ENSG00000241764	lncRNA	3516	GCTCAGGGGATGGCGGAGCTGTGAAACTCGGAGCTAGAAGGAAAGTCTCAACGCTTGTCTAAATTTTGCTTTGTCGTGACGAGCTACCTAGACCCACGCAGAGCTAACTTGGGAGAGCGCTTGTGACGCTACGAACCTCTCGAACACCTGACGACTGGGCGCCAGGGCCGGATGGAGGGTGGAGAGCCAGTGCGGCGCAGCTGCCTCCTCTTAACGGGGACACCTTGCAGGAATGTGCGGAGTGGAGCTAACGGGAGCGGATAGAAACCGAGGGAGGGGAAGAGAGCGCGAAGGCTTGGCCGGAAGGAGAGGTTAAAAAGGAAAGGCCTAAAATGAGGAAGAGAGTTACCACAACAAGCAGTACCTAGTTCCAGTTCTTGGTCCCAGGAGTTTGTGGTT…	1.83822	1.56166	1.27662			1.25823	2.9743		1.5219	2.30648		1.82033	1.67369	1.14389
469	ENST00000602739.1	ENSG00000270020	lncRNA	3515	GTGTGGGCTGGCCAGAAGACAGCAGCAGAAGAATCGTCACGCCCCCTTAACTAAAGCACCGCTGGGATTTCCACGGGCTCTTTTCTCCGGCTTGTCATTGTGCACAGGTGATTTTTTTTAATTTAATTTTTTTTTTTAGTATTAAATCATTTTTGGAACAATAGGATAAAAACCTTGTATAACATTTGTCTACTCCTAAAAGCAATTTCTAGAATGCACAGGGCAAAGGCTTGGTGTTCCACTTACACAGGCAAATGTGTCTGTTCTTGAGTCTGGCTGCACAGGTTGGATCAGCACCCAGGTTGCCCCGGGGGCCGGCCCCCGGCACACACTCCCAACTCTGTAAGGAGGAAAAATCCTCTCCCCAGTTTTGCCAGTGAAAAGACTGAGGTCCCAAAG…		-2.0	-2.16992	-2.86507			-3.12928
470	ENST00000557399.1	ENSG00000258548	lncRNA	3512	GAGGAGTAGCTGACTCTGAAGCCCAGGCTGTTGCTATCCAGTCTGGTGGTGAATCCTCCACAGTCTGTTTAGAGCAATTGGACGAAGTATATTTTTGTGAGCAAATTTACCTTTCTCTCTGAATTCTCCAAAATTCAGAAACCAGGAAGTCTTTAAGACAGTTATAGCAGGGAGCAGTTACAATGTAAACAGAGGTGGTGCCTTGACATTATTGGTTCACCAACAGAGCAGAACTGCCTCAGCCATCAATAATAATTCAACGCATCAGGATGAGGCCTACGCATGGGCCACAGAGGATATGTAATGACTTAAGATACCAACTCCACATTCTGTGGTAAGAGATGAAGATCCAGGAAATGTATGGACACCTATAGCCTGAAGAATATTGTCAGAAAAAAA…							0.0				0.462972
471	ENST00000448049.1	ENSG00000188660	lncRNA	3507	GTTTAGATTAGGTTGGAAGTCACCTGGGCTGAGCTGATGGCTGATTCCGTCAGCAAAAAGAACTGTGGAACATACTGGCACTTGGGCCGGTGTGAAGCCACCCCCCTGCCATGAAAAATGGCTCTTCCCTGCCACAGCCGGCCCAGCGGGAGCCAGGTCAGGGCCTGGAGACACAGCGCCCCCCACCGGAGCCACTGCCCGGCCCAGCAGCACCTGCGGAGAATCCCACCAGCTCCCACGCCTCCCGCCGCGCCACCGCCCCGGCTTTCTGCAAATCCACCTTATGGAAGCCGGATAAGCACCTCCTCCTCTGATGCGTCACAGTCACAGGTCCTGGTGAGGAGGGAGCCACGCCAAGCACAGCGGCTGGAACAGGGGCAAGTGGGTGCCCACCCCGAA…	-1.88753
472	ENST00000452622.1	ENSG00000223855	lncRNA	3506	ACTCACCTGGCGGCTGCCACGCGCCCCCGCCCAGGATCCGAGGCCTGGGGCATCTGAATGAGGACCCTCCACCCACATTTCCACTTGGGAGCGAGCTCCAGTCGGGGAAAGGGCCTGCAGCCCGCCTCGTCCCCACCCTGGGACCCCGCGCCCCCCAGTCCCCCACTCCCGCGCCGAAGGCAGGGCCGCGCCCTGAGCCGGGAAGTCGAGGGGATGGAAGGGAAAGGAGCCACCGGTGAGGGTCCCCCGGGTTCTGAGCCTCCCGCGTCGGGATCCGTGGGGCGCACAGAGCGCCACCTCCGGCCGAGGCGCAGCTCAGAGCGCGATGCGGGGGAGGAACGCGCGCGGAGGCCGAGGTCTGAGCGTGGCTAGACGGCTCCCACGCCGAGAAAGGGCGGG…	-2.93289	-2.70571	-5.20107			-4.66838	-4.42895	-3.94251				-6.57603
473	ENST00000674402.1	ENSG00000245750	lncRNA	3506	TTTTTTTTTTTTTTTTTTTTTTGAGATGGAGTCTTGCTCTGTCGCCTAGGCTGGAGTGGAGCGGTGCGATCTCAACTCACTGCAAGCTCCGCCTCCCGGGTTCACGCCATTCTCCTGCCTCAGCCTCCCGAGTAGCTGGGACTACAGGCGCCCGCCACCACGCCCTGCTAATTTTTTGTATTTTTAGGAGAAACAGGGTTTCACCATGTTAGCCAGGATGGTCTTGATCTCCTGACCTCGTGATCTGCCCGCCTCGGCTTCTCAAAGTGCTGGGATTATAGGCGTGAGCCACCGAGCCCGGCCAGAACTACTACAATTTTTTTAGGGTCATTTGGTCCTCTCTCTCAAAAGTGCGCTTACCCTCTATCCAGGAATTTCATTTGTAGGAACCTATGCTAT…		-1.96347					-0.672425
474	ENST00000511661.3	ENSG00000248727	lncRNA	3505	ACAAACAGCTGAAGATCTGCCTGGACCCCCTACCCCTCTCTTTTTTCCTTGTGGAAACTGTGTATAATTTGGAAAGAGCAAGGACATCCTGGCTCGCAGCTGGCCAGCTCCACCTGCGACCTGGACAGCCTCGCCCCTCCCTGCGGAGCCAGGCGAGTTCACAGGGCTGCCTCCGCTTCTTGCAGCATGTCTGCTCTCCTGGCCTGGCCTCTCCAGACCTTTCCCTCCACGGGCAGCGATTTCCAAGGCTCTCAAGACTCCAAACCACGTCGTTTTGGGAGTGAAAAAGTGAAAGCACACATCGTGTCATTAGAGCAGCAGGGACCAGCTGCTGGGTCAACACTTCCGAAAACAGCGCTTCCTGGGGAGCGACCGGAGCATCTCAGAATCTACGGTTTG…				0.893085			-0.353286						0.819428
475	ENST00000687301.1	ENSG00000229335	lncRNA	3499	GGCTCTAGGAAGACCGGATTCCTCTCCCTTCCCCTCCCCGGATTCTTTCAGCCCTCACCTCCCAGGAATGGGGAGGGGGCATCCTACCCCATATCTGAGGTGCGACTGCGGGACGTAGAGCGGACTGGGCCTTTCCCGTTGGCGCGTGGCCTCAATCAGGCACATGTGGGCAAGAAGAACCAGACAGTCCAAGAAACCCAATCATGTTGAGACATGGAGAGCAGAAAAGGAAGCGAGCCCGGAAGAAGTGGAACTTCACATCAATGTAGTGCTCCCAAACTTTGGCAGTTGCAACTGATCGTGTGATAAATCATTCAGGCCAAGTGAGAGACAGTAAGAGAAATGCAAAAGAGCCCATGGCCTGTGACACTACTTCCAGTTCTACCACCCACCCGGGGG…		-0.267525
476	ENST00000664011.1	ENSG00000251396	lncRNA	3499	GCGCCCTGGGCTCCTGAAAATCCAGGGCTGCAGTCATTTGAAGGCTTGACTGGGGCTGGAGGATTTTCATCCAAGATGGCTCACTCACCCAGCTGTTGGCAGGAGACCTCGGTTCTTTGACTTCTCCGTAAGACTGTAGACAGAGCTGCCCCGTGTTGCCCAGGCCGGAGTGTAGTGATGCGATCTTACCTCACTGCAGCTTTGAGTTCCTGGGCGTGGCACAAGCAGTTCTTGAACTCCTGGCCTCAAGCGATCCTCCTGCCTTGGCCTCCCAAGCTGCTGGGATTACAGGCGTGAGCCACTGCACCCAGCTGGAATGCACATTCTAAGTTACAAGATCAAATAACAAGGGAAAGAAGACTTGATTATGTATACACACACAAAAAGAAAGTGTTATCA…		0.0687127												0.610958	-1.44931
477	ENST00000458003.1	ENSG00000229191	lncRNA	3496	AGAACCTCGGCTCCTGGAGTAGCAGAACCTCGGCTTCAATGGGACCCTCATTTCATAAATGAAGAAACTGAGATTCAAAGAGGGGAACTACCGAAGGTTACAGAGCGAGTTCGTGGGTAAGCATGATGGGGAAACTGAGCCTCACATGTATGAATTCCAGCATATAAGCAACAGACTCCAGATTTGGACATGTATATCTTATTCCAGGCTTCCCAGATGACCACCAAGGTGGAAGGGATGATGATGTCCAGGCAGAAGGGAGCTAGGCCGGCCCAGGCTTTTCCTCTAGGCACAGCGGACTCCAGGTTCAGCCTTCCCGGATGGTAATGTTGCATTCTGAAGAGCTACTTTCCCGCCAACTCATCTCTGGACTTCTCTGGGGCCCAACTCTGGTTTCCT…		0.374349		-1.0	-2.67807						-0.342187		-0.555215	-0.171335
478	ENST00000668950.1	ENSG00000233251	lncRNA	3495	AGAACAATGAGAGGAAGGAATACCAGGAGGCACCAGCGCTAGCTGGAAGGAGAGGAAGTTTGTGGTGCTCGCCAGCAGGGCGGTTCCCGGCCACTAGTGTACTGCAGCTGGGCAGGCACACTCCTCGCAGACCCGGCGCTCTCCAAGGAGAAAAGAAAGTTAGTGGGCTTGGGGTACTATGGCAGAAATGGCCAGGGAAGGGTTTATCTAACCACCAGGAGTACGCAAAGAAGAGAGGTCCAGCCAGCCTGCCTCTCAGATTGTTAAGATGCCAGGTGTCTTTTGGCTCATGGAAACAGCTGTTCTGCCCCCTCCCGAACCCTAGACTCACAGCTACACTCTATGGGTGGGACCAAAATGCAATTGCATATTTCTTTATAAGCAGGAGATTTCACAAAG…	0.0	-0.736966			-0.784271	-1.41453	-0.725638					-0.481959	-0.925999
479	ENST00000580891.1	ENSG00000266805	lncRNA	3485	TTCAGCGGCCAGGCTGGCAGAAAATTACATTCTTGGAGCAATGGTGTGTGCCCAGAGTGCTTTTTCCTCTTGGCTTCTTGACTCAGTTTTATTTGGGTATGACAAGTGACCCAATTCATATGATCAATTTTCATACTATATTTTCCTTTGTAAACTGTTTGTTCAACTCTGCCCATTTTTTTATGGGTTTTTTATCTTTTTATTATTCTAAATAAAATCCTTTGTCAGATACACACACACAACACACACACACACACACACACACAAATGTAGTCTTCAAGTCTTTGGCTTGACTGTTCATTTTCTCTTTTTTTCTTTCTCTTTCCCTACAAGACAAGGCTTCCCGCTGTCACCCAGGCTGAAGTGCACTGTGGTCATGGCTCACTGCAGCTTACCTCC…		-1.22239
480	ENST00000452364.1	ENSG00000223947	lncRNA	3485	AACTTCCGGGTCGCCAGGCAAGGGGGTGTGGCTAGGGAAGGGGAGAGGCGAGCTATGATGTAAGCGGCGCGCGCCGAAGTGGGGCCAGCTAGCAGGCGTCGTGGCGGGGCCGCGCTTTTGGGCCGCGAGCTTGAGGTCCCGCTTCTCGACGGATTCCTTCTGGCTCCGCGAAGGAACTTGCGTCCCTTCTCTAAGTCTTCGGATAAAACCAAGACCTAGGCCTACAGATGTATGGGAGCAGGGCCAGGGAGAGAGAGACTTCGTTTTTCCCATTCATTCATGCATCCGACCAACACTGACTGAGCCTGCGTCGGGCGCGGTGCCTGGCTGGCGGTCCCAGGGTCACTAAGACGCAACCCGGCGCTGGAGGTGCTTGCGTCGAGCAGGGCCGGCACAGGA…		-1.0
481	ENST00000380970.2	ENSG00000205628	lncRNA	3484	GACAGAAGATGGCGGATGAGCAGCGTGCAGGGTTTTCTCCCTGTGGCTCACTCTCTCTTACTGTGCTGGGCGGTTGCTTCCTCTCCTGCTGCCCTTGGGAGTCAGACTCCAGGTTCTTCAGCCTGTGGCCCCTGGGGCTCTCGGGCCTTGGAGGACTGACTAGGAGCACACGGTGGGCCTCTCTGGTTTGGGGGCCTGGGACGTGGCGGAGCCCTGCAGCTTCTGTGCGGCCTGTTCTGGGCGTCGCGTTGAAACGCCAGCCAGTTCCCCAAGTAAGCTCCCTGCACACACGCCTGATAGCCTGTTGGTTCCGTCCTTCTGCGGGATTTTCACTACCACTCTCTAACTCACACACAGCAGAAAGAGCATACGGGAGAGATGAAGCAGTCCACTCCAAGA…					1.11548					-1.10459			-2.70044	-1.48499
482	ENST00000522615.1	ENSG00000254042	lncRNA	3478	CTTTTGAATCATCAGTAAAGGCCAGGCACTCATCTGGACCTTATGCATTTAGTCTCTTCTCTGATTTTTATAATCAGCTTATGAAATGACGGTGTATGGGTCTGGGACTCAGTGGTAAGTTTAAGACTTTGGAGGTGGCTGGCTTCAAAGGGAATCCTTTGGCTCTCTTGTCCCAGGCCCATAGGTGGCACTCTGACACCATCTGCTAGAAGCACAGCCATCGTCTAGAAATACATCAGGTAGTCCCATTCCCCAGAATGAGGCTGCCTCTAAGCCTGTCACTACGCACACACAATCCCACTGGGGGCAGAGACCTGGGGATGCCAGCTCACTCTCACTCCACCTGCATCAGATGTGTGCATTAGACAGGCTGTGGGGCTGTCCTGAAACTCTGCGCTT…												-0.584962
483	ENST00000588495.6	ENSG00000267107	lncRNA	3477	GTTATTTGACTGGAGTGAGGTCTCATGTCTGCTTATGCGGTGGCTCGCTGCTCAGAACAGGATGGCAGAGATGAGCACCACCATCAAAAACTCAAGGACCAGTGCTGTGGGTCCAGTCATCTGTTTCATGGAATTCACCAGTCTGGTATCTTCAAAATCCAGAAGGATGATGGCAGATGGCAGGAAGGTAATGCAAACGTCATCAGGTGTGACCCCACTGTAGCAGCTGTGATGGATGTTTTCTCTCACCATAGCAATAAATAACACAACCTCGGTCACACTGTATGCATTGTTGGTCTGCAAAATCCATGTTTTGCAAAACTCTTCAGGAAGGTGGATCTGTAATATTGGCATTGACATGAGAACAACAGCAGTATTTATTCACAATCTCAAGCTCTC…						-1.73632
484	ENST00000501194.2	ENSG00000246792	lncRNA	3473	AGTCCGTGAGCGGCTTGGATCCTCGCCCGTTCCCTCCTGGTCGTTTCCGCAGTAACCTCTTATCAGAGCGGGCAGCTGTGAGTGGCGCTCACATCCGCCGCTGCCCTGTCGAATGGGGGAAAGAGTTCTTGTGTTCTGAGGAGGGTTTGGCTATGGTCCTTGACCCTATTCTTGTCTCAGACTTGCCTCCCAGGAATATAGGAGGATTGTATGCCCTGGCCTCCCTGTGATGGGGTTGAACTACATGACATGTTCTCCGAATTAAGTGTGAGCATAGCATTTAATTGTTGATGCAAGACCTTCCAGAACTCTTTTTCTCTTTGCCATGGCAATCATCAGTGTTCCAGAGAGCATATGCACGATCAGCCTTGGTATTGGAGGGAAGATGATGCGGAACAG…		-0.216064	-4.41879	-2.16146			-2.20876			-3.22239	-1.67903	-2.58496	-2.22707
485	ENST00000661723.1	ENSG00000260288	lncRNA	3470	AGACACCCCCTGGGATGGCTCAAAGGAGTCAGGACTTGGAAGTGGGGACATCAGGGTAGCTGAAGGAAATCCACACACCCAGAACATCTCGGGGTTCAGACTCTCTGACCTGAGAAGTACCTTTCGCCTCCCACCATGATTCTGAGGCCTCCCCAGCCATGTGGAACTGTAAGTCCAATTAAACCTCTTTTTCTTCCCAGTCTTGGGTATGTTTTCATTGGAAGTGTGAAAATGGACTAATACAATAAATTGGTACCAGTAGAGTGGGGCATTGCTGAAAAGATACCTGAAAATGTGGAAGTAGCTTTGGAACTAGGTAACAGGCAAAGGTTGGAACAATTTGGAGGGCTCAGAAGAAGGCAGAAAAACGTGGGAAAGTTTGGAACTTCCTAGAGACTT…		-0.321928											0.838719
486	ENST00000607061.1	ENSG00000272235	lncRNA	3461	TTAAAATTTGGATTCTACTGGGGAAAAAGATTACAATAAAGTGTCTGTGCTGCACCCAGGAAGGCATGCCCACTGGGTAAGGCTCGGCACCAAGCGGCCTCTCACTGTGGGTCAGGCTCGCATGGGGCGGGTGTGCCTGGCCCCTGTGTGAACCTGGAGCTGGCCATGGGGAGAGGCTGCTCTGGGGCTTTTCAGAGAATCCGTGGTTGATTCCCTCAAGGACTCCCTCAAGGGGGCCACGCTCCTCCTCCCTGGGTCCCCTCCCTGGCCCCCACCCTTCCCTTTCTCAGGTCCTCCCTCTGACAGTGGCTGTAGCCCTCTGCTCCTAGCCCAGGGCAGCCCTGGCCTCTGGAGTCACAGTCATGTGTTCAAGTCTCGGCCCCTTTCCCAAGGTGAGCT…		0.0
487	ENST00000664665.1	ENSG00000261683	lncRNA	3458	AGAGTGTGCACTATCATCGTAACAGCAGAGACGGAGAGCAAGATGTGAGGAGGTTAAAAGTCAGGGTCAGAAGTTCAGGTTGCTCTGACCCTCAAATCAATTTCAAGCACTGTTTGTGACATTTTCCTGTGTTCCCTCGCTTGATGTTAGTCTTTGCAATGAACCACCGAATCAGACTTCAGGGCTCATGGGACTTTGGGGTTTCAGTAGGGTCAGGTCAATTTCTACCTACCAGTGTACTGTCACCTATGAGGCAAACCATTATCTAGGCGTTTGAGAACCTCAAAGTTTTGAAGCTCTGAGGGGAAAGAGAGAGGATGAAGCGCTGGGGCCCCTGTGTCTTTGGGGCCTGACATAGCTCAACCTGTGGCTTCAGGGGGACCGTGTGCAGCCAGGTCA…													0.291956
488	ENST00000425033.1	ENSG00000225914	lncRNA	3458	AAAGATCCATGGGAGAAGCATGGTTTCCTGAGGTCGCACCATCACTCACTTCTTCCCTTGGCTGGGAGTGGGGGTTCCTTTGGCTCTGTGTCGCTCCCAGGGGGGCTGTCGCCCCATCCAGCTTTTCTTTGTTCTCTGTGGGTCGAGTTGTTTTCCTGATGAGTCCCAATGCAAGTACCTGGATATTTCAGTTGAAGATGCTGTATTCACTTGCCTCTTTTGTTCCTCTCTGCCCCTTTGGTGCCAGTCTGCTGGAGTTTGCTGGAGGTCCACTCCTGACCCTGTTTGCCTGGGTATCACCAGCAGAGGCTGCAAAGCAGCAAAGATTGCTGCCTGTTCTTTCTTCTAGAAGCTTCGACCCAGTGGGGCACCTGTCAGATGCCAGCCAGAGCTCTCCTG…		-1.75002											-1.04182	-1.32193	-2.0
489	ENST00000409610.1	ENSG00000222012	lncRNA	3456	AACGGGATGCCTTGGAAAGCATCGTTCTGCAGCAGGACTGCTCAACCGGCCAATCAGAACACAGGGAACCATGAAAGAGCCCCAGCTCTGTCCCTGTGTGAATCTCAGGGCTGTTTCGAGGATGAAAAGGAGGTGTTTAGCCCCGAGCCTCACGTGGAAACATCTGATGAGCCTTTGCCAATATGCTCGGGACCTGGGGACGGCTGGGGTGACCCCATCGCAAGGCCGGGCCGTGGAAACAATCTCAGCCCTGGAACCAGCGCCTGGGAAGTCCCGCGGTGGATCCGCGTCACGGGGGAGGATTGGCTCAGCACTGGTCCTGCGGAATGTGTTTTTATCAATGACTTGACGACGTGAAAAACATGTTTATAAAACGAGCAGATGGTGCCGAGCTGAGAG…		-1.0
490	ENST00000700195.1	ENSG00000258498	lncRNA	3454	AGTGGATTTCAGGATTCCTCTAAGAAGCTTTGGAATGCCAGAAGATACCACAAGTGAGAAGAAAAAATAAAACAAGAGGAAGGATATACTTCCCATAAGGGGACAAAGTACAGCCGCAGTGTCCTCCGCTTGGGCCATGGAACAGCTGCAGGTTTTGCCCTGATTACCCTGGTGGTAAAGTCTGATTGGCTATGATTCCCGGTGTCCAGAAGATAAACACGGGCGGTGCAGCGGAGCCACACGCATGCCTGTGCATGGCCACGCCAGGTCGGAAACCCAGCCCCTCTGCTTGGGAGGCACGCAGGGCTCTGGCTGAAGCCTGAAGCTTGGGATCCTCAGAGCACAGATGTCCCAGGGTTGTGTGAAGTTAGTGAGACGAGGTGTACGGAGAGAGCTCGG…	-1.04677	-3.42146	-5.40088	-1.96683			-5.24793
491	ENST00000664200.1	ENSG00000241472	lncRNA	3451	ACCCCACCGGAGAGCTTCTGGGCGCGTCCCCTTCTCCGGGAGACCTAAGGAGGGCAACCACCGCTCCCAATCTCCCTTGGCGGCGAGAACTGGAGGGCCCAGTTCTGGTGATGATTTCACTTTTGACAGAAGCTGTCCCTCAAAAGCAAACATGCAATAGAAGAAACAGATCTCAATGGAGTCTCACTCTGTCACCCAGGATGGAGTACAGTGGCGTGATCTCGGCTCACTGCAAGCTCCGCCTCCTGGGTTCATGCCATTCTCCTGCCTTAGCCTCCCGAGTAGCTGGGACTACAGGCGCCTGCCACCACGCCCGGCTAATTTTTGTATTTTTAGTAGAGACAGGGTTTCACCGCATTAGCCAGGATGGTCTCGATCTCCTGACCTCGTGATCCGCCC…	1.4341	0.429684					-0.938095		1.2854
492	ENST00000441255.7	ENSG00000251301	lncRNA	3447	GCCAGTGTGAAGTGTGAATCCTTGAGAGGCTGTGGCAAGGGTCCATGCCTGAATGTGTAGAACAAGAACAGCTGGAGGCTGTGGCTTTCTCCAGGAAGAGGTTTCTAAATCTGCCTCTTAGAAGATATCAGAAAGTTAAAGTTTCTCTTGCTGCCGCCGTGTAAGAAGGACCTTTTGCCTCCCACCATGATTCTAAGTCCTCCCCAGCCACGTGGAACTGCTTTCATTTGGTCTCTTTTCGAATCAGAAGACCCAGAAAACTTGGATCCACTTCTGGCTCTCATCCCTCTGGGCAGTGTGATTTGGAGTAAAGCAGCTACGGCTTAGAAAGGCTGAGGAACTTGCCTGAGGCTATCCAGCTACTGAGAGATAAACTGGGGTGTGAATTCAGAGAGCTTG…													0.129855
493	ENST00000664698.1	ENSG00000267064	lncRNA	3445	GGGACACCCAAGCGCGGCCTTTACCTCAGGCCGCCAGCAATAAGAACGGTTGGTAGGAACCGCGGCTTCCGGGTGGCGCGGGTGAATGACAAGGAGTCGCTCCCCATAGCCACCACAACTGGGAATGTGCTGGGTCACACCTGATGCCAACATGGCTCTGAATCTCATCCAACGCCCATGGATCTCATCCAGGATGCCACATTACATTTAGTTGTCACATCTCTTCGGTCTCCACAATCTCCTTTAGACTGTGACAATTGCTTATACTTTTCTTGTTTTTGATGACCTTGAAAATTTTGAGGAGTACTGGTCAGGTGTTTGATGGAATATTCTTCAATTTAGATTTGTCTGCTATTTCCCTCATTACTGGACTGGGGCTTTGGATTTTGGGAAGAATAC…		0.36257	-0.811828	0.278301			-0.742504	-0.311202					0.288345	-0.145511
494	ENST00000671566.1	ENSG00000231527	lncRNA	3444	AGTGGTTCCCACGGTTGTCTTAGAAACCAGACCCCGAGGCTTGGCAGAGCAGGAGCCCTCGGTGGCAGTGCTTGGGTGTCGAGGCTCTGAGGCTCCGGCCTCACCTCTCCACGGGGTCGAAGGGAACGTCTCCGGATGCCAGGAGTCGCAAAGGGCCGACCATGATGATGAAACCCCAGGCAGAGACGGGGGAAGCAGCACGGGATCCCAGCCTCAGGCCTGCACGGACGGTGTTGGTTGGGAGACGAGGTCTCACTATATTGACCAGGCTGGTCTTGAACTCCTGGCCTTAAGCGATCCTCCTGCCTTGGCCTCCCAAAGTGCTGGAGTTACAGATGTGAGCCTCTGTGCTCAGTCCATCCTTGGCTGTTCAAGTGTAGAGCCCTCAGCAACCACCAC…		-1.0	-1.54574	-0.384144		-1.36678			-0.773724	-2.67907		-1.58496	-0.588686	-0.450661
495	ENST00000658877.1	ENSG00000255794	lncRNA	3444	GTACACACAGTGGAGCCGATTTCCGCGATGGCGAGAGGGGGCACCGGAGGTGACAACAATAACAAGACTGTCCTTCGGACAAGTTTTAGCGCTGAATATCTTCAGGAAAATGGGTTCCATGAGAAGTGACATCCTCCTCGAATCAAAAGATTCTCAGGATGATGGAGTGAGTGATGGAATAGGTTGCCAACTGTAGTTACTCCACTCAGCACAGAATGGCTGCGGGGAAATATAATCAGACATGCCCAAAGAAGTCTGCTTAGGGTGAAACAAATACCTTTGAGGTTTAAATCAGGTGTGTAAAGAATATTGGAAACATGACTTGTTTTGTTTTTGTTTTTGCATTTGTGTTTGTCAAGAAAAGTAGAAAGGCTGATGCTTCTTGCCTGTTTTTCCAAC…		0.70231					-5.01738
496	ENST00000608834.1	ENSG00000272563	lncRNA	3443	GGAATCCATAGCCTGCTACCATTTATTGTGTAGCCTGCAAATGGTTTTTACATTTTTAATACATTGGAAAAAAAATTAAAGAAGATTATTATTTCGTGATGTGAAAATTATACATGTTGAAAGGAAAACTTTAGAGTTTAATTGAGTAAAGAATGATCTGTGAATTAGGCAGCCCCCAGAACCAGAGTAGGTTTGGTTACAGCTGAGCATTTGCCTTATTTGAACCTGGTTTGAAGAGTTGGCTGCCTGTGGTTGGCTGAAGTTCAGCTGCTGTGATTGGCTGAGACTCACTACTTGTTACAAGAGTAGGTTACATATCAAGTTTTACATATCAAGTTGAAATATAGTTTTTTATGTACTGGGAAACCTTTAGGGTAAACTTAAAATATGTAAGGAGGC…		0.0											-2.58496
497	ENST00000498432.6	ENSG00000241163	lncRNA	3441	ATTTGAGCCTGGGACCCCAGACGAAAGGATACGCTTCCTTTTAGAACCCCTGCCAATCTGAGGACGGGGCCACCCCACAGACGCCGTGGCTCAGCAAGCAGACCAATGGCCGAGGAGTCTGGCAAGGGGCGCTTGGCAGATGAGAGTGGAGGTTGTAAATCACCCTCCATGCAATGGTTCATCATAAAGGATATGGAGCAAAATTAGAGGAGGCACGAGAAGGAAAGCCGGTGATGAACAAGGAAAGTGCCTGGTTGAAGCTAGCTTGCAATCCCAAAGTCAGAAGGTTGCCTGGGAAGCCATGAAACAAAGCCAAATCAAGGCAAAGCAGACACATGGAGATTTTGAGACTGAGAAGAGGAAAACTGAGGACATTCATGTGAGATGGTTTCAAGTTTC…		-0.269187											-0.218578
498	ENST00000610177.1	ENSG00000273142	lncRNA	3441	TTTTCCTTCGTGGCGGCCTCTCCAGGCCCAAATTGGCAAGCCTCCCCTGTCCTGGTGGCTGTCTCCCGGCCTACTCTCCAGGCCCAGCACACTCTCGCGGCTGTACCTCCAGGCCCAGCCCCTGCCTGCAGACAGCCGCTTTTGACTCGGTTCGTGCCCAGCTCCTGGCGGCCTTTGTAGGCCCGAAACCTCCTCCAGCACAGCTCTTCAGGCCCACCTGTGGCCTCGCAGCGGCCTTCCCAGGCCCAGCTCTTGCCTCACGGCGGCCTTCCCCGGCTGTATTCCTGCCAGCCTCTCGGCGGCCTCAAAAAGCCCGGCGCCTGCCTCACACTGGGGTCTCTAGGCCCAGCTCACGCCTGACGGTGGTCTCTCAAGGCCCAGCTCCCGCCCACCCCGACC…	-2.47737	-2.61566	-3.65662	-4.8932	-1.6596	-2.50499	-2.78616		-4.12425	-2.29961		-3.78228	-2.34132	-2.57064
499	ENST00000604271.2	ENSG00000270571	lncRNA	3438	ATTGGAAGTTTGGCCCAGGGAGATAATCAGCCAAGAGCGCGCACGCACACACACACACACACACACACACACACACACACACACACTCTGAAGAAACCCAGTGGAGATTCAGCACTAACCCACCACACACACACACACACACACACACACACACACACACACTCTCTGAAGAAACCCAGTGGAGATTCAGCACTAACCCAGCACAGAAGAGGAGAAGAGACATACAGAGGACAAGGCCATGTCACAACAAGTGGAGACTGGAATTATGCAGCCACAAGCCAAGGAACCTCTGGAACCACCAGAAGCTGGAAATGGCAGTCATTGACATTTATTGAAGCTGTGCTATTTTCAAAATGCTGAGGAAGTATTGGGAGGAGATGAAGCAAGGAATTTTTATCC…	0.415038	1.45943		-2.24793		-2.90689	-1.52356					-2.22239	-2.80735
500	ENST00000377680.3	ENSG00000204860	lncRNA	3437	GAGTGCACCTGGCCTGAGAGCCCGCCAGGCCCTGCCCCTGCTCGGCTCCTCGTCTGCTGAAGCTCGGGACCTCTAGCCAGTGGCCCTCTGCAGCCACGGGGAATGGGGCTGAGAGCCGGTTCCCGCTGCAGGGCAGACCACCTAGCTCAGCCGCAGCCACAGGGACATCTGGCCCCGGTTCTGAGATGTGGGGAGTGCTGGCGGGCTCGGGGGTTGCCTGGAGGCTGCTGCCTGCACACAGAAGGCGGATGCAGCTTGGGTGCCCAGGCGGGCTGGAGGACAGCGGGCTGGGAAGCCAGGGGCCGCCGGGACCTGGGGCTGGAAACCACATCTGCCCACAGCCGCAGCCTCCTGCACCTGTCATCCTGGCGGCGCCCTGACGTCGGAGAAGCAGCAGGC…	-1.16533	-0.816123				-2.20163	-1.88477	-2.52819	-1.73272		-1.00756
501	ENST00000645656.1	ENSG00000224153	lncRNA	3437	CAGTCAACAGAATCACCATGTGGAATATGAGTTCACTGCAGATTAAATTAATTTTGTGAAAGTCTTACAAAGAATTAAAAATGTTTAGGATGCCAAAAATGGCAAATGAAGGCTTAATATCCATTGGAAATTAACAAGACATAAATGAAGGCAGATCAAAATGAAACTAGAACAAGTAGATGTGAAAAGAATCAATTAGAAATCTTAGAAATAGAAAGTTTGTTCATTAAAAGAAAGCTCAGTAGACAGAATAAATGATGCAAAAAGAGAATTATTGAGTTAGAAGACATTACTTAGGAATTAACATGAATACAATACACAAAGATTAAAAAATATAAAAGCAGTTATGAGATATGAAGGACAGCTTGCATGAAGGGCTATGTATGTCTAATAGGAGTT…				-4.18322
502	ENST00000668466.1	ENSG00000237978	lncRNA	3436	TGCTGCTATAAAGACACATGCACATGTATGTTTATTGCGGCATTATTCACAATAGCAAAGGCTTGGAACCAACCCAAATGTCCAACAATGATAGACTGGATTAAGAAAATGTGGCACATATACACCATGGAATACTATGCAGCCATAAAAAATGATGAGTTCACGTCCTTTCTAGGGACACGGATGAAATTGGAAATCATCATTCTCAGTAAACTATCGCAAGAACAAAAAACCAAACACCGCATATTCTCACTCATAGGTGGGAATTGAACAATGAGAACACATGGACACAGGAAGGGGAACATCACACTCTGGGGACTGTTGTGGGGTGGGAGGAGGGGGGAGGGATAGCATTTGGAGATATACCTAATGCTAGATGATGAGTTAGTGGGTGCAGCG…		0.561879					2.24469
503	ENST00000664962.1	ENSG00000179935	lncRNA	3434	GAATCTCCTGACTATGGTGGAGGAGTGTGGATCCTGGAACTAAACTGAGGTGATAGGGAGGAAAAGAGAGAAATCAACAGTAAACGCTGCACATCCTCTGTCTGGTAAATGTGCATCACTGATTGTATCCAATCTAGATTCAACCAGAGAGACGGAAGCATTAAGAATGACATAGAATATGGAATTTGCTATAGGGATTTGAGCTTCTACATTTGCGGGAAGGAGCGAGTTGAACACTTAGGAACAGCTGTTGCTGCCGTGTCTGGTGGGGGGCCTGAGAGTGGCAGGACAAGCAGCCTGCCCCAGAAGTGGAAGAAACTGAAAGTGGAGTCCTGAGAGCTGAATCTGCCGCAGGCCCGCGGGCCGCCCGGGAATTAGGAAAGTTAGAGGGGATCCACG…		0.485427	0.893085		2.47249		0.192645					2.58496	-0.777608
504	ENST00000664826.1	ENSG00000231863	lncRNA	3431	TGCTATGTGAGGATGCAGCACTTTTTCCCTCTGGAGGAAGCAGCTTTCACCTTGGAAGAATCTTGACCTTGCCATTCAAAGTCACCAGACAGGGAATCTGCCAGTGCCTTGATCTTAGACTTCCCAGCTTCTGTAACTGTGAGCAATAAATGTATGCTGCTTATAAACTATCCAGTCTCATGCATTTTGTTATAGCAATATAAACAGATGAAGACAGACATAAACATATCTTTTTGAGAGATGCAATGCAACCCATACCACCAGGATTGCCACATGTTTGCTGATTTCACCTGGTAGCAAGGCTTAGCTATCTTGGCTTGAATGTAATACCTCCATCTTTTCTCTTGGTCATCCTCTTTAAGCAGAGGACTTTTATCTACCCAAGCAGAATCCTGTGTT…		0.0
505	ENST00000562739.6	ENSG00000261801	lncRNA	3429	GGGTCTCCGCCATGGGCCTGCGCCGCCTCGGGACCGGGGTCAGGGAGCTCCTGCCTGCCTGGATGAAGAGGAGGTCAAGACTTTGTCCCCCACTCCGCAAGATACCCTCTCTGTTCCGGAGCGGTGGGTCCCTCCCCTGTTAGGACCTTGTCTCCCTCAGGACTGGACCTGGATCCTGGGCCTGCAGTCAGATTGCCAGTTTCACTTAGAGGTGGAAATGTCAACCCACTGGTTGGAATGGGAAGGTGAGACAGGATTTCACCATGTTAGCCAGGATGGTCTTGATCTCCTGACCTCATGATCTGCCCACCTCGGCCTCCCAAAGTGCTGGGCTTACAGGCGTGAGCCACCGTGCCCGGCCAAAAATAACTTTTAAAAACATGAGTATAGCATACACAC…	0.785573	0.46828			1.28022	1.3441	0.319878	1.57058	0.273945		1.64859	0.628279		1.42999	1.57383
506	ENST00000527818.1	ENSG00000255537	lncRNA	3423	AGCACAATGGCTGGCACTCTGAGGAAGCCGGACTCATCCCGTGCAGGCCGCATACACACTCCACTGCCCTTCCGGCCAAACAAGCCCGGACACGGGAGAGGGATGAGAGTCGGGGATGCCTAGCGGCGAGGAGAGAAGGGATAGGCAAAAGGGAAGAAGAGCGGGCTGTGATACCTCCTCGACGCCGTCAAACACTGCTCCCCGCATTCCAGAGCCCGGGGCCCACCCGACGGCAGCGCGCCCCGCCACCGCGCAGCCGCCCCGGTCCCTTCTCCCGCCCGTCTGTAGTAAAACAATCGCTCTCCCGGCGTCTGCGGCCGCTGCCAGCGGTTCTGACACTGCAGGAATGCGCGGTCTGGGGAAGGCTCCGCACTCTGGGGAGGGGCACGAGCGGGGTCG…		2.0							0.736966
507	ENST00000569854.1	ENSG00000259831	lncRNA	3409	GAGCGCGTCGTGTGGAGGGCGTCGTGACGGGGACGTCGTGAGGGGCGCGCTGTGAGGCGAGTCTCTGCCCCCTCCCCCTGGAGCTCCCGCTCCTCAGCTGCCCCCCGCCGTCAGGGGCTCTTCCTGTCAGTGCCTCATGGGCCCTGCATTCGCCTCCCCCAGGCAGCGCGGTCCTCCTGGGGGAGTCAGCCTGTCTCGCCTGAGCCCGAAGGCCGCCTCCCCTTCTGCCACAGCCCCCTTTGGCTCCCGGCTCTGGAGATCTGCCCTCCAGTGGATCTGTCTGAAACCGCCCTCCCTTAGCCGGGCGGGAGGCAGCAAGCGCGCGCGCTGCGGGCAGGAGCGGTTTCTGCAGGAGGGACCCTGCCCGAGCTAAACACCGAGAAGACGGCAGGAGGCAGA…		-0.415038
508	ENST00000607802.1	ENSG00000272259	lncRNA	3408	ACATGATAGGGGAGCTGGAGGAACCTGCCGTCTCCGCCATCGAGCGCCCCTCCGAGCTGGGGTTGGACGCTGCCAGTTTGCACAGCAGCAGGGAGACAAGAGACACACAGCCACAGAGGACAAGGCCATATGAGATGGAGGCAGAGACTGGAGAGATGCCGCCACAAGCCAAGGATGTGTGGGGCCACCAGGAGCTGGGGGAGGTGAGGAACAGATTCTCCAGAGAGCCTGTGGAGGGAACCAGCCTACCAACACCTTGGTGCTGGGCTTCTGGCCTCAGAACTCAGACAGTGAATCTGTGTTGTTTGAAGCCTCCTAGTTTGGTCCTTGGTTACAGCAGCCCCAGGACACTCAGTCCCCAGCAGCCCCTGCAGCAAATCTCAGTGTCTCTCCCCCCAT…		-0.584962											-3.61481
509	ENST00000640877.1	ENSG00000256654	lncRNA	3408	AGGCGCTTTCTCAGGTTTCTGCTGATCTTGCAGCGCCCAGAAATGGACCGAGCGGACCCGCCGCCGCACGCACCCTGCTCCACTCCAAGCTCCTAAGGGCTCCTGGCGCGCCGCGTAGCCTTGGCGAGGTCCGCGCTGGGGTGCGGAGAGCGAAGGGAACTGGAGAGCCATGTAGATCCAGGCTCTCGCCCGCCCGCCTCCTTCGGGATCGAATCAAGGGCTCCCATAGTGTTAGGAGGGGGCGAGAGTGCTGTTTATCGTCATTTGCCTCGGAGCTTCGAGAGAGGGTGGTATTTTGCTTTTCCGCCCCGCATCCTCCGGAACTCCCTGCACCGGAGAGAGGACGGCGTCTCCAGGTTGCTGGCAACCGGTGAGAATGGGGGTAGGGAAGGAACATTT…		-2.11221
510	ENST00000426976.1	ENSG00000232057	lncRNA	3403	AGAACATGTCTGACGTCAGCGCCAGCCTGGACGGAGAGCTCGGATCCCAGAGAAGGCTGAGCACAGGGAGGAGAGGGGCATGGGCCTCTGCATTTGAGCTGCTCTCGTCCTGAAGTTTGTGCCCTGGGCCCTGTGAGAACTCAGGGGCCAGCCTGTGACACCCCGGCCAGGCCATGCGAGGGTGGCGCCGGGACGCCGCCCTCTGCGGCTCCTTTGGGGAGCACTGACCAGCACTCAGGGATGGATCCGTGCAGCGAGTTGTCGAGAGGAGAGAGTGGAGGAGGACTCCGCAGTATCCCGGCTGATGCATATTGAGTCATCCAGAGGAGAGAGAGGGGGAGGACTCCGCAGTATCCCGGCTGATGCATAATTTGTTCTTCTTATGCATTTTACCACCAT…		2.0
511	ENST00000655514.1	ENSG00000249550	lncRNA	3402	ATGGGCACATGACCAAGTTGGTCCAATCGGAGCCAACCCAGGGACATTTTCCTGGAGCGGCTGGGAAAGAGGAGTCTCTCGAAATTCAGCAACTGCTAACAGCGAGGAGGGGTTTTGAAAGGTAAAGGCCATTAGCTTGGAGGCAGAAGACAGACCTCCCTGACTGCTGAATTCCTGCCGGCCTGAAATTGGAGCATTCCAAGCTCCTCAGATGAGTCATAAGCCACCAAGATTGTGAGCCTCTGGGTGCTAGCCAGGATCACTCCCTCCGAAGTCACACCAGAGGGAGGGCTGGAGGGAGAATCAAATGAAAGAGAGAGGGAGAGAAAGGAAGGAAGAGAAGGAGGGAGAATGGAAGGATGTATGGATTTGGATGTATGGGTTCCATTCCTTCTACCC…	1.60672	1.45943	2.24699	1.88589	1.48644		-1.22239				1.96679	1.25918	1.34494	1.20979
512	ENST00000628780.1	ENSG00000279141	lncRNA	3402	ACCCCCATCACCCCCAGGTCGCCCTGCAGGCACTGTGTGTTTGGACAGCTGGAAGCAGAGCTCGGCCTGTGACCTGCCTGGTCCAGCAACTGGACCTTCTGGAGGTGAGCCTGGGAGTGGCCGAGCAGAGGAAATCACCCCCATGGGGAGGTAGGGGAGGGGTGAGGCCCCCCCCACCAGGTTCTGGAATGTTCCGTGGGCTGGATCCTGGAGAACCCACTTCTCTGGGCTCCAGAAAGGCAAGGGCAATGTTTCTTTGACCTGAGAAAGCAAAGCAGCCCCCCGACATCCTTCCACACACTCATCCCCTCTGGTGGGGAGCCGGGGGGACACATATGAGATGGACAGGGTGGGGGCCCACACCCCAGGCTACTCGGACAGCAGGGGTCAATCCCGACG…						-4.52356			-2.44478
513	ENST00000606379.1	ENSG00000272084	lncRNA	3402	TAGATGTTTCACCAGCATCATACCTTAGCACATGCCTCGCGTTCTTCCCAGAAAGTCAGCCCTGGGACCAGGTGGGCTGGTAAAGTCCTCAGTGCTGGGCCCTGTGCCTGTTGCATGAGCCTGTGTCACTGTGACTGTGGAAGTTGGAGCTAGTGAGAGGAGGAGGAGGTGGGCAGAGGAAGGAGGGTCCCTTGGGCTCGAGCTCCACATCAGCCCTGAGCTGCTGGCAAGCACCCCTGGCCTGCAGCCAGGGAGAGCCAGAGCCTTTGCCAGGCAGCGAGCCTCCGTGCCTTCCACTCCTAGGTCAGGTTTTGACAGCACCACTTTATTACTTTGTTTAAGCTGTTAGAAAATTTCAGAACATCAGACACACCCTATTCAAATGTGAGAACAAAAACA…	-2.99247	-2.80735	-4.72489	-4.48113			-3.30743	-1.91754	-5.04439	-4.31288		-4.93467	-4.52878	-5.20945	-4.27612
514	ENST00000407635.2	ENSG00000219159	lncRNA	3398	TTCATGCTGGTGAGTGTGGTGTCCCAACCACAGACGGAGGGGCTGTCACGCGGCGGGTCCCACCTCCCACTCTGTCATGGCGGGATTTTTGTCATGTTTTTCAGATTTCTCTGGAATCCCCTTGGCCAAGAAGGGTCCATTCAGCTTGTTGGTGCGGGAGCTCAGGATTTCATTTTTAGTTCTCACATGGCAGGTGAGTGAAAACGTTATAAGGGACTATCCAAACCTTTCCCGAAGTGGCTGTAGTATCTTAACTCTCACCAGTCGTGTGTGACAGTTTTGGTGTCTTTAAAAGTCGGTGGTGTCAAGATTTCACAACTACCTCTTCTGCTGATTGTGTGGTTCTATCTGTTCGTGGCTTAAACTTGCATTTCCCTCATGACAAAAAGTGTGAAACCA…													-3.24793
515	ENST00000670346.1	ENSG00000249436	lncRNA	3397	GGAATTCATAAGCAGAATTGAATTTGTTTTAGTTAACTCCTTATTTGATTGGAATATTGTCGACTTAACAAAATAGTAGAAAGAGCATTGGGCTGAAGTGAGAAGATTTGAATTCTAGTCCAAAATCTGTTACTAACCAGCTCTTTGACCCTGAGAAGTCATTTGACTTGAATTATAGTCTTTTTCTTATATGGGAAAGGTGGAGTATACTCAGAGTCTCTCCTAAGTGCTAAGATTCTGTGATTCTATGAAATCAGACCATCAGAGAGGAATACTGCAGTGTTCTCCTGCATGGGTTGTAAATGAGAAAAAAGAAAGAAGGAGAGCAAAATGACTTAAAGACATTTTCAAGAAAAAAAGAGGAGAGAAGTCACTGAAATGGAAAAATAAACATATTAT…										-2.40125
516	ENST00000683051.1	ENSG00000228956	lncRNA	3394	CGTTCAAGTCGGAGGATGCTGATTAATTCATGATGGAAAGGTATCAATTTCACAGCCCAGACCTCTACATTCTTGAAATGCTCTTCTCATGGGAGACATTAAATAAGCTTTGAATTAACTAAAAATATCCAACCCGAGCAGGATAAAACTGATCATCCTGAGGATATTGCCCTTGGAGTTAATTTTTTGAGAGAAATAAAACAATAAACATCATAAGACACAAACCCCAAGCAACTGATCTCACTGTTAAAATCCAACCTGAGAACAATGGAATGGCATGTACCTCTGGAGTCCTGAGCCACAAAGTAAGAAACTCAGCTACCCTGATGTTGCCATGTTAAAGAGACTATCTGGAAAAGCCACAAAAAGATAGAGAAAGATGCTAAAGGGGCCTCTGCT…		-0.569934			-0.290342		-2.80735				-1.01146
517	ENST00000656188.1	ENSG00000247796	lncRNA	3392	GCGCACAACCAGCTCCGCCCCGCGCCGGGCTCTAGCTGTTTCCCTCAGGCGGCCTGTTCCACGCCAGGATTAGTTTTGCTTCGCAGATGGGCCGTGGTGGTGAGAGGAAGCAATCAGTATGGAAATGGAGAAATGGCTTACCATGCATGTCCTTCTCCCCAGGAGGGAGGTCGTGGTGCAGGCGAGCAGACGCCAGACTCCTGGACACTTGCCGCCTGCGTTATGGAGGCTTAGCTAATAACCTTGCAGGGGTCTTCAGGCTTTTCCACTGGCTCACCTTTAGGCTTCTGACACTTTTACCTACGGTATGTGAACCTCGAAAATTTGAGACAGGTCTCAGTTAACTTAGAAAGTTTATTTTGCCAACGTTGAGGACATGCCCGTGACACAGCCTCAGGA…	1.32193	1.05733	-1.75857	0.0518389	1.32299	1.56071	0.896068		0.258233	-0.868873		0.644453	-0.264084	-0.900383
518	ENST00000659644.2	ENSG00000236200	lncRNA	3391	GAGAGCAGTGCTGCGGCGAGTGCGGGGCGAGAGGTTCGCGCTGGTGGAGCACCCCAGCTTGCAGGTTCAGCGTGGGTGTCTCTCCCGGGCACATCGAGCTGTCTAGAGGAACCCTCTTCCCCTGGCTTCACGGCCCAGAGGACGCACGGCTCTCTCCCCTCGAGAGCGTGTTTCGTCGCCCGCGCGGGGAACGCAAAGTGCTAGGGTAGTCACGGCCACTTCACGCCGAGGGACATCTCATCTCGCCCTCCAGGTCGTGAGCGCACCCATTCCGCTCACTGAGGCCGAAAGCTTCGGACCTCCGTGGGCCCTGAGACTTCAGCGTTCCATGTCTGCTGTGCTGTGGAACCCAGAGTGCTCTTGCCTGGATGGCTGAGAATCCCTTGGACCCTGGAAGCA…		-0.580624			-0.494264	0.472068	-1.38885				-1.27368	-0.346228	-0.517848	-1.11469
519	ENST00000665123.1	ENSG00000245648	lncRNA	3388	GGGGCTCAGTCCTTTGGATGTTAATCCAAGTGGACCAGTGCACCTAAATAATAAATATCCTCCTCAATCCCTTGGTCTCTCTGATTCCTTATATATCCCGATACATTTCTGGGGGCTCATCAGGATTGGAGATGACAGATTTACTGTCCCCTTTGCCTGCGATACTAGGTCCCCGGGGCCAGGAGAGACCCGGCATCCAAGGTGTGCCACAGCTGAGCTTCACCCGGATATATAGACCAGCTCTCCCCACGTCCCAGCACCCTGCCTGGCAGCGCAATGGAACCGAGGATGGGGCTGCAGGACGATACCAGCACTTCAGGAACTGTGGCTGGCAACCTTGTAGTAAATGGGACCACATCCCTTAAACTACCCAGGAGCAAAGCTGGACTTCCACGAAAA…	-1.58496	-0.736966	-2.28333			1.08698	-1.04731		0.409763				0.616327
520	ENST00000657779.1	ENSG00000226149	lncRNA	3385	ATAGGGAAGTTGCTAAGACTCAGTGCCAGGCATCTGCAAGGCAGCTAGGGCAGCATAAGATCATTTCAGAATGAAGATGCTTTGGGATCTGACTTCGGACTGTAAGAATGACAAACTCTGAATGGGTGCAAAGGTAGCAGATGACCTTCAAAGGATGGTGAGATTAAATTTACCTACACCTAGAGAAATAATTGGAGCACATGTCTATTTGGGCCAAGAGGATAAAGGCCAGTAGAGGAATCAGATCAAAGAACTTCCTCAGGGAAGTGTGCAGAGAACTGGAGTGGACCTTCCCCTAGGAAGCTGCCCAAAACGAGAGTGCTGGAAAGCTGGCCGCAGTGAGGCACTTCAGATCCCAAGGGTATGCTGGGGAAGCTGCCACAGGTGGGAGCACTTGCT…									-1.5025
521	ENST00000341866.3	ENSG00000189275	lncRNA	3384	AGAAGCTAAGAGCCAGCACTTGTTCACCATGTGCTCATTTCCTGTCTCTATGACAGGCTGCCGTGCTCCAGTTTGCGAATGCCCATCCACCTGTGAAGGGCTGAGCCAAGCCCTGGGCACGTGGCTTCATCTCCTGTGTCAATTCAGGCAAGAGGAAGAGAGAGGAGGAAGCTTCTAGATCCAAGCCAGAGGAGGTGGATGCAGCATCTGCCGCCCACAGCTTTGGGGCCTGGCCCAGCCTCCACCTGGCCGAGACACCCAACCCCGACCCCACCCACATGGGCGTGCAGAAGAGCCTGAGATGGTGCACACTGACCCATGGCAGAGTTACAGTTATGGAACAATCCGAATGACTGAATCACAGCACCACAGTAATGATTCTGCAACACTGAACTTGAC…	-3.32193	-1.58496			-3.17792
522	ENST00000344893.4	ENSG00000197332	lncRNA	3383	GAAAAAGCCCGCGGCGTCTTCTCTGTCACCCGCGCTCGGCTCCCTGCTCGGTCGGGCTGGAACCTGTACTGGCAGCCGGAGGTGTAGGTAGGAACCGGAATACCTCGGAAGCCGGGAAATGACGGAGTTTCATTCTTGTTGCCCAGGCTGGAGTGCAATGGCGCGATCTCAGCTCACCACAACCTCTGCCTCCCACATTCAAGCGATTCTCCTGCCTCAGCCTCCCGAGTAGCTGGGATTACAGTGTGGTGTGTTGAATATTATAGTTTCAAAATCCTTCATGTGTGTTAGGACTCAATGATCTTTGAGGATGTGGCTGTGAACTTTACCCAGGAGGAGTGGGCTTTGCTGGATCCGTCCCAGAAGAAACTCTACAGAGATGTGATGTGGGAAATCATC…		1.5025	-1.8365	-1.45943	-0.392317	-1.97728	-2.50135		-2.26303		-1.81388
523	ENST00000622229.1	ENSG00000232748	lncRNA	3380	CTCGGCCTCCCAAAGTGCTGGGATCACAGGAGTGAGCCACGGTGCCCAGCCTTAATTTTTGTATTTTCAGTGGAGACGGGGTTTCACCATGTTGATCAGGCTGGAGTGCAATGGTGCAATCTTGGCTCACTGCAACATTCGCCTCCTGGATTTGAATGATTCTCCTGCCTCAGCCTCCCAAGTAACTGGGATTACAGGAATGCGTCACCACGCCCGGCTAATTTTGTATTTTTTTAGTAGAGACGGGGTTTCACCATGTTGGTCAGGCTGGTCTCGAACTCCTGACGTCAGTTGATCCTCCCACCTCAGCCTCCCAAAATGCTGGAATTAAAGCTGTAAGCCAGCGGGCCTGGTGGACATCTTTTAATAATCAGTCTTTCCATTCAGGTATATGGTATA…		-2.32193
524	ENST00000569285.1	ENSG00000261693	lncRNA	3377	GTGCTCGGCCGGGGGCTGGCAGGCCCCGCGGGGACTCCGGACTCCCAGTGTCACCAACGAGGAAACTGAGTCTCAAGACATCTGAGGGACCTTTGCCCGAGGTCGCAGCCCCTCCCTGGAGGAGCTGAAGTGCAGAGTAGGGAGCCCCTTGCGGAGACCCTCCTGGGACCTCCTTCCGCAGGGGCCTGGGGCGCCTCCCTTTCCCTGCTCTGCCTGCGGGCACTGAGCTCCCGAAAGACTCCAGCCCCTCGCTCTCCCGGTGACCTGCTGGAGAAGACACCTGGGAGGAACCTGCGGACAATGGGTGTGTGTCCTTGGGCCGCCAGGGTCACCTTTCAGCCTGTTTCCCCAGAGGTGAACCAAGAGTCACACCCAAGGCAGGAGAGCAAGAGTGATGAG…	-1.0	-1.80735					-0.406625			0.0703893		-3.45943
525	ENST00000593234.5	ENSG00000267586	lncRNA	3376	GCACTTCTCTCTTCTGCCTCCTAGTGAAAAAGGTGCCTGCTTCTCCTTCTGCCATGATTATAAGTTTCCTGAGGCTTCCCCAGCCATGCGTAACTGAGTGAGGACCTAGAATTTTAATGTCTAATATGCGGTGTGAATTAAAGAAGCGGCCTTGCTATGCTGACCTTTTCAATATTCTAATCTTTGCTTTGCTGACCTCTCAGGCCTCTTCCTGGCAACAGTTAGGCTTTTGAGAGGAGAGAGAGCTGAGACTGTTGGCTCCTTCCCATTTATGAGAGAGCCACATGACATCAGCCCATAGACTGTGGAGAGTATTCCAGATCTATCACATTCTGCGATTCTGCGATTCCCAGAAGGCTGGTCATGAAAAAATTCCCTCTTCAGTTTACATATATGGCA…		0.0		-2.69188
526	ENST00000621316.1	ENSG00000278811	lncRNA	3372	AGCTGCTGCAACCCGCTGCCCTCTGGTGTCCTGCTGTGGGAGCTTTGTTCTTTCACTCTCGTAATAAGTCTTGCTGCTGCTCACTCTTTGGGTCCGCACTGTCTCTGTGAGCTGTAACACTCACCGCGAGGTTCTGTGCCTTCGTTCTTTAAGTCAGGGAGACCACGAACCCACCGGGAGGAACAAACAACTGTGATGCGCCATCTTTAAGAGCTGTAACATTCACCGCCGGGGTCTGCGGCTTCATTCCTGGAGTGAGTGAGACCACGAACCCACCAGAAGGAAGAAACTCTGGACCCATCTGAACAGCTGAAGGAACAAACTCCGGACACACCATCTTTAAGAACTGTAACACTCACCGGGAGTCTCCGTGGCTTCATTCTTGAAGACAGCGAGACC…		-0.584962	-2.71621		-1.39855		-2.05889
527	ENST00000664897.1	ENSG00000260372	lncRNA	3371	ATCCACTCCAGGACAGCTGAGCGTCTGGATGGTGTCTCACCCTGTTGCCCAGGCTGGAATACAGTGGCACGATCCTGGCTCACTGCAATCTCCATCTCCCGGGTTCAAGCGATTCTCCTGCCTCAGCCTCTCAAGTAGCTGGGATTACAGGGCTTCAGAAGCTGATGGCATAGTTATGAGAGGGGTGAAGACTGCGACTGCATTTCCAACAGACCCTGAGGACAATTGGGAAGAATGCGCTGAATATTTTTGAGCAATTTCTATATGATAAGCAGTTTTTAGGTTGCACTGATCCTGACCTTTTGGCCTGAGGATGGAAGTCTTCAGTATCTGTACAACTTTACTCCCAAGAGCTGGTGTAGAATGAGTTCCTCTGGCCATGGGAGGATCGCAGAGGGG…		1.58496
528	ENST00000664641.2	ENSG00000247516	lncRNA	3370	GACCGGGTAGCGCAGCCCCTCCGCGCACGCGTAACACGAGGAGACACCGCCCACACGCCAGACGCGCTGTGATTGGCCCCAGCTACCCTCGGACCGAGATTCCTATTGGTCCCAGGTGTCGAGCATGCGCACTTTGGTCGTGGGCGCGTGTGTGGAATGGGAGGAGGTCGCGCTGTCCATGGGCGTCCTTGGCCTGCGCCACCCAGAGATGATAAATAGCCAAAGACGTCAATGGCACCCATGGACATAGTAAGCATAGTAGGAGCTGAAAAACTAGAAGCAATGACAATGTCAACTATTTTGAGCAAAAAGAAGCAGTGTCTTCGGAACATTTGATCATAAAACCAGAAATTAAAGGATGAGAAAAACATTTTTCTGAAGCTTATACTTTCACATTTC…	1.54299	-0.0317089	-0.929734	-0.358135	0.830635	0.50794	0.510416	0.316002	0.0357342			0.866733		-1.28213
529	ENST00000484933.6	ENSG00000267272	lncRNA	3368	ACGCAAGGTCAGGCGTCCTGCTGGCGCCCTCTCGCCACCCTGCCCTCCCGTCAGAAGCCCGGCTCCTCGCCGGGGAAGGCCGGATGCTGGCCCGCCGGGACCTGGGACTTGTGCCACATGGAGTGTCGGGAGTCTCCATTGCCGCGAGTTCTACACCACAGGGCCAGGCTGTTTGCTCCCCATCGGTCGCTGCCCCCAGCACCCTGTTGTTATTAAGGACTCATTTGCTTGGAGCGGCATCATTACAAGGGTGTGGGGCTCCTTGGCTCCACTGGGGTCTCCGTTCCCTTCTCCCGGTCCCCCCTCCAGGTCGCGGCTCCTTTGTCCAGGACTACGCAGGGGCTTGACCCCAGGGCGCTGGTTTAGGCCGGATCTGGGGTCCCTTGTCACTCCCAGGCT…	0.142019	-2.17659			-1.17247		-4.9542		-1.45066			-2.1375		-2.78136	-1.88264
530	ENST00000671073.2	ENSG00000235706	lncRNA	3364	AGGAGCAGGGAGACAGCGGGCGCGCGCGCGGAGGCCGGAGAGGCGTTTGCGGCCCAGCGCCTGGACTGGACCTTGGCGTTGGGCCGCAGTTGCCCGGAGTTTTTGGGGCCCCCGGGAACCCGCGCGCCGAGGCCGGCTAAGTTTGGCAGACTCTCTGAGCTCTCGGAATTCGACTGCCTCCATTGTTGCTCCTTCTGGCACCCACAGACCGTAACGTGGCCGTAATTGTTTCCCGGAGAGCTTAGCTTCCCTCTGAGCACCTCCCTCCCCTTTTTAAAGTACCTTCCCACTCGCCTGCGTTTCCTCGCGTTAGTGGTGCAGGGGCCTCCGCATTTGGGGAAATAACAAACACCCACTTCCGCCCCCCACCCCAACCGGGATCCCCAGATAATGAGAAAT…	-1.33593	-0.773379	-3.68312	-1.74661		-2.31651	-2.62464	-2.89819		-3.93382		-3.5479	-0.983502
531	ENST00000619092.1	ENSG00000276248	lncRNA	3362	CATTCTGGTGTTCTTCTTTCCCTTCTGATGTTCCCATCTATCTTCTGTAATCATTTCCTCTCTGTGTAGAGAACTTTCTTTGGTCATTCTTTCATGGTTAATCTGCTGGCCACAAATTCTCTAAGTTTTTCTTCGTCTGGGAATGGCCTTTGTCCCCGCGTCACTCCGAGGGCATCTCACGGGATGTGGATTTCCAGGTGGTGGCTCTCCTCATCCAGTGCCTGGGAAGCGCGTGTCCCTGCCCCCGGCTTCTGTGTTCCAGCTATGAAACCTGCTGCTGTTTAGACTTGTGCTTCTCTCGAAGGAATGAGGGGTTTCTCTCTGGCAGCTTTCAAGGTTTTTTTCTCTGTCTTTAGTTTTCAGAAATTGTATTACCATACATCCTGGAGCAGATTTCTC…	-2.14975	0.30841	-3.55459	-1.87787	-1.28071	-2.65951	-3.4842		-2.39961			-1.48427	-1.9312
532	ENST00000565433.1	ENSG00000260401	lncRNA	3361	TAATCTTGCAGCACCTCAGTTTTCCCATTTCTAAAGTGTGCTGCTACCTTCCATGCAGGGCGTTGAGGGGCTTCCCTACGTTATTACGCACAAAGTCCTCCTCACAGTGCCTGGTGTGTGGTCAGCATTTATATGCCTGGCACCAGGCCGGGGGCTATGGAGGCAAATCAGCTGGGCCCTGCCCTCACAGAGTTGACATCACTTAGTACGTAACCACATTGGGATACATGTTTTGAAGGAGAGGACAGTGTGTCTGGCCAGTGAGCAACAGTGGGCCATACGTCTCCAGGGAACCCCCGTGGGGTGTGGGAGGAGGGAAGCAGGTCTGTCCTGGGGGAATGTGTGGGACCACCTCTGCCCTGCTTGGCAGTAGGTGGATTTCAGGACCATGGGCCTGTG…	-0.727084	-0.567041		-0.415038		0.314381	-0.992631		-0.92083
533	ENST00000416046.2	ENSG00000232633	lncRNA	3361	AAGCCAGCTGCCCTGTCATGACGGTATGCATGCAGCCCCATGGAGAGGCCCACATCATGAGGAACTAACCAAGCACTAACTTGCCTGGTGTTTCAATAGGCCACTTTGGAGGCAGATTCTCCAGCCTTGGTCAGGCCTTCAGATGACTGCAGCCCTGGCTGATGACTTGACTGCCACCTCATGAGAGACCTTGAGCCAGAACCACCCAGCCAAGCCACTCCTGGATTCCTGATCCACAGAAACTAGGTGAAACGTCAAGAATGACTAAAAGCCAACATTCAAGAAGACAGCATCTGCAAACAAGTGTTGATCCCAAGTGTAATCCTAGGGAACCCGACTTAAGGCCTCCCCATCTGAAGAACACAATCTCAAGGAAGAATTTAAGGGGAAACCTGTCTA…		-2.0													1.0
534	ENST00000663130.1	ENSG00000255240	lncRNA	3360	ATTCTCTTAGGAGGCTGCATTTGTGGCGCTAAAAAAAGGGATGGGCGTGGGAGATTCCAGGACTTGTGCTCGCTGAAGATACAACTGTTAGTCCAAGGGGTGACCCTGGAGATCATTACCAAAATTTAAAAATTTCACCACTGGGCACACATGTTACCCTTCTCGTGATGGCATGGCAAAGCTTGATTTGCAAGAGTTTCTTTTGGATTGTCCCCAATGATTCCCTTTAAAAATAGGAGCTCCTTCAAGCTCCTGTATCAGCAGTGCTTGCACCTCATAGGTGATGATCATGAGGGGGACAAGGAGCCTCTAGACTTAAGAGACAAGTTGCCAGCATTCTCCAGATGGAGTGTTTCCCTCCGCAGCACCCCCTGCTGGTCAGTTTGACAAGCAGGTGAA…		-0.623695
535	ENST00000608028.1	ENSG00000273374	lncRNA	3360	TGATACTGAAGAGTAGGGCATTGCTATAAAGATACCTGAAAATGTGAAATCAGCTTTGGAACTGGGTAACAGGCAGAGGTTTGAACAATTTGGTGGGCTCAGAAGAAGACAGGAAGATGAGGGAAAATTTGGAAATTCTCAGAGACTTGTTAAACTGTTATGACCAAAATGCTGTTAATGATATGGACAATGAGGTCCAGGGTAATGAGATCTCAGATGAAAGTGAGGAACTTATTGGGAACTGGAGCAAAGGTTACTTTTGTTATGTGTTAGCAAAGAACCTGGTGGCATTGTACCCCTGCCCTAGGAATCTATGGAACTTTGAACTTGAGAGTGATGATTTGGGGTATCTGGCAGAAGAAATTTCTAAGCACCAATGTGTTGAAGATGTGGCCTGGC…		0.0780025			-4.43296		-4.90689				-2.08791		-3.1062
536	ENST00000618256.1	ENSG00000275367	lncRNA	3358	AAATAGAAGTTCCAGCTACAGATGGGCAGACACATGCCCTCTCAATTCCTGATGGACCTCCTAGTGCCTCCTGGACCTAAGGGGCCTCCCTCAATGTTTCAAGATGCCACCAAGGCAGGGATCAGCTCGTGCATTCCTGAGAACATCCACGATGAAGTGAGGCTCTGGAAAAATGCAAGAGTTTCCACATAATCCCAAAAAACCCTAAAGGTGAACTGGATGCCACAGAAAGAGGAGTGGTCTTTGTCACAACAAAATCAACAAAATTATTTCGAAGTCAATTAGGAAACTCAGAAATCACTCTTGCTGCCATTAAGAGGAAGAATAGGAGCCTGTGAATGGCATCCCTGGCCTACCTGAGACTCCACAGATATTTCTATGTGGCTTCAGACACCAGAA…		-3.10434					-4.26679					-3.30914
537	ENST00000548760.2	ENSG00000257167	lncRNA	3357	CGGCGTCGACTGCGTGCAAAACAACCGCCGCCAACGCAACTCCACACCTCCCAGACCCACACGTCAAAGAACGCGAACCCCGCGGCCCCAACTTCTGGCCTCTCCGCTCCGGCGCCTGCAGCCCCGCGGGGAAGGGGCGACGCGAGGGGGCGCAGGGACAGCCCCGCACCTGGGAGGCCCGAGGGGGCGCCCGGGAGGGAGGGGCTGCAAACGGCGGCGAGCGCGCGCGGCAACCGCCAAACGCCCGCCTTTGTAGCCCCGGCCCCGCGTCCTTACCCTGCCGACGGCTGCTCGGCTCCGGCCCGCGGCGGCGGCCCCAGAGCCGAGGACCGGGGTGGGCTCGCGCTCTTCGTCACTGGAGAAGTCCGGGGGCCCCTTGCTGTTGGTGCCGGCGGGGAG…	0.233199	0.41366	-0.643509	0.051715	1.02367	0.515589	0.83621	-0.481949	-0.662965		0.888005	0.508464	0.0696892	0.408465
538	ENST00000659928.1	ENSG00000226686	lncRNA	3355	GGGTCTGCAGATGCCATCCAGGCGCACGGCGGGTATAGTGGTTCCGCAACCTTGGGATGTTCGGCTGAGCGCCTGCCTAACATGGGAGCGCCTGCCTAACCCTCCTGACTGGAGGGTCAGCGGCGGGGAGTCCTGGCCTTCAATCGGCCATCGCCACGGCAGAAACTGGGGCCCGGGCTGCGTCCAGGCCCTTCCCCGTCCGTCCACAGGTCTCATGGGCGCCCGGACTGGGGCTGATGTAGTTTCCCGACCTCTGACACATAGGATCTGGAGATTAAAGCTGCTCTGCTAATAATTAGGTTCCCACCTCTCAAGATCATTAGGAGCTTCTTTTCCAATTCCTCTGTTTTGCATGCATTGGAAGGCCCCTGGATCCTCCTGGAATCCCTGATCCCTGTT…		-2.64386					-3.05889					-0.226276
539	ENST00000558671.1	ENSG00000259690	lncRNA	3355	GGGCCCACAGCTCCAAGGTCTTTGCAGCCACTCCATTCGCCCTGCAGGCCTGGCTGGCTGAGTACAGGCATGAGTGGCCCCTGCTGCTGGAGCGTTTTGGTGCTGCCATTGCTCTCCTGGCAGCAGCTTTCCTCTGCAGGGCTCCCAAGCACAAGGCCATCCGGAGCCCTGCTGCAGCTCCTTCTTTTCATCATTCTGCGCTTACAGACACACAGAGCGAGATGAAGGAGAGCTGTACAGTCCCTGCCGGAGTGACTGATGTGCGGGAGGGCAAAGAGAGGGGAGCAGCAGCTCACTGTGAGCACTCAGTGAGGGAGGCCTCCCTTTGTAGGCTGGCGAATGCAATGTCGGAGGGGAAGAAGGGAAATGCTGTGTGTGTGTGTGTGTGTGTGTGTGTGT…		-2.41504
540	ENST00000561241.1	ENSG00000259498	lncRNA	3354	AACTTTTTCCAAGACTTGGTAACAAAGCATTATCTATCTGTATGAGAGAAAAGGGGAGGAGGACTGCTGAAAAAAGGGACGGGTTAAGGGTTTTGCACTATAGTTTAGCTCTTCCAGCAGAACGCGGCGCTGTCAAGCTGTCAATGTCTGTCTACCGCCTCGGAGACACAGGCCGCCGGGAAACCACAGGGTCGACGGGAACGGCGGAGTGTAGCATCCCCGGGCCCCAAGTCCACAGTGCCTCTCCCACTTGACCTGTCGGCGCCCCTTCTCAAAGTACGGATCTCCAAGAGGAAGGACCTCCTCCCTCTCCACTCTCAGAGTAAAGCAAGCCAGCAGCGCAAAGTGCACCTCCCGGGGACGCACAGACACGACTGAAAGCCACCACCCCAGAAACAG…		-2.58496				-2.77259						-5.96963		-0.830075
541	ENST00000671127.1	ENSG00000258162	lncRNA	3351	GTATTCCATTTGCTTTCGGGAATATTTGGATGTTTTAGAACTAACATTCTGCTTTAATAATCCAAACACACTATAATTCCATCAATTTGAGTCTCTTAAAATGTTACACTGAAATGAATCTCTCTGAAGATGGACTTATTGATTTCTATATTCTTCCTCTAGCATCATGAAATTTGACCTCTTCAGCCGTGCATGGTTAACACTCCATCTATCTGAGTAAGTCCTGCCTTGAAGAATCGTGAGTGCAAACCAGTTTGAGAGAGAAGAGGAAAAATAAATGCCCTAATCCTGGACCTCATGTAAGAAGTTCAGGAACCACAAGACTCTGCGGAAGAGAGGAGCCATAGAGGAGCACTGAGCTGCTAGACATGTGAGTGAAGAAACCATCCTTGCTTGACA…							-2.25239
542	ENST00000635591.1	ENSG00000283122	lncRNA	3347	GGCCTCACTCTCCGGGCGGGTGCTGGACGGACGGACGGACGGGGCAGCCGTGCTCACAGCTCAGCAGCGCGGGGCCTTGGCGCGCGGGGCGCTTCCCCGGGTCGCCGTCATGGCCGCGGAGGTGGCACGCCCGAGCGGCCTCGCCTGAGCTCCGGGGGTCGTCGCCCCGCAGGGTAGGTGTTTGGGTGCTCGCGGCTGCGGCGGGCGGGCTGGGGGCAGCGGTGGCCGTGCATTGCCGCGCTGCGAGGACGGCGCTGGGTTCGCGGCCGCGAGGAGGGTGTGCCTTTGCCGCGCCGCCTACGTGCGGGTCCGGGCTCCGCGGGGCCGGGTGCGGGACCCCGCAGATCGTCACCCGCAACCCAGGCAGCCCCACCGCGAGTGCCGCCGGACCCCCTGGAC…	-0.956931		-2.67807	-2.58496	-1.48543		-3.54432					-2.61143			-3.30581
543	ENST00000521028.4	ENSG00000243766	lncRNA	3343	AGTGTGCCCTTTCCTTCTTGACTTTTTAGCAGTTCTGGGTAAATATTGATTTGCCCCCAGTTTACCTTCTCCCTGACTGGCCATTTGCAGACTCAGGAACTAGCCTCTGTAGGGACTTGATTTTTCTGTTACTTTCTGGCCGTTTCACCACCCCCCTTCCTCCCTCCAAGTGGCATTGTAAAACTCACAGTGACAAAGAGACAGAGTAGGGTTCTAGGCCCCTGTTCCTGGGGACTTGAAGGCGGTTTTACATACTGGTCAGACACGGCTGGAGGCCAAGGTCAAGTTGAAAGTTGCAGTCCAGCCAGCATGAGAACTGCCATGCGAGCGTAGAGACACAGGCAGCAGCAAAAGGCCCATTGCCCACATCCCCTCACTCTTAATTTTCTCTCTCTTTTT…	-0.811928						-1.9542
544	ENST00000674627.1	ENSG00000204055	lncRNA	3339	TTGCTCAGAATTTCACAAGACCCATTCCTCACCCCACAGAGGGACTCGGGAGAGCGGAACGTCGGGCTTCCCGGGTCTGACAACTGATTGGAATCGGCTTCCCAGGTCCGGCGCCCTCCTGAGCTGCGCCCCCGGCGCGCCCCGGCGGCCAGGGCGCCCTGCCTCGCCCCCGGCTGCCCGGCACCTCCTCCGGGCAGCAGCCCTCCCTCACGTGGTAGGCTCCTCGCTAAACACCACTGCAATCACTACAATAAAAAGAAAAAAAGGAGTAGGAGAAACACAAAGCATACTTAAATAGGCGCTTTTTCTCTCTGCAAAAATAAAGTCCAAGATTTTAGATTTCTTTTTTTTTTATTTTACAATTTATAAAACATCAGCCGCCTGCCCCCGCTCGCCCCC…		-0.70941				-0.263034	-0.847997		-0.0824622			-2.1964		1.91254
545	ENST00000612267.1	ENSG00000273840	lncRNA	3336	AGGAGGCTTGGAGTACCCATAATACAGTGAGCCCACCCTCGTGGTCCCCAGACATTTCAGGAGGTCGGGAAATTTTTAAACCCAGGCAGCTTCCTGGCAGTGCCATTTGGAGCATCAAAGTGGGCCATGGGTCTGGATTTCCAAGAAAGCGGAGACCTCGAGGTGCAGGACTGTCGGGGCGAGGTGGCCGAGGCAGGTCAAAGCTGAAAAGTGGAATCGGAGCTGTTGTATTGCCTGGGGTGTCTACTGCAGATATTTCATCAAATAAGGATGATGAAGAAAACTCTATGCACACTACGGTTGTGTTGTTTTCTAGCAGTGACAAGTTCACTTTGAATCAGGATATGTGTGTAGTTTGTGGCAGTTTTGGCCAAGGAGCAGAAGGAAGACTACTTGCCT…					-1.30666		-2.70771
546	ENST00000599320.2	ENSG00000269486	lncRNA	3336	TTTACTATCCCCTTAGCTGAGCAAGACTGTGAACAGTTTGCATTTACAATTCCTGCAGTAAACAACCTGCAGCCTGCTAAGCGTTTTCACTGGAAAGTATTGCCACAAGGCATGTTAAACAGCCCAACAATTTGCCAGACTTATGTAGGGCAAGCAATTGAACCTACTCGTTAAAAGTTTTCACAGTGTTACATTATTCATTATATGGATGATATACTTTGTGCTGCCCCCACTCGAGAAGTATTACTCCAATGTTATGATCACTTACAAAATTCGATTTCTTGCGCTGGTTTAATTATAGCTCCTGACAAAATTCAGACTACTACTCCTTACTCCTACTTGGGGACCTTAGTAAATGACACTACCATTGTGCCACAGAAAGCAACCATACATAGGAAT…	-1.84072	-2.32193	-3.70044	-5.16993			-4.75489		-4.41504			-3.654	-3.85798
547	ENST00000705516.1	ENSG00000259802	lncRNA	3335	ACTGTCGGTCGGCGGCTAAGGAGGGGAGGCACCTGCATCTGGGGCGCGGCGAATCCTCGCGTGCGCCAGGCCGCCTGGGGTAGTCGCCGAGACTGCGCCGGCCAGCGGGGCCGAAACCTAATCAGGAGCTGAGCTTTGATGGCGGCTTCTGGAGGGACAAAGAAGGCGCAGAGCGGTGGGAGGAGGCTGCGAGAACCTAGCTCCCGCCCCAGCCGACGTGCGAGACAAAGGCCCCGGCGCGGGGCTCTTCGGAAGGCCGGGAGGTTCCTGTGACAATGCGAGTCTGCGCCCCACGCTCCCGCACCGTGATGCCGAGGCCAAATGGCTAGAGTGGGCCCAGGCATCAGCATTTCTGTTTGGCAGCCGGGCAGTTGTGGTGCACGTTTTGAGGAACTACTA…	0.671767	-0.243043	-1.30832	1.37346	2.05011	0.252542	0.853888		1.68806	0.395929		0.52621	0.0608822	-0.578862
548	ENST00000652787.1	ENSG00000267106	lncRNA	3334	GGTTCAGGTGGCCGGTCGGGCTGGAAGGGCGGGGATGAGGGATGGGACGCATCCCCGGGGGATGCTCCTCCAAAGCTTTTATCGGGCGAGCGCAGTGGCTCACGCCTGTAATTCCTGCACTTTGGGAGGCTAAGGGTCTCACTCTATTGTCTAGGCTCGAATGCAGTGACGTGATCATGGATCACTGCAGTCCTCAACTTACTGGGCTCAGGTAATCCTCCCACCTCAACCTCCCAGGTAGCAGAGATTACAGGTGCATGCCACCACCATCCTTGGCTGAATTAAAAAAAATTTTTTTGTAAAGACCATATTTCACCATATGCCCAGGCTGGTCCTGAAGTCCTAATCTCAAGGAATCCCCTGGCCTCAGCCTCCCGAAGTGCTGGGATTACAGGTGTG…		-0.178626		1.56266	0.971662	1.87381	0.745854		1.94376	3.27019	0.637034	0.758758	1.10806	1.33645
549	ENST00000517675.1	ENSG00000253230	lncRNA	3334	AATGGGGCTGGCTGAGCACCGTGGGTCGGCGAGGGCCCGCCAAGGAAGGAGCGACCGACCGAGCCAGGCGCCCTCCGCAGACCTCCGCGCAGCGGCCGCGGGCGCGAGGGGAGGGGTCTGGAGCTCCCTCCGGCTGCCTGTCCCGCACCGGAGCCCGTGGGGTGGGGAGGTGTGCAGCCTGTGACAGACAGGGGCTTAGAGATGCAAACAGACTCAGGGAGAGAAACAGAAGCTGATTCTGTGACAGAAGCAGATCTGTGCAGCACAGATGCGGTGTGCGTGGGGAGGGGGTCGCCTGGGAGCGCATTGCGGAGTGCTTGTGTGTGCAGATTTTTCTCTGGGCTCAGGACTCATTGTATGTGGGTCAACACCTTCCTCCGTGACTGTGTTTTTGTTCTG…		-2.34584									-3.49552
550	ENST00000586421.1	ENSG00000267270	lncRNA	3333	TTTCCATGGCAACACCCTGATGGCCGAAAGTTACTACCCTTATTCCAGAAATCTCTGCATAATCTGTCGGTTTGCATATAATTAACAGTGGCTATAAATGTGAGTGCAGCCCTGTCCTGTCCTCAGCTGCTGCCCTGGGCGCACTGCCTTGCGGGTCACTGTGGCTGCTCCTGTGCTTCAGCGGGACTAGAAGCTGCCGCCCACGGGCAGCGGGGAAGAAATCTGGGCAAAGCCATGAGCCCTCCGAGGCTGAGCTCCAGTTTAGGGGCTCACCTGCCTTGCATCGTTCCGAGTCCTGTACTGGACTGCATCAGGCCGCGTCTCCTCAGGAAATGGGATCTTGGTTCCTGGCCAGCACCCGGCCTCTCTGCACCTCATAGACACTGCAAATCCTTACTC…	-0.342888	-2.0368		-3.1617		-2.26222	-5.01681		-2.57347		-0.380457	-1.19126		-4.62334	-1.70571
551	ENST00000652470.1	ENSG00000223715	lncRNA	3331	CTTCTTATTTTGAGATATGTCCCACCAATACCTAGTTCATGGAGAGTTTTTAACATGAGGGGATGTTGAATTTTATCAAAGGCCTTTTCTGTGCCTATTGAGATAATCATGTGGTTTTTGTCATTAGTTCTGTTTATGTGATGGATTACATTTATTGATTTGTGTATGTTGGACCAGCCCTGCATCTCACAGATGAAGCTGACTTGATCATGATGACTGCCTTTTCACTTAACTGTGTCCTCATATGGAAGAGAGGAGAAAAGAGGAGAGGAGGGGAGAGTTTTCTTCTTCATGCACAGACAGGCACCAATTTGAAGCTTAATGACAGCAGAAACAGAGAACAACTACTAACTAAGAGTATTTTTAATACAGTGCTGAAGAGCCAGCTGAACTGGCTTT…		0.736966
552	ENST00000605849.1	ENSG00000271474	lncRNA	3329	GGGAGGCGCAAGGCGGCCACCTCCGCCGCTCCCCCCAGCAGCAGGAGCAGCCGCAGCTCCGCCGCACGCCGAAGTCTGGACTGCTCTCCGGGTCCCCTCGCCTGTGAGGAACACACACAGACACCGGGGGTGGGGGTGGGGGTGGGGGTTGAAGTGGGGGGAGTTGGAGGAGGAGGGAACGGAGGGAGGAAGCTTGGGCACCGTCAGGCGCTCTGGTCTCCAATCTCAGTGTTCTCACGCCGGCGGAGAGATGTCCCGGCTGTCGCTGCTGGGTGGCCAAGGAGGTTCACATCCTAGAGTAGGGCGCACGGGTGCGCGAAGGCGCTCGCCAAGGAGGCGTAGAGGGCGCAGCACAACTCCTCTGGGGGGTAACCGGGGGCGGGAGCACGCCCGCCCGCC…		0.736966				-0.736966	0.485427				0.221062	-0.335603	-0.932886
553	ENST00000670220.1	ENSG00000254427	lncRNA	3326	CCCCTCTGTTGCCCTAGCGCCCCTTGGAAGCCAAGAATATGAGGAAGTCTTCTTCCTTCGCGCCTTCTTCTTCCTTACGCTCCAGGGCAGCCTGACAGAGCCGCTCGAAGGCTCTGCTGGCCGCGGCTAGCCGGTTTACCCATTCCACTGGACCCAGCCACCACCCACTCCTGCTGTCTGGTAAACTTTCCTCCTGTTTCTGGGGCCATGTCTGGCATGAAGAGTTTTTACTGAATAGTTTTCATTGATCGCAGGCCAGTTCTCTCTTCTCACCCCTTTATTGAAGTGACAGTGAAAATCTAAGTGAGAAAGCACTGTTACAGGGGCTGAAAAGGCTACAGGAGACCAGAGCCATTGACTTTTATTTTTAAAATGAAGATCTCTTTTACTTGAAGGAAC…		-0.64689				2.71272	-0.514573
554	ENST00000499137.6	ENSG00000246985	lncRNA	3325	AATTTGGGAACGAGATGCCCGGGGATGCAACCAGCCCCGCGCTCGGAGGCGGCGGTCGGAGTTCCGTGCGCAGAGGGCACACAAAAGCCTCGAGGATCATTGCCTCGACCCCATCCCCCACCGCGCGGCGACGCCCCCTACGGGCTGGGACACCTCCACTCTCGGACTGCTGCCGGGTTTCCCTCCGGCTGCGACCCTGGAGGATTTGATGGAAATGCTACAAGAGAAGCAGGCTCTCCCCTTCTGAAATGATGAGTGATAATGACCATACAGGTCAACTTTTCCACCACTTGGAGGGAGCCTGTCAAAGAACAAAGGCAACAGAGAAGAGAGCAGAGCTGAGGTTGGGTGAGAGGGAGAAATTCCTGAGTGCTTGAATCCCACATGCCGGAAGCCGCA…		-0.593375			-1.08049		-1.5975	-0.752073	-0.498027			-1.30688		-0.85676
555	ENST00000620532.1	ENSG00000276449	lncRNA	3323	AGTACACTTCCAACCACTTTCCTTAACAGGCTGTCAAACTCTGGGTCAATATATATCAGCCCCAGTCACCCCAGGAGCAGGTATCAGACATCTGGGGACAACTCCTATGCCCTGAAATGTGTAAAATTACTCAAATTGGCCAAGTATAGAAAGCCCAGAAAATCTAGCTAACCCGAATCCACTTGCCACACACAAGCTGCCTCCTACAACTCCAGTTTGCTGTATTACTATCTATATTCCTTCACAACTCCGGTGCAGCCCTGAATCATGTCCTCTGGTTCTGAGTTGTAAGTTACAACATGCTCCACCTTTCATCTATCTGTCATGTCATGTCCTGACATCAAGAAAACTTCTAAATCTTAAAACTACATACCCAGAAGGGTATCATGAGTGCAGCGA…	-1.848	-0.371094	-1.77138	-2.77761	-2.07039	-2.89812	-3.52356				0.0	-2.53605	-0.791413	-1.08489
556	ENST00000657642.1	ENSG00000231133	lncRNA	3323	GGGGAGGCCGGTCTCCTCGCGAGGGCCTGGGCCGCTCTGGGCGCTCGGCCCGCGTGTCGGGGGCTCCCCGGGGCGCCCTGGGCTCCTGCTGCTGTTTCTTCCTGGCCGGCCTTGAGGTGCGGAGCCCCCGGGCTCTGCTGAGGGCCTCCCGGCCCCGTGGCCTCGGTGACCTCGGTTCAGGCGTCCGTGACCGTCTCGCCTGGTGGCTCCGCGCCGCTGACCTCGGCACGCCGCGGGCCTTCCTCCTCTTGCGGACCGGAGGGAGAGCCGGGCGCAGAGACCGAGGCACAGTCGCGCGGCGCGGCGTTCCGCGTGACCCTGCGGTTAAAACCCGCGCGCTGCAGCATCGCGGAAAACGGGATTCGCCTCATTTGAAACTTGAGGAAAATCTCTAAACAC…			1.02425									0.788496
557	ENST00000599109.5	ENSG00000268230	lncRNA	3322	ATTCCACGCGGCTCGAGCCCGCGTGCGGGCCTCTTTCAGGCCGCTCCTAGTGGACGCAGAGGCGGGCCGAGGACGCTGCAGAGAAAGTACCCTGGGCCATGCAGCTGCACTCCCCTCCCAGGAAAGGGGCAGGATGGCTGCCCAGATGAGTGAGGCATCAGCCCTGGCCCCCCAGGTCTTCCCGAGTCCACTGGAACTGATGGTGCCAGCCCCCAGGCCCCAAGAGGAGCTGGTCCCCAGGACAGAGGAGGGAGAGGAGCAAGAGGCTCCCCTGGGCCCCTTCCAGGCCCCACCTCCAGGGATCTGGGCTGCACAGCCACCCCATGCCTTGGACCACCTGGTCTGACCTGCACAGAGGCCTGGTGTGGACATTGCCTGGGTAACAGCCACTGAGATCCT…		-1.58496	-3.93231	-4.63528			-4.20294					-6.35168	-2.73697
558	ENST00000650606.1	ENSG00000185332	lncRNA	3321	ACACTGCGTCCCCATCAGCTCAAAGAATACGCATGGGGACAAGCCTGGGGGGCCGTCTGAGAGTCCCCCAACCCTGGATCCCCACGGCAGCCCCCACTGTTGGGTTTTTCAGTGGCTGGTGTGCCCTGGGCTGGTCACCTCTGCATTTTGCTCTGCTGGGAGTTTGCTCCTGGCCCTCCAACAGCGCCTCCTCTGTGAGGAGGAACTCCTGTTCCCGTGGCTCTGCTGGCTCTGGAGGCTGGAGTTCCCGTGCTGGGCCCTCCTGGGCGGGTTCTCTCTTGCTGCCGCCAGTACCCTGCCCCTCTCGTCCTCCTGGGTAGCCTGGGAGGAATGGCAGAAGAAAGCAGTGAAGCCAGGTAGCAGTAGCCCGGCCACCCCACCAGGCTCTGCTGTAGGCTG…	-0.527247	0.63743					-1.07211							0.415038
559	ENST00000591866.2	ENSG00000267666	lncRNA	3319	AGTGCTTCCCTACCTCATCGCCGTCTCCCCTCACGGTACTTCAGCCCACTGTCCCCACCGTTCCTGGGGCTCGCCAGGCGCCCTCTCCCCCGCCCGCTGCCCGGTGCAGCGCTCTCCCGACGCCCGCGTGGCTTTCTTCCAGGTCTTTGCTCAAATGTCAGCTTACAAGGTCTTCTCTGCTGCCCTCCTGCTCCGTGGCACTGATTCCCTCCCGATGCACTGTCAGGTCAGCTGCGCAGCAAAGGGATTTTTGGACCCGCAGCAGCGCCTGACACACAGCAGGCATTCCCTCAGCGCTGCGGAATACAGGCAGACCCGGGGCTCAGGGCGCTGTCTGGGCCTCACTGGGACCCGTGGGGTCAGACAGAGGCTGAGGTCTGTGGGTTGTGGCCTTGTTTC…	-0.353637	-1.0		-2.11548	-0.192645		-0.947533		-0.234465			-1.02106			-2.16992
560	ENST00000653822.1	ENSG00000227392	lncRNA	3318	AGGACAGGAGGAGCCGCAGAGCTCGTAATTGCTGCGGGGAGGACAGGCCAGCTCTGGAAGAAAACAGGTGGACCTGGGTCCCATTAACCTGGACAGACACCTCCAAGATGAGCATGAGGGGGCTGCTGGATCTGTTCTCCTTTCACAGCTGTATCCTGAAGAATGGCAGTGAGCCGGAAGAGCCACAGGATTCGGCAAAGACGGACACACAGGCAACACAAAAAGGATGTTCTGGGTCACCTGGTGTGCCTGCCAAGTTGTTGGATATATTTAGAAGTGTGAAAATCCCAGGAAAAAAAAAGCGAGGGTGAGAGGAAGAACCTCCTTCCATGCTGTGTGGTTCAGAGGACTTCAGCGCCTCCAGTGGGACAGGAAGCATCTGCATCCTGGGGTTCCCCC…		-0.678072
561	ENST00000606930.1	ENSG00000271795	lncRNA	3317	AGGAAATGAGCCATGGGTGAGCAAGCATTACCACCTGAGCTCCGCCTTCTGTCAGATCACTGGGGGCATTAGATTCTCACTGGAGCACAAACCCTGTTGTGAACTGTGCATGTAAGGGATCTAGTTTGCATGCTCCTTATAAGGAGCATATATCTAATGCCCGATCTGTCACTGTCTCCCATCACCTCCAGATGGGACTGTCTAGTTGCAGGAAAACAAGCTCAGGGCTCCCAACTGATTCTACGTTATGGTGAGTTGTATAATTACTTCATTATATATTACAATGTAATAATAATAGAAATAAAGTGTGCAATAAATGTCATGTGCTTGAATCATCCTGAAACCATCTCCCGTTTCTCCTGCCTGGTCCGTGGAAAAAGTGTCTTCCATGAAACCGGT…		-3.36257	-2.848	-3.90689			-6.2384							-3.20945
562	ENST00000623717.1	ENSG00000279954	lncRNA	3316	ATGGAAATGTGTGGAAAATGGAAGAACCAAAACAACTTTGTTTATTTATTCATTCATTTATTTATTTTTTTGAGACAGAGTTTCGCTCTTGTTGCCCAGGCTGGAGTGCAATGGTGTGATCTCAGCTCACTGCAACCTCCACCCCGCAGGTTCAAGCAATTCTCCTGCCTCAGCCCCCCAAGTAGCTGGGATTACGGGCGCCCACCACCACACCTGGCTAATTTTGTAGTATTAGTAGAGACAGGGTTTCTGCATGTTGGTCAGATTGTTCTTGAACTCCTGACCTCAGGTGATCCACCCGCCTCGGCCTCCCTAAGTGCTGGGATTACAGGCGTTAGCCACCGCGCCCGGCTGACTATGGTTTTTAAAAGTAAAATCCTTCAGACCTTCCTGGGGGCA…		-4.64386
563	ENST00000450728.1	ENSG00000225953	lncRNA	3314	ACTTGAAACATTCTGAGTGTGCCTGCAGTAGGGTCTCAGAGGAGTTGCTCTGAAAGCTGTTGAGAGCAGCCACCTTTGCTGTCACTGAGAGCTTGGCAGGGTCAGCTCTGGTGGGCCGTTTGCACCCAGGCTCTGATGGCACCAGGATGGCTTCCTGCAACCCGGAACCTGATCCTGGCCCCCGGCAGAGCATAAGGGCCCGAGGCCAGGGACCTAGAGGCCGGACCAAGTTCGCGCGAGGTGTTCACAGCCTAGGCGCCCCGGGCTTGGCTTCGTACTCTGCAACAAGCCAAGCTCCCTTGCCACGAGTATATCAGCAACTTCAGAAATAAACACCAGCGAAACCCCTTCCCACATTAGCTTGTTGCTGTGCTACTGACACTGGGCTTAGTCGATGTT…								0.534336
564	ENST00000536898.5	ENSG00000205786	lncRNA	3312	ATCAGCTAGCAAGTATTCACAGGCACATCCAACCTCCATCCTTACATTCCACAAGGATTTGAGTGTCTGTTATAGGTATAAAAGCCTGCCGTTGGTGGAAAAGGAAAAGGTGGTCCAGTTAGACAAGATGCCACCGGCTTCTGAAACCAGACATCTTTGAAAACCCACCCATCTACCTGCAGGAAAAGGCAAGGGACCTGACCTCGCCTGGGCTCAGGGAAGAGGTTGCTGGGATCATAACCCCAGGAAGAGACGGGATGGAAGGAGAGCATGCAGGGAGCAGAGGACAGGCTACTCTCCAAGGAGGAGAGGGAAGAGGCCACAGAAATGGAAAAGGGGCCAGGACAAGTCAGTGGAGAGATGGTCAGGGCCTGGCGAGGAGGAGCAGGACAAAAGCGG…										-3.56488			0.385854
565	ENST00000473798.2	ENSG00000225880	lncRNA	3312	GCGCGACGTTTTTTGTTGACCCGGAAACGGATTATCCGGAGCCAAGGTCCGCTCGGGTGAGTGCCCTCCGCTTTTTGTGGCCAAACCCAGCCACGCAGTCCCCTCCCTGCGGCGTCCTCCACACCCGGGGTCTGCTGGTCTCCGCGGATGTCACAGGCTCGGCAACCGCCCTCCTGTCGGCGGGGAGTCCCGCGACGCCCGGAAATGCTCCGAAGCCTGTCGCTCAGCTGCCAGATCTGCGTCTGTGTCCGGTTCCGTCACTGAGGTCGCCCCTGTCCGGCCCTTCCACCCTAGTTCTCTTCACCGTCCGCCCATCCTATCGCGCGCGGCCTCAGGTCCCCATTCGGCATGTGGCTTGTCTTCCATCGTCCCCACCCTCGCCCCTCTTGGCCCCTCAGG…	-1.4431	-0.72316		-2.17076	-0.160736	-2.32193	-1.43232	-0.0740006	-5.00749	-3.01137		-3.93919	-1.84537	0.017671
566	ENST00000583400.7	ENSG00000175061	lncRNA	3310	TCCTTAAGGGCCTGGCGCACATAAGGTGTGACCTTTTCATTCCCGTTGTTATGGAGGGCCACATCTGCCAGAGCCTGGAGTCTGCGAAGGCCGGGACCCGGTTCCCCGGCCCACAGTGGGGGTGTGCAAACCCGAGAGAACTGGGTTGCAAATTCGTGAAGAATCAGCATCATGTTTGGCAGCTGAGTATTGGAGCCAGGAGCCTGCCATGAGGTTTTGAGAACAGAGTGCTGTTTTAGAGCTGGCAGCAGCATCTCAGCCCAAGAGAAGCCGATGCAGCCTCAGTGTTCCTTTGCCTTGGGGGTTTCTGAGTGGTGGGGTTGTAAGCAGATCCTGCCAGGCACCCAGAAGGAAACCTCATCAGGACTCCCTCAGAAAGGCCCTGAAGAATCCTGTGAC…	1.36149	1.21671	1.13464	1.69542	1.91713	1.79531	2.0509	-0.588486	2.1284	0.593992	1.39912	1.72809	1.33871	1.40919	1.19989
567	ENST00000669967.1	ENSG00000276462	lncRNA	3308	AGCATCGCAGGCTGTGTTCACCCAGCCTGTTAAATCGTTATTTATATCCTGAAAGGGAGAGGATGATATTACTCCCCGTAATAGACAGATATGACTCCCCATCGTAGAGCACGAGGTGTACACCCGCCCTGTGATTTTCTTCCTCATATTCAGAGACCGAGAGGTTGATGTCACTCCCAATATCGGAGGAAGTATACACCCCCGTGTGAGATGGTCCTTAATAATATTCCACGGCGGAGGGGGTGATATGACTACATACATGGCAGAAAGTGGAAACCTCCCAGGGATATTGTTCCCACGATCCTGGAGGGAAGAAGATGATGTTACTTTCAATATGACAGAAGGTGGATGAAGTGGTGGACTGCCCCTCCACACCTGTGGACACGCCCCCACTGATAT…		-4.39232											-3.26053
568	ENST00000531559.1	ENSG00000254486	lncRNA	3308	AAGTTTCCTGAGGCCTCCCTAGAAGCCAGTATGCTTCCTATACAGCCTGCAGAACCCTCAGGATTCTCACGGTGTGGCTGCTGCAGGGAAGTCAGATCACCTACGTGGAGGCCCAGGGGCCTGGCTCTGGAAACAGGAGGCAGAAGCTGCCAGTCTCTAGTCTTGGGCCTGGCAACTGGCATAGCATTACTTCCGCCCTATTCCATCGCTCAAGCAGTCACAGAACCCACCTGGCTTCAGCAGGAAGGGGCAAGGACCCCGCCTCCTAATGGGAGCAGTGGTGAAGAATTTACAGTCATCTTTAATCTGTCATACCCGCTGAGAAGAAATAGATTTTCTGCCACCTGAAAAGTTGAAAGTCACATGTGTTTTTCTCTTACATCATGGCTTTCCTGAGGT…												-0.584962
569	ENST00000431020.1	ENSG00000230923	lncRNA	3307	CTGGGACCTGTCCCCAGGGGAATTATTTCTAATACCCTTGATAAAATGTACAAAGCTAGGGTAGGAAGTAGCAAGGTGACAGCAGTGGTTAGGTGGAAAGTTTCTCTAAGAGAAAGAACTAATGAATTCGTTCAATTGAAGCTTTTTAAATATATTTATTCCTGTCACCTTTCAAGTCAGCAGCTTTTTCCAGGTGACATGGCAAAAGGGCCTGGCAAGTGCACAGGGTTAAGCCAAGGACTATCAATACTGCTCCCTAAAATATTTTCACCTCTGGTTTTGGGGATCTGCTTCTTCTCGGGGTCTCTCCTGCTGCTTTCCTGGTAATAGCACCTAAGAGACCCATGAAACAAATCCCCAGTTCAATACAAATTTATAGCTGAGTAAATATGAGCATAG…		-3.32193
570	ENST00000621095.1	ENSG00000275088	lncRNA	3306	TGGTCAGGAGGCCCCTGGCCTGCAGGCTTTGTGTCCGCCCCTCCCGGGAGCAGACTCCAGGCTGGTGTGGTGCCCGCTCAGGGCCATTCACCAGAGTTAAACATCTAGCCAGCAAGAGGGCGGGGGCCTCGGCTACGCTCCAGCTTCTGCCCTCCCCGGCCCTGCCCCAGTGGCTCTGTCCATCCGTCCTGGGCAGTGCTCAGCAGCCTCACTTCCTCTCTCTGTGGCCCCCTCCCCTGCACAGGACCCAGGGCACCCCGTCGGCTCCTCCGTCCCCATCTAATGCCACCTCACAGTCACTTGTTCATTCATTCGACACGCATTCATTAAGCGCCCTCTGTGGCTTGCCCAGGTCTCTGATCCCTCAGCTGTCATGTAGCTGTTCTCGGGACAAGCTTT…		-1.32193					-1.0
571	ENST00000472943.5	ENSG00000240875	lncRNA	3306	GCTGCCTGCTTCCGCCGCTTTAGTGCACGCTCGGGCTTCCTGGTGCGCCCGGAGCCTGCCTCGCGTGCCGACCCCGCCGCGTAATCCGGCGAGGCATCCCAGATTCCGCCCGGCTCCAGACGCCCTCCACCGACTTTAGTTCGAGCAGACTCATTTGGAAGCAGTGCATTTTTATCAGAGGGACTGAAAAGCCTTTCGAGAATCAGTCAAGAAAAAGGAATGCGCATGAGAGTCATGGTCACATCATGTGATTGTAGGGAAAGCCTAGGCTATCATGGAGGGAAGAGATTGGATAAATTATTTGAAAAGCAAGCCTGTGAATTGCTGTGGAGGAACAATAGCCTGTCTCTTATCTGGAGCCTTTCCAAGGAAAAGCAAAGGGGACCCTAGAAGGCTTCC…	0.429684	1.87447				0.470891	-0.617978		-0.205492				-0.602241
572	ENST00000631190.1	ENSG00000280798	lncRNA	3306	ATCAGTGAGATCAAACAAAACATACCCAATCAGTGAAGAAGCCAGGCCAGTCCCAAAAAGCCATTGGGGGGCCAGAAGACCCTCATCCATATACCACCAGATAACCAGAAAAACAAAAACACTGCACAGCTGCGGGATCACCACACTGGACTCAAATACCATAGCCCAATATTGGTATTTCCGAGCATGGATGTTTTTCCAGAGCTCTTCCAGGAACCGCCGGTCCACAAAGTTATCAGGAAAGGGCTGTTGCTCATACAAGACCCTCTGCCACTTTACCTCCTTGGTGTTTGTTACAGGTTGGGTACACATAATCCTTTCATTCAAACTCAGGCTAGTTTAATCATCCCTCTCACAGAGGTCCATGTGGTTCTTGTTGATGACATTTTGAAATGAGAC…		0.00769439		0.210897	0.0716229	-0.13691	-1.6486		-0.715816	0.127933	1.17397	-0.0729096	-0.565799	-0.052595
573	ENST00000502463.7	ENSG00000249375	lncRNA	3301	TCTTTCAGGTTGGCTGCAGAAGGTCCGAAGAAAGAGGAGTTACTGGAGGAAAAAGTGGTTCAGAGGTGACTATTCAACCGCATAAGAGATGGTGAAAATTAACCTATCACCACTGCTAATGAACATCACCCTATGGAGAACCGCCTTGCAGCATAAGTGCTGGATAATGATAATGTTCAGCATTTATTGAATGCTTGTCATGATTGTGCCAGACACTGTGGAGAAGTCAGGCACCATGTTATGAGGACACTCAAGCAACCCTGTAGAAAGTTCCATGTGGTGAGGAACTGATACCTCCAATCCATGGCCAGTACCAATTTACTTAGCATGTGAGTGCATCCTGGAAGTAGATCCTCTTGTCTCAGCCATGCCTGAAGCTGACTGCCATCTCATGGGAGG…							-1.38857
574	ENST00000507702.2	ENSG00000249673	lncRNA	3301	GCGGGTCGCTGCTTGGCTGTGGGTTAGCAGCACCCTGAGCGGAGCGGAAGAGCTGCCCGCCGCCGCGTAACCCCGAGGCCGAGACTCCTGGCCTGGCCTCCTTGGGCCCACGACGCCTGCCCCGCGGAGCGGACCCATGGGCCTGAGGTTTGTGTGCGGGGCCTCAGGCGAGCGCTGGCGCAGCCTGTCCCCCATCGTCTGCGCCCTGCGGGCCTGGCCCTCCCCGTGGAAGGACCGCGGGCTTCGGGGCCCCACGCTGGGGGGCTGACTCCTGCCACACACACAGCGGTGGCCGCGGGCCTGGGGCGGCAGCACAGCCATTCTGCTCGGGCTGCGTGAGCTGACCCCGCTCTCTGTGCACCTACTTTTGCTGCGTTTGGTGCTGAGCCTGAAGTCCCA…	0.0111513	-0.545846		0.159605	1.14919	0.475288	0.0267873	0.452073	0.25931	-0.722466	-0.200174	-0.81665	-0.797434		1.11653
575	ENST00000562127.1	ENSG00000260763	lncRNA	3300	TTCTTGTGCAAAATGTTTCAGCTCTGGTGACTGGAAGCCATTTCAATTGGCTACCATGTCAGTTTGACATACTTCTGTAATTGTGTTTTGTTTTTATCTATTTTATTTTACATACTTATTTTTAGTACCTCCTATTTCCTGGTGATGCAAGAGTCTTCCATATGCCCATCTTCTTCTCTCTTTCAATACTTGCTTGCTCAGTCCACAAATTAGCCATTTTTCTAAGGAGTCTGGTCCTTTTTATTAGAGAACGAAATTAGAATACAAGATCTGGGATCTGCACCTACTTGCTGGTACTGAAGTGGTGTTGTTTCTAGTCCCTCTGGGCTGTCACCATGAAGATACATGCATGTACACCAACGCATACATGTACACACATCTAAAACATCGCTACATACA…		-1.30666
576	ENST00000547799.5	ENSG00000257433	lncRNA	3299	TTTAGCCTGGGCTTGAGCGCGCGCAGAAGTCAGCTTCGTGACTTCCTTCTCAGGATGGAACCAGCTTGGTGGCTTGAGGCTTAGCTAAGGGAGCAGAAGACTAACCGTGGTCACTACACAGGCTCTCAAAATCCTTGCAGCAGTTCCCAAACTCTTGGCAGCGGGCATTGCAGTGACATTGGTGGTGCTTGTCAAAGGCTTCGTAGCAGCGGCCCTGGCAGGAGGAAAGGGGTTCTGAGTTGCAAATCAGAAACTTGAAGATGAAATGGCTACTACGCTGGGTATTGCCTTTATCTTGAATGCCAGCCTGATGGTCCAAGGTGAACAAGCCTTCCTGTGTTTTCTGAATGTGCAGTTCCCCCGCACTTTGCCTGCCACCATGTAAGATGTGTCTTTGCG…	1.22948	-0.14439	0.103241				0.305503		1.70044				-1.51645		0.77259
577	ENST00000664779.1	ENSG00000261008	lncRNA	3298	CTTTTTTTTTTTTTTTTTTTTTTTTGCGATGGAGTCTCGCTGTGTCACCCAGGCTGGAGTGCAGTGGTGTGATCTTGGCTCAGTGCAACCTCTGCCTCCCGGGTTCAAACGATTCTCCTGCCTGAGCCTCCTGAGCAACTGGGACTACAGGTGCCCGCCACCACGCCCAGGTATTTTTTTTTTTTGTATTTTTAGTAGAGACGGGGTTTCACCATGTCAGCCAGGATGGTCTCAATCTCCTGACCTCGTAATTCACCTGCCTAAGCCTCTCAACGTGTTGGGATTACAGGCGTGAGACACTGCACCCGGCCTGATGCATGATTTCTTTCCCCCGAACTCAGACATCAGATCAAGGTCACTGTTATCTTCCCAAGAACGTGTAAAGTGCCTGACATACAG…	-1.79898	-1.5422		-4.46328		-4.004	-4.38934		-1.07673	-4.64616		-2.16262	-2.79615	-2.96473
578	ENST00000668519.1	ENSG00000272622	lncRNA	3296	ACTGCGGCTACAGAGCCCCGAGTGGGAGGCCGGGGGGAGGCGGGGGCGCCGGAGCTGGGCTGCCTCTTACCTATCAGGAAATTAAAATTTTAAGGGCTAATTCCCCTTCATTCAAGAAATATTTACTGTGATGAAGACATGTTCCATGCAGAGGAAATGGCCAATGCAAAGAGCCCCTGACTGGAGGGCATTTGGCACATTCTAGGAGAGTGAGGAGGATTCTATGGGCCAGGAATTCAGACAGGGCACAGTGTTGATGGCTTGTCTGTGTCCTGGCTGGGATGGCTCAAATGGTTGTGGGACTATTTGACTTGAAAGGCTGGAGCCTGGAATCATTTGAAACATTGTTCACTCATGTGTCTGGCACCTGCGTTAGAATGACTGAAGGCTACATCAACT…	0.438884	1.16992					-2.93982					-3.03631
579	ENST00000654383.1	ENSG00000256925	lncRNA	3295	GTCACACTGCAGAGCGTATTTAAAGAGACACCTCGCTCCGCGCTCGCTCCCCAGCACCAGACCCTCGCCCGAAAACGCCGCCGGGCGGACTGCACGACCCTGTGTTATTCCCAAAGACAATCTCCATCCGTGGAGAAGCTGCAGGAACAGAAATATACACAAGAAAATGGATTTGGAAGGAATTTTCCATCCTTTATTTAACATTCTCAAGTCCAGATATGCCAGAACCGAGGTGCACCTGTCGTGAACCCGTCTGAGTGTGAGTCAGCAGGGCAGCCGCAGCCGGTGTAGACAGACAGGGCCTGTGGCTGTGCAGAAAGCGTCCCTGTCCCCCTACCCCAACCCTCCTGCATCCTGGGCCACAGAGCTGGGCATCCAGAGCCAAGGCGAGTGTGGAGG…		-3.80735
580	ENST00000440181.6	ENSG00000231160	lncRNA	3290	AGCCGCCACACTTTCCCAAGCCCGCAGGCGCCCCCCCCAACACCAGCGCTGCACCCCCGACCCATTCCCCGCGGCCCCCTCCAGGAGAAAAAATGAAACCAGACTGGCCGAGGAGGGGGGCGGCAGGGACCAGGGTGCGGAGCAGAGGTGAGGGAGACGGGACTTACTTTGCGAGGCGCGGTGCAGGGCGCCGCCGACGAGAAATAAAGGCCCCGATACGGGCTGCCTGGAGCCCCCCGAGCGCAGCAATGTCAGGGCTCCAGTCCGGGCGGCGTTGGCGGCCGCAGGGGACGGGGACGGGCGCGCGTGCGGCGGGCGCTCTCGCTGCGCTCCGGCTCGGGCCCCGGCTCCGCGCGGCTCCGCTCCTGGCTCCCCTCTGGCTCCTGGCACCAACTCCGG…	-2.72247	-0.785261		-3.72247			-3.23336		-4.67243		-0.98945	-2.91045	-2.88042
581	ENST00000439559.2	ENSG00000224914	lncRNA	3287	GTTTCAGGCAGCTGGAATAAAGAGAGACATCGGGGGAAAGCCGCGAGAAGGCCAGCGTCCCTGGCTGGGAGCAGAGCTAGCCGAGTAGGGCGCCCGGCTGTCAAACTGGCCGGCGCAGTGCACGCTGGGCCGCCCCGGAGCGGTCGCAGAGCCCGTCGGGAGTCGTAGTCCGGGACGGGCCCGCGGCATTGTCCGCGACGCAGCTCGGGATCCGGGTCGGGGTGTCGGCCGGGTTGCTGCCGGGCACCGTCGAGCGTTAGCCACCCAGCATTGAGCTGCCAGCGGCTGTTCTCCCTAAGCACCCTCGCTCACGTCGCCTCGCCTCGCCTCGCCTGACCGGCCGCAGCCTTGGATACCAGCCTTAAATCGAGCCGACTACGGCCCAGCCCCGCCCGCGGC…	-0.084213	-0.274033	-0.151244	-0.275341	0.338298	0.273159	0.740133	0.871844	-0.145726	0.515838	0.455724	-0.748743	-0.050405		0.152395
582	ENST00000438290.2	ENSG00000227640	lncRNA	3287	TCTTCTTGGCTCCGGGCAGGGTGCGCCGATGGGAAACCCCCAATCGGCTGGGTGATTTTTTTTTTTTGGAGGGGGGAGCTGTCCCCCGCAGCACCTGCCTCTCGAGTCTTCCTCTCCCGCTGCTGGACTGACGGGTGGGGCGAGGAAGGAGGGTGGATGAGGCTTGAGCAAGCGTTGGTCGCCCGGCCTCAGAGGAAGTTCTCCCGGCTCGCCGAGGAGCCGCGTCCGGCCGTCCCCTGGGCCATGCCGGCTCTGTTCGCTCCGAGCCCCTTCAGGCGCGCCTGCCGACTTAGGGCTCCCGGAGCTCGCCGGCCGCGGAGGGCAGCGCAGCCTCCACGCGGCGCCGCAGGCCTGGCACCGGCCGCGTCCCCGCCTCGCTCTTCTCGGCAGCCGCCTGGC…	1.21723	0.455004			1.23577		-1.0			-0.936435
583	ENST00000665045.1	ENSG00000166770	lncRNA	3285	GGCGGACAGCGGAAGGTCCGGGAGTGTCCGCCATAAAGTCGTTTGAGGTGACCGTTGCGTAATTGTGAGTCTGTGAGAGAAGATGTGAAGTATGGCCTCGTCCCGGTCATCTGGGCGTGCGGGTCCCGGGTTTTGATCGCGCGTTTGTGTAGAATAAAAGAAATGACAGCCACCATAGAGGAACTAGCCAAAGTTAATATTAGTCGGCCAGCCCAGAGTCCCTTCAGGAGTTCTGTGTGACTGGGAAAGGAAATCTGACAGCACCGGGCACGTGACAGTAGACTACAGGGAATTCAATAAGAGTTTGACTCTTCGTCAACAATAATCTGGCGCCCAAACGTGGGGCCTCAGAGAAGACTCAGGACCCCTAAGGAGTTGCCTGAAACCGGAGCTAAGGTA…		1.8235				1.86354			0.425222	-0.89466	0.628564	1.57807
584	ENST00000654917.2	ENSG00000253369	lncRNA	3282	AAGCATAATAAGAGGCGTGTTCCACCACTGTGGACGGGGTCCCTGGGCTTTCCCCTAGGGTCCCATCAGCTGCTTATGTTCTACCTTCTGACGGATCACAGGAGGAGCCTGCAGCGGAGGAGCCTCCTCCTCCTCAGCATCAGACCTAAAGGGAGTGTCCTGCCTGAAGGACCGGCTCAAGGTCGCACTAACAGCTCTTGCTAACTCCTGTTCCAGGCTGTTTATCTGGGCCTCCAAGTACCCTGCTTGCGCCTGGAGGTCTCTCACCCCCAGGTCCTGCTCAAAGCTGTGCACTTGGGCCCCCAGGCATGCGGCTTGCTCCGGAAGGTCCCTTACCTGTGGCACTGAGCATGTACTTCCTGCAGTGCAGTTAGAAATGCCCATCCGACTCTGCTTGCA…		-1.32193
585	ENST00000436286.2	ENSG00000231703	lncRNA	3280	CTAGCTCCAACCTGAGGACTGGGATCGGAGGTCTTTCCAGAAACAGAAGGCTTCTAGCTGCTCCCATGGGTTTCAGGAGGAATCCGCTTGCTTGGATCAGCTGACCTCTGACAGTTTGTTTAGGGAAGGAGTGGGGAGTGATTGTTACAGGCCCTGCAGGGGAGAGAGCCTGTGGGTGGTGGTGCTGAGGCGTGTTTAATGAGGCTGTCCCTTAGTCAGGGGCTGAAGGTGGACCCTTGACATTTGGAAGCAGCGTGGAGAGTCACTGTGCACCCCCTGAGAGACGGAGGCCTCTGCCCGGAGCAGGGAACTTCATAAGTGGCGGCCCAGAGGGAACCGTCCACAGAACCCCCTGTGTCTCCCCTCCAGAGTGTAGGTCCCTGAGGGCAGTCACCTGAT…		2.32193		-0.175087			-1.0
586	ENST00000670403.1	ENSG00000244128	lncRNA	3279	GGAGAGAATGAGCTTGGAGCCGCAGGGCTTAATCCCGCGCGGCTCAGAGATGGGTTTCTGGACTCGCGAAGCAGCTGCAACAAGGCATCACTCACTGTATAAGTATTTCCATTTCTGAGAGCAAAAGGAAGAACTTAAGCGGGCGGCACTTGGAGTGTAAATTGCTTTGTAGTATTTAAAGGCAGAATGGATCCTGGGCAGCCGAGCTGATCATGAGGTTCCTGAGGCCTCCTAGCCATGCTTCCTGTGCAGCCTATGGAACTCAACAAACCGGCAGGACTTCCTGTGAAATCATGACCACCATGTGCTCTTTCAGCCTCTATCAGTTCCTACCTCTAAGCACCTGAGAGCCAAAGCAAACCACAGGAAACCACAGGCCTTTGGAGTCAGACTGGAACT…									-0.134615
587	ENST00000565044.1	ENSG00000261104	lncRNA	3273	GGGTGGAGGGAGGACACCCTTCAGGATCACAGTAGCTACTTCTCACCAGGACACTGCTGCCATCCAGCCTTTGTTCTGGGCATTTTGCGTTAAAAATCTCATTTAATCTTCACAACAGGCCTGTGAGGCAGAATCCAGGAATGGAAAGAACTCGGGTTTAGAAGCCAAACATTGCTGGATTTAGTTCTGTCCTCAGCCACTTACTGAGTGAACGGGGCAAGCTACTTGCTTACTGGAGCTTCAGTTTTCCCGTCTGTTAAATGGAAATAATACTGGCTTCAGTGTGTTGTGAGAATTCCCTATAGTAATGACTGTGAAACAGCTGAAACCCTGCAGGCAGGTGGTAAATGATAGCTCTCGTGTTGCCCTTTATGGATAAGGATGCAAGAAGTTTAGGAT…		-0.485427					-3.12338
588	ENST00000606227.1	ENSG00000271978	lncRNA	3273	ATGAAAAGACCATGCACACTGGAGCAGGACAGTTGCAATTTTGGCTTCCCTCTCTCCTGACTCTGGGATCTTGAGTAAATTACTCCAAGTCCTTAAGCCTCTGTTTCCACATCTGGAAACTGAACATACTAACACCGACCTCTCAGAGTTGTTGGGACAATTAATCAGGAACATATGTGGAAGCACAGTGCCAGGGACAAGGCATTCATTTGATAAATAGTGATGTCTTTCCTTCCTTTCCCACCCCTTTTCTTCCTCCCTGCAGAGACACTCAAACTGGGATTCTGGTCATGGCCAGGTGACTGCCATGAGGACAGAGGCATCTGGCGTTAGTTCCTGGATGAAGGCTGTACAGGAAGCATGGTGCCAGCATCTGCTTCTGCTAAGGGGTTCAGGCTG…		-1.26303	1.22239			-0.0430687						0.160465
589	ENST00000611744.1	ENSG00000275880	lncRNA	3272	AATATCCAGTCCCTCTCGTCCAAGGACGTGCAGGGTCTGTACTTGCCCAGTCGCACTGGGACTTCAAATTGGGGATGCAGACACGGCCCTGCTCCTGGTGTGCGCGAAGCCCGCTCAGCCGGCCAGCTCGCCTGCACGCCCGCCGCGTCCCTGGGCCCCAGGAGGGCCCCCGTATCCAGCTCCGACCAAACAGCAAGCCCGCAGTTGGCGAGCATCTTTCCCAGACCGGGAGCGGGGACAGAGCAGAGCAGACGGATCCGACCAGCGCACCACGGCGCCCCAGGGCCCTCCTACCGTCCTCGGCCCTCGGCCCCCCGTTCCCCGGCCACCGCGCGGGCTCCGCCGCTCCTGGGACGCGCACTGGCTCCGGCCCGGCGCCACCCTCTGCCCCTCTGTCAC…		1.80735	0.530515	-0.36257			1.71272		0.428843			0.584962	-0.63743		0.367732
590	ENST00000621248.1	ENSG00000275481	lncRNA	3271	TTTTATGGATGAATGCATCTGAGGCCAGACAGGAAAATGACTTATTGCTGGTTGAATTGCTGATTAGTGGCTGGATTGGAGGTAGAACCCAGATCATCTGCCTCTTCATTCTACTCATGTCCTGTCATGGAAATTAGTCAATCCAATTATTATTATTATAGAAGTCTGTTTTCACCAGAAAGTTTGTGAACTGACAACCGTAAAATCTGTGGTAAATTCACAGGCTTCATCAATGACACTATGAAATATTGACCCTCAGCTTCCCAGATTGCAACTCCCCAAGTCTTGGTCTGTTTGCTGTTAGGATTTGTTACAACTTCTTCCTTATTGCCTTTTGTTACACAAGCAGTGCTGAATATGGGCTGGATATTGGAAAGAGGGCAAGAAAATGAGAACCCA…		-0.880039		-4.52356	-1.96193		-4.06805		-4.61471	-3.83825		-1.95777	-3.61471
591	ENST00000505721.2	ENSG00000251011	lncRNA	3269	GACATCCTGAGTTGTAAAAGAGGTGCTGTTATATAACACAGGCACTGTATAGCAGCCTTAGGTTATGAATATTAAGAGACAATCTCAAATGAGATAATATCAATAAAGACCTCCTGTCGTCTCTACCCAAGAAATAAACTAAAGGAAGGCAGTGTCCTTGCAGGCATTTTGACATCAGGGATGGGCAAAAACATACATCCATTTAAGAATTCTAGAATCAGAGACTAGGAAGAGTTGAAACAACCTTACAGATCACTTGATGCACTTTATATAGACCCAGGGGAGAAACAAAAAGACCAACTACTAAAGCTGCTAAAACAAGATAAAGCATACTGCAAGGGAAAGGCTGGAGCAGTTCACTGGCTGAAGTTATAAACTCCATCAAGAGACACACAATCA…												0.254758	0.584962
592	ENST00000647734.1	ENSG00000234912	lncRNA	3265	TATTTCTTGGTGATATGTTAAACAAGGGGTGGATTATTCATGCCTCCCCTTTTTAGACCATGTAGGGTAACTTCCTGACGTTGCCACGGCATTTGTAAACTGTCATGGCGCTGGTGGGCGTGTACCAGTGAGGGCAACCAGAGGTCACTCTCATAGCCATCTTGGTTTTGGAGGATTTTGGCCGTCTTCTTTACTGCAGCCTGTTTGATCAGCAAGGTCTTTATGAGCTGTATGACCTAGCAATGCATCCAAGTAGGTCTCAGCTTTATTTTACCCAGCCCCTATTCAAGATGGAGTTGCTCTGGTTCAAACGCCTCTGAGACAAGGTCCAGCAATTCTTCCTTGGTTGTGGGATTAGACTCAGAGCAAGATTCCTGTTCGTTGCTTCCTGTGCCCACA…	-0.7421	0.451874	-1.12838	-1.04192	-2.20488	-2.03326	-2.81578	-1.83005	-2.48069	-3.36108	0.0373658	-3.31375	0.438896	-0.018463
593	ENST00000563775.1	ENSG00000259895	lncRNA	3264	GTTGGAGGGAGGGGCGGCCGGCTCGCGGTGACCTCGATGGGAGGGGGCCTCGCCCGCGGCTCAGGGCGCCCCCGGCTCCCTGCGCCCGGCCCTTCGCCTCCGCCGAGCGCGCCAGCACAGGAAGGCGGCGGTCAGAAGCCCCAGGCCCGCACTGAGCGCGGCCAGCGACGAGCCCTGGGCCAGGTCCAGGCGGGGTCCCCGCAGCGAGAAGGTGATGGCCGTGGCAGCCGCACCAGCCAGCACGGCCACGGCACCGAACGGCAGAATGCAGCGAGGCCACGAGCCCCCAGCGCCGCCGGTGGCCAAGAGCAGGGCGCGCAGGGCCCCGGGGGGTTCCGGGTGCGCCAGACCCGGCCCGGGGGGCGAGGCGGGCGCCGCTGGGGGAGGCTCGAGCGCGCT…	-3.58496	-2.24793	-5.078								-3.98663
594	ENST00000370257.1	ENSG00000203900	lncRNA	3264	AATTGTGATTTCCTCGGGGAAGCTTCCCAGGCCCCTCAGCCCACGGAGGCCTTCCCAGCACCTTGACCGCACCACAAAACCAGGCGGCGGATGGGCCGAGGACTGCTTTGGGTCTCCTGTCACACTGACTTCCAGGGAAGGGCTGTGTCTCTAGCAGCTGGCGAGTCAGAGGACACTCGGGGCGAGCCGTTCAGGACTCTCTGTCCGCCTGCAGCCCCCGCCTTCCCTGGTACCTCCGCAGAGACCCAAGAGGCGTCCAGAGGGGAGCCCAGGCGCACGGTCCCCAGGGAGGGGCCCCGCCCTCAGGCCCAGGCTTCCACAGGGTCAAGCGGTCTCAAGCCGGCGGCTCTCCCTGGTGGATTCCTGCAGCTGCTTCCATCCCGGGCCCTGCTGAAGCTG…		-3.49643
595	ENST00000503695.4	ENSG00000250790	lncRNA	3263	TTTCCAGTAAGTGCCACTTTAGATTATATCCCATTTTGTGTGGTGTCCTATATCAGTTAAACCCACCGTATTCATTGTATAAATCAAATTTTTCATATACTTACTGTATTAGTCCATTTTCACGCTGCTGATAAAGACATACCCAAGACTGAGTAATTTATAAAGTAAAAGAGGTTTAATGGACTCACAGTTCCATGTGGCTGGGGAGGCCTCATAATCATGGTGGGTGAAAGGCACTTCTGACATGCTGGTGGCAAGAGAGAATCAGAGCACCAAGCAAAAAGGAAACCCCTTGTCAAATCACCAGATCTCATGAGACTTATTCACTACCATGAGAACAGTATCAGGGAAACCACTCCCAAGATTCAGTTATCTCCCACTGGGTCCCTCCCACAATAT…		2.32193					0.405639	0.382248	-1.24101			1.22239	0.222392
596	ENST00000628622.1	ENSG00000280587	lncRNA	3262	AGGTTACGATCTGCCCTCCCGAGGCTGGGGAGCCAAGACTACTTGCCTTTGTTCCCAGCTCCCTGCCTGCGATGCTGGCAGCAAAATCTCAGCCCCGCCCGGCAGGGCAGGAGCTCAGGGCCGTGTTGCAACGTGACTAATGGATGAGAAGGTTGAGGAGGAAAGCCATTACTTCACCAATGTGAATCAAGGTCATTCGTCACCTCGGGAAGCACACGGAGCTGCGACGTTCAGGAGGGAGGCACGCTGCTCCCAAGCCAAACCACGATGCAGCCTGGCACCAGTCCCATGCAGCAGGGAGAAGGGGAGTTTCTGGAAGCGAGGATGAGCTGGGCAGCCAGGCCCAGGGCCCTGGCCGTGCATGCATCAGCCCCTCCTGAGAAAAAGAGCTCAAGGACT…	-2.32805			-2.34104			-4.04704		-4.59163			-4.26303	-1.81691		-5.02975
597	ENST00000556430.1	ENSG00000258811	lncRNA	3254	ATTATTTTATTAAGGCCAGCAGTTTTTACTTGAGTCTCTTAGATCGTTCAGGTGTTCAAGCATATCATCATCAAGAAGAAGAGCTTGGCCAGGTGCCGTGGCTCACACATATAATCCCAGCAGTTTGGGCAGCGGATACAGGAGGATCACTTGAGCCTAGGAGTTTGAGACCAATCTGGGCAACATAGTAAGACCCTCATCTCTATAAAAAAATGTAAAAATAAAAAAAGAAGGGGAAGCTCTGTAATCCTTTTTTACCAATGTTTACGCCAATTATTTCACTTTTATTATGTGCACAAGTGGGTGGCTACCTTCTCCTCTGTACCATCTGTTATTGGGGGCTGGGGGCTCCCGCCTTTCCCTGTGCTGTGGAATAAGTGCATTGGGTCAGACCTGTCT…		-1.37851					-3.44057
598	ENST00000453342.5	ENSG00000224897	lncRNA	3252	GGTGGACCAGCTGCGTAACGGTTCACACACTGATGGCGCCTGGAGGTTTGGCGAAATACTGACAGGATGCGACGTCAACGGGAGCGCAGGGCCAAGATACCCTTTATATCAAACCGTCTATCCTGGAGCAGAAAAATCCTGTCTTCATTGCTATAGCTACAGATTCAGAAATGAGCATGTAACAAATTCAGGCCAAAGAGAGGTCCTAAGCTTCCCTGATGGTATTTGGCATCTGTTTTTAAGAAAAGGATGAAGGCCGGTCACATTGGCTCACGACTGTAATCCCAGCACTTTGGGAGGCCCAGGCGGGCAGAGGACTTGAGGGCCTAAACCCGGCCAACATGACGAAACCCCATCTCTACTAAAAATACAAAACTTAGCCAGGCGTGGCAGTGCTCA…		-1.15433	-1.14229		-0.947533		0.530515		0.36257			-0.269461
599	ENST00000505448.3	ENSG00000251615	lncRNA	3249	TATGTTGATGAAGCCTCCGGATGGCAGGCTTCAGAGAGAATAGATGTGCATGTCTCTTATAGGCCCTTAAAAGGTGTCAGAGTCTCCAGAAAAAGCCTAATAAGGGAAGCAGATTCTCTGCAGAATGCACATTTCCCCCATGAGAGACAGCTTTGCAAGGGCCATTTCAACATATGTCAAGGAAATATATTTTGAGGTAAAATACTTTGATTCCTTCGGGGCTACTATGTGTCATGTGATGCTATACCGGAGTCCCGTTGAATTGGGTATCTTATTGCTACAGAGAGTCTGTTTTGTCAGTCTAGGATCTCTGTTTTTATTTTAATGTTGGTCAGTTGTGTCTAAATTCCAGAGCGGGGCAGGTATAATGGGGCATCCCGAGCCCTCCTTCCCATTCAT…	-2.52774	-0.789233		-1.8606	-1.43812	-2.30986	-2.60174	0.678072	-2.56119			-3.12626	-2.39548
600	ENST00000555438.2	ENSG00000224186	lncRNA	3246	AGCCTAAGGAAGAAACCCTGCTATGGGACTGTGGCTGCTCTGGACTGCGCAGGCTGCCAGGAAGGAATGGCGGAGATGCTTCTGGTGTTATATTCAGAAATGTTTCATTGGAAAAGAAGCTATTTTGGCGGGCTCTGCTTCAGCTAGCCAGGAAGACCCCCTCAGTGGCCTGTATCTGACTCTCTTCGCGGGAGAACCACCTGCTCTGTCTAGGGGAATGGGATTCTCTGGGGGAAACTTGGATTTGCTGAAGGAAGGGAGCAGTTGCGAACAGAACTCAAGCTCATGGAGAATTCTCAGCTTCCTTTGGACTCACTACCTTCCCTTCTGACCAGAGGCATCCCCACTCTTGGAAGTGCAGACTACAGTACCTCAGGGAGCCACTACTACTCAGCATTG…	-1.5366	-2.0		-1.85327	-1.54344	-1.32193	-3.95095	-1.27922				-2.22239		-1.33784	-3.49118
601	ENST00000671635.1	ENSG00000227627	lncRNA	3246	TGGGCGAGGAGGCTGTGCGGCCTTCCCCAGCGGCTGTAGCAGGAGACCTGCGGCTGCATCTCCCAGGGCCTTCCGGCGGGGCCGAGGGTAGGACCGAGGCACTTCTTCCTTGCAAGCGCGTTTATTTGTATTTTCAACCACACTTCAGACGCTACTGGTTTATAGGAACGTTAAGTTTACTGAGTGTGCAGCTACGCTCCCCTGGGTTTTTGTTCCTTTCCTTAAAGGGCCAGGTGTAGGAGACAGTAGTCCTGCTCCCAAAAAAAGAATAAATAGAAGTGCCCGCCCTCTTGGGCTGGACCCCCGTGGCCAAGGGAGTTTTTAGTGATGGCTGGCATGGACGTCAGTATGAAAGTGTACCGGAGTATTAGTGATGCTTAACTTTTCACAATTTGAATA…	0.536915	-0.295007	-3.20583	-1.30895	-0.748292		-1.69146		-1.0217		-1.42289	-0.548227	0.470852	-0.608507
602	ENST00000664033.1	ENSG00000253686	lncRNA	3244	GGTGGGGGGCGGGGGCGTAGAAGAATAGTCACTTATGCCTTAGTCTGGCTCAGTGAATCAGCATTTTTACATAAACAATAGGGCAGAGGAAGCAATCGGATAGGCATTTGCTTCAGGTGAGCAGAGGGATGACTTTCTGTCCCACATCTGTGAAGATCAGCTGTTGGTTTACATTGCCAGGGTGAAATTCAACAGAACTAATTTAGGGTGAAGATCTTGAGGCCCACAAGGAATTTCCTTGTGGGAAAATTGTGAGGAAGAGCAATCACTGCACCCAGCCACCTCTATATACATGTACACAAAGCCACACAGTTTACACAGTCACAGGTATTTAAGTACACACTATTCACACACAAATACATATATAGACACACATGTACAGTCCGTCCAAAATATATG…	0.0	-0.366128	-2.01767	-0.789914
603	ENST00000665663.1	ENSG00000229619	lncRNA	3244	ATATTTGGCCCAGATGAAAACCGGGCGGGATGGCAGCCCCGGGGCCAGGGATGCGGGAGCCGCCGGGAAGACCCGCGCGCCGCTCGACTCAGAGGGACTCACACCTTCCCCCGACAAAGAGGCGGCCCCACTGTCGACCAAGTGCCCAAGGCATTGTGGGAGTCATGATTCCAAGATGCCCGCGACGGAAAATGGAACTTGTCAGCTCCTTGTCATGGGAGCATTGTGGGCGCCACAACTCATTCAGCTGCAGTGAAAAGACTGTTGCATGTCGCTGTGCAGCCTCTTATCGCCGAGGTCTGGCTTCCGCTGCTGCTGCGCGGCCCCTCCCCCGCCCGCCCAGCCCCACCAGGAAGCCCAGGGCGGACTCGTCGAGCTCCTAATGCACGCGGCGGCGAG…	0.620586	-1.90689			2.56478	1.31734	0.959923		1.38051		2.21501	1.58066	0.060121		1.29884
604	ENST00000555968.1	ENSG00000258727	lncRNA	3243	AGGCCAGGGAAAGAAGTCTGGAACAAAGGGAAGACAGATGACCATGATTGACTTCATTCTTTTACCTCCTGAGATGGCGATGGGATGGGGGACACACAGGAAGAAGCAGGGTCCATGAGCCTCAGCCCTTGGCTTAGGAGGAGGAGCAGTACATTTCCACCTACCTTCTCTAAGACATCTTCCCTTTGCTTAGGCTTACCTGGGGGTGGAGGTACACAGGGAAGGTCAAGCAGGTGTACCAGGGCACCTCCTGGGGAGGGGTCCAGATGGGGAGGATGCTGGACATCCCCAGAAGCCCCATCCAGGAGATCTAGCAGATCCAGGAGCTGTGAGGCCTGGCAGAAGGGACAGAAGGGGCAGGGCTGGGTATGAAGCTCAGCCCGTCTTCCTACCCCAGAG…	-4.36467	-2.41504	-5.61445	-5.98995	-5.76155	-5.93202	-6.09398	-4.72928	-4.95884	-5.05263	-3.00155	-6.93111	-3.51006	-3.12653	-7.55636
605	ENST00000667119.2	ENSG00000232956	lncRNA	3241	ACTACGCGGTGACGTCGAGGTGCGCGGCGCAGCGCGCGGCGTCAGTCTTGGCTGGCAGACCTGTACTCCGTACTCCGTACTTCGTAGTCGCAGCGGCGCGGTCTTCGGCAGTCTAGTCATCCACCGCCATCCTGGGCCCCACGTGTTGCCTGACCATTCCTGAGCCCAGGTGGGAGCCGTGGCTGAGGTGACGGTCTCAAAGTGGAAGAGCTTACTGTCACAGCAACTCCTTTGCAAGATGCCCCGGTAAATCACGTTGCAGAGACCCCAACTCTGCCTTCCTGGAACTAGGCCTGCGTTTTCTCTGAACCATTATTTCATGGGGAAAATGAAATCTACTTCATGTGCCTGGTCTACTTACTCCTTCAGAAGTGATTTCTGAGCCGTAAGATACATGAG…	-0.333228	-0.48505		-2.54432	-0.8721	-0.123966	-0.199502	-1.29063	0.192226	-2.38585	-0.709428	-1.08591	-0.821312	-1.54953	-0.657257
606	ENST00000623052.1	ENSG00000204446	lncRNA	3239	GCGGCAGCCAGCGAGAGGGGAGAAACAGATTCACACCCAGGGGCCTCCGGGCAGGGCCCACGGGACTCAGGCCGTGTCCCGCTTGGAATGTGGAGCAGGCGCGGCCTCGGCGTCAGCAGAGCTCCCCTGCATCTCCTCCTGGGGGTGTGGGGGCCGAGTGGGAGAACTGGCGGACAGAGGAAAGGGGCCTCGCTCGCAAGGCCCGGGCGGGGAGGCCTGGCCTCCTGCTCAGTCGGTGCAAATGGAAAAAGAGACGTTCTGTTTCTCCGGAAAACCCTGACTAATACAGTAGAGGATATCCAGATTGACAACTTCAGGAGAAAGTCTGATTTAGGAGTCGGAAGCCCAGATTGGAAAAACCTCTTGATAGATGTCACTCGGGAAGACCATGAAAACAGC…		0.0
607	ENST00000669018.1	ENSG00000236859	lncRNA	3238	GGGAGCTTTGCCCCTCACGGAGAACGTTAGTTGACCCTGATGGGGACCCGTAGGGTAAAGGTTTTGTTTTTGTTTTTTTTTACGGAAAAGGTTGTGGTTAGGCCCCTTGGAAAGTTGCGACAAAACTCGAGTTAGACAAGGAAGGTCGGAACTAAGTGGCCACAGCAACAATGCACCAGCAAGCAGGGAGCGTGATAGGAAGAGCTAAAGAGGAATCGGGAAACCCTGGGTAAAAGTCGTCCAAGTGGAACTTCCTTTGGTCGGGGGTCTGATACTCGAAGGAAACGGTCTTTCACTTCTGGGTTAGGGCGTCCGCCCAGAGGGCGACTGCAATGAAGGAAATTGTGCCCTGCGACTTCCCGTAACAGAGCTGTGTGTCCACGCTCCCTTTTCCGAGCA…	0.902303	1.49623		0.291766	1.61511	1.40858	0.777043		0.211504	0.46342		0.699552		0.452312
608	ENST00000661581.2	ENSG00000255521	lncRNA	3237	GGGGAACCTGGAGTGTCGCGGGGTGCCTGTGCCTCCGAGCCCCACTGGCCCCTGCGCCCAGAGACGCACTGGCTTTCTTCTCCCGCTGGCCCCGCGGCGTCAGGACAGAGGATGACCGAACCGTAAAACCTTGCACCATTGGGTTCAGCCTTTGGCCTCTCCTTTCCCGCTAAATTTCTCTGAATCCGGCTGGAGCAAGATCTCTGGGTTTCACAGGATGTTGGATATCCTGGGAGAGGAGCTGGAGAGAGGGCGAGGTCTTGCCCTGGGTGGCGCAGTGCCTCCGTGCCCACAGTGGGGAGTGAGGGGTGGGGAGTTGGTGAATCTTCCAAGTGGAAAGAGGGAGAGCTCATTCTTTTTCCCCTCAATAACAAGTCCACATGGCTTGAATGAATTTTA…		0.0
609	ENST00000658331.1	ENSG00000283103	lncRNA	3237	AGAGCAGCAGGCGATGCGCGAAAGGCGGGACTTGGAGATAAATACTGAGCACCCACAACAGGCAGCCAGCACCACTGCAGATTGGATACTGCAATGATGATAAGCATGGCCTGCCTTTATGGAGGTTCTGGATGTTCCTGTGGATAACCTCAAGGAGCACGGGACCTGGGACATGACTGCCCCCAGCATTCCTTCTGGCGGCAGACAGAGTTTGTCAGTTCGCCAACATCCTGCTTTCATGAGAACAGTTTGCTGTTTGCTCACAGAGCCTCCAGTGGTATACTGAGTTGGTCACGACCCTCATTCCTTCGGCCTCCAACATCTCCCCTTTTGTTTTTGCATTAATTGAATAAAGGTAATTTCAGGCTGTGCAGCTTTCAATTGCCGGTTGGTGGTTCA…	1.40884	0.747641	1.50677	1.16466		2.19804	1.9293		1.71022		0.898216	1.66058	1.96857	2.14758
610	ENST00000527067.1	ENSG00000255559	lncRNA	3236	ACTCACTCGGCTCGACCACGGGAAGGGAAGGAGCGCGAACGCTAAATCCCGTGCCGCGGGGAGCCAAGCCCCCTGGGCCGGAAATGCCTAATCTGAACTTCCGCCCTGCCCTTCAGCTCACCAACCAATTGAATTCCAGGTTTCGTGGGTCCGCTCTAGGCGGCTGATAGTACTCAATGCTCCGGCAGTCCTGCTCCTTCCCGGTTACGTCCCTTCCAGCCCTTGGCGGAGTCTGCGGGCGAGAGGGCGCAGGTGCAGAGGTGCCGCCGGCGGCGTGCGGCTGCGAAGGAAGGGACCCCGACACCGAGCGTTCCTGCGGACGCTCCTCAACCGGGGGTTGTTCTCCGTGCTCTGGACCCGGCCCTTCCTCACCTAGGACGTCTCGCGGTGCACTGTCCC…	0.415038	-0.184425	-2.8314	-2.28824		-2.22239	-2.07595					-3.59991	-0.0857299
611	ENST00000662992.1	ENSG00000259868	lncRNA	3234	GTCTCAAAAAAACAAAAACAAACAAACAGAGAAGGAGCTGGATATGTTGAACTGGCTGAGTCACAGCTTTAATCATCAGAGGAGTGCAGTGACACTAAGGACAGTGTATGGTCCATTGCTGGATTTGGATATTCTGTGGAACCTAAGCAGAGAGAGAATTAGTGGTAGGACCTGCAAGAGCTGTCCTGCTGAAAACTATAAATATCAGAAAGTATGGCTTTAGCAAGAATTACTGAAATGGGAGGGGAGAATTCAACTTCCATTTGCCATAAACCAAGCAGCTATAGCATCGTGGAAAGCCAGGGTGCTGGTGGTGATACGGCAGGGTCCCAGCTCTGGGCGAAGCATGTACTGTGCCCCGCAGGAGGGAGCTTGTTCATCAGCATACAGTAGACATGC…		-0.584962
612	ENST00000602761.2	ENSG00000228742	lncRNA	3232	AGTGTATAATGAGCAGTGAGACGACTGGAGGTCACTTTCATCGCCATCTTGGTTTTGGTGGGTTTTGGACAGCTTCTTTACGCATGCTGTTTTATCAGCAAGGTCTTTGTGACCTGTATCTTGTGCCGACCTCCTATCTCATCCTGTGACTAGGAATGCCTTAACCTCCTGGAATGCAGCTCAGAAATTTGGGTGCAGACAGGCACACAGGGAGAACACCATGTCAACACGAAGGCAGAAGTTGGAGTGATGAGTCTACAAGCCAAGGATTGCCAGCAATTCATCAGAGGCCAGGACAGCAGCCTGGGGCAGCCCCCTACATGGTACCAACTCCATCAACACCTTGATCTCAGACTTCCAACCTCCAGAACTGTCCAGCCCTCCATGAATGAGGAACTT…	-0.128324					-0.0662839						-0.765535		0.445984
613	ENST00000602458.1	ENSG00000269973	lncRNA	3231	ATTTTTGTAACTTTTTATAATGAGACTTACACATTGATTTAAATTATATACAGGATGCTCAGCCAGCACAAAGCTGTGGTGAGATTTGGGCCCAAGTCTCCGACTCCAGATTCCAAACCACATTAAAAAAAAAAAAATCACCTGCAGACTGCCTATAGCTTTAACAGTCTCTGTCTCCCCTTCTTCACATCCTTCCGGTGGAGAAAAGTTTGTGAATATTAAGTAAATTTGATTCAATAGACATTTTATTTTTTTGTAAAGATGATGGGGTCTTGCTATGCTGCTCAGGATGGTCTTGAACTCGTGACCTCAGGTGATCCTCCCACCTCTGTCTCCCAAAGTGCTGGAATTACAGATGTGAGCCACTGCGCCCAGCCTGGTTTGGTAGTTTCTTAAAAG…	-1.7829	-0.932886		-0.535494	0.060121	-0.194816	-1.8215	2.26919	-0.736966	-0.955013		-1.19417	-0.101283	0.451379	-1.1788
614	ENST00000655729.1	ENSG00000228592	lncRNA	3229	TGCACTGACCATTTTCCTACTTTTGAGGTTTTGGGACTTGGACTGAGCCGCTACTGGCTTCCTTGCTCTTCAACTTGCAGACAGCCTGTAGTGGGACTTCACCTTGTGATCATGCTGCTGACTAACTTAATGAACTGAACGGATTAAAATGGTGCAAGAGAAAAGGGCATTTTTACACAAAAGGAAGCATTTTCTGTGTTCCAGTTCAGCTGTTCCAATGACATTTGGTGGTGTTATCAGTGTGAATTATACAAGCAAGTTTCTTTATCCAGACTGACGCATCAACCATGATCTAGCATTTGCAAGATGTGTAATTACTTTGACTTTCAAGAAAACATCTTCTGATCTAAGGAACTTCCCAAGATATCAAAGCTGGCTGGCTCAGGAATACTCTCACAG…		2.06114
615	ENST00000663964.1	ENSG00000231768	lncRNA	3225	GGGCCCTGCTCAGACACCACATGCGCAGGGCCGACTGCATTCCCACGGCGACGGCCTCCTGGCCCGCATCATGACTGTTGTTTTCCTCGCGGTGGCCATAGCTTTTGGATTTTACATTCAGATTGGTTCAAGGGGCTTTTTCCTTTCTCTGTTTGAAGGAAGCCACCCTCTCGATCCCCAGTCAGCGTGGCGTCCTCTCAGCAACCCGCTCCTGGTCTTGCTTTGACTCCTGTGCTCCCGGGCTGCCGAGAACACGTCTGGAGCTTTTAAATCAGGGTGAGTCCCAGCCGCCGAGGAAGCACTGAACAAAAAGGCCACCGCTGGGGAGCTGCAGGGGCACAGACGGAGCCTGGGAGCGGGGCTGACCATGGGGAAGAAGGGGAGGTGGGAAAGAAGGCC…									-0.25634			-1.77761
616	ENST00000644419.1	ENSG00000230426	lncRNA	3223	ACTTCTGGGATTCTGAAATATCTTACCAAGCACTTTATTCAATCTAAATTTAAATAGAAGTTTTCCCCACTTCCCAAGAGAGAAACAACAACGAACTAGATGAGAATGAGAGGAACTGGAAGAAGGGTCAGATGAAAGTGAGATCCATACATCCTTCTTCAGCAACTTGTGCCTCTGCTCTGCACCTCCCGCAATTAACTACTGAAAAAAGAACACAGCTTCACAAAAGAGATTGTAAAATCAGGAAGTATATCTAAGTCACCTCCAGTAGCCGTAACTCTACCTTGTCCAGTAAAAGTGCTGCTTGTTGCTGACGTTTCTGCCCAAACATCATGAAATGTGGAGAAGAAAGAACACTCAGATGTGCCCTGGAGACTTTCCTTTTATTTTTAAACAGGT…		-0.173947	-1.74193										-1.03953
617	ENST00000606343.1	ENSG00000272068	lncRNA	3222	AGCCTTCCATCTAGACTGCACCCTAGGTCCCTCTTGGGAACTCTGGACTGCTCCCCACTGAATGTGCCAACGCCCCCACTCACCACTGCCTGGCTTTCACTCCCAGTGCCATGGACTTGGTTCCAAAGGGCTTTGAGAACCTCACATAAAAACCCACTCCAAATCTTTGAGGGTCTAAAGGGAAGATTCTGGCCCCTTCCCAGAGACCCATCTACTGTAGGGACAGGAAAAGAAGACCTGGGGGGTAGGGAGGGGTAGATGGTAAATTTCCTTACCAAGAAAAATGCCAGCCAGGTGCGGTGTCTCATGCCTATAATCCCAGCATTGGAAGGCCAAGGTGGGCGGATCACCTGAAGTCGGGAGTTCAAGACCAGCCTAGTGAACATAGCGAAACCCCAT…	-2.75529	-1.58496	-1.89715	-3.51274	-1.35076	-3.36923	-1.49546	-2.20045				-3.42218	-1.75489	-1.07919
618	ENST00000605886.1	ENSG00000272405	lncRNA	3222	ATGGAATAGGCCAATGATGCAGCAAGAGAATTGAAGGTTAGACTACAGGCAGGACTTCCTAGAGATCAGGTTTATTCCACTGGCTGTGCACTCCCATTCCAGGCCCACTGTTTATCCCCCATCTTCCCTGCCCTCTCAGCATCTGCCTTCATACCTGTCCCTGCACTTTCCTAAGCCTGAGATGATGGGAAATTTCCTACTTTTCCCAGATCCTCCCACCTCCCTGCCATCATAACCCCCATCTCCCCCACTGTGTCTGGATATCATTCCCTAGGGTCAGAGTTGGGAGAGGAGTGGCACAACCAGATGCTTAGGGCCTCTCTCTGACCTTTCAGAGGGAGGAGGTTCTTGATGGGGCCAGATTAGAGGTGCGGAGACCAGCTCCAGGCATTGGGGTGC…	-0.686541	-1.926	-1.17934	-0.568416	0.0812476	-0.919296	-0.222392	-0.408549	-1.83008	-0.454489		-1.78582	-0.265054	0.412373
619	ENST00000487977.2	ENSG00000203709	lncRNA	3222	AAAGGGGAGCGGGGAGAAGCCCAGCAGCTTTCTAAAATCTCTTTAGGGGTGTGCGTAGGCTCCTGTGTCTATGCCTGCTTTTGACTGCCCAGTTGAAGCCTCTTCCTATGCCTTTTAAAATTTCACGCACTATAAGGAGGAAGAGCTCAGGGCTCCCAAAACTTTTTATTTAGAGGGAAGAATGCTAGGGAGATGGGTATGCAGAGGGTTGACCAAATTGGAAGAAAATATTTATTCTGTAGTTTGGTGTTGGAAAAGGGAATTTTCCAATCAGCCACACCTCAGTGTTGCGGCAAAATAATTCTTGGCTCCCCTGGAAACGCATGGGCAAGGTAGGGCAGAGCTGCTGCTGCTGATACTGCCACCACCCTGGGCTTCCTGCTGACTCTGGGCTACTCC…	-3.89308	-1.8365		-6.28848			-8.18488	-6.06609	-7.25424			-6.55459	-4.28995
620	ENST00000570945.2	ENSG00000262454	lncRNA	3219	TGGCGGCAGCGGACCGTGGAGGCCGGGTGCAGCCCCGTCGGCTGCGCGCTCTCTGCAGAAAAGGATTTTCTACGCTCCCCGCCCATCACTTGGATCTCGTCTGGGGAGGGGCGGATTTTTTTTCTGGAAGTACCCTTCTTCTCCACGGTGGAGGATTTAAGGCTGGGCTCCAATCGAGGCGGAGGCTGCAGGGCCCGCGGGGCGCCCCCCGCCCGGCGCACGCCTGCCCGGAGCCCGGGAAGGCGCAGCCCTGGGTGGGGGGGCCCGTGCACCCCCGGAGGCGGCAGCGGCGATAAACCTGCCAGTAATTTCAGCAAATGAAACGTGGAACACGTCAAGGCCAGAGGATGGAAAAGGCTCCAGTTTTGATAAAAGGAGGCCTGCTTGGCTTGGAATCCT…		3.14136			-0.438573		-0.536189		-0.538347			1.21514	0.593535
621	ENST00000583030.1	ENSG00000214719	lncRNA	3219	CATTTTCTCTTTGTGGAGGCTGGGTTCGCGTGCTCTTCTGAGCTGTGGTCGTCATGGACCGGAAGCGTGTGCGGCGCGCCTGCCTTGAGGCCAGCATCAGGGAAGGGTGTCCCAGGTGCAGGCGAAGCTTCCTTCAGGTGCTCCTGGAGGACTTTTGGCTCGCAAGCGCTTCTCCATTCTCCCAACGTCTCGGGCCTGGTGAGTCTGGATGTGAGCGCATCCCACGGGGCCCAAGGCACAGAGAGAGGGAGGAACGGGGTGGAGGGAGGGAAGCGTGTGCAGGGGCCAGGAGCGCCAGGCTGCTCGGGCTTCCCGGCCCCCGCAGCCCGCCAGGAGCTGTGGCCCCGCTCGTGCCAAGGCAGAGGCCTGCCCTCCTGCTGCTGGCGCTGTCACCTCCCC…	1.65612	0.642678	1.97714	0.472201	0.392495	-0.155278	0.554396		0.837963	0.21726		1.52462	0.749064	-1.152
622	ENST00000589379.1	ENSG00000267607	lncRNA	3219	TGCGTATCCACGTCCCTCAATATGTCCGTGGGACCCTCCCCTCCCCACCATTCGTGGTCTCACTCCAGCGTGGTAAGTTATTTTGGAGATGAGTTCTCGCTCCACAGTTGTTTGGCCTCCAGGAAAGCACAGGGTCTGAAGGTGGGGCTGGGATAGGAAACTTAACATCCAATCAGAGCTGCCGCGTGGTGGCGGCGGCGCCAATCAGGAAAGCCATACCATGAACCCCACCCCGCCCCTGCCCGTGGCTCTCCCCGGCCCGCGCTGATCCCACTCGATAAGGCCAGCAGAAGGAGAGGTTTCTGTGACACCCGCTGGGGATACACAGAGTCTGGGGCTTCGGGACCCCAGGTGGGCCCTGAGTGAGGAAACCTCAGGTGCCCTCAGGGAGACAAGGAA…		-2.0	-4.77259										-2.58496	-2.38606
623	ENST00000454260.1	ENSG00000229867	lncRNA	3218	AGACCCAAACCCCAGAGTCATCCCTGATCACCCACAAAACCCTGGGGCCATTCCAGCGGCAATTCCATGCACTCCAGCTTCACATGTGCCTTCAGGATCTCCTTGCTCCTCCACTGCTCCCACTGCCTCCAGCCTCCACTGCCTCAAATCTGGGCATATGCACGGCTTCCTCGCTGGCCCCAGCAGCTAGCTGCCTTTGACCTCCTACAGTCTGTTCTCAGCCAAAAACCAGAGAGAACCACTTAAAATGTCAGGCCGATCAACACCTAAATTCAAACCTTCACCAGCTCCCTATTTCACTCGGAGCCTAAGGCTGAAGCTCTTCCTCTCAGGCCTCGCCTGCCACCCCCTCCTTGTTCAGCTTTAGCCACATGGGCCTCCTGGCTGCTCCTCCAACGT…							-2.32193						-2.58496		0.292782
624	ENST00000418839.2	ENSG00000223387	lncRNA	3212	GACAAATCTACCAGTTGAGGTAGGAAATCCACTGAGATATTTAGTAGACAGAACTTGATAATTTCTTTCCTTTCATATTTTCATTTTAGATCTTCAGAACTTTTATTCAGGGGAGAAAGGCCCAGGTAGCTGCTGCTGTTCAGCTTAAGGCTAATCTGACCTTCTATAACAGGAGTTCAAGTCCCAGAAATCCCTAGTCCTCCATCAGAGAAGCAGCTAGTGTGTACTGCTCTCACAGAGAGAAATAGATGGGGCGAGTAAATACTGCACTTTCAACCGAAACATACAGATACACATGTTGGAATTCATCAAGAAAACAACCTGACCCATGGAGAATGGAGAAAAGCAGGGCAGGACAACCGCCCACACGGGAGAAACATGGAGCCAGGGGAACCTCCC…				-1.73697									-1.80735
625	ENST00000567533.1	ENSG00000261795	lncRNA	3208	AGGCCAGCCACTCAGGATGGGGCCCTGTGCCCTGCTCACATGGGCTGTGCTGGTCTTCAAACCGGCCTGAGGGTCAGCAGAACATTTGCAGGTGGAGATGGAAGGAGAAACAGCATCCGGTCAGCACAAACCGTAAACAGCAGGTGCTCGGGTGTGGAGCTGGAGCCATGTGTCTCTGTGGGGAGGAACAGGGGTTTGAGGGGAACATGGGGACTGGGGCTCAAGGCACCTGGATTTAATCTTAGAGACGAAGGGGTGGGGAGGGAGTGCCCACGTGGGATCTGAGAGGAGACTCGCTGGCAGAGACTGGGCAGATGTGAGCCCTCCCTGCGATGGTCAGCCCTGCTCCTGATGGCCATGGAAGGAACATTTTTCTCCACCCCACTAAGGTGGGCTTTG…							0.415038
626	ENST00000423211.1	ENSG00000233725	lncRNA	3208	TACAAAGCAAACCAGGAGAATTTTCATAATACCTGATAACTATGTAAGACTTGGAATATTTGAATTTCTAGGACATGGGATTGTGCAACCATTCATTTTATCCCATAATATTGAAATCTCCCTCAGATAAGCCTCTCGGCACCTAATAGAGTTTTCTTAGTGAAGGGCTACCTTTCTGTGGGTAACAGGGAAGGGCAAAATAAACAACCAAATAATATCATAATCACGAGTGTCAATGATTGCTGGAACAGGTGGGGGTTGGTCATTAAATTCTAGTTGTTTCCACTATTCCAGTAGGAGTTGTGTGAATGTTAGCAAAAGACCAGGGTGTTACGATCTGACTGTGTTTCATCAATTGCCTTGACTTTTGGATGAAATGCGATTTGAGGACATATCATT…							-0.488747
627	ENST00000503602.6	ENSG00000250132	lncRNA	3207	GATCGACATGCACTTGGATCATTGCAGTTTCTGGGCCTGCTGTCATCTCCCCCTTCAGTACTTCCCACATATGACTACCAACTGTTAGACGATGTGCTGCTGCCAGACCAGCCTTTCATTTCTTGGACATCCGGCTATTTACCCAGGAAAAGTCATCCTTTGACTATTTTTCATGACCTTTCTCATCTGACTCGTGATCTGCCCATCTTGTTACTCCCTAGCAGTGTGGTAAGTGAATTCTTGTTTCTGCCTTAAATCTACTTCTGTCTCAGCCAAATTCATTCTCCCAAGAAGACAAGGATCGAGGACTGTGGAGCCAACTCAGACTCGCCACGGCTAACAATGTTTCCTGGGATCGCCTCCCAAATAAACTGCTTGTACTTGAACCCTTGTCTCAGA…	0.774624	0.969303	0.188991	0.726435		0.118941	-0.0402639			1.54483	2.00275	0.186072		0.263034
628	ENST00000668067.1	ENSG00000228203	lncRNA	3206	GCGATCTCCGCTCACTGCAAGCTCCGCCTTCCGGGTTCACGCCATTCTCCTGCCTCAGCCTCCCGAGTAGCTGGGACTACAGGCGCCCGCCACTGCGCCCGGCTAATTTTTTGTATTTTTAGTAGAGAGGGGGTTTCACCGTGGTCTCGATCTCCTGACCTCGTGATCCGCCCGCCTCAGCCTCCCAAAGTGCTGGGATTACAGGCGTGAGCCACCGCGCCCGGCCAGTTCAATGGATTTTAAAAATTATTATTCTCTAGAAAAAAGACCACGAACTTTGGAGTGGACATCCTGAGACCTGCCTACGAAGACCATTAGGTGGCCTCCAGAAGACACTCCCCTGATTCCTACACCGAGGGAACACACAGCAGCAAGCTAGGAAAGAAGGGGTGACCCAGC…	0.555519	-0.604771		-1.41504	0.667177	-1.63077		-0.0037135		0.246986	0.0438188	-1.14471	-0.707819
629	ENST00000656516.1	ENSG00000267080	lncRNA	3206	GCGGAAGGTTGCCCGGGCTGGCGCCGCTGGGCAGAGCCGGTGCGACGTTTCCCTTTCCAGCTTTGTTCTTCCGGCCCTGCTGTCTGCCTCCCCGGCTGATTGGATTCGTTACTGCTTTGCAACGCGCACCTAACTCCAGACGGGGTCTCACTCTGTCGCCCAGGCTGGAGTGCAGTGGCACAATCTCAGCTTGCTGTGACCTCAGCTCTCTGCGACCTCTGCTTGCTGGACTCAAGCGATCCTCCCACCACCTCAGCCTCCTGAGTAGCTGGAACCATCATATGCACCAGCACGCCTGGCTAAGTATTTTGTGTTTTCTTTTTTTTTAATTTCTAGAGACAGGATCTTGTTATGTTGCCCAGGCTGGTCTCAAACTCTAGGACTCAAGTGATCTGCCCC…	-1.10981	-0.674687	-1.73486	-1.9763	-0.309809	-1.45544	-1.77779	-1.70446	-1.10931	-2.38588	-1.52395	-2.48489	-1.04409
630	ENST00000630447.1	ENSG00000280639	lncRNA	3206	GGCAACCAGTTGGGGGTCCACTGCCGCAGTGTGGGAGGTTTGTTCTTTCGCTCTTTGCAATAAATCTTGTTACTGCTCACCCTGGGTCCACACTGCTTTTGTGAGTTGTAACACTCACTGGGAAGGTCTGCAGCTTCACTCCTCAAGCCCGGGAGACCGCGAGCCCACCGGGAGAAACGAACAACTCTAGACGCGCCGCCTTAAAAGCGGTAACATTCACTGCGAAGGTCTGCAGCTTTACTCCTGAGCCAGCGAGACCACGAGCCCACCAGAAGGAAGAAACCCCGAATACGTCTGAACGTCAGAAGGAACAAACTCCAGAAGCGCCACCTCAAGAGCTGTAACACTCACCGCGAGGGTCCGCGGCTTCAGTCTTGAAGTCAGTGAGACCAAGAACCC…	-1.90689	-1.90689	-1.58496	-1.0		-3.9542
631	ENST00000382488.2	ENSG00000205959	lncRNA	3204	AAGTGAGAAATGCTGCTTGGTGAGCTGGGCTGGCTGGGCTGCTGGCCCTCGGTCAGCCGCCTGCAACAGGCAGGGCCACGGGAACCTCATCAGCAGAGCTTCCTGGAGGCAGCGTGGGTGGAATTGTGGAATTGTCATCAGACAGGCCTGGGATGGAGCTTCCCCACTGGAACGCAGCTGGCTGTGGACAGGGAGTCAGCTGCTGCCTGAAGGGACAAGGAGGCCTGCGACCACAGCAGGTTCCCACCTGGCCTGGGCCTGGAGGCCAGCAGGCACCTTTCAGGGCTTCCCAGCTCAGCCCCCACAGCTGGATGGAGCTGTGTTCCCTGCAGAAGTGTGGCCGGCTCCGAGCAGGCACAGGGGGCTCTTTCCCTCCACCTCAGCCCTGGCCTATGTGGG…	-2.83289	-1.74813		-4.34577									-2.07529	-2.68806
632	ENST00000592946.1	ENSG00000186019	lncRNA	3199	GTGTACGACTCCACAGAGCATTTGGATTACACTCCTCCGAATGCTGAAGGAAAAACGCTCAAAATCTCATTCTTCAGGGGGAAGCGTTGCCACTCCGAGGTGCCCACTGGGAACGAATCCCAAAGCCACGAGCGCCTGCCTAGTGGGGAATGTGAACTGTTATCCTGAGAGTCGTCCTTCTCTCTCCCTGGTCCAGGACAGAAAATACTGAATAGACAGGAATTTCTGAAGTCTAAACGCCTCCAATGATAACAGGAGTGTTATTGGAAAGGGAACAAGCGAGAAGACACAGTCTTCGAGGAGTTAAGTTTTGCTAATCTAATGATGAGACTGCATTCATGAAGACTGAGTGAAGACTTTATTGCACCATCACATCACTAAGGTTTTTCTCCAACATGA…	2.15528	0.244804			0.653078	1.12286	1.68589				1.40895	1.75097	0.345135	0.667425
633	ENST00000616994.1	ENSG00000275846	lncRNA	3198	AATTGCTTGAACCCAGGAAGCAGAGGTTGCAGTAGGCCGAGATCGCGCCACTGCACTCCAGCGTGGGTGGCAGAGCAAGACTCCGTTTCAAACAACAACAACAACAACAACAACAACAAAACACAGAGGTTTGTAATAATACAGATATTATTCTTAGGAACATAAGAGTGTTAATTGGGTGGAGAGCAGGACGCGGGACTGGTGCGTTTTGCAAAATAAGTATGAGTAGAATCAAAGGAAAGAATTTATTTTCGGTTCAATAAGGAAGTTTTCACTGATAGTTCAGTTGAGAGAGAAACCACTGGAAGGCTGTTGCATAGAAGGAAATATATTAAATGAGAAAGACACCAGCAAGAGCAGAGGGGAAAACCATTTAATGGAAAATCTGATACAAATATT…						-2.0							-3.0
634	ENST00000608412.1	ENSG00000273319	lncRNA	3198	ATCTCATAAATTCAATTTCTCCATCTAGTGGCCTTCCCCTCACCCAGGCCCTCCCCACCTCCCTCCTGGACCACAACAGCAGCTCTAAAAGGCTTCCCAGCTCTGGCTATTTCACAGTCCAGAGGCACCCACATGCTGATCCCCGCAAGGCCTCTTCAGGATGGGGACTCTAGCCACTCAAATTCTTCCATTGCTCCCCAGTAACTTAAGTTTAAATCATTTAGTCACGTGCCATTCAAGGCCCTCTGGGTTCTGGCCTCCAAGGACCTTTGCTACCTGATCTTCTCCTTAGTGGTTTACACACATCATTGCCCAGCAACTACAAATCGATTCCTGCCCACTCTGCACCCCGGCATTTCCCATCCCTACCTATGCCTTTGCTCATGTTTCCTTCAACGA…	-0.584962			-1.33342
635	ENST00000657244.1	ENSG00000225793	lncRNA	3195	AGAGCTACGGTGACACTTCGCGTGCGGTGTAGGCGCATCTTCGCTCTGTTGGCCGTGGCTTTAGTAAGCACACACCTGCCTGCTACTCTGGTTATCGTGGCGACGGCAGGTCTGGATTGCCAGACAGGTTTTTCTTTTTACCTCGAGGCTTTCTCTGAAGGGAGTCGGAGCATTTAAAAGGCGGCCTCAAGGTGGATTGAGTCGGGGGAGGATTAGCAGTATTTGCTTAGGTTGTAAAACCGCGACTTTATCTAATAAATCGCCATTCAAGGTGCAAATACAAACTTGGAACAGAGATTGCATTTGGGTTTAAACAGAGGACTTAATCATAGCATGGACAGAAAAGGCTCACCATCTATCTAAATGACTCTGATTGCACCATCATCCTCATTGTTCTTG…	1.12776	1.60666				-0.239007	-0.0489096		0.0506261			0.707218	-1.31768	-1.27196
636	ENST00000662083.1	ENSG00000236975	lncRNA	3190	ATTCATCCACAAAAAACACAGAGACTGGCCAACACTGATTTGCAGGGGAATTTGAAGAATCTCCAGGAGGGCCAGAGAGTAGACTTGGATGCCACCCAGCCAGCAATAGAGAAGTTGGGACCACCCAGCCAGGGACAAGGCCACACCTCAGCCATCACCACCCACAAGCAACGCAGCATGTATGAGCTGGGACAGGACACCAGAAACTACCTCATGATTGCTCCGGAAGAAGCAGCTGCAGCCTTTGGACGAACAGGTCCTAAAGAGCTATGGAAACAGCATCGTGGAAACAGCACGTTATTGAATGACTGGTCTGGGCCAAGCATTATTCTCGGCGCTGGGGATGCAGCAGGGGGCCTGGATCATACTCAAGGTCACTAGATACTTGTTACATGAGTG…		-0.152003
637	ENST00000669174.1	ENSG00000245614	lncRNA	3188	GCGCACGCGGGAACTGGGATCTCAACCCCAGGGCTAGGTGCCTCCTCCCGCTGCTTTCCGCCAGCTGCGGGGTGTGAGATTAATCCCCGCCGATTAGCGCCAGGTGTACTAAGCGCTGGATGGTTCCCTGACCAGATGAAACATCAGCCGATGTTCTAATGCCGGTCCCCTGGGCGCTGTCCCCGAGAGGGAAAACCTGTTTTCTGACCCCGGCTCTAGTCGGCCTCTGGAGGTCTGCAGCTGGGTTATTTTACCTTTGAAACGGACGACACCTGCCCCGTGCACCCCAGCGGCTCCTCCACACGGAGAGATGGTGTCAGTCAAAGGCCGTCTAGATGACGAGTTTATGAAATTGTTCCTGGCCCGTGCCGGGCACGACCTTGCAGAGAGCCCAGAAGA…	0.126912	-1.0		-1.76667		-1.26497	-1.18475				-0.556317	-0.814444	-1.32878	-1.89308
638	ENST00000501931.1	ENSG00000246877	lncRNA	3188	CTTTCTGTTCCTGGCTCCCTTTCGCCCGCAGGTCGCCCAAGTCCAGCCCCACGACGCAGTGCCGACTCCCCGCCGTGCCCCCAGCCCGGCCCGGGTTGCGGAGCCCTGCTCCTGGGCCTCTGCCTGCTGCGTCCACCCTGGGGGAAGCGCCCGTCGTACCCTCCACACCGGGGGCTTCCCCTGACCCCTTAGGCCCTCCCCCTGCAGGTGCCCTCGCGCCCCTCCCGGGGTCCCCAGGGAAACGTGCTTCCAATCTTCCAGGAAAAATTGAAGGCTCCGGATGAGAAAAAGCAAACAAAGGACAGTGGGACCATGGGCGTCCCCACCCCCACCACCCGCAGGCCCCACACTCAAACCAGCGCCCGTGCCCACGCCCATGCAGCCGTCCTCCGCCAGGCC…		-2.39232			-1.41504		-2.66985					-2.86014	-3.80735
639	ENST00000600742.1	ENSG00000268006	lncRNA	3181	GTGTGGGCTCGGCGGTCCTGCGGGCCTCTCCGGCGCGGGGGAGTCCTGGGAAGACGCGCGAGCCACAACTTCAGGGGGCGTGGCGGGAACGGGAGCCCCTACCGAATGGGGTGGCAGAAGAACGAAGGCGACACCAAGCTGGCCCCTTGCGGGGGTCGGGACGGCGGGAGACCTCATCCGGAGCCCTGGGCCCGCAGAGCCAGGAGACCGCGCCAAAATACATCAGGGAAGAGGGGAGGACGGAATAATGGGCCTGGGGACAAAGGAACCCACTGAAAGGGAACCCACTGAGGGTACGGATTGCACCCGAGCCTGAGACAGCTGAAGGTTTGCAGTCGGTGACGTGGCGAGGTGGGCAAGGGACTCCAACTCCCAGCGGGCCCCGCGCGGCCTGGGCGG…	-1.33628	-0.796467	-2.99095	-2.65951	-0.106915	-2.19878	-2.51911					-1.80735	-2.05445	-1.58081	-2.5502
640	ENST00000654794.2	ENSG00000214293	lncRNA	3180	ACAGGGACCCTCTTCGGAGGTCAGAGCTCGGCGGGGTGCGGCTAGTGGCGGAGCGCGCTGCGAGGGGAGGGCTTTCCACTGTCGCTGGCGTGAACTCGCGTGCCCGGTGGGTATCAGGGAAGAACCCCCGCCCCGGACCCCCAGATCTGCCATGGCCGAGGTAGCGATCGTCTCTGCGGCCACGAAGACTGTTTTAACTTGTACCACTTTCCCTTCCATTTTTCCTGGGGTGCCTCTCACCCTGCATCTGCGCGTTCAGCAAGCTGGATTTCGGGAATGCTCAGTTCAGAAGAGAAAAAATTGCCGGGAATCAAGTCCTTCTTTTTGTTAGTCGGTAGTCGATTGATGGGAAGTGTTCAAAATCATTCGATGTGGTGACAAGGCTTCACCAGGTACTGC…	1.12825	0.565848		-0.0199565		0.00683419	-0.794377		-0.23502	-1.01607	-0.442068	-0.693795	-0.750687	-0.398311
641	ENST00000651636.1	ENSG00000267549	lncRNA	3180	GAGTTGCACACGCGCATTGAGGCGTGTCTTCCCTGGTTCTGCGTCCGTGAAGCCTAGAGATTCCCGAGCCTGGGTCACCCGGGCGGTGTCGCATGTCGTCTGCGGGGAGGTTGGGGCTGCTCGCGCGAGGCGCTCTGGGTCTCATTTCCGAGGCCGAAAATGCTGGCTCCAAAGTGGTGCCCTGGGAGATGAGGGCGACTCGCAGATTCCACCCTATTCTCTGAATGGGCTTCGAGTCTCCATGCTTCTTCTTTAGGCATTGAAGACTGTTCCTTTCTGGGTGAAGGAGAATCACGTAGCAATTGGGAGCAAGATGCATCCATGTAACCCAGTACTGGAGGTCAAGATGGAGACAATCTCCACAGCCACCATGGCCTTTCCCTGAGTGCTACTATAACT…		-2.0	-1.93681	-1.09954	-0.440573	-1.74723	-1.30581					-1.77138	-0.0752881	-1.34395
642	ENST00000617439.1	ENSG00000278576	lncRNA	3178	GGCCTTGCAGTTGTAGAGGAATTTCTTGGGGGAGCAGGTTGGTATGCTTACACTCCTACTGGTTGTCTATTAAAAATATTAAAATTTTGTCTTTTAAATGTCTGTCTCTGGCAGTACCATTCACAAGCCTTCTTCTCTGCCTTACATCCTTCTTGGTTTTTACTCATTGCTGCAATCTCTCACAGTTGGATGGCCCTTTGTTTCATCCAAATTCAAGGCTTGATATATCATCTCTGCACTGTGACTCTCACATTTTTATATCTCCAGCCTGGACCTTGCCCTGAATTCCTCATTTCTGTCCAACCACTTTATATTTCTTCTTGGAGGTGTAATAAATCATTTCAAACTTGTCCAAAGCTCAACTATGAATTTTCCTCTCCTGTCTGTTCTTCCTGTAGT…	-2.92376	-1.91146	-3.45003	-5.05889		-3.4075	-3.50027				-2.38466	-1.6477	-3.89812
643	ENST00000571197.1	ENSG00000262160	lncRNA	3177	TAAAATACAAAATGTACAAGAACACACAATTCCAAGTGCTGTAAACATAACTGAGAACCAGTTCCTTTACTAAACATCCATTTTATAAAACACAAGGTTTCAATTTGAGCCCATCTGAGCCTTAAAGATCCATTCTGAATACCAAAAACAGGGCTTCACAGCCAGGCCCAGAAGAGGTCTGGTGATAATGGCTGGCCCTGGGTGGGGATAGTTTACACCCGGGCAGCAGCACCACACATGAACCCAAAGACATGTTCTTTTTAAAGCTGTTTTCAGCCATGTTTCTCTGTGCATCTCCAGTAAGCAGAAGGCTACCCATTCCATTCCTCAACCCAAGAGCTAGCACAGTTAGAGTAGGAGGGGGTGCGTACTAGCACGTGCCCAGTTGCTCAGTGCTGC…		-1.08303		-2.02321	-2.41504	-1.08746	-3.17602		-1.32819			-1.58496
644	ENST00000562669.1	ENSG00000260578	lncRNA	3176	ATATTATTTAAAAATAAAATCGAACAAATACCTATGCATACATTTGAGGACAGACTTAAGTGAAGGACAATAGCCCTCAAAAATAAGCTTCTAGTTGTGATTCTGTCTTCTCTTTATAACATGACTAGCATTTATTTTTTTCAGCAGAATAATCACACTATGAATTATTTCCTATTGAAAAATCTCCTTTTCCTAAAACTTCATTTGAACACCATTGTTTCTACATACTTCTCTTTGTTTTCATGCAACTCTTCTTTAGAGGCAATGTGGACTTTAGATCTCTGGGAAAGGGCATACCGGAGGATTTTACTGGCCTTTGTGACAGATAAGTGTTGTCAGAATATTTGGTGGCTGTGTGTCAGGGGCTTGGGCCTCTCTGTTATGCAATTGTGTCACTCT…		-0.818553				-2.30812						-1.43134
645	ENST00000586076.1	ENSG00000267801	lncRNA	3175	CTAGCATGGCAGCTTCCCCCTCCTCGATGAAGCCCAGCACCTGGGTCTGGAAGCCCTGCAGGGCGGCCGCAGCATCTGCAAACAGCCGGCTCACCCTCTCCCGCTCTGCTACGGCTGCACTCTGCACAGGACGACAGTAGAGGGGGCAATGAGGGCAAAGAACCGTCCCGGACTGTACCCCCCTCCTTCCCTGACCCCGGCTTCCCACCGGCCCTCTTGAGGGGACAGAGGGGCCAGACTGAGCCTGTCCTGGATCTGGGCCAGGTCAGGGGACACTTGTGCTCAGTAGGTATGGGCATGGTTTGTTTGGAGTGGATTGTTCCATGCTGAGGGAGGGGTGTTTGACCTTGATGAGGGCCACTGTGCGCCTGGACTGTGCAATGCCAGCACCCAGCTCGT…	-1.86507	-1.0	-2.73697	-3.29546			-0.485427					-1.32193	-2.0
646	ENST00000660724.1	ENSG00000226445	lncRNA	3175	GTGTGCGCTGGAGGCCGGAAAGTCGAATATCACTTCCCATCCTGCATTTGATGTGCTTTGGGGTTGAAAAAGCCCTTATGTGGTAAAAAAAAAAAAAAAAAAAAAGTCAGAAAAGTGGCAAAAGTCTTCAACGGCCTGAAAAAGGCCGAGACAGGAACTGAGAAGCTGGCAGTAGGTCCTGCTACTGCTGCAGGGGCGGCGGGCGCCCTGGGTGGGCCACGAGGCAGGGACAGCCGAGGCTCCGCGCTCACCCCACCCGCAAGGGGCCAAGCGCAGACTCAGGGGAGCCAGAGGGGCCGGACCGCTGAGCAAGGGCTGGGGAAGGATCCCACGCTTGGATACTTGGGAGTGAAGATGTGTTATTTCACCCACCGACTCGTTCCACACGACCAAGGCCTG…	1.21299	-2.80735					1.2824
647	ENST00000661943.3	ENSG00000182165	lncRNA	3173	GGTCCCGCCCCGTGCCTGACGTCGGGGGCGAGCCGGGCCTGCGCGGTAGTGGGACCCGACCCTGTCTCCAGTGGGCGTCTTGGGCCCCGGCTCTATTCTGGGCTGCGGGCCTGGGAAGGGCTCGCCGGGTGCCAAATGAGCTGTCCTAACTCTGCGGGGCTGCAGCTTCCTGCATGATGCTGGGGAGCTTGGCGCCTGACCCAGGATCTAGAAGGCACTCTGGGCAGGCCGCGCTCCGCCCACGAAGGTACCCAACCCTCTGGGATAGATGCAGGAAGCGATGGTTAAGACCCATTTTCACCCAACTTCTCGCCGCAGGTCTGGCTTACCACACGCTCCTCCCCATTCCCAGTGAGCCGCTTTTTGCAGCACCAGGCGAACACTTACACCAGTGCTTTG…	1.24629	0.314621	1.24825	1.34038		2.64448	2.75235		2.38876	0.436848	0.572502		1.36795		3.09652
648	ENST00000555985.6	ENSG00000259129	lncRNA	3173	GCCCGTTCTCAGATCTCCAGCTGCGTGCTGGGAGAACCACTGCTCCCTTCAAAGCTGTCAGACAGGGACATTTAAGTCTGCAGAGGTTACTGCTGTCTTTTTGTTTGTCTGTGCCCTGCCCCCAGAGGTGGAGCCTACAGAGGCAGGCAGGCCTCCTTGAGCTGTGGTGGGCTCCACCCAGTTCGAGCTTCCCAGCTGCTTTGTTTACCTAATCAAGCCTGGGCAATGGCGGGCGCCCCTCCCCCAGCCTGGCTGCCGCCTTGCAGTTTGATCTCAGACTGCTGTGCTAGCAATCAGGGAGACTCCGTGGGCGTAGGACCCTCCGAGCCAGGTGTTACCGTGAGAAAATATCTTGAACTTCTACTCTGTTGGAGACTTATTAAATGAAGAAACCACACA…		-0.133267			-1.3744					-3.01649	-1.39232
649	ENST00000570140.1	ENSG00000261799	lncRNA	3170	AATGTGTAGTCTTCTCTCTCTCACCCCCTTTCACCCTTCCCCCCAAGTCACCAGAGTCCATTGTATTAGTCTTATTTTCATCACCGTGGGCGTACCCTGTGGGATGATGTTAAACGTACTCTAGACTCTGTTGGCTATTTCTCTAGAGTTAGACCTCTGGAGACTTCTCAGATAGCTCATGGGTCTCTGGCCTTGCCCTGAAATTACTGGGTTCTCAGGGAGATGCTGGAGATGGCGGAGGCTCCTCACTCTTTGGGTCCTCCTGTGGCTCATTTTGATTGAGTTCCTCATTCAGCTGGTCGCAGTGGCCGGATAGTGTGGCCTGCTCCCTTCCTCAGGTTTTCTTGAGGCAGTGGTCTTTTTTGTAGAGGCTTTTTTTTTTTTTTTTTTTCCCTGGAA…		0.833751		-0.960144	-1.58496	-1.38444	-1.59619	-0.17585	-2.35539	-0.969018		-0.925999	-1.35787
650	ENST00000654680.1	ENSG00000226891	lncRNA	3170	CTTTTTTTTTTTTTTTTTTTTTGAGACAGAATCTCGGAATCTCGCTCTGTCGCCCAGGCTGGAGTGCAGTGGTGCAATCTTGGCTCACTGCAAGCTCCACCTCCTGGATTCCTGCCATTCTCCTGCCTCAGCCTCCCGAGTAGCTGGGACTACAGGCACCTGCCACCATGGTGGGCCAATTTTTTGTATTTTTGGTAGAGATGGGGTTTCACCATGTTAGCCAGGATGGTCTCGATCTCCTGACCTCATGATTCGCCCGCCTCGGCCTCCCAACGTGCTGGGATTACAGGCGTGAGCCACCGCGCCTGGCCTAAATCTTTTAAGGAGACTCAGTCTTTGTGGCCTGACACTTGGGGAACAGTCAGCTTCAGGAAGTTGGGATGCCACACCTTTGTTTCT…		-0.791413					-5.22668
651	ENST00000654496.1	ENSG00000205622	lncRNA	3169	TGGCACAGGGGGTCTTCTCTCTTGGCTTTGGAGCTCCCCATTCCTCTGTGTCTGTAACAGGGGAGCTTCTTCCTTCTTTCTTCTCCCTTCTTTCTTGCCTGTTAAACTCTCTGCTTCTTAAAACCACTCCATGTATGTCCAGGTCATTTTATCTAATTTGGAGACGGAGAACCCTGGTGTTCCTCTGCTCATCAGAGCCGTCTCACCTGCAAGGGCCAGGATCCAGCACTAGGGCTGCCCTTTATGTTCATGCAGCCTCCACTAGGAAGATCCTCCTTAGCTGCCACCTGCTGTAAAGGGATCTATCTATCTATCTGTCTATCTATCTATCTATCTATCTTTCTATCTACCTGTCGAGAGAGAGAGAGGTTTATTATAAGGAATTGACTCATGTGATTA…		-1.26303
652	ENST00000454676.5	ENSG00000230725	lncRNA	3168	AGGAAAAGCTCGAAAATCAGCGTAACGCTGTTGGAGATGAGAGGGCACAGCACAATTTTGAGAGCCAAACAAAGGCGGGGCACAGAGCTGTTGCCTCGAGATGTGTGGCCTCAGAAGGTCTTGTCGAGGCGAGTGATGAAAGGGAGGAGGTTCCCGAGGATACTGGAGCCGGAAGACGCGGCGAGGGTCCGGGTTAGCAAACCGGGCAGAGTCAGAGGCCCAGGACGCCGGGCCCTGGGGGCGCTGTCGCAGGGCGGCGGCGGAGGCCGGGGTGGTGGGCGCCCCGGGGTGGGGGGAGGCGGGAGTGCTCTCCCAGGTGGGCTTGGAGGGGCCCCGGCCCAGACACCCAGGGCCAGCCGGCGCACCCGCATGATGTTCTGAAAGCGTCCCCGCAGCCTG…		0.137504
653	ENST00000658292.1	ENSG00000259807	lncRNA	3168	AGTGGGGGGCAGGGTGTGTTGAGCGTCCCGGGTCCAGTGTCTCCGGCGTGTCCTGCATCTCGGCAGCCAGCTCCTCTGCAGCTCAGGCCCCGTGAGTCACAGCCGCTTCCTCAAATGCTTTGGCTGACCGCATCCCCCCGCTCCGCCAGAACCCTGGATGCCGGAGCCCTCCCAGCGAGAGCCGTGTTTATTTTACTTTACATACATTTTCCAACCCGGAGCGGCTTCAACACATGCAGCTCTTAGGCCCGGGCCGCACATCTCAGAAGCCCCGTGTGCGACTTTGACTGCCGCACGATCCTCTGCCGGGGGAGGTGGGCCCGCTGCGCTTTGGGAGCACCCGCGCCCGACACTGAGGTCTCGGTGCTGTCTTCGGCCTCTTCGCCCCTGAGGGTCCCC…					-1.44211	-1.8365
654	ENST00000668133.1	ENSG00000231607	lncRNA	3166	TGGGATTGCAGGGGTAAGCCACCGCGCCCCGCCGCAACAATGACTTTTTTAAAAAACAGGCATTTACTGCATTTTCGTACACTAGAAGCTAAAATACCATGCTGTCCAGTTCAAAACAGGACACCTGGCAACCCTGTTCCTAACAGCTTTCTGCAAAGCCAACACCCAGTGCTTTCTGGCTGCATTGGCCTGTCCTCATTTCCCCCTGGAAAACTTGTTTTAAACAGTACAGATAACATTCTGCCTCTATTACAATTAGCAGCTTCTCTCACCAGGTTATCTAGTGTGGCAAGTGCTAGTGCGGAGTCACTTAGTATCTTCTTTCAAAACCTCCCAGTGGCTGCCTTCAGGTAGCATGTGAAAAGCTGCTCATGGGGAATTCAGCAGCTGCTTCAGGCC…	1.26565	3.10753	-0.0509239	-1.39126	0.775981		-2.25794		0.109624		-0.0662839	-0.0811961	-1.20358	-0.264522
655	ENST00000375204.2	ENSG00000254876	lncRNA	3161	AAGCGCGCTAGTAGCAGCTCTGGCAGAAGCAACGGTGGCTTCGAGGGATGGCGGCGGCTGCAACAGGACCTGCAGCATCCCAGAGGAACTGACTAAGGCTTTGGAACAGAAACCAGATGATGCACAATATTATCGTCAAAGAGCTTATTGTCACATTCTTCTTGGGAATTACTGTGGTGCAGATGCTAATTTCAGTGACTGGATTAAAAGGTGTCGAAGCTCAGAATGGCTCGGAATCTGAGGTGTTTGTGGAGAATTATGAGACCCTCGTGTTTTACTGGCCCTCGCTGCTGTGCCTTGCCTTCCTGCTGGGCCGCTTCCTGCATATGTTTGTCAAGGCTCTGAGGGTGCACCTCGGCTGGGAGCTCCAGGTGGAAGAAAAATCTGTCCTGGAAGTGC…	-1.40136	-1.96763		-3.15785	-3.07948	-3.87488	-3.49783		-3.20436			-2.93114	-3.26789	-3.93455
656	ENST00000505668.1	ENSG00000251023	lncRNA	3157	TGAAGATATGTGTCATATTTCTTTCAATGGATAATTTTAAGTGATATTAAATTATGTCAATAGTTTGAATAGCAATAGCAACCATTGAGCTAAAATTATGCAACAAATAGTTGCTTGTTAACCTAAGATATTTCAACATTTTTGAAAGATTAGTAATAAAACATGCCATATTTAAAAAGCCTTAATGTGAATCTTCTCTCCACTGTAGTTCAGGGGACACTCAGGATGCTAGAGTAATGCTATAAAAAAAGCCACTCAGACAGGTGCAGTGGCTCACACATGTAATCCCACCTACTCAGAAGACTGAGGCCGGAGGATCACTTGAAGCCAGGAGCTCAAGAACAGCCTGGGCAAAATAGCAATACCCTCCTCTCTAAATATATATAAATATATATATAT…		-1.22239		-1.41504		-2.92057	-3.08746		-1.51457	-1.67516			-3.82443
657	ENST00000693507.1	ENSG00000250303	lncRNA	3156	GGCTCCGGGCGGGCGTGGTCCCTCTTGCGGGCGCCTGGGCTGGTCGGGCGGATCCCGGAGAGGGGGAGCCGCGGGGACGCAGCGACAGACTCGGGGTGCTGGCAGCGGCAGCCCACGCCTCCCAGGGATTGCAGGCCTGGGCGCCGGGGTTGGACCAGTCTCCCGGGCATGGCACGCCCTGGTTATTCTGTACCCGTGATTTGTGGCGGGGCAAGACGTTAAGTTGGGTGACACCGAGGTGAGCCACGGTCCTCGGCACCAGATGAGGAACCACTGTCTCAATAAGGTCTCAGTGCTGTGTGTGTAATGGTTACCGTGAGAGCTTCCCTGCAATCCGAATTTGTGTGTCTCATTCTCAGTGACACCAGTGATGCTGTTAAACAAGGACAATCCGGTTCA…	0.727234	1.12776				1.3327	0.948861		1.82084			1.43013	-3.51362	-1.62449	1.93907
658	ENST00000670269.1	ENSG00000248671	lncRNA	3153	GAGGACCTGATTTTTCTTCACCCATAGTTAGGGAGGCGCAATCGCCCTGGCTTTGGGGCTGGGGCCTCCGGGGAGGTTCCGGTAGGGGCGTTGGAGAGGCCGCTCTTTTTGCAAGGCCCGAGACGGCGGGCCCTGCGCAGGCCGCCCTATTCCGCGCCCTCAGGGCGTCAGTATCCGCCTGAGGCCGGATACCCCAGCTGGGCCCGGATGCCGTCGATGGGCCCGGAGCATCCTCGGCGCTGCCCTCCCAGAGCCCCGCAGAGGCTGAGGTGGCGCGGGGGGCGGGCCCGGCTCCGCGAGAAGCAGCGGCAGCGAGGGCTGGAGGACCCGGGCTACGGGGCTCTGGGGCGTCTGGCCTGGGTGGGACTGAGCCCATTCGGGGGGACTCCGGGGTTCTGG…		0.443607		-3.26303			-1.37851						-2.0
659	ENST00000653384.1	ENSG00000253671	lncRNA	3153	AATAAAAGCCCTAAGAGAGCTTCCACTGCCAGCAGCCTTCCAATTTGCTCTGTTCCCCCTTGGGCCCTGTTGATTGGGCCCAGTGATCACCTAAAAAGAGTGCAAAGAGTCAGGAAGGCTTGTGGGTTCAGTCTTTCTGTGCTAACACCAGGCCACATCCAGGCCTGATGTACTAACTGATCTCCAGTTCATTCCTTTTGCAATTTTTGGCCTTGATTCATAGTTCCTGATTCTTGATTGGCTCTGAAATCCTCCCCATTTTCAAAAGGGATGCAGTCAAGCAGGCCAAAGCGCTCCATGTTAGCTAACAAATGTTTGCAAATCATAATAATGTAGGAAGAGAACCATAAACTAAATGAACAACAGGCATTAGCCCTCATGCTGTCACATAAGCATTCC…	-2.33298						-3.92019
660	ENST00000427276.1	ENSG00000226673	lncRNA	3152	AGAACTGGTGAGTCCCTGTAGCAGGTGACACCAAGAACCAATGAGCCATATTTGCTCTTCACACCTCAACAAAGATGCTGCTTCCAGGAGATCTGCAAGAACTCTGAACTCATAGATTATGTCCAAACTGAGAAGCACTGGACAGTCATTTTGCTTATCTGCGGTTTCTCATTTCTGAGAAGAATCTCCATATGGACATTATCACTTTTGTTATAATCTCGAGGATGGTTAAGGTAGCTTTGATCGCCACTTTCATATCTCCTGTGATAATCAGCACCAATGGAATGTGCAGAAATCCATCCCTATTCCTAAGGACTCCTGATGTCATCTCACCAGGTGGGACGGTTTGTCCTGCTCGAGTCTGCACGCCCAGCTCCAACAGCTTCGCCCAAGTTTGGG…		-2.07086			-0.180572
661	ENST00000564748.1	ENSG00000261758	lncRNA	3151	GTAGGCTTCTGGATAAGGGCGCTGTGGACGGTTCTTGGGCCGCCCGCGGCTGGCGGAAGGACGGCCACGGTGGCGCCTGCGCGTCCGGCTCGCCGAGTTGCCGCCCGCCATTTTTGGAGCTTCTTGGAGATCTAGGCAGGAACCCGCCCCGGGTTCCTTCACCGAGGCTCCTCCCTAGGTCTCAGGGCCGGCGCTTTCCTCTGTTCCCGCCCGGCTCCTGCTGCCCCCATCCGCAGCTCTCGAGACGCCCTGCGGAAACCCGAGGGTGAGGCCGCGCAGATCCCTGCTCCTACTTGGATTTAGCAAGGGCCTCAGAGCTTAGCATTGTATTCGCGATTTACGGCTGACAAGCGCTTTCACCAGGCAAGAGTGAAAAGGTTTCAAAAGGACTATTGGGGA…		-1.45943	-4.71882	-3.39232			-3.18587					-1.58496	-0.690315	-1.88982
662	ENST00000415305.6	ENSG00000228021	lncRNA	3149	ACTGGTTCCTTGCAGCTGTGACTCCCCAGGGTAAGAGGCAAAGAGCCACCAGGTCCCAGCTGAGGAAGCCCTGTGGTCAGCTCAGACAGGGATGCGGACTGAAGCCGAAGCAGGTGTTAGTAATTGTCGTACCTACAGACGAGGAAACCGAGCCTCCATGAAGTGAAGTGACTCACCCACAGTCACACAGCTAATATATGCCAGAGCCCACAGCAGAACCCAGACGTACTGAGGCCAAGTTCCATGCCAGCATAAAACAGGCTCCAGTTCTCCCTGGATTCCAGGAACACCATCTCCTTCCTCGTCCCTTCCATCCCAGGGAAGGTTTACACTGAAAATTTTTTGTGATGAAAAGATTTGAAGAAGATGACAGGAGATGGAGAAGCACCAGCTGATCTG…			-0.824913
663	ENST00000562038.1	ENSG00000260804	lncRNA	3148	CAAGTATGCAATCTCTGTAAACCCGCTAGAACCAGTCATGGTCGGTGGGCTCCTTACCAGGAGAAAATTACCGAAATCACTCTTGTCCAATCAAAGCTGTAGTTATGGCTGGTGGAGTTCAGTTAGTCAGCATCTGGTGGAGCTGCAAGTGTTTTAGTATTGTTTATTTAGAGGCCAGTGCTTATTTAGCTGCTAGAGAAAAGGAAAACTTGTGGCAGTTAGAACATAGTTTATTCTTTTAAGTGTAGGGCTGCATGACTTAACCCTTGTTTGGCATGGCCTTAGGTCCTGTTTGTAATTTGGTATCTTGTTGCCACAAAGAGTGTGTTTGGTCAGTCTTATGACCTCTATTTTGACATTAATGCTGGTTGGTTGTGTCTAAACCATAAAAGGGAGGGG…	-1.30048	-1.66732		-1.65267	-0.836327	-0.353571	-2.79026		-1.07529	-1.53605	0.177998	-0.62563	-1.28582	-0.103093
664	ENST00000445498.5	ENSG00000225778	lncRNA	3146	AGTCGCATGCAGGACAGCACCGCGTGCGGCAGCTGCTCTGGTGGCCTCCTGCTTACCCGGCCCTCCACTTTACCGTTAGCACGGAGTGCGGCACCCTGCTTGGGCCTTTCGGCTCTGCCTCCCCTGCCCGTCACGGCGGGTCACGACATCGGCCAGGACGCAGCAGAAGGGACAAGACACGCAAAGAAGATGGCGCACCCACCTCGGCACCGAAGGCCAGTGCGACCTCCCGGGAGCAGGCGGGCCAGCACGGGCCTTCCCGGAGGAGACAGCTAAGCCGAGACCTGGGACTGCAGAGGAGAAACAAGGAGGAGGCAGGCGGGGCCCGGTGCCCTCCTCGTCTGCCGTGCCGGGTGGACGGTCTGCTCGCCTGTCTGCGTGACGAAACTGAGGCACAAA…		0.0	1.12928						-0.447459
665	ENST00000577270.1	ENSG00000265702	lncRNA	3145	AGCTTTAGTCCCTGGGACCGTTTCTGTGCCCAAGGAGAGGGAGGGCAGGGGAAGGATGGAATTTCATCTAGAGTAGCAGGTCCTGGTTGCCTGGTAAATTATGCATCAGGACTGGGCTAGCCACTGCCTCCGTTTTCTCTGGGCTCCTGAGATAACCTCCACCTGCCTCTAGATTCTGTGCCAGCTGATCGTTATCTATCTCATCAACTCTTGTTCCATCAGGAAACTGCATCTTGGTGGATGATGAACCAATAAACCTGGACACAATCTCCCGAATAACACCACACATGCCAACAAATGACATCAGCATTCCAGAATGTAAGCGGCTGGAATCTGATGAAGATAAGAACTAACGAAAATCCCACATGAGTCATGCTAATATACACAAAGAGGGCTCAA…		0.169925					-0.925999		-0.0443941			-0.103093	0.263034
666	ENST00000316786.1	ENSG00000179082	lncRNA	3145	AGGCAAAGCCGGGAGAAACTGCTGAGACGAGGTGGCAGCGGGGACCACGTGAGATGGCGTATGTGGCCTTGAGCGATAAACCTCACCTGTCGGGGGAGGTGGGCGAGGAAGCCTGCAGCTCCTGGAACCCACCACTTTTCTCTCCCAGGCCCTTGCCCAGGCTGTGGCCTCTGCCTGGAACCCCTTTTCTTCCCATCCGAGCCCTTCCCTTCAGTGCCTCTTCCTCTGGGAAGTCCTCTCTGGTGCCCAGCCCGTCCTCTTCTGCCCACTCTGGGTTTCGCACCCCATGCTTAGGCCCTGATTGCCTGCTTTGCACACAGGGCTGTGAGCTCCATGAGGGCAGGAACCACATGGCTGTTCACAGCTGTGTTGCCAGGGCCTGGCCTGGAGACCCTCAGG…		-1.926					-4.93705					-6.3837			-3.90689
667	ENST00000656315.1	ENSG00000251141	lncRNA	3144	TTTTATTGTTTTTTTTCTGTTTTTTTTTTAATAGCAATGTTTTTTTCTTTACCACTAGAGTCTATATGTCAGAATACACATTTCCCACCTTGCCCAACAGTAGAAAAACATAAGAAGAGAAAAACATTAAAAAATGACAAGGAAGTTAATGGAAGTCAGCAATGTGATGGTGTTTGGAGGTGGAGCCTTCAGAAGGTAATTAATGCCCTTGTAAGAAGAGGCCAGAGAGCTTGCGCACCTTCTTCCTGCCATGTGAGGAGCCAAGAAGCCGGCTGTCTGCAACCTGCAAGAGGACCCTCACTAGAAGCTAGCCATACTGGCATCCTCATCTTGGCTTTCCAACTTCCAGAACTGTGAGAAGTATATGTTTGTGGTTTAGTCAATGGTCTATGGTAATTT…		0.014797	-0.215826						-0.209289		-1.0717
668	ENST00000602342.1	ENSG00000269984	lncRNA	3143	TATAATCCCAGCACTTTGGAAGGCGGAGGCGGGCGGATCACGAGTTCAGGAGATCGAGACCATCCTGGCTAACATGGTGAAACCCAGTCTCTACTAAAAATACAAAAAAATTAGCCGGACTTGGTGGCAGGCACCTGTAATCCCAGCTACTCGGGAGGCTGAGGCAGCAGAATGGCTTGAACCCGGGAGGCGGAGCTTGCAGTGAGCCGAGATCGCACCACTGTACTCCAGCCTGGGCGACACAGTGAGACTCTGTCTCAGAAAAAAAAAAGAAAAAAGTACGAATGTAAACGTACCAATAGGTGCTCATACTTTACAACCAGGCAGAGGACATGCAAAATAAAGGTAACTGTAGAAGCTTAGGGAACACTGTATGTGTAATTCCAATGAACATGTTCA…		-1.48543						-3.40599				-1.5025
669	ENST00000548575.1	ENSG00000257431	lncRNA	3141	TGCTTCTATATAAGCATTTAATGCAACAGTGTTCATCTGAGTATTGCTTTTGAGTGCCAAAATACCATGTTTTTCACACTCCAAACTCTCAGGAAGGCTTCCGAAGACAACTTGTCCCTTATTTATAATACTATATATTAAAGTAACTGAAAGTATTCAAAATAATGCTTACTTTGTGCAGAGTCCATGAACTCTAACCAAAATACATAAATGTCAAATTTGAGCAATACATTTTGATTGATTTTAAAATTCCATTTGAGGCACTACTTTTCTGAATAGATGCCCAAGGAAAATATTTTAAAATATTGTTGTATTAAAAAATTGTTTCCTATAGAATCTGAAAAGTTCTTTAGGTAGACTTTTAGTAAAATGTTTGAACAGTTTAAATGCTATTTCAGA…						-2.87447
670	ENST00000583516.1	ENSG00000265992	lncRNA	3140	GCTGACTCTCTTTTCGGACTCAGCCCGCCTGCACCCAGGTGAAATAAACAGCCTCGTTGCTCACACAAAGCCTGTTTGGTGGTCTCTTCACACGGACGCGCATGAAATTTGGTGCCGTGACTCGGATCGGGGGACCTCCCTTGGGAGATCAATCCCCTGTCCTCCTGCTCTTTGCTCCGTGAGAAAGATCCACCTACGACCTCAGGTCCTCAGACCAACCAGCCCAAGAAACATCTCACCAATTTCAAATCCGGTAAGCGGCCTCTTTTTACTCTGTTCTCCAACCTCCCTCACTATCCCTCAACCTCTTTCTCCTTTCAATCTTGGCGCCACACTTCAATCTCTCCCTTCTCTTAATTTCAATTCCTTTCATTCTCTGGTAGAGACAAAAGAGACATG…		0.305243
671	ENST00000617529.1	ENSG00000254872	lncRNA	3139	CCTGGGTTTCCTGTGTCCTCACCGCCCGCTTATCAGCAAGATGGGGATGTGGATGACAGGAGTGCTGGCCACGGAGGGCCTGGTGTGGGTGGCCGTCGGGACGAGGGTAGTGTGGGCGGCCACGGCAGTTGGTGCTACTGCTGGGAGGGGCCGAAGGTGAGGCCCTCCTGGGCTGTGGGTCCCTGTAAGCCACTGCCCCCGTGGGGTGTGCAGTCACCAAGCCGACCTGCTGCCGGGGTTCCGCCCCCTCCCTTTCCCTTCTGCTTCCCCGGCACCTGTGTCCCAAGCCTGAAGCCCTGTCCGTGTCAGAGGTGGCACCTCCCTGGGCACGGGCACTTGGACGCTGGTGCCTCCCCTGCTGCGGACCCCTTTGCTGTGGTCAGGGCCTCCTCCCTGCAC…		-2.05889	-2.01792
672	ENST00000542219.1	ENSG00000255970	lncRNA	3135	AGTTATGACACAACACAATGCCCTCACCAGAAGCAACCAGAGGCAGACCCTCGACCTTGGACTTCCCAGCATCCAGAACTCATAAGATTTACCTTTATTTTTTAATATTGGAGAACTTGCCATGTAAATCCTAACATGTGGATGAACTAAATACCTGGGGAGTTCATCATCTCTCACAAACTAAATCCAGAGAAAAAACTTCCTGACACAAGAAAAAACTGCAGTTAAATGGAAAACAAATAAAGCAAATGAAAATTGGAATGTGGAGCATTTTGCATGCCAGATAAGAAAGGGCATGTGACAAAGGAGAGCCATTTCTTCCATTTGAGATTGGAGGGGGAAGAGTCCAAGGCTAGAATCATGTGGCTGACCAGGCTCCTGGGACTTCCACATCTGCAC…				0.0								-1.76553
673	ENST00000576234.1	ENSG00000261924	lncRNA	3133	ATGGGCTGCCTGGCCCTGTCTTGGGGACATGAAGCCTGGTTTGCCAAGTGGGAACCGAGGGACATGTGCTCCAAGAGACACATCCAGGGACTGCAATCAATTTCCAAAGGGCCTTTTCTCCTTTCAGCGATGCTGTTAAGAAAGGCAATGAATCATGTGCCACAAGAATCTTGAGAGAACCCACGAGCTTGGGAGCTGGTGACAGACCCCCATTCGGAGCGCTCTCTGCACAGCTACACAGCGACCCCGCCCCCGCCTGCCCATCAGGACGGCTCTGCAGCTGCAAAGGGCGAGTGCTTGGTTCCCAAGGCAGGGCCCAGCTCCATGGTTCTCCTCGCCTCACTCTCCTCCGTGAGCCTCAGGGACCCGGTGGCCACAGCACCCTCAGTTCTCCCCAGA…		-1.32193
674	ENST00000659750.1	ENSG00000228192	lncRNA	3131	AGAGAAAACTTGCGAAGTTTAGGATGGAGCTGAAGAGACTGGGTTCCGTCCTACGGTGGGATTTCTTTCCGTGCTCGCGCGTTCAGCCCCAAGTCTCAGGGCCACTCGTCTGGGAAGTTGTAGAATCTGTATAGCCAACCTACACAACCTCCAAGGGGCCTTTGGACAGGACCATCAGCTTTTTCCTTGCCTTCGGACTTGAATTAAACATCATCTCTTCCTTGGCGTCAAGCCTGCTGCCATCAGACTGGAACTAAACCATCAGCTCTCATGGGACTCCATCTTGCTGACTTATCCTGCAGATCTTGGGATTTAACCGCCTCCATAATCACGAATCCTCCCTCCAGGTCACTGGGAGCTTCAATTCCTTAGAAGAAAGAAAGAGATGACTCCTGCTTC…		0.285402	-0.51911				-0.306246		1.81943			0.205675	0.515192	1.06169
675	ENST00000450451.1	ENSG00000237250	lncRNA	3127	CGCTGAATCCAAGAGTACAAATGAAGTCACTGGGTTCCTGGGAAAGACATGAGGCTGGAGAGCCAGGCTGGTAAACAGACAGCAGCCAAAGCAGGCCTGAGGATGAAGAAGCAGGTCACAGAGCAAAGTCACTCCATAGGAACCAGCTAGTGAGGCTGCCTGCTCTCCACTGGGAACTGGACCTCTGATGATGAACTTTCTCCTTGTGCCATCTACTCTTTCATCAAGCAAAGCTTCCTGAAGCATCTGCTGTATCAGGAGCTCTGCTAAGAGACACAGAAGAGACTGTGACTACCATTTCTATCAGCCAAGTAGGATACTAACAAGGCTCCAAGGATTAAGGTCCCAGAAAGGCCTGCCACCCACAGAACTTTCGAGTCTACAGGAACACCTGGAGGA…									0.584962
676	ENST00000669314.1	ENSG00000175147	lncRNA	3126	GGGCCCGAGGCGAGGGATCGCAGCTGAGCGAGGCGGGCACCCACTCCCCAGCGTATGCCGCTGGAGCGCGCTGAGCGTGTGCCGGGGGCTGGGCCTAAGTTCTCCCCAACCCTTGCCAGCCGAGTTGGATAAGAGGGGGTCGGGAGAAAATAGAGCCCTGATCCCCCCTCCTCCCTAGGGCCCAGAGAATCGGTGTGCATGCGTGTGTGCGCGCACGCGCGTGTGTGTGACGGGTGGTGGTCGGGGAATGTCTCAAGCTAGAAGTCCCAGGTTTTAGGGGTTTAAGTGGAGCTGGGAGACCCGCTTTCCTCCCACACCAGGCGCAGACGCCGAGGCACAGCTCCGCCAGCCGCCCCGCCTTTACCTGGCGGGATACTCACCTCTCCTCCTTCCTGGGGA…	-1.30812	-1.36257	-2.21501	-2.14525		-2.32193	-2.24655	-1.45943	-2.56635	-2.48678	-0.342392	-3.074	-1.28011
677	ENST00000499499.3	ENSG00000247400	lncRNA	3125	GCCCGCCGGTCGCAGAGCTGTCAGCAAGCTCCAAACCGCGGCTGCCGCCCGGAGGGAAGCAGACGGGGAGTCGGTGGCGGCCGCCGAGTCCGCATGCGCAGGCTGCAAAGGCCCTTTTGGGCCGGTCCCGCCGCGCTAGGTTGGCGAGTGGGACTATTTGATCCTTTCCAGGTTCGCCAGCGTGGTGTTACGAGAGGAAAGCGCAGCCGCAGCGTACGAATGGGAAGGCCAAACACGGTCCCGGGGAGTCTGAGGGAAGCTGCAGGGCGCCTGGAATTGGGGTCTCGAGTGAGCCGGTAAAAACCGCCTCCCGCTGAGCGTCCCGGAACAAATACTGTCTGAACTGAGCCGTAAGCAAGAAACGGTCAGGAGAAGCTGGGGCGATCTGATGATTAGAAC…	1.03103	1.774	-2.17212	0.00631377	0.390234		0.1453	-1.09576	-1.558	-2.0	0.583622	0.0274807	-0.852246
678	ENST00000420866.1	ENSG00000231453	lncRNA	3123	CAGAGAAAGAGGAACCAGAAGAAAGAGAAACTCGCGACAACAGAGTTGCCGAAAGAGAAGTGTTGGCGCCTCAAACTTGAGGATCAGCTTCTTGGGCCCCACTCCAGGGTGTCGCGGGGGTCGGGTTCTTTCCGCCGCCCCCCGAAAGATTCTCAGCTAACCCTTTCCCCGCCGAGACCAAGAGGCCCTCACTCTGACACCACTCCGGGAGCCAAGCTACTGTAAGGAGCTGATACCACCCCTCGCCGGCGCGAACCGCCCATCTCCCCAGACCCGCCCACCCCCTGCTGCGAATCCCTGACGTTCTAGCCCGGCGAAGGTCCTCTTAAATTAGGAAACAATAGCTATTTAAGAAGAAGCGCAAATAACCCGCGCTCTGCGCGCCCAATCGTGGGATTC…	-2.49985	-1.0					-5.20945							-3.0902
679	ENST00000619442.1	ENSG00000275450	lncRNA	3123	ATTGCTCTGGCTAGGACCTCCAGTACTATGTTGAAAAGGAGTGGTGAGAGTAGGCTCTTCGTCTTGTTCCAGTTCTCAAAGGGAATGCTTTCACCTTTTCCCCATTCAGTATTATGTTGGCTGTGGGTCTGTCATAGATGGCTTTTATTACATTAAGACTCAGCTTCGCACTCCAGGGCTGCGTACCACCAGCCACTGTCATGTTAACCCCTTCCCAGGCCAATGTGTCCTTGGCCTGGAGCCCAATCTGCTGGACAGCTTGGGACCGTCCATTTTCGGGGTGGTGGGCAACCTGGTGGCCATCGTGGTGCTGTGCAAGTCGCGCAAGGAGCAGAAGGAGACCACCTTCTACACAGTTATGCGGCTGGCTGCCACCGACCTGTTGTTCACTTTGCTGGT…	0.289507				-0.169925	0.0213737	-0.937264		-1.32193			-1.91938
680	ENST00000412298.5	ENSG00000230091	lncRNA	3121	ATTGTGCTTGCACGACTTCCCCCGGCCCGCGGCCTGTGAGCCCAGGTCCTGGGGTGAACCGAGCGCTCGCTCGTTCGTCAGACCGTAGCGCTCCAGCGGCTGTCCTTACTGTGTAGTAGCCAAAGCTGAGGGTGATGACTGTGAACCAGAACAGACTGCCTCGCTGAAAAGTCACTTGGAACTCTTCTGTGGCATCTGAAGCAGATGGACGAAGCCAAGAGGGCCGAGAGTATCTCAGCACCTAGAAATGGACAAGGCTGGTTATTAGAACAAAGATTTCGCAGGTGGTGAGTCTCAAAGGCGAAGCTGAATGATTTGATATTTCATGAAATTCAGAAATAATTTGGAGCTTTTCAAACCTGGGATATGGAAGAAACTGACACTCCTGTTCTCTGGGAA…	-0.688056	-0.477394		-2.05063	-0.584962	-0.938599	-2.09311		-0.814968	-1.18057		-1.2713	-0.862496
681	ENST00000417506.1	ENSG00000228151	lncRNA	3120	ACAGACAAATAAGACATTACAGCCTTACAGGCTGGCTTTTGAGGGGTGGGAGAGGAAGAAAACAAAATACTCTTGCTGGATAAAAACGTAAACCATAGGAGACACCTGGACTTGAAGCAGGAACCTCTTGGCGTGTAGGCAGAGGCTCTTCCACCAAGCTATACCCTCTACAGTGGCAGGCTCCTCTCATTAGCGCCTTTCAAGGCTGCAGTCCCACGCCTCTTCTGATCTCTGGCTGTTCCCGGGCTCTCACTTTCGGGGAACTGGTGCTGGCGCCCCACCGCCACGACTCACTCACGGATTCACTCCTACACGTCACCAGCATCACCCTCCTGCCCAGGCCCGGGACACTGGCCAGGGAGCTCAAGGCCTCGTCCTGCCTCCTCTGGGATCGAGTAG…		0.0
682	ENST00000660264.1	ENSG00000226648	lncRNA	3116	ACGTGAGGGGATGGCGCGTCCTCCGGGAATGCCCGGCCAAACTCAGTTACCTGGGCGGGCTTCCCGGACAAGGGAGCCAGGACGGGCCGCCTCACACCGGCGGCGGCGGGTCCTCCGCGCGCCCTCTCCCGGGAGGGGCGGGGGCGGGGCTGCCTGCGGATTGGTCGCGGGCACTGATGGACAGCCGACATGTCCCGCCCCCCCGGCAGCGCGGGGCTGGTCCGCAGGCAGTTCTGGCGACGGCCAGACCCACGTCTGTCTGTTCCGCCCCTGCTGCCAGGGTGGCTTTCAGTGGTCCTCTCTTTCGGAGAGTTCCCCCCAAGCGTGAGCACCCCTTACAGGGGCGTTAGGTCCGCGGCCGCGCTGTCCAGTGGTCTGACCTGCAGCTCCCAGGGCCTT…		-0.920566				-3.8893	-2.5025					-2.8215	-1.64155
683	ENST00000612792.1	ENSG00000274925	lncRNA	3115	GACTCTCGCGAGAGCGCGCGGCGCGGTGACTCGTCGCTGAGGGACTTTAAGATTGTAGAGGGGCGCGGAGGGTCCTCCCCGGGGCGGAGGGACACAGAGGGATTCTAGGGAACCTGCCGTCGCGAGTCCCGCTTCAGGCGGAGAATCTAGGCGGCGGCGGGGCCTCCCTGAGGCGGAGGAGTCGGCACCGGGGCCTGGCTGCCGGGGAAGGAGAGCACGGGAGCGGGGACTCCTGTGTCTGGCGGAGGGACACGGCGTTCCGGTGGAGGGATCTGTTCCTTGTACCTGGTCCAGGGTTGCGGTCGGGGATGGAGCGGTTACCCCGACCCTGCGGGACCTTCTTCCTCTGGCGGAGGTGCACGGCGCGGCGTGGTGTTTTTCTGGCGGAAGTATCTGTGC…		0.0521513	-2.42794	-2.56538	-1.49208	-2.94315	-3.3792	-2.45763		-3.81992	0.0206103	-3.49963	-1.29834	-0.54084
684	ENST00000664102.1	ENSG00000186235	lncRNA	3111	TCTTAAAGCACTTGCCCAACGGTGAGCAACGGCCTCCAACGGTGCCCGAGGGACTCGCGCTGCCCGTTAAGCAGCTTTGCGGTGGCGGAGGCTGGGCTGCCGTCTCTCCGACATCCCGGGACGGAGGAAGAGATGAAGGCTCTGCAGCCCCCGCCGCCCGATTTACGCTTGAGAAAGCGAAGGCGAGAGAGGTCGTCCAGCCCCTGGGGGCCCAGCCCTAGAGAGCGGGGCGCGGGCTGCGGGGCCCGGCGGCCTGGACGGCGGAGCGTTGAAAGCTCCCCCAGGGATAGGAAGTGCAGCCGAAATCAACGATTGAGGTCAGTGAAGGAGCGGACGCTTGAGGCCTTGGAGGGGAAGCAGGTTTCTCCAGGAGGGAACCCGGGCCTCCGCTTTGCTCAG…		-0.439765												-1.04484	0.584962
685	ENST00000442114.6	ENSG00000181577	lncRNA	3109	TAATTGCCAACCTGATGACTGGCGGCTGAGGAGTGGGGTGATGATGCCACTGGCAGAAGCAGGCGCCCTGGCCCAAGGAGGAGGCCCTTCAGCAACGGAGTGGGCCTGCATTCTGCGGAGGGTGAGACTGAGGTGGCTGCAGTCAAAGGAGAAGGGGGCAGGGGTTTGTTGAGGCTGTGACCGTGGGAAAGCGCTTCTCCAGGGCTTCCCTCAGCTTCAAGGAGAAAGAGTTCAGAGGCCCTGAGGGGATGAAGGGACTTGTGAAGGGGCTTCAGGGGGATGGGTTGGGGGGAAGGAGGTTCCTATTCTTACTCCCCTTCTGCCTATGCTCCCCCAATGTTCCTGTCTCTCCCCTCCCCCACCTTGGCCCCCTCTTTGGCCCCTGTGGCCAAAGTTGTT…	-1.32193	-0.0262315		-1.0	-1.0		0.0		0.0				-0.11902
686	ENST00000623136.1	ENSG00000279484	lncRNA	3106	AATCGGTTCTGGTGCTGGGGCAGCCTCCTGTAACACTATCCTGAGAGGATGACTCCGCCTGGGTTGGGGACAGAGAGCAGAGAGGCCGGGGGTCTTCAGGTGGGGCCCCTGCATGTGTCTGCGTTCACATTTCAAAGTGGCTTTCACTCAGAGGAAGGTGGAGCTTAGCAAAGAATTGCGCAGATCAAGGAGCAGCAGAAATGGGGGCCTCCCCCTGCAGGAGCAGCCCATGGGTCAGAAGTGGGGCTGGCATCGGGGTGAGCCAGGACATCCCAGGATGGAAGAACTAAATGAATGGCCACAGAACGGGGATCACTGGAGCAGGAAGTGGCCTCCCCCATGCGCCTTCACGCCTGGCTGAAATCTAATCCTCATTCTTGGGCCCTCATGTCACGGCCC…		0.0			-3.39232
687	ENST00000568095.5	ENSG00000260676	lncRNA	3105	ACAGAAAGAGCCAGGATCCCAGACTGTGCTGAAGCTTCATGAGACCTCTCCTCGTCTGTGCACGAAAGAGGAGCCGGACACAGAGTGTCCAGCCGACTCTGGAGCCCAGGCTGTTGCTTCCCGGTCTGGTGGTGAGTCCTCCATTGTCTGATGTGGGTAAGTCCAAGACCAAGGAGCCAGCAGATTCAGAGTCCAGGGAGGGCTGTTCCTGATTTGCAGATGGCGCCTTCTCTTTATGTCTTCACAAGATTGTGAAGCCTGTAGCTTGGAAGATACAGGACATAGGTGAAAGTGTTTGTACCATTCATTTAAAGGCATAAATGTCCAATGGGTCATAAAGGTCAAAGCTAATAGACAAAAAAAGCTTCCAGCATGGATGATGAGCAAATTAGATGCCTC…												-4.0
688	ENST00000671663.1	ENSG00000250007	lncRNA	3104	GGAGAGGGGCAAGAGTCCTGGAGGCCCGGCGGGGAGCGGGGCGATTTCGAAAGGAAGGACTGCAGCGCCCCTCGGGGCTTCTCGGGGAGCCCAGAGAAAGCACATTGGCTGGTCCAGTAATACGTCTGGCATGTGGTGCCAGGTGCCATTGAAGCTGAGGAGATTCCAATGTATGCAAGCATGTTTGATGAATCAGGGGCTGATGACTATCGGAAAACTGTGGCGTAATGGAAGATCCCCAGAAGGAGAATTTACAGCTACTTCAAGTGGAATCTGGCACAATGAACAGACTGGCCACAGGAGCTGAAGACTGGAGGAGAGTGACACTTCTAACTAATAGCATCTAAAACATCCCAGATGAGCTACTTCAAGAGTGTTTGTGAACATCTTGAAACAAAG…			-1.58496
689	ENST00000431554.2	ENSG00000236740	lncRNA	3104	GGGAGTTGTCAGGCTGTGGCTCTCTTTCTCACAGAGAATGCCAGAGGCACTCGGGAAGGCATTTGCCAGGGCTCTGACAGATGTAAAGTAAGCCTTATCCATGTTGTGTTCTCACCTGGACACCTGGAAGGTGCTCAGTATAGAAAAGTCACGAGCTAGATGAGATACCAGCTTGATGTCGACTCCCTCCCCAACAATGGCTGCCTGTCTTCGTCTTGATGCCTGCCAGCAGGAAAGCACTGTCTTAGAACCTGGCTCACCTGATTTTGCCGATGAGTCAACTTTGAAGTGTGCCTCATTCTGGAAAGTGAATCACGTAATCACAATGGAGTCTCCCTCTTGTTGCCCAGGCTGGAGTGCAATGGTGTGATCTTGGCTCACTGCAACCTCCACCTCCCA…						-1.19931
690	ENST00000659781.1	ENSG00000248810	lncRNA	3104	AGTTCCAAGCTTTGGAGTAACTGCCTCAGGCAAGTCTTGATCACCACTATCTCCCAAAGAAGTGGGTGGCTGGCTCACCAGAATGTTCATTGTATTACTTCATTCATGAGTTGGAAGTAAAGGCTTCCTCTTATCTCTCACCAGCTTCTAAACAAGATGGCCAAACGCTGTTTAAGGGACCTCTTTCTTCCTCAGGGCTGCTCCCAGCGTTTGCTTCAATGCCTCTCGGTTTATAGCCTCCAAAGGAACTTCTTCATCAGATTTAAGGTTTGCAACTTGACTCCTGAAGCCAGCAAGACCACGAGCCCCAGGGAGGAACGAACAACTCCAGACGCGCTGCCTTAAGAGCTGTAACACTCACCGAGAAGGTCTGCAGCTTCACTCCTGAGCCAGCGAGGC…	0.878694	-2.25634
691	ENST00000661962.1	ENSG00000249421	lncRNA	3103	GGGGCTTAAAGTGCCGCGGTTCCAGTAGCACAAACATTTCCAAGCTCACAGTCCATAGATACAGGGCGCTCGCGTTGAATGCAATGGAGACCACCCGTCTAGACCCTGAAACTCTGCAACCCCAGAAGCCTTGCGATCAGATTACAGACCCCAGCATTTTCAGAGTAAAAGTACGATTATATTAGGGGCGGGGGAGGGGGAATCAAAGTTTGGTGACCGCACTTCATTGTTGAAAAGAAAACCGATGCAAAGACTCCAGCACGAGTAAACGATTTCTGAAGTGTATGCTAGAGCAGAGCGTTGCTATCAACTTAGGTACGTTCTAATTTTCCTCCAGGTGCTGTAAACGTACCTTTGCAAATATTATTGCTCTAATTAGAAGGAAACTATTCCACATAC…		-0.0853456					1.15362		0.736966		1.83682
692	ENST00000659015.1	ENSG00000225339	lncRNA	3102	AGAAGCAAAGAGATCGTCCTGGGGCAGTTTGCACGCTGATGGCCCAAGGTCCGCGACCCAGGTTCGCTTGAGTCTCTATCAGAGGGCAAGTTATCAGGTGCCCAGAGATGGAAGCCACCCTGACTGGGGATGAGCAGTTACTTCACCAACTCAAACTGGCTTAGACGGTCAGTGCTACCACCTGGCATGTCAACAAAGGATGGAGGAAGTGCAGTGCTGCTCCCCGCAATGATATGAGCTGCAATGGTGTCCTTTGGGCTGATTTCCTCTCTCCACCCACGTCCGAAGTTTTGGGGCGTCTCTTTAGAGTTCTTTCTCTCTAGCCACAAGTCCTGCAGGCCATTGGAAGACTAGGCTGCAGAAAGCTCAAACTGTTCCTTCCATTTTGGGACCAGGGAA…	-0.0592972	0.807355	-1.7885			-1.57635	-1.65067		-1.35967			-1.4891	-1.90182
693	ENST00000668392.1	ENSG00000176593	lncRNA	3100	GGCGTCGGGCAGCGGCGCCGCCATGACAGGTTCCTGGGCCGCGCCGCCTCGCCCTGCCTGGGCGGGGTTGGGACCTTTCTGGCACCTGCGTCGAAGCCGGCGGCAGGATGGACTTTGTTGTCCCGGTCCCAGACCACCCTCCTCCACCGTCGCCTCCCACTGCAAAAAGGCCTGGGTAAGTCGCGGCCCCGCGGGCCTCGGTTTGCCCATCCGCAAAATGGCGCCTCGTGGTACCGGGTTTCCCGGGAGGAGCTCGGCGAGTTCTCAGCGCTCTCGAGGGATCCTTCCATTTGGCGTTCGCAAGATTGTGAGAAAGTGACTGCTGTTATTCTCTTTAAGATAAGGAACCTAATTCGAGCTACCCTTCTCTGTGAAGCTCGACGGCTGAGAACGTCAGGG…	-1.16262	-0.492553	-3.61471	-2.43785		-2.52712	-2.13017	-4.33628	-3.56451			-3.16035	-0.626025
694	ENST00000415611.9	ENSG00000228649	lncRNA	3100	GGGGGCGCGCGAGGGCCTCCGGGCCCCGCGGGCGGGGCGGGTGCTGGACCCGGAGGGGCCTTCCGGCAACTTTTTGGTTGGTGCCGCCCCGCCCAGGCCCCTTTTAAACTTGATCTCCGCAGTGCCCTCCCTTTTCGGCCGCGGCGCGTGACTGGGCTTGGTGGAGTTTCAAGATGCTGATGAACTTAAGGTCTGGCGCTTGAAAGAATCAGTGAAGCTTTTCAAGTAGAGGAGTGGTGTTTCCAGTGAAATCTATGGCAAGATGGTTTGGGGTCACTATCTACATGAACTGCCAAGTTGGAAAATCAAAAATACATCAAAATCACTCTTGGGACATAAGTCACGGAAGTGACTCATGCACACAATAAATACCCAAGAAGCAGGACCAGACGGCAGTTG…	-0.351581	0.527308		-1.64343	-1.98398	-1.80089	-3.18903		-3.13923	-4.76801		-2.16286	-1.89372	-1.91768
695	ENST00000658580.1	ENSG00000216863	lncRNA	3098	GACAGTTTTATCATCCACATTGCTGACCTGGAAGATGCATCATTGTCTATGATATCTGCAATGGAAATGATCACTAGGCAATTTCAGCCTTGCAAATCTAACTGTGGCGTGTGGAAAGAAGAGGAACCAGAAAAGAATGTTTGTGAAGTTCTGGCTTGAATCTCGTGCCGGGAGTGTGAAGAAGGTCCTTGCTTCCCCTTCACCTTCTGCCATGATTCTAAGTTTCCTGACGCCTCCCAGCCGTGCTTCCTGTTAAGCCTGTGAAACTAAATTTGGGGGATGCATGCAACTTTTCCCTTGTCTGAAGTGATAACTCTGCATTCATTCTTGACCACCATTAATCATGCATAGCTGTGCTCACTGAGGCAATGTTTTTGAGCCAATGGATGAACAAGATCT…													-0.811167
696	ENST00000554558.6	ENSG00000186615	lncRNA	3095	TCTGCCTCCGCGCGCCTGCCCACGCGCTCCGGTACTCGCTGCTCGCGGCTGGCCGGCTCGGGATTCCGGGCTTTCTTCCCGAGACCGCGTCCCCCAGCTGGGCCGAAGGTGGACGCTCAGGGGCTGGAGGCTCAGCGGAATCCCCTGCGTTCAGTAGCCCCGCTCTCCCCTGTCCCGAAGGATTACTCTGCCCCTCAGCGGTTCCAGTGCCCTCAAAGCAATCTGTCTCTGAAGTACTGGCTATCTTCTGAGCGTGTGCCAGAAGATCCAGCTTTGTTGAAAAGCGAAGCCGTTAGTCCCTTAATACAAAGGAGACAAATTGATTTATGCCTGGGGCACCATCACCAAAAGAAGAGGAAATGGATGCAAGCCTTCCCAGAACAACAGGCGTGCCCTGAA…	1.4202	0.0861566	0.12222	0.131245	0.806647	0.459432	-0.0483139		0.154818	-0.940599	1.00242	0.135578	0.250172	-0.403436
697	ENST00000507318.1	ENSG00000250072	lncRNA	3091	GCAAAGGCCTCCCTTGGCTCTCTGATAAAGTTGGAGCTGTGGGTGCAGCATTTCACTTGGACCTAGCAGCATCAATGAGCCAGCTCCTCACTGGGGAACATGCAAACCCCCAGCTGCTGGTGTGCAGGAAAAGAATCCAGGAGATCACCTGATGAAGCCCAGCATTTTACAGATAGGCAGTGGAGCAGGGGAATCCAGTTGACACTGTGGCTAAATTTCAGAAAACCTCCCATGAGATCTTGCAAAGGAGATGGAGAAAATATGGCTGAATGCCAGCAAGGTAGGACGGAAGCATGACTGCTCTAACAACCAAGCTCAAAGAGCACTGCTCACCCAATGTTTCCTTCATGACTAGAGCAAAGTGGTGAAAGGACCCTGGTGAGAGGCCCAAAGAACAGG…					0.111217				-3.1375
698	ENST00000659552.1	ENSG00000230461	lncRNA	3090	CCCCCGGCAGAGAGAGGAAAACACGCGAGTGCACACACGGTGATATCTTGCGGGTGATGAATATGATAATTGGACAAGGGACGGACAGAAGAGCTCCTTGGCACTGGATGCCTCCGGGTCTGGTTGAGAGAGGAATGGTTAGGAGACTGTTCTGAGGATACGCAGACATCATCCAAAGCTTCCTACATTCAGATGAGGACAGAGGTTGGGCCAGAGCTTTGTAAGCTTGTTACCTAAGGATGGTTCTGACCATGTAAGCAGATCACAGAAGCTGGAGGCAAAGGATGCCAAGATGGGAAAGCCACATAATGGAAGGATCCTGGATTTCAGAGCTGTCACTTGGAGGAGGGGCACCCAGTGAAGGTGTCTTATCTAACCCACACCATATCTTCATGAAGT…				1.1372		0.794681
699	ENST00000420330.1	ENSG00000236255	lncRNA	3090	GATTCTGATTCAGTAGGCCTTTGCCAGGGCAGAGGTATGTAGGTGATGCTCACGCTCAGCTAGGTTTGGGAGCAACCAGACTAGAACCCATTCACATACAGACTCTTAGTAAATGTTTTCTGCTCTCATCTTGCAAAGTGAAAGTGCCCAGCACAGGCAATGGTGTTAGTACGTTGTAGTCATTCACAAACTAGGGCTGCCCAGAAGAGAGACAGGCTGGGACTTTCGAGAGAGAAACAGCTGTTTCATTTGAATGCCTGGTGTGGGAAGAAGAAGGACAGCCTAGCTTCATGGAACCTTCTTGCACCAAACAAAGCCTCCAGATCCCTCCACAGTGCTCCATTCAATCCCTGTCCATTGGTGGTGGACCAAAGAAGAAACCAATTTGCCTTGGCCACA…	-1.95864	-0.838606		-3.51844		-4.23734	-4.31536		-4.54366		-2.50074	-3.8438	-2.01021	-2.24178
700	ENST00000662234.1	ENSG00000248932	lncRNA	3088	GGACTTGAGGCTGTCGGGAAGGAGGGGTGTGGCCTAGACCACTAAGGGCCGTGACGTGGTGCCGCTGAGCTTGGACCCCGACCAGAAGATAGAGATTGAAACGATGAGGAAAACGAAGTGCCTAATCCCCGCTGGACGCTAACTGCAGGGCAAGCTCCCCAGTGTTGTAGTTGTGTTTCGGAGGCCGAGAACCGCTATCGGGCTTCCTCGGACTCTGGCCCTGGAGGGGGGAAACGGCGAGGGAGAAGGCGAAACGAGTCTCCAGTGTGTTCTTGGGGCCTGGTGCGAGGCCCAGAGAATTCTCTGCAGGCCTTTGCCCGGGCACTGATTAAGGCTGCGAAGAGACGCACCGGGCTGCGGGCTTAGTAGCTTCAGGCTTCTGAAGTCAGAGGGAGGGCT…	0.680721	-0.129432		-0.233986		-1.88662	0.740429		1.30875			-0.712761	0.0126738	-0.599121	1.17911
701	ENST00000435295.1	ENSG00000235381	lncRNA	3088	TCGCTCAGGATGTCACTCTCTTTGATGAGATTGTCGGCAAAATCTGCCAAGCCGGGGTGTGGGTATTTCCCGGGAGAAGTGCTCTTGGAGTCCTGCCTGCCCTCAGCCGTGGGGCAGCCGCTGCTCTGGGTGCCGCTGCTCAAGCTGCCCTCGTCAGAGTCCAGCAAGGTTCCCTTGCCAGTCTCACCGGTCCACTCGTTGCTGGAGGAATTCTTCAGGACTTTTAAAGACCTGGATGAAGCTACAGTGAGAAAAACACATTTCGCTGTGATACAGAAACAGGTTACACAATGTGTAATGTTTGCCTCAAAGCTTGTGTAAGATTTAACATTAAGATTTTATTTTATGATATGACTTCAGTTAGCAACTATCCTGGTAATTAGGCAAAAATGTAGCTAC…	-2.9542	-0.095759	-0.915111	-3.28157	-1.73632	-3.89356	-3.57994	-1.61973	-2.62323	-3.10973	-1.47504	-2.82408	-2.71621	-1.98868
702	ENST00000399868.2	ENSG00000215244	lncRNA	3086	GATTGTAAGTTTCCTGAGGCCTCCCTAGAAGCTGAGCAGATGCCAGCACCACGCTTTCTGTACAGCCTAAGGAACTATGAGCCAATGAAACCTCTTTTCTTCATAAATTACCCAGTCTCAGATATGGAGTTACCAGTAAGGAGCTCCACCGTGACTCTCCTCCCTGCTCCGTTGCCCCGACGAGGAAGTGTGAAAACGTTTCTGGCTCCATCCAAGAGTTACTTCCCTGAAGAAGAGAGGGCTTTGTTGAAGTCTTCCCATGCTTTCTGCACAGGGCTCTGGCCTTGGAGAAGGGATTTCCAGTTACCGCAGTGTCACTTGGCCCTGGGTCTCCTCCCGGGAGAGAGAAGTGTACGGCTCCCAAGGTTCCTGGCAGTTTTGAAAGAGCTCTCAGCCACA…	-2.58496	-2.42626				-4.11548	-4.22239						-2.30535
703	ENST00000630252.1	ENSG00000280953	lncRNA	3086	GAGATTCATCTTAGATGCTGCGTACGTACACCAGTCAGTTCTTCCTTTTTATTTCTGGCTAGTCATTCGTTGTCAAGGTAGCATGGTAACCAACGCCTGTAGCCTGGATGCCCAGAGGCCCTCGATCTGTCCTGAGGATTTTGGAACACAGACCAGCTGGGCATTTTTGTGCATGCAAGACCTGCCTTGGCAATGATCTTAAGATGTCACTGTAGCGTTTACATCTTTTATTTCAAGATTTAAATAACTAGGAAGTAGCTAATGTAATTCACTGCTGAGAAGAAAGGCGAGCTCCTAGATTCCTTTCCAAAGCGATCTCCTCCTAATGAACTTCTCTGGACTAGGGAAGAGAGAAGCCCCTCCCATTCGCTTCTACTGGGGCTTGTTAGGCCATCGCCT…		-3.32193
704	ENST00000652861.1	ENSG00000204929	lncRNA	3085	TTTTTTTTTTTTTTAAATCAGACATTTGTCTATTTTTAGAGATTCAGAGGGCTTTCCCTGATTAGGTCAAAGTATCACAGGAAAAAAAAATAATAAAACACTGAAAGGAATCCACCTATCAAGAAAGCATCTTGGCCAAAGATAGGAGAGACGAGGGAAGGAGGTCCTGGAGGTCATGAGAAGAGTGAGCAATTAATCAGAAGGTCAAAGGTCTCTCTGAGAACACCATGGTGCTGTGCACAGAGAGTCACTTATTATTGAGAAAGGCAATGATTTAAAATAAGCTTCCTCATCTGGAAGGATGAGAATAATATCCACCTCATAGAGTATTATCTCGGGGTAACATGAGATAATTACGTTTAATGCTCATGAACTGGAAAACGCTTTGAAAATACAACA…				-0.944147					-1.28011			-1.2671	0.530515	-0.602665
705	ENST00000585863.2	ENSG00000267065	lncRNA	3085	AAAGAAAATATGGAAATGCAATAGATTCAGAATCATAAGATGTAGACACAGAAGGAATCTTGGAGAACATTTAAAACTTAGGGAACTCTTGAGACAAAATCTCACTCTGTCACCCAGGCTGGAGTGCATTGTCACGATCTTGGCTCACTGTAACCCCTGCCTCCCAGTTCAAGCAACTCTCGTGCCTCAGCCTCCCAAGTAGCTGGGATTATAGGTGCCCACCACAATGCCTGGCTAATTTTTGTAGTTTTAGTAGAGATGGGCTTTCACCATGTTGGCCAGGCTGGTCTCGAACTCCTGACCTCAAGTGATCCACACACCTCAGCCTCCCAAAGTGCTGGGATTACAGGTGTGAGCCACCACGTCCTGCCTTATTATTATTTTTGAGACACAGTCTTG…												-3.39232
706	ENST00000664892.1	ENSG00000247240	lncRNA	3083	GGCTTCCGCGCTCTTTGAAATGTCCGGCGCCGGAATGTCTGGGTGCTTTGGTTGGAGAGGGTCCCATTTCCAGTCATTCTTCAGCCTGGTGATTCCCGCGCTCCCCTGAGGAGCATATGAAGTACGTCGGTTCTGCCAGGTTGGAACGCGCTGCTGGACACTCGGCCGTAAGGCGGATCCCGGATCCCCTCCCACTCCGACCCTTCCCTCCAGAAGGGCCGGTTCCCAAACGGCCCCTTTAGACACATCCAAGCGGTTGCCGACGGCCCTCACGATGAAAACTGCTGTCCGTTGGTGAAGGCAGCCTCTTCTGTGCTCCTCGCCGCTGACTTCCTGAGGCGGACCTACCTGTGGAGGCATACCAGGAACCAGACGATGACCCCCTCCAAAAGTTGGGTC…	0.350332	0.0511388		0.689441	0.629085	0.187086	1.21702	0.215922	0.613532	-1.46227	0.203425	0.327165	0.799311	0.325071	-0.105678
707	ENST00000661292.1	ENSG00000277270	lncRNA	3083	ACCGCGTTTTTGCTGCGTCACAGGGAGACAGAAGATGGGCTGCTATTTCGTCGGCTAAATGCTATCATTTTAAGCACCGTTCCAAAGAAAACAGGGATCTTGCCAGAGGAAAATAACATATACCATAAAGGAAAAAGAAATGTGCATCAAGGCAAATAAACAGCTCTCTACTAAGGGCCTAGGATCTTGCTAGACGAGTCATTTCTCTGGTTGAAAAGCAGTTGAGAAAGGCAAGACAAGGGGGGCGGGGGCCCAGCAGGGCACCTCTGAGCCCTTCCTGCTGCTCTTCAAAGACAGACGCATTTTCCTTTCTACGGTCTCCTTGCAAGTCTTCTGTAGGCCCTGCCACCTTCAGGCTGACTGACTGCCTCCTTCAAATATCAGCATTTGGTGAGTTCC…		0.36257
708	ENST00000433214.2	ENSG00000271880	lncRNA	3078	CACTTCATGATTCCTCGCAAGCTGGGCCCAGTCCTCTCATCCCAAGAGCAGAGCCACCGTAGCCGGAGTCCTAGCCTCCCAAATTCGGAAATCCAATCCAACGGTCTCAGGAATGTTTTCCATCCCGCCACGCGCCTCCCGAAGCTCCCAGACCGGAGGCTCAGCCCCCATCTCGTAAAGCACTGCCTCCCTAGACCAATTCTCTGGGATCCCTGGAAGACATCTGGCATCCAGCAAGTCTTGACCCCTCTTTAGAAAGCCATGGAGAAACTGGAGGTAAAATACCTGTTTTCTGACAAGACTAGGACTCTTACATAGACTGCCATGAACTACAAGAAGTATAGCATTGCTCAAATAACCTGTGGTTAGAGTTACTTGTTATTGGTAAATAGCCACTGT…		-0.0901978			-1.92114		-4.27302			-5.70251	-1.72038
709	ENST00000548872.5	ENSG00000258057	lncRNA	3078	CAGATGTTCCCAGGACGCGAGCTAAGTCTGCCCGGCCGGCGCGCGCCGCTTCCGCTTTGGTGGGAAGGACCTCCCTTCCCCCTTATAGAAACACTTTCTCCAGGCCGGGCCGGGCTTGGTAAACCTCAGCCGTGCCTGGGTAGAGGACGCCGGGCTGGGCCGAGCGGGGGTGGAATGAGGGCGTCTAGAACAGAGAAAACTAAGTAGGATGGGGTCGTCCCCCCAGTAATCTGGAAAACAGTTACAGCAACAGGCTCCTCTCATCAGACGGCAGTGCTGGTCGTTTCCTCACTGGTTTGCGGGGAAGGCTGGGCAGAAAAAGGATGCAACCTTGTTCTCAACCACTTGCTATCTCGTGATTCAGGGATTGGATGAGTCTCTATGGTTTGTTTTGCCCTG…		0.825971			1.58945					-0.420843	1.27237	0.350815		-0.903785
710	ENST00000625107.1	ENSG00000175746	lncRNA	3078	TCCTTCAGCAGGATGTACACAGAGATATAACTTTCTACAGCATCCACTGCAGCTCTGGGCTCCATTTCCCTTTGAAATGGGATGGGAGAAAGGGGCAGGTAACAGACTGGAGTGAGGAGACTGAGGAGAAACTGTAGAGAATAATACTTAGGAGTACACGTGCTGGATTCTCTCATTAAGGAAATATTCATGAGTCAACTATCCAGAATCATAGTTATTATTCAAGCGGTGTGGGTTTAAAAGGAGATTTGATGCCATGGCAAACCTCACTGACTTAGACTGTTCTTCAAGTTAAAGAGCAGGATGATGTCTGAAGTGGCTGAAACACATATGGCTTCAGTGTGTCAAGAAGACCTGAAAGATCCCACATGGAAGTGAAATTCATTACTGGCAAGCACG…						1.04176
711	ENST00000615131.2	ENSG00000275734	lncRNA	3077	CACGACAGGCCCCAGTGTGTGATTTTCCCCTTCCTGTGTCCAAGTGTTCTCATTGTTCAGTTCCCACCTATGAGTGAGAACATGCGGTGTTTGGTTTATTTTACTTGCGATAGTTTGCTGAGAATGATGGTTTCCAGCTTCACCCATGTCCCTGCAAAGGACATGAACTCATCCTTTTTTATGGCTGCATAGTATTCCATGGTGTATATGTGCCACATTTGCTTAATCCAGTCTATCACTGATGGGCATTTGGGTTGGTTCTAAGTCTTTGCTATTGTGAATAGTGCCGCATTAAACATAGGTGTGCATGTGTCTTTATAGCAGCATGATTTATAATCCTTTGGGTATATACCCAGTAATGGGATGGCTGAGTCAAATGGTATTTCTAGTTCTAGATCC…		-1.89482	-2.69032
712	ENST00000562897.1	ENSG00000260328	lncRNA	3077	AGGTGTTGGAATCGGTGGGTGGATTGCCAGTACATTTGCACCGTGTCCTAGAGAGCCTCTATGCATTTCAACTCTGATTCTCCTTCACCATCTACGCGCAGCCCACAACCGCAGGACCCCACCCCTGGCTCTGAATCTCCCATGTCCTGGCGCCAAGCAGGTGAGTCAGCCTAGGAGGAGGAAGGGCTTCCGGAAGCCAAGCCCATGCTGGGGTGGTGAGAAACAACTTTCCTATGCAAGGAGGTGCCTGAGCACCCCCTGATGATCAAGCTGGAGCCCCCTCACCTCCCCGAAGTGTGCTGGAGGAAAGGCCAGAAAGAGGCAGCAGTCTTCACCCACTGAGGCTGAGTTTCTCACTCATGCCAAGTTTTACATAAGCTGGGGACCATGTGCTTCAAG…	0.729352				1.82927				1.5502
713	ENST00000499579.1	ENSG00000248050	lncRNA	3075	AAACCTCAGCAATGGGGAACTTCGGAGGGCCCTCAGGCATCCACTCTACCCGGGGGCCGCCAGCCGCACGCAGCCTCGGATTCGCCCTGCACATCTGCCGCCCAGCAGGTTTGAAGTGGGTGGCGTTGGATGGAGTGACTGAGAAAAGCTGCGACATCACAGAGAGACAAAATAGAGAAAGTTTTCCCCTGGCCACCCCTCCTTGGCCTCCAGGTCTTAAGTCAGCCTACAGCTCCCCACAACTGCCTCGCCCGAGAGCTGCAGAGATCCCTCTCGTACCGGAGCCCAGCCAAGCCAGTGCGTCAGGACCGACACAGCCTCTGGGTTCCGGGATCTGAAAGGCTGCGATGGATTCTACTTGGAAGGGGTTGCATCAGAAAGGCCTTCAGTGGTCAGCGC…			-2.22239	-1.22239			-1.5025
714	ENST00000513626.3	ENSG00000248323	lncRNA	3072	ACATACAATCAACACTCCACTCAGACAATGCCCAGACCTCCAGAAACCATGTGTCAAGCTCGGATTGCCTTAGACAGGTGCAATTTAAGAACAGCTTTCATCCTCTTTTCTCTCATATTGTCACACTATGTGTTCTGACTTCTGGCTCCTTTCCTCACAAGAAGCTCACCCAGCTGGAACTCTTATGGGACCTTGGCACCAGAGACCACAAATTCCTCTTTGAAGTTTTCTAACAGCAACAATGGTATTTCTGACTTGGCTTTCTTGTATTTCTCTCACGTTAACAAAATTGGTTCAGCATCTACCATGGGCTACATGCTGAGCTACAGAGTTTCGCTCTGTCGCCCAGGCTGGAGTGCAGTGGCGCGCGATCTCGGTTCACTGCAAGCTCCACCTCCC…	-0.583838		-0.927718	-0.417363	-1.85776	-3.59991		-3.5223						0.407658
715	ENST00000660562.1	ENSG00000233208	lncRNA	3071	GGACTACTGTGTGCAGTTTGGATTCCTCCAGGCTTAAAATCGGCTTCCATCCCCAACTCTCCAGCTCCCCGTCTCCACCCAGGCCATTTGAACGATCTTGTTGAAAAGCACAGTGGTTTCCAAAGCAAATCCAAGTCTTGTGCGGCTCTGGGCTGAGGGTCCCACGCTTTTCACCCAGACCTATAATCATCACAGATGTTTAGAGGAGGTGACCAATGACCCCCTCTGCGGGAGAACCTGCGGCGAAAGGCAGAGCCCCAGAGCAGGGTCTGGAGTGGCAGGACCGGCAGCCAATGAAGGTGAAGGCCGAGCATTACATCATCACCGTGGTCTCCCATTGGTTTACATCCTGGGCTTCCTGACTCCGCCTCCCAGCCTTAACAATGGGCCTCTCTGCTC…												1.58496
716	ENST00000625056.2	ENSG00000279622	lncRNA	3069	TACATGCCAGGCAATGGAAGCCCAGACAGGGTAAGAGGCATCAGCCAAGGCGTGGAGATGGCCATTGGCCAGTGGGCTCTGTGGATCTGGGCCTCAGAGAGGCAAGAGCTGAAGACGTGGCGTGGGGCAGGGGGCACACATGCAGATGGCGTGAAACAAGGGGAGAAAGCCATGTGAAGGTGAGGTGGAGACTTGAGTGTCCTGGGATACGTCGGCATCTATCATCCATCATCTGTCTATAGTCGAGGCAGAAGAGCTTGGCCTTCCATGCATGGACAGCCACCTCCCATGCCTAATGACAGCTCTGGGCTCTGGGAGCAAGAACTCAACTAAAGCCCTACACTTGGTGGCTGAGTCCCAGCCTGGTGCAGTTGGAGGACTCAAAGGCACGGGGCGGTG…				-1.16992
717	ENST00000438293.1	ENSG00000231437	lncRNA	3068	CTGTGTGTCTATTTCTCGCTGACTGTCCACAGGGCAGCAGCACCTGCTTGAGACCAAGCCCGGCGACCTGGCAAGGTGGGGCCCCCTACCGCGCAATCTTTGCGGCTGGCCCCCGGCTCTCAGCTCCGAGTGCAGAGGCTGAAGAGGTACCCGGGGGACACACTGCCTCTAACCCCACCTATGAGCCGCTCTCCTCTCGGAGGACGAAGGCACCATCAGAAGGTCGAGATTCGCCCTCCTCTCCCGCCACGTCTACCCACTACCTAGACCGGGAGTCTGGACTTGGGAGCGTGAACTCTCACCCGAGCCGGTCCCCTTACAACTGGAGCCCGCCCAGCCCCTCAGTCCCTCCCTGAAGCCCATGGGTCCCCACTGCTCCGTGCCTCGTCGACCCAGGAT…							-0.527247
718	ENST00000580908.2	ENSG00000225194	lncRNA	3064	AGAAAGCGGAGAATCCAGGGCAGAGTTAGAGTCAGACCTAGGCTCTCGCAGAGAACTGCATCGCGCTCCCAGCTCTGCTGCCTCGGTGCGGGGACGGGGCTCTGCATGAGGACTGGGAATGTAAGTCCCGGGCCTGGACAGGCGCCCCTGGGAGCTAGCCTGGAGGAGATTCAGTAGAAGGCTGAGGAGTCGGCTTGGAGGGTCTCGGCAAGGCGGCGCGGATGGAGATGAAGCTGCGAAGAATGCTGAGAAAGAGCGGCCGGGGGCCTTGGAGGGAAGCTAGGGAAACGCTGCGGGGGCAGCCGAGGCCGTCGGCGCCCCGGGAGAAGAGACCTTCACTGCTTCTATCAGTCACCATATCTGAATCTTGGCTTGCCACTCAATCCTCCAATATCGACC…		-0.0874628
719	ENST00000666716.1	ENSG00000267327	lncRNA	3061	GACATAGCTAATGCCTAACGCCAGGAGGGAGAGACAAAGGGGCCTCTTCTTTAACACTGTGAATAGCCCCAGAGTGAATACAGCCTTCGACAGCTGTGGTTTCATTCTCATCACCGCTGGGCGAGTTGGGGGTGCTAATTGTGAAGCTGGAGAGCTGTTAAAATCAGACCAGATTTGTTAAAGGAGAGGAGTAAGATGATACTTCAGACCAGTATCTGCAGTGGCACAGGCACAAAAGCCCTATCTCAGGAGAAGGAATGAAAGGAAGGCAAAAAGGCCGTGAGAAAATGAAAGAAGCTGGTTGATTGACCCCTCCTCTGTGTCGCCTCAGCAACTTGTCCATATCATTGTTACAGCACTTACCACACAGTTGTAAGACGGTACTGCAAGCTTACTTTC…		-2.10909							-1.32193					-1.28696
720	ENST00000442673.2	ENSG00000236423	lncRNA	3060	GACACTGGAGCAGGAAGTCGGCCTGTGGCCGGCCATGTTCATGAGGGCGCGTCCCTTGGCACCCCTGTAGCCGCTATGTTTCCCACGCCCGTGGCAGGCCTGAGAGATTATGTTTGCGGGGGGTGCTTTTTTTGTAGCTTCTGTGTTCGCCATATTTGAAAGGGGCAGACGGCCATGTTCGTGAACGGCGCTTCCCTTGGTGCACCTGTGGCCGCCATGTTTGAGCGAGGAAAGCCAGGGGTCTGTGCGGGGATGCTGCAGGACACGAGAACCAGCCAAGACCTATGGCCCCTGCAGCCACCGAGGGCTCGAGAGCGCCCCTGTGGACTTGGCTGGGCCCTTCATGGTGACATCCAGGAATGCGGCTGAGCGCGGGTGTTGACCTCGCTGTTTGCTGGA…	-0.603341	-1.03037		-1.36444	-0.909802	-0.665581		1.0				-2.53973
721	ENST00000428940.2	ENSG00000227896	lncRNA	3058	GCGAGGTCGCGGGCCGAGGACCAGGCGCGGGAGCGGGAGCGGGCGACTGGCCGGGCCCTCCCGGTCTCGGCAGCCACTTCTAGCTCCCGGCCCAGCCGGGAGACGCAGGTGCCACGGAGATGGGCAGCCGGGCGGGTGGCGCAGTGCAGGCAGCTGTATCAATCGCTTCCCCTCCAGGGACCCGCCGGTGCCTGGGGACCGCGGGCTGTGCAGCTGTGCCGGGCCTGCGGAGGCCGCCGCCCGGGAGCTGGGAGGCAGGGGGCGCGTGGTCAAGAGCCGCCCTCGACCTGGCCTGGTCGGTCCTGGCCCGGCGTAGGTGACGATGGCGGGGACCGCGAGGCGCCGGACACCCGAGGCCACGAGCAGCGTCGCCCCTCGCTTTTTCGCGCCCCTCCAGCC…	-0.713119	0.384341	-2.7625	-2.18497		-1.61891	-2.23799				-0.167857	-2.82782	-0.89775	-0.37989	-1.58496
722	ENST00000619056.2	ENSG00000275038	lncRNA	3056	GGTCTTTCACGAAGCGGCGGCTGCTCTCCATCCAGGGGAAATTGAGACCGCCAAGGCTGGAGACCGTGGGCACGGAGGGCATGGCGGGTAGCGCGCTTGGCAGAGGCGGTGGCACGGCCCCGGGCAGCGGCCTGTGCGCCGGCACCCGGATCACGCCTGCGGGCGCTAGGCTCAGGTTCACACTGTAAGATCCCGCGTCCTCGAAGGGCGCGCCGAGGCCCGCAAAGGAGGCGGGCAGAGACGGGTACAATGGAGTTGCAACCCCGGGACGACCCGGCGGAATCCGCAGAAGCCCCTTGGACGCTACCGCCGCCGGAGGAACGAAAGGGGCGCACTACCCGGGGCAGGCTTCGCGCTGCCTGCGCGCGGGGCGAGGGGAGCACCGTAGCGTTCTCCGCG…			-3.48784								-1.33353	-1.32193
723	ENST00000686508.2	ENSG00000224152	lncRNA	3053	GAGGGGTAGCGACAAGAAGATTAAAAGAGGGAAGCAGAGGAGTTGGGAGCTGGCGGTCGTTCCCGGGGAAGAACTGCTAAAACATGAGACCAAGGCACAGACCTTACTGTATGAGAAGCAATGCTCCTCAAACCTTCTGCGTGCTGACATAGACCTTCCCAGAAGCAAAACTGTTGGCGGCGACCTGAGCGCTGGAAGCCGAAGGGGAAGAGGAAGGAGACGCGAAGCCAGGGCGGCCGGCACAAAGGCGGCGGACTCGCGGCGGCAGCGCCTGCCCGGCCGGGAGCACAACCCACGGCCCTACTCCAGCGAAGTCCCGCACCGGCTTCTAGGAATAAAGTTTACGTTCTCCTGAGGCCGCACCCCCCACCTCCCACCCAGGACGGCACATCTCCGTGT…	0.973458	0.467567		-0.126532	1.03157	0.405878	1.42842		0.890771	-0.757209	0.429885	0.109122	0.395929	1.16439	1.77923
724	ENST00000554614.2	ENSG00000258376	lncRNA	3050	CCCTTGCCTGCCCCATCGGAGCCGCCGGAGGTGGAGTCCGCCCCCCGGACCCCCGAACTCCTGTGCGTGCCCCTCCATGGTGCTCTAGGCTGTGGAGGGCAAGGCCAGTCCCCGGGAGCAGGGTGAGGAAGGGGCCCCCACGCAGCCCTGCTGTGGATTGGCGGGAGGACCCCAGGCTGGGCCAACCCAGCAGCCCGCGGCCAGGAGCGGGCATCCCAATGGGGAAATCGGCCAGGAGGGGCTGGGGAAGCTGGTGCCTTCGCCCGCGCCCCGTGAGCTTTACCTCCGTGCGACAAGAGCGGTGGCTCCGGGCGGGGCCCACGCAGCTGGAGCCTCCATCTCTCCTGCGGGACCAGAGCACCGGGAAGACCTGACCGAGACCCAACGTCCCTGCCCCCG…		0.796467			1.32193	1.17269	1.39232		1.42931				0.571906		1.08616
725	ENST00000653657.1	ENSG00000203999	lncRNA	3047	ACAATCAAGACAGCAGACATATCCATCGCCCCCAAGGGTGTCCTTGTGTCTTTTTGTCATTCATCCCTCCCGGCCGCCCCATCCACACTCCCATCGCCTGCCGACTGTGGCTGATCTGCTTTCTGCGGCTGTGGATTAGTTTGCGTTCTCTACAATTTTCTGAAGCACCAGTTAGCCCAGATGCTTCTCATCTTTGGAGTTGAGCTGCAGGCTGGAGACCTGGAAGGCCCTCGCAGCGCCTGCTCCCATCCTCTCACCTCACGAAAGCGCAGGAATGTGGGTTTGGAGCCAATGAAAAGTACTGGAATCTGGCTCTGCTCTGTGACCCTGGACAAGTCACTGCCCCTCTCTGGGCTTCAGTTTCCTCCTTGGTAACACAGAATGATTATACCTACCCCT…	-0.946677	-0.328326		-2.86153	-1.24967	-2.34436	-1.10526	-3.01762	-1.2578	-2.90317	-1.55409	-3.05297			-2.32812
726	ENST00000437712.1	ENSG00000233817	lncRNA	3043	CTGTGGGCCAGAGGAGAGCACTGGGTACCAGAATCACAGATCAGGAGCTGTGGAAGGCGCTGCCCGACAGGATGGGGGACCCTGGGAGAGGGATGCAGCCACATCCAAACTGTGGCCCAGAAGAGGGAGTGGGAAAAGTCCTCGACCTCTCTGTCTTCCTGCTGTCTTCCAATATCCTACCTGGAAAGCAACGGGTCTGAAAGGTAATTCTGTTCTTGATGAGGGTGCAGGCAGCAGAGGGAATTGTCATCCTGCTGAAGACACACAGCTCTTCCATGCTCTACCCTATGTGTAATTTGTTCTTATCTGCTCCTGGAGCCACCACCTGCTACAGTGTAAAGAGACCCCACAGACTCTCTGGATCAAACTACTCACTGTCCAGAAGGAGAAAATGAGGTC…						-1.52356
727	ENST00000655118.1	ENSG00000225361	lncRNA	3043	AAGATCAGATGAGCCAGTTTATCGATCTGGGTGGTGCCGGCTGATCCATCAAGTGCAGGATCTGCAAAATAGTTCAAGCACTGGTCTTAGGTTTTACAATCGTGATTTTATCTCCGGGAGCAGTTTGGGGAGAGTCAGAATCTTGCAGCCTCCAGCGACATGACACCTAACCGTAATTTCTAATCTTGTGGCTAATTTGTTAGTCCTACAAAGGCAGTCTAGTCCCCAGGCAAGAAGGGGTTTTGTTTTGGGAAAGGGCTGTTATTCTCTTTGTATCAAACTATAAACTATTAATATAAACTAAATTCCTCCCAAGGGGAGTTCAGCCTACACCCAGGAATGCACAAGGACAGCTTGGAGCTTAGAAGCAAGTGGAGTTGGTTCATCTCTTTCACTGGC…		-0.696423		-1.61891		-2.44264	-1.26496		-2.1383	-1.32443		-2.64696		-1.12676	-3.61353
728	ENST00000612545.1	ENSG00000275383	lncRNA	3043	TATTTCTCCCATTTGGATTCATCAGTTGTCAACACATTTTGCCACGCATTTCATTGTATTTTTATTTTCTTGACTGCACCATTTGAGAGTTACTTGGAGACATCCTGACACTTCATCCCTGAATACTTCAGCCTGTATCTCTGTAGGCAACCGCAATGCCATTATCACACTTAAAAAGCTCAACCTTGATATAACGCTATTATCTCACCGATACATACTCAAATGTCCCGTTGTCTCATTTATATCCTGTGTAGCTGTGGTTTTATTTGTGATCCAAGAGCCAATCAATGTTCACATCATTTTTTCTTTCATGACATTTTTAAAGAATCCAGGCAGTTGTCTTGTAAAAGGTCCCACAATTGGAATTTGTCCTGTTTATTATTCATGGTTATATTCAGG…		-0.902703		-2.78427
729	ENST00000448179.1	ENSG00000230699	lncRNA	3043	GTGCTCACACGCAGCTGGCAATGGCAAGTCAGTGGATTTAGGATAAAACCGAGAATAAGGAACTTTACATTGTCAATGATCAAACACCTAGTGCACCCATGGCCGTGCGTCCGCAGGACAAAGCAGCCTTTGGAGCCCTGGAACTTAAGATGTCCAGAGATCAGCAGCTCTCGGCTCAGGCCCAGGCAGCTGGACAGCACCCAGCGCCTCCTCCAGGTCCTCCTGGGTCCCCTCCTTTCTTTCACTTTCAGCCCGGGAATCTCTGTGAAGTCCTAGCTGATAACTAAGGGGTTAATGAATAATCACAGTGATGAGCTCTGGAGGAGCCATGGCCCAGAGCAGCTGTGGCCTCCTTTGATTAAACCACAGAAGTCCGGAGGATCAGGCCTCAAACCTCCA…	-2.91878	-2.41504	-2.81578				-3.54121	-4.22497			-2.09509	-4.56651		-3.49825
730	ENST00000424995.2	ENSG00000223949	lncRNA	3040	CTCTGTGCCTGCTGCCATCCACGTAAGATGTGACTTGCTCCTCCTTGCCTTCCGTCATGATTGTGAGGCGCTCCCAGCCATGTGGAACTGACGAAACACTGGAACTCTCCAGAATAAATTGGTACCTGGGTCTCTTCTGAAGTGAGCTGCTCTTAGGAGCTTCAAATGAGGGTCTTTGAAGCCACATGAAAATTGATGAGTGGTTGTAACATCCAAGCTACCAAATCAGACACACTTGTAATTGTTCCCAATAGTTTCTTAGCAGGCATTTTGGAGGAAAAGATTTGGATCAGAAATTCAGAAATTACCTGGGCTCACAAATATATGCCCCTCCAGCACCATCCTGCATTCTGCTTCCAAGATACATGAGCTTTCTGAAGAGCTGGTGAGAATGCTGAA…											1.61419
731	ENST00000537762.2	ENSG00000256542	lncRNA	3039	AAGTGTCACCGCGATGCCACGTCCAGTCTGAGCCATTCCTCGCCCATGTCCCTGTCCTTGTTGCATAGCCGGCCTCCAGCGTGTGGCTTCGTGCAGCGACCAGACCGTCGTGTGACTTTCTGCCACGGTTGCTGGGGTTGGCACTGGGGCAGACCTGCTGGGGGGTTCTGGGTTGCAGCTGGAGCGCTGGGACTGGCAGGACGCCTCTCTTCGTGCTGCCCCAGGGCCCATCCACGTCGACTCCCGGCGTGAAGCGTGTGGGCTGCCTCACAGCCTGGCAGCTCCAGGACTGCTGGGGGCTCCCCCCGCGGCCCCGGCTCTGCTGGCAGCACTGGGCCAGAAGCAACTCACCTTCACACAGCCGCCCTGAAGGCACGTAGGTTCCGGAAGGGAACCTTG…	-2.53492	-2.96695	-4.2059				-4.3447
732	ENST00000437317.2	ENSG00000230316	lncRNA	3039	CCACCCCCCTTTTGCTTCCTCTGCCTTTCTAATTCTCAATCTGCTTAACCAGGCTTTAGAGGCCAAGCAAATCTGAGATCAATTTTCTCGTTTAGCTCTAAGTGACATCATCTAAAATCATTGTGCAAGGGCTAAATAAGGAAACGGAGTCTAATTCAGGGGCAAACGCCAGGCTATATTTATCAAACGCCAAGCTCCAGAAAGCCTCGGCTAGGAAGCCTCGGCAGTGAAATCCGAGGGCTCGGGGTTGCCCGCTCCCGGAATCCCGGAGTCTCCGCGGCCCGAACCGAGTCTGGACCATTTAGAAGACGCCGGCAGGTAACTGGCCTCCCCAAACGCCCCGAAAATTAAAAGCCTTAGGAGGCTTGTTCTGTGTTTGTGGTTTTGTAAAGGCAATGC…		-1.79385					-4.51616	-2.61331		-3.79289
733	ENST00000557976.6	ENSG00000259669	lncRNA	3038	AGGCGTAAAGTTATAAGAACTTGAACTAGGGTAGTGTTAATAGGAAGATAACAGAAGACATGGCTGGAGACCAAGTGTTAAAGAGAAAACAAGAGTAACTGAATATGAACCATGAGAAAGGATAAGGCAGTGAGGATGATTTGAGATTTGGGTCTGAGAAGCTGAAGCAATTAGGAAGAGGAGCTGCTTGAGAGACCCAGAGCTGAATTTCTTGACTTTTGAGACATGTTAGTGGAAATCCTGTCAAAGAGGTAACAGAGGCTACTGAAGAAATTCAGGTCACCGAGACAAAAAGTAGAAAGAGAGTATCAGGAATGTTCCCACTCAAGGCCAAATGGAGAATGAAAGCAATTACGAAAATGGAAGGATATTTCCAGGACTGAAGAACGTCAACTAGCA…													-0.678126
734	ENST00000654412.1	ENSG00000262097	lncRNA	3037	GATCCTGGGGTACTGACAAGAAATATTTTGGAGAAGTTAGATAGGGTAGAGGCAGAAGTAGACGCAATTAAACATGAAGGATTGTGAAGGCAAAAGATGAACCAGCCAGCCTAGTCTCTGGATGCATAAGCTCCAAGTGTGGAGGAGACCCGGAGAGAAAAGCAGACTGTTCTCTGTGTTTACCTGTAAGCACAGGCCGCAACCTGCCATGCTGTTTTTAAATGCCCAAGAGCTGGTGACAAGAGGGTTTCCCTTTGCCATCTGGACCTGATTGCCTTAGAGTGAAAGTCGACATTGCAAACCACAGTGACACGTGGATAAAACTCACGTTGTTGGGGGGAGAAGAGCAAAACATATGCTTCACAATAAAAACACTCAGTATCCTAGGAATAGGAGGGA…						0.321928
735	ENST00000653785.1	ENSG00000248801	lncRNA	3037	GGACACCTGGCCGGGACAGAGCGAATGCCAGTGAATCCCAGGGCGCCCTCTCCCGCGCGTTGGTTCTCTAGCCCTCCTTCCCTGGGAGGGGTGGGATTGGGAGTGTTCTGTTTTCATTACTGCACCCCTTCCCCTAAAGACAACGGGACTGCCCTCCTCCACAGCGCCTTACCTCAAACAGGGGACCGATCTTGTTCTTCTCCAGTGTGTTTTCCAATGACACCTGTGCTCCAGATCTCCTTTTTTCTAATCTTTTCTTCTGGGAGAAGATAGTGCCTCTTATGCTTATGCTGCAATTAAGCAACTTGTGGAAGAGGCTTATGTGGTGACATTAGGAAAAAAGTTAAACAGCTTTATAAGACATGATGAAAGCAGCCATCCCCTAGTTCCTTCTTCACC…		1.10692
736	ENST00000695928.2	ENSG00000163364	lncRNA	3035	GCCCGCATGGGGCCGAGGTTCCTGGCCGACGCGCGAGGGCGCGGGCGGGTACCGGGTTCCCGTTTTTCCCAGGCCCCGATCCCCGCCCACGCACGAGGCCCCCGGCCCACGCACGAGGCGCCCACGCCCATCGTGGAGGCTCCGCCTGGAAAAGAAGTCCGACTTCCTCTCCAAGCTGCTCCGAGGGGAATGGGGAATCGGCAGGAAATGACCCGAACTGCCAGCCTGCGCCTTTGCAGCCGGCCCTCGCTTTGCTGAAGACGAGCAGCTCCCACCAAAGTCTTGCCTCCCCTTACCCCGAAAGCCCCGCTCAGTTCAATATTTCAAGTGAAAATCTGCCTGTTCGAAAAGAAAATATTCACAAATGAGCAGTGTATTAGAAGACAACTGAATTGCTTC…	1.42758	1.73697			1.71566	1.81279	0.582724			1.47959	0.936775	1.471
737	ENST00000613093.2	ENSG00000274292	lncRNA	3034	CCCCGACACCCGGTCGCCAGCGCTGCGCCCCGCGGGCTCTCGGGGCCCGACCTGGCCGCGGGCCCGCCTCCTGCTCCGGGCTCCCCACGACCGGGGGGACGGAGGAAAGGAGGAAGGAAGGAAAGAGAGCCGCCGCCATTAGCAAAGCAGCCCTGCCCGGCTGGGCCCGCCTGCCAGACCAGCCCGGCCCAGCCGCGACGGGCTCGAAGCCTGTAAAGAAAACTGGTGTTTGGGAGGAGGAGCGAGCGCGGCCGGGAGGACAGCAGCTCCGGGCTGCGGGCGGAGATGCTGCGTCATGGTGCCAACATGGACGCCGGCCTTTTGTCCTCCTTCGCGTTGCCAGCGCAGGCGCGCCCCGGAGCCCCGAGAAGCCGGCTTCGGGGTGCGGAATCCTCACGA…	-1.07039	-3.32193	-2.75002	-3.51096	-2.16992	-2.1964	-2.12489						-2.74416
738	ENST00000655278.1	ENSG00000242474	lncRNA	3031	GGCCCAAGACGACGCCAAGGGAGCGGACGGGCGGGGAGGAGGTGGCCTCTGCGCAGGCGCAGAGAGGAGCGAGCGACTCCTGCGCAAGCGCAGAGTGAAGGGCCGGGAACAGTGGAGGGTGCGAGGAAGACAATGGGGGAGGACCCTGAGGCGGCCTCTGTGAGCCGACAGGAACACGTGGTCGATCAGAGAGAGACTCGAGGTTCGTGAACGGATGGGGAGGACCCTGAAAAGCACTGTGGAATACAGGTTTCTAGTAACTTCAAAATCACATCATTTGGACTGGGTAAGAATTGCTGAAACTTTAATGAAAAGACTGACTGGCTTATAAAACTGCTAACCCAAATAGAATAAAAATTAATTGAATACCGAGGAAATGCTTCACCAGGTTTGCATACT…	0.0465426	-0.0906454	-2.6875		-1.93465	-1.52442	-2.84089					-0.227746
739	ENST00000665892.2	ENSG00000278175	lncRNA	3030	CTCTAACTCCTCCCACTGAGATGACCCATAGTACCCCATTCCTTGCTGCAATGTAATTATATTTAATTACAAGTGTGCCCCTGGTAGTCTTTAACTGAAGGGCACTGACTGGGTCACTGGTGAAGTTCCCCGCAGGAACTGAGTCAGACCCCATCTCAGGGCCCTGCACAAGATAGGTGCCTGCTCTAAGGCGTGGACCCTCGCCACAGCCCTGGCCCGTCTTGACGGGCGAGGGTTACTGTACTTGTCCCAACCGTACAGATGAGAAAGCTGAGACTCAGGGCCAGCAACCCGGGTCCCAGCGGAGCGCCCGGCACACGCCGACACTTCAGCACCAGTGGCGGTGGCCACCACTGTGGGCGGAGATGGCTGCGACGCGTGCGCAGATCTCGATCCCAA…	0.708463	0.540568	-0.279211		0.473931	0.263034	-0.332247	-0.448717	-0.047618	-0.962375	0.859585	-0.137942	0.39543		0.620991
740	ENST00000609755.1	ENSG00000273230	lncRNA	3026	CTGCGATCTGTGCTGGGAAAGATGGGGAAGACGCCTGAGAGGGAAACTTGACTGCGCCTGGACAGAGAAATGGGTAGACTGGAATCTGTGCCTGCGGCGGGCACCTGGCAGGGGCCGGTGTGAGCAGAAGTGTGGGTGTTGGAATGACGGTGCCGACCCCAGGTTGGACAGGGGGCTGCGAAATGGACCAGGGAGCCCTGGGTCAGGCCACGATCCACGCCTGGCCTCTCCCTCCCTCCGGCTCCCCAAGTTCCTCACCACGGCCACTGGGCCCAGGGACCCTGGGAACCAGCCGTGTGGGGCACCCAGCAGGACCCCTGTGCCACTGGGTGGCTGCTGGCAGGTCCCGGGCCGTCTGTTCTGGAACAGTGGAGGATCTGGGATCAGCACCTTCCTGTG…	-1.90094	-2.05772	-3.32847	-2.822	-1.6171	-1.91634	-1.40509	-0.854149	-2.73697			-1.89124	-2.62149		-1.73969
741	ENST00000564629.1	ENSG00000260267	lncRNA	3026	AGTAGGGGGCGGAGCCCGCCGCGTGCCCGGAAGCGCTCGATTCCCCCCGCTGCCTTGATGTGGCGCGTGCGGAGGGCTAGGAGCGCGCGGCTCAGGGGTGTCTCGTTGGTCGCTGGGTCCTTTTCCCCACCCAGAGCCTCCCCGGCCGCCGCCGCGAGCTGCGCGAGGCAGAACGAGAGCGAGTCCGTGAGGGTTGGCTTCGCAGCCGCCATCTTGGCTCGGGCCTCAGACTCCGCCCCGCTTCTCGCCGCTGATCCCAGGGAGCGGAACTGGAAGACAGGGAAATCGTCGGGCACCGCCTCGCTGACGCTGTTTAGCGCCACCGCAGTGATGCAAGTCGGAAGTTGTAGTTCTCGACCCCGGAAGTCTGTCCTTGCACACGAGGCGCGGCAGTACCTT…	-0.165156	-0.193748		-2.64386	-0.668465	-1.09416	-0.584099	-2.37131	-0.869939	-1.25683	0.718355	-3.12299	-0.0237753	-0.642448	-0.309104
742	ENST00000657461.1	ENSG00000267254	lncRNA	3024	GCTCTCCCGTTTCCGGAATCCCCGCAGGCGCTGGGTCTGCAGATGGCGTCCAGGTACACAGTGGCGAGTGTGATTCCGCAGTCTTGGGCTGTTTGGCCAAGCGCCCGCCGGACATGGTACGCCGAAGGGTCATCGGCGTGGAGTCCTCGCTTTCAGCGTCCGCGGCTGGGAAATCGGCCATCGCTACGGCGGGAACTGGGACTCGGGCTGCGTCCCGGCCCTTCCACATCGGTCCACCGCACTCGTGGGCGCCCGCATTGGTGCTGACATAATTTCCTGACCTCTGACCCGTATTGTCTCGCGATTAAAGGTCCAGATTTGGAACAAATCTCTCTAGAGATTGAACAGAGCTGCGCCTGGATCCCTCAGCAGTGAGGAGACCTGAAGACCAGAGGAAAC…	0.777608	-0.598284				-0.508388	-0.0096965		0.115477	-1.08079	-1.46244	-1.24978	0.433897		0.235783
743	ENST00000565428.1	ENSG00000260066	lncRNA	3024	AGGGACACAGGCGCAGGCTCCCGCGTGCTCGCCGGCTGTGTTGTTAAACATCTTCATGCACCAGCCCTCCCGGCAGGCCCGGGCGGGCAGAGCAGCGGAGGAGTGCTCGGGTTCAGACCGAGTCAGGGTCAGCCTGCTGGTCCTCAACGCCGTTCCGGGTTAGTTCAGGTTGATTTTCCTCTCTGAGGGCAAGGCCACCTCTAAAGTTGGGAGGGACAGGGGCGGGGACGAGGCTCGGGCTGTGCTGGGCGGTTCCTCTGTATCTTGAGACGCTGCATTTCCCCGCCTGCTGCAGCTCCTCCCAGAACCGCCAGCAAGAAACCGAGAGCTGAGCTGGCCAAGGCCATCAGGGCCGTCCACTGTGGGTGGGAGACGCAGCCTTGCCACATGGAAGATAAA…		0.263034
744	ENST00000493033.1	ENSG00000241490	lncRNA	3023	ACACTCCATAAGTCTCGGCACTGCTCATCAGCCCATGTGTCAGCACGCTCTTGCTGATGGGAGCAGCGGGGAGAAACGCCATACTGGGAAGTCACTGCTGGTGTGGGACAAGTTACAAGATGCTTCTGGGGGAGGAAAATGTGTATCATCAACTCCTCAGGACAGTGAAGCCTGCTCAGTCTAGACTTACATGAGAGACTACTCAATGACTCTCACAGAAAAGAGATCTTCCCAAGGTGACATCTTCTCCTCCTAAGCCAATAAGGTCATCTTACTCACAGTCCACTTCCAGGAACTGACCCCAAATGGACAGAATCTACTTATATCATGGCACAGCTGTCAACTTCTCTTGCTAAAGAAGAGAATAACGCTCACAAAATTGCCCCAGATGGCGGTGCA…					1.11103
745	ENST00000571975.1	ENSG00000263276	lncRNA	3022	TATAGCCATATGAGTTTGAGAAATTTTTGTTCCGAACTGTGTAAACCAGAAAAAGATTAGATGTTAATACTTGGAAGATTTTTAAAATCTTTTTGTTTTGGTCTGTTTTTGTTTATAACAGCTGTAATGAGATATAATTCACATACCATAAAATTTATCCTTAAAAGTATACAACTCAGTGGTTTTTAGTATAGTCAGAGTTTTGCAACTATTACTAGTATCTATTTTTATATTGATTGATTGATTGATTGATTTTTTGAGACAGAGTCTCACTCTTGTTTCCCAGGCTGGAGTGCATGGTGCAATCTCGGCTCACCGCAACCTCCGCCTCCCAGGTTCAAGTGATTCTCCTGCCTCACCCTCCCGAGTAGCTGGGATTACAGGCATGTGCCACCATGC…		-0.643856	-3.80735			-6.44294						-5.17991
746	ENST00000632484.1	ENSG00000282393	lncRNA	3021	ATTAAATTTCTAAATAATTCTTAGTAAAATCATGTAAACAGGAAAGGAAGTAGAATTAGTTCCATATTGGTGGAACACATAGCAGAGGTTTGAGAAGGGAGAATTTAGTCAACTGAGAAGTTCTCATGAAAGGAGCAAGTTCAAGATCACAGAGACACCTTGAAACAAAAAGCCAGGAATAACTTCCAACCCAAGAGGAGAACAGAGAGGCCTCAAAACCAAAGCTAGGATAAGAAACTTGTAGCCCAAGAGTTATCTTCCAGACAAAGAAGCCTGAGATTCCAACGCAGCTTCAGAGAGTACTCACTCAAAATGTTACTGAAACTGTAGGCTTTTTAATGACTTAGCCATGCATGCAAAAGGCATTCCCTAAGGTGGCACAGAAGACGGAGCCCCCAT…		0.678072		-0.188445	0.477047	-1.18442	-0.9855	-1.01381	-0.31166		-0.834941		-0.685891
747	ENST00000667070.1	ENSG00000271860	lncRNA	3019	CCTGCTGAACAGAACTCCAAACAGAGGAGTAGCAAAATGGGAGGAAGGTGCTGTGACTAAATGAAGGAAGGCTGAGGGGTTAAAATCATTGCTGGGTGATTTCACCACTACTGCCCCATATTCATACTCTCGGTAAATGAATGAGGAGAGCCCCATGTGGGATTACAAACTTGCTGGAAATGGATGAGAAACCTTCTGCTCTGCTGGAGTTTATCTTGAGTGTGCCTTAAAATTCCATTTCATGGAGAACTGTGCGTGGTTGAATTTTGATTGATTACTCAATTAACTGATGTATTGGTAGAGTGATTAAGAAAGAAGACTTTGGGATCAGACCAACCTGGTTTTGAATTCAAGCTCAGCAACTTACTAGGTAAGGAGGAGAAAAGAAAGAAGGAAAAA…		-1.70044
748	ENST00000624111.2	ENSG00000279685	lncRNA	3016	GAGGTGCCATCTTTTTTCGGCGTGTCACGTCTTTACGGTGCCATGCCAAACCGGGTGGCCGGGCTTCATAGGACAGGGCGGGGCCTGGCATTAAAGGGAGGGGGACAATCAGCGCTGAAATCTTGGCGTTTTGCTGCTGCGGGCGTGAGCACTGGGGGCGTTCGCCCAGCACCTTCTTCGGGGGCTCTTTGCTTTGTCTGTAGAGGTTACGTGATCTGCGCTCCCAGCCCTGGTTTCTGGCTTTTATTCTGAGGGTGTTCAGTCAACCTCCCCCCTACGCCCATGCGCCTCTCTTTCCTTTTTCGCTCCTCATTTCCGAGCCCATTGTTGGATCTCGAGGCTTGCTGGGTTCGATGAACTCGAGTCAACCCCCCGACCCCCGGCACGCATGGAACGGGC…		-1.0
749	ENST00000421202.6	ENSG00000223745	lncRNA	3014	GGGTGTGGCTGCCGCCCTTCCCCCACCCACGCCGGCGGGAGCCGCCCGTTCGCGCTGCCAGCAGCTTCCGCCTGCTACGGTCCTGGCAAGCACCTCGGGATCCCATTCCTTCACAGGGACCCTAGCCAGTTAAAGCTGATACATTCCTGTGGGTCAACTATGCAACTAACTCAGATTTTGAGCAAACAAAGCTCTCAAGTTGGTGATCCTCAGGAGTCTCTGCATTAGTTGGACAGCTCTTCTGGAATTATCTTCTAAGTCAACTGTGGGTTGGGTAGGTGGCTCTGCTGATTTTTCGCTGGACTTCCACATTTGGGACGAGTTGGCTGTCATCAGCTCTAGAAAGGGTGTGGCCGTTTTACATTGGCTGTTTTCCTCACATTCCTCAAGCAGGTACTG…	-2.4529	0.352841		-3.52401			-6.22964	-6.53552	-5.30777			-5.76091	-2.17407
750	ENST00000659570.2	ENSG00000244879	lncRNA	3008	GGTGGTAACAGGGCCCTACACAGACCCGCACTGACCTGGAAAAGCTTCGGGAGCGGCGACGGGAAGGCAGCAGGAGGTGGTGCGGGGACCCGAGGCGCCTCGTACCCGGCCGGGCTGACGCGGCCCCGCTACACACAAAGCGCTTCAGCTGCACAGGGCGCTATTTTCCGAAAATGCCGCGTCTGGTCGGCGCCCAAAATCCCCACCGAAAAGTCCCCCGTGCTGCGCGCGGAGGGACACATGGTGTGCGAGTGAGTCAAGCTCCCAGCATCCCTCCCGGACCCGGCCCTCTTCAGCTCATCGCCCGAGGATTTTCCGCCTCTGCCCTCGTCGGCAGATCCTGCTCCTACCCACTCCCTAGCTGTGTTCCCGCGGGGAGAGAGGGGAAAGAGGGTCTGA…	-0.338881	0.405674	-2.55038	-2.29035	-2.08527	-0.811841	-1.19475	-1.46744	-2.85764	-3.66638	-0.98156	-2.76416	-0.392785	-0.891871	-0.780687
751	ENST00000664336.1	ENSG00000257242	lncRNA	3007	ATACAAAAGTGTTGATTTGTGACTGATTGGAAATTTAAGAAAAAGAAAACCTGGCCTTTTCCACTGGAATAGAGTCGGGTGTTTTGTAATGGGATTTTGTTGTATTGGTGACTTAGTAAGACATATTCACGTGGCTTCAGATGGAAACATCTGGGGGCCCATCAGGTGGGAGTGACAAACATGTCCTGAGATTGCAATTGACCTGGGAAGGTTGATGAGCATGCACATTAATAACGTCACACAAATGGATTTTCTATGCAGATGGGTGGGCCAGCCACAGTTCACTTATCAGCTAATACAGTTGTAATGTGTTGCTTCATATCTGAGAGAAGGCAGCACCTTAGGATATTATGTGTGTCTCACTTACATATATAAATGAATTCCCTTTTGAGGTAGATG…	1.95561	-2.0					-2.04081						-0.771376
752	ENST00000415848.6	ENSG00000224116	lncRNA	3005	GCCTCCTTCTCCTGGTGTCCATTTCTGGAACTGCTATTTGTATATTGCATGATATTTTATCAGGAAAAAATATAAAACAGATCTAATTTCATGAAAATGCTGTTGCCATAATGCTCAGGAGAACAGGGGGAAGAGAGAGATTCAAGTCTTCCTAATGTCTACCTTATATGCAGAGCCTTGGAAAGATGGGCAAATGCTCTGTGACAAGCCACCAGGGTAGACTGGTACTGAAAAGACCCTACTACACACAGGGGCTCTGTCCCTGGCTGGAAAGTTACAAGTCAGCCTACCTCTCTGTGATCTGGTTTCCACACCTACTACTCTTTATCCCATGAGGAGCTTCTGGAAACTAAAATAGGTACTTCGAATTTCATTGTTGCATCGAGCCAGCTGATTTGG…						-0.263034	-1.54057					-0.189825
753	ENST00000432994.2	ENSG00000236908	lncRNA	3004	ATCTTCTGCTTCACCCCATGCTCGGTCCCTGAGCCAGTTCTGTCATTGGTTCTTTCAGACCAGGGCAGGAAAAGTCAAGAAAGCAAAAGCGGATTCTAGGCTGTGGGGTTTGCTGTTTGCTAGCCCCCTGGCAGAGATGCCTGTCCTTGCAGTCCTGAACTGGTGGCCAAGTGTGCATGCATGCACGTGCAGGTGTGTGCATGTGCAGGTGTGCATGCGTGTATGTGCGCACACACATTCATGCTTGTACATGTTTGTGTACACGCACACTTTTTTCTGCTTTCAATTTCAAGCTGTTGCCTCCCTGATGTGTCTGTTTAGTGACTTGAGCCAGAAAGATTCCCGGTTCTATGTGGGATGAGAATGAACGCAGGCAGGTCTCCACAGAAGTGAGTAAAG…	-2.73697	-1.58496			-3.83168		-3.53605		-1.64636
754	ENST00000445878.1	ENSG00000229951	lncRNA	3001	AGTGCAAACCAGTCCGGCTGCTTTAGAAACAAGTTGTTTTCTGCTTCCAGAACCACCCAGGAGCCTGCGTGATGTCTCTTCCCCCACCCGACCCCCTCTTCCCTCTGCCGGTCTCCTTGCTCCAGGTGTGGAGCAGAGAAAAGGCTATACCCACTGATGAACAGGGATCCACACCTGGGGAAGAAGCAAGTATGACTTTCTCTCCTGTGGCTTTACACAACCTCCTTGAAATTCCAAGAGCAACCCTCCCAGCTAAAGTCTTCTCAGATGTGACACGATCTGCACAAGCAGAGGCGGCACAGGGTTTGGCTTCCAGTTGGGAAATGAAGCTCCAAGGGCAGCCCTACTATGGCGGGCTGTGTGACCTGGGCCAAGCCCCTTGACATCTCCAGACTCGGC…				1.9386	0.756729	1.152	0.242201		-0.540568			0.530515
755	ENST00000604157.1	ENSG00000268471	lncRNA	3000	GAAGTGGGGATCGGCGAGCGGGTGGGTGCGCCTCGGGCCGCGGGACTCGCAGCCGCCACCGCCGCTGCCGCCTCTACGGCCGCGTCAGAACTGAAGAGAGGAAGGGGAGGAGCCGAGTCGAGCCTAAGCTGCCGCCCGATCTTACCCCTGACCCGAGGGCGGCCTGGAGAGCTTGGTCTGTAGCGGTTTCCTTCGGGGCAGGTGGGGACTGCTCCTTTGGGAGGAAGGAGGAGGCCCAGGCCGCGTCTTCAGGCAGCTGCGCGCACCACCCGAAGGTGAGGCATTTGGCCCCAAACAGACCCTCGAAAAGCCGGACTGATCGAGGAGTTACCCTACAGCCTGATCTGCACCTGCTCCAGGGAGAGAGCGCCCCACCCTTCCCGTGGCGTGGGGTGAGAC…	-0.123575	1.42223	-3.28157	-0.529109	-1.00969	-1.22995	-1.44091	-1.69595			0.0796031	-2.08342	-0.706851
756	ENST00000452690.1	ENSG00000236393	lncRNA	3000	AGCCTTTGATGGGGAGAGTCTGAGATGGGACCCAGGAACATCACCATGAAGCTGTCCAGGATGGATGTGGGACCCTCTGTCAGACCAGGCCAGTTCTCTTAATGTAAGATCAGCAGGCCAAGGTCCTGGGATATGGGAGCTCCCAGGAAGTGGACTGGGATGCCTGAGGGATCCAAGAATTAGCAGTGTCCTGTGTGGTCTCGCTGAGGGAAGCCAGGCAAAATCTAGCGGCTCAGCTGTAACAGCCGGAGCTCTTGGCTCCCAAGCAACAGGAAACAATTCTGGCTTATTTAAGCAGAAAAGGACTTTATCAAAAGGATCTTGGGGAACTCACAAAATAACCAAGAGGGCTGAAGAATACAGTTGGTGAGTCGACCAAGGAGGCTGCACAGCAGTCAG…	1.48543					1.02237						1.02554		0.782095
757	ENST00000565700.1	ENSG00000261286	lncRNA	2998	ATCAGAAGGCCTGGGCAGACTTGGCCAGCCACCTGGAGCACTGTGCCCTTAAACTCAGGGCATTCACTGGTGACCCACACTGACACTGCTTTTTGGAGGACAAGGCAGAGTTGACCATCCCAGTCTTGCCTGGAGGTCATAGGACCGTTGTCACTGCAGCCTCAGGTCTGATGCATAATCCCATGACCCTCCAGATCTGAGCCATGACCCACTCTGGGCCCTGCCGGCGGGGAGGCGGTGGGCCCATGGGGGCTGCCTCACTGGCCTCCCTCGTCCTCTATTCCGGGTTGGGGTTGGCTCTCAGCACACTGGGGAAAAGGGTGGGGTCGATGACTTGTCCCTGGCTCCCTCCCCTTGCCCCATGCCTGCCATAACCGCAGCTTCAGAGAAAGGTGCCAC…	-3.24447	-2.44626			-4.05379	-3.37851	-4.39041	-0.343954	-4.42038			-4.95652		-3.36923
758	ENST00000379640.1	ENSG00000205325	lncRNA	2998	GCCAAAGCTGAACTCGAAATGGAGCATCCACAGAATGGAGATCTCCTGCACAAGCCAGGGATTCTTTTTCCTCAAAGAGCACAGCTCTGGAGTGAGCTCTGTGAAGGCAGCACAGATGCCTGGAAGGACCCTCTACAGAAGCCTTTGCTCCTGTGTGTTTCCGCTGCATAGCCCAACCAGACCTCCATCGCCGGCATCAGCCCCCAAGGGCTTTCTCCTGCTCTCCCCAACTAGCAGCAACGCCTCCAAGCTCATGCCTTATTATTTATTCCACCGAAGCAGAGGAGTTGACAACAGCAAAATCTCTGTTCTTATCCTACTTGGCTGTGAACTCGAACAAACAAAGAAAAAAAAACTGGGACCAGCCACTGCCCTGGGGAACAGTGGCAGGGTGGAGTG…									0.328054
759	ENST00000618020.1	ENSG00000259462	lncRNA	2994	ATGAGACTGAAGCTCAAAGAAGTTAAGTAACTTGCCAAAAGACTCCCAGCTAAAAGTGTGAGAGCAAAGACTCAAACCAAGGCAGTCTTCTGGTTTCAGAGCCTGAAGTCTTAACCAGGTGAGAATAAAACTTCCAGCATGCTTATGTGTGTGCTTATCTGTGAATGACCCCAGAGCTGACTGCAGATGTTGAGAGAAGAGGTAACTTTGACCAAATGCAGTCATGACCTCAGGTGTGGGCAAGTCCTTGTTCCCTACCTGGACTTGGCTAGGCCTGCAGGTCATACAGGAAGAACAGTCCCTCTGAAGGTGACCATAATCCACAGGGCAGGGTGTGGAAAGTGACAGAGGTGAATTTATTAAATGACTTGGTCAAGTCCCCACAGCTGGTCACTGGCA…		-1.0					-3.16992							-2.39759
760	ENST00000667608.1	ENSG00000247199	lncRNA	2991	AGCATCGAAGCGCGGCAGCCATGTTCAGCGTGGCATTTCGGAAGGCTTGTCAGGGGTGGAGAAGCGGGGCGGGTTGCTGTTCTTTCACCTGACACTAAAGCGCCATGCCGGAAGCACTGAGTCTGATACGTCGGAACCAGTCTCCACCGTGTGGTTTGGTCTTGATTTCCACTGGTACTCTGGGGTCTTGGATAAGTCTCTGGACCTCGCCTTTGTCATTTGCGAAGTCGATAGGTTCCAATAGAGATTTTCCCAGAATCATTCAACTAAAAATAGAGAACTTTTTTTTTTTGAGAGGAAGGACGGGGGCGCAGTTAAAGATGTTAATGTTAAGTCATCCCTTCTGTGATTTCGGGACATTATCTTTGCACGCCATGTGAAGATGTGCTTGCTTCCTTG…		-1.5025		-2.22239					-2.36923				-1.11548
761	ENST00000702407.1	ENSG00000280780	lncRNA	2990	GTATTCCTACTGTGCTCTCTGAGGATGTGGATGCTGTTGATCTGCGGACCACACTTTGAGAAATACACAGGTGACAGCTGTGGTGGAAAGAACTCCCATCCAGGAATCAAAACATGTCTTCACATTTTGGCCATGGAACTTGGGGGTCTTGCTTTGTTGCTCAGGATGGAGTACAGTGGTGCAATCTTGTCTCACTGCAGCATCGACCTCTGGGGCTTAAGCCATCCTTGCACTTCAGCCTCCCAAGTAGCTGGTACTACAGCTTTGCCCCCTCCAGGGGATGCAACAACAAGGCGCCATCTTGGAAGTAGACACCAGGCCCTCACCAGACACCAAACCTGCTGGTGCCTCGATCTTCAATTTCCAGCCTCCAGAGTGTGTGAATCCTGTTTGACAAAG…		-0.130157
762	ENST00000622038.1	ENSG00000274718	lncRNA	2990	AATACTCAAAGGAAATTGGCTTTTCTCCTGAAAGAGATGGATTCATTAAGGAAATTTAGATTGTGACTTCAATGTTCGTTTTCATGAACATCACTGTTCACTAAAATCAAAACGAGAAATATGTTTGGAGAAGGCGTTAACTAGATTAGTAAATGTTGATTCTTATTAGCTTATCAGCTAAAATATTGCATAGTGGCAAGGAAGAGCAAATAGCTTGGCTGGAATGTAGGTTTCATTTATATCAGGAAAATCAGGCTGTGGAGTCTAGAAACTCCTACGTAGGTTTTACCTAGGAGTGTGACTAATGGAATAGAGAAGTTTAATAGCACCAGCACATTTCAGAAGGCTGCTGAATAGTAGACAGTTGCAAATACATTATATTGAGGGATCTGCTAACAG…		0.736966						-1.95174
763	ENST00000333487.2	ENSG00000184068	lncRNA	2989	ACAAAAGCAAAATGGGAAAATGGCAAACAGATCCTTTTCAATTAGCTGCTGCATTTATCTCTTCCCCCAAAAGAGAATCTTCTGCTGCTTCTGCTTCTTCATCTGCACAACGGGGATGTAGCCATCATACATGCCTGCAAGGCTGTAGTGAGATCCTGGACATGAAAGCATTCTGAAAACTGAAAAGTACAATGCACCTGTGTTTCTGCCTAAGCTCTCTAAGCGTGACAGCAGGAGCGCCCGGGTCTCCATCCCGGAGAGATGTGTCCACACTCCGCCGCCACTGCTCTCTTCATCAGCAACTTGCTTCTGCAGTCGCTGCCCAAAGTTTCGCGGAGCACCCGGCGACCTGGCCGTCGGTCAATCCTGAGAAGCCCAGGGATTCGGGGCGCGGAGACT…		-1.58496	-1.86673	-2.42626			-0.341037						-1.99318	-1.11548
764	ENST00000521441.2	ENSG00000254377	lncRNA	2987	AGAGGAGAGGAGGGAGAAGGAAATGACAGAGAGAGAGAGAGAAAGGAGAGAGAGAACGCAGAGGGAGGGAGGCAGGGAGGGAGACCAAACCCCCGCTTTACTGCGTTGAAAGCTTCTGAATTTCAAGCAGAAAGTAGAAGGAGCTCCAAAGGCAGTGAGCGTCTTTCCTTGGGCTGCGTGTGCCGAGCGTAGACAATGAAAATCTTCATCCCCCTCCCCCATTCTACTAGGCTACAAGATTCTTGTTTTCGTTCCTTCTCACCGGTGGAAGATGTGTAAAATCAAAGATGTAGAGGTGTGTAGTGATTTTTTTAAAAGCCAACTAACCACCGCACGGACTGCGACGCGGATTACCCGAGCGCACGCCGGCTGGGCGCATTCTGGGGTCTCTGCGCAAGA…		-0.55486
765	ENST00000662597.1	ENSG00000240288	lncRNA	2986	CTTCCATTCCCTCCAGTAAATACTTGTTTTTCTTCCACCGCTGAGGCAAATGCGGGGTGGCTGATCACCTGGCAGACATCTTAGGAAACAGGAGCACCGGTCTGGGAAACTGCTGGCCTGGCCTAACACCTGGCGCTGTGGTGCAGGCAAGAGGGCAGCCACTGAGGATTCTTGAGGAGAGAGAGACCATAGAATGAATGAAAGAGTTGGAAAGACTTTAAAGCTCTGGGAGGCTGAATCCTTTATTTCGCTGGAAGAAAAACTGAATGCCAAGAGGGCCTCACTTTCCCCAAAGCTATACAGCCATCAGGGGCAATGCTGGGATTCCCCCATGGATCTCTTGACTCCTAATACAGTGCTCTTTCTGATATGCCATCTGGCTCCATAATGAACATTGTG…	-2.13153	-1.07097		-3.97944		-3.9557	-5.02811		-3.67431			-4.37573	-2.69964	-3.03982
766	ENST00000632982.1	ENSG00000282390	lncRNA	2985	CCCTCCCTCTCCCTCTCTCTCTCCTTCCCTCCCTCTCCCTCTCTCTCCTTCCCTCTCTCCATGGAAGGATGTTATGTATCTTAGCAACAAAGGCTTTGGATTTTCCCCTCCAGTTACTGACAAGAAACCAGAATGATTTCTGGTGTCAGAAACCTTCCTCGAACAAGGAGCTTTCTCTGGAGAACAGGCTCCGAGCAGCCACACGTCATTCGACCTCTGTTCCCCGTTGGGGTGTCCTCAGGCCAGGACATCCTGGCAAGTGGGCCGTCAGCGGGCAGTGGCATCGCAGCCTCAGCCGGGAGACCCAAGTCACTCCTCTCAGAAGCGCGGCACCCGAACCACCTCTGTTCATCACATTTTGTCCCGTGGAGCAGTGACAAGACCCAGCAAGATTTCATG…		-0.0588937					-0.160465				1.30256
767	ENST00000502160.6	ENSG00000247213	lncRNA	2984	AGTCTCGACTTTCTCTGCTCTTCAGTGTACAGGATGGAAAACACGGATGCAGTGGCTTCAGGTTTTTATATGAAAGTAACATCAGCCATTCAGAGAGAGTCTGACTTGACATCGTGCCACATTCAAAATTCTCAGGGTGCCAGTGGAGAGCCTCCAGTGGCCAAGGACAGTGCTCCAAAGAAGAGTCTGGAAGCTGGTTGTTGAAGGTTGACCTGTGCTCTCAGGCAGCCTCTCCCCACATGATGGTGAAGATGATCACCAGTTGTATCAGATCTTTATCCTACCAGCTTAGCAACACTGGCAGAAAGGGAGCACTTTCTCTGCAGATGTTCTAGCAAAAGTCTCATGGCTGAATTTCATTGACTTAGCTTGAGTCACATGCTCACCCCTGAACCACTC…		0.584962
768	ENST00000650785.1	ENSG00000237188	lncRNA	2981	GACTGGGGTCGCAGGGAAGAATTCAAGATGGCGTGTTTAGGAGCTCTAGCTCCTTGACAAATTAGTAAAATGTTAGTCTTAGGAGAAGAACGAAAAGGCTCTCCTAGGCTAAGAAACAGCATACACAGTGAGAAACCTCAGAAGAAATAAAATTCAAGGAAGATAGCAACAACGAAAACATCAGAAGGAACACTAAAGTAGTCAAATCAGCCTAGCAGAAACAAAGTACGTTAACCAATGGAAAACTGACGGAGAGAAATAAACTGTTTTTGCACAGCTAAATGGAAATGACTTTTGAATTATCTGCTTTGGAAGATTATCCATGACACTGTTCTGCCCTGCTCTGCTCTAACAACATTTGGATTCACCTACGCTCTTACCAGCTGGAGGGAGTAAACT…	1.17544	-0.544699	-0.465053	-0.00283716	0.854723	-0.0912958	0.0369416		-0.152003	0.270648	0.806777	0.344785	0.0886576	-1.26849
769	ENST00000671512.3	ENSG00000235142	lncRNA	2979	AAACTGCAAAAATTATTAAGTTCCCTCTGTATGCAGAATATTGTGCAACATGGTTATGGGTACTACAGTGGATGTGAGTGTGTAGACCTTGTACAATAGAGCTTATAGGCTAATGAGAAGACAGGAAGAAACAACAGGAACACATATAGCTGGAATGCAGATGGGATCTGTGCTACTTACGCTAGCCATGGGATGATTAGAACAAGATAAGAGACATGAGGAAGACTTCTTCAAGGAGGTGCTCAAGCCATGTTTTGGAAAAGAGAACTCAAGGTCTGGCAGGGAGAAAGGAGCAAGGGCAAGTAGAGCTGCAGCTGTCTGGCGCCACTGTAATGCTGTCTCCTCCTCTGAGTGAGTTCATCCTGGAAACATTTTCTCCCATAAGACATGCACAGGTCT…		1.0		0.487158			-1.46467		-3.20163
770	ENST00000653193.1	ENSG00000262879	lncRNA	2979	AACAGACACTTCCTGTACAGGGGAGGGGGGAGGGGGCCAGGCAGCCGTTAGACAGCACAACCGAACCCAACACCGGGGCCCAACGGCAGGGGCTTGGGCAGGAGCAAGGTCCGAGGGCTGCCAGGTCCACGCTGCTTTTATGAGCTGTAACACTCACCGCGAAGATCTGCAGCTTCACTCCTGAGCCCAGCGAGACCACGAGCCCACCGGGAGGAACAAACAACTCCAGACGCGCTGCCTTAAGAGCTGTAACACTTGCCGTGAAGGTCTGCAGCTTCACTCCTGAGCCAGCGAGACCACGAACCCACCAGAAGGAAGAAACTCCGAACACATCTCAACATCAGAACGGACAGACTCCAGACGCACCACCTTAAGAGCTGTAACACTCACCGCGAGGTT…	0.864796	-0.114607	-0.639798	-0.469767	-0.29321	0.125399	1.0426		-0.172367	0.798237		-0.552526	-0.0348179	0.0258166
771	ENST00000665710.1	ENSG00000239523	lncRNA	2978	AGGCTGCAGGGACCAGCCCTTTGTACAGTGGAGAAGCCCAGGCGGCCTAGAATCCAGTGTCGTCCGTGAGTGCTTGGCTGGTGTTCAAGTGCATCTTCCAGCCTGAGACCGCGTGGACTCGCTCATCGTGAGGGCGAGAGGAGGATAAGCCCATTGGGCTGTCGGCTGAGAGTGAGGTGCGGGGTAAGGGAGTAGATTTATAGCTATAGTGACTAAAAATAAAAGGATGTTGGCTTAGGTGGAAAACCTCTCTGCTTTGGGAAGCTGGAGCAGCTTGTGGGCATTGCTTCAACCAGCTGATCCCACTTTCCATTCATTGCTTTGTTTCAGGAGGTTCTTTATTTGTAAACGTCCCCTGCAATTTTTTACACACCCAAGCAGCTCCTTAAATGTATTACT…		-0.18194	-1.8567	-1.22957			-0.324825					-0.941106	-2.24984
772	ENST00000658196.1	ENSG00000236671	lncRNA	2977	GCGGCGGTAGATGAACTTGATTAGGCAGACGCGTGAGATCAAAGTGGCCGGGACCAAAGCGGACAGGGTCCAACGTGCCAGCACTGCCAAGAGAAGGCCTTTTGTACTCAGGTTAAATAAGAACATCCTGCAAGGAGTCTGTTCTTTTATGCAGCCTAAAGATCAAGTAATAATCATTGACACTGATACTGAGCATGTCGATTTTGAAGAGACTAGCATTTCCTGGTAATGAAGTGGAGTATATATCCATATATTTCTGTTTTCTGGATGAGAAGACTAACCTAACTAAGTAGGAACCTTGAAGAATCATGTTCTTCCTAGGAATTACAAATCCCCCGATTCCATGTCTAACATAATTTCTACTGGCCTCTTTGCTTCTCATGCTTTAGTACCAGTGCT…						-0.544805	-0.564264		0.204014			-0.30117
773	ENST00000666899.2	ENSG00000235997	lncRNA	2976	GAACCTGTCCCAGACGCCTACCCCGCCTGAGCCAGAGGAAGGGAGGAAAACAATAGCAAAAACCAGGACCCTTCGGACTTGCCGCTGAATGGGGATTTTCGTCGGATGTTGAGTTTACCTGGAATGCCCCGGTGTTATTTTGGGAAGGCAGACATCCCACGGAAACAATGAAGTGGAAAAGAAAACAGCTAAAGCAAAATCTAGAGCCCAGTTTTTGCCAAACCAGCCCCACGTGGGCTGGGCAGGCTCTGGAAGCCCAAGTCAGGCCGATGAAGAGCGGCTGAGGCCGTGGGGATCTGGTTTACCAGGAGGGCACATGGAGGATGCAAGAAAAGGAAGAGCCGTATTCAAGTCCCCACTTCAGTGATGAGGCAGAAAGACCCTGCGCCTGACCACGTG…		0.485427												1.58496
774	ENST00000653793.1	ENSG00000230606	lncRNA	2975	GCAATGGGGGAAGGAATACCTATTTATTTATTTATTTATTTATTTTGAGACAAAGTCTCACTCTGTCACCAGGCTGGAGTGCAGCGGCATGATCTCAGCTCACTGCAACCTCTGCCTCCCGGATTCAAGTGATTCTCCTGCCTCAGCCTCCTGAGTAGCTGGGACTACAGGTTCGAGCCACCACGCCCAGCTAGTTTTTGTATTTTTAGAAGAGACGGGGTTTCACCATGTTGGCCAGGATGGTCTTGATCTCTTGACCTCAAGATCCACCTGCATCAGCCTCCCAAAGTGCTGAGATTATAGACATGAGCCACTGCACTTGGCCAGGATTCCCTATTTAAATGGTGCTGGGAAAACTGACTAGCCATATGCAGAAAACTGAAACTGGACCTCATCCTT…		-2.19052		-4.33173	-2.07895	-4.75844	-3.79129	-2.29705	-5.29203		-2.27652	-4.62983	-4.93455
775	ENST00000420902.1	ENSG00000235111	lncRNA	2975	AGATTGACCGGCCGCGTCGAGGTGTTTCCGGGTTCAGACTGACAGGCCGCGCCGAGGTGTTTCCAGGTTTGGATTGACCTGCCGAGCCGCAGTGTTTTCCGCGGAGGCGTGGACTTTCTTCTTTGCACGTCGTGGTGTTTGGAGACGATCCTCCCTGGCCGGCGGGATTCATGACCCTTCGCGCAGTTGCCCCGTCCAGATCCACGTGCAGGACTGGTCTCGCGTGACACACGCGGCCGGCACCTTTCAGACGGAAGTGGAGGGGCTGACGTGCCGTGGGCAGAGCTCTAGCCAGGCTGCCCAGAGCGCGTGTCATGTCCGTGTCCATGAAGATGGTGTCTCTGTGTATAGGTCACTGCAGGGGGGAGAGGAAAGAGCTCCGTGGACCTTGCAGGACGC…						-3.24207							-2.84503
776	ENST00000461019.5	ENSG00000204934	lncRNA	2973	CGCGGACAGAGAGAAATGCCGAGGAATAGGGGCGCGGCCGCCCGGTTTCGGCGATGGGTTATAGGGTCCGCGTCAGCCCCGCGCCCGCACAGCCAACGTCACGCCGCATTCTTATTTCCAAAGACCCCTGGAGCTTGGGGTCCCACCCCAGCGGTCTTTCGGGGCGTCCCCTGCCCTTCACGCGCCGCGCCGGCTCGGCCCGAAGCGCCCTGCGGACCCGCAGCCTGGGCCGCCCCGAACCTGACGGCCCCGCGGGGGTCGGACGCGGGAGGAACGGCCTCGCTTTCAGAGACGCAGCGGGAGGGCGGTCCCCGCTGTCCCTCTGGCCGGGTCCTCAGCACGCGTTCTCCTCACTCCCAGGACTAGCGAGCGGCGGGCGCGGACCGGGGCCTGGGGTCG…	-0.384859	-0.577057		-2.00856		-0.543935	-1.64321	-0.412631	-1.32193		-0.815575	-1.76398		-0.981621
777	ENST00000455557.2	ENSG00000244675	lncRNA	2969	ACTGCAAGCTCTGCCTCCCGGGTTCACGCCATTCTCCTGTGTCAGCCTCCTGAGTAGCTGGGACTACAGGCGCCCGCCACCATGCCCGGCTAATTTTTTTTGTATTTTTAGTAGAGACGGGGTTTCACCATGTTAGCCAGGATAGTTTCAATTTCCGGACCTCGTGATCCGCCCGCCTCGGCCTCCCAAAGTGCTGGGATTATAGGCGTGAGCCACCGCGCCCAGCCCCTTTCATTTTTGATATGGAGTTTTGTTCTTGTTGCCCAGGCTGGAATGCAATGGCGCGATCTCAGCTCACTGCAACCTCTGCCTCCTGGGTTCAAGCGATTCTCCTGGTTCAGCCTCCTGAGTAGCTGGGATTACAGGAATGCGCCACCACACCTGGCTACTTTTGTATTT…	1.58496				1.11548				1.0
778	ENST00000506655.2	ENSG00000250198	lncRNA	2969	TGGAATCACAGGAAGGAAACCTCCGTGGGCAGCAGGAGCAAGTGCAATCCCTGGAGACGAGTCGAAGGGGCCCGAGGCCCCGAGAAGGGCAGGATGCGATGCTGGGTGTGTGACCTCAGCCATGGAAGGGCCACCTGCCACCGGGGGGCTGGGCCGTCGGGCCTTTGGTTGTGGAGGGAAAAGAGTGGCCACTTGCTGGAGCTGGGAACGTGCAGTGATGAGCACTAGGACAAGAGGACCGTGACAAACAGACATAGAAGGTAAAACTGCCCGAGTACAGGCTGATCCACAGACCTGTGTCCAGGGAGAGGCCTCAGGATGGATTTGGAAATGCAGGACAGGTTCATGAAATCCTCACACACCTGCCACATACTCAAGGAGGGTGCTGTTTACTTGATT…										-1.69082
779	ENST00000604516.2	ENSG00000270362	lncRNA	2965	AGAAGAGGACAGTCCGCAAGGGGCGGAAGACAAGACAAAAATGACTCCAGTTCGCTAGACGCGCAGAGGGGCGGATAGCGCGCGGACCCCGCCTTCCCCAACCGAGTGTGGGTTCCAGTCGCTGGGGAGGACCTGGTGGCCCCCTGACCTTGGACGAGCCATATTGGACGCCCCGGCGCCGTCCCGTCTTCCACGCTGCCAACTCCACCGCTCCCGCCCCGAACTGCGGCCTAGGAGCCACCGCAGCGCACCCAGCCCGCGAGTACAGCCGCATGGGAATAATCCCAACATTTGCCTGATTTATTTTCTTCCCTCTCCTTACGCTTGTACTTGTTTTTCTCCTCTCGCTGTTTTCCCTTCACACTAATTCGCAACCTGGCAGTTTGCAAAGAGGAAACT…	-0.337035	-1.71272		-0.847997	0.917538	-0.799087	-0.652077		-0.710493	-1.43494		-0.643856	-1.14384	-0.91427	0.398549
780	ENST00000423208.2	ENSG00000224506	lncRNA	2963	ACAGGGGCCTTGGTCCTTCCATTGATTCATAAGTACAACACCCTACTTCTTGGATACAGAGCCATCGCGGAATGTTCGCTGGAGTGAGGCAGCGTATGGAGCACATGGGACATGCAGACCCAGATGGACATCTTACAAACTTTCAGAGGAGCTGAAGCCAGATTGTTCTTACAAATGGTCACCAGAAGGAGGACAATCACAAACTGTCTCATCCTCCTCTGCAAATCCAACAGAAAGGACACAGTAGAGTGGGCAAGAATGCAAAGAAGGTCTGTGGTTTGGAACTGGCCCAAGCCGAACTAAACTTTTCTAAATATACATTAAACTGTCAACAAAGAGCACCGTGACCCACAGCCTGAATAAAGGGAGAGCCCCAAGGCCCTCTGAAGCCACTAGTTC…		0.263034					-2.80735
781	ENST00000606664.1	ENSG00000271959	lncRNA	2961	GCTTACTGCGGAACAGCAGGTTGGTGTCCACAGCATTCAGCATCTGGAACACGGCCTGGGGGTGGTAGCAGATGGTGTGGCCTGTGTAACAGACGGGCAGCTGGTGGCTCAGGGCTCCCTGTCTCCTGGGGGGCTGTAGCCCACCCCTGCCCCTCTTCAGCCCCAAGCTCCTCCTCATCCACCCCCTTTCCTCTCTTGTGGGTGGTGAGTCAGGGAGGGTCAAGGGTGCTTGGGTGGGGGCAGGCCTGGGGGTCTTTAAGCCCGGCCTCGCCCTCCCACCTATGAAGAGTGTCACCCAGGTCTTGATGTGGCAGGAGTGGCTGTGCAGGTAGCTGAGGGCCTGTGACAAGTGGATGCTGAATTCCTCCTGGCTGCGGGTCATCTGGCCGGAGGAGAGCA…		-3.03427											-5.42626
[truncated: 3,825 more rows]
