# Supplementary material for: LncRNA Subcellular Localization Across Diverse Cell Lines: An Exploration Using Deep Learning with Inexact q-mers
Source: Noncoding RNA. 2025 Jun 25;11(4):49. doi: 10.3390/ncrna11040049 (PMC12286058; doi:10.3390/ncrna11040049)
Supplement: Supplementary file 1 [file ncrna-11-00049-s001.zip › Supplementary_Table S4_lncRNA_test_seq_with_RCI_longest_transcripts.csv]

	transcript_id	gene_id	biotype	length	sequence	A549	H1.hESC	HeLa.S3	HepG2	HT1080	HUVEC	MCF.7	NCI.H460	NHEK	SK.MEL.5	SK.N.DZ	SK.N.SH	GM12878	K562	IMR.90
0	ENST00000666436.1	ENSG00000235026	lncRNA	4977	TTCTTAGATCTACCTTCCAATTGCAGGCTATTCAACTGCAGCATCCCTAGGTGTTTCACAAAACCTGCTTTTCACCTCTGGCCCACTTAGAAACTCAGTTCCCTCCCTTTCCTGACAAAGTTCAATTTATGTAACCATTGATACTCAGCCCAGAATGTCCATTTTATAACTGATCTTTCTGGATGGTTATGGTTAAATTTACAACCAGGTGCTTACTATATATTTCTCTGTCTCAGTAGTATTTGCCTGGCCTTTTAAAATGTAAAGTTTTTCGTATGTGTGTGTGGTAGGGGTGGGAGGGATTATGTCTTCCTAGAGTCCATTGATGATTTACGTGAAATAACTTAAAAATTAAAAAAATCTATGAACTTTCCTATGATTTTTGTCTCTGACACCATC…		0.658566		1.08092				0.0655821
1	ENST00000658483.1	ENSG00000260565	lncRNA	4937	ATCGCGGGGGGCGGGGCGTCGCGGGCACAGCGTGAGGGCCGCCGTTGCTGGAGTTCAGCTTAGGGAAGGAGGACTCTGAGGAGGCCCCGAGCGGCGGAGCGCTTCGGGGGAGGCGCCCGCGCAGACGCGAGGCCCATAGCCAGGACCACCACCTAGCTGATTCTTGATGACATTGGTCGGGAAAACTCGCCTTTCACGGCCCGGCCAAGGGGCATTTGGGTGCTTTTGCTGCCCGTGGCTGTGCTCAGCGTTGTGGGAAGCCCCTGGGAGGCCGAATGTGCAGGATCACCGAGGGGAAAGTGAGCTTGACAGTTCTACAGTCTGGGGACGACGGTTTAAAAATTTATGCCTTGCATGCGATGTGCAGTGGGTGATGGAAGAACGTCTACATGGCTTTAA…	-2.43756	-1.49628	-3.02161	-4.1025	-3.36877		-3.70218	-3.15194	-5.48077	-2.78997		-4.09592	-2.91558	-2.94635
2	ENST00000666294.1	ENSG00000231074	lncRNA	4929	GCCGAGGCTCGTGTCAGTGGAAGCTGGGGTGTCGGCGGGCGGCCGCGGCCGGGTCTAGCGGTGCCTGCGGAAGAAGGAGGAGGAGGGCTGGCGATGAGAAGCAGCAGGGGGAATCAAGGGCAAGAAGGGACCCAGAGGGGCAGGTGGCTGAGATGCTGGCGTCCAGGTGACCCGAGGAATCCTCTGGAGATACAGGCCCGCGCATGCGCGTGCTCGAGCGCTGAAGCCCATTGCCCGCAGGGCGCTGGACTGGCGCCCCGGCCGGCGAGGCTGTCTAGTCCAGGCTCCAGGCCCCGGCTCTGGCCAGGCGCCGCCGCCTCCCGGTGCAGCTGAAAGTCGACGAAGAGGGCGGGGCGGGGGCGGCTTGTGGACTTCCACACTTTTCCTCTCTTCGGGCCA…	-0.266501	-0.830365	-0.737044	-0.86688	0.0102805	-1.21234	-1.33551	0.0437459	-0.674822	-0.949106	-0.734403	-1.21506	-1.05986	-0.444224
3	ENST00000591283.1	ENSG00000267506	lncRNA	4902	GGCTTTTCCACCTGGACAATCCCTCCCTCCCCAGGTGGAAGGTGAGGGGGTTCTGCTTCTCCCCGGGCAGAAGCAGAACCACAGCCCCTTTGTCCCCTTTGCCAGAGGCTTCAAGGGGCAGCGTCCCCCAGCGCCCCCCGAGCAAGCTCCCCATCTGACAAGGGAGGCCCTAGCTCATCCCAGAAGCATCAGAGTCATCCTTCACACTCACCACCATGCTGAGGACCCAGAGGGGCTCATGCCTCCAGTGTCAGACAGGATTGAGATCCAGGCTGTCTGGCTCCGGGGTCTTAGCCCTGACACTCGACTTCAGAGGGAGTTCTTGCCTGGGAGTGCCTTCAAAGCACAGTCCCTGGACACTTTCCCCTGCGACATTTAGTCCTTTAAGGAGGCTGTAAG…		-1.41504
4	ENST00000630728.1	ENSG00000227954	lncRNA	4894	AGGCATGCGGGTTTATTGTTAGAATTAATTAATGGACTATTAATAAGAAATGTAGATAATGTATGCTGCAGAGCTTTGAAAATCCTGAAACACACCCTAAGGGTTATGGAATTTACATCTTTCATAGCTTCTATTATTTCTTCACTAGTTTGCAGCTATGCTCACACCTGGAAGGTGACAAAAGGTGGAGTTTACTTTCTCGCCCGTGTCAGCAGTCATACGGTGGAATCCATGAAAATTGGATTTCCTTTTTCTGGTGCGTTTTACTCTTGAACTGTATAACTGTGGATAACTTTAATACTGCCCATTCTTTGTTTTCAGTTATATAATTTCTATTAGCCTTAAAAGTAACCGATATATTTCTTTTTTAAGGTTTCAGTATAAAACATAATCTGCATC…	-1.87101	-2.0			-1.87447					-2.80177
5	ENST00000665049.1	ENSG00000226688	lncRNA	4882	GGCCTGCCAGGACCCAGAGGGAGCGGAGCACGCGCCTTTGGGAATCTTCGGTGCGCCAAGTCTGTTCGCCGCCGGGGTCTATCACCCCCGCCCCTCGCCTCTGCCCGTGAGCGTGTGAGTTGTAGCGTACCCTGGGGTCTGTTCTGGAGGAGGCCTGAGAGCGGGGTTGCCTGGGGCGTGGGTCTCTCATCCCTCTCGTCCTGGTGAAGAAGAAGAGTATACCCAGCGGCTGGCTTGGCTTTTTCAGAGGAAACAGAGACTCTCAGACATGAATACTGTGACACTGACCACCAGGCCAACTTAACATCAGCAGATATCCTGTCTCAGATGAAGAGAATGGCCTGTCCAGAAGACAGCCAAATACATCCTTCAAACAGACTTCACTGCAGGAGACAGAGT…		-0.0317626	0.25881	-0.32039	0.197661	-0.598582	-0.237076	0.00728513	-0.337035	-0.188589	-0.0968794	0.342562	-0.137865	-0.413332	-1.43906
6	ENST00000558499.2	ENSG00000259275	lncRNA	4856	AGTCCTGGCGAGAGCCGAGGGCTCCCCGGGTTCAAAGGGCCGCAGCCCCGAGGGAACGCCCTCCTTGCTGTGCCCCGGGGGGCAGAAGCGGACTGCTGGGCGGTGGGACCGGCCTGGGCCACGGTGGCAATTACTGTTTCCTCAAGCCTGGAGTGTATGGTTATGGGACAGCCACTTCCTCCTTCAAATCACATCCATTAATCTGTGTGGGCAAAGTCCATCACTATCATCTATTGATCATATTTGGCTTGGGTGGAACAGATTTTCAACTGTCACAAGTAAAATACTCCCTACAGACCAGGTAAATTCATACAAACCCAACAGACTATGCTTTTTTTTTTTTTTTTTTGTGAGACAGGGTCTCTCTTCTGTCACCCAGGTTGGAGTGCAGTGGCGCGA…				-2.35364		-3.06244	-3.38306							-2.62059
7	ENST00000668247.1	ENSG00000281731	lncRNA	4838	AAGGGATCTGTTGCGCCACAGGGGTCTCCAGGGCCCTCGCAGGTTGGGGTGGTCTGAGCTAGTCTGAAGGAGGACAGTCAGCTGACTTCTCCTTTATCTCTCTTTCCCAGGATAGCAGGTTCCCTTGGTGTATTACAGTTTCTGAAGTGTTGATTCCCTTTTCAATTGATTCCACAGATGACAGTCCTGACGTTTAAAAAATTGCCAGATAACCTTTAATTTTTTTTTTTTTAACAGAACACAAACTTAAGCCAGATTGCCTAGGATTGAACCTTGGCCTCTCACTTCCTAGACGAGTGGCCTTGGCTAGTTAACCACCTTCGTGAGCCTCAGTTTTGTCATCTGTAAAATGGGAGTCATAAGTGTCTACCTCACAGAGCTGTGATTGAAAGGATAAAT…		3.45943										-2.16046
8	ENST00000653239.1	ENSG00000281404	lncRNA	4830	AGCTATGGGAAGGTCAGACAGGGCAAAAGCTAACCTACCACCTGAAAATGTTACAGTTCTGAAAAATTGAATCTTTTAAATACAATTGTGGGATTTATAGTATTACCCATGTCAATTTGAAGAGTTTGTTTCTGTCCTACTATTAAAGATACTTATCTTCTTGGGCTAAGTGGATCGTTGGAATTTGGATGCTACAGTACCCGTTTGGTGACCCCTTTTATAATCACTCAGAGGCTTCTGGTTCTTTCTCTTCTTGACTAGAATGGAACCATTTTCCAGTGACTTTTTAAATTCACAATATGAAGTTTTTGTATCCTAGACCCACAAAAAGATGAGCTGCTTGACAGAGGTCAAGAAGGTTGTGGAGTGGGTGGGCTGGGACAGGATTCGGGAATCCTT…	-1.78701	-1.0	-3.33265			-3.9734	-5.09641		-3.44478			-4.54864	-2.25064
9	ENST00000609564.2	ENSG00000182057	lncRNA	4829	TGTGTCCTGCGCCGGGACCTTGCGCCCAACCCGCCGGTACCTGCCCTCCGCCCCCAACAGGCGAGAAGCAGCCGCGTCCACATGGCTTCAGGTGTTCACATGGCAGTAAACGGGCCCCTGCTCTCCTGGGCGCCCCAGCGCGGCGCCCTCCCGCCCACATCCCGGCCCAGCCCCGCTGGCCTCGCCTCCAGCCCGTAGCCAAGAGGCGAGCGCGGCCGGTGCCCCCGGGGCTGCCAGGGGCCCCGAAGCAGGCGGCGCTGACTCCCGGACGCCGCCCGCTCACACCCGCCGCCTTTGCACCCAAGGCCTCGCGCGACCAGCAGATGGGGCCACTGAGGTGCAAAGAGTTTAACTTATCCCAAGTCACACAGTTTGGAAGAGGCTGAGCTGGTATTTGAA…	-0.0139392	-0.321928			0.396605	-0.197939	0.371969						-0.13713
10	ENST00000526448.1	ENSG00000255082	lncRNA	4821	TCATATTATAGGTTTTTTAATTTTTTTGAAAAGTAACTGGCTTCACAAACACCAAGTACAACATGATTTAGACAACTGAGAAACAGGCAAGTATATTTTGAAGTGCTAAAATAAAACATATTTATACAAGTACAAAGCAAAACAATGCTGATAAAAATGTTAAACTTTATGAAAAAAAATCATTTGCAGTTCACATCAAAATAATTTAACATTCTCTATTATTTTAATAGTACAAGCTGCCACAACAGAGAAAGAACAGATACACGCACACAATTTTAAAACCAAATCAGTTATAAGTGCAGAAAAAAGTAAGTACAAGCACTTTTAGCCCACACAAATCTTTTAGGATTGGCACCATCTTTCTAAAACATCTATAATCTATATAGATTTCTAATTACA…		-1.0
11	ENST00000513560.7	ENSG00000248092	lncRNA	4803	GCTCCCACCTCGGCCCGCGCCCCTTCCCCGCCCCAGCTTTCTTCCCGCCAGGCCCCCTCCACCCGATCGCCGCGCGCTCTCCGAACCAAAAGGCGACCTCACGAAATGCCCCTTTGAGCTCAAAGGCTAGTTACCCCCAGGGGCCCTTCCACTCTCGGGGACAGGCGAAACCTCTTTGTCTCTGCCTCGGCCTGCGGCCCCCAGCCCAGCCTCCGCGCTTTCCCTCCGCCAGTCCTTGTCAATCAAACCTGGTGCCAAACGCGGCAGCTGAAGTTTTCAGGGACACATTTGCTTCTCCCCTTGAAGAACCAGTTACAAAGCGTGATGTCCTCTCTGGGGTCCCATCAGAACAAAGAAACAGGTCTAAAGACCCTCATTCCAGAGAGCATCCTGCCCCAT…	0.436099	-0.662462		-0.220999	1.078	-0.0533405	-0.0814498	0.819717	0.137504	0.718963	0.50956	0.547488	-0.0823128	1.02622	-0.479808
12	ENST00000656024.1	ENSG00000227354	lncRNA	4770	AGGTCGGCGGAGAATGCGCGGGTCGAGTGCTGTAGTTCGATTTTTGCGTGTGTGCGTTGCTTGCGGCCTTTGTGCCTTTTTATTCTTTGCTTACCTTTATGATATAAAGACCTTATTTCTTACAAGGAGGAAAAGACCGCTGACTTCAGAAACAGCGGGAACCCCAGCTCGTCCCCGGTAATTCAAGAGGAAACGCTTGAGCAATTACTGATGTTGTAAACTGGGATCAGAAGACATACATGGTATCGTATCCCAGGCAAGGCACAGTGGCTCACACCTGTAATCCCAGCACTTTGGGAGGCTGAAGAAGGCAGATCACTTGAGGTCAGGAGTTCGAGACCAGCCTGGCTTACATGGTGAAACCCATCTCTACTGAACATACAAAAATTAGCTGGACAT…	0.0857299	0.00361125	-2.22719	-1.75696	-0.492025	-2.48987	-1.4609		-1.18406			-1.37431	-0.703502	-1.45943
13	ENST00000337752.6	ENSG00000197536	lncRNA	4767	AGAATGCAGCGGCCGCCAGCCTGGAGCGCGGGCCCTGGGGCCGCAACCCGCGCCGGGCGAGGTGGCAGCACACCCTGGGCCCCCCACTCCCCGCCGCAAGTCCTGAGGATGGCCAGCAGAGAAACAAGAAAATGGACTCCCTGGCTGCTGGAGAGTTGAATGCCAGCCACCAGCCATGGGTGCCAGAGTTTGTAGCCTATTGGAGGAAAACACACCAAGGGAATCTTCAAACTCTTCTTCTCCACTGGCTCCTGCTGTGCTCCTGTCTCCATCACCTGTATAATGCTTCCTGCCATCCTGCCTTCCCCGTGGAGTACAGCCATGCTGTCTGCTGCTTACAGCCAAGATTCTGGAAAGAAATGTCTCCTTTTTCCTCGTCATCAACCACTCATTTATTCA…	-0.688641	-1.06413		-2.02237		-1.50372	-1.84104	-2.67516	-2.47859			-1.74716	-1.19463
14	ENST00000414544.1	ENSG00000235865	lncRNA	4763	GTTTAGTATTTTTGAGAACCCAGCCACCTGGCCATGCTGTACCAGCCTTGTGCTGAGTGCTGGGGATAAAGGAACAAATAAAACCCAGTCCAGGCTTCTGTGTGCCCAGCCCTGTGCCGGGTCCCAGTGGGTAACAGCATGTCCAATCCCCTCAGTGTCCCACTAGAGGCTTCCTTTGGGGCTGCTGGGGACATCTTGTTTCTAGTTGAGAATTCAGATTTATGTCCAAAGACAAGAACTCCCTGAGGGGCAGATTACAACATGGACTGGGCCATTACAATCAACAAGGACACAAAGCTAACACAGCCATCGTTATACACCAGACATGTGCTAAGGACTTGATTTCCCCATTGTTTAATCATCACCAACTCCATTATCACCCCCATTTCACAGATGTGG…				-3.22239		-3.08746
15	ENST00000674823.1	ENSG00000203865	lncRNA	4746	AGAGACGAATCCGCGCTCCCCCAGGCTGTCGCGCGAGCTCCCCGGAAGCTCCCACCTGAGCGGCGCATCCTCAGGGCCTGGGCCTGGCCTCCTTGCCTGTGAGATGGCACTGTGACGGTGCCCACCTCGTGGGGTGTGTGAGGGCCGAGTGAAATCGTGCATTTGCGGAAATGCCCATGACCTTCATCGCAGCAGCGTATGTGCGTTGGTCTTCTCCAGGGATGCCGAAAGTAGACATACAGGGAGTCGCAGTACGGATACCACCAGTGCCAGCCTGACCTCACAAGAGACGTCTTGTGTGACTGGCCCTGCCGTCACAGCTGGGCCAGTAAAGTACCTTCCAGGAGGCTCCAGTTGCTACCTGACTCACAACCTTCTAATCCCATGATCTTTTAGTTC…		0.0414199		0.390891	0.431407	0.574546	0.209558		0.991067	0.510058		0.353016	-0.0611314	0.0568623
16	ENST00000425211.5	ENSG00000273018	lncRNA	4735	AAATAATGTTTCTTGGCCTCTTCAGCTAACTTTTAAGTGGATTTTGCAAATGAAAACCAGTATTACTGAGTTTTACATACTCGAACTGCCCAAATGTTTGCTGTTTAAACAGCCAAATAATCAAGTTGCCATTAGTAATTTAGTGGAGCCAATTGATGGCTTGTTTGTATTTTATAATTTTATCTTTATACATAGTGATAGATTTAAGTTTAGATAGACATCATTTTGGTATACTGGTACTGTGGTCATTGTCAATGTTTGGATGTATTACGATTGTTATAGTGCAATCAAACTTAGATAATTTTAATTTTAAGCACTGATTTATTTAGATCTTTCCTTGTGGAAAAATAAGGTTTGCCTAAGGCTTTTTGCTTTTTTATTTATTGTTTCATTTCTTTA…	-2.93445	-2.11804			-3.43539		-4.82489		-4.96986	-6.40534			-5.34559
17	ENST00000585065.1	ENSG00000264112	lncRNA	4722	CTCATGCTTCCATAATAGTTCTGGGATAATTCTAAACACAAGCCATTTTTCTAAGGAGAGTCCACATTAGAGAGGTCTTTGTTTTGTATTCAAGATGATTAAAATTATGAACTGGGAAGTTAGTCCCTGGGGTGTCCTGGCTGGCCTTTGGAAATCTTCACTACATCTTTCTGGGTTGGAATTCTCACCACAGCCTGAACGTGGGGCTGTATCTGAGCTGTCTCTGAGTGCTGTCCATTTGATATATCGAGTACTGGGTGTTTACCAGGGCTCTTCAAGCCACTGGGAGAAACAGCTAAAGAGTAACCTACTGATTTGAGATGTGGATTTGTGCCCCATCCCTTTCTCCTTGTTTCCCACAGGAGTTTTATCTCAAACTCCTAAGCCATTTTTAAGGAG…		-0.892785		-6.0185	-5.03324	-4.66296	-7.1472	-4.43521			-3.49736	-6.20667	-3.22981
18	ENST00000553648.2	ENSG00000258711	lncRNA	4714	AAAAAGCATTTAGATCAATGTCAGCATAAAGGAGACTGGACTGCAAAACAGAACTGTGTGCAAAGGGAATTTGTTGAAATAAACAGGCTGCACCCTCTGGGACAGAGAAGCATGGTCACCTGGGAAGGAGAGAAAAGGGAGCTTGGGTCACTCCAGTATCAGCAGCCAGCTCAGAAATGTAGACCTGCACAAAATAATACCCAGGCAGCTATGAGAATATCTGTTGCAGCCAAGAGGGCACCCTGCCTTCTCTTTTCATATCCAGTGAAGACTGTCCCTCTCCGTGACACCATGGCTGGAGGAAGTGGATACACCGTGCCTGCTGCATCTGAGGGCTGAAATGCAAGATCTTCAAAGATGGAATCTGGCTCTGTCACCCAGGCTGGAGTACAGTGGTGC…	-1.18057					-2.32193	-2.18763					-2.8519			-0.896906
19	ENST00000670408.1	ENSG00000225470	lncRNA	4686	GTCTCTTCAAAATATCGGAGAATAATTTCTTTCTCGCTGATCGCCTAACTTCTACTGACGAAGCTTGGAAGTTGCAGAAGATGGAGTTCGCTCTTGTTGCCCAGGCTGGAATGCAATGGCATGACCTTGGCTCACTGCAACCTCTGCCTCCCCAGTTCAAGTGGTTCTCCTGCCTCAGCCTCCCGAGTAGCTGAGATTACAGGTACTGGCTCCTGTATCACCCAGCTCTGGAGTTGAAAGAGCTCTTCATTCCTGAGTCTCCTGTACCACTGAGAATAGTTTCTTCAAAGGAAAGAAGCAACTGGAACACACATATAACACTAACCCTTCCAGCTGCATTATGAGGGACCAGTACCTGTCTCAAGGCAAAATTATGACTTAGTTCATCCTCACCTCTGG…		-0.247129	1.13776	1.04966	2.05493	0.0738896	0.254162	0.2191	0.942572	0.00351877	1.28295	0.244093	1.24315	2.10557
20	ENST00000655500.1	ENSG00000257176	lncRNA	4676	AATATAGTTTTGCATCTGTTTTTGCACCAATATATTACAAGGCTTTTTGTGTCATTTACTATTTTATAAAACATGATTCTTAATGCCTGGATACTTGTCTAACACTTGTATATATTGTTTATTTAGTCATTCCTCTATTGTGGAACATTTAAATTGGATCCAAGTTTACTATAAGTAATACTACAATAAAAATATCTATACATTATTTGTGGTGTCTCTGGCTGTTGTCTTGGAGTGACACCTTAATTATCTTTGTGAGAAAGTCCTCAAGAATCCTGCCATTAATTCATATACTTTCCCCCCACTGGTATGTCCCTTTAAGTGCTCTGAAAATACTTAAGAAACTTAGTAATAAGAAAGAAAATTAATCTTCTTTTTCGATTCTTCACTTCTAGTTCT…		-0.263034		-3.66985	-3.56768	-3.34577	-3.36375		-2.9386			-1.82265	-2.58496	-2.77158
21	ENST00000414393.5	ENSG00000213742	lncRNA	4666	ACCAGACCATCTCCCGGCGCGGGTGGAATTCCCGCGATCTGTCTCATTCCCTGCGCCGCCGAGAAAAGTGAGATCCCGCGAGACTCCCAGGAATGGCACCATTGTTGTGCGGATGCTGATGCCCAGCGTTGAGCCTGTCGTCTCCTATATTAGGGGAAGTTCTCCTGGCCCTTCCCAACTACCTCCCCTGTGCAAGTTTATTACAACTGAACGGCCTCAAGGATGAAGTCTGGCTCTGTTGCCCAAGCTGGAGTGTGTTGGCACCATCTTGGTTCACTGCAACTTCCACCTCCCAGGCTCCAGTGATTCTCCTGCCTCAGCCTCAAGGGTAGCTGAGATTACAGGCTGGAGTGCAGTGGCATGATCTCACCTCACTGAGAACCTCCACCTCCAGGGTTC…	0.353286	-1.93572		-1.21126			-1.56998	-1.81714	-0.573185	-1.54268		-1.9027	-0.553833
22	ENST00000636308.1	ENSG00000265479	lncRNA	4646	GCTGCCTTCTCCTGAGAGTCGGAGCCACAGCCAGAGCCCTGCCCAGGCCGAGCCGGAGCTGCAGCCCGAGCGCGGTGGTGCCCTCAGCCCCGTCCTCTTGTCCTCCTCAGCCTCGGTGCCTTGGAATTTGTGTCGCTGAGTCAGCAAGCCTTTCAGATTTGCCCGGTTTTTGTTGTTTGTGGTTTGTATCAAGATGGGAACTCAAACAAGTCATTCCTCCTAAGGAGCTGGTGTCTTCATCCAGAAGGGACAGTTTGTGCCAGCTCTCCAGAGAGAAAAGATCTGCCGGAGGCGCTGGGCAATGACCCCGGGACTCCAGGCCAGAGGGGTCTGAAGCTGTTTGGGAAAGCAGCGGGACTCCTTGGGAAGATGGCCATGGCCCCAAGCCCTTCCCTGGTG…	-1.30681	-1.53168	-2.78442	-3.97311	-1.59751	-2.26714	-1.88799		-2.31246	-1.11244		-2.28656	-2.06073	-1.95352	-2.21186
23	ENST00000663557.1	ENSG00000232931	lncRNA	4643	AATGGGAGAATATTTTTGCCATCTACCAATCTGACAAAGGTCTAATATCCAGAATCTACAAGGAACTTAAACAAATTTACAAGAAAATAATAACCCCATCAAAATGTGGGCAAAGGCCATGAACAGACATTCTGAAAAGAAGACATTTATGCGTCCAACAAACATATGAAAAAAAAAAAGCTCAACATCAGTGTTTATTAGAGAAATGCAAATCAAAACCACAATGAGATACCATCTCATGCCAGTCAGAATGGCAATTATTAAAAAGTCAAGAAACAACAGATGCTAGAGAGGCTATGGAGAAACAGGAACACTTTTATACTGTTGGGAACGTAAACTAGTTCAACCATTGTGGAAGACAGTGTGGCAATTCCTGAAGGATCTAGAAGCAGAAATACC…		-1.90689		-5.01919	-4.98446	-5.22865	-5.26702	-3.52075				-5.11737	-5.75625
24	ENST00000445791.5	ENSG00000226674	lncRNA	4635	ATCTTGAAAACGGAAAATAAAAACAGCAGACCTATGAAGGTCGAAGGGGAAGAAAAGCTGTATCGATTGTTGAGATCTGGCGACTTGTTTAAATTTCATCAGCCTCACTTCTATGAACTCTCAGGCCTCACGTGTACCAGCTCTCTGCTCTCCTTTGCCTTGGGACGTTCCATCCCTGGAAGTTTCCCTGCCCACATCTTTGTAGAGAGTCCATTCTCCAAGCTTCAGTGTGTCATCTGTGAGGACCGTGACCCACCTGGTACATCGCCTCAGGGCATTCATTTCAGGCTCCTTCTAAATGGCCAAGGCCATGAGAGAAGCAGTACCTTATAATGGTTCCTTGTTCAAAGCACTCAATATTCCTAGGATGTGGTCTCCCAGCTGACTTCATAACTGAAT…	-0.276315	-1.926								-2.45248		-0.683411
25	ENST00000657760.1	ENSG00000248994	lncRNA	4632	GTGCTTCCACATTAAATCAAGAAAGACACACACACAAGTGAACTGGAAGAGTATCACACCCTCTTAGGCCTCAATGTCCACAACATCACTGGCCACAGCTTTTAGTTTCAGGAGGTGAGATATGAAAACAAACCTAATGGGCAAAGCAGATCTAAACAGGGTAAGACCTGGAGCCCCGGCCCCATGCAGCCTGCAGAAGAAGCCCTGGAGGCTCTCACCTCCCACTTCAGGCTGCCCAAAGTCACAGAGCCTGTGACTCCAGGACTCATCTTTCTACAAACGCTTTGGTTGGCCAGCGCTTCCTTTTACCGTCAGCCGCCCCTGCCCGGGACACTTGCAGATCAGGGGACTTTGTGGGTCTCATTGAGGCTGTATTTGCGGATTCAATTACGCATTTTT…									-1.4975
26	ENST00000615251.1	ENSG00000275198	lncRNA	4609	CTTGTCAAACTGAACGAGGAAAGAAGCCTCAGCAGCGCCAACTAAGCAACCGGCTACAGACCGCGTTCCGGTGCGTGTGTGACGACACCGCCGTGTGCTCCTCCGCTGGGAGATATAGTGCCCTCGCCCTTGCCTCGCCCCGCCCGCGAGCGCTCCAAAGGCTTGGGCGTGCGGCTTGCTCTTCCTCTCCGCTTGACGGGCGGTGGTTCCCCCGAGACAGAAACTTGACTGAAAAATAATACCAAATACCCGTGCTGCGGCCCGTGGCCCTCCATAGGGCCACCTGAACTAGCCTCGCCTGTCCCCTTGCTCTTTGCCGTTCGTCCTTCGCGTTTTGTGAAAACAGTTGGCGCCGCAGAAATGAGATAAACGCCCCTGAGCTCGAAACCCGCACTCGAA…	0.263034	0.807355	-1.24101	-0.847997		-0.50696	-0.101538					0.29956	0.343954	0.770518	0.0
27	ENST00000400385.2	ENSG00000215458	lncRNA	4598	AAGGAAGGAGGGTGACTGCAGAGACCGGCCCTGGGCAGCGGTACCAGGGGCACAGGGAGCCTGGCCCGGCCCATTGTCACTGGAATTCATGCCATGCAGACTTCTACATCAAAGGGAAACAAGGTCAGGAGGGCCGAGGGGTCCACGGCACTCCGCACCCACGGGGCCAGGCTGGCACAACGCCCCAACGCTGCAATCCTGGGAAGAGTCACACGCGCCCTCCCGGGACCCACGTGACCATCAAGGGAGTGTGGAGGACACATCCCTCGGGGGTGACGCCCCTGCAGATGGAGTTTCCCCATCTGTGCCACCCTTGCAAGGCCTGGGAAAGGCTGCGGGGCCAGGCGGCACCGGGCAAGCTGAGTGCCAGGTGGTGGTTGCAACACACCGGGCAAATCT…		-2.70044				-2.00671			-2.64311				-2.34395
28	ENST00000670085.1	ENSG00000231424	lncRNA	4598	AGTCCAGCTGAGGGTCCAAGCCCCTTACAGGCTCCCTGCTGAGCCCTGTAAACAGTTGCGACTCGGCAGGGAGCCTGTAAGCACCTGGGACCCTCAGAATATCTGTGTGTCAGCGTACTTTATTCACCGGTCATTGGGTCAGGGGTCTGCAAGGGACAGACTCCCCACAGCTGGTGACCCCTCGAGAGGAGCCCTGCCCCCAGCTGGTGCCCCATGTGAGGCGCTGTGTGAGGAACTGTGTGAGGAATGCTGTGAAGGAAACGCGACGAACCGCCCGAAAACGAAGGGCAAAGCGGCTGAGATCTTTGAACTCCCTTTGAACTTTGAGAATGGTGACTGGAAGATGACAATTCATGTTGTTTTCAGGAAAGGGGTACTAACTGGAAGAAAGGAATGCGA…		-1.69302
29	ENST00000360737.4	ENSG00000197182	lncRNA	4560	CAACTCGATGAGAGGAGGACTCCTCCTGGGCCTGGTGCTTCGAGGTCCAGACGAGCAGACACTGGCGCCTGTGACCCTGCAGCGGACGCCCTTCAAAGTCCGTGTGGCCGCATTTGGAAGCCTGGGCGGCGTGGAGACGGCGCCTTCAGCTTGAGATAAATGTGGCCCCGTCCCAGAGCACCACCCGAGACATCAGGAGCCCATCGTGGGCTAGGGAAGATCCTCCGGGACCTAACGGCCCAGGTCTTCCACCCTTGGCCACCTCCCCAGGTGATGCCTGAAGCTCAAGGGACTGTGTCCACCCTCAGGTCAAGAAGTGGCGCTGACCTGGAGCCCCTGCCTGGGGCTGGCCTTCCTCACAGTGAGCTGGGCCTCCTGCCATCCTGGCTCTGGAGGGCC…	-1.57288	-2.78958			-0.505863		-6.55549			-7.3462		-6.13551
30	ENST00000668494.1	ENSG00000255136	lncRNA	4556	GTGAAGACTCTTGTTTAATAAACAGTAGCCAGCAGGTAGAGAGTAATGTACCTCTTTGGTAGGCTGGGAGACAGCAGAGTGTGGATGGGATCGGAATTGGGGAGGAGGGTTGGTTGGAATGGAGAGCCTGAGGCTGGGGGTGGGAGGATGTTGGTGGAATGACAGGGTGGGCAGAAGGAAAAGCCCAATGTGTGTCCAGGCCACTGAACCACAGCATTTGGAGCAACTCCCTTGTATTTCTGGAGTTGATGAGAGACACTTTATTGACTTGAATTGTTAAAGCTAAAGACTATTAAATTATAAAATAAGAGGCTTCTCAGCTTCTAGAGCCACACAATTATGGAAAGTTCTAGTATTAAAATCATAGCACCTTAGCAGGGAAGAATTACAGAAATTATA…		0.14439
31	ENST00000567968.2	ENSG00000224888	lncRNA	4528	TATGCCCTAAAATCTGGGCCCTGGGCAAGCACACAGCAGGAGAGACAGGCCCCCGGTGGGCTATGGGCAGAACACGAGGGCTCCGGCAATTGGGCTGACACCGTCCCTGAGCGTCAGGGATGGCCCTGCCAGCACCTGCCGTTCTCTGGGCCTCACTTTCCTTGAAAGGGTGGGAAAGGTGGCCCTGACCCCCTTTCCAGCTCTGCGCACCTGAAGACTCTCAGGACCCCCACCCCAGGGCCGTGGCTTCATTTGCTTCATTCAGAAACACATTGCAAAATGGAAAATCAAGGGTTAGGGTAAAGAAAGAAAGTAGCCAGAAAGAGCCCCCAGGCCCTCCCAAGGCGACGTGGCCAACACAGAGTTCCCAGGCCAGCCCCTGCCCTGGACGAGCGGCCT…		0.0
32	ENST00000620594.2	ENSG00000177410	lncRNA	4526	CTTTCGCGTCTGCGGTGCCCGGAGTGTGGTACTTCTCCTAGTTGCAGTCAGGCTTCATACGCTATTGTCCTGCCCGTTAGAGCAGCCAGCGGGTACAGAATGGATTTTGGAAGAGGGAGTCACCACTGGACCTCCAAGGAAGCCACGTGCAGACATCTACAACCTTCGATCTCCTGACGAGTTTATTGTTGGCCAAAACCAGGCTTTGATTGAACCAGGATGAATGCGGGTGTTGGAAGTAGAATATATATATACATATAAAATTGGTTGGGAGCCACGTGTACCAGTGTGTGTTGATCTTGGCTTGATTCAGTCTGCCTTGTAACAGATTTTGCCTGCCTGAGCTCCTCTAGTAGTGGCCACAATTGCCAGAGAAGATAGAGCAGGTCTCTCCCAGGA…	2.24243	1.23295		1.66377	1.54704	1.35718	1.95387	0.614676	1.89962	0.839218	0.44573	2.46283	0.893948
33	ENST00000658273.1	ENSG00000205853	lncRNA	4520	TTTTTTTTTTTTTTTTTTTTGAGATGGAGGCTCACTCTGTCGCCCAGCTCCATCCATGTTCCTGCAAAGGACATCATCTCATTCTCTTTTATGGCTGCATAGTATTCCATGGTGTATATGTACCACATTTTCTTTATCCAGTATGTCATTGATGGGCATTTGGGTCTTTGCTATTATGAATAGCGCTGCTGTGAACATATGTGTGGATGTCTTTAGGGTACAATGATTTATATTTCTTTGGGCATATAACCAGTAATGGGATGGCTGGGTTGAATGACATTTCTGTTTTTAGCTCTTTGAGGAATCACCACACTACTTTCCACAATGGTTGAACTAATTTACACAGTCTCTAAGAGTATATAAGTGCTCCCTTTTCTCTGCAACTTTGCCAGTATCTGC…	-1.99599	-1.41325				-4.45121	-3.50413					-4.32193	-2.12741		-5.20457
34	ENST00000659693.1	ENSG00000236268	lncRNA	4519	CAGTAGGAGCAAGGGAAGGGCAGAGGGGCTTATTTCATATAAGGGCTTCTTGTCGCCTGAACTATGGTTGAAGTTCCCTCACAGAACAGAGCAGCTGGTCACAGCTCTGCCCAGGCATTTCTGTGTCTGCATCTTCCTGCTGTACTTGCATATCAAGAAGCATTTCAGACCACAGGAATGCAGGATTCCAAGGCGCCAATTTACCTTGGAATTTGAAAAGATGATGGAAATGATGTTAAAGAAAAAGAAAATTCGAGTGATTTTCTTATTTGAGGTCAAAATGGGTCATAAAGCAGTGGAGACAACTCGCAAAATCAACAACACATTTGGTTCAGGAACTGCTAACAAATGTACAGTGCAGTGGTGGTTCAAGAAGTTTTGCAAAGGAGAGGAGAGCCT…		-1.80735
35	ENST00000662263.1	ENSG00000234899	lncRNA	4476	GGGGTGCTGCGGGGAAGGCGGGGGACCCGGGACTTCCAAGTGTCCAAAAACAATCCATTGATACACTTGGTGACATTAATTGAGAAAAAAACAATATGGTCTGGCCATGGAGGCATGGTATCCGTAACATCCCCCAAAGGAGCTAAAGAAGAAATCCACAATTTACCATGAGCATTTCTCGTCTGAAGATTGCCAAGCGATTCCTCCAGGACATTCCTCAAGATCAATTTCTGTTCATCCACCTTGTCCTGGGAGGGACATCAATGGGTTTCCATGTCCTTTGGCTTCTGGTTGAGTTCACTCAGTGGAGAACCCTGGCAAGAGGCAGGAAAAGGGGAGGAAGGTGAAAACCATCCATTTCTTGGAGAAGTGCCACGGTGGGGTTGCAAGTCCCAGGAT…		0.378512		-3.02211				0.938599				-3.6893	-2.58804
36	ENST00000577066.2	ENSG00000226137	lncRNA	4465	GCTTCGCAGGTAAGCCCGCCGGGCGGGCGGCGACCCCCCGGCCGGCCCCTCGGGGCAGAGAGGAGAACCCTGGGGGAGGGGGTGCTGCAGGAGGACCCTGGAGAGAGCTCGGCCCTGGAGTGGGGGACGACTTGGAGAAGGAGGATTTCGGGGGAGCATCGTGAGGAGAGGACTTGGAGGGAGGATCCTGCAGAAGGCCAGCTTCCTGCTGTGTTCCCTGCACCCACCGATCTCACACGCAGCCCTAGGACAGACGTCCACTGGCCTGAGTTGGGTCTGGGGCCAACACGGAGCAGGTGGGGGTAGAGCAGCTCTGCTCGCCTGGAGGAAAGTTGAATGGCTGGAACCAAGATGACAGATGGAGGCTGGCAGGCAAACACGGGAGGCCTCCTCACTCCA…	0.812215	-0.044224	-0.0113153	0.6802	0.665361	2.18057	1.79124			1.15166	2.08387	0.948212	0.485427	1.67563	1.78813
37	ENST00000664171.1	ENSG00000251209	lncRNA	4453	ATGGGGTTTCACCATGTTGGCCAGGATGGTCTTGATCTCTTGACCTCATGATCTGCCTGCCTCGGCCTCCCAAAGTGCTGGGATTAGCTCTTTTCAAGTCCAAATTTCCCAACCGTGACTCTTCAGTGCCCACCTAATCTGGCCCTGCTCACCCTCCATCATGCTTTCTTGCTATGCCCATGCTTGTTTGCTGGGCTCCTCAAAGTTCCTCCAGTTTTTCTGAGCACTTACTCCCCTCAGGCCTTTGGACTCACCCTTCCCTCTGCGGATGATGCTGCTAAACAGAGTAATCTCAGTTCTAAGTGTCATGTGCTACTTCCCTTGGAAAACCTCCCCTGGCCTAGGTGCCACCATGTGATCCTTTGGGACCTGCCTCCTGTCCTTAGCACTTACCCTTTT…	-0.802554								-3.93467			-4.0087		-3.63093
38	ENST00000587961.1	ENSG00000266976	lncRNA	4453	AGAGTCGTAAGCCCTTAAAAGGGCCAGGAACTCTTTCTTCGGGGAGCTTGGTTCTTGAGATGCAAGTCTGTCGACGCTCCCAGCAGAATAAAGCCTCTTCCTTCTTTAACCTGGTGTCTGAAGGGTTTTGTCTGTGGCTTGTCCTGCTACATTTCTTGGTTTCCTGACCGGGAAGTGAGGTGATTAAGGGACAGTGGAGGCAGCCCCTTAGGCGGCTTAGCCTTGCCCTGCGGAGCATCCCTGTGGGGTACTCCGGCCAGCTTGAGCAATGTGGATCCTGAGAGTGCTCCTGGGTAGGCATTTGCCCCAGTGGAATGCCTCATCAGAGTGGTGCATGGCAGGCCCCCACGGAGGATCAACACAGGGGCTGAACACTGGGAAGGAACTGGCACGTGGAGT…		-0.584962			-2.848								-2.13644	-2.80802
39	ENST00000656173.1	ENSG00000233967	lncRNA	4443	GGTTGAGGAAAGAAGATATCAGAGTCCCCTCACTGCCCTCCCCATTAACACACTCAAGGCTAAGCTAGTGAGGGGAGAGTATCTTTGGGATACTGGACAAAATATGGAATTCCAAGAACCAGGAAGCTTTTGTCTTATTCTAAAAGGATATAACTTGCAGGCTGTCTCCAGATCAATTGAGTGGTAGATCCATATTACAAATAAACATGATAGCAGAGTGTGATTAGGCAGAAGAAGGTGCATCTCAGCACCTCCTTCTGTGTAATGTGGAAATGAGCAGCTATTGTAGTGGGAATGAGCAACTCCACAGTAAAGGCATTAGGCTGTGCCATCTGGGCAGTGGATGACAGAGATATCAGTGTGTGGCTGGGGTCTGAAGCCTGTTCAGGGTCAAGATGA…	-4.39232	-3.19448		-5.71149		-5.37324	-6.02612					-5.83112		-3.81444
40	ENST00000668014.1	ENSG00000238099	lncRNA	4434	ATTCTGCAATGATGAAGGGGGATGATTGAAAAGAGCTGGACTAAATTGGTCTAACTAGGACACTTGAAGGCTTGTGAATCAGTTCACACGATCAGTGTGAAAAGCGGGTATGAAGACCCAGATGCTGGTGTGTACGTGTGCATATAAGCCCCAACAGCTAGAAATCAAGCCTTTCTGGCTTCCGATTGTTGGAGAAGTGGAAACAGTTAATGGAGTATGCAATGAGGGGAAATAGTTTGAATCCAAAAGGATGTCATTGAGTGCAAACACAGTCCTGGAACTGGGCCCGTTGGGCGTGAACCTCAGGAGCTATTAATCGACATGCTTCAATTTATCCCTGGGTCCAGAAAGTGCTCTTCTTGGTCTGTGGGCAGAAACGGCTTCCTTCCCTTCCTTCCA…		2.0
41	ENST00000667826.1	ENSG00000183250	lncRNA	4434	GGGCGGGCGCAGGGTCGCGGGTGTAGGGTGGCGGCGCTCCGCCTTTCACCGACGCACCTGGGAGAAACAGACCGGAGGACGCGGGTGGCGCGGAGCACGAGAAACAACGAGTTTCTGTCTAGATCGTGGGGGACCCAAGCCCGGGGTTGCGTCCAAGGTCGGGGATGGAGAGGACGCGACCCCCGCGGCAGTCGAGATGGCCTTTTTAAAATTCTATATTTGAGAAGGAGTCTCGCGCTGTCGCCCAGGCTGGAGCGCAATGGCGCGAAATCGGCTCATTGCAGCCTCGACGTCCAGGACTCGAGCGATCCTCCCGCCTCAGCCTCTCGAGAAGGTGGGACCACCGGTGGGCACCGCCACGCCCGGCTAATTTTTATTAATGTTTTGCTAGAGCCGGGA…	0.0944156	-1.58496			-0.285672	0.264703	0.669926		0.29956	2.66879		-0.477159	0.462627
42	ENST00000665865.1	ENSG00000245526	lncRNA	4427	GGAAATTGGTTGAGTTTCAGAGCACGTCCTCCTCGGCAGAGGGGGCTGGACTAGACCTTGGACAGCCCCCCCAAAAACTTGCCAAGCCTCGCACACACCACTTCACTCTCCACTCCGAGGCTCAGGGAGCAAGTGCCTGGCATGGGGGGTAAAAGTTGGCTTTTTTTTTACTCCTTGGTCTTTTGCGCCCTTCTCCCTCTCCCCAGAAGGGAAGACCCATTTAAACTATTTTAGACGCAATCAACCAAGAATCACCATGTGGAATTGAGCGGCAGTTTTAAATGTGTTGAGCAGGGGAGAGGAATGATGAGAAAAACATTTTTTTTTTTTTTTTTGGAGACGCCGAAAGAAGCCTGTTTGTGTGCTGCGGCCGTGCTGTGACTTTGGATCTTGTCTTTC…		1.41504					-4.82738	-0.467923		-6.71549	-3.39232
43	ENST00000570309.1	ENSG00000262580	lncRNA	4399	GTGAGGCAGCTCTCGGCCCAGAAGCACGTGCTGGAGCCTGTGGAGGAGAGGATCCTGAGGGTGGGTGAGGCTGCGGCAGCCCCCAGCCAGCCTACCCTGCCCCGGGAGGGACTGGGTCTGCTTTGCTCACTGCAGCAGCCCCAGCACCTAGAATTCCAGGGGCACAGGCTCAGCGGTCACAGGACTCACTCCCAGTTCCATAGCCCCTGGCTGAGCGGCTCCTTTGCACGGGGGTTACACAGCTCTGTGGCTCTCCAGGGACTGCTTTGCAGCCTGCAACTTAATCCTGTTTCCTATAGGCCCAAGGGAGGATGGCGGAAGCCAGGGTTTTCTTCCTTCCAAAGGATCTGGGAGAGTGGCACCCTTCTCCTCAGCCATCCTCCAGGGCACAGGGTCCTA…	-2.94817	-1.81979	-5.23245	-4.7147			-5.9572	-2.5149	-4.84082	-4.14939	-2.69771		-2.7044		-4.18763
44	ENST00000660638.1	ENSG00000223891	lncRNA	4371	CTCCCAGTGGCGTGGATTTGCTCCCGACCCGCTTTTGGGGCGTGCCTGCTTCCTCCTCTCTGTTAGATCTCGCTCTGTCACCCAGGCTGGAGTGAAATGGCACAATCTTGGCTCACTGTAACCTCCGCCCCCAGGTTCGACTGATTCTCGTGCCTCAGCCTCCTCAGTAGCTGGGATTACAGGATGGAGAGTAAAGGAGGTAAAGGAGGACTCTGATGCCTCAGCCATGCGCCTGTGTGCCGATTCCCATTAAGCCTGCACCAATTTGATTTCCAAGACTCCAGTCAATCCTCAGAGCTCCAGGAGGGGAGGGGCAGCTTTTCCTGGTAGCTGCTGATCACCAGCAGAGGGAGCCCTAGGACTGCAGGGCCTCTTTCCTTACCGTTGGTGAAGCCCTTC…	2.17834	1.36257	0.95818	2.21515	1.9419	1.75242	2.19121	-0.151066	0.992223	0.871562	2.50519	1.93787	2.21997
45	ENST00000664417.1	ENSG00000235903	lncRNA	4368	AAGGTTCCATGCGAGCGGTAAGAGTGCGGCGGGACTTGGAAATCGAATCTGTGCTCTGTGAGAGATCCTAGGAAAGGAAACTGGGAGCCCGGGAGAACTAAAATTCCCAATTAAAAGTGAATTTAAATCTGAGCTGTTCTTAGACCCAGAATTTCTTGCCTGAAGGAGGAATCAGGTCCCCACAAGGAAAGACCCTGCAACTGTATAAAAAAAGAATCTAAAAAGATCATGACTCCTTCAGTCCTTTCCCAAAGAGACCTATGGAAATTTCCTCAGGAGCACCCACAACAGAATAGACATTAAACAGCTGCATAAACAAATGACTCAGCCAGTTGATGTCAGTCAGCCTGTGTCAACAGCCACCCCAATGCTGGCACAAAAGGCACTAGAACAGAATAG…		-1.37851						4.58496	-0.403191
46	ENST00000448927.1	ENSG00000184441	lncRNA	4354	CTCCTGACCATGGGGTCAGGCCCTGTGCCGGATGGCAGATGCCTAACAGAGATCACATCCCGATGCCCCCACCACAGGCACCAGCAGCGGGTGTGATCTGCCAAGCAGGAGAGAAGTGCCCAGCTTCTGTCAAATGCGTTCGTGACCCGCTGCCAACTGCCCTGGGAGGCGCCGGCGTCTCACTGCAGAGTCAGCCCTGTGGCCCCTCCACGGCCCCCAGGCCCAAGGCCATACGGGCACTGATGGCCGTGCCCACAAACCATTCCAGTCACTGTGGCCCTAGGCCACCCCCCCCACCAGGGGCTCCCTGCACCTCACGAGCTCTGGTGCTGTGAGCCTTCTCTGTGCCAGGGCACGGGGCCTGGCTCACCCCCTCTCCTGCTCCCTGGCACATCCGCT…	-2.06319	-1.69661		-3.5682	-0.749192	-2.65794	-2.1813		-2.08092	-1.24511		-3.80533	-2.46597
47	ENST00000656756.1	ENSG00000259583	lncRNA	4312	GGCGGGGCCGGGGCCTGGCCGTCCCACCGCCGTCTGCCCCCCGCGCCGGGGCCGGGCCCAGACGCACTTCCTCAATCCTGAGGCGGGCGGGCGGGGAGGGCGGCGCGAAGAGCGCGCAGAGCAAGGCCGCCGCCAGCTCTCCCAGGAACCGTCGCGAGGCGTCCCCTCGGCGGCCGCCTCAGTTTCCCTGGCCGTAAAACGCGGGCGATGGCGCTCGATGCCCCGGGAGACGCCGGGGTCCGCGGGCCCTTCCGGCACCGGGTCCTCCTTCAGGTTCGGGCACCCGGCTGCCTCCACGCGGGGCGAGCGCGGCGATGGGATCGGTCCGTGCTGCGCTCAGCCCCGCTTTCGCTATCCCTCTGCTCCAGGGGCAGCAAAATCAGCAGATGAGCCCCCAGC…	-0.0177747	-1.90689			0.468741	-0.779312	-0.392317	3.0	-0.584962			-0.754888	-1.62253	-1.73697
48	ENST00000511547.6	ENSG00000250802	lncRNA	4296	GTGGCAGTCCAAGTTCACACAGCCCTGGTCTGCTTGAAGTTGTTTGCATACATCAGTATTTGGGAAACTAAGTTCGGTCCAAGAACAGAAAATGTTTCCTGGCTACATGGAGGGTAAAGCAAACGTGAAGTTGCCTCATACGAGAAGAATCCAGACATGAGAAATCTCAGCCTTTGGTCCATTATTTTGTAAATCTGCTCAAAAGAGCATGGATTCACAAGAGAAGTGTCCAGGAGGAGGGTAGTGTCAGCCCCACTGCTCTGTGGGGCAGTAGGACCACATCTCAGGCACTGGGTCCAGGTCTTGGCAGTCAGGATGTCTCCAGGGGCTGTTGAGAAATTGGAGTGCCTCCAGAGGGGAGCAATGGGGACAGAAGAATCTGGAAACTGGGTCAAAGAA…	-0.485427	-1.20282		-1.6937	-0.990219	-2.10874	-1.49519	-1.36375		-3.66812	-0.792068	-1.40276	-2.81263
49	ENST00000593427.1	ENSG00000268205	lncRNA	4258	GAATGCTAGTTATTTGTCAGATACATGTTTTGCAAACCATTTATCTGTATTTGGTTTCTTTTTGTTATCTTAGCAGTGTATCCTGAAGAATAGTTTTAAATTTTGATGTAATCCAAAATATTTCGGTTGTTTGTGTTCTTTGTTATCCTATTTTTGTTGTTGTTGTTTTATAGATATGGGGGTCTCACTACGTTGCCCAGGCTGGTCTTGATCTCCTGAACTCAAGTGATCCTCCCACCTCAGCCTCCCATCCTTGTCTACCTAATTAGGCTTTGTGTAACTCAGTGTTGCAAAGCTTTGACATCTGTTTGAGTTAATGTTTATATATGTTGTTACTTAAGGGTTTCACATTAAATTTAAACATACTTATATTTTATAACCAAACAAGTCATGTTGGGG…		1.81079		-0.895453	-1.48681	-0.81598	-0.846938	-1.45173	-2.47307	-2.07638	0.659877		0.145256
50	ENST00000666425.1	ENSG00000244040	lncRNA	4242	GCAGCGACAGAGCTGAGAGCCCCCAAGCCGCAGAGGTCGTGCGGAGCAGGTTGGTCTAATTGAAGGCAATGGAGAAGTAAGTCTTTATGGATCAAAATCTTAGCTCTAGAAAAGGCCTAAGGCAATAGCTAATTGAGACTATGCATCACTATTAAGGCATCTTCACTAAAGGGCGCTGTGGAAACGCTGCCTGAGATGCAGACACCTGTCAGAAGGGGGCTAAATTTCAAACAAGGAACGTGGTGTTGCATCACAATAAAGTAGATTCTAGTATTACCTTCCTTTTTCAGAAGAGGAGACCAATGGGGAGCATTGGAATGATTTGGTTGCAAGCATACTACACTACTTGTAAACTGCAGACACAGGCTTAAAAAAAGTGAAAAACTAACCATGCAATAA…					4.24793
51	ENST00000564352.1	ENSG00000260917	lncRNA	4237	AGCAGACATTTTCAAAGGCTTCTCTCCCCTTCTTCTCCTCTCTCTGTCCCCCATGCGGAAAGGGGAAAATAGAAGTAGAATCCAGATTGGGGCGCGTGGCTGATTTGGTCCTCCTCCCGCACCATCCTCCCCCAGACAGCAGAGAAACTTTGATGTCTGGGTGCATGGCATTCAGGGACAGAGGAGCCTGGGCATCCCAGCAAATGCAGCCGCATGTTCCGCCTCTGGACGGCCTCTCTGAACTCCTTTGTGAGGGGAGATGAAGCCCACAGAGCTGGAAAGAGCAGCGTTTTGAAATGAGGAAGTGTGGATCGGCATTCCTTGAGCTCAGTGCTAGCCACCTTGGCGATGGGGTGAGCCAACCAGGAGCTCAGATTTATAAAACTTTTGAGCTTTGTG…	-1.94096	-1.64938	-1.36744	-1.9419	-0.881638	-2.07552	-2.28189	-1.56907	-1.74685	-1.15538	-0.708012	-1.25747	-2.16992	-1.39803	-1.74525
52	ENST00000661416.1	ENSG00000227165	lncRNA	4230	ACTCTCCAGAGTTCCGCCGCTTAGGCGGTTGTGCTAATCTGCGTCAGCTGGGGCTGTATTTGGAAGAAGAGGCGCTGCCTCCAGTCAAGTCTGTTTTTTTCAGGCTGCTCTTCTGAGTCTTCAATTTCCAGACCAACCTCCCTTAAGGTGACTGACAGTGGGGACCTCAACCTCACCTACAGGGATGTGGACTGATCCCATGGTCTCAGTGAGAGACCCAGGCAATATTTCTACATGAAGCATGTTGGATTTCTGAATTATCCAGCCTCAAATGACACCGGGATGGGACAGTGTTAACCCAGAGGAAGTTATTGTCCCAAAGTTGTGTGTCATGCCCGAAGTGTCTGGGATCCCCGAGTGCCTGTGGTGCCCAAGAGCTATGAATCTGCTATCATCAAC…		-0.70044		-1.71621
53	ENST00000619879.6	ENSG00000274253	lncRNA	4229	AAGCGCGGGTGGCGGGGGTCGGGAGAGGCGTCAGGATCCCTGGCGCCGCCTGAGCCAGCGGCTGCTAGGAGGCTGTGTCCGCAAGCCAGCGGGGCGAGGCGGCTGGGCCCTGCGCGTCAGGTCCCGGCCTGGGGCACCGGGGCTGCCAGCGTCGGAGGAGGCCTGAGAACTGGGAGGAAGCTGGAGAAAAGATGCCCTCTGAATCTTTGTGTTTGGCTGCCCAGGCTCGCCTTGACACCGAATGGTTGAAAACAGATATACAGATGATAGTGTCGAACCAAGTGGAACAAAGAAAGAAGATCTGAATGACAAAGAGAAAAAAGATGAAGACGAAACTCCTGCACCTGTATATAGGGCCAAGTCAATTCTGGAGACCTGGGTGTGGGTCAAGCAACCAGG…		2.20163					-0.235216				0.54415	2.14296		-0.222392
54	ENST00000663907.1	ENSG00000229618	lncRNA	4211	GACAATGAGGCTTCTATAACTCTCTGTTCAAAGTAGGGAAAGGCCTTTTATAAAGAAACTTTGGTGTCGCTTTTGTCCAGGAAAATGGCTTATATTTTTATACTCAGGAAAACCACAAAGTATCTATAGGAAGTGTACCAATTTGTACTAAACAAACAAAGAAAAACAGTGACAGTTCAAAAATTAAGAGATCTTTGAGACACTCAATTTTCAACAAAAAGAACACAGCCTGAGAAAGTCACTCAGCTACACATGTGGGCTGTTTCTTAGGGAAAAGAGAGACATATGGAAGAGCCAGAAGCCCAGAGGAAAAAGCTAAGAGGCAGAGAGAATCAACCCAAGAAAGCTGGAGGAAACCCTAACCAAGGAACCCACATCTGCTCACCTAAATTTCAGGAT…												-2.80735
55	ENST00000618966.1	ENSG00000275216	lncRNA	4205	GCAAATTAGCTTTACTCCACATGCCCCGAGTCACAAAAACTAAAATACCTCTTAGTCTAAGTAGACATTTTCACTAGATAGGTAGAGGCCTTTCCTACAGGGTCTGAGAAGGCCACCGCAGTCATTTCTTCCCTTCTGTCAGACATAATTCCTCAGTTTAGCCTTCCCACCTCTATACAGTCTGATAACAGACCAGGCTTTATTAGTCAAATTAGCCAAGCAGTTTTTCAGTTTATATCCCTTATAGTCCTCTGTCTTCAAGAAAAGTAGAACGGACTAAAGGTCTTTTAAAAACACACCTCACCAAGCTCAGCCACCAACTTAAAAAGAACTGGACAATACTTTTACCACTTTCCCTTCTCAGAAGTCAGACCTGTCCTCAGAATGCTACAAGGTACA…		-1.09311						-0.997889	-3.12857
56	ENST00000657430.1	ENSG00000230303	lncRNA	4190	GGCGCCACGGTCTTCGGGGTCACAGGGAAGAGAAGGGCTCTCCTCAAGCGGGTGGAAGGAGGGAGGCCTCCCGAGGGAATGAGACTCCAGGCCACTCCCCCGCAGCAAGGCAGGATCACCTGCGTCGCGGAGAGCAGTTAGAGGTCCCTGGAGTGGAAAAGGGCAGTGGGACCTGGTAGCTTGGGTTCCCTGCAACTTGGGGTTCGACCTCCAGGCAATGAAGTAGGGATGGTCCTGCAAGTCAAGATTCCAGTAGCAAGAGTGCATCAGATCTCTGTAAGGAAAATAACTAACATTGCTCAGTTCCCTGTAGAGTTGCAGGGCGCTTTGACGTTATCTCCCTTGGTTCTCCATCAGGTCGTAGTGGACTAATTTTACAGGCGAAGTTAAGTGACTTAC…		-0.160465
57	ENST00000452365.2	ENSG00000224189	lncRNA	4183	AAAGCAGCCCAGGGCCGCCGCCCAGCGCCCCCGAGCCCCGAGGAGAGCCGTCGCGACCGGGGGCTGCCTGGGCAAGGGCGGGGCGAGAGGGCAGAACGCCTGCTCTCGGACAGGGTGTTCTTAAAATACACCGGAAAGAACGGAGGTAAAAATACTGGAGTGTTTCCTCCACACTGGAAAGAGAGGAGGTGGGGACGGATATGGTATTTGTAGGGCAGCGCTGTGAACAATGGAGCCATCAAAAAGGCCTTCTCCCAGCCTCCTCACCAACCACGGACATTCCTGGCCCAACAAGACCTCCTGGCCAGGTTTTGAGCCCTGCTTCCCAGATCTGGGGACCCTTCACCTGCCTCTACTACTGCAAATGATTGGATATTCGTCTGACTTGGCTCTTCCCTA…				0.508109		0.267798	-0.363748			1.10304	0.082893	1.41063
58	ENST00000671682.1	ENSG00000242759	lncRNA	4181	GGTCGCGGGGCAGCCGGGGCGGAAGGGGCTTGTTCATTATTTTGAGAGTTTGTTGTGAACGTCATAACCTTTCGTCCTTAAATATTGCCGATACTTGACCTACGCAAGAGACAATGTCATGTGATTCAGCCTAATATCTCAGAGGATGCAGCATTCAAGGTTCTATCTTGGAAGCAGAGACTGTGCCCTCACCAGATGCTGAACCTGCTGAGCACCCTGATCTTCCACTTCACCTTCATCAGAACTGGACGCGCATGAAATTTGGTGCCGTGACTCGGATCGGCGGACCTCCCTTAGGAGATCAATCCCCTGTCCTCCTGCTCTTTGCTCCATGAGAAAGATCCACCTACGACCTAAGGTCCTCAGACCAACCAGCCCAAGAAACATCTCACCAATTTC…		-0.279617							1.34076	-0.868798		1.40312
59	ENST00000652322.1	ENSG00000182648	lncRNA	4165	GCCCCGCGCACGGCGTCAGCGTCTAGACGCAGGTGACCAGCATCATGTCCCACCGGGTCCCCTGCAGTCCCAGTGCACCTGCCTGCTCATCCAGGGACCTGTCCTCACTGCCTGCTGCCTGCACTGTGTGGAAGGACAGAGGCTAAACGACGAAGCCTCGAGCTCTGGTCTCATGGAAATGGCAGCCTGCCCACCACCCACGCTTGCCCAGCCTTTCTTCACGCAGGAAGAATATTTCTCAGCCCTCCGTTCTCAAGACAGATGAGTGCTTTAGAAAGAGGACTCTGCAGCGGTGAGGAGGATGGAATGACAGGCAAAGCACGCAGGACCAGGAGATGGCTTCGTTCCCTCAATCACTCATCCAAAGACGTTTAATGAGCACCTATTGTGTGTCAGGCA…	-0.257332	-0.903876		-3.05209	0.698047	0.947426	1.56319				0.105561	-0.08092	-1.0017	-0.407362
60	ENST00000664598.1	ENSG00000235904	lncRNA	4161	GAACCTGAAGAACTCAAATGCGGGCGGTGGATTATTTCTTATCCCTCCTCCATCTACCCCACACAAGAGCTGCTTTTTGTTCCTCTTTTTGCCAAGTTCCAAGGATACAATGAGAAGACCTGCCTTCTGCAAACCCGGAGGCAAGCCCTCATCAGACACCAGGTCTGCTGCCACCATGATGTTGGACTGCTCAGCCTCCAGAACTGTGAGAAATAAATGTTTGTTGCTTAAGCCACTCAGTCTATGGAGTCTTGAGACTTCTCTTCTTTTGGTGTGGATTCCGGAACTCCTTTCTGAAGCAAGAGGCAAATATCTCTCAGCAGAGAATGCCAAGACCAATCACTTAACCATGGCAATCTTACTCAGCATGGTAATTCCCACCCTGATGGTCCCAAGATG…	1.17585					0.445411
61	ENST00000651360.1	ENSG00000180525	lncRNA	4150	TGGGGCAGATGGTGACCGTGACCCAGTGATACCACTCTCCAGTGGGCAGCCTGGTCTGCAGAGGGGGAGATCCCTGGGGCAGCCCTACCTCAGCATGGGTGAGTTTCTGTTGCAATTCTATGTCCAGTGTAAATAAACTGTGGAAAACTGGGAGATGGTACAAGAAAGCAAGGATGCCAACTAAATGAATAGAAAGATCTACAAGGGAAGGCTGAGATCAGCTGAAATAGGATTGGGAAAGTAAAGGCCTGGCTGGAACTTCGTAATGGCTTTTGAGGCTCGGGAACAGGGACAGTAGCTGCCCTGTCCATCCCAGGAGAGAACAGACGGACATGGCTGGAAAGCACTTCCCTGACTAAAAGTGTCTTTAAAAAGGGAGATCTCAGAATCTCCTTCCCT…	-1.32193			-1.32891		-1.70044									-1.82716
62	ENST00000563635.5	ENSG00000261553	lncRNA	4128	GCGGCGAAGGCGGCGGCTGTCAGAGCTGGAGGGCCGGGCACCGCGGCCATGGAGGGTCAACGCTGGCTGCCGCTGGAGGCCAATCCCGAGGTCACCAACCAGTTTCTTAAACAATTAGGTCTACATCCTAACTGGCAATTCGTTGATGTATATGGAATGGATCCTGAACTCCTTAGCATGGTACCAAGACCAGTCTGTGCAGTCTTACTTCTCTTTCCTATTACAGAAAAGTATGAAGTATTCAGAACAGAAGAGGAAGAAAAAATAAAATCTCAGGGACAAGATGTTACATCATCAGTATATTTCATGAAGCAAACAATCAGCAATGCCTGTGGAACAATTGGACTGATTCATGCTATTGCAAACAATAAAGACAAGATGCACTTTGAATCTGGATCA…	1.64689	1.40054	-1.27657	-2.02066		-1.27657			-1.30299			-0.806414	-1.5673
63	ENST00000606274.1	ENSG00000272008	lncRNA	4127	GACGGGAAAAAGCCTAGGGAGGGGCGACCCTCTCCGGCGTCCCGATCCCGGCGTGGCTTTCCCCAGTCCACGAAGTCTTCTACGGACATATCCTCCTGTTCCCCAAGAGGATGGCACAGGGAGAGTTCTGAGTGGTCTCGGGCAATGGCTGCATTTGCTGTTGGCCTGTAAGCAGGCCAGAAGCAGAGGAAGAGAGAGAAGGTAAAACCCGCCCATGGACCGCAAGCGTGAGAGCCAAGGCAGGACTATGAACTGTCAAAATTGTCTCTGACTTCTCACCAGGCCGGAGAGGAGGGATCTAGTGCGTGAGGTACCAGATCTCGTCTCACTTGACTCTCCTCCTCTTCAGCACCAAGAACGCCTGTCCCCTGGAAACACATTCTCTAGGGGGTGGAGGCA…	0.678072	0.241008		0.678072	1.9386	-0.263034	0.932886			-2.80735	-3.59068	-0.137504	-1.02647
64	ENST00000507424.1	ENSG00000251408	lncRNA	4121	ACAATGGAGTAGGTTGGATTCCTAATCCAGTCTGCCTTCTATCCTTATAAAAGGGGGAAATTGGATACAGAGACACAAGCAACGGGAGCATGCCGTGTGAACATGAAGGTAGAGATCAGGTCGAGGCATCAGCTAGCCAAGGAAATGCCAAAGATGGGAGCAAACCCCCGGAAGCCATGAGAGCGGCCTGGGACAGATCCTTCCCCAGGGCTTCATAGGGAGCGTGGACCAGCTGACACCTGATTTCAGACTTCTAGCTTACAGAAGATGTAATTTTCTTTTTCAAAATGTCTTCTACGTGGCAAGTTGGCTGCCTCTTCCCAGACATCTCATCACTATTCCAGTCAAGAAGGGGAAGAACAAAAGGCATACCCACACTAGGTCAGCTCCACTTCACCG…		-1.48543											-2.53051
65	ENST00000627173.1	ENSG00000281852	lncRNA	4113	CTTGGCGTTCACTGCAAGCTATAAGCTCTGCAAGTGGTGACCCCGACGTGATCGCCTTGAAGTTACGCGTGAAGGAGGAGAGCTCATTACTTTTCGGGGAATCCTGAGAACAGGACCAGTCGTTGGAGAACCAACCAACAATGATGGTGATGACTCGGAAGGCACCTGACATCACCTGGGGACAGCTAAAGAAATTGAATCAACAAGCATCTATCCAGCTTGCCGCCGTGGAAGCCCCTGCAACTGCAGACAATCGGTTTCTTACATATCTGGTGGCAATTGGGGAAACTTCTGAGAAAGTAAGACAGACATGGATGTTGGGGTGGCAGGCACTTGCAGATGGCTCTGTGCTGCCACCCGACGCATCTATGACCAGGGAAGAATCATGGAAGCTTACCT…		0.840522				-2.0							-0.222392	-0.579424
66	ENST00000542401.2	ENSG00000256751	lncRNA	4103	CTTCTCAAGTGCCCTCGCTGCGCAGCCGCAGGGCTGGAGCGAGACCGCCGGCCGGAGGCGCGTTTCTCTGAGTTCACCCAGGAACCAGACGCCCGCTGGACGTCAACTCGGCCGGACGCGGGGCACGGGCGCTAACAGGCTCCTAGGAGCCTCCCCGGGCGCCCCCCGCCCAGGGCGCGCTCTGCTCACCTGCAGGTTTCGGCGGCTCCGCGGTGACTAACAACAGCGGCAGCAGCAGCAGCAGCAGCAGAAGCGGTGGCGGCTGTGGCAGCCCCGGGCGCCCGCCCGGACCGCCGCGGGTCATCGCTCCACGGCCGCGACCTTCCTCTGCGGGATCAGGCGGCCGCGGTGGCCCGCGGTGGCAGAAGTTGCAAGAGAGGCTCCTGGCCTACTCAGGGG…							-1.16046
67	ENST00000507794.2	ENSG00000281501	lncRNA	4055	AGTTAAACCCTGGTGTTCCTGACACAAACTTCAGGAAAGGATTTTGCACTTGTGCAGACCGGGCGAGCAGAGTAAGAAGCAGTCTCACTGTGTCGCCCAGGCTGGAGTGCAAGTGGCATGATCTTGGCTCACAACTGCAACCTCCGTCTCCCGGGTTCAAACGATTCTCCTACCTCAGCCTCCCGAATATCTGGGATTACAGGTGCCCACCACCATGCCTGGATAATTTTTAAAAATATTTTTAGTAGAGACAGGGTTTCACCAACTAGGCCAGGCTGCTCTTGAACTCCTGACCTCAGGTAATCCACCCGCCTTGGCCTCCCAAAATGCTGGGATTACAGGTGTGAGCCACCGCGCCTGACCAACTTTAGCTTTTCAAAATCTGTCTTCGTAGACGAT…	4.24031	0.866733		0.917174	1.20511	2.30722	2.91793		2.53916			2.603	0.96144	0.758596
68	ENST00000568093.3	ENSG00000260648	lncRNA	4028	TCAACCTAGATCCCTTGCATGCGTAGTTCACAATAGTGTTCGCATGCCTATGAAAATCTAATGCCCCTTGCAGGAGGCAGAGCTCAGGCAGTAATGCATGCTTGCCTGCTGCTCACCTCCTACTATGCAGCCCGGTTCCTATCAGGCCACAGACCAGTACCAGTCCACAGCCCAGGGGCTGGGGACCCCTGGGGTGTCTTCTGGCTCCTTTGCACTACCTATGCCACCAGGCTTAGCAGCAGTCCTAGAAACAGGTGTATCAAGAAGACTCTGCTCCTGGTGGGCTGGGGCTGAGATGGCAGAGGCCCATCCCATCATATGCCAGAAAGAGGACACACTTGTGAGTCCAGGACTTGGGACTCTACAGTTTGCAGCTCTGCTCAGACTGGCTTCTGGGCA…		-2.36923											-3.7318
69	ENST00000667433.1	ENSG00000232044	lncRNA	4027	AGTGTTTTGACGACTGCCTCACTAAAGGAAGCTAAAAGCTGTGCTGATGCCTCCCAGACGAGCCTCGTTGGAAGCACAGAACCTTCACGGCTCGGAGCCGCTGACACCGTGACAAAGGGAGCCCTGCTCAGGAGAAAGAGCAAATGAGAGGCAGTTGCACTTTTTCAGGTGTCAGGCTGGAGGAAGCCACTTGAAGATGAATCTACCTCTGCCTTAGGATTGCCTGATGGCCTGTGCCATTCCATGTTATATCTACTGATTTGCTCCCTGTATTCAAAGATTTTTTTTTTTTACTTAATTCTCTCTTACTGACCCTGAGAGTGACCATATTTTTAACCAATTTGGTCTTCAGCCTCAAAACTTAGCTCTTTCCTTTTGTGGTCCCCGAATCCTATCACG…		-1.45943					-2.58496				-0.0206443
70	ENST00000515343.1	ENSG00000251152	lncRNA	4019	AGTTCCTTCTTTGCCTTTAAGTACTAAGTGGATCTGTGATTTTAGGCAAGTGATTGTCCCTTTCTGGGCCTGTGGTTTTTTTGTTTGTTTTACTTTTTTGTTTTTTAATTATCATGACCAAAAGTCTTTTATTATTAACAACAATTGCACACTTTTTGTTGGGAAAAAAGGTATACAAATTATAAAACAGTTAACAATGTTTCCTTAAGGAGAGAAGTGTTAATGCTCTTCTCTAATTATGCTTTTAATGGTATTTTGTTCTATTTTTTTATTTTCAATAGCTTCTTTATTTCCCTTGGGATATTGAAGCTTTACTTAATCTTATTCTTTCTAAGTAGGGTAGAGAATTCCTGTTTCAAGTCTCCACAAAACAAAATCCCTTTTCTTGACATAGTAGAA…									-1.22239
71	ENST00000650414.1	ENSG00000227082	lncRNA	4006	ACTGGCGTCCTGGCAAGGGCAGCGCCGAGGGGTGCTCCTGGTCCAGCTCTCCTGGCTCAGGGATTCTTTGCCTAGGCGCCGGCGCCCCGGGCTCCTTGCCTAGGCCCCTGTGGCCTGCATAGAGTGGCGCTGCCTGTGGAGGCGGTGGGAGAGAAGAAGGAGGGCGGTGGTGGGGGTGATGCGGCGGCCACGGAGGGTGGCACAGGGGCTGCGGCCAGCCGGGCGCTGCAGCAGTGCGGGCAGCTCCAGAAGCTCATCGTCATCTTCATTGGCAGCCTGTGCGGGCTGTGCACCAAGTGCGCTGTGTCTAACGACCTCACCCAGCAGGAGATACAGACCCTGGAGGTGAGGAAACCGAAGGCCCGAGGGAGAAATGACTTGCCAGGAACCCCTGTTAAG…		-1.58496			0.830075		-1.73697					-0.535037
72	ENST00000656960.1	ENSG00000236088	lncRNA	3998	TGCTCTGTTGCCAGGCTGGAGTACAGTGGCACCATCTCAGCTCACTGCAACCTCTGCCTCCTAGGTTCAAGCAATTCTCTGGTGCCTCAGCCTCCCCAAGTAGCTGGGACTACAGTTGCGTGCCACCACACCCAGCTAATTTTTGTATTTTTAGTAGTGACAGGGTTTCACCATGTTGGCCAGGATGATCTCGATCTCCTGACCTTGTGATCCACCTGCCTCAGCCTCCCAAAGTTCTGGGATTACAAGCGTGAGCGACCGTGCCCAGCCAAAGTGGTCATATTATTATTTTAAAATTTTATTTTTAGTTGTTATGGATATACAGTAGGTTTATATATTTAGGGGGCACATGAGATGTTTTGATATAGGCATGCAATGTGTAATAATCACATCATGGAG…	0.142282	0.567041	-1.92954	-1.07847	-0.970061	-1.5087	-1.21355	-0.92691	-2.1982	-2.46689	0.397852	-0.340014	-0.763449	-0.749807
73	ENST00000659528.3	ENSG00000233184	lncRNA	3992	GACTAGCGGGAGGGGGCCGGGCTAGCGGGCTACTGGGCTGCGGAGACCAGAGCCCGGCTCCACTGAAGAAACCCGCCGGCTGCTGGGGCAGGGCGGCGAAAGGTCAGTCGGCCGAGAGGAGTCCGTGGAGCCACCGTTTCATAGCCTCAGGGAAAGGATCGGGCGTGCTCACGAGCCCTCTAACCCATGGCTTAAACACCCGCTTCCTAAGCCTGGCCTCTCAAGCACTGTGAAAAATCACTTTCTCTTGTTGTATTCTTGGAGCCCCTGCTAATTCATTATTGAAAAATACCTGCTGCCTGCATTTGGCCTTATGTTGTCATTTACTTGGTACTTCCTAAGCGTGGCTACTCCAATGAAGCTTTAGTATATGTACTGAAAGAAGATCCTCTCATACTG…	-0.0367326	1.4269		-1.54264	-1.23845	-1.74056	-2.41719	-1.40616	-0.632629	-2.49479	-1.68383	-1.14592	-2.47362	-1.79635
74	ENST00000659376.1	ENSG00000235641	lncRNA	3990	AATTGTCTGCTGGACATTCCTCCCTGATACATCTCACAGGAAACTGACTTTTCTCAAAAATGAACTCTCCCTACCAATCTGCACCATGAAATTATTTCAGCAAACAAAAAATAATGGTTGCCCATCACCGCACACTGCGTGTGACTCAGCCATCACTCACAGGCAAAGAAGGGTGTTCTCTCCTCTCCCTGTCAGTTACTAATTCTCTGTAAATGACCATTTGACATCCTGGCCGGGGAGGATTCAGATCAGAGATGACTTCCCCACTGCCACAAAGTATGGTTCTGGGAAGGACAACCAGCCCCAAGGCCACGAAGATTCTGAAAAAGTTTCTTCTCATTTGAAGTCCAGTATTTCCTCGGCCCCATTTTTCTGTTAAACAATCCTTTTCCCTTGGAG…		-1.58496
75	ENST00000659650.1	ENSG00000185904	lncRNA	3982	ATGCCTTACAGGATATCTAGTTAAATAAGTCATTATAAATAGTTGCTCCGTGGGCTTTCCGCATTTCACCCTGCTCCAGGCAGCGTGGTCTGTATGGCTCCGCCCTGGGCAGGAGGAGAAAGAAGAGGGCCAGGCACCACGTGCCTGCACTCTCCCTGGATGCTGGAGGCTGCTCCGCCGTGGGCAGGAGGAGAAGGAAGAGAACTGGGTGCCGCCTGCCTGCACTCTCTCCGGATGCTGGAGGCTGGAGGCAGTGAGGCAGCAACAGCGCGAGGGCGAGGCGACTTTGGAGCTGCCTCATGCAGCGACCTCGCCTTCCGCTGCGCCTCCTCCCAGAACCCAAGAAGCCTGGAACCTGTGGCGTCCAGCCCTGAAAGGAGGAGACGGCAACCCAGCCGC…				-2.39232	-0.930621	-0.613488	-1.41504		-0.648156	-1.77806	-1.10879	-2.04269	-1.43376
76	ENST00000649264.1	ENSG00000262468	lncRNA	3975	GGACTCCTTCAGCGCGCTGCCTGCCTGCCCAGGGCCTTCCCGGAGAGCAGGTGACGGCGGCCTCCGGGCATGGAGCTCGCGCTGACGAAAGGTTCTGGAAGCCGCCGTAAAAAGTAATCAAGAAACGGGTGACAGGACTTTTCGAACAAGGTCTCACCATGCTGCCCAAGCTGGTCTGAAAACTCTTGTCCTCAGGCAGTCCTCCCACCTCGGCCTCCCAAAGATCTGAGATTACAGGCATGAGCCACCACACCTGGCCTTGGTTTTAATTCCTGTCACAGTATATTAGTTTTCGCTGTTGTGTATTGATTGATTGAGACAGGGTCTCGCTCTGTTGCCCAGGCTGGAGTGCAGGGGCATGATCCCAGCTCACTGCAACCTCCACCTCTTGGATTCAAG…	-0.684498	0.268935				0.249614	-1.08061	1.10692	0.028289	-0.828132	-0.40632	-2.31179		0.281061
77	ENST00000652126.1	ENSG00000258526	lncRNA	3960	TGGGCGGGACTGGAACCGGCACTTGGCACCCCTTACGCCTTACGGTGGCCGCTGCGCCCAGTCACATCTATTGCATTTCTCTGGAATGACCACAGCAATATTTCCAGCCCTTGATGATCTTCTAGAACTTTGCCACTTCCCTGCATCAAGAGAGCCATGGAGAAGAGGAGACAGAGTGTGCAAGGGAATGAAGAAAAGGAACAAGACTATTTTCAAATCACCCATGGCACTACTAGAAATGTATTTCAGCAAAAGGACTGGCTGATTTTATGATTCCTGTGTCCACCACAGCCCTCTAATTTTTACATAGGTACCCCACATCTCTCTAGATTTCAGGAAGACTATTATCCTTCGACTTTAGCTTTCTGATGGGTTCACAAAAAGCCATTAGTGTGCTGT…		1.0	-0.152003	-0.708537			-1.24793
78	ENST00000660957.2	ENSG00000250056	lncRNA	3954	GGTAGAGGGGGCGGAGCGGCCGGGGTGCGCGGTAAAGATGGGGCGGCGCGGCCGGGGCTCGCCAGCACCAGCCCTGGAACCCCATGGGGGACCTCGACAACAGCGCCTTTGCGGCGTGGGCCCCTTTCTGCAGCTCCTCCACCCGCGCGCTGTCGGCTCCGGGACACTGGGGCTTTGAAGGGCGCCAGTTCCCAGCCGCACCTGCACGCCTAGGAGGGCGCAGGCCGCGTGTCCCTGTGGGAGGAAGGCCCCGGCAACCTGCAAAGACCTCACGTCACAGAAACTTGCGGCGTTTGCCCCCGATGCGCGCGTCAGGTGCTCCGTCCCTTCCAGGTGGCAGAGGAGAGGGAAGGGTCGCGCCTGGTGGGGGCCTGAGAGCCACCGGGCTGCGGTGCGCGA…	1.32193	0.621488										1.78136
79	ENST00000659103.1	ENSG00000240240	lncRNA	3952	GTTATTCGGCTTCGGGAGCCGCAGGGGCCAGACGGCCCAGGGCTCCATAGACCACGTCTACACGGGTTCCGGATACCGAATCCGGGACTCCGAACTGCAGAAGATCCACAGGGCAGCTGTCAAAGGCGACGCCGCGGAGGTGGAGCGCTGCTTGGCGCGCAGGAGCGGAGACCTGGACGCCCTGGACAAGCAGCACAGAACTGCTCTACACTTGGCCTGTGCCAGTGGCCATGTGCAAGTGGTCACTCTCCTGGTTAACAGAAAATGCCAGATTGATGTCTGTGACAAAGAAAACAGAACGCCTTTGATACAGGCTGTCCATTGCCAGGAAGAGGCTTGTGCCGTTATTCTGCTGGAACATGGCGCCAATCCAAACCTTAAGGATATCTACGGCAACAC…	-1.25376	-1.58496				-3.22119				-2.49581		0.847997	-2.49048	-2.76467
80	ENST00000454857.6	ENSG00000177640	lncRNA	3931	GGTTGCCGTGGCGACTGGAGGCGCGCGACGCGGGCGCAATGGCGGGGACCCGGGGCTTGATGCTGCTTGGGCCTGGCCCAGTGGCGGGTCCTAGGGACGTGGGTACCTGCAGAGGCCGGCAGATGGAGATTCAGAAACATAAGGACAACAAGAAACTTCCCCAAGGTATCATTATAGTCTTTAGACTTCAGACACACACCACACCTCAAATATATACACAACTGAAAGGAAAATTAAGGAAGTTTTTCAAAGAACCCTATTCCGAGTAAGAAGTGTGTTGCATGAATTTCTAAGAGCCAGAAAATGCATGACACAGGAGAAGATGTACCCTCATCTGTTCAGTGAGAGATGTGCAAATCAACATCAACACAGAACTGCTGAAGAAAAAAAATATGTGTG…	1.23816	-0.678072			0.707819		-0.95744		-0.199309	-0.395929	0.517535	0.185032
81	ENST00000631175.3	ENSG00000280739	lncRNA	3930	TGGCCGATGGAGACTATTTAGCCGCGCCCGCGGCCCCTCCCACGTGACCGTCCCGCGCCGAGCATCCTGGGACTTGTAGTTTTCTGGAGGCAGCAGAGCCCGGAAAGCCTGAGGCCGGGGGCGGCCGAGACCGCAATTCCCGTCACGGAGTGCGTCCTCTAGCGCGGGGCGGAAGACCCGCGAAGTGTTCAAGCGGCCGCAGAGCGGCCCAGAGTTCGCAGGTCTGGGGCTCTCTTCCCAGAGAGCTCGTAGGGGAGGACAGTCAAGGGACTCAAGCGTCTCTCTTGACTCCCCTTCTCTCGCTGTGCAGTGGCGGCGCCGAGGGGTCGACGCTCAGGGCTAATCTCTATGAGTCACCCTCGAGGCCCCGGGTAATATTGGGTGGATCACAAGAACTAA…		-0.740757		-0.639598	-0.405794	-0.194647			0.547488			0.415038	-0.222392	-0.0319985
82	ENST00000673825.1	ENSG00000152931	lncRNA	3923	AAAGCTGAAAGGGCTGCACTGGAACAACACAGATGAGATATTCTACACATTAATCTACTTATCTGGAATCACTTTGCCTCTAAAGGCCAGAGAAAAATCACAGCTTCCTTGTCGGAGGGGAAAAGGACAGGTGATCTGGGGAAAACGCAGCTACACCTGGAGCAAGGTCTCTTCCCGGCTTGGCAATCTCAGCTGTGCCGGCGCTACGGGACCCGAGCCGTCCCAGAAACCAAAGGGCAGGCACGGCAGCAAACGCCTGAGGACTGAGAAGACGTCAAGGTCCAGACACTCGTCATTAACACCTACTCACAACCGATTCCCCCACCCACTTTGGCCTCACCAAGATTTGGCAAGCAGGAGAATTAAATGTCACTTTGCTACCATCCTCTGCTGAACCTC…	1.27302			1.44016	2.58496		0.0	0.125957	-0.211504
83	ENST00000659934.1	ENSG00000246339	lncRNA	3909	ATTCTCAGAGAAAAGGCCTCCAAGGACGGGCGCCGTGCGCGGCAACTGCCTGCAGTTTTGAAGCCCTTTGACTATTTCATAACAAAGACAAGGCCGGGCGGCTTGGACGCTTAGGAAAATCCTGGGGCTTTGCAAAAACAACAGGTTAATCTAGTCGTGTGGGATGATCACCAAAACAAGACAGGAAAGAAGAACACCGTGTCAATGCTGAAAAGCCAGCCCCTGTGAGCCCCAAAGTGCACGTTTTCCACAGTCCCAAGGAACACGTGACTGTGTGTTTCCACACTTGAGAAGTCAGGATAAGACCCCTTGGATAATGGAACAGGGGATGGGGGTGGGAGCAAGCACCCTACCTGGTCACCTGCTTAACTTAGAAACCAGCTTTTAAAACCTGTAACT…		0.642106					-4.19715					-5.98525	-2.08114
84	ENST00000657923.1	ENSG00000271913	lncRNA	3895	GGCATGGCTGGGGAGGCCTCAGGAAACTTACAATCATGGCAGAAGGTGACAGGGATGCCAGCACGTCTTCACATGGTGGCAGGTGAGAGACAGAACGAAGGCGGAGGTGCTACACACTTTTAAAAGAAGCAGGTCTCATGAGAATTCCATCACAAGACAGCACTAGAAGGATGGTGCTAAACCACTAGAAACCACCCTTATGATTCACCTTTCACCAGGCCCCACCTCCAACACTCAGTATCACAATTCAACATGAGATTTGGGTAAGTACACAGAACCAAACCATATCATTTTGCACCTGGCCTTTACCAAATGTCATGTCCTTTTCACGTTTCAAAAAACAATTATGCCTTCCCAAGAATCCTCCAAATTCTTAACTCGTTCCAGAATTAACTCAAA…		-0.736966							-2.3388				-1.66513
85	ENST00000668665.1	ENSG00000251138	lncRNA	3857	TATAAAATGCATGGAGCAATGGGACTCTTTATATGCAACTGGTTTGTGTGTACATTTTTACAATCATTTTGAATACTCTGGTATTATCTGCTGAAATTGAAAGTATCCATACCCGATAAACAAACAATTCCAGCCTTGAGTGAATTGCCCATAGGAGCATATCAGGACCCATGCATAGAGATGCTTGTAGCAGGATTATTAATAATTGTCCCAAATTAAAAATAACAATATTTATTTACAATAGGATGGATACACTTCTATATATTTATAAAATGGAAGGCTTTACAGTGAAGAAGTTAATCAAACCAAAGCTAAATTCAACACCATGGATTCATTTTTTAAAAAAATATTGAGCCAAAGAAGCACACTAAAAAAATGTATTTAGTATGATGTTTTTTG…	-0.736966	-1.80735	-1.75702				-3.51616							0.0127442
86	ENST00000658200.1	ENSG00000227210	lncRNA	3836	GCGCGGACGTCGATGGGTTTGTGGGCGCAGGGCGCGAGGCGCGAGGCGGTAGCTGGGCTAGTCCTGTTCCCTGGCGTCTGGGCCTTTCTGCTCTCCGCAAGGAGCTGGGTCGCGACCTGTCACTGCCAGCCGTGCGCTCGCCCTCTGCGCCCCGTCTCGTGGTCACTGCCGCCCTCCCTCCCGCCACACCTGTGATGATCGCTATGGAGCCGCGCCTCAGGTGGCATTACTATAAACCTAAGAGGAGAGGCGCCCGTTCGAATAAGGGCAAATTATTTAGTATTTTGTCTTCAATGTTCCTGGCAGCTTAAAGTACCAACTGGGACACTTGTCACTAGTTTGAGAAGTGCAGCCATAGGATCCAATCCAGGATTCCACATTGCATTCAGTTTCACATCT…		0.025091										0.77259
87	ENST00000655923.1	ENSG00000225733	lncRNA	3818	GGGCGAGAACGCGATTGGCTGAGGCGCGCGCGCGCACCGGAACGCCGCAGCCGGCGCTCGGTCCATCCGGCCCGTGGGCTGTGGGGCCCCGGGCGGCGGCGGCTACGTAGCTGCCGCCGGCCTTGGCCGCGGCCGGGCGGGCGGATATGTGGCTTAAATGGCGCAGGCGTCGGGGCCTAGAGGCTGAAGGGCTGGTCGTCCTAAAAACTCGTGGACGTCGCGCACGGTTACCCGGACGCAGGCCCGCCCCTCTGGGGAACCGCGAGCTCCTCGCAGCTGGGTGGGGACCGTCCTCGCAGTGGCGGCCTCCACCCTGCCTTCTCGCTTAGCCAAGGCTTCTGGAAGGCTCGCAAAGTGTCTGTTGTTGGAAGAAGCCGGGCCCTGACTGGCGCGACGGAT…	1.78317	0.217604	1.20577	0.985903	1.46475	1.20995	1.48107	0.129134	1.45834	0.510996	0.404479	1.74098	0.254707	-0.134871
88	ENST00000659906.1	ENSG00000227544	lncRNA	3817	AGGATAGAAGGAGACAGGCAGGCCAGATGGCTGTTAACCGTGTGGTGTGTCCCAACTTTCCAGCATCAATTTAATGGCCAAATTAAAATGTAAGTCAACTTAAGCCAAGGTCAATTTTAATCCTATGCTTTGCTGGTGATACAGAATCATTAACGGTATCAATAATGCCCACATTCAACTCATTCTACAATGGGGGCAATTGTAATTTTGGTCTGGATATGTTTAACAAAATGGAAAGGAAGAAGGCAAAACCACGGAACTATTTTTTTTTTTTCTTTAGACGGAGTCTTGCTCTATCTGTCACCCAGGCTGGAGTACAGTGGTGCGATCTTGGCTCACTGCAGCCTCCGCCTCCTGGGTTCAGGCAATTCTACTGCCTCAGCCTCCCGAGCAGCTGGG…												0.615594
89	ENST00000567327.1	ENSG00000260742	lncRNA	3813	GGGGCGCGCCCGGCGCGACGCGGAGCAGGCCAGCCCCCGACTACTGCCCGCGGAATGGGCAAGATTAGTTTGTTAATAATCTTTCCTCCTCTCCTCCTCCTCCTCCCTCACCTAAAAATAGAACGTAAGTGGGGAGGCCAAGTCTCACAAAACATCCCCCGCGAGAAAACAAGTGTCTGCTTGGGCACCCTGAAACATACACTTGAAAGAGTCGCCTGAATATAGACTCTTTAGTGTCCAAGGAATTGGGGTAAGGACGGAAAGAGGTGCTTGATTGGTGTTGCCAAAATGTAAAAACTGCAAAAGACTAAGCTTCCTGGAGTGCTACTTTCATACTTAAAGTTATTTATCGTGTTTATGTTATGAATGAAAATGAATTGTGAAAGGATATTTAATCTG…		0.0		-0.131245	-0.450661	-0.974005	-1.16146	-0.378512		-2.47573
90	ENST00000658000.1	ENSG00000204682	lncRNA	3799	ATTGAGGACCAGGGTCGCGCCGAGAGGCCGGAGGGGGCTCCAGGCAGCCTGGAGCTGACGGCGCCGGGCTGCGTCCTCTTCACCTGGGGGTGGGGGGTGGGGGCACGTACTTTGTGACCAGGATGGTGCCGAGCCCCCTCTACGGCGGGAGCTTGCAGGGGTGCGGGGGTGTGACTGGCGCTCCGCGGACTCGTGTCCACAGTACAGAGGACATGTAGGGTTCGGCCGGGGCGCGGCTGCACCGGGGCCTGCCTCGCGGACCTGGACTCGGGACTCCGGGCGGCCCTGCCTGGTGCCATTGCCTCAGCCAAGTCTCCCACCTCTCTGCTCGGTTTCCCGCCCCACCTTTCCCCTACTACCGCATCCCTGTCCCCTCGCTTCCCTCCGCGATGTCTCCAT…	-0.17246	-0.763064		-0.244153	0.01543	-0.156119	-0.570996	-1.85115	-0.406625		-0.664857	-0.613645	-0.621488		0.488354
91	ENST00000441399.3	ENSG00000232160	lncRNA	3771	ACTTCCGGTGGGGAAAGTCCCACCTCTTCGGGGCGAGCCGGGTGGCGCTGGAGCCGCGCCCTGCTGAGCGAGCGAGCCGGCCGGGGACGGTTTCGGGTCGGGACTCCGGCTTCGGGAACGGGCCTCTGGAAACCTGCGACGTCAGTCCTTACCCGCCCGCGGCTGCCGCGGACCGTCCCACCCCCAAACCCGTAGAAGCCCCTCCGACCTGCAACCTCCAGCCGCCCGGCCCTAGGACTTGAGCGGCTCCCTGGCCGGTGCGGAACCTGCGGGCTAATAATCTAGCGACCGGGAGAACGCCAAACATCCCTGGACTAGAAGTTGCAGGGGAAATCAAACAGCCCAGAAAGTTTATTCTCCTTGCTGGTATTTCTTCCACTTGCTATTTTGCTGAGAGAT…		0.584962				-0.19878	0.0		0.0740006	0.0		0.549498
92	ENST00000664199.1	ENSG00000233672	lncRNA	3734	ATCTTTCCACCTCACCCTCCTGAGTAGCTAGGACTATAGGCATGTGCCACCACACCCAGCTAATTTTTTCTTTAAATTTTTTTGTAGAGAGAGGGTCTCCCTATGTTGCCCAGGCTCAAGATGGCCTTCTAATGGAGCCAATATCTATCTATTCATTCAACATATTGCAAATAAACTTTGGAAATAAACCAGTTATATGAAATAAAGAAGTAAATAAATTATTAAATAAATGGCCTTACTTTATTCTGTCTCCTCTGCAGGCTTCTGCAAAAGACTTGAGACAGCTCACAATGAAGTACTCTGTATTAGGCAGGGTAATATTGATTGCAAGTGACAGAAACCCAATCAGAAACTCACTGGAGTCATGAGGAACACTTATTGGCTCAGGGTTTTTTGTGG…		1.58496					-1.8679
93	ENST00000378711.2	ENSG00000205086	lncRNA	3721	TTCAAGCAAGTCACCCAGGTCAAGCCTGTTCTAGAAGAAACAACTATAGCAAAAGCCCTAAGGTTGGAGTGTGGCTGCCAGAGCTCACACATGGTGAGGATGTCCAGACCATTATTCCTCGATTGGGCCTGGAGACCCCTCTGCAGCCCCTCCCAATCTCTCCCACTGACCTACGGACCAGAAGGCTGGATTTTGCAATGGAAGGGAACTTGCAGGCAGCAGACAGCTCTGCACTGTCCCTTTGATTTTCCTCAGGCACCTCTGAGAGGGAGACACACTCTCAGCCAAGTACCCAACAAGGGACATGAGAAGGCTTCTGCTGTGCAGCTGCCAGAGAAACAGGGGACAGATCAAAGCAGGAGAGGACCAACATCTGCGGTAACCAAAGCAAGGACAAGT…		0.447459	-2.40655										-2.52356
94	ENST00000647652.1	ENSG00000227036	lncRNA	3700	TAGCTGCTATGTGCAAGACGTGTGTCCCAGGGAAAGCCCCTCTCTCTCTGCAGAGGTCAAGTGAAAGCCACGGCCGCAGCCAACAGAGTTCAAAATGCAGGCTTGGAAAGTCCAGGGGGCTCTGTGGAGGTGAGACAGCCACAGGCTGAGCTTTCTGAGCCCTTGGGGTGAGTTTGGCTGTGATACCTGAGAGATGGGGGAACTAACAAGCGCCGGGTTGCAGTGTCGTCCCATGCAGAGGAGCGAGCAGAGTTCACCCAAAAGGCCAACGGCTGGCAGGGTGTCACGTTTCCCACCACACCCGGGGCTCAGCCTCTGCTGTCATTTCTCCTCCTTGGTTTTCATCTTCTAAGGGAAGAAATAGTGTCATCTTTTCTCAACCTGTCAGTCTCACACCTG…	-0.00413634	-0.450661	0.0713388	0.505193	1.67259		0.0245112		-0.182396	0.64437	0.851356	0.225109	1.01023		0.131484
95	ENST00000566912.2	ENSG00000260455	lncRNA	3692	CTAGAATGAGAATGCACAGCAAGCGGCAGACAATCACCCGGCATTCGGCATCTCTTTCTTTTCACGCGCTCCCTCGCTCCGCCTTTCTCCAGCTCTGCCTTCTCAGGCAGATACATCAGATACCTTGTTTATCCATCTTCAGCTCCACTCTGAGGGCGCAGACGCACGATTCCGGGATCGGGTGCACCACGGCGAAGCCCAGGCGGGAGACGGCAGGAGCAGCTCAGATGAAGAAACTGAAACCCACAGAGATGAAGTAACATCCTCAAGATCAAAAGGTAACAAACGATTGAGGCAGGATTTGGATATTGCTCTACATGACGGGAAAGCCTGTGCTCTTGGAATTACAGTCATAGTACAACAGATCAAGTTCAAAGCATCATCTAAGTCAAGGAAAAC…		0.0931094
96	ENST00000604070.1	ENSG00000271533	lncRNA	3685	ATAGTTGGCTGTATTTCTGGGTTCTCTATTCTGTTCCATTGGTCTATGTGTCTACTTTTATACCAGTACCACGGGTACACTAAAATCTCAGACTTCACCACTATACAATTCATCCATGTAACCAAAAACCACTTTTACCCCAAAAGTTACTGAAATAAGTATTTTTAAAGATTTTAAAAAATAGAGAGGAAAGAGGAGGCTATGAAATTCCATAATGGAGTTACAGATGCTTGACATAATTTAGTGGATATTGGATTTAGAAGCTTACATGAATGAGGCAAACCTGAGATCTGTGATATTTGTAAATGAAGATAGGAGTGAACTTACTGCCCTTAGGAGTGGAGGGAGGGAAGGAAGGGAGAAAATGAGAGATGCCATAAAATCTATTACTTCAATGGA…		0.324129			-3.51658	-5.21299	-6.98694	-5.44197		-6.18177	-3.89164		-5.29117
97	ENST00000418031.2	ENSG00000233073	lncRNA	3684	ACCCTTGCAACAGAAAAAGGCAGAAAAGGAATGTGACAAATTTCTCTACTGAAAAGAAAGGATTCAAATTGAGGAAGGATTCATAACAGGGAAGCAGGAGCGGAAAATAATGTTTATGAGATTCTTTTGCTCAAGTCACCCACAAAGAAGGCTTGGAAGTTCATGTTCCCTAGAGAGGTGCCAATTCTGCTAAAGAAGATTAAGTGCCCATATCACACATGCCATAATCCTGCAGCCAACATCAACAAAGAGCTCAAATCTAGCCTGGCCCTAATCTAGGGAGCTACCACAGTGGGCTGTCAGCCCTGCCTGGGGCCCCTTTCATTGCCATGTCGTGTACCAGCCGAGATGTTCATTCAGAAATGAGTAAGAATGTTAGAGAACCATCCTATTGCATCC…		-0.866733				-3.8413						-2.93411
98	ENST00000665242.2	ENSG00000204685	lncRNA	3655	CCCGCGTCCCCGCCAGCCAGGCGGCCAGCAGCCTCCGCGGGAGCATGCCGCCTCCCGCAGGGCCCGCCGCGAGCTTCCGGGGCCCAAGGAACCAGTCCGGAGGGGCGCAGGCGGTGGTCGCAGCGTCCCCCTAAATGGCCGGCCACGAACCCGTCTCACGGTCCCGCGGCCAGGAGCCGCCGCTCATCTGTCTCTGCAGCCACCGCTGAGGAAGAGTCTCCTCTGAGGGGAGAGTCGGTCATGGCAGCAGACGCCGGGATGGCTCCGCGACTGCTACACCAGGCACTCCTGGGCCCGGGCAGCAGACCAGTCAGCCCTGTGGCTCCTCGGCGACCTCCAGCGGGCGCCCGGGGCCGGGATGCAGGGCGCGCGGACAGAAACGAGACAGACAGCTCAGGC…	-0.784777	-0.0577155		-1.28577	-1.26566	-0.783896	-1.98751		-0.405076		-0.893648	-1.52966	-0.883213	-1.12234	-1.14048
99	ENST00000423318.1	ENSG00000237222	lncRNA	3647	ACAATGTCACAGTGGTTATACAAGTGAGTCCTGTTCAGCGTGGGAGGAAATAACACAAGAGGCAAAGATCACTCGGGACCACCTTGTATATTGGCTACCACAGAACCCAACACAAGCAGTAAGTTAAAATCATGAAGCTCCTGACGTCAGAGGACATGGCTCTGCCATTTGTTAGGTAGGGATCCTGTTAAAGGCTCAGCTTCCTCATCTGGAAATGGAAATATAGGCCTTGCCTGGTTTGCTGTAATGGGTCGTGATGAGGACCAAACTACAAAGAGTGGTACAGATGTTAATTACAATGATTTTTCCTATGCCACCCATGGAAACAAAAATAGCAAGATAGAGAAGGCTAAATCCCAGTTTTTTTTGACTGCTATTCAGCAAAGCCTAGGAGACTTT…		-1.11548
100	ENST00000595310.1	ENSG00000269514	lncRNA	3645	CCTCGGAAATATGGCGACAGCTTCAGCTTTCAGTGTGAGGGAGCCGAGGGCCCAGCCAAACCCTGCGGGAGGCAATTCCTGGGTACCCTTCCCATATTTTCGGTCTTTGGGCTGCGCCGTGGTAACCTCAGAGCCTGGTTGCGTGCTCACCAGCGACAAGTGTCTTTCATTGGGACATGAAAGGGGACTGGGAAGTGCCGTGCAGTTTCAGGGTGGTTTCTGGTTAATTACATTTTCATGGGTTTTCGCAGAGTCTGGGGGCAATTTGTGTCCTCCAGAGACCAGGGACCAGGGCCGAAGCTACGGCAGGGGAGACGCGGCCAGGGCCGTGGCTTCTAGTGCGAGCTCGGTTCGCGTCCGTTCCCGTCTGGCGCCCGGGCCTCCGGGAGCCCAGGGCCT…		-0.231326	-2.66985				-3.53605						-1.10692	-0.47155
101	ENST00000654466.1	ENSG00000177738	lncRNA	3643	CCTCGGCCTCCCAAAGTGCTGGGATTACAGGCGTGAGCCACCGCGCCCGGCCGGTACTCCGAAGCCCTCAGATCGGCGACCTGGGCGCTGTAGGCACCGAGAAAATACAGGCACCGAGCCAGAAGCAGTGCCGCAACCAAGAGACCTCGGCTTGGCGAAATGGCGGCGTCTGGAGCCTGCGAGTGACGCCAGCTGGTGGGGCTGTCAAGGAGAACATTCGTTACGGCGCAACCAACGGTACTGTCACCAAGAAACCGTCGTCTCTGAGAAAAAAAGAGACGTTCGGCCGCCGAGAAACTCCGTACAAGTGCTGTGACAGAAAAACCGCCGGCTCCGCGCAGCGGCAAAAGAGCCAACGGGAACGCCGGGTGCTGCGACCATGACCCCGGCACTGGAGGA…	1.03291	2.67807		0.584962		0.424235	1.30205	0.384341			3.20511	0.65495	0.916413		0.0638722
102	ENST00000581862.6	ENSG00000263711	lncRNA	3634	GAGTAGCTGGAACTACAGGCGCCCGCCATGATGCCCGGCTCATTTTCTGTGTTTTCAGTAGAGACGGGGTTTCACTGTGTTAGCCAGGAAAGTCTTGATCTCCTGACCTCGTGATCCTGACCTCGGCCTCCCAAAGTGCTGGGATTACAGGCGCGAGCCACCGCGCCCGACAGCAGTTATGAAGTTCTAAAAGCAAGTCTTAATCAGGAAGTGTCCTTGATCACCAACGGCTCGCCCAGGCATGCTGGCTCTCTTCCACTTCCACCTTCCACCATGGGATGACGCAGTAAGAAGGCCATCAGTAGATGCCAGTCCCTCAACCTTGAACTTTCCAGACGCAGAACTTTATGCCTCCATTTTCCTCTGCTGCATGGCCCCAGGAGAGATTTTAATTAGCTT…	0.534353				-0.34862			-0.974955					0.0606628	-0.53883
103	ENST00000515403.5	ENSG00000248596	lncRNA	3632	GCTAGACTGCTCACCAAAATGGGAGGCAGCCTCTGCTGCTGTGGTGAAGGTGAAGGCTTCTTCTACCGCCAGAATTGGCGGTTTCTCTCGCTGGATTCTTGGGACCTGATCCAGGCAGCACACTCGACACACTCAGCGATTCAGCTCTACAGTATGCACTCTGGGATCTCCCATTTGCTAAGGAAGGATCTTAGCTTTGAGAAAGTGGCAAGAGATCCCCTCTTGAGGAGACTCCGCAGGAACACCAGAGATGATAGTGACACACAACAACTGAAGGCAGAGGTACAGGCTGAGGAGAAAGGTGTCAAGCCTGTGGCAGCAGAGCTTCCTGGGGAGTCCTCAGAGCAAGTCATTGCCATTGTCGAAGTGTCTTCTAGGCTTTATTTTGGGGCCATTACC…	-1.72792	-0.642448					-3.83954					-3.66231		-2.3285
104	ENST00000605386.1	ENSG00000271614	lncRNA	3632	AGCGGCACACAGGGCGCGCCGCGCTCGCTCGGCACGGGCAGCTCAGCCGGCCTCACGCCGCCGTCCGCAACAGCAGCCGCGGGCGGGGTGCAGCCACCTCCGTGAGCGCCGCAGCCCGCCCCACTCGGGGCGGGGCCCGCGGGCACCGGAGAGCGGACGGCCGAGCACGAGGGGGCTGCGCGCAGCTCCGGGCAGGGACCCCGTCTGCACCGGGTGGCCTGCAAGATTGCCGGGGTAGGCAGGGGGAGGAGAACGCTCACCCGTTCCGGTCTGGCGCTCCCTTTTCTCCACACCCACACGCCTCCCGCTCCACGCTGGCGGCGCAGCTGCTCCCGCTGCCACAGCCGCCACCGCCGCCGAAGCTCGCGCCGCCGCCGCTGCCGCCTTGGCTGAGCGCGG…	0.113009	-1.05063		-0.146841	0.706953	-0.616671	-0.751321	-1.8519		-1.54543	-0.362204	-0.293196	-1.80192	-1.20645	-0.81073
105	ENST00000670058.1	ENSG00000268362	lncRNA	3625	CTCCACCTCGGGAGCCCCTGGGGACTCTGTGACGGCCTCTGTTGCCCTGTGATCTGCAGGTCCGGAGAGACGCACAGCTAAGATGTCAGGACATCCTGGAAGCTGGGAAAGGGTCTTGCCATCTCTAAGCTGGACCTGGTGACCTTTTTGGAGGGAAAGAAAGAGCCCTGGACTGTGAAGAGTGAGGAGACCATAGCTGCACAGCCAGTCCAGATGTATAATCTCATCCCTGAACATTTCTGATGGTGTGATTATGACATGTGACTTTATCTGGCAACAGAGTGAGTTGTTGCTCCCGCCTGAGCCCAGCCCCCAGAAAGGATTGTGACATATCGTTGGACCCAGAATTGAGGTGCAGTTTTGACACACTTCTGTCTAGCAGCTGAGTATTGTGATCTT…	-0.491303	-0.845966		-2.06974	-0.761743	-2.30357	-2.55358		-0.834222	-1.22894	-1.45775	-2.12553	-1.91271	-1.75373
106	ENST00000602396.1	ENSG00000269945	lncRNA	3625	TCTCACATTCCATGAAACATTCCATGTTTCCCAGGCACAAGGTAACTGCCTCTTTCACCCATTTTTTTCCCTCTCTTTCTGTTTTTGGTTTGTTTTTTGTTGTTGTTGTTGTTTGGTTTTTTTTGAGACAAGATCTCACTCTGTCACCCAGGCTGGAGTGCAATAGTGCAATCTCAGCTCACTGCAGCCTCAGCCTCCGGGGGTCAATCGATTCTCCCACCTCAGCCTCCCAAGTAGCCGGGACAACAGGCATGCACAACCATGCCCAGCTAATTTTGTTATCGGAAAGGGGTCCCAATCCAGACCCCAAGAGAGGGTTCCTGGATCTCATACAAGAAAGAATTCAAGGCAAATCCATAGAGGAAAGTGAAAGCCAGTTTACTAAGGGAGTAAAAGAAT…		1.0
107	ENST00000425493.1	ENSG00000229311	lncRNA	3614	TTATCTTCCGTATAAGCTTTGGAAGCAGTTTAGTGACAATGGTACTCTTGTCTTTTTCTTGATTTTAAAAGGAGTGATTTCGATATTTTTAATCACAAAACATGATAGGTGCTGTAGGTTATTTGTTGACTCCTTTTATCAGGTTAAGGAAATTACCCTTTATTCATAGGTGGAAATATCATGAATTATTTAATTTTTGTAAAATAATTTTATAGGCCTTTTGAGACAATCATATAACTTTTGTCTTTAATTCATTGATAAGGAGATGATTTCAGTAGATTTTCTAACATTGAACTAAATTTGTATTACTAACCGAGCTTGTTCATGGTTTTTATACTTTGCTAGGTATACTTCCTAGTATTTTGTTTACAATATTTGTCTCTGTGTGCATGGATGAGG…					-3.04669
108	ENST00000623569.1	ENSG00000280213	lncRNA	3602	ACAAAACAAAACAAAACAAAAGAAATACACACAGGCAGCCGGGTGCAGTGGCTCACGCCTGTAATCCCAGCACTTTCAGAGGCTGAGCGGGCAGATCATCTGAGGTCAGGAGTTCAAGACCAGCCTGGCCAACATGGTGAAACCCCGTCTCTACTAAAAATACAAAAAATTAGCTGGGCGTGGTGGCGGGCGCCTGTAGTCCCAGCTACTCGGGAGGCTGAGGCAGGAGAACTGCTTGAACCCGGGAGGCGGAGGTTGCAGTGAGCCGAGATGGTGCCATTGCACTCCAGCCCAGGACTCTATCTCCAAAAAAAAAAGAAAGGAAGAAAAATAAGCACAGGCATGTGTGGAGACCTGGAGGCAGGGCTGCCCCTCACGAACCATCCACAATGCCAAGGA…			-2.43296		-1.67243		-2.80735					-3.85798
109	ENST00000606221.1	ENSG00000272046	lncRNA	3599	AGGTCAGGACAGGCACACCTGCTTTCCCGCCCAAACTTCGCATTTTCCAAGACCACCCTGGCTCTCCATGCCCCCATTCTGGGCCTATAAAAACCCAAGACCCTTGCAGGCAGATACACAAGTGGCTGGACGTCCTAATGAACAACACATCAGGGGAAGAAGACACAAGCGCTGGTCATCCATAGGAGCACCCCAGCAGAAGGACACGCTGACAGGCACCCGGAAGCCAGTAGGCCGTGGACCAGCGGGAGGAGGCGGAGGTTGGCCTGGGCAGTCAGGGGAGAGCCGGGGCTGCCGAGCACCCCAACTCCAGGGGAAAACCATCTCCCTTCTGGCTGCCCCATGGGCGGAGAGCTACTTCCACTCAATAAAACTTTGCACTCATTCTCCAAGCCTATG…	-0.263034				-1.83245								-2.0
110	ENST00000590024.1	ENSG00000267784	lncRNA	3590	CGTTGTTAGAAACCACACAGGTGTATTCCCCACTCTGAGATATGTCAATATTAAATAATTCCAGTTCTGCCACAGTGTCTTCAAAATAGATGTTGCACCGGTCTCCTTTCACTAGTTCTCTGGCACCTCTGAACCAGTTGACTTTGAATGGAGGGGTTCCTCTAATAACGCTTGTGAAGGTTACATTTTTGCCTGGTAGTACTTCCAAAGGTTCAGGTTCTTTCACAAAAGAGGGTGGTTCTATATAGACATGGAGAACAATTAAAAGATCCTGTAAGCTTCAGATGGAGTTGCAATTTTGAATAAAACATTAGAGCACTTTCAAATGTTTGTCAACATAGATGTGCACCTGAAGAGGAATTTGTAAGAAATTCCTTACAAGTTTGACTGTCTACTGAC…		-2.58496
111	ENST00000662806.1	ENSG00000230658	lncRNA	3578	CACAGTGGCGCGCCGTTCCGAGCAATGAGACTGCAGGCACAGGTGCGGCCGGATTCCCTGTCGCTGTCCCGCGCTGAGTGAATTTTGCCTCGGAGCTGGTCCGAGGTCGCGCCTGCTCTTTTGTGTGCCCAAGGCAGATTTCCAGAAGTAGAAATCTGTCTTCTAACTCTAAGGCCTTGGGAGATGAAGGATCCGTGATTCAAAGGCAGAAATAGATGGAGTCTTGCTGTGTTCTCCAGGATTGAGTACAGTGGCTTATTCACAGATGTGATCATACTACACTACAGCCTCAAACTCCCGGGGTCAAGCAGTCCTCCTGCTTCAGCCTCCTGAGGAGCTGGGACTACAGGCCCACATCACCATGCCCACTAGATTCACAGTCATTTTGCTTGTGGAAGG…	0.530515	2.68072		0.123382		-0.270089	-1.96347	-2.11894	0.710493	-2.34122		0.59368	-1.24393
112	ENST00000451257.5	ENSG00000215498	lncRNA	3566	AGCAGTTGGACCTCACAGTGTGGATTGTGCCTTCACCCTGGAATGTTTATGCCCTATCGCCATGGTGATGGGATTAGGGATCTCCTGCCCTTGGTCCTAAGTGCCACTATCTGTGCTGAGTTTTTCAAAGGTCAGAGCAGATTGAACCATTGTGGTTTCATTTTCCCTGATTTTGATTTTTCTTATGGGGAACCTGTGTGGCTGCATTCAAGGTGACTCGAAGAAGCCTTCCAAAAAGCATGTGAAAAGGAAGCCCTACTCTACTACCAAGGTGACTTCAGGGAGCACATTCAATGAGAATACAAGAAGATATGCTGTGCACACCAACCAGTGTAGGAGACCTCATGGCTCCCGGGTAAAGAAGAAGAGGTACCCACAAGAAGATGACTTCCATCATAC…		-1.0
113	ENST00000379317.1	ENSG00000205231	lncRNA	3532	AGCCAGGCGGAACCCTGGGCCGCGGAGCGCGACAGCTCCCCTCTGTGCCTGCAGAGCCCGGCGCCCACAGCTGGCCCCTCTCTCGGAGCAGCGGGGCATGGCCATGTGTGGATCCTGCCCCTGCCCCATGAGGCCGACTGACTTCCTTGGGTATGGGGCACCCGTCCCAGGGAGGCCTTGGCCTTGGAGAGCCTCTCCAGCTGTACAGCGTCAGCCTCTCTCCAGCTGCACAGCGTCAGCCTCTCTCCACCTGCACAGTGTCAGCCTCTCTCCACCTGCACAGCGGCTGGGAGCAGCAGCCTCTCCACCTGCACAGCGTCAGCCTCTCTCCACCTGCACAGCGTCAGCCTCTCTCCACCTGCACAGCGGCTGGGAGCAGCAGCCTCTCCACCGGCACAG…							0.0
114	ENST00000431979.1	ENSG00000224559	lncRNA	3516	GCCAAGCTGGCTCAAAGAGCAACCAGCCACCTCTGCAAGGGTGTGCCAGGAGCAGGTGGAGCAGCCACCAACCTCACCCACTCAAAGAAGCAGGGATGGCCAGGTTCCAACAGCCTGAGTGGCTGCCACCTGATGGCTGATGGAGCAGAGGCGTGAGGAAAAGCTGATGGCACTGCTTTGTAGTGCTGTTCTTTGTCTCTCTTCATCTTTTTCAGTTAAAGTCTGTTTTATCAGAGACTAGGATTGCAAACCCTGCTTTTTTTTGCTTTCCATTTGCTTGGTAAATATTCCTCCATCCCTTTATTTTAAACCTATGTGTGTCTTTGCGCATGAGATGGGTCTCCTGAATACAGGACACCATTGGGTCTTTACTCTTTATCCAACTTGCCAGTCTGTGTC…					-6.1964		-6.59991						-4.52356
115	ENST00000513358.3	ENSG00000250899	lncRNA	3514	ACTTAGATATGCAGCTGAAGGGGTTCCTGGGTTTATTTCTCCTGAGAACTGGCATGGGCTCTGAGTTTTGCCATTCCTGGCTTCGGTCCTAGCATTCTAAGCTGCCTGACCTTGGGCATTTGTCAACCTGTCTGAACCTTAGTATCCTTTCCTCTCTGTAGAGTGGGAAGAGATGGAGTCTGTGAAGCGCCTGGTGCAAGCTGTACTAATACACCTAACAATGAGCTCCTCCCTCCCTGCCTCCTTGCCTCCCTGCCTCCCTCCCTCCCATGGGGAGGCCAGAATCTGGCTGCTTGCTGCCACCTAGTGGCTCTTTGGGGTCATCTTCCCTCATAGGAACCACAGATCCAGTAGCCTAGAGCAGAAAGGGAAGGAAGATTCAACCTAGGGGTGTTTATG…	-0.442974	0.174214	-0.109163	-1.01687	0.337538	0.407708	-0.38529	0.520971	-0.169925	1.26793	1.32316	-0.297434			-0.768492
116	ENST00000663232.1	ENSG00000224032	lncRNA	3511	TGTCGGGTCCCAAAATACGTGGTCTAAAGTCCTTTGGGCTCCTGCCGCTGCCAGCACTGATCATATGCTCTTGACCCTGGTCGGGTGGGGGGATGTCTGGATACCTCCTCTGTGGAAAGAACTGGCCACACATCCGCAGAGGTGACTCGGGCTGAGAACCCAGGCTCCTCCTCCCTTTGGTGACACGCCCCTCGGTCCCTCACTGGCACTTCTCCCTCCGGCCACACGGCGGCGTCTCGCCATAGCGCAGCGGCCGATGGTACAGCCCGCTCCCCCCTCGCGCTCTCGGACAGTGGGTCCTTCCACTTGTAGAAAAGCATTGTGGGACGGAAGCCTGTCCTTTCTTCCTTTTGGTGCGAGCTTGCTGTGGTTTTTGCTCTGGGTCCTCTGGGATGGCGC…	0.210842	0.966018		1.27325	1.34636	1.5167	1.78007	-0.0105509	0.511429	0.743175	0.372087		2.36423	1.98106	1.49014
117	ENST00000579781.1	ENSG00000266256	lncRNA	3510	AAGTACATTTTCTGCTATGATGCTGCAAACAGGCACCAGGATGAGTCAGACCCATTTAAGATTGTTGAGCCTCACAGGTTTAGCGATTTAATTACGTGTTTTGTGGGATTTGCAAGCTGCGTGCAATCTCCCCGCGTGCCTCAGGTCCACAAGTGGCAGTGGCCCTTGTCTCTCTCTGGTTTTGTTTGGTGGTACATCAGGCCAGTCTCTGGAAGCCCGGAATTGAGGATGCAAGCATGTTCATGCGCGTGGTGTAGGATCGACGGGGAAGGAAATCGCTGGAGACCTTCCGCTCCCTCCTCCACCTGGGGCTGGGCCGTGAAAACAATAACAGAGTACACCAGTCATCATAAGAAGAAAAATTCACATTTAAAGTTTGGAAAGCAACAGGACAAAGGT…		-1.0					0.405256				1.8501
118	ENST00000428857.2	ENSG00000224043	lncRNA	3510	ATGCGCGGGGCCCGCTCTACCGACTCGCCCTAGTCTTTTGCTTTCTTTTTCTGCCCTCGGCCTCGCTCTTGCGCACGGGACCACAATGCTCCGCGCCGCTTGTCATTGGGAGGCGCCGAAGGTGGAGAGGTCGGCTCGGAAGGAAAAGATCACTCACTCTTGGGGGCATCCAGCAGCCATGTTGTGAGGACACTCAAGCAGCTGTGAAGAGGTGCACCTGGAGAGGAACTGAGGCCTCCCACCAAAACCAAGCACTGACATGCCACTCATGGCAATCACAGGAATATATAAAACATGAGCAGAAAGAGGCCTTTGGAGAAATCTGGACCAGCATTCTCATTTTACGGATGAGGGACCACGGCCCATGGAGGTTTCCATAGATGATTGGAAAAACCCAAG…	1.42344	-0.89775	0.836501	1.01253		0.842261	1.15594		1.12489			0.597241	-0.0975165	0.797183
119	ENST00000414876.5	ENSG00000238062	lncRNA	3508	GTCTTCTCTGCAGACACCAGCCTGGTGTCCTCCTTCATCCCAGGCTGCCAGGCTAGGCAGGGGACAGCGGCTGCCCTGGTCCTCACAGCCCTGGCTACGGGGCTGGTGACAGCCAGATCCTCATGCTTCTGCGACCTGAGCGCTGCCTTCAGACACCTCTCTGCTGGCGTGTTCCTGGGTCCATGATGGAAGAAGGAAAAGTATTTTTAAAAGACAATCTGAAGCTCATACTGTGACTGCAACATAAAATGTGTTCACCTGAGGAGACTGCTTTCATCGCCAGTGTGTCACAGATGGTGGAAACCTCAGAAGGCCACAGTCCAGAGTAGGGGCTTAATGCAAGCTGCTGGAACTGAATAAAGCTGACTTCTCTGAGCTGGATGGCACCCTGGACATCAA…	1.152	0.612977			0.685891								1.50404
120	ENST00000499481.2	ENSG00000245651	lncRNA	3507	GGGCGCAGGAGGCCCACTCCCCCGACTGGGTCGGCTGCTACCCTCAGGCCAGGGTGTGCGGTGGAGAAACTGAGGCTCTCCTCCAGCTGCTCTGGGAGAAAGGAAAGCCGGGGACCCCACACACTGGCGTCTGTGTCCCAGAACACCCAGCAGGGGGGAGAGCAATTTAAGAAATAATCTGGTTGGCAAAGGGCGTCATGAAAATCAGCCATTTCTAGAGCTGAGGGGCGGTGGTGTTTAGCCCAGAGGACCTAGCTAGCTTTCAGGGAAAAAACGGATGTGGCCTTTCAGGCAGAGCCCAGAAAAAAAGACCTGTGATTAGGAGACCCTAAGAACCAGCAAAGAACTTCTAAATATTGGAGGGGAGGTGGTGTAGCTGCAAAGAGCCCACACCCACGC…		-3.32193
121	ENST00000651995.1	ENSG00000180769	lncRNA	3497	GCCCGAGGGATGGAGGCCGCGCTCGGCTGCGCTCAGGTCCGGGTGGCTCCGGGAGCTGAGACCCCGCAGGATGCAGCGGGGGGGGGCCAGGGCCTGATCCCCTACCCCTGCGAGCCAGGGCCGCCTACGCCCCCACTGCTTCCCACAGGCTACTAGACGCAACAATAGAATTACCATATTGTTTTTCCTGGTTTGAAAGGACCAGATGGAAAGAAACTGGGCAAGCCAATGAAAGTCTCTGGGGATCATGGGAATTGAGTGTCTATGAAAACCATATTCCAGACAAGAATATAGTCTAAGGTTTATGGGACTCCCCAGTACTCTCCATGTAGAGTCTAATGTAGAATCCAGGAGTGCACAGAAAAGTCACTGGATGCTGGAGTGCAATGGTGCAATCTT…		-0.647698				0.291231	0.542855	4.20387	-0.0641303			0.618129
122	ENST00000647895.1	ENSG00000224934	lncRNA	3490	GGCTGAGGGGAGGAGCCGAGCGAGCGGCGGGTGTCCCTGAGAGGCCACCTTTCGACCTTCGAGGGCCAGGAGGATACGGGGAGGTGGCCGGAGGGAGTTCCCGAACACAGGTCTTCCTGTTCCCGCCGAGCAGGTGTTGGCGGTGCCAGGCCCGGCCTGGCGGGCCCGGGCTGGCAGCCAAATACCCAGCGTCTGTGCTCGGGACGGGAGTGTTCGTCCAGGACGTGCAGCTCCGGAGCCTGCGCGGGCGACCTTGACCACCTTTGTCGGCTGTTTCCCCCTGAGGGAAGTATACCTGTCCTGCCAGCCTTGGTCTCTGGCAGGGAAGGTCCTTCCAACAGAGAGGGGTGCGCACGAATTCCTTTTTGCCGCTCTTCTATTAATAGTTTGAGATTTTCC…		0.445411	-3.92979			-2.20163	-4.18587	-2.49289		-3.86716	-0.307761	-3.48543	-0.917538
123	ENST00000619017.1	ENSG00000273729	lncRNA	3487	GCAGACTTGGGCTGGAAGCTCCCGGCCCGAGGGGAGGGGGCGAGGGTGCCCGGTGGTGGCCGCCGTTGCCTCTTGGCCCCCTCCCCGGAGTGGCTGGTGCGTGGAAGCTCGAAAGGGGCTGTCTCTTCCTCTCCCCGGGGACCCCCCTACGAGCTGCGTCCTCTCCCCGACGGGCCCCCTGGGGCGAGGGCCAGAGGGTTCAGTGCCACCCGGTGCCCGGGTCCAATCTTGCTGAAGCCGCTGCTTCCCCGGAGGACCGGGGGAGGGGGTGGCAGCCGAGAAAGGACCTTCTCCCCTCCGCAGCGTCGGCCGTTCTGCTGGCGGCGACTGGGTTTGCACCCCGGAGGGAGCCGCCGCGGCCACTGCTTCCAGGACGCACGAGAGCAGAGGAGAGGAGTG…	-2.15579	-2.10852	-3.35755	-2.66297		-2.85626	-3.61611		-2.41504		-3.74416	-4.02035	-2.0614	-1.59436	-4.1565
124	ENST00000397264.4	ENSG00000232807	lncRNA	3486	ATGGCTGCTGGGCAGCCAGGTCAACCGGACGGCAAGGCAGGGGTTGGCCGGGGAAGCACTGCGCCGCCCCTGCATGCCCTGCATCCTCGGGTCCTGGGAGGGCTGCTCAGTAACTGGAAGGAAAATGAAACTGAAAAAGAGCAAGGGTCCCGTAGGATTGAACACAGTTGGTGAAACTTGGGCCGTCTGCCTCAAGTCCCCGCTTGGCAAAACCACTCCCTCCTGGTGGACGCCCTCACCATGAAGAACATCCCCCACTTCCCTGACCAGATACATCCAGAGGGGAGGCAAGTGGAGACTGGCTGTCTGTAGGGAGTGGAGAAATGGCAGGTCCAGCTTGGGCTGGTGTCCTCTTCCTCAGAAAGTGCTGTGGGTGAACCCAGAGTCTCAGGGAGCAGA…				0.903785		-1.20291
125	ENST00000656167.1	ENSG00000250241	lncRNA	3484	GAGTGTGAGAGCGAGAACAGCCCCGCAGGTCCCGAGGCGCTGGCTGGGGACAATGCCGCGGAAAGTTCCCAGTCCCCAGCCGCAGATCTGCAGAATTGAAATGAAATGTTTTGAGCTCTTCAAGCTGACTCGTCAGAATCCTGGAGCCTTTTAAAAAATGACGAATTGGAAGGAAAAATTACTTTATCAATAACCAGGCTCCACCAGGATTGACCTAGATGGTTGTTCCTGGCACTTGTCATTCTCAGCAAGCACAGCTCAGAGAACAAATACAAAAGACCCAAAGTGCATTGCATCTTTTATGGAAGTGCCCAATGTGGAAATCATAGATTTCAAGGAAGGAACAAGAAAATTGATGAAACAAGTTCAAAAGAAAGGTACCTGTGCCTCATCATTCCT…		-0.956931				-2.70171	-1.86201
126	ENST00000399869.1	ENSG00000215246	lncRNA	3482	GTGCTGACCGTGGTGGCTGAGAGGCTACAGGAGGCACTGAGGGGTGCTGGGGGCTTGATGCCACCAAGGACCCCAGACCAAGTCATCTTTTTTTTCTCGCTCAGCTTTGAAGGGAAGTTAAAGACAAAGAGGAAGAGGCTGTATTTCATTCTCCCAGATGGCTCCTGCCAGCCTCCAGAGAAAAGGCAGCTTTCTTCTTTAGAAAATTGGCAGGACAAAAGAAGGAAGTCGACTTGGAAAGTCCAGCGACAGACCTCGTGCCCCTGCTCTGGGAGGCCGCAGGTCAATGGCTCCCCCTGGCTTCAGGGGACACAGCTCAAGCCTGGAAGGAGCCCATGGCCAGCCTGAAAGCCTTGCTCACACCCAGCATCCGCAGCTGGGGCAAGAGCGGCTACTCCC…		1.45943	1.41504							1.83079			2.11548
127	ENST00000565095.1	ENSG00000261167	lncRNA	3473	ATGGAAATACTGAACCTTGGATAATTCTCTAAGTCTTATAGAGGCCAACAGATTAAGGAATACTTTCAAGAGTATCCCTTACACTACTTAGACTACTGGTCATCCTTCCTCTCCAAGACCTTTTTCCTACCTGCTAGGGTAGCCGAAGCTGAAATGCAAATGTTAATTAGTCCTATTTCCACAGTGGCCCCTGGCATGGGTAAATTGGATGATGCCAGCTGTCACAAACATTAAGTTGTAAATGAAAATATTTCTTACAGCAAGTATAAGGATATACTTTACAAGAATATTAAGCATTTCAGAATCAGTAGTGCTTTTGAGTCAGTAGTGCTTTTGCAGTCTAATGGTGAGGTACAAATCTGCTTTTCAACTTTCCTCAAGGGGTAGAATATAAGGATG…		0.669176			0.258312	-0.756074	-1.84503	-0.352789	0.451563		0.227925	1.03317	-1.56268
128	ENST00000567832.1	ENSG00000260855	lncRNA	3472	GGTAGGGTTTTGCCGATGCTTCCCCTAACCTGTGGAGGCAAGTACCCCTGAGAACTAGGGATGCCCTGGGGCAGAGTCCTGGAGACAAGTGTTGGAGGAGATGGTACCGCACTGGCTGAAAATGGGAACGGCAGAGAGCAGGTAGTGTGACGTGATGGAGGAGATGGTACCGCACTCACTGAAAATGGGAACAGCAGAGAGCAGGTAGTGTGACGTGATGGAGGAGATGGTACCGCACTCACTGAAAATGGGAACAGCAGAGAGTGGCACTGGGATTCAGTTTCTATTTCCCTGAGTATTAGTGAAATGCCTGTTCAAATCCTTTGCCGATTTTTTTCGAATGTGCTTTCCAACATATTATCTTTTTTTAAATCTTAAAAGTAATAGTTTATTCTGAAT…		0.796467		-5.01495		-4.6105	-4.47897	-2.8336			-1.1375		-2.48829
129	ENST00000545709.1	ENSG00000250280	lncRNA	3457	GGTTTTTGGGGATAGTTAAGCCCAGGCCTTAAGACAGTTTGATATTCAGTTTTGTTATTTAGGTCTGGGTTAGGGATACCGCCAGAGAGCATCCAAACATTTCTGTGGTTGGGAAGGCTAGTTATCTGTGAGCATTCCAGATGAAATAGCCTATAATGGGTTATCACCTTTTGATCTTACCTCAGAGAAGATTGAATTGGATCTACCTATCTGATTTAGCAGAATTAAACTGGATTTGGATGGAAGGGTAATCAGCTATTTAATTTGCCAGTTGTTAGTTAGCATTTCTTCTTGCTGTATCTCAAGGATTTACTTTGAATATTCTGTATTTTCTCTTTCCTGCCCATGATGGGTTTTCCTTTTAAAATGCTCAGCACAGGCTGGGTGTGGTGGCTCACT…						-6.18982
130	ENST00000567093.1	ENSG00000260417	lncRNA	3455	GATCCTCCTGTCTCAGCCTCCCAAGTAGCTGGGACCACCATGCCCAGCTAATTTTTGTATTTTTTGTAGAGACAGGGTTTCTCCATGTTGCCCAAGTTGGTCTCAAACTCCTGACCTCAAGTGATCCACCCACCTTGGCCTCCCAAACTGCTGGGATTACAGGCGTGAGCCACTCTGCCCGGCCTGTGCATATTTTCTTCACTGACGCTGTTTCCAAGTCACAGAGGCCTTCACACGTGTCTGGGAGGGTTTTGCCCGGGCACTTGCAGGGGTGGGGTGGGAGGAGCATTTCTACCCGTGGCCCCTTCTTCTGCTTAAACACACGGCAGATCCAGAAATTTCTCTCCAGCAGAATGCAGCCCCTCAAGGATGGGGGCCTTGGTTACATCGGTTTTTATG…		-3.39232					-7.00562						-5.54226	-4.01735
131	ENST00000520390.1	ENSG00000248538	lncRNA	3442	ATTCATTCCACAAACATTTCTAAGTGTCCATGGTGACCCAGACATCATGGGAACTTCAGGGTTCCAGAGCTGAGTAGAACACAACTCCCATCCTTAGGGATTCACCATCCAGTAGAGGAGAAAGACGTCGAGACAGAAGACAGAAGGGAAAGGAAAAGCTCAATGCTGTGCCTTCAACTTAGCTTCTCCATTTTTTGGAGAAGGGTTAATAGGGGAAGCAGAGAGAGAGAGATGAGAGACCAAAGTTTCTAGGGCCTTTATCTCCAGAGCAGAGGGTCTGAAACCTTAGTGAGCAAAAACTGATCCGGAAGACTTGTTGGAGGCATACCTTCCAGTTCAGCGAGCCATTTCAGCAGATTGGAGATCCCCTGCCTGCAGCACGTGCTGATCTCCAAGGGT…														2.54922
132	ENST00000613982.1	ENSG00000273523	lncRNA	3433	AGCCCAGGACGCTAGGCCTTTTCTGGGCCGCCCCCGCCGCCCCAGGCCGAAACTCCATCCCTTTCCCCCACCCTGCCGAGCTCCCGAAGCCCTGTGGCGGCTCCGGGCAAGAACTAAGGGCGGCCCCTGCAAGCGTACCTGCTCCGCCGGCTCCGCGGGGCCAACGAAGCGTCCCGGAAGGATCCGGGTTCCCGGGGCCGCTGCGCCTCCCTGCGGCCGGGGCGGAGCCGCGCAAGGAAACGCGGGCGGGGCGCGGGTCTGGAATGGCCTGGGGACCAGTCCACCTCGAGGCAGGGTCAGGCGCCAGGGAGTTTGGAGACCCGGCAGAGTCACCCCGCAACCGTCCCGTTGCCTTGGGTCGGGATTCCTTTGCTTTGCAGTCTACAGTAGCGCTCCCCG…		0.415038
133	ENST00000504861.2	ENSG00000248858	lncRNA	3421	ACATGCATTTCCCTGCTGCTATGTGAAATGTGCGTCTTCTCCTTCCGCCATGATTAAGTAAGCAAACATTTTCCTCTAATTCAGATTCTTTAAACAAAAGTTGCAAATGAATGTAGCCTTCATCTATTGTAAAATTAAAGATGGAGATGGTCAAGGGGTTACCGCCAGTCTGTTTCTTGCGCTGATAATTTTTCTAGACATTAAATCTCACCATTTGTTCCCAACAAAGAAAGAAAGACAGGACCACCAGACTCTACAGGGAAGCCAAGAGGAAGAAGGGAAGGAGCCCAGAAATGGAGAGAAGCTGGACTCTAGGGATGGATCTGGGGATGCTCCACAAAGTGCAGCTGTGGAGAATGCAGAAGAAGAGTTGGCTAGTGGGACATTCCCACTGAGGAG…	-2.32193	-1.0		-3.96083		-5.17991		-2.90689	-3.45943	-4.04439	-1.58996		-3.90689
134	ENST00000588701.2	ENSG00000266998	lncRNA	3420	AGTCGCCTGGAGGCCCGTTTGTACAGTGGAAAAGTAGAAAATGAGACTCTAAAAATCTCATCAGCCAAATACAAAACATTCTCCTTGCTGCTACGTGGCGGCCTCCACAGAGCCCTAAAACCTTGAAGCTCGGAGACCTATCTTGAAGGGGGAGCAAAGGCGGGATGCGGGAAGTTTGAGTCCATGGAAGACACTGATACCCTCTCCATTCCTGGGAACCCTGAGCCTGAAGGACCCGGCCTGAACAGCGGAAGGACTGAATCCCTGTGCAACTCATCGGTGATGGAACATAAAGCCATGGTGCCCTCGGTCCCCAAGACGGGAGGGATGGGGAAGGCCCTGGGTGAAGGGGACAGGCGGGGAAGGAAAAGGTGAAGAGAAAGGTGCTCCCCAGGGAGG…		-0.415038										-2.41504
135	ENST00000419499.2	ENSG00000235532	lncRNA	3396	GATAAAACAAAACTATTATCTAGAGAGGTAAGGCAGACTTGTGAACTGGACCCGTAGAAGTTAAGTGATGTCCCTGTTTGCAGTGTCAATGAGATTGAGGGCTTGGGCTTGAACCCAACCTTCTCCCTCCAAATAGCCTGCTCTTTCTGTTATGTCATGTTTCATATACAAGTTTGGGAGCCTCCAGCCCTGACTATCCCAACATATACAACATAATGTATATGTTGTCTTTGGAAATATCTTCTGTGAAGGCCAAGCATTTAATATTACAGGAAACCTTGAAGTGGATATGGAAGCTTGGCAGCCAGCTTGGATCTTCCTAAGAGCCTCTTTCCTTCATACCATCTTCAGATTGTTATTCCGTGACATCTTATCTACTTAAGCAGCTAACCCATGAGG…		4.0
136	ENST00000662741.1	ENSG00000257771	lncRNA	3394	ATTTTAGATTTGGGGGATATATGTGCAGGTTTGTTATAAGGCTATACTGCAGGATGCTGGGATTTGGGGTACAATCAAACCCATCACCCACATAGCATAGTGGGAAGGCTTTTCTAATCAGGATGGAAAACCCAGAGTCATACAGGAAAAGACTAATACATTCAACCACATAAAAAAATTTTAAACTTCTGTATGGAAAACCACCATAGAAATGTTTTTCCAATAACTGAGGAAAATATGATATGGGGATATTTCCTTAATTTGCAAAGAAACTCATACTAATTAATATGAAAAAACAATTATTTTAATTGCTAATACTTAATGATCATTTACTATATGCTAGACACTATTTTAAGTATATGGATTATTTCATTTAATTCTCACAGTAAGTAACCCTAT…			-3.78427
137	ENST00000511677.1	ENSG00000251637	lncRNA	3387	ACATAAGTCAGAAGTAGAAAAAGGGACACAAACTAAGAAGGGTGCTGAGCGCTCGTCACCTGGAGGGACTTGTGCCTCTCTCAGTGGTAGTAGAGGGGCTACTTCTTCCTGCCACGGTCATGATTGAGAGGCAACGGGTGGCGAGTCTACAGGGGACGTCGTCGAGCAGACATGGGATAACTTTAAGGGAGAAGACAGACAAGGGGAGGGGCTCCTGTGATGGGATCAGTCAGATGCCTGCCTGGCCGCTCCCCCTGAGGGGACTTGGGCTCCTCTTAACATTGGCAGGCTGGTATAAACTTCCGGCTCAGATCAAGCTATGCCTGATGCTGCCTTAAGCCTTATGAGGTCGCCACGGAACCGCAGGTGAGGGTCTACTTGAACTCCGTAGCTTTAGCC…													-0.250543
138	ENST00000660123.1	ENSG00000268686	lncRNA	3387	ACGGAGTTTGTCTGGTGGTGGAAGGAGGGGGTGGCTGCGCCCGCCATGCTGGGGCTCGTGTTTTTCTCTTCCGCTTCAGGCTTTGGTGAAATGGGCTGAGGAAGGGGGAATTGAACTGAGAGACTCCTTGTCCGTCCCCCATTTCTTTCTTTTTTTTTTTTTTTTGAGATGGAGTCTCGCTCTGTCGCCCAGGCTGGAGTGCAGTGGGACAATTTTAGCTCACTGCAACCTCCGCCTCCCGGGTTCAAGCAATTCTCCTGCCTCAGCCTCCCGAGTAGCTGGGATTACATGCGCCCGCCACCACACCTGGCTAATTTTTGTATTTTTAGTAGAGACGGGGTTTCACCACGTTGGCCAGGCCGGTACCGAACTCCCAACCTCAGGCGATCCACCCGCCTC…	0.485427	1.0				0.0				-2.49399		-1.0	-2.0
139	ENST00000664965.1	ENSG00000254319	lncRNA	3386	AGAGTCTGTTCCTTCTGATGTTCGGATGTGTTCGGAGTTTCTTCCTTCTGGTGGGTTCGTGGTCTCGCTGGCTCGGGAGTGAAGCTGCAGACGTTTGCGGGAACTTAGAGCACAAAGTGCACAGCCATCATAGAATCTGGAGACAGAGGAGAATCCAGAGTCACAGCCCAGATCTGCTTCCATGGGACCGTTAACTGGTTGGGTCACTTGAATGGCAACTCTGATGAACCAGGAAGACTGGGTATAGATGTGGATGAGTGACAAACTCTTGAAAGTGGCCGTTATGGGGCTTGCACACGTTTCTGGGCTTTACCAGAGAAACACCACAGTACATTTTCATGGTGAAGATCTGAGAACGATTCTCTGCTGCCTCTGGCAAGGGCCAGAGAGAGAAATGAG…													1.00669	0.555847
140	ENST00000577087.2	ENSG00000262681	lncRNA	3370	AATGCTGTCAGGAGCAACATGCCACCCTTCAGTCCTGCATCTTCTGTGGTCTCAGATACTGCACACAACAGACGGATCAGCAGCTCACTCTCAGGAACAGGGCTGCCAATCCCCTAGAATATACAAGCAAGTCCGGGCGATGCTGGACCCTTTCCCTTCTCAGCTGATCACTTGTTTCCAAGGCCCTTATTTCCTGGGGCACATGGCCTATGACATTCTCCCGATGCCAGTTGCCGTGTCAGCCACGTTCTCTGATGGAAACAGTAGAAACGAACTGGGATCATGTCAGCAGATGGAAGAAGGGAGGAAGGGGGAGAGGAGATCATTATTGCCAGGTGATACAGAAGAGGGCTGAGCCGCCAGCCTTGAGAAGGGAGACTCTGGACTCTCAGGGTGATT…	-1.73697	0.0
141	ENST00000409819.2	ENSG00000222035	lncRNA	3370	ATCTGAAGACTTGACTGGGGCTGGAGAACCTCCTCTCAAGGCAACTCCCACACAAGCCTAGGAAGTTCATTCTGGCTGTTGGCAAGGGGCTTCTGTTCCTTGCCATGTGGACTGCTTGCCATAGGCTGCTTGAGTGGCCTCATCACAGACATGGTGGTTGGCTTTCCCCAGAGTGAGTAATCCGAGAGAGAGAGCAAGGAGGAAGCCTTGGTGCCTTTTATGACCCCAGTCTCAGAAGTCACATACCATCAATTCTGCCATAGTCTATCTTTATTTAGAAGTGAGCCATCATATCCCACTCACACTCAAGGGGAGAAGAGTTAGTTTCTCCCTTTTGAAGGGGGAAGTGTCAAAGAATTTGTGGATGTATTTTAAAACCACCACACCAAGAAAGAGTTG…		0.0
142	ENST00000382378.6	ENSG00000205930	lncRNA	3352	GCACTTACGCGGAGCGGTAATGTGAGGAAGCCTCCCGCCAAACAGATGAGGGAGGAGGAGGAGGGGAGAGGCCAGAGAGAGAAGCGGCTTTCGGGAAGGAAAGTGTGATCTAGTAGGTGGAATAGTCCTCTCCAAACTTTGACCTGAGGTGTGACTATTGAATGACCCTCTATTTGGATTTGGATTACACAAAGTTTAACGTTTTTTGGAAAAATCCTACCTAGGTAATGTGTAGTTCTCAATGCATCATGTCAGGCAGCTTATGATGCCAATTTGTCCCATGGCCTTAAATTCCACAACCTCATCATCTACCACCTTTGGTGCTTTCAGAATCATGACTCTCAATGTTGAAGAATGGGCTACTGCATGGAAGGTGCTGATCCTTTTAGAGGCAGCCGT…		1.1375							1.98185			-0.343954		-0.376563
143	ENST00000549354.6	ENSG00000205396	lncRNA	3340	AGTTGGGGCCTGGTCAACAGGGGTCCAGGAGCTGAGGCCTGGTTGGTGGGCCGTCTAGCAGTTGAGGCCTGGTCATCTGGGCCCGGCATTTGGGGCCTGATCGGCGGGGATCAGAGCAGTGAGGCCTAGTCAGTGAGGTGTGGATGTGGGGGCCTGGATGGACGTGGAGGAAGACGTGGCTACCCTACTTGCACAGGAGCAGGGGGCATCATTGCCCAGTGTGAGCAGTGAGACGTAGCTGCCACCCATCAGTGCCCTGGAAGTGAAGAGAAGACATCAGGAGATGAGGGACACAGAAAAATGGCTCCAGGTGCTTCTCGACTGCCAGCGACATAGGAGCGGCAAGGAGAGCAAGTAATGACGCCCTCCTCCCAGACTTGCCCCAAAGCCCCCCAGAGC…							-1.32193
144	ENST00000686642.1	ENSG00000174403	lncRNA	3337	GCAGAAGTGCCGAGTCCCGGCCGGGGGCAGCCTCGCCGCCGCTCAGCTCGGGAATCCCTGCCCCCCACCAGCACCTCAGTGGGGGATACTGCAAGTTCAAGGTTCACCTCCTGGGCTCACGGCCCCTTCCCCACATCCCAAGGCCGGCTCTGCAGAGTCATGGGGAGAAGCCGGAGCCCCAGCCACACTCGCCACACACGCCGACACCCACTCTGGTGTCCTCCGGCCAGCGACAGCGAGGGACAGAGGGACGCCCCCTGCACCTGCCCAGTGCAGAGGCTTCTTGAGTGATGCCAGGCCCTTCTCCCAGCCCTGTGGTTTAAGGCGTGAATGAATGAAGGAGCAAGCAGTAAGCCCCGACAGCAAGGCCACCACAGCCCTCGCCCCACAGGGACGCCT…	-2.37851	-2.19265
145	ENST00000612438.1	ENSG00000275226	lncRNA	3314	GTTAGTTTGGAAAGAATAGAAGAAGGAATAGATGTTCACCAAGACCAGTAGTTCTCAAACAGGTCGAGTTGTTTCCTTGATGAATCCCAATGTGTCTACCGAGATGTTCCAGTTGAAGATCTAGTAATTAAAGGTCTCTTTACACCAGAGCTAAGATCACGAATAAAGGAGCAGCTTTGGGTTTGCAGAGATTACACAGGAATGTATGTTTCTGGCAGGTCATTTGCCATCTTTGCAAGGAGTGTACATGGATGTCATCATTACAAAGGATGTGAGAGGAAAAATTTATTCAAGAAGCACTTATTAAAATTTCTTCCACTGTGCTGGATCCTTAATTTACATACTTGTTTGTAGATTCTGTTTCTCTTTAAGTATTTTTTAAAAATTCATATGGAATAT…												-1.0
146	ENST00000529314.2	ENSG00000255458	lncRNA	3296	GAGGACTGTGAAGCAATCGGGGCGAGGCCGGGTGTCTGTTCAACTCTCCCGCGTATCGTCTGTTTCTTCGGCGGCGGACAGTGTTCTGTAATGTGTCTCCCGTTGCCCGAGCTAAAGGCAGTCTCCACACCACTGTGCTCGAACAGCTCTATGAAGAGGCCTATGTGGAGAGGAGAAAAAGCCTCCACCAACAGCCAGCACCAACTTGCCAGCCATATGGCGTCTTGCTCTGTCACCCAGGCTGGGGTGCAGTGGTGTGATCTCAGCTCACTGCAACCTCTGCCTCCTGGGTTCAAGCAATTCTTCTGCCTCAGCCTCCCAAAGAGCTGTGATTACAGACGTGTGCCACAATACCCGGCTAAGTTTTGTATTTTTATTATTATTTTATTTATGTGTTTA…	0.033423	0.0138058		-1.35176			-1.49852					-2.82454
147	ENST00000564832.1	ENSG00000260838	lncRNA	3296	AAGGAAGAAATTCTTTGTCCACTTCTCCTACAATTATTTTTTAATTTTTTTTATAGAGATAGGATCTTGCTATGTTGCCCAGGCTGGTCTCGAACTCCTGGCCTCAAGCAATCCTCCTGCCTCAGCCTACCAAAGTGCTGGGATTACAGGTGTGAGCCACCACACCCAGCCCTTAAAATTATTAAGACTTCACATATACTATCTATTTGAGGAGTCTTTTACAGCCTCCTTGTTACCACACATTTGAGTATGCTTAGTCATTATGTGAATATTCAACAAACTGGTCCATCTTTCTGATTTAAATATTTGTACACCTAAGGATGTATTTCATAAAGTAATTCATAACCAGTTTGGTTCTAGATTTACTGTAATTGGCTATCTGCCAGAATAAACTATAAA…		0.321928									-0.799701
148	ENST00000610778.1	ENSG00000274422	lncRNA	3293	ATGAGATGAGATGAAATGAGATGCAATAATGAGATGAAATGCGATAACGAGATGAGATGAGATGAAATCATGAGATGAAATGATGAAATGAAATGATGGATGAAATGATGAGATGAAATGTAATGAGATGAAATGACAAATGAAATAATGAAATGAGATGAAATGAAATAATGAAATGATGAGATGAGAAGAAATGATGAGATGAAATGATGAAATGATGAGATGAGATAAAATGAGATGAAATGATGAGATGAAATGATGAGATGAAATGAAATGATGAGATGAGATGAAATATGAGATGAAATGACATAATGAAATGAAATGATGAAATGGAATAATGAAATGGAAATGATGAGATGAGATGCAATGAGTTGAAATGAGATGAAATGATGAAATGAT…		-2.80735					-6.40939					-3.0
149	ENST00000561599.2	ENSG00000260228	lncRNA	3291	ATGCCCCGCCCCTCACGCAGCGCGCCGTCAGTGGGGTGGAAAGTGAGACCAACTCAGAAATGGAGCAATAGAGGCAGGGAGTGGTCTTGGCCTCTCTTCCAGGCTGTAGTCAGTCGAAAGACGGCTCTGGGGTTTCTTTGGCCTGTCGGGACGAACTTACAGAACTTTTGCCCTTCAACAAGCCCCACTGTACCCTTGTAACTGCCCCCAAGCCAAGGAACATGACCCACCCCTACCCGCCCCGGGAGCCCCATGGCTCCTGTCCTGTTCTGTCATCTCCACCCTATGAAGGTGGCCAGCGTCTGGAGTTTAGCCCAATGGAGTCTTGCTGTGTTGCCTAGGCTGGAGTGCAGTGGCACCATGTCGACTCACTGCAACCTCCGCCTCCCCGGTTCAAGC…							2.00379
150	ENST00000316807.2	ENSG00000180458	lncRNA	3267	CACAGGCAGGCCGTACCTCGAAATCCCAGCGGGGACACCTGTCAGGGAGACGCACCCTCACACCGCCCATGCATGCCCGACGCATCTTTGGGATCCTTAGGGATCACGTGGTGCTTCCTTGAATCTCCGCTTGAGGTTTCTTCAGGCAGGTTCGGCCTTGCCCGACTCCTAGGATCGCAGGACCATGGCGACGATCCCGCGGAGAGGGGACGCACTGCCACAGACGCCTGGGGGCCAAGCCGCTGGGGCCAGTCCCCCGGCAACGGTGGCGGTTACTGTGACGCGAGTCCCCCCTCAGCGCTAGCGCCTGGTGATCGCGCCTGGGCTCTTCCTGCGTCTCCAAGCTCAGGGGCTCCTGCTTCTCAGCACTGCTGTCTGGAAAAGGCGGGAACGAGGACT…						1.0			-1.80735		-0.0801703
151	ENST00000607074.1	ENSG00000227508	lncRNA	3265	AGGGAAGAACCTGGCTGAGACGCACCTGCAACTGTTTGGAGCTGGTGACCTTGGGCCCAGCACACCCTCGCTGCTGGTGGACACAGCCCCTCACAAGCAGCTGCGAGGCCCTCGGGCAGTGGCATGGGCGCCGTCGCTTCCTGCTAACCCCACATCCTCATTTCCCACGCTTCTCCTTCCACCTTCCATGATCACTGGGACCTACTGCCTCAGGAACCGCCTCAGAGGGACAGAGGGAAGCAGACCACCCTTTTCTTCAGAGAGTTCATGGCCCAGGGAGGGAACGCTGGCTGGGGACGATCACAAAGCCTCTCTGGTGCCCGGCCAGCGACAGGGACCCTCGGGGCTGCGGGGGGAGAGGACGCCCCTGCCCTGGCCGCACAGGGTTGGGTTAGAGGT…													-1.67807
152	ENST00000512200.1	ENSG00000250508	lncRNA	3252	ATTAGGCACCCAGGGGCCCATGGTCACATTAGAAGTTAAAGGCAGCAGGATTCTGCTGTATCTGGATTCCAATTTCTCACTGATGGCTAAGCCACTAGATGGAGTTACAAAAGGGGAAGAAAAAGAACCCCTCCTCTGGGAAACAGCAGGAGAAGGAGCCCTGCCTGGTGAAAACTTGCTTATAGACTTCACAGAACCTCCCCGTGCCGGAGGTTATTGGTTCATGCTAGTGCTTGTTTGCACCTTTTCAGGGTGTTATGTCTTGGATCCACCACAGTCGGCTAACACTGGCAGCTCAGGACAAGTGAACCAGCCAGCAGGACCCAGATCATCCAACCTGGCTGATCCTTAGATGAGACCGAGTTGCTGCTGAGGACAACAGCCCTGCTCTAGTCACTC…		-1.04439				1.29546			1.0					1.70044
153	ENST00000621230.1	ENSG00000276791	lncRNA	3250	ATGCCCCGCGCCGCGTCCCTTCCCCCGGCGCAGCCCCGCCCCGTGCCGCCCCGCAGCCGCCGCCATTTTAAGTGATCTGGAAGCGGGCGGTATCGAGGGGCGTGCGGCCGCCATCCCGACGGCGGGCATGGCCTTTGGAGGCGGTGGCGCCGTCTTGGGACTGGCAGAGGGGAGGTCCCCGTGTTGGTGCGGTCCGGCGGGCTCCAAGCTCGGGCACACCGAGCTCGGGGCCGTCTTGTCGCGGCGTAGTCGTGGCCGCCATCTTGGGCAGGCTCCGCATTTGGGGTCTTCTGGCCGCCGTGCTGGGGACAGTCACCCCCGCTCCCTGACCCGGGCTGGATGCGAGGACTGTCGCCGCTCAGAGGGGCTTATGACCTGTGAAGAGCCCTGGGGGCTGCT…	-0.302029	-0.79518	-3.39041	-1.48779	-1.19086	-1.04439	-0.336363	-3.3505	-0.289507	-2.32193	-1.444	-2.14886	-1.55562	-0.922125	-1.10692
154	ENST00000457898.1	ENSG00000226029	lncRNA	3245	TGTGGTGGTGGTGCATGCTTGGAATCCTAACTACTTGCGAGGCTGAGGTGGGAGAATTGCTTGAGCCCAGGAGTTTGAGGCTGCAGTGAGCTATGATCACGGCCTCGCACTCCAGTCTAGGCAGCAGTGAGACCCTAGAGAATTCTCTAAAAGAATTAAAAATGAAAAAAAGCCACAACACTTCTTTTGCCTGAGGATTCTGTAAGAAGCAGTTTTTATTGTTATGGAAATAGCCACTCTGATTAAGAAACTGTAGAGAGGAGAAAGAAAATGAAAATTGAAGATTCTCTTGCCCATTGAATTAAGGGTAAGGAGATTGCATTAAAGGATCTTCGGGAGCAGTAACTTTTTTATGTCGATTTCACATAGCATTACTTCACATCGAGTCAGTTTTAAGTA…		-1.0		-2.23947		-1.56635	-2.87447		-1.73697		-1.32193	-1.52356
155	ENST00000561542.1	ENSG00000259994	lncRNA	3241	CTCTTTTTTCGCTTGCAATTTATTGAAGATAGGGGATTGTCTTAGGGAGTTCCTACAACATAGATTATGCTGATGATGTCAGCACATATGATTGTTCAACATTGTTCACATAAGCTGTTCAACATTACTTAATGACTTGAAAATATTTTTTATTAGTTGTAGAAAACTCAACAATTTTCAAATATTGCTTTGGCTACATTCACCTTCATTCCTCTGGGATTCCACTTAACATTTATTAGGTCTTTTTGCTTAATTCCCTATGTCTCTTCTATACTTTCCTGTATTTTCTACTCTTGTGTCTCCCTTCACTCCAAGAATTTACTTCTTTTTTGTTTGTTTGTTTGTTTGTTTTTGAGACAGGGTCTTGCTCTGTCGCCCAGGCTGGAGTGCAGTGGCATG…		0.839535	-0.485427		-0.606989	-0.174029	-1.0		-1.52725		0.561676	-0.125531	0.208587
156	ENST00000661790.1	ENSG00000226476	lncRNA	3239	GAGCTGAGGATCAGCAAGACAGATTATGCAGTGCGTCTTTGCAACAGAGAGGAGGTCTGCTCATCCCACATTTGGAGCACCCGTGGGTGGAGCAGGGAAGATTTCTGGGAAACAGTGTTTGAATTGAATCATGAAAATGAGTAGGAGTCTGCTACATGGGTAAGGGAGGGAAGAAAAGTCAGTAGAGAAGGTAGGCAGTGCTTGCAAAGGCCTGAGTCTGAGGTACTTCTTTATAGCACTGCAAGAATGGACTAATACGCTATGTGAAGACAAAGGGGATGTCTGCAAGCCAGGACGAGTGCGTCTACCAGAAACTGAGTTCTGCTGGACTTTGATCTAGGACATCCAGCCTCCAGAATGGAATGTGCCATATGTGGAGACCTGCATGGAAAGGAACTG…		-1.80735			1.0	-2.20945	-2.44746
157	ENST00000552885.2	ENSG00000257557	lncRNA	3234	TCCGCTTCTGCTTCGCGTCCGCCATCTTCATCCCCTCTCCTGCCGCCGGGTCTTCTTATCGCGAGGGGGGGAAGGGGGAGGCGGAGAGGGAAGAGAGGGGAGGCAGGGGGTGTGTGAATGTTTCTATGAGTGCGGGCCAGAGGAGGGCTGGGAACCCGGAGCCGACGCTCGAGACTTCCAGTATCCCACAGAGCACTGGGGCGGCGCACCCGGCCGAGCGGACCTCCCTTCCTACCACAGAAGCCCTCCCGCCCCCAGCACGGCCACCCGTCACCGGCGGCCAATCTAACGTAACTTCGCGAGATCCGGACTGGGAGGCGCCCTTCGACCAGTGCGCATGCGCCCTGGGCCTGTGCCCGCCCCAGGAAGAGCGCTCCCGCGAACTGCGGCGGTGGTGGC…	1.69661	0.186413	-2.58496	-0.251539		-0.462972	-0.753517		-0.556393	-1.27208	-0.358454	-0.697437	-0.400538	-0.507795
158	ENST00000641950.2	ENSG00000233718	lncRNA	3218	AGGCTGAGCCCCTGTTCCCGGGAATGGCAGGGGCGCCCGCGCGAGGAGGGTCGCCGGGAGAGCCGCCTCTCCTCCAAGCTGGAGCAGCCGTGACCCAGATTGCGACCGCGGCGGCCTCGCCCTGCCTAATCCCCCCCTCTTCTTCCTCCAGGGGCACCCTTTGGAGAAGAACCCCAGCCTGGGGTGGGGACGCACCGGCTCTCCGACAGCTCAAACACAGACAGATCTTCTAGAGCCGAGGGAATTTCTTTTCGCAGAAGCCATTACTCCCCCCGTTCTGAGGATTCAGAAACAAGGAGGCCCCACTCGCTGCCCCCTGGATGCTTCCAGCCCAGAAGGCACGAAGATGAAGACATGCCCAACTGCAGTACCCTGTGGTCAATGCTACATAGGAGCCCA…		0.162271									0.0847322
159	ENST00000665670.2	ENSG00000167912	lncRNA	3213	GCCGAGCGCGCAGCCTGCTCCACCGCCGCCTCTTGGTCCCGCCGCCGCCGCTGCCGCCGCCGCCGGGCAGCTGGACGCCCTATAGGGCTCTTGGCAGTCCACGAAAGACCTGGAGTCCGCCTCCCCATTTCTCCGGTCGGTGAGTGGCAGGAGGAAATCGCCAAACATGTTTTCCCGCTTTGCCTCCCCAACTCGGAAACTTGCAACTTGCCGTGTCCTGGAGGTTGAGACAATTTGGGGTCTCTTGGCTGCCGTCCAACAGATTTATCTCTGAGGGCAGTGTCCTTGGTGAGAGGTCCAAGTAGGTGTGGGCGACATTGTCCTCCATCTCATGAGGGAGCAGCCCTGCACACTAGGGCCCAAAACTCTGCGAAGGAGCTTGGAAGTTCTTCATCCGTT…		0.0208787	0.239007		1.1375	0.433522			0.953206		-1.43473	0.229742
160	ENST00000664725.1	ENSG00000215424	lncRNA	3213	GCGTCCCGGGAGCCCGGCCTCGTGCGCCGCGCTTTGAGGACTTCCTAAAGCCAGTCCAGGAGCACAGTTTTTACCTGTTCAGTGGCACATATCTGTGATTGAAACTCTGTTTTTGCATCTTTAACCACTGAAGGAAGAATGCAGCAGACTGCTCGACAAACACTGCGCCAAGAGCTCCTCAGCAGAAGCTCCTCGCATCAGATCCTCTGTGCTGGGAATCCTCCCCTCTTGAGCACACTCTGTGCTCCTCTTCCAGTTACGGTGCATGTGAAGCAATGGTATGGGAAAATTGTTTGCAGAAGGATGAAAAGGCTTTATTGCCAAACTAAACTGGACCAGGAAAGTCTCGTGAGGAGCTGATCCCATTGCATCAAGCTCTAATTACCTGATGTAACAGGA…	-0.0606068	-1.21386	-2.18635	-1.86129	-0.443661	-1.90837	-1.65539	-1.02101	-2.18511	-0.994472	-0.908605	-1.38143	-2.19679	-2.5026
161	ENST00000665868.2	ENSG00000229989	lncRNA	3209	ACTGCCCCTGTCTTTCACATGGGCTGTAATTTAGTTCAATTCAGAACTGCAGATAGTACAGCTTCCACAGGAGCAAGGGATGTCTGAGCACAAGTGGCTGAGTTCCGAGTGACTTTATGAAGCACTTTCTACCTTCCTCTCCGGCATGAAAACAGGGATTCTGCACCTGCATCATGGACAGTCTGGCAAAAGCCTCTGCTCTGCCTCCGGGGACAAGAAACTAGAGCAAATAACCGTTTTGAAATTAGATCCTGGCAAAATTACCAACAATCAATGATGGAAACTGAAGGGAGATTGATTTAAATCTTCAATGACAGTTGTACAGAAGTTGAAGAAACACGTCATCTTTCCAAAGAAGAGTGAGTAGCTTGGTTGGTGGTACCCTAAAATTAGGGCATG…		-1.58496				-6.16649	-3.56986		-5.85798
162	ENST00000601888.4	ENSG00000228065	lncRNA	3180	GGAACCTGGAATTCAAACGGCTGGGTAGGAAGCACGCTAGCAGGGGCCTCTGGCCTTGCTGAGGGTCCCTGTTTCCCCTTTTCCTTCCTTTTCACCCAACAAAACCCTGCTTTACTCACCCTTCAAACCATCTATGAGCCTAAATTGTCGTGGTCGTGGAATGGACAAGGACCCAGTCTTTAGCTGAACTAAGGGAAAGTCCTGCTTTTTGGCGCGCAACAGGGGAGCTCAAGAAACAGGCCTCACTCACGGCATATGGAACTAACCACGCCCCTAACTAAGAAGGCACACCTTAGTTGCAGTTAGCACACAATTAAAGCAACTCTCCAAGTTTTACCTTAAAGTTCAAAATTGCTAGGAGTTGAAACTACTAGAAATATATTTACATGCAAGAGTCAA…	0.931053	-0.831582		-1.21626	0.296564	-1.57925	-1.13584	-3.12238	-0.589535	-4.58304	-0.419395	0.148353
163	ENST00000606901.2	ENSG00000272070	lncRNA	3151	ACAAAGCAATCCACTGACGCAGCAGTCCCCGCAGGCTTTTGAGACACACATTAGGAGAGGACTCTGCCCGCTGTCTGTCTCACAATCTGCTCGAAATATCTTGGTCAGGAATCTCAGGATGTCTAGTGACCCCGAGTGAGGTGCTGCCTTTTATTCCTGAGCATCTTTGGAAGCAGGAAGCAGGGAGCAACGGTAGCGAGAGGTATTCGGATCTGAGTATCAGCAGGAAGAAGAAACAGAGGAAGAAGTCCCCCATAAGGAAGGCGTGAGGAGCGCAGGAAGCGCTGTTTCCCTGCCTGAGATCTTTATTCTACTAGGTCTTTATTCTACGTAGCCGATACGCTGTAAAATTCTGGAAGAGAAGGCTAGGGGTTTAAGGTTGGTAATCTCTCAGAAGAT…	0.63743	-0.420843		-1.46566		-0.767339	-0.360443		-4.70044		0.347615	-0.500265	-1.22827
164	ENST00000669650.1	ENSG00000232940	lncRNA	3121	AGGAGAGCCCGGAGCCGGATCCACTCTCAGCCTCAGGAAGCAGCAGCCTCCGCTCCGCGGCGGGTGTGCTCGGCAGTCACAGACCCACTCAGGACACCTCCCGTTGCCGACGGGCTAGACCTGCATCCGAAGGGCCTAAGCGGGGAGGAACCGCTTTCCACCACTCTCCAGGGACCTGGGGAGGGAATGTTTAGGCCGTAGGGGTGGAGGACACAGGAAACGTAACATTTTTCCTTAACTGCGCCTCTCTTCTTAGGCCTTAAAGGGGTCCCCGTGTCTCTCCAGTCTAGAGCCTAAGTTCAAACGAGGCGTATAGGCGAGGACAGCAGGAAGGCTCCAAGTCAAACAAACGGATGCCCACAGGGAAGTGGTCTTGGGAAACCTGAAGACACTGGGATA…		1.58496	-1.98376		-3.32193	-0.987061	-2.0						-0.601897	-0.717413
165	ENST00000568976.2	ENSG00000259869	lncRNA	3120	CCAAAGGGATAGCGCCCCGGGTTGTAATCACCATCTGGCCCGCCGCTCCTGCCGCCGCGAGTCTACAGCGGAGCTATTGGGTGGACCAAGCGGGTGAGGCGCGGGCAGGCAGCGGCTCCGCCTCGTAATCCTCCTCCGACCGGTGCCCAGGGGCTGGCCCCACCTTTCCCTCGGTCACCCACCAACGCCGCTCCCTCGATCCCCAGCACCCCTCCAGGCCCAGTTCGCTTCAGAGGCGCGAGACCCGGAAAACAAGGAAGAAGCGAGCTCAGCCTCAATCCCCGTCCCCACCCCACTTTCGGGGCCGCTGCGCTGGAGAATTGAAGGGGGCGGACCCCGGATTAAAGCCGCTCCCTTCCCAGCCTCGCTCCTCTTTCCTTCTGTCCGTGATGATTTCTT…		2.37851
166	ENST00000592670.5	ENSG00000197291	lncRNA	3118	GCGGCTGGAGGGGGAGTCGCTGCCTCACCCGCGCCTGGCGCCCGCGGCTCCCTCCGCCTCGCCGGCGTTGGCCCACCCTCTCGTAGCTCACCCCGCGAGGCTGGACAGCTCCCGGAACCCCGGAACCGGGATCTATTTCGGGGGCTCGGCTGCGTGGCGCCCAGGACTCTCCAGGGTCTCCCAGGATCGCTCCCCGAATTCGAGTCGCCCCCTCTCTCTTTCGGGAATACCAGCTGATGTCAGTCCGCCAGCCAAAACCAGGGAGGAGAAGCGGGAGCCAGCCCTCTGGAGTCGGGAGAAGGTCTGGGGAGTGGGGTAGAGGGGAAAGCAAAGTCCAAATACCTTCCCTTCAGACACCTCCTGGGGCCTAGACCCCACAAACCTGTTGTGGGGAGGGCA…	-0.584962	0.458205				-1.52299	-2.6845				-0.059501		-0.206451
167	ENST00000407120.1	ENSG00000220891	lncRNA	3111	ACTTCCTCCCAGGCCCTCTAGGGGGATGGTCAGGCTTCTGCAGAGATGGGGAGGATCCTTTCCTGACTGCTTCAGCTGCCATAACAAAATATCACAGACTGGATGGATTAAACAACAAAAATTTATTTCTCACAGTTCTGGAGGCTGGGAAGTCCAAGATCAAGGTGTCAGCAAGGTGAAGACACTGACAGTAAGAAAAGGCAAACCACAGGTCCAAGACAAAGTGGTCAAGTCAAGAAGGAACTCAGGCTGTGTAGTCCTGGTGCAAGGCTCCTTGCCCCCAGCGTGGGGTCACACTGGCTGGCTGTGCTCCCACGACACTTAGTGCATACTGGGCTCCTGACTTAATAACACGTGTTTGAAATGGCCCCTGATTCCCAATCTGCTGCAGGATTCTGC…												-0.125531		0.208587
168	ENST00000428747.1	ENSG00000233485	lncRNA	3105	AAAATAAGGCATTTGGGATGCCGATGTTAAAAGGAGAAGGTAATCAGAGAAGAAAAAAGGAAGTCGGTGGAGAGTTCTGCGAAGATTTTGAAGATTTCTAGCAGAGAAGCAGGGGGTTCTGGAGAAGGGAATAGACTTGGCCAGATACCCAGGAAGACTTCCTCAACAGATGTCCCATCATGCTGAGATTCAACGCGACATTTTAGAGTCATGCAACCATGTGAGAAAAAAAGTCCCAGTAACCTTTGTTGGGGCTGGAGGGCAGGATCCCGAGGTCCCGGAGGAGCTGCTCCACCTCCTCCAGCCAGGACAGCGCGTGCCTCAGGACGTCCAGCACCACCTTCTGGAGCCCCGAGACAGGTGGGCTCACCTGGAGGTGCTGAAGAAGGTCGACCTCCT…			-2.32193
169	ENST00000436383.2	ENSG00000238266	lncRNA	3098	AGCTGCCAGCTCAGCTGCCAGTGTGGCTAAAATAAAGCAGGCAGAGGAACGTGGAAGGACTAGACTGCCTGAGTCTTCTGACCTTCATCTTTCCCCTGTGTTGGATGCCTCCTGCCCTCAAACATCAGACTCCAGGTTCTTCAGCTTTTGGACTCTTGGACCTACCCCCCGAGTGGTTTGCCAGGGGCTCTCAGGCCTTCGGCTACAGACTGAGGGCTGCATTATCAGCTTTCCTACTTTTGAGGTTTTGGGACTTTACTGGCTTTCTTGCTCCTCAACTTGCAGATGGCCTGTTGTGGGACCTCACCTTGTGATCATGTACATGAGGGAAATACACACCCCTCCCAGGGATGATGGAAGGTTAAGGTCCTAACACCTCCTGCACATCTGAGCAGCTGC…	1.49065	1.365			1.2839			2.2244				1.53051
170	ENST00000612143.2	ENSG00000274922	lncRNA	3091	AGGGCAGAGGGCAGAGGTCAGAGGCCGCGGGGAGGAACCCCCCTGTTGCTTCCGCCTCCCGGGGCGCAGGCGCTGGGCGCGGCGGGGAAGGGACTCGGCACTGGGGAAACCCGGAGTTTCAGCCAGGGTCCCAGGGCTTCCTTCCCGGGTTCCTGCCGGAAAACTTTTCTCCTCCGCCCGGAAGCCTCGATGGGGCAGTGAGATCGCGGGGCGAGGTGGGAGTGTGGGAGGGGGCCGCGGGCAGAGAGCGGGAGTCCGGCTGGGTGGGAGATCTCCTGAGCCGAAGCTGGGTCTCGCCCCAGCGTGGCGCCACCGACCCGCAGGCTTTTCCTGCTCTGCAGATGGAGAGACACAGGGACGCTCCTCAGGTGGCTGCCCTGGGCTGCCAGCCTGTCAGTG…	0.0473057	-0.440573		-0.231523		-0.415038	-0.927487					-0.990722	-0.534839	-0.103093	-0.512206
171	ENST00000670473.1	ENSG00000253819	lncRNA	3084	AGATGGGAAATGTGCCAACGTCACAACAAGGTTTGAGGGAGGCACATCTCATGCTCGGACATGAACACCCGATCATCATGCTTATGAACTACAAAAGGATCTCCAGTATGGGCTCACGGCAGTTGGCCCTTGAATAACATGAATTTGAACTGCCTGAGTCTGCTAATATGTGGATTATCTTCTGCTTCTGCACCCTGAGACAGCAAGACCAACCCTTCCTCTTGCTTCTTTTCCTTAGCCTATTCAACGTGAAGATGACTAAGGTAAGGACCTTTGTGACGATCCACTTCCACTCAATAAAAAATACATATTTTTTTCCTCCTTATGATTTTCTTCATAAGATTTTCTTTTCTCTAGCTTACTTTATTGTAAGAATACAATATATAATACATATATGAT…				-0.647698
172	ENST00000601296.2	ENSG00000268858	lncRNA	3082	GCTGCGCCCTCCCCACTCCACAGATGAGGAAGCTGAGGTTAAAGTCACTTGCCCCAGGTCACTCCGCAAGTTGAAGCGCAACCAGGATACTCTGGAACAGGATGCCTGACTTCAGAGGAGAGGCGCGTAACCACCAGGCAACTGGCCCCACGAAAACAAGTCCCGCAACTTCCCTTCTTTGGCTCCTACTTGCTCCCGGAAGAAAAGCCTTAAACGGTATTCAAGCCCTTTAGGATCTGATGTCCTAGGACTCCACTCTGGGCTTCCAGCCTGGGGTGGTACTGGTCCCTAGGCATGGAAGCTCCTCCCACTGCCCCTTCCTTCACCCGGCCACCTCCTCCCACAGGTGTCTTCCTGGTACTCTTGCACAGGCCCGAGTCCCTTACCACCACGGCCTTA…	-1.76565	-0.509411		-2.1858	-0.359605	-1.47603	-1.87823	-2.46903		-2.21348	-0.690235	-3.13893	-1.24854
173	ENST00000625168.1	ENSG00000165511	lncRNA	3078	GCTCTAGGAAAGTGGCGGAGCGACCCTCTATGGTCCCGGGCCCACCCGAAAGCGTTGTTCGTTTCTTCCTGTGGTTTTGTTTTCTCCTCCCCCCAACTCGGAAGGCGTCCTGTGACCCCCGGGACCTCAAGAGCTGTAACCGCCCCTGTGTGTGGTCGAGGCTTTTGAAACCAAACTCTAGCCTCTCCAACCTAGAAACTGCATACTTTCCACAAATTTTGAGATTTTTGAGACCCTGGTACTTTTCACGAAGTCACCTTAATTATCACCAAAAAGCTCCTGCAAGATGGGAGTGGTTATACTCCATTTACAGGAAAGGAACCAAGGCTCAGAGAAGAAATGTGCTCCGTTCACCGTGTGCTCCTCCTCAGCCATCCTGGCCGTGCTCAGTCATCTGAC…		0.945138			2.43296	0.0174171	-0.347923				0.495632	0.333901	0.678072	0.63743
174	ENST00000666283.1	ENSG00000188185	lncRNA	3069	AACGGCAAGCTGGCTGCAACGAAGCCGCCCACGTAGGCCTCCCCGGCCTGCTGGAGGAGAGGGGATCCCCCGGGGCAGAGGCGGCTACACCCGGAGAACCCGGAAACCGGAAGCGCAGATCCTGCCGGCTCTGGACTAGCCGCTCAGCACCAGGGCGGAAGGAAGACGAGGCGAGGCAAGCGCCAAGCTTCCATCCGGACTTCAAGGCCAGTGGCTGGGTCTGGTTTTCTCAACACGGCCTCCTAGTCTCCTTCCCGCTTGGGCATCTGTTTTTCTTATATAGACCCTGAAGCCGCCCGTGATGTTCTGTAAGCAGGTTCCGCTTCAGAATCAGAGGTACTTAAGAGGGAACCTGGATGCTAGACCTGCCCTTGCTGCTGGCCTCAGTTTCTTTACCTG…	-2.31429	-1.8975	-1.93289		-1.04459	-2.63631	-3.12015		-2.76407			-3.86668	-1.68192	-2.508	-4.22226
175	ENST00000447070.1	ENSG00000234072	lncRNA	3060	ACAACCCTCGGGGTTAAAGAGCCTCCTCGAGGAAGAGGCTGGGACACAGCTGAAAGAGATTGACCCACAACCACTCTAGGGGCCATCACCTGCCCTTCTTCAGTCCTGGGCGTGAAGGTAGATTTCTCCCCTAGCCTGTGCGGGAGAGGAGCCCTGGTTTTTCTAACAAGGACTACTGTAGGTTCGCCGAGTTCGAGGGACGCTACGTATGCAGCGCCTACGCCCGGACACAGGCTTCCGCGTTACCGACACCGCGTGGGGGAGGAGGGCAAGACCCGAGGCTTGCAGAGATGGGGGGTGCACGGTGGCCACAGTAGGGAAGGTGCGGAGCATGATGGTGCTCTGTAGGAGCGCAGACGCTGAAAGGCGCGCTGCTGTGGCTGGGAGAAGAGCGGAGCC…	-1.33793	0.451727	-3.36739	-1.34902	-2.72132		-2.25779	-1.01968	-2.42907	-3.24373		-2.35629	-0.817709	-0.7898	-2.31451
176	ENST00000655276.1	ENSG00000257556	lncRNA	3060	CCCCAGGTTCCCGGCAGGGCGGGGAAGGCTGGGGCGGGGCCAGAGCCGGAGCCGCGAAGCCGCGATGGAGAGGGCCTGGAGGGTGCGCCAGGAGCCGGCGTCAGGGCCTGCCTCCATCTCCTCCAACCCCCACCCCATTTATTCCTGTAACAAATCCCTACCGGGAGCTGGCACAGCAGCTGTGCGCTGGGGACACACGAGATGCTCACCCTCCCTGCCCTCCAGGAGCTTGGACTCAGCTGAGGTCTGCAGGGGCCAGCAGGAGCAGGGCCGAGGGCCCTGGTGGGAAGGTCGTGGCCCACTAGGGAAGGCTGGGCCCGGGGGGTCAGGTGGAGGGCAGGCTGAGCTGCGAGCTGTGTCTTCAGCCTACAGCAAGGCCACCACTCCCAGCGCCTGGCC…	-1.11513	-1.5025				-3.11221			-1.81323			-3.9893			-3.73361
177	ENST00000593393.1	ENSG00000232098	lncRNA	3059	ATTATTCTCGCTTGCTGGGGTCATGGTGTTTTGGCCTCTCCTGGCCTGGACTCTCAAAAACTCATCATCCTTCATAGGTCTGAAGGCTTCTACATTCCCACCAGCAGGTGGACCATATGAACTCAAAACTAGTTGTGGCAGAGGGACCCTGAAGAGATCTACCCCTGGTGAATGCCCCCAGGAGTGGGCTGTTCTCACACCTGGTGCCCAGCCTGTGCCCTCGCAGGTCTTGGTGCCTCCACTCAGCTCAATTCCAGTTTTCTGGCCATGCCCCGCTGTGTCCCTTTCTCTCTCCTTAGTGCCTAGCTGTGCAATGTTTGCCTCTCCTTAACATGTCCTCAGCTGACCCCATATCCTCAGTCCTTGCAACCCTGTTCCTCAGTGACACCTGTGTATTCT…	-1.01678	-1.03889	-2.10351	-2.44654	-0.639337	-1.32643	-1.35122	0.119129	-1.84411	-0.848276		-2.56673	-1.6029	-1.60914	-1.41014
178	ENST00000564211.1	ENSG00000261136	lncRNA	3047	ACTCCTCGGCGCACCGCCCCGCGACCGAGCTCCGCCCTCATCTGCGCGGCCCCTCACCTTCCCGCCGGGCCTCCTCGAGGAACTGGCCGCCGTCAGTCAGGGCGCAGATGGCCGCAGAAGCGCGCCGCAGACACTCGCCGCGCCAGCCACTTACCCCCAGAGGAGAGGGGTCTCTCCCGCCACCTCAGCCTCTCTGGTAGTGGAAGAAGCCGCCGGTCCAGATCCCTCCTGCCTGTGGGACCGCTGTTTCCCTGGCAACCAGATGCGCGATGCTTCCGGTCTCGCGATAGCGGAAAGGGCTGTACCATCCGGAAATGGGACCGGGGCCGGCGGCTGTTGGAGCCCTGCGAGCTGGGACGGCCGGCGTGTGTCCTTCCGTCTTCGCTGCCGACGGTGGGG…	0.514573	0.905363		-1.79586	-1.922	-2.22045	-3.08366	-0.945257	-3.52356			-2.90454	-0.397592	-0.917126
179	ENST00000667310.2	ENSG00000247092	lncRNA	3043	GAAGTTTCCGGTTCCGGTGTCAGCGGCGGTTGAATTGCCATGGCAATGCGGTGGGCGCGCGCTTGTCGTGTTGGTCTCTTGGGAGGTAGCGGGGCTAGGCCGGGCGGGTATCCGCCTCTCCCAGCTTAGGTGAGCGTCCCCGGGCGCCTCCGGAGCGCCGCGGCCGCATGCAGTTCGTCGTGGCGGGGAGCCGGAGCCTGACCGGGGTTCCAGCGCTCGGGCCGTAGCCTTGGCTCCTGGACTTTCCCTGGCTCCGCCGCCACGTGGGAGCTGAGGCTCTGGGGCTTCCGCCTCCGGCGCGCGATTATTTCTCTAGAACAGTTTTCATTTTTAAAATTTGTAAAGCGCTTTTGCCTGTGTGATTTCCTCTGGGTTTTTTTTTTTTTTCTTCCTTTTTGT…	0.525512	-0.408221	-2.71978	-0.577772	-0.491822	-0.154685	-1.65587	-1.25216	-3.2906		-0.844074	-2.73824	0.0629519	-1.14034	-1.14399
180	ENST00000544461.1	ENSG00000226091	lncRNA	3033	AGAGGACCACGAGCGGCCCGCGGAGGAGCCCGCGCCGCCCCGATGCCCAGCTCCGCGCCGCGCGGACCCACCGAGCCCGCGCTCAGACGCCCCAGCTCCGCCGAGAGGCCGCTTGCGCAGGCTCCTTCTTCTTCCGCAAGTGTAGGCAGAGCCCCCGGAGCCATGGCCAGCCCTTCCCGCAGCTCCGAAGCCACTGGCAAGCCCCGAGGCAGGGATGGCCGGCCCAGGAGGGAGGAGGACGACGTCCCTCCCGAAGAGAAGAGGCTGCGGCTCTTGCTGGAGGGGGGAAGCGCACAGCCCCAGGACGGCGAGGACGGGGAGGACGCGCCGCGGCCGGGCAGGGTGGAGACCGGCACCCAGACAGGTGGCGACGGCAGAGGAGCGGAATTCTCCACGAGT…		-0.923697			0.777608		-1.94753			-4.31616
181	ENST00000376593.2	ENSG00000204581	lncRNA	3026	CTAGTCCTGTTGAACTCAGATGACTGCAGCCACAGGAGTGATCCCAGAGTCTTTTGCACTGGGAGGAGAAGGTGGAACAGGAGACACCCACATTCTAGTTGGTCCCTGCTGTCTCCAAGAGGTGGTGAACCAGGAGTCCTACAGATGTGAAGCTAGGTTAAAACCAGTTCTGGGGATGCTTTCAAATCAAAGAGGATTTAAAAATGTGACTCCCAGTTGCATTTCCGGAGCCAAGCAGCATCCTGGCTTGGGGGCCTGGTGTCTACCACACTTCTGCGCATTCTTCCTCCAAGCCACATCTCCTGAGAATAAAGCAAGATGCCATTGGCAATGTCTACTCAGAACTACTTGAATGACTCATCAATCAACAGGCTTGAATGCTCTTCTTCCTCTATGATT…							-2.49643
182	ENST00000508713.1	ENSG00000250069	lncRNA	3025	GCTTTTGGTGTTTTAGCCATGAAGTCTTTGCCTATGCCTATGTCCTGAATGGTATTGCCTAGGTTTTCTTCTAGGGTTTTTATGGTTTTAGGTCTTACGTTTAAGTCTTTAATCCATATTGAGTTAATTTTTGTATAAGGTATAAGGAAGGGGTCCAGTTTCAGTTTTCTGCACATGGCTAGCTAGTTTTCCCAATACCATTTATTAAATAGGGAATCCTTTCCCCATTGCTTGTTTTCGTCAGGTTTGTCAAAGATCAAGTGGTTATAGATGTGTGGTGTTATTTCTGAGGCCTCTGTTCTGTTCCATTGGTCTATATACAGAACACTTTCATCACCCCAAAAAGAAACCCTTTAGCAATCTCTCCCCATTTCCTTCCACTCTTCCCCCCGGCCTTTT…		-3.16992
183	ENST00000435597.1	ENSG00000232611	lncRNA	3018	TTTTTCAGGTTTTACTGTTTGATTATGCTCCAAATCAATTTTATTGCCCACTAAGGTAACCAGCGGCTGAGTTTCTGACTCTTCACTCACTTTCTTCACTAATCTTCTAAAAATTCTCAAAGCTTTGATAACTTGTAATACCATATACCAAGATGATTTCCTGTGCTCCATAGATGGATCTGTCCAACATTTTGCTTCTTATTGTCCGGCCTCCTGTATCCCAAACTAGAGAGTAACATTCAAGTTTCCTGGCAATGTTATCCTTCTCAAAAGAAATCCAGTCCTATAGTTTGTACTGGTTCCTGAAAGTTTTTTGAGCAAAATCTGTAGCTAAGGAGGTCTTCCGGGAGGTGCTGTTCCCTAGCACGATGATTTTCAGTGCTGGTCCTGGCTCTCTTC…	-1.58496	0.409391	-1.0	-2.63005		-2.78136	-3.20945		-3.62449	-3.81592	-1.39993	-2.63619	-1.64636
184	ENST00000655873.1	ENSG00000240086	lncRNA	3010	ACATCTATTTGGGGAGGAGCCAAGATGGGGGGGAGGAGCCAAGATGGCCGAATAGGAACAGCTCCTGTCTACAGCTCCCAGCTTGAGCCACGCAGAAGATGGGTGATTTCTGCATTTCCATCTGAGGTACCAGGCTACACCCTGCAAGGTCATTATCATTAGCTGCACTTTACAGGAGAGGAAGCTGAGGCTCAGAGAAGCAAACTGCCCTCCTACTTATGTTGAAGACTTTCCCATCCTATGAGCCCAGGTGGGAGAAGCTGAAAATGGCAGAAGGTCACTTTTCCAGCTGCCCTGTGCCTGGTGAGCCTGTGACACAGACCCCGTTGCTCACATATCCACCCAGTTTGGTGCCATAGGTGGTAGCATCCTCACTCTCAGAGAATGGAGCCATCACCC…		-0.634914					-0.0948592
185	ENST00000566996.2	ENSG00000260482	lncRNA	3009	GAACCCCTACTAACTGTGAGCTCCTGAGGAGTCAGGCCTGAGTCTGTGGGTCATCTAGCACATCCTTAATAGAATGATTGCCTGGATGTGACCACCCTCACCCCCAACCCTCACACACCCTGCCAGCATGCCTCAGACCTTACCCCAGCTCAAGATAAGTCTCAGATTGCAGGATACCTGCTGCAGGGAACAAAGGTGAATGATTGTCTTGTGAGCCTCCTGTTGACTGATTCTGTTTTACATGGCTGCACAGAGCCCTTGTGGTTATTTGGGGTTGGGGTGGTGGCTTCTGTATTAGTCACTTCTGCATGAACCATTTCACTCAGGATCTGAGGCCACAGTTCCTTTCTTAGTCACTGATACATCTGGCAGACTTGAAATTAATCAGACAAACATTGT…		3.39232					-2.90689						-1.26303
186	ENST00000608005.1	ENSG00000272630	lncRNA	3005	CTTGTGCCTTAGCCTCCCGAGTAGCTGGAACTACAGACATGCGCCATGATGTCCATCTAATTTTCATATATATATATATGTATTTTTTTTTTAACAGACATGGGGGTTTCACCATGTTGGCCAGGCTGGTCTCGAACTTCTGACCTCAGGTGATCCACCCAGCTCGGCCACCCAAAGTACTGGGATTACAGGTGTGAGCCACACCTGGTTTCCTTATTATTTTCACTTGTCAAATGTGTATGTACGTATATTTGTGTGTGTATGTTTTTTAATGTTGTACATACATACTTTTTTTTTTTCTTTTTCACTCTGTTGTCCAGGCTGGAGTGCAGTGGTGTGATCTCAGCTTACTGCAACCTCTGCCTCCCAGGTTCAAGCAATTCTCCTGTCTCAGCCTCC…		-1.32193	-2.38773	-1.90046	-2.97269	-2.45317		-0.523562	-3.07529	-2.59585		-2.41504	-0.138828
187	ENST00000617415.1	ENSG00000276517	lncRNA	3004	CTGGACAGCAATGTAAGTGTGAAATGTCTTTCAAGAGAGTATGGTGTTGGAGTGACCACCATACATGACCTGAACAAACAGAAAGATAAACCATTGATGTTCTGTGCTGCAAGTGGTGAATAGAGGTTAATGAAAAATAGAAAAAGCACTCCATGAAGCTAAAAATGAAGATATTGATTGTGTATTGAAACAGTGAATCCATCAGTGTTGGCAGTGAACACGTGCCTCTTAATGGTATGCTGATCATGAAACAAGTAACGATCTATCATGATGAACTGAATGTTGAAAGGAGCTGTGAATATTCAACACACTGGTTGCAGAAGTTTAAGAGAAGATACGACATTACATTTTTAAAGATTTGTGGTGATAAAGCATCTGATGATCAGGAAGCAATGGAGA…		-2.37851	-2.24511	-3.02975	-1.43296	-3.21412	-3.4785		-2.96683	-1.42381		-2.89503	-2.61244	-3.39232
188	ENST00000659715.1	ENSG00000229847	lncRNA	2998	GGGAACCCGGAGGCCTGGATCCGGGCCGAGAGTGGAACGGAGTCGGCGCCGCCGCCTCGGCTGAGCCTTCTGCCGCCCACCGGGCGGCCGGGCTTCTCCGCGCCTTCGCCCCTCGCTCCCAGCTCACTCGCTCCTGCGGCGCCCGCTGCGGCTTCTCCTCCTCCTTCGCCTCCTCCTCTTCCTCCAGTTTCTTCTTCTCCTCCTCCTCCTCTTCTTCCTCCTCCTCCTCTTCTTCCTCCTCCTCTTTCCCCACCTACTCCCCCTCAGCCACCGCCTCCTCCTCCACCAGCACCACTCCCTCCGGGGCACCCCGGTCCCTGCAGAGTCCCTGGCCGGCGCCGCCTCCGCTGCGGCCCCCTGAATCCCGAGCCTGCCTCGCCCAAGCTGGTAGGACAGAAG…		-0.0995357							-0.609069				0.688056
189	ENST00000667579.1	ENSG00000251450	lncRNA	2997	TCACATCCACCTCACAAAGCAGGTATTATTATCATGCCCATTTTATAGAAGAAAAACAGGTTCAGAGAAGGTAAGTAACATTCCCAAATGGTAGAGCTTGTGAGTCTCAGAGGCAGGATTTGAACCCGGGCCTGTCTGACCGGAGACCCATCCTCTTTATTATAGAGTGTTTCTCCTGTGTTGCCTGGAAGTGTGAGTTAAAGCTGAGAGCATGTGCCACGTGCTCCAGCCCTAACTCTTGTCATTTATTATATTGGACAAATTACTTATTTATGCCTCAGTTTTGATGTTAGAAGTGGAGGTAATAATAGGACTTTCTTCCTAGGAGTTCATGAAAATTTAATAGTTAATATGTCCAGAGTGCATAGAACATGGTCTATCACATACTAATGACATCAT…		0.415038
190	ENST00000449086.5	ENSG00000228784	lncRNA	2995	TCCTGCCTAGGCTCTTCTTTCTGCTCCTGTCGCCATGGCCCCGGCCTCGGCGCTCAAGCGACCCTCTCGCTCCGCCCAGACCCCTGGATGCCCAGCTGCCGCACCTCCCGTGGCCCCACGCTGTGGCTACGTGTTGTCTGAAGACGCCTGGGGAAACCTTCAGGGCCTCTGTACTGGCCTGTCATGTGGTCAACCAGGATAATAGATGGTTTTCCCTCAGTGTGAACATCGAGGTGTCTGGGTTCATGGAAGCTGGTGAAGAAACCACCTACAACTATACCATGTCCTGTCCCTATTTCACATGGGCCTCGAGGAAGATTCTCTGAAGGGAACTACATGGAGATCTCCTTGATTGCACGGTCAACCCCGCTCCTGTCTGTCAGGCTCAGGAACCACTTA…		-1.57299				-3.91329	-4.89077						-2.56635
191	ENST00000563054.2	ENSG00000260653	lncRNA	2969	GGCGGGGCGCAGTTCTTGCGGGAGGAGCGGGGCGGTGCGCTCCTGGCCACGCAGGCTGGAAACTGTAGCTCTTAACGGTTCCCCGCCCGTTGGTGGCAAGGCGGCTGGACTAGAATCCTAGCAGGCGATATGCGAGAAGGCGGGCAGCCCAAGAGGGTTGGGCAGGGCAGTGTGGATCTCGCCGCTTCCACAGCGATGCTGGCTACTGATTTCGGACACCTCCTTGCCATGGGATGGAAATTAATGTTATGACTGGATAAGACAATTGTGAAGAAACTGCACTTCGAGGTTGTCTGTCTCCGTATTCCGATGGAAAAGGCTGGACTTTAGAAGCATTGCTCGCTCCTTCAGTTTCTAACAAGCCAGTTCTTGGAGATACTAGGAAGCCAAGAGTTTCCT…												-1.0
192	ENST00000570141.1	ENSG00000260698	lncRNA	2968	GTATTTCTGTGTTGCATATGGGCTGGGGTCCCTCCTGTCCTTCTCTCCTACACGATCCCAGATCTGATTTCTAATGGTGTTGTATTTCCTCCCTAAATCATTTTTCAATAGTATTTTTGTTCTTCTGTGGGATACAGAAGAACTTTTTTTTCCTATTGCAATAAGGACAAGTAAACAAGTCAGAAGCCTCAGAAGACCTCAAGAGAGAAATCACAGCCTTCAATTCCTGGTCCCTTTCTGAAACCTCAGCTCTTGATTCACTTAATTTCAAGGAGAATTGTTTTATGACTACGCCAAGCTGACCCAAAGACCCCTGGGAAGCACGTGGCCCATCAGAGGGAAGGGCTAGGCCCTGGGGCTGGAAAGGATGCAGAGCCTGTTTTCAACAATTACGTCTAC…	-4.0	-1.28011		-3.39232		-4.03562	-3.70044		-5.49185	-3.93289					-5.35755
193	ENST00000664848.1	ENSG00000263958	lncRNA	2957	GTTTTTAATACAACAGCACTAAATACTTGGTATAGAACACATAGTAAACTCAAGAAAAAGGAAAAATACATAAAGAAATTACTAGAACTCAAGCAGACCAATAGAAGAAGAATATTTATTAAAAGTAAATTCTAGTTAATTGAAAAAAAAAATTAGCCAGATAAACTTGTAGCAAGATGATGAGGAGCAATAAAAAAATAGAAGTCCTACCAACAACATAAAGAATGAAATGCTGAGAAAATAGAGATAAAAACAGCGTAGAGAATATGAGCAACTGCATGTAAACAAATGTGAAAACCAGGATGAAATGGATAAAGTTATTTTTTAAAAAAAACTGTAAAGTGCAAACATTCCTGAAGAAAAAAAATAATTTATTGATATACCCATAACCGTAAATAA…		-0.0614005
194	ENST00000502934.1	ENSG00000250049	lncRNA	2957	AGAAGTGTTCAATAGTAATCAACCCTGCAGTCTTTTTCTTTCTGGTTTTAGGTTTTTGTTCTTGCCTAGGAAGACCTTCTTCACCACAAATGCCAGAAAACATACTCTGTGTGTTTTAATTCCTTGGACTTGATTGAGACTTGTTTCATGATTCAGCATATGGTCTGCCTTGGCTAGTCCAGCAATTCAGGAGCAGTTCCATCTTTCTAAGTTTTTGTGATTGTTGAATGAGACCAAAGGAGATAACAGAAGAACTTGAGAAACTCTAGCCCCAGCATCTTGAAATGAATGACAAGATACAGAAGTCTACAGCCAAAGGTAAAGAAGAGAGTCTAAAAACTCAAACGTATCTAAAAGCCATGACACAGAAGGCCTGGAGACTGCATGGAATGATGAGGA…		1.58496		-2.07039
195	ENST00000439129.5	ENSG00000237037	lncRNA	2950	GCGCATGCTCATCTACAGAAACGCCGCTTGGCCTTTGGACTACACCATCTGTCGCTCGCTCTAACGAGCCGGCGTTGCCGCCAGGGGACGCTCGGGCCGCAGGAGGTCGCTGGGTCGTGAGCTGGCGCCGGGGACGCCGAGCGACTGCGGGGTTTCCCTCAGCGTCCTGCTATCCGGCTGCCCGCCGCGCTCCTTGGTAGTGTCCGTGGGCGCGCAGGCCTTGAAGAACCTCCTCGTGGCGGGACCCCGAGCGCAGGAGAGGTGTCAAAGAGCTGGCGCGTCTCCAGAGCCCCGGGAGGAAGGCTGTAACGGCAGCCCCATCGTAGACAGGGACATTCGCATCCCGAGCCCTGGATCTCTGAAAACCAGCCCAGAATTTGGAAGCTGGAAGGAACTTTA…	-0.962198	-0.116142	-1.12861	-1.13581	-0.348563	-0.498027	-0.616105		-1.07529		0.685193		-1.22651	-0.114796	0.880039
196	ENST00000665275.1	ENSG00000254102	lncRNA	2943	AGGCGCCGAGCGCCGGGTGCAGGGCAGCAGCTGCTGCCGCTGCAGCCGCCGAGCTGGGCAGGGAGGCAGCCGAGATGGCCTGGCCCTGGTTGAGGGCAATGAAAACACATCTGCCCGGTGTCTCGTTACTTGGTTTAATCGTCGCCAGCCCTAAGTCACGGCCTCGGCTCCCTCTCCTCAACTGTGTGGGATCCCGCCGCCTGGTTTCGGCCGGGCGGAGGGGTGACGTCAGCCGCTCACACAGTGCCCCCTGGCCGCTGGAGCTCGGGAAATCTGTGCGCTCGAACTTGGCTCCGCCAAGAAGCTGGGCAAGGATCCGGGCTCCTGATGGAACTGGCAAGTTGGAAAAGTGGCAAAGGAAAAGCCAACATGAGCGCTTTCGGCTTGCGCGGGCAGAAA…													-1.37156
197	ENST00000399760.2	ENSG00000215196	lncRNA	2941	ATTTATTTGGAACCGTTGGATAAGAAGTGCTCGGGCTCTCGCTCAGACTTAGGGAGCTGCCTCGAGGTGATGAATGACACCCCCTGGCACCAGCTACCCTTCTCAGACCCCAGTCCAGCCCGCTCCCGACGTCGACTACGATTCCGCTACCTCGGCTGGCAGCGAGGTTGGGGTGAGCCCCAGCTGCAGGCGCGTCTGGGCTGCGCCGCTGCAAACGAGTTGCGCACCTTGGGCGGCTCCGCACCTGCACCCGCACCCGCGGGGCTCAGCCCCGAAGGCTGCAGCTTCGGGGGAGGCGCGGTCGCCGAGGTCCAGCTGGTGGGGCGAGAGACGTCGCCCCTCGGAGGATGCTCTCGGAACTTGGGAGAGGAAGGAGGGAAGAGAAGAGGGGAAAGGGGC…	-0.405565	-1.36678					-1.98489						-2.24793
198	ENST00000500016.1	ENSG00000245466	lncRNA	2941	GTGCGCGCAGCTGTGCAGGATGAATCACAGACATCAGAGATGGAGAACACCTGTTACTGTGGGTCATCGGCTTGGCGTGCGTCCGGTCTAGTTTCCATTTACAGGACAGTTCTGTGCCCTTCCTCAGGAGGTCCCATTCCTTCCTTCTTTTGGTCGGTTCTGAGTGTCAGCTGTCTACTGGGGATCTGCTAAGGCTAAGAGGCAAAGATAGGCAAGTCACTCCCCTGACCTCAAGAAACTCCCAGTCTACAGGCGAAGATACACCACCCACCGGTAGAGTCGCTGGACCAGAATATTAGGTGTTCCAGTCAAAGTCACCCAGATTTGCCAAAAGACCTGGCACAAATGTCACTTCCACTATGAAGTCCCACTGACTTCCATATACAAGTCACAAGTGAT…		-1.24793											-1.59212
199	ENST00000617117.1	ENSG00000278266	lncRNA	2933	TTGATTGAGCCTAAGAAGTGGAGGCTACAGTGAGCCAAGATTGCATCACTGCATGCCAGCCTGGGCAACAGAGCAAGACCCTGTCTCAAGGGAGGAAAAAATAAAAAAATAAATAAAAATTTAAAAAAAGAACACTTGAAGTTACTCAGATCAGGACTCATGCAGAGAAAAGCCAACAGGAGCAACACCCCACATTAGGGGAGGAAGACACCTGGGGATTCACTGACTTCAGTTGTGTGAATTTTACCCTATGACCTTGCTTGCTTTATGAGACAGCAGAGGTGGCCAAGGTCAATCCTACTGCTCTGTGGTGAACTCTGCTTTTCTCTCGTTACCATAGGTAAAGGGTCATGCTCCTATGTAAGCCTTCCTGTTCCCCAGTCATTTGTGCACGGGGTA…	1.19265	1.0	1.48278		0.340634				-2.45943		1.52356		-0.514573	0.349992	-0.321928
200	ENST00000669200.1	ENSG00000253301	lncRNA	2923	AAGACCGTCTGCCGCCAGCGAGCGCCAGGTGCGGAGCGGGCGTTAGAAGTTGCTGGCAGTCAGAGGCAGGGGAGCTGTCACTCGCGGCGAGCCGGGCGGCGGCCAGGGCGCAAAGTTGAGAGCAGTCTCTAGTCTGAGCCTTTCAGTCGCCTTCCAGTATCATCAGTACCACGGGCTCCACCTTGCTGCGGCCCCTCAGCAACCCAGTGCACCTGCCACTCGACCAGAGGGAAAGCAGTCAGGAGTGGGAGGCCTCTGAACAAGCTGTATTTTGTGTAGCCGCCAGCTTCCATCTTTCTCCAGGCAGAACGCTGGCCCTCAGCACATCTTTCTGCTTCCCCTCGGTCAGACCACCGAGAACTGCCGCTGTCCTGTCTGACTCCTCCTGTTTTGAAGCAG…										-1.66985				-2.1681
201	ENST00000664243.1	ENSG00000258603	lncRNA	2920	GGTAGGATCCCCTCGCGAGTTTACCCCGGACGTGTGGCGAATAAAGTTAAGCATTTTTAACGGCATAGTCCCAGCATTTCTGGAGGCCAAGGCAGGAAGATCACTTGATTCCAGGAGTTTGAAACCAGCCTGGACAACATAGTAAGACCCTGTCTCTACAAAAAAAAGTTTTAAAACATTAGCCAGGCATGGTGGTGCACACCTGTGGTCCCAGCTACTGGGGACGCTGAGGCAGGAGGATTGCTTGAGCCTGGGAGGCAAGGCTGCAGTGAGCCATGACTGTGCCACCGCACTCCAGCTTGGGTGACAGAGTGAGGCCCTGTCTCAAACATAAATAAATAAACAAAAAACTGTATCTAACAAACACCACCCCAGAAGCTGACTGCACACTCTTGGACT…		0.0687127					-0.736966
202	ENST00000503611.5	ENSG00000248429	lncRNA	2917	GTAGATCCTAATGTTGCTCTCCCTGGAGCTGGGCTGCAGGAAGTCTGGGCCCCCGGCTCGCACTCCCGGACCCCGCACCAACCTCCAGGGTCGCTCTCCAATCTTAACCAGGTTTGCTCCCTGAGCGTACCCAGGTGCTACAGCATCAGCTTCCCTTGCCGCTTCCTGCGGCTGAAGGGATGGTCCGACCAAAGCCTCCTGCCCTGGGGCAGCCGATGCCACTGCATGCTTTTTCCTGCGCTTGGGCTTCACGGTGCCACGGATATTGGCCGGCTTGCTGCGCTTGGAGCGTAGGGTAATGTACACCACATTGGGCTGCAGAGTGGACCCATTGCCCTGGGACTCTGGAGGGGCCAGGGTACCATCCAGGGGTATCTCAGGGAAGGATGGCTCGGCGGT…		0.0		-2.10249		-2.11554	-1.19864	-0.0505247
203	ENST00000601276.2	ENSG00000262075	lncRNA	2916	ATGGAGTGTGACAAGGCCAGGTGACAGGCCTGACATGTGGTGTCCACATCCAGAAGGGAGACCCTGGAGGGATGACCCTCCACTGCCACCCCCTCCCATCAGGCTCTGGACACCCTCGAGCCTCCCACCATCCACCTTACCAGATCCCCCCAAGAGTCCGGGAAGCTCACTCCCCCAGGGGACCAGGAGCACAGCCCCTTCCATTCCTAACGGGCCTGACTCCCAAAGGGGGGTGAGGAAAGAAAAAGCCATTTCACATCGACTTATTCTTCTGGCCCCAGGCAGCAGCACAGGGCGCAGGGTGGGCCTCTGCAGACACGATGGCTCCGTGGTCAGGGAGGGGCCACCTCCCATGTGCCTGGGGAGGGGCCCTCCCAAGCCCCTGCGTGGCAGCGCCAA…	-1.58496	-2.32193										-4.12102		-3.36923
204	ENST00000501964.1	ENSG00000246790	lncRNA	2908	GTGCTGTTCTGTGTAAGTGTACCGCAACTGCAGGGTGCTCGCCTCCACTGCCAACTGATGATACACTAAAGAAAGCCCGTTTTTTATCCAGATGTAAAATGAAGCTGCACCCCTCCTATACCTGCCGGAAACTACATCTCTCTGCACACACCCTGGGGTAATACGCACTGCACCCGGCGAGTTACCTGGAATACGTTTACTAAATCGACAGGAAGAAGGAAAGATCAATGCGATTCAAGTGCTGACGGTTGTACTCGTGAAGGAAAAAAACAAATGCAAGCCGGGAAGTCCCCAGTGGTGCCTGCACCTAGGAGGCGACTGCAACGGATGGATGCGGGGGTAGATAATCAGCAACCCCCCAAGACTGTGCCTGCTGCACAACTACAGAACGCAGTGGAA…		-0.415038		-4.69581									-2.57295
205	ENST00000414816.1	ENSG00000224310	lncRNA	2907	AGTGCTGTCGGAGGGTTGCTGGGGAAAGGAGATTGGCTGGCGAGGAAGATGAGGAATGTGCTGCCAGGAGACTGGGATCACGGCCAGATGCTAATTACGATGGCCTGGGGGTGCTGGTACCCCCTGTCAGCATCATATCAGCCTCTCCACTTCAAATCCTGCCCCTCTGATGTTAGAATCTGGCTGCAACCATCCCGTGATTCTGTGGAGCCTCGTGCCTTACTTCTGCTGGCTTCTGTCTGTCGTCACTTCCGTTCTCCACCACCCTGGCCTCAATCAAACACGTTTTCTCTGATGCAAAACTCGACCTTCATTTACAGAAAGGGTTATCTCAAGAGGCTTGGGATGGTTAAACCCTGCACATCTCAGAGGAAGGACTGGCTCTTCACCTGTTCCTGC…												0.0
206	ENST00000562524.1	ENSG00000259920	lncRNA	2902	CTTTTAAAGGGAAAACACATAGCTATTCTACTCTAGTGGATGGAAATAGAGTGTTCTAATTTAAACTAATGGTATAGAAAGCCAAATAAATACTCTTGATGTCAGGCTAAATGAGAAAATGATCCTACTTTTATCCCATGTAATCTGTTCTTATTATATGAATGTTACGAGTATTTTTGCTTAGAGATTGATATATTACAAGCCAGTAATAGATTTTTCTTAAAAACTCCTTTTGAAGAAGAGAGATCTAAATTGAAAGACAACCATAGAATGTTTAATGAGTTGTGAGAGATGAAGATACCAAGATATTGTGAGGGACGTGTGAGGTCTAAATGAGTTAATATGTGTAAAGCACTTGGTGGGGTGCCTGGCACACAAGAAGCACTGTATTATTGCTGC…		-0.321928					-2.87447
207	ENST00000609661.5	ENSG00000229373	lncRNA	2896	ACCTCTAGGGAGGGGAGAAGGCTGAAGGTCAAGTTGATCACCAGTGGACAGTGATTTAACAAATCATGCCTACATGATAGCCTCCATAAAATCCCAAAAGGACAGAGTTCAGAGAGCTTCTGGTTGGCCGGAAAAGAGGCATAAACTCGGAGAACCCAAGACCCCGGCCTGGCGTGCAGCCCCAGCAGCCGGACCAGCCTTGGGCAACAGCGTGCGACGTTCAGCTGTCTGTGTCTCCAGTGCTCCCATTCCATCGCACCTGAATGAGGGATTTGGGAGAGACACAGCCTCTCGTCGGAACGCTCCTGCACACCCTTCTCGCAACCCCCACCACCTGCCCCCCACTCCCGACCAGAGCAGCCGCCGTCCTGGTGTCTCCCATCAGAGGGCTGAGCGTGC…					-0.841738				-1.83432						-1.81497
208	ENST00000588387.2	ENSG00000267169	lncRNA	2894	GGAAGTCGAGCGCCACCGCGGTGTTGGCGAGTGTGAAGAGAGAGGAGGAGCGTTTGCGGCCTCAGCGTCTGTCAACAGAACCCTCTTCACCCGTGGTTAAACCCTCCCTAACCCTGAGCTCGTGCTCCCCTCCCGGTGGACGCAGACCTGACCACAGAAGCCCTGCAGCACTCACTGGGGGCTTGAGGGAGCCCCTGAGTCCCCTCCACCCTCGCCGCCTTCTCCTGGGTACCCAGGAAACGTCTCCAAGGGAGGCTGTGACCCAGGACCCCGCCTCGACCTCACCTTCTTCTGTAAGGCGCAGTGAAAGACGAAGATGAAGACCCCCTGGAAGGCGTTGAAGGTGGTGAAGAGATAGGCCATGACCACCGACTCCTTGTTGATGAAGAGGAGGCCGAA…	-1.82397	-1.32193	-3.32405	-3.50401	-1.38163	-2.51062	-1.50993		-1.24793			-2.67377	-2.85321	-2.0237	-1.54044
209	ENST00000608574.1	ENSG00000273382	lncRNA	2888	GACCTGGGTAGGGGGTCCGGGTTCAGTGGTAATAGCGGCGGAGATGGGGGAGCGCCCGCTTGACACTTCCCGATCCGGGCCGAGGTGACTGGAAGAAGCCGTAGTACGCAGGAGCAAGGGCCGAGAGGCGAGCGCCGAACGCTATCAGGAGTGGCTAGCCGATTGTCGAGCTCGGGAAACTGCGTGTTTACGTAGGGTAAGAAGAACGCTATCTCGAAGGCTTCGTACTTGGCCGTGGTAACTAAGTCTTTTCTGCGTGCCCCTGCGGGCGTAGGGCTGGGGCTGGCCCGCGTCAGTGTGTTTGAAAAGGTAAAGGCTTGTAGTTTTGTAGTTTATTTTGCGCCGTGGCGGCTGCTGTGTGTAAGCAGCAGCCTACCTATGAGGTTTTCATCGTCCTGG…	0.842899	-0.176878	-0.330645	0.854149	1.16115	0.103836	0.934037		-1.24101			1.14886	-0.367732	-0.40439	0.693022
210	ENST00000417843.2	ENSG00000225411	lncRNA	2878	AAAGGGAGAGGGTGAGGGAGTTGTGGAGCGACAGCGACAGAGCCTTGGAGAGGGAGGCTCTGCTCAGGATTTGTCCCCAGTGCCTTATTTAGTTCACTTGGTGAGGTCATGTTTTCCTGGATGGAGTTGATGCTAGTAGATGTTCTTCAGTGTCTGGACATTAAAATCTTGGGCATGCAACACCATATGAGAGGTTTAAAAAATAAAATTTAAAGAGAGAAAAGTGGTGGGATTGCTGAATCAGACAGAGCCAATAGATGATCAGTAATGGTGGCCAATCATCAGCTAGAAAGAAAGTGCTTAGCAGGGCTTGAAAACACCAAAACTCTGAGACCACTGACCTTCAAAAACTTCAACAGCCCTGAGTGAAAAGCCCAAACACATTTATCTACCATTCAA…		0.0	-3.90689		-4.83962		-4.54432				-2.7625	-3.70044	-2.16665
211	ENST00000313807.5	ENSG00000179523	lncRNA	2873	GAAAGAGCAGAGGGAGGGGCACAGGGGGCTGAGGAGTGCTGGGTCGGGCTTCCAGCTCCCTACAACGCAGACCAGTACTGGAGTTCGTGGTGCTGGAAGACCGCCGCCCGACTCTGGGCCCCGGGTAGGAAACGTAAGTGCCAGGAAGTTAGCAGAGTGGTTCTTTGGCTGGCGCCTGAACCTCGCCAGTCTTCGTCGCCCCTCCCCTGCCAACGCCTACCCCGCTTCGACCGGAGGGTGCGCTGTCCCTCTGGTCACTGTGATCACCGTCCATGGCCGCCTGCGGATACCCACGCCGTGCTCAGAAGAGGGCTCTGAGGCCACGCCCGCCTGTGGGGTCGGTGGCCGGGCTTCCGGGACCCCAGAGGGAGTCGTCGCGCGCTAGGTGGAGGGGACCCC…	1.80587	1.40991	-0.682014	0.659357	0.57583	0.633806	0.161414		-0.616549	0.227595		-0.115805	0.2935	1.04552	-0.330417
212	ENST00000555918.1	ENSG00000258938	lncRNA	2867	CTGTCCCCGCCCCGCTTTCCCAGCAGGACGCAGCCGCCTGGCGTGCGGAGAGCGGCCTGTCGCGCGCTGGGCGCGGGGACTCAGGGTCCCAGCAGTGGGTCGCGCACCTGAGCTATCTCCATCCTCGGAGACCGACGAGCTCTCAGTGTCCTCGTCCTCGGAGCTGCTCCCCTCATTTTCGGCGTAGTCCACCTCCATCTCATCGTGATGGTTGGTCTCCTTCTTATCCCCTCGGGAATGGACTGGCATTTTCCAGCCGCGCCGTCGCTTTCCACTACCGGCGCCCAGCCCGGCCACCGCCGCTTCAATGAAGGGCGCGCGGAACGCCCCAACCCACCCAGCCACCGAGCTTGCTCGCCCCCTTGGCTCCTCCCCGCCCCCGGCCCGGGCCTCACAACC…	-0.306661	-0.137504		-2.84967	-0.267104	-1.51457	-0.408085	3.0	-1.34792			-1.54543	-1.19931	-0.280108	-1.01381
213	ENST00000647970.1	ENSG00000173077	lncRNA	2864	AGCTCTGTCAGAAAGCTAGAGGTCTGCTTGGCAGAGAGAGTCATCATGGATTGTGGCAGATTCTCCTTCTGTCAAGGCTTATCTGAAGGCTAAATAAATCATGCTGGAATCTTCTGGGATGTTGGAAGAGAGGAAAAACCCTGAACACTCTGCGGCTTCTCTGAGAAACCCTATCGAAGGGGATGTGGAATCCCAGAGCTACTCTTGCTATCAACTCGCCGCATGACCTTGGGAAAATCATTTCACCTGGTTCAGCAATGATTTACTGAGCTATTGAAGGCCTTACTTTCCAGATCCAGCTGGAAGAGGAGGCTTGGAGATGGTAGAAACATAAGATGGAAGGGGTCTAGATGGCTGGATGACTGCTTGAGGAGAGTTATTCAAGACTGCTACTTAGCT…		0.584962							0.885357
214	ENST00000605573.2	ENSG00000270959	lncRNA	2864	GCCCAGCGCCCCACGCCCCGCGCCCCGGGCCGTGCAGCCAGCCCTTACCTTGCAGCGCCCGGCTGTCTCCCGATCGCTAAAGCTACTTATCCCGGGAAAGCTCGCGCGGGACCCGGGAACGAACCCACAGACAAAAAGTGAAACTTCGGCAGGGCTGGAGCGGCTGCTGGTTGGTGCCTTTCCCCCTCCTTCCTCCCCACCGTCCCCACCCCCTCCCCTTGGTCTCCCGTGCGGTGCCCTGAGCGCTGGAGGCTGACGTCAGGGGCCTGAATTCCTGACTTTGCCTGCACGCATTTGTCCATGTAAGGTATGGGAAGGCGTGTGCCCGCGAAGCCGCCGCGCAGAGCTCGCCTGGCGGGGGAGGGGAAACCCGCAGCCGGCAGTGGCTTTGCCAAAAGG…	1.30986	-0.706269	-0.708044	-1.43134	1.07764	0.9558	0.0912681		0.710493	0.0565835	0.0874628	1.27365
215	ENST00000606115.1	ENSG00000272505	lncRNA	2860	CTTCTTACAAACTGATTAAAACGCGACAGATTAAAATGCAACAGACCTGAAGCAATGCACTCGGTGCCCATGGGATTCACGGATCTTCCCATAGGTCCTACCAGCCAGAAGCAGCATGCCTGATTGATAGAACAGTGGAATGGCCCAATGAAGGTTATGCAACTGAGCCTGTTGAGATCTCATGACATGTGAGGATGGAGTGCTCTTTTACAAAGTACTGTGTCTATTATGAAGCACATTCAATAGGAGCTGATTCTTGTATGGCCAGAATACTTGGGTTTGGGAACCAAGGGATAAGAGTGGGACTGGCTTCATTTACTATTGCACGTAGTGATCCACACCCAATAAAGTTCTGCTTCTTACCACTGCAACTTTGAGCTCTGGAAGTTTAGAGACCTT…		-2.21205		-3.67807		-4.20163	-4.87774		-4.06301
216	ENST00000608373.1	ENSG00000273203	lncRNA	2855	GCTGGGAGGCGTGAGCCACTGGCCTAGAACCGTATTTTGACTGTGCCTTTTATATGTTTAGCTATGCTTAGATACCTGAATACTTACCACTGTGTTGCAGCGGCCTACAGTATTCAGCACAGTCCCATACCGTGCAGGTTTGCCACCGGGGAGCAGTAGGCTATGCTGTCTAGCCGGGGTGGAGTAGGCTCTACCATCTAAGTTTGTGAAGTACATGCTGATATTCCCACAACAGCAATGCATTTTTCAGAACCTATCCCTGCCGTTAAGCAATGCGTGACAGCACTTCAACTCCTCTGGCCTGTTTGCTCTTCTATAAAATGCCCACCTCACAGGGGGTTGTAAGGATTAAACAAGACAACCAGGACCTGGCATTTGGTCGGTGCTCAGCAAATACTG…		-1.0			-2.30117				-3.05889		-1.03699		-2.10875	-2.21501
217	ENST00000655828.1	ENSG00000236714	lncRNA	2855	GGCAGAATCTGGGCTCAGAGTCTAGCCCTGCAGGACCCAGTGTGGCAGCTGCGTGTCTCTGGAGCACTGGAGAGGGGGCTACTGCAAATTAAGATCTGCTGTAAAGAGCATCTTCCTGGTTATTCTCTGGGACGCAAAACCATGGTGGTATCTGATCTCATCACACTTCTGCCAGGAGGTGAAATCGAAGAGGCTACATTCTTGATGCTCAGTGTCTTCTTCAGGTCATTTGCCTGAGGACACCTGGGGATACTGAGCTATGAAAAGAAAACATTTGGAAGATCACTGATTCCTTCATGGAGAGGCTGGCTTGGGAATAGATGACGTGTCAAAGATTGACATCAACCTTGAGTGCTTATTTGTGGACTTGAGATACAGATAAAAAAAAAAAAAAAAAAA…		2.05063							-1.58496	-5.26803		-2.0
218	ENST00000665278.1	ENSG00000250934	lncRNA	2848	AGTGGTGTCCTGGCCTCCCTCCTAGTTGGTGCTGGTGGAAAGCATCTCTGAAGAGGAGGTGTGAACCTGCCACGTAAGAGGCCTCGGGTTCTCCTTTGCCAAGATCCCTCCGCGGTGAGTATTCACTTAGCACCCAGGATCTTTAAACCAACCAGTGCATTCCCTTCTGAAGAGCCTTCAACTTCACTTTAAAAAATCCTGTGATGGGGCGGGCGTGGTGGCTCATGCCTGCAATCCCAGCACTTTGGGAGGTCAAGGTGGGCAGATCACGAGGTCAGGAGTTCGACACCAGCCTTACCAACATGGTGAAACCCTGTCTCTACTAAAAATACAAAAATTAGCCGGGTGTGGTGACACGCGCCTGTAATCCCAGCTACTCAGGAGGCTGAGGCAGGAGAA…		-0.321928
219	ENST00000457843.1	ENSG00000233009	lncRNA	2846	CTCGCAAGACCTGGTTGTTTAAAAGTGGGCGGCACCTTCCCCTTCGCTCTTCCTCCTGCTCCTGCCCTGATGTGTCTGGATGGTGACAGATGGGAATCTTCTCCAGTGACCAGAATCCATGCCTTACCTTGGGAGCCCAAGCTGACTTCTCAAGCTCTGGGGATGCCTCAGTGATCTCTGATGTGGAATTAGTGGAGGCTGGCCGTTGCTCACCTCTACACAGCCTGCTGGTCGTTAGCGAGCAGGAGTTCTGATGTTCCTCTCATCTTGGATGTCTTTCCTAGGAGAATATTTCTCACGTGTTTGACAGAAAACATTATCTGTCCATCATTTCCATGGATTCCTGGGTCTCACGGGCAGAAGGACAAGGCAGATATGAGGCGGATCTGGTAAAACCAT…		0.0											-1.26303
220	ENST00000665395.1	ENSG00000226913	lncRNA	2842	GGGGCTGCGAGGGCCCTGTGAGGAGGGGCACCTGCCACTAGAAGCGGCCTCTGGGACGTCGCGCTGAGCCCTGCTTTGGAGTCAGAGGGGCTTTCCGCCTCGGTGAACTCGAGAGTAGCAACTCTCCTCCGGGTAACCGGAGTGCCACAGCGGGCAGGCGTCATAAGGACAGGCCTCGGAGAGGAGAGGGGCTACCCGAGAATGGCCTCAAAAGTATGCATAGGAGTTGGGAAGGCAGAGGAACAAGTGTATTCAGAGACGCAAGGTCGTAGAGGGAAGGAGAGGGAGGGTGCTGGGTGGTCGGGCCGGATTGTGAGGGTCTTTAAGGCCAGCTGGGGAGTGGAGCCTTTATCCAGATGGCGATGGGAACCATCTGGGATTCACACTGAGGAACTGGGA…	0.584962	0.184425					-0.881356				1.0
221	ENST00000432163.1	ENSG00000229243	lncRNA	2833	GTTTTCAGAGGCAAGGTCACAAAAGGGAATGCAGCTTCTATCTGGTTCTCTTGGGATGGTTGTTCTTGAAACCCAGCCACCATGCTGTGAGGAAGTCCAGACAACCTATGGAGAGGCCCCTTTCAATTTTACTGAAAGTTCTCTCTCAAACCAGAAAAAGAAATGAAGATAAAACAGATAACAATGTAACTTTTACCTGACAAAACAACCCTCCAAAGAATCAGCACAATTTAAAAGTTTAGAATAATTCTTTTTGTGGAAGCTCTTACAGGTTGAGGTTGTGCTCAAAATAAAAGAAACAGCCTGAAGATTAACGTAGAAGAATGTTTTGAAGGAAGAGAGAAAAAGAAGGAGAAATAAGAAGAGGAGGAAGAGACGGAAGGAAAAGGGGGAAACAGG…		-3.58496
222	ENST00000661020.1	ENSG00000243083	lncRNA	2831	GCATTTTACGATTGCAGAGGGTCCTGCTTGCCATGTGTTTGCTTCTAATCTACTCGTTTATGGAACGCACACGCTGTGCCAGGCATTGTGCACAGAGAGACCCAGTTCCTGCCCTCTTGGAGTTTATATGACATGAGCTGAAGACAGACAAGAAGCAAGTCTGAGGTGAAGCCTGCATATTTGCATTTCTAACAAGCTCCCAAGTGATGCTGATGGCTGTTGTCTGCAGACCACACTGCTTGACACTGAGGCTAATTCAGATTGTGTGCTGTTGTCATAAGAAGGAAACAGAAGCCATACGCAATGACATCCCTAGTTCTGACCTGTGCCAGACACTGATGTTTGTGCTTATATATATTATAGATAGTGTATTTTCAAAGCAACCCTTTGAGGTGTAAG…				-1.65535						-4.04002			-1.32193
223	ENST00000565046.1	ENSG00000261839	lncRNA	2830	AGAGGTCGCGAGAGAACTGAAAAAGGGGACCGGCCTTTCCCGGCTGCCTAAGCACTTGGGTTCCGGCCTGGAAGGAGGCCCAGGGCTCCCACAAAGAGAAATAAGGGACCTATTTGGATGGATCCCAAGAAACACTGTCTGGCATCTGATTTGAACGAGGCTCGGCGCAGCCGGGCCCTTTTCGCAAAGTAGGCCCACTGCAGACCTGTGGGAACCTCCGGGATGCCTGGGGACCCGCATCTGCCGCTACCCGCAATTTCCTATCCCGACCCTCTCTGCAGTTGTCGACCCCGGCCGGCGGCTTTGAGCGTGGGGTCCCGCAGACCCTGGCACCTAGGGGGCCGAAGCCGAGGGATCTTGGGGTAGAAGAGCGGTCCTACAGAGCTGCCGCTTCGAAAG…		-0.736966				-3.24793	-1.22239					-1.09954	-1.89812
224	ENST00000565617.1	ENSG00000261087	lncRNA	2825	GAACAAGAACATCAATCTTTGAAATGATGCCAAGTATAAGCCTCTGTGTGTGTGTCTCCCCACTCCAATTTGTCCAACAGACTGCTTCCAAAGAAATCTTCCTAAAACACTGACCATCTTTTTTTTTTTTTTTTTTGGCTGCAAAATCTTTCATTTCCTCATCCCCTCACATAACTTCCAATCTTCTTGGCCTGGCACTAAGGACCTACTACAGACTGGCACTGAAATATCTTCCCTACCTTATCATTCCTTGTGCTTCTCCACAAGCCCACTCTTCCCCTTCATCATACATGTGCCGACCTTTCCTGTCTCTTTTACTTTGCAGCACCAAATGCTTTCTACTTTGTGGTCTAGGAGGAACACATGTCACTTTTGTAAGCTGCTCGAAAGCAGGGGCCA…	-0.476438	0.350497	-0.540568	-1.10962	-0.69411	-1.10535	-1.67807	-0.444302	-1.52675			-1.01106	-1.96393
225	ENST00000697757.1	ENSG00000259153	lncRNA	2822	CTAGCTGGCCGTCTCGCAGGTCCCTCTCACCCCCTGCGCCGCCGTCGCACCGTGCCCTCCCCCATTGCGGGCTCTGTCATTCTCAAACCCAGGTCGACCCACTCTTCCCGCCCACTGGCCCGCCGCAGCTCCCTCCATTGGCTCGCGGCACCTGTCCGTTTCCTGGGAGAGTTCAGCACCTCCCGGCAGGAAGAGGCTCCGGCCTCATTGGGTGCGTGAGAAGGGAAGGGTGGATCCTAAAAGGTAATACTGAGCCTTCATTCAAACTAAAAGGCTGGAAGGGAGGCAGCTGCCTTTGTTTGCCATGGATGGGTAGGGGCTGCACTGAGCAGCACCGGTGTTCTTCATCCGGCTGCACCCCCAACAGAGCTCTTTCTTCCCCAGATCCCTTTTACAGTT…		1.52195	0.702319	1.28445			1.44736		0.825999			2.06129	0.479168
226	ENST00000656177.1	ENSG00000237807	lncRNA	2805	ACTCTATTGGAGTGCATGTTACAGAACCTTAAGAAAGGTTTTGGAGGGGATTATAGAGTTAAGTTAACCCCCCAGAGGTTGAGAACTCTCTGTGAATTAAAATTGCCTTCTTTTGGTGTTAGATGGCTGACTGAAGGAACTTTAAACAAGGAACAATTGGCCATGTATTTAAGGTGGTGACAAGGGTTGGAGGACAGCCAGTGTACCCAGATCAAATTCCTTTATATTGACTCATGGCTAAATATAATATAGACAAAACCAGCATAGATCCAGCCCTGTTTAATGGCTTATTGCAAAAAAGCCAAAAGTGAAAGTAAGAGCAGCTTTGCCAGCAGACACAGAGTTAAAAGGGGAGTCCCAGAGACAGCAAGAGAAGCCAGTTGTACAGGAACTGCCAAA…		-3.85798			1.14684	-0.263034	0.861024		-0.180572
227	ENST00000512873.1	ENSG00000249699	lncRNA	2802	AGTAAAGCCATCTCTTGTGTCCGTGTAGGAGAGTCCTGAGGTGGAGAAGGGCTGGGATCAAGCCAACCACTCACCCACTTAAGAAAATTCATCTGAAGCTTCCTCCACTGCCAGACAGATCTTCCTGCATCAGGTCCGGTGCTGCCCCTGACATGAAATGCTCAAGATTTCTAGACATTGAAACACTCTGAAGAATTGAAAGGCTTTGGTATCAGGATGATGCTGGCCTCATAAAATGAGTTAGAGAGGATTCCCTCTTTTTCTATTGATTGGAATAGTTTCAGAAGGAATGGTACCAGCTCCTCCTTGTACCTCTGGTAGAATTCAGCTGTGAATCCATCTTGTCCTGGACTATTTTTGCTCTGCACATGGAGTTTGGTGACACGTTTACAAGAGATC…		1.58496					-0.584962						0.321928
228	ENST00000528701.6	ENSG00000246225	lncRNA	2800	ATGAAGATCCGGCGCAGCTAAAGTCAGTGGAAGGTAGAAAGACGCCACAGCCGCCTTTCGACAACTTTTTGTTACAAAAGTGGAGATCTACACGGAGGCGACGGCCTAGGTCGCTCTGACAGGACCCAACGACCCTCCTGACGCGTCCACCCGTCCTCGCTAGCAGGGTCCCCCAGCGGGCTCTCGACCTGCGCCACCAGAGTTCCACTCTTTTTGTCGACAATAATATGGCGCCCAAACACGTGGGGCCTCAGAGAAGACTCTGGATCCGGAAGGAGTATCCCAAAACCAGAGCTAAGGTACCAGCTGGAGCCCACTGAAGCCTCACCGAGTTTGGGCTTCTCCTCCTGTGGAACTGGAAACCAAAATCATGGTATTTTGAAAACCAGAGGTATGAAT…				-2.32193		-2.0906	-0.283793					-1.36613	-1.02089
229	ENST00000616608.1	ENSG00000273771	lncRNA	2797	GCTGGAATTCAAATCTCAGGGCTCCTGCTCTGGGCTTCTTCTCCATGAAACTTGGAGGAAAAGAAAAAGGAAGACACTCTTACTGGTCAGAGGAGAGAACACAATTCCTTCAGTGGAACCAGTAATTCAAGCTACTGCATATGCCAATTAAAGACCAATCTGGGGAAAGGTGGATGCCCTGGGCTCCATCTGCCATTCAACCACTGATTACGGCCTTGTACGGATGGACTTTCAGCAGCAGGAACCCAAAATCATTGGTGAAATAGGAAAGCTATTGTACAGATATTAGAAAAATAAGACCTTCACAGTCATCAGAAAAGTTATCACTTAATGTCATGTGTCATCAGTCCTTTCTTGTGATTGATTATGTTTGTATACATGCACTTGAAATGTGTTTTT…				-0.847997		-4.9386							-2.32193
230	ENST00000456585.5	ENSG00000229921	lncRNA	2795	CGCCACCAATGTGGCCCAGGCCACCAGCCCCCGTGACACTGCAGCCATCCCCTTTGCTCCCCGTCGTGGCCTCCCGACCGAGCAGCCAGAGTGACCCCGAAAGCCTAAATCAGCCTGCGGCGCCCTCACCCGTCCTCCAGCTGCCATCGCCTCCTGGGTGAAGAGGACGCAGGTCGCAGCCCCCGCAGCTCTGCCCCTCTGCCCTCCGGCCAGGCCGCCCCGCTGTCCCCCTTGCTGTCCACCTCTCTGTCCACCCCTGCTGTCCCCCCCCGCTGTCCCCCCCGCTGTCACACCCCCGCTGTCCCCCCCCCGCTGTCCCCCCTGTTGTCCCCCCGCTGTCCCTCCCGCTGTCCCTCCGGCGAGGAGGCTTCTGCACGTTCTGCGTGGGCCTCTCCCCGG…	-0.432959	-0.373458											-0.415038	-0.447459
231	ENST00000508406.1	ENSG00000250546	lncRNA	2795	CAGTCATGGTCTGGAGTCAAGAAATGAAGAGGGCAAGCAATGTTTTTGGCATCCTGACTACAGTTACATGCAGTTTGGGGCTGCTGCAATGGCAACTCAACGGAGAGGTTAGGAACACCAACTCCAGGATCAGGCAATCTTTGAATCCCTGTCACTAGCAGCTTTGTATATTGGAGCAAGTTACTTAACATCTGTCTGCTGGAGTTTGCTGGAGGTTCACTCCAGACCCTATTTGCCTGGGTATCACCAGTGGAGGCTGCAGAACAGCAAAGATTGCTGCCTATTCCTTCCTCTGGAAGCTTCTTCCTAGAGAGTCACCTGCCAGATGCCAGCCAGAGCTCCCCGAAATGAGGTATTCAGTGACATCTTTCTAAATTGTTTAAAATGAGAAGCATTGCA…		-0.716207	-3.43539					-2.7146
232	ENST00000508328.6	ENSG00000245067	lncRNA	2776	GAGCAGCGCGGGGCGAGGCCGCCGCGGACGCCCCGTCGGATGTGCCCTTCGCTGGGCCGAGCGGCGCAGGGTTGGAGAGGGAAGCGCTCGTGCCCACCTTGCTCGCAGGTGCCCTTGCTGACCTGGGTGATGGCCTTCTCCCCGCGGCTCTCGGCCCTCTGGCTGGCGGCGCGCAGCTGGCAGCCGCTCGGATCAGTGTGGAAATGGATGTGGACGCGGTGCTGCTGCCTGAGATTAGCAGGAAGCAATTCTTTTCCCATTTGGAGAGACCCCGGCTTTGTTGGGCCAGGAGATGGTTTTGCAGCAGCAGAAGACTATGAACTGGGCTTTGGGAGATAGGATCTCTGGTTGTATTCTGGCTATCCACACTCTGAAAGAGGACCGTGACAGAGAATTTGA…						-1.10692						2.39232
233	ENST00000613210.1	ENSG00000262312	lncRNA	2775	TTTGGCTCCAGCCACCCCAATGGCATTTCCTCTTAAGCTGTTGGGAAAGACAGGAAGCCTAAGGCATGGGTACAGGCTGAGAGGTGATACTGACCCCTCTGCGGGTGGGCTTGGGGCTGCTTGGTAGAGGAAACAAGGACTTCAGCAGTCACAGGAGGCCAGGGCTGTGCCTTCCTCACTCCAGGGCAACAGGGCAGAGCTGGCTCTGGGAAGCAGGGCACACAGGGGCATGGCTGGCCTAGCCAGGAGGGTTGTTGGAGCCTTCCTCCTCTTCCATTTCAAACAGAAAAGCGGGGCTGAGACAGGAGAGGCAGCCCTCCATCTGGGCAGGTCCCCAGTGCTCCCAGCAAGGGCAGGAATTCTGAGGACATGCCTGAGCCTCAGAGCTGTAACCTCACC…		-3.70044											-2.41504
234	ENST00000596283.5	ENSG00000269416	lncRNA	2766	CCTGGCTCTTTCACAGGGGGCATTGTGTCATATTGCTGGGCCCCACACATAGGTTATGTGAGTCTCCTGCCTGTGCCCTACCCATGTAGGCCATTGTGACATATTGCTGGGTCCAACACCCAGGTGATGTAACTCTACTGCCTCGGTCCTGCCTACAGCGGACATTGTGATATAACCCTGCACCCATCACACAGGAGGAGACTGTAACGTATCCCTAATTGAGCACCCAGGTGGTGTGACACTTCTGCCCTGTCCCTGCCCTCAGAGGAGATTCTGACATATCACTGCCCCAAAATGCAGCACCTGAGTAATTTGACTCTCCTGCCTGGACCCAGCGTACAGATGGGATTGTGCTTCATTGCTGGACCCAGCATTTAGGCCCACTACCTATGAGATTGC…	0.584962	0.891329			0.224248						1.26076	0.243926	1.51847
235	ENST00000660244.1	ENSG00000245685	lncRNA	2763	ATTCGCGCCTCCCGGAAGGGAGAAAAGCCCGCCCGAGGCGCGGTGCTGACGGTGGCTGGGCTGCCGGGTGCGCTGTGGAACCGCCTCCTGCTAGAGCAGCGGGCTGGCGACGGTCCTCGCCGGGGCGGGAAGCGGCTCAGGCTGCCCTCGCTGGCCTGCGGCGGCGCGGCTGGAAGCGCGGGCCACTCGTGCGTGGGTCACTCAGGACTGCGCCTCGCGCGACTGTGTGTGCAGGAAACAAGCAGGAAATACCCTAAAAGAGAATGAAGCGCCATGTTGAGGGTCGCGGACGTCGCGAGTGCTGTGGGAATGTGGGCTGAGGTGGAGAGTTATGGTAGCCCGTGTTACAGGCTCAGGGGTCTGAAAGAAGCCTAATCGTGGAGGCGGCATCTGAGGAGG…		0.192645	-1.87447									-0.695145
236	ENST00000603791.1	ENSG00000270504	lncRNA	2761	GCCGCCCGGGCACCCCTCGTCTGCGGGCGCGGGGTCCAAGTGTCCCCTGTCCAGGGCGGGCAGAAAGGAGAAGTCGCAATCTCGGTTGAAGTCTCTTCCCCGCCTCCTTCGTGCACTTCAAGGCTGCCTCGGCCCCGCGCCCCTCCCGCGTCCCCGGCCCCGCACCTTGCCGCAGCGGCCCCTGCGCCAGTTCGGACCGGTCCTCGGGAAAGGCGTCGCGCAGGCGCTGCCACAGGCGGCCCAGGTCCGCCAGGCTGCGGTGCAGGTAGAGCACGCTGCGGTCCGACCACTCCGTGCGGATCTCGAAGAACTCCTCTTCGTCGCCGCGCCGGCTGACGATGAGCCTGCGGATGCCGTTCACCCAGCAGCCGCGCACGAACATGTTCACGAGCGACGTGC…	0.0506261	-0.415038	-1.6545	0.469821	1.25312	0.364664			-0.0139392	1.00233		0.772386			0.771443
237	ENST00000554822.7	ENSG00000246223	lncRNA	2760	GCACTGCACCGAGCTTGCACAGGGCGAGGCGGGGGCAGGACCTGGGACCCAGCCACCCCGGAGGAAACCGGAGAGGAAACCAGCTTGGTCTTGCTCTCTGCCTCGTCCCAATCCCCGGCTCTTACCAAATGCAGATCCGTTGGCTGAATGCCTTTTAGTCTGCATACATGCATCTCATACCGCACAGCCCAAATTTCTACAACTTGTCCAGGTGCAGTCTCCTCAGAACTACAAAGCAAGAAAAGATCACCTTTGGGCTCAGGAACTCACAGTCGTTCTCCCTCTCCCGGAAGGCACAATGACCAGGACAGTACCGAGCTTTACAGCCATATTGAACTCACCATCAACTCAGCACATTCAACTCAATCAGTCAAAATCGTCTTTTCCTGCTGGTAAATA…									0.440245
238	ENST00000443018.3	ENSG00000232721	lncRNA	2743	ACTACCAGTTCTAATAGGCAATATAGGAAGGGCACACTCACTAAACTTCCTCCGTCCCTTCTATTCTCAGCGCCCGCCTGGCAGGACGACTGAGCAAGGCTTTGGAAAACCAGAGAGATTAGAGCGCAGAATGGGGAAATGGAGAGAGAACCTGAAAGAGCCCCAAACTCGAGGACCTATTGCTCCCCAAGAATAACATCTTCCAGAACTAGACAGAAACTAAGCGTCTGGAAACCCTGAAATCCTTGGAGGAGTAGCATCATCCTGACCCTCTGTGCTCCTTTTGGCAAAGGACTTGCTTCCATTGTTTGTTTGTTCAATTGTCTGTTTGTTAAATAAATAAAACTCTTTTCATATATCTTTAAAAGTACGTTGGTTCTATTATTTTATGATTACAAA…		-1.58496					-2.22239		-3.16992
239	ENST00000664027.1	ENSG00000256538	lncRNA	2736	ACTGATTCCTGCTAAACTTGCATCATCTGATGGCCTGTGCATCCAAAGAACTGAGGTTATTTTTAGGAAGAAAGAACAGTGCTCTGCTGTATACAGTGAGGAGCAAGGAAAGCACGTCCCACACACAGACCCACAGATAAATGGGTGTGGAGAGAAAAATAGTTATTTAGAGATGATAGCCAGGTTTCAGTTAAAACTAGAAGAATGGCTCTGTGAGACAGGCCCTCCACTCTCCTGTAGATCCTGTTGTAAGTGATGCAGAAGCCAGAGAGAAGGTTGCTCTCCATCGGAAACATGAGGAGTTTCGGAGACCTCCCTAAAATATTTGGCCTGAAAGGGTTTGAAGCCAGGAGGAGAGATGCAGTCTTAGGAGAAACGTTTCATGAGCTGTAGCAGGTA…		-1.49476										-2.70044	-1.28421
240	ENST00000625080.1	ENSG00000176659	lncRNA	2732	ATATCCTGCCTGAGCCTGGGCCGGGTGGAGGTGTCCTGCATGGAGTCTTGTGAAATCGCGTGGACTGCAACACCCAGCAGCGCGCCGCCCTGGGTCCTGCCACTGAGCAGCTGTTGGTAGGCTCTGCTGTGAGGTCTCCTCTTCCGGCTTTCCCACTTCCCAAGTGTTGGTTAAGGAATCCAGATGTTACTGCAATAACCACTCCATAAACAAAAGGAACACCCAGCTGTGAGAACTGGCTTCTCAGCATTCGTCCCAGCAGAGGCTCTTCTGGGGCCAGCCCTGGAAGAACCCATCAGGGTTCTGATGGTTGCCCTGTTTCAGCACAGCCCTTATTGGCAGGCAGACGGCTACGGGCACAGCCACAGGCTGAAGTGTCAACACTTCAAACAACACAGA…					-0.763239		-2.61471		-2.13191				-2.80735
241	ENST00000578492.5	ENSG00000215769	lncRNA	2732	GCAACCGCAGCCCAGCCCCAGTCCGGGAGGAAGTTCTGCCGGGCGCTCTCCGCCGGTGCCTCACTGGTTATAGTGCTATACAGGAAACCTGGCAGCGCCGGAGCCGCGCGGTCGAGGAGGGAGCGCGGGACGCCGAGCCCACGCGCGCCTGCCGGGACAAGTGGAGACGAGGCCGGCGAGCGGACGCCCCGAGGTTGGCGAAGGAGCTGTGGCCGGGTCCCCTTCTTATCCAGCCCGAGACACTGCGCTCCGGTGGGCGTCCCTGCGCTGGGAATCCCTCTCGGAGTTTTTCCAGGCCCGGCCGGGTTGCTCCGGGAAAGGCCCTGTTGGGGGAGGTGGGCCCGGAGCTGGCAGGTCTACAATCCGGTTGGAAGGGCTCGCAGTGGGTGATTCAGGGTG…	-2.50043	-1.4186		-4.5371	-4.18892	-4.15823	-4.16742	-5.45738		-5.03441		-4.63049	-3.84698	-3.17991
242	ENST00000480639.6	ENSG00000243069	lncRNA	2730	GTTTCGGCCCCGCCCAGATCCGCCTCCATCGCAGCCAGAAGCAAGAAGCTGTCTTCCCGCCCCCGCGTGCCTACAATCAGCCCCAGTCTCCCTGGGAAACCGACGAGCGCACCTGAGCTGGGTTCTGAGCTCCAGCGTTTTGGGGCTAGAAGTTGCGGACTAGTAGCTGAGGCGGCACGGGAGTGTAGGCGCGCGGGGTCGTTGCCGGGGGCACAGAGTGAGAACAAGCAAGGGAGCCCTGCTGAATTGCAGCTTAGGAAGCCCTGAATCCTGGAGACGGAGTTTTGCTCTTGTTGCCCAGGCTGGAGTCCAATGATGCGATCTCGGCTCACCGCAACCTCCGCCTTCAGGGTTCAAGCAATTCTCCTGCCTCAGCCTCCCGAGTAGCTGGGATTACAG…		1.07039					-0.736966
243	ENST00000563592.5	ENSG00000260898	lncRNA	2730	AAAAGTACAAAGAAAGGAGGTAGTGTCATTTGGAAGAACCTTAAATATGCAGTGTCACTGAAGTCAGGGGAAGAAAAGAATTTCACGGAGAAGGGCGTGTTCAATGCGTGGAAGGCTGCAGAGTAGATAATGAAGATTCAAAAAGGCAAATCTGAGAGGAGTTGCAGTACAGTCGTGTGGTTTCTAGACTACACGGCGTTTCGAAAGTGGGTAAAGGCAGACATCACGCGTCTTCAAGAAGTTCAGAAGAAAGAGGAAGAGTGTTGTCATAGTGGGTAAGGTCAAGTATCTTTGATTGCAAAACAACAGTCGCCAGAAGAGAAGGGGCTAAAAGTTGGAACGAGGAAGAAGGCTCGGAGAAAGGTGTCAGACAAAGCGGGATTAGCAAGAAGCTGTTAG…		-0.807355	-2.0										-0.807355	-0.263034
244	ENST00000641901.1	ENSG00000240405	lncRNA	2727	AGTCGCTAGACATTTGAGGAACACATCCGGGGAAGAAGACACAGGTGGCTGGTCATGGAGAGCCCGCTGGGGGAAGAGCACACAGACAGGCACCGGCAGGCCATTGACCAGCGGGACAAGGTGGGCTCAATGTCATCACAAGGGTGCTTAAGAGGGAAAGAGGAAGCCATGAGGGTCAGAGTCAAAGGAAGACTTGAAGATACTACACTGCGGACTTTAAAGATGAAGGAAGGGGCGAAAACCAAGAATGTGGGAAGCCTCTAGAAGCTAGAGAAGGCAAGGAAACAAATTTTCCACTAGAGCCTCCAGAAGGAACACAGCCCTGCTGACCCACTGTAATGTCTGACCTCTAGATGTGTAAGGGTAGTAAGACTGAAAGTCTCAGAAAGGCACTGTTAA…					0.807355					-0.486145
245	ENST00000629535.3	ENSG00000281091	lncRNA	2720	GTCATAACGGCGACCGTGAAGACTTTTAAAATAGAGACCAACGTGGCCGGGCAGGAAGAGCAGGGTCCCGCCTTCAGGTGTTTGGGACTCAGCTGAGGGTGTGGGTGCCCCGCGGTGGGGGCTGAACCTTCCTGGGGTGTGGAGAGACGAAAGGAGCCCAGATCCAAGTTCCCTCGTTCCCGCTTTGGCATAAGTTGCCCTGGCGGTCTCATGAGAGAGAGAAAGAGCTGGGACCCTCCTCGCCCCAGTGAGTGTGATGTCTTGCTCCGGGTGTCCTGGGGCAACTTTCTATACAGGCGGGACGTGGGAGGATCAGACAGTGTAACATCAGACAAGGGTGTTGACTCTGCAGCACAGAACCAGTAGTTTGTGGAGAAGAATGGAGGTGTGGTGTTGAAT…		-0.255353			-1.51066	-1.4236						-1.97728	-1.17906		-1.37949
246	ENST00000470313.6	ENSG00000240057	lncRNA	2713	ATCCTCGCCCGGCGCCTCACTCACCAAGGGCCGCGCCGGGGTTCTGCACTGTCACTGCGCTGCGGTTCCCCGCCTTAGGGATTCTCACACGGTTCCACGGCTCCAGGCCCGGCGGCACCGCAGCCATCATGCGAGGCGGGGGGACTTACGAAAGGCGGAGCTACGCGAGAGCACGTCCAGCGACCGGAGTCTGGAACAGTTCCTCGTTCTTTCTCTGGCTCTGGATCTGCGTCCCTGACAGTCTTAAAGAGGACAGACCTTTCATTCATGAGGATGACCCTCAACTTGGCCCAGTCCATGTTTCCTCAGACTCAAGCCTTGCATTCCTGGCAGAAAGACTGAAGAAATGATGCTGTGCTCTTCTCAGTGCTTCGCGTCAGGAGGCTCTACTCTCTCAAC…		0.211504				0.986194			-0.0216951			1.60204
247	ENST00000688783.1	ENSG00000250337	lncRNA	2712	AATGTGTGAGGTGGTGCTATGTAGCAGGAACCCCTCTTGCTTTGCAAATAGTTTTTTGTTTGTTTTCCTTTTTGCCCAATAGAGCCCTGCTCTACTGACCCTTCAATGTGCCCGTGTGCCTAAATATTCCTGGTCGTGTGAAAAGAACCCAGGTATTAGCTGAACTAAGGAGCACAATTCTGCAACATTTTGGCACCCAAACACGGGGCTTGAGAAATGAATGCAATTGGAGAAACTGGTTGTTTTACCAGGCGTTGATTGGAAATGTGTGCTTCCCTTTAAGCAGTCAAGCTCAACTTGCAGAACTGATGGGAACCCCTTGGGAAAACTGGCCTCAAATGTTTGTCTACACAGTCCACATACAGGGTTCTTAACCTGCGGTGAGTAAAGAATGTCACT…	-1.06591	0.294125		-1.8421	-1.97914		-2.94486			-5.03732		-1.22084	-1.63726	-2.57194
248	ENST00000414661.2	ENSG00000225649	lncRNA	2698	GATCTTCCATCCAGGATAGTCCTGGAAATGATCTTGATGCTATCTGTTCCTCGTTACAGCAGACCTGCTCAACTTCAGCAGCTAGAAGGAGGATTGTCTTTCACCAGCTGCAGGAGCCTGTTCCCACTACAAGCCTGGTGGAGTCTTCGGAGCAGATGTGACTGTCCTACTTGTATAGAGAAGAGAAACTGAGGCTCAGAAGAGATGCCTGGCTGAGTTTAATAGGACTGCAACAACAATTTTGCCTTTCTACTTTCTGGTACAGTGGTCTTTCCTTTGCCATCATGCCTCAGCATATCCATGTTAGTAAATTCTCCCAGTTGGGGAAAAGCTTGGCAGCAATGAAAGTTAATGTGATGAATCATTTAGATGGACAGATTGGAAAAATGTTGTTCCTTT…										-3.5657		-1.76939
249	ENST00000506899.1	ENSG00000250371	lncRNA	2694	ATGGGTATGTTACTTGGCTGCTGGAAAGGTCATGTTACTGAAGACAAAGCAGATACCTGTTACCACTACTTTAATGGTTTGATGATTCAGAGGCATTGGAGATATACACATAAAAATAACAGAGTGCTTAAAGGAGACACAGCTAGTCAGATAAGCATTTGTAAATAGTCCAGAACACCATGGGAGTGTAAACAGAACATGAACACCTACCTCAAGCTCAAGCCAACACTTGATCTGAATCTTAAAGTCTCAGTGGGAGTTAACTATGCAAACACAGATGACAGAGGAAGGGCATCAAATTATGATGGAATAGTGTGGACACATGTAGATGCAAGAAACAGCCTTTGTGTTTCACAATTCTAAGAAGTTCCGTTAACATTTTATTCTGTGTGCACCAAT…		0.0
250	ENST00000434974.1	ENSG00000230417	lncRNA	2692	CATTTTCCCTTGGCTGAGGAAACGATGGTTTGGTTTTGCAAAGGAATGCTGGGGACTTCTGCCAGCTTGCTAACGGCCTTGCCCCATTCAGATGCATCGAACTCACAGAACATCGCTCCCCAGCTGCTGGCTCGCGGTTCTGAGAGTGCCTGAATAGAAAACCACTCATTTCCCTTCGCAAAAGAGGCGCCCAAAGCAGATATTTCAATATATTCCAATTTAGCCGAGGGAAGCCAGAACATGGATGTTGTTGCCAAGGAAACCACCTCCTTCCTCCTGTGTGCTGTGCATACGTGTATCACTTCATCTCTCTGCTCTCCAAGCTTGAATCTAGATCTGACGTGGATATCCTGCCACAGTTCCGAAGTCTACCTAGTGCCCCAGCCGAACCTGCCCTGG…		-2.45943										-0.14439
251	ENST00000592016.1	ENSG00000267259	lncRNA	2692	AAAGGAAAAACTTATGTCAGCCCCAGCCCTGGGGCTATCCGATCTGACAAAGCCTTTTACATTGTATGTGTCAGAGAGAGAAAAGATGGCAGTTGGAGTTTTAACCCAAACTGTGGGGCCCTGGCTGAGGCCGGTGGCCTATCTCTCTAAACAACTAGACGGGGTTGCTAAAGGATGGCCCCCATGTTTGAGGGCCTTGGCACCAACTGCCCTGCTAGTACAAGAAGCAGATAAGCTGACTCTTGGGCAAAACCTGAACATAAAGGCCCCCCATGCTGTGGTGACTTTAACGAATACTAAAGGACATCATTAGCTAGCGAATGCTAGACTCACTAAGTACCAAAGTTTGCTCTGTGAAAATCCCCGTATAACCACTGAAGTTTGTAACACCCTGAACCC…		1.58496					-2.99214		-1.58496
252	ENST00000425325.2	ENSG00000225156	lncRNA	2685	GCACAATAACAGCTGGCACTGGGGTGCGGGAGGACGGTGAAAGCTCGAGTCCCAGGCTCCAAATCCTCCAGGAGTAACTGGGGTGACCCGAGGAGAGCAGCGCACTGGATATCAGATGTTTCACTGCAGAAATGCTGATGTGTTGGATTACAGGATTCCTGGCCACTCTCTCTGGTTGCCAGCCCAGCACCAAGCCTCCCAGACATTGATTCTCTGCTGCTCTGTGGCATAGAAGACTACAGTGATGGGCTCTGCAGACTTCACCTTGGAGTCCCCCTTTCATCCCTGCTCATTAGTCTCCTCCTCGGTTGTTTGGTTGAATGTTTCCTAATGCCAAGGGACAAGGCCACCTACATCCCAAGCCAGCTGGAGGAGCAGCTTCCAGTCTTCAGAGATGGG…		0.36257										0.30895
253	ENST00000557682.6	ENSG00000272888	lncRNA	2683	AGCTCCTGCCGCCGCCGCAGCCGCTGCCGCCGCAGCGAAGAGGCCATGTTGTGTGGTGTGTGGGGCGGGGGGAGGAGGAGGAGGGAGTAAAGCCTAGAGAGGAGACGGGAGAGAGACACCACACACACGGCACAAGATGGCCGGAGAGGCAGCAGCACCCCGAGCTGTCAGGCGTTCCGCCGCGGCCGCGAGGCCCGCCGGCCGGCGGGGAGCTACGCCCGGACGGCCAGCAGGCCCGCGGGAGTGGGGCTGCCGCGGCTGAGGCGAGGCGGGCCGCGCGCGTCGGCGTCACAGCCCGCGGCAGAGGCGCCCAGGGCGGCCGGGCCCACGACGCCGAAAGCGCCGCTGCGGTTGCCGCCTCGGAGGCTCCCCCGGGCCCCGGCGGCTGGACCCGGCGCG…	1.25078	2.40599		0.342475	0.641878	-0.0774688	-0.007805		0.633274	-0.58231	-0.0477423	1.61121	-0.720692	-0.116105
254	ENST00000562848.1	ENSG00000260597	lncRNA	2680	CAAGACAGAGGCAAGCAGAGAAGGCATAGCAGCAGCGACCGGCGCTCTGTTTTCATTTTCCACTCTGGCCAGGGGATAAACTGGACCCCAGTGGACTCCAACACCAACTCTCTGCTTCCCAGTTACTTTCGATTTTCTTTCCCTTCTCCTTCTTTCTCTCCCTCTCTGGCATTCAAACAGAAGCACAAGAGGACCCACCAGTGGCAACTCTAAGCCTCCTTGCAGGCCACATTCCCTGCTGACGTGGTCCTTCCTGCAGGAGAGCCCTTCTGTGATTATCTAATAATAGCCAGGGTGGCTGAGAATAGAATCTGGCTCAAGGACTCTGCACACCCGGGGCAGAGACACTGAATCTGTGGGTCAGGGCCTGGCAACATTCCTTGGAGCCTCCCCCTCTGA…	-2.86899							-1.61891				-6.75043	-2.42321	-3.2555
255	ENST00000501259.5	ENSG00000246379	lncRNA	2678	GGCGCGGACCTCCTTGTCAATGGGAGCGCGGGGCCGGGCTGCCCGCAGGACGGTCAGGTGGGCCCCCCAGCTCGCTGCCAGCGCGGCCTCTGTCCCTCTCGGGCCGGCTCTCCATCTTGTCGCCCGTAGCCCGCCTTCTCCGTGGCTCTCCAGCCGCTGGGGCCGCAGAGCCGAGGCCGGGTTACCTCAGGAAACGCGATGTGGTAGTGGGTCGGAATAAACCCGCGCGCCCCAGAATTCGCCTTGGGGGCGTAAGGACAGATTCGGACTTTTCGTTTCCTATGTCCACATTTATTGAGCACCTAATATGTGACACCCGAGGCTGTAAGAAGAGGAACGCAGCGGGCGGAGAAAAGCCAGAGCTTTTTCTCTGTGAGCCGCTGCCTCCAGGGCCATAGC…		-1.63227									-0.375509
256	ENST00000564527.1	ENSG00000261616	lncRNA	2677	GTGGACAGCATGCCCATGGCCTGCTGGGTGGCCAGAGTCCTTTTGTCCTGCGGTCCATATAAGAGGGTCTGGATCTGGAGACACTGTAGAACACCAAGCAGCTATCATGAGGCTATGGAAGTGTCGCTGAGAGCAGGAAACTAAGGTCTCCCTTGAATGAGAGAAAGATGACCTCATTCTTAGGCCCTGCTGTGATGGAATTAGCATGCTCCTGGGATGTCTCCTAGTGACTGACCTTTGGTTTGGATGTTCTGAGGGATCTAGGCAAAAGTGAACAGTTTTAGCACTATTTCACAAAACTCTCTGTGACTATCTGTATGCAAAAAATAGATTTAAAAGTAGTATTTTTAAAAATAAAGGCAAGAACCTTGGTACTGACCAGAGGATGGGCTCCAGTTT…								-2.44057				-2.32193
257	ENST00000566193.1	ENSG00000260197	lncRNA	2666	CATGGCTAAGTGCCCGGGTTCGTCCTACTCAAACTGAACACTAGTCGCAGGGTCCCACGATTCTCTTCCGTGACCCACAGCTTCTAATAGAGCTATAACACCCACCGCATGGCCCAAGTTCCATTCCTTGGAATCTGTGAGGCCAAGAACCCCAGATGAGAGAACAAAAACCTTGCCTCCATCTTGGGCGTGGCCCACCTCCATCTTGGGAGCTCTAAGAACAAAGACCTACTGATAACGTTAGGTCCTCATTAAATGTTTGGTAAAATTTACTCATGAAGTCACCAGGCTTTGCTTTAGTGGAAGACTTGTATTGCTAATTCTGTCTCCTTATGTATATATGATCTGTTCAGATTTTCTATTTTTTTCTGATTTAGTTGGTAGATTTTGCTTGTCTAT…		1.62149			-1.60108	-3.49896		-1.31524
258	ENST00000590767.5	ENSG00000233178	lncRNA	2663	GGTGCCTGTGCAGCAGTATTCACTGTGATAGGAAGTGAGAAGCAGTCTGAGTGTTCATTGCTGAGGGAATCAAGGGCAAAATATCATGGATGCACTCATGGACAAATAAGCAGCAGTTTGAAGCAACAACCTAGATGGATGTACAGCCATCAAGAGGATCTTAAAGTGTGGTCTTTAGTGGAAAAAAAGCAGAAGCAATGTATGGGAGACTGAGTAATTACATATAAGCTCACATCACTATCTCTTCCACCACTGTCATCCATCATGACTGATCTGGGAGATGAAACAGCACAGATCTAAAGGACGTGGTAAGAATCGAGATCACCAGAGATCAGTAGATACTTGCATACTTGCAGGATTAACACTGTCTGGATTCCAACGATCAGCTGAGTATGTTCA…		-0.616671		-2.35548	0.109122	-1.96239	-1.58496			-0.605721		0.921997	-1.18112	-0.929611
259	ENST00000532845.2	ENSG00000245571	lncRNA	2659	GCTGGCGGCAGAGCCACTGTGGCAGCTTGAGTCTCGCGCGCGCAGGAAGCGGAGGTGGAAGTTGGGGCGCAGGAATGTGGCTGTCCCCGCCTGTAAATCATGGTTGGGGAGGAGTCGCGGAGGCACCAGGCTGGGGTCTGCAGCGCGCCATCTGCTGCAGCACACAGGAGGCGCTGAGGCTAGTTGGAGACAGAGTCTCACTGTGTCACCCAGGCTGGAGTGAAGTGGCATGATCTTGGCTTACTGAAACCTCCATCTCCCAGGTTCAAGCGATTCTCATGCCTCAGCCACTTGAGTAGCTGGGACTACAGGATTTCGCCATGTTCCCCAGGCTGGTCTCAAACTCCTGAACTCAGGCAGCCCGCCTACCTTGGCCTCCCAAAGTGCTAGGATTACAGC…		-0.0262175		-1.35805	-0.920221	0.378968	0.118416		0.481869	-1.4806		-1.53407	-0.255792
260	ENST00000607968.1	ENSG00000272918	lncRNA	2646	TCCTGTCTTCTCATTCTTCTCACTTAACCATTCATTAACCAAGTGCTAGAGAAAAGAAAAAAATTGGATCATTATATATGTAATTCCAAATTCTCCCTTGAATATTCTAATACCAGATTTGAAATTGGTGTATTATCTAAAATGATAAATTGGGTAATTTAAATCATTCATATGTGATCAAAATATCAGTATGTCCTTTTACATTTCTTAGTTATCTACTGTTATTCTGAAACTTTTTACCCAATTATTTTGTAGAACAAAACATATGGTTGCTTTTTAAATATTTATATTACATGAAATTTGTATTACTTTTTTTTTTGAGACAAGATATCTCTGTCATCAGGCTGGAGTGCAGTGGTGCAGTCTCGGCTTACTGAAGCCTCCGCCCCCTGGGCTCAG…	-4.32193	-2.5025		-4.75489	-2.01159	-4.12928	-4.85798		-4.3159	-3.36177	-0.874469	-3.0		-1.94062	-3.06301
261	ENST00000610409.1	ENSG00000274895	lncRNA	2627	TTAGTATGTCCGAGTCTATCCCGGCAGGAAACTTTTGGCACGAATTTCAAACAGTGAAAAGGAGAAAAAAAATTAGGTCGGTCAGGTTAGGTGTCGGCGATAAGAAAAGAGATTGCGGGAGCATCCCCAGCCTTCTTCTTTCCCCTTTTGCCGCCCCCACACACTCCCCCCACGCGTCTATCACGGAAGCAACACAGAGGAGCGCACACGCACCACTCACACCTCCAACTATTGACTGTTGTATCAGGTGTTCTAACCGGGATGTGACAGTTGAGGCTGGGAGCAGAAATAATCAACATGCCCATTAGATACAGGACGGAATAATGCTTCTATTGGTTGGGTCCCTTCGAGGTAAGCGGGTGTATTGAGCGGGGAAACTTGGGATCTGAGAATGGATCA…		-2.58496		-4.24131		-4.35755					-2.95777
262	ENST00000544214.5	ENSG00000226711	lncRNA	2623	CTCCCGCGGCGGGCCGGGTCTCCAGGGAGGACCTGAGTTTTTCTTCACCCATGGTCAGGGAGGCGCCATCGCCCTGGCTTTGGGGCTGGGGCCTCCGGGGAGGTTCCGGTAGGGGCGTTGGAGAGGCCGCTCTTTTTGCAAGGCCCGAGATGGCGGGCCCTGCGCAGGCCGCCCTATTCCGCGCCCTCAGGGCGTCAGTATCCGCCTGAGGCCGGATACCCACTCTGGGCTCGGATACCCGCGCTGGGCCCGGAGCATCCTCGGCGCTGCCCTCCCAGAGCCCCGCAGAGGCTGAGGTGGCGCGGGGGCGGCCCCGGCTCCGCGAGAAGAGGCGGCAGCGAGGGCTGGAGGACCCGGGCTACGGGGCTCCGGGGCGTCTGGCCTGGGTGGGACTGAGCC…	-0.235727	0.178803				-1.31333	-2.12387		-0.669851			-1.3642
263	ENST00000606054.2	ENSG00000272523	lncRNA	2616	AACCACTGAGAGGAGGACCCTCCGGCGTCCTAGAGTGGCCGCAGGCCGCGGCGTCGGGTTGGAAAACCAGGAGAGCATGGAGCTTTTTCGCTGGTCCGGCGCGGTCTCTTGCGTTCCTGTGGCGGGCACCTGACTCCCCATGCCCGAGTACTGTCCTCAGGCGGAACGGCGTCTGCAGCGAGGAGCGGGGTTCCAGCAGGCTCGGCTGACGCGGTCCCTGGCATTTCCCGTGCTGGCCCTGGGTCGCCCTCGATGCTGCTTCCCGCTGGGAGCCTCCTTCTGACGGCGGAAAGGAGCTTCACCTGGGGCGGCCGGCGGGGAACGGAGAAGAATCCACCGGGGAAGTGGACGGGGCTGGCTCCCGGGCCTGGCGCTGCGGCTCTCGGGCCGTCAGACCTC…		-0.729642					0.717307						0.331514
264	ENST00000382641.1	ENSG00000206028	lncRNA	2613	TCCTGTGCAGGACAGCTTCTATCCCCGTCACTTAACAATGGAGAGGATTCTTCCCCAGCTTCCTTCCAGAGGACACAAAAGCTCAGAGCTCCACAGTCTAGAGTCTAGACCAACAGGCCTCCACACTCACGTCCCAGAGATTTCCCTGGTCCCACCTACTCCCAGTGGCAACCAGACTTCTGCACATAGGAGAGATGTCATACTCAGAGTCCAGCCTCCCACATCCACAGGACCACCTCTTCCTCCTCTGAGTCTTGTTAATAGGGCCATCCCCTGCCTTAGACCTGGCCCAGTGGACTCTGATCTTACAGCCAATATGGGGCAGCAAAGTGGGACATCTGTCTACAGGGCCAGTAGCCCCAGGTCATCTGCTTGCCAAAAGGAGGGGGACCAGCCCCC…										-1.36923			0.401098
265	ENST00000538868.2	ENSG00000226180	lncRNA	2611	TGTCAGATGCAGCCCAGCAGAGAGGCCCTGGAACTCAGAGGACTCCCAAAGTCCGTGAGCACAGTGTCCTCAACAAAACCCCCCCTCACCACACCTTCCTCAACAAACCCCTCACGCCAACTGGCTCTGGAGGACTGTGTCCAATTGCGAGCTGCCTTGGATTTAGGTTATGGTCCTGAATGCTGCTGCCACCACCTCCCTGAAGTGGCTCACAAGTCCTCAGCCTCCGCCGGAGCCCCAAGTGCCAGACTCCCCCTTCAGCCGCACAGCCTGGGCACTCGGACCAAGCTGCCACCTTCCCTGTGCTTGCCGGGGCCAGGTAGGACACGTCTCACAACAGAGCCTTTTCCGGGGGCGCCCTTCTGCAGTGATTCTTGCAGTCCTGCACTCTGCTGTGTT…	-2.32747	-2.63941	-2.62244	-3.2076		-2.10188	-1.97944		-3.29278	-1.9542	-0.869819	-3.36075	-2.63421	-1.26643
266	ENST00000399387.9	ENSG00000186960	lncRNA	2609	GATTTCTTTGAATTCATAGAAACGAAGTATTGGAGTGGGAGTTCTGCTTGGACCCATGTCCAAATTACATATAATGGATATGACTAGAAGTTTGTTAGGTGTACTAGACACGAAGGTGGATATATGGAGAGAGAACTTTGTAAAGGCTTCCTGAAGCCCAATATGAACATCTCATTTCCCTTGATCTATCTTATCATCCCTCAACTTATCTTCTCAAAAAACACATGACAGTCTGGCATGGCATATAATACATTTTTGCATCGAACGGGTTGTAATGTTGTGTTATTTGTTGTCTCCAACTTTGACCGTTAAAATTAGTTTATGTCAGAAATACACTTCAAAACTTTTGAGGATTATTTTCTTTCATATTATAATTGTTTTTAATAAGATGAAGGTTGT…													1.35292
267	ENST00000415174.1	ENSG00000226125	lncRNA	2609	GTGTTTTACCAGAAGAACCTTCTCTGGTTTATGTTGACTTTAAGATGTCCTTGATTTTTTAATTATTTTTTATTATTTTTTTGAGACAGAGTCTTGCTCTGTGGCCCAGGCTGGAGTGTAGTGGCGTGGTCTTGGCTCACTGCAACCTCCACCTCCCAGGTTCAAGCGATTCTCCTGCCTTAGCCTCCCGAGTAGCTGGGATTACAGCCTGAATTGGCATCACCAAGAATTAACACCCGACTGCCCAAATCCCTGTCAGGACTGTGGGTTGCCTTGCAGCTGGCCTTTTCTCCCAGAATCTGAAGGAGTTCTACAAGCTGAGGCTTAGCGATTTGGCATAAACCTTGAAAGACTCAGCCCTTCAGGATACCATGAATTCTCCCTGGACAAGCTGCTGCC…		0.415038
268	ENST00000674322.1	ENSG00000255733	lncRNA	2608	GATACAACGAACTAGCACAACGAGGGGAATTTCTTCTTAACATGGTCACAGGTGGATGAGTTGGGAAGAAAATGCCATGGGCGCCGTACTCAGTTTTAAAATGAATTCAGAGAAGTTGTTCAAGGTGAGTTTGAAAAGTTCATGACAGCTCACAGCTGATGATGGTGGCAATCTTAAGGATACAGAAAGCTCATTCCTCATGCAGGGAAGAAGAAAATATTCTAAAGAAGAGATAAGCATATTCCATGAAATCAAAAAAGGCTAGAAGCCCACCAACTGCTAACAACCAGCTGGAGGGTTTGGCCTGAAGAACACTTCCTCAATAAGTCCCTTGTCCTCAGTTTCTGACTTAGGCTCTGCTTCTGGATAACCCAACATAAAATGAAGAAAATTTGAGTT…													-1.67621
269	ENST00000553704.3	ENSG00000258609	lncRNA	2604	GGTGAAATAAACAGCCATGTTGCTCACACAAAGCCTGTTTGGTGGTCTCTTCACACGGACGCTCATGAAATTTGGTGATGTGACTCGGATAGGGGGACCTCCCTTGGGAGATCAGTACCCTGTCCTCCTGCTCTTTGCTCCGTGAGAAAGATCCACCTACAACCTCAGGTCCTTAGACCAACCAGCCCAAGAAACATCTCACCAATTTCAAATCCAGACCCCACTGGAAATCGGACTGTCCAACTCACCTGACAGCCACTCCCACAGCCGCTGGAACTCTGGCCCAAGGCTCTCTGACTCCTTCCCAGATCTTCTTGGCTTAGCGGCTGAAGACTGACGCTGCCCGATCGCCTCGGAAGCCCCCTAGACCATCACGGACGCCGAGCTTCGGGTAACTCT…		-1.47947
270	ENST00000653994.1	ENSG00000232973	lncRNA	2596	GTAACGGTTCCTGCAATCTGGGGACAACGCTGCGGGCATCGAGGCGGTGGCGCTTGATTTCCTTTAAAGTACCTACCACGCCACCCGCTACCTGTAATAATCCATCTGAAGAGGTCGCCGGGCAGCGCCTCGGCAGACAGACTGACCTGCGGGGAGGTGCGGTTTCCAGTGGCGCGGGACAGCCGGCTCCGAGAAGGAACTGGGACCTTTGCCTAGGGCAAGACGTCAACAGGAACCCGCAGGCCCGGCCTGGACACCTGCTGCCCTCACTGGAAGCTTTAACTCCCACTCGAGTCTCTTGGCGTCGTCAGTGCCAGGAGCGCTTGGATTGGGATGGGGACGGAGAAGGGTGCCTCGCTCGCCGAGCCCCGCTGCCCTTGGGGACCTGGCAAAGTCGAG…		-2.96963					-1.51059					-1.0
271	ENST00000441052.1	ENSG00000235314	lncRNA	2590	CTTCTCCTCGATGTCCACGAGCTTGGTGATGAAGTCCTTCAGCTGCGCCACGCCCTGGCGCACGGTGGGCTGCAGCGGCTCCATCCAAGCCTCCTTGGCCCTGGAAGCCGGCGTGTCCATGTTGCCCACGTTCTGGACTGCCTGGAGGTGACAGCAGGAAGGACCAGGTTCTGCTAGGTTTAACTGACGCTGCTGCACTGGATACCCCACCCCGGTGCCGGGCACATAGGTGCAGCCTGAGAGTAAGCAGACCTGGGTTGGAAGGTCCCGCGATTCACCACCGACAGGATGGGCGGCCTTGGCAACCCCCGACCCCTCGCAGGCCTGTTCCCTTATCCATGAGATGGAACTCGGACAAGGTGGCCACAGGAAGGCTTTGCAAACTGTGAAGTGCAGTGC…		0.263034		0.445688		1.12928	-0.250407	-1.69406	0.691878		1.05404		0.392317	0.775568
272	ENST00000667870.1	ENSG00000215067	lncRNA	2589	AGCTGAATCAATAAAGAAAATATAGTACAATTACATAATGGAGTGCTATTCAGCCATAAAAAAATAAGATTCCGTCATTTGCAACAACATGGATGGAACTGGAGGTCATTATGTTAAGTGAAATCAGTCAGGCACAGAAAGACAGACTAAATGCTCTCACTTATTTGTGGGAGCCAACAATTAAAACAATTGAACTCATAGACGTAGAGAGTAGAAGGATGCTTACCAGAGGCTGGGAAGCATAATGTGGTGGGGGGAGTGGGTAGGGCGTGGGGAATGGAGATGGTCAATGGGTACAAAAAAATTAGAAAGTGTTGGGAGCAGGCCCCCCAAAATCTGGCCATAAACTGTCCCTAAAATTGACCATAAACAAAATCTCTGCAGCACTGTAACATGTTC…		-0.840463	-2.1445	-0.743772	-2.02385	-0.777041	-1.42139		-1.10863	-2.74735	-0.136356	-2.1251	-0.797655	-0.679825
273	ENST00000670574.1	ENSG00000246731	lncRNA	2589	AGTTTCAGTCTCGAGGTCCCCGGGCTGCTTCTTATTTATGATCAGATCAAGGGTATAAGGTGTCAGTGGGGGCAGCCAGCAGTCATAGGCCAGAGAGGGGCGACTGCCCGTCCCAAGGGCTTGTCACAGGGTAAGTAACCGACAGACTGGGAAAGGAAGGAGGCAATCTTCAGCCACTCGGTCACTCATTCTAAATTCACTCTCATTTTTTGGGCATCTATTGTGCAAGCCCTGTGGACTTAAAAAGAGAAATAAGACGCCGTCCCTGCCCTCGGGAGCTCCCGGCGCATCTGCCCCAACAACTCGCTGAAGCCGCCTGCAGGACGCCTGAGTGAGGACAAGGTGTCTCACTCAGAAAATTTGCTTGATTCTTCCTGGCAAGTGGGACAGGGTGAGCTT…		-0.616671				0.604071		-0.180572		-1.63819		0.68966	-0.695521	0.152003	0.189478
274	ENST00000653813.1	ENSG00000266921	lncRNA	2588	GGACTCCGCTTCCTCCAATGCCAAAGGAAAATGTCTATAATCTCACTCTTCAGCGGGAAGCGTTGGACTCCGCGGTGGTCCTTGACTACACACACCGCAGTGCCCACCGGGAACGTATTCCATATCTCTGAGCGCCTGGTGGGGAATGTGGACTGTGACCCTGTGAGTCGTCCGTCTCTCTTCCTGAGTCTTTGAGCGAAAATAGTGTATAGACAGGAATTCCTGAAGTCTAAACGCCTCCCACGATGACAGGAGTGTTATTGGGAAGAGAACAAACGAGGAGATAAAATCTTCAAGGATTAGGATAATCTGACGATGGGAGGTTAAAACTAACGGTTTAAAGGATGAGCCAGGTGGAATGGTTTGGCAGGGGCAATGAGGAGCAGGAAGACACCAGCC…	0.652077	2.24793	0.906891	1.22239	0.956931				1.52356			2.02554	1.06817
275	ENST00000420557.3	ENSG00000231690	lncRNA	2582	GCCCTTCTCGAGGCCGGTGCTTGACTGGAGGAGGGCTGGCAGCAGAAGTGCAGCTGACCGGGTTGCGTTTTCGTACGGCTGACTAAAGCGGATACCGGTGGCGACTCATTTCTCGTTTTATTTTTCAACGATTTGGCGGAGAAGCTCCTCTTGTGAATGGACTTTGGATTTCTTGGAGCTGCGCTGCGGGTCCCACAGTGTGGCTTTCGGCCCGTGCTGTGCTGGCGCCTGCACTTCCTCTGGCGGGGCACGGGGTGGCGCTCCCTGGTAAAGCAGCGGCCAGGGGGAGCCGTGAGTGAGGCGCTGCCTCTCCCGCTGAAGCGGGTTCCAAGGCCACCGTGAGGGGGACCATCCATCCAGGAGAGTACTGGGCAGGCTGCAAATGTCTGTGTTAAAACA…		-0.283793										-0.736966
276	ENST00000668496.1	ENSG00000244625	lncRNA	2578	GGAGAAAGGGATGGGGAGAGTCCCTCCTGCCACTGACCCAGGATGGATAAAAGTACCCCTTTCATAGAAGGAAGAAAATGGGAACAAAGGTGCTGCTGATCATCTGAGGTTGCCTGCATGGCAGTGAAGAACATGGACCTTTGGGTAGCCCACCTGGGAGGAATTTTCCAGAGATCACTGTCTGATGACCCTGTCTTGGAATTGGAGCCATGCAAGTTACACTGACCACGTTTGGGTTGGGATATTGAGGAGGTTATGGTTAAAAGCATACGATGGGAGATCATATTGTACTTGCGAGTGAGACCCGGCTGGAGGAATGTTTTAATTCTTCGGAAATACCAAGTGGTCTCTGTAAGTAACATAGGGTGGTTAGCCAAGCATAATGAGACCATTGAGGCA…	-0.0537713	-0.32577			0.161463	-0.415901	-1.3085		-1.41229	-0.0660892	-1.07898	-1.27572	0.291707	-0.526687
277	ENST00000563003.1	ENSG00000261502	lncRNA	2571	AGTTCCCGACCACGCCTTTCCCTCCACACCTCCCTGCAAGCTGAGGGAGCCGGCTCCGGCCTCTGCCAGCCCAGGAACGGGCTCCCACAGTGCAGCAGCAGGCTGAAGGGCTCTTCAAGCGTGGCCAGAGTGGGCGCCGAGGCCGAGGAGGCGCCGAGAGCAAGCGAGGCTGCCAGCACGCTGTCACCTCTCGCTGCCTCAGACTCTGGAGTAGCTGGGATTACAGTCACGCGCCACCACGCCCGGCTAATTTTTGTACTTTTAATAGAGACGCGGTTTCGCCATGTTGGCCAGGCTTGTCTCAATCTCCTGACCTCGTGATCTGCCTACCTCGGCCTCCCAAAGTGCTGGGATTACAGGCGTGAGCCACCGCGCCTGGCCGATCTGATGGTTTTATAA…							-3.85798		-2.11548
278	ENST00000460754.1	ENSG00000272610	lncRNA	2567	CTTTGTAATTTGTAGCAACAAACCTGGGGTCAGACACTCCACTGCCTGTGCATCTTGCCTGTTTCCGGATCCGCCGTGTCACAGACATTTTCTATGTCAGTGCCTATGGCTCTACCCAGGGTGATGCTGCTGATCTGGTCTGATTCCCAAGCTGGAGGTAATGGCGTGTGTCCTGCCCTAGTGCTGCTCCCTGATGGGGAGCATGCTCAGTTTCCTGCATTCAGGTACGAGCAGAGACTTGGCAGGATCCGCCCCGTTCAGAGTTGCAGGAAGAGCCCTGGATGCCTGTCGCAAATTGGAATAAGTGGGAGGGAGCCACAGGCTGGTACAGAGACAAGGTATTGCTGTGTTGTCCAGGCTGGTCACAGACTCCTGGCTGCAAGTGATCCTCCTGCCTCA…		-2.58496		-4.10729		-5.85798	-5.05889		-4.5325			-3.42626	-1.18442
279	ENST00000600534.1	ENSG00000267858	lncRNA	2567	GTCACCTCCGCTGCTGCCGCCACCCGCCCGGCCTGCCTTTGACCCTATGGGTCACAGACAAGGCAGGGTGATCGCGGCAAGACCCTGAGTGAGACTAGATGCGTTACCCAGAGGGTGCGAGGTCGAGTACCTTCCCTGTCCCATCGCAAACCCAAAGATCCCCGTTCCTGGAGATTCTGATTGAGGTCCCAGCCCTACCTGTCCTGATGCCTGACCAGCAGGATGCAAGCCCAGGAGGCCATCCAGGATACCAGGACTGGGAGAGAATGCCCAGTGGTGATTCCTGCATAGTCCTAGGAGGTGTCTTGGGCCCAGGCTCTGGAGTTGGAGGCTCAGTTTCAGGGATGGGATCTTACTATGTTGCCTAGGCTGTTCTTGAACTCCTGGGCTCAAGCAGAT…	-0.429596	-0.856265		-1.17544		-0.807355	-1.71741	-1.27218				-1.77637	-0.943154
280	ENST00000356684.8	ENSG00000198468	lncRNA	2565	GGCGGGGGAGGAAAGCGGCCGGCGAGCGCTGGCTGACATTTTCCTGCCCGGAAGGATGCATGGCCCGGGGTCTCCTGCACCTGAGGGTGGGCGGGAGGCGGCCCCGCGGGTTGTGTTGCTGGAAAAAGGGGTCTCGATCCAGACCCCAAGAGAGGGTTCTTGGGTCTACTTCAGGGAAGAATTGGAGGCGAGTCACAGAGCGCAGTGAAGGAAGCAAGTTTATTGGAATCTACTCCGTTAGAGAGTGCAAGTCCTCAGACTGCAGGAGGAGGAACTCCCGTCCTTCGGTAGTGTCACTACTTAGAGGCAGCTGTGAGGAGCTGTGATTAATCGTGGAATGTGCTGATGTGCCCACTAAAGAGCTTTGCCCTTGGAGTCCAGGCTGGAGTGCAATGATGA…		1.04366	1.63344	2.25305		2.24413	0.286621	-0.275924				2.26617	0.937634	1.1619
281	ENST00000326341.8	ENSG00000178803	lncRNA	2557	GGGCTGGTTCCAGCAGCAACCGCCGGGCAGGGCCCCTCCCGACCGCGACCTCCTGTCCGCACCGTAGGGCAGCCGGCCGGGCCAGCCTCCCTCACAGGACTACCGAGGAAGAGGTAGGATTTCACTCTGTCACCCAGGCGGGAGTGCAGTGGTGCGATCATAGCGGGGACTACAAGTGTGCACCACATGCTTGTCTACGAACCTGAAGTATTCTGATGCAGTGGAGAGAGTGTAGAACTCTGGAGTGAAGAGATCTGCCTGGAACCCTGACTCTATCACTAGGAGATTCCTTGGAATGAAACCAATGGGAGTCCAGGGTTTGGGAGAGTCTCATCAGAGCAGATGGGCGAGCAGCAGCCAGAACGCTTGTTGCCTTTGGCTGAGAACACTATCCTGGAT…		-0.917538				-2.11548
282	ENST00000591360.1	ENSG00000267257	lncRNA	2553	ATAGTTCCCCTTTTCTGTGAAACAGGAAACACATACTGACGCTTTCTGGGCTCAACTATGTCATTTTCAGGGACGTCATGAATTTGGCCTGTGGAGTTGTGCGTGTCAACCCCAAGAGAAGCGTGAGTCATTATTGGAAGACAACTAGAAAGAGGGTCCACGGATGACTCCAGGAGTCTGGGTTGGCTGAAACCCCGGGAAGAAAGACTTCTCCAATGTACACTGATGGTGGGCTCTTCGCCTTTATGGCTTTCTCTGCTATCAGCAAGGGCTGACTCAGCATCCTCTGGACTGTGAGCCAATGCTGCTATTTCAGAGGGGGCCAATTCAGGCACAACAGCATCTGCCTTTAGACTATCAGGTACAGCCCAGACCTTGTCAGGAATTATGAGACCACCG…				-0.906891									-0.625998
283	ENST00000574885.1	ENSG00000262884	lncRNA	2546	AAGGGGTACAGTCTGGGTGACCTTGAGACCTGGATGCCCCTCTGACTGTCAGCTAACTGGTGGAGCGCGTGGGTCTCCCTGCTAGGCAACTTCAGACACAGCCCCAGGATTCCAGCAGGCCTGTCCCCGTCAGCCAGTGCACCCAGACCAGACTGGTCAGTCTGGTATTTCTGAGTCCCATCCCAGCCCCCACACCACCGATGAGAGCCCTGCCTGGAAGAGAAGTGGCCTCAAGCAGCGCAACAGCCCTACCTAAGGATGACCCGGAGGTACTCGATCCCCTCTGCTTCCTCGCACTTGACGGACAGGATCAAGTTCCCCAGGCTGCTGCCGGTACAGTAAAAGTTTAGATGATCCTAAAAAAAGAAACTGAGTGTGAGCAGGAAGGAGGAAGAAACC…	0.130584						-0.657112
284	ENST00000655409.1	ENSG00000177406	lncRNA	2545	GGAGCGCAGGAACCTTCACCTCCCGAGGACAGGCGCCTTCCCCTCGGGACCCGGCTCCCCTGCTGCCTGCGCCGCTCTGTCCCCCTGCCGCTGCCCAAGCCTCCAGCAGGGGCCACCGAGGGCTCCAGGAGCACCCCAGGCCCGTTCTTCTGGCCCACAGCGCCCCTCCTGTGACCCTCAGCGACCCTCCTGTCCTGCCCTCCGGCGGCGCGGCTGTCTGGAGACTCTGCACCGTCGCGGCCTCGCAGCCTCGCAGCCCCGCGCCGGGTGGGGAGGGGAGGGTGGCGTTCCTGAGTCCGCGGAGGAAAGGGTCGCAGCTGCAGTCGCGCCAGCCCTCGGGCCTACATCCGCTCCGCCGCGACGCGGCTCACAAACTAGGGAGGGGAGAAGGGAAGAAAG…	-0.0330151	0.213404	-2.65886	-1.18442		0.018859	-1.48997		-0.360882				-0.981699	-1.75768	-0.359542
285	ENST00000425113.1	ENSG00000232825	lncRNA	2544	ACGCGCCCTAGAATGTCCTCTGGGGAAGGGGCTGCCCATAACTTGGAGGAACTTAGAAGGCAAAACCTACTGCGCCCCAACCCTTAGAGGGGCCTCAACCCCGAAGGCGAGGGGCGAGATCAGGGACTCGGCGACGAGGGCGAGCGCCCCCGGGCTTACCACGAGCACGGGGACCCCGGCGGCCAGCGAGTAGAGGAGCACGGGGGGCACGGCGCTGCTGTCCTCCGGGCCCGGGTAGGGTTTGCGGTAGGCGCTGTCGTGGCAGAAGAAGCCCTGCACGTTCACGGTGAACGTGTCCGTATACTCGAAGTAGTACGCCAGCATCACCGTCCCTGCCATGATCACCATCTGGAAATAGAGCATGCTGCTGGTATACCGATGGCTGCAGCCTGAGCCAGT…		0.0
286	ENST00000667270.1	ENSG00000223466	lncRNA	2533	TTTTTTTTTTTCCTATCGTAAGAGCTCTCTGAAGTCTTGTTTGCAGAACTGTCTGCAAGGCTGCTTGTCACCTTCGAATATACTCCATCAACATGCTGCCACTTCATCTTGTTTAGGCTCTTCGACTGCTTTATAGAAGGACACTGAAGTCCACATCTATCTCCTTGAGACAGGCAAAGAAACAAATCCTTTATCCTGTCTCAAAAAGAGCTGACAAGCTTTTAGTAGTGTTTATCTTCACTGAAGGGTGATAACCTTGAAAATGAAAGTGAAAAGAGACTGATACAATTAGATAAAGAAACCAGGACTCAAAGATGAAGTAACTTGTTCAAAGTCTGGCAGCTACTAAGTGACAGAGCTGAAATTCAAGCCACCAACTACAAGGTTCATATTCTGTTC…			-0.434403
287	ENST00000612496.1	ENSG00000275512	lncRNA	2533	TGTTTTATAGGCTCTGTTCATTTTTTTAATTGTGTTAAAATATACATGACATAAAATTTACAATCTTAACTATTTTTAAATGCACAGTTTAGTAGTGTCAACTACATTCACATTGTGCAAACAATCTCCAGTACTCCTGTAATTCTGCAAAAGTGAAACCTTATACCCATTAAACAACTGCCCATTGCCACCTCCCCCTCCGCCCAGTCCCTGGCAATCACCATTCTACTTTCTGTCTCTATGAATTTGACTACTCTAGGTACCTCATATAAGAAGAATAATTCAGTGTTTGTATTTTTTGTGATTGGCTTTTTTTCCCTTGGCATCATGTCCTCAGGATCACCCATGGTGTACCATGTGTCAGAATTTTCTTCCTTTTGAAGGTTGAATAATAGTCCA…						-3.98489
288	ENST00000420918.3	ENSG00000212978	lncRNA	2532	AGACCTGAAGGCTGCTTCCGCTAACCCGGGCTGGCGCTGCTAACCTCACCCAACGATCCCTGCTGTCGGAAAATGTCCAGAGGCACCATCCCTGCTATGAAGAGGGAATGCCAGTACAACAGCCACAAGGGGTCTTCCTGTGGCCCTCAAACAAAAAATCACTGCATTACATCAGCAGACTGCATTGGAGAGAAAGGCGCCGGGACAGAAAAGCCTGAGATAAACCACCTGTCATTCTTGGAGAAAAGGATGCTGCGGCTTTCCCGATTTGGTTGATGAGATGGAAAATCAACCCTTACAGGAAGGACATCACCAATTCCGGAAAGGATGCTGCGCCAGTCATGTTTCCGCACTCTGTGAGACGTTGAAATCTCCAGAAGTTGCCCAAGGTTTTCAAGC…	1.62581	1.53398	1.28937	1.66402	1.42052	2.32705	2.12961	0.299028	1.54706	1.57836	1.42779	1.66841	0.96228		2.22345
289	ENST00000655022.2	ENSG00000230825	lncRNA	2521	CAAAGTGCTGGGATTACAGGCATGAGCCACCTCACCCGGCCCATTAAATATTTTTTAATGTGAGAAGATATACTTATTATCATGAACATACAAGGGAGGGATTTGATCACAGCCGAGCATTGCGGACATGTGACTTTGCGTGACTTGAAAAACCCTGGATACCAACATCTGATCAAGTGGAAAATTCATATGCCTAGGAAAAGTAGCCCCTGTGATGGGTGAATCTGGTGGCACTGAAATTTTTTCTTTAACTGCATTGAAAGGAGATGTATCAAACAAGCCTCAGCATGTTATTTAATTATGAGATCTGTTTTAAAATTTAAGTGAGAAACCAGGATATCTAGAAGCAAGTTATAGAGAATGCAAAACCTATTCCCCTTTAGGTATTCAGCTTGATGA…		0.0
290	ENST00000409178.5	ENSG00000222047	lncRNA	2513	AAATGGTGCCAGACGTGGTGGTATGAGCCTGTAATTCCAGCCACTCAGGAGGCTGAGGTGGGAGGATCACTCTGGCCTAGGAGTTTGAGATCAGCCTGGGTGACAGAGCAAGACCCTGTCTCTAGAAAAGAGAAAGAATAAATGGCTGATGGAGATGACTCTACTGCAAAAATGACAACCAGCAAGAAAGCGGGTGGTGCCCGTTTCCTCCCTGGGGACCCTCAGAGGGCCAGGCCATTCTCTTCCTTGGTGTGACTGCGGATCCAGGGCCCAGCTGAAGAGCATCAGATCTGTGGGCATGTTGCACCAGTGAATGTTGGAGAAGTACTTGTTGGACACACATGTTCCTCCATTTAGACAGTCACAGTTCGCTGGAGAGAACAAAGCCAACTGTTGTAG…	-0.139725	-0.395929			0.478261				-0.180572			-0.570316		-0.137504	-0.684904
291	ENST00000563949.1	ENSG00000261096	lncRNA	2507	CCCAAACAGCCTTCTGAGGTTGGTAAGGGTATTCAGCCATCTTCGCTTTGCATATGAGAAGACAATCTCAAAGATTTGAAGTGTCCCAGTGGTAACTGGCAGAAGGAGAACTCTTAGATCTCCTGACTTGCACATCCTGTCATCTGCTGTGTTACATTCTCATCTAGAGTCTGCTCTCCACACTTGATCCTTGCTACCCCTCTACCTGCTGCTGTTCCTCTGAGAGTTCATCTTGCCTTTATTTTGAGGGAGGGAGGGGCAAGCCCAGTGTTAGTGTTGATTTTGCCCTCAAGGACCCTGGCGGGGAAGCAGTAGTGTTCCCATTGTAGAGGCCAGAAAAGCTGCCCAGTGACACAGCCAGGATCAGTCATGGAGCCATGATAGGCCAGAGCCTGAGCT…	-1.9542	-0.900464		-4.35755		-2.62727	-3.02237				-1.64211	-3.24793	-1.70044	-2.79518	-3.37851
292	ENST00000663434.1	ENSG00000261879	lncRNA	2499	GCGCTGGCTGGTTACCAAGGTTACCGCCGAGAGGCCGCGTCCTCAGCTGGTCCTAGACATGCGTGGCGTCGGGGCTGTGGCACGGTCGGGTCCGGGGACACTTGTTTAACAAGACATCTGCCCATGTCCCTGGCCCATCTCATTGGCTGCAGCACATCACAGTGGACCTTCTGCCTCCTCCCAGATGCCCAGGGACAGTGATCTGGAAGGAAGGGGCTTGAGGCTGTTTTCCTAGAACTCGACTTGAATGCACCAAGGAAAGGCCATTTGTGGGGACATAGCAAGAAGGCAGCTGTCTGCAAGCCAGGAGGAGAACCCTCACCAGAAACCTCACAGAAATCGGCCAACACCCTCATCTCGGGCTTCCAGCTTCAGAACAACGAGAAAACAAATTTCTGT…	0.176878	-0.787006		-2.62149	-2.5615	-2.42004	-3.33049	-4.87283	-3.38827			-3.57142	-1.76846	-3.39232
293	ENST00000526036.1	ENSG00000254837	lncRNA	2493	CGCAAGCGCAGGCCGAGACGCCGCAGGTCGAGTACCGGGTGGCAAAGCAGCTGGCCCGGGCCGTGGAAGGTGGCCAGGCCACCGCGGCCTGTGACGCGCACCTCGGCGCCCAAGGCCCGTAGCCGCGCAGTTTCCTCGGGCGTCAGGCCGCCGCGCAGCCCGGCCGTATACACGGGCCCCGCGGGCTCGCAGAGCAGGAGCGCGCCCGCCTCAGTCCCCGACGGGGCCTCAATGCCTGGCTCGGCCTGCAGCCGCCGCAGCCAGCGGTCCTGCAGCCCCAGTAGCTCGGCGTACGGCACCCGACCCAGGCGCACCAACCGAACGGCGGGTTGCCGCATCGTGCCCACCGTTGCGTCCGCGGGGCCCCGCCCTCTCCGTGGGCCTGGGGGCGTGGCCTGA…	1.07276	2.2647	1.44541	1.79442			1.14816	0.387661			0.99813	2.34395	-0.359896
294	ENST00000618749.1	ENSG00000276633	lncRNA	2492	ATGGTGAGTCTTCTTAGGACAGGGAAGTCAGCCCTCTCATGCGCAGAACCCCTGTGGCACCTGGCCGGCCTTCACACCAGGTCTTCACACCCCTCATGAGACCAGCCAGGAAATGGGGGCCCCCAGGGGAGGCTGTATAGCCCAGTGCCAGGGAGAGCCCAGCACCCGCTGGGGAAGGCCATGCAGCCCAGTGCCCGGGAGAGACAGGAACCCCCTACAGGAAGGCAGTGCAGCCCAGTGCCCAGGAGAGATGGGAACCCCCCAGGGAAGGCCGTGCAGCCCAGTGCCCAGGAGAGATGGGAACCCCCCAGGGAAGGCCGTGCAGCCCAGTGCCTGGGAGAGACAGGCACCCCCCAGGGAAGGCCGTGCAGTCCAGTGCCCGGGAGAGACAGGCACCCC…													-3.58496
295	ENST00000620617.2	ENSG00000275964	lncRNA	2492	GCAGTTCCACTCCCGCCTGCCAGCCCTCAACTCCCGGTCGGGTTGTCTCCCCGCCGGTCTCCCGCCCCCAGCTACCGGGTCCGCCAGGGTCAGGAGCCCGAGATTCGCCGCCCGTCGTAGCGGCCCGCTTCGGCCCCTCGGGGCCCGGGGCTCTCCGGGACCTACACAGCCCGGGAGACTCCGGCGGGGCTGCCTGCCCTCGCCCGAGCCCGGGGGCCCAAGCTGCGGCAGCGGCTCCCAACGCCTCTGCTCGAGGAGAGCGGCGGCCTGGATGCCCCAGCGCCCTCCCTGTCCAGTTCCTTGAAGGCCCCCAAGAGGGGCGAGGCCGGGGAGGTGCTGGAGCGGGGCCAAGTGAGCTTTCGGGGCCGCGGTTGAACTGGAGTCTTGAGTGCGCTGCGG…	0.598138	0.699695				1.65344	1.89339	-0.292782		0.458993	0.624581	0.371701		0.525091	2.39941
296	ENST00000670511.1	ENSG00000236451	lncRNA	2488	GGGCTGAGAAACCTAGGCAGATAACATCTCCTTATTTCTTAACACTCTCTTAGAAAATTAAAAGGACTTTGTAGAAAATCCTTTTGACTGATGGAGTAGCTCCGAGGAACAGAGAAAGACAGATTAACAAGATGAAAGACCAGGAGCCAGAGGACCCAGACCAGGAGCCAGAAGACCCAGATGCTTTGAGGGCAACATCTTCCTTTTGTTGGAAATAATTAAGTGGTTCCTCTTATTAGGTCATGAGTGAGGTATTGAACACTCCAGCAGTAATCTGCACAGACCTCCATTCTTCCAGACCTCCCTGCCAACAATTCCGTAAGCACTCAATTCCAGTAAAATCCTTCTTCTGTTTAAAATGCCTAGAAAATTTTCTATTTTCCTGACCAGCTTTGACTG…							-2.58496					-1.80735
297	ENST00000449034.1	ENSG00000231105	lncRNA	2479	TCCAGGGACCCCAGACAGCATTTGGTCCCTGGCTCTGTGTCCCCACACAGCCACCCTACCCCATGCTGCCTTTTACTGAGGCACACAGCATTTTAGACAGGAGAACCCTGATGGCAGAGGCTGGGTCTCACGGGACCCTGTCTCCTTAAGGGCTTAGTCTGGGGCTGGAGCCTCTACAGATGTTTGAGCAAAGGCGGGAGGCAAGGGAGGGAGGCCGGAAGCCACCCCAGGGACTCTGATGTCCACCCTGCGGCAGCCTGTCTGTGGACAGATGATGCAGGAAGCTCACGGAACTCCCAAGCAGAAATCAGCAGAGATGGAGCCTGGTTATTTTTCAGCACACAAAAGCCGAGGGCCCCTTCCTGAGATGCCTGCCTCAGCCCGGTAGTGAAACTGAAC…	-2.38565	-1.152			-3.74723	-3.078						-4.97728	0.145541		-3.36923
298	ENST00000376678.6	ENSG00000204603	lncRNA	2473	GTAGATACGCATGTGAGCGCTGGTGGGAGACGCCAGGCTGGGATTTCCGCTCGATCTGGGAATGAGCAATGCAACCTAATGACACCCGGAGCTCCTGAATCACCTGGGGAAGATGAAGAGAGACACTCTCTGGTGGGAACGTCTCCTAGAAACAAGGCCTAAGATGGGGCGACCACAGCCCCACAGCTGTGTCCAGATGCAGGGAGCACTCGCCTGTGCTGTGAGGGACGGCCGGTGTCATCGTTGGAGCTTCCTAAGACTCCCAGAGGCTGATGCACCTCCCAGACCCGCCTCCGCCCGGCTCCCTGGGCCCTGCTCCAGGGGCTTCATTGCTCCCTGCCCCGGGTCACCCCTCGGCTCACCGTCTCTCAGGTGTGGAATATCCTGCTCCAATCAAAG…											0.826352
299	ENST00000562049.1	ENSG00000261761	lncRNA	2471	GCAGGAAGAGAGCCAGCAAGAAGACACCTACCCTGGCAGGAAGACACGTACCCGTGAAGATAGAGAAAGAGGCCATCCAGTTCAGTCTCATTGAAAAGAAAGATGTCTACATCATTGAGAAGAAAAAGAAGCCCAATGTGGATTCAGCACAATTAACACGGAGTACTTGTCAAGGCACAGACACTGCAGGAATAAATTGTAGGCTGCATTTCTGGTCTTAGGACTCAGTCAAATGGGACATACAAGCCATGCAAGCCAACAGCATAATTGAAGACAAGGTGTTGGAAAAACAATATGAACAAGTTTTTATAGGATCAAAGGAAAGAAAGAATTCGACTGGATCTGAGGAGTACAAGAATATTCCAGAATTGGGGAATAAATAGGAGAGATCAACAGAAA…		1.58496								-0.929297		0.461227
300	ENST00000604491.1	ENSG00000270562	lncRNA	2467	AACACAAATTACCTGCTCTCCCAGTGATCAGTCACGTGCAAAAAGCTTTGTCCAATTCTTTGAAAAGGTGAGATTTTTTTTTTTCTTTTTGCGGTTTTTGAAGTTTGGTTGAATTTAGAAATTCGAAGGAATAAACTAAGAGCCTGAATTAAATGTTTTGAAATATACATACATAAAACAAAAGACACTAGTATTTCTTTCACTTTTATCAATACGCATAGAGAAGGAAGCAGAGTATGTGTTTCCAAAACGTGACTTGGAAAGCTGTAAGACCTCTATGTCTTGTTGTTGTTGTTGTTGTTGTTGTTAACAGAAGTAAATTTTTTCAGACCCACCACCACAGAAGTGGCCAGACTCCCAAACCAGCATTTCCAGCTACTGGCTGGCTGGTGTACACCA…	-2.16992	1.0		-3.51096	-3.75489	-4.5025	-5.08746					-4.13386		-3.68182
301	ENST00000656330.1	ENSG00000246067	lncRNA	2467	AGTGGGACGCGCCCAGAGTGAAGGAGCAAAGGGGACTCGGCCGCCATGTTAGGAGTACTGGGACGATTCCGCGGAGCCGGGCAGAGGTTTTAGGGGAATGATTAACAAAGGCGTCCGAAGAAATCGTTGTTGGAAGGTGACCAAGGTGGAAAGAGACGTTGCTTTGGCCCTGCAAGTAAGAAGAGAGAGGGAATAGCCTGAAGGAGTAACACTAAATTTAAAATGACACTTTTTTACCAACCAGCGAAAGCAGATGTTCAAAGGGGATATTGGCCAGAGTCTGTCACACTAAGATGAGAAATGTCCTTTCTTCCTGAAGGTGTCTGATGTGTAAAAATATGATATACTTTGTGCTGTTTCCTCCCTTCCCTTTTGCATATTATTCTGAAACAACATTAA…		1.16896	-1.08473	-1.15951	0.51902	-0.47307	0.808483	-0.731903	0.31166		0.0239323		-1.30397
302	ENST00000536405.5	ENSG00000124915	lncRNA	2466	AGGTGGGGCGGGCCCCACTGGATGTGCCAGGGACCAGGACCAGGCCACGCTGGGCCAGAGCTGTCATGGTTCAGGCCTTGCACACAGAACCACAGAACATGCTCAACAAGCCCCCTAAGCTTAGGGGCACTGACCTACCCTGGGGACCAGTAATCTTCAAGATGAGAAAGCGGAGGCACAGCGGTGCCCTGATACGGCCAAGAGAAGCACTGTGGGTAAGCAGGAGAGCTAGGAACAGACCCCAGCTGCCCTCGCTGGCGAATGCACAGAACCATTACATCATCCTACCCCGAGACCCAACCAAGAGGTACCCACACCCCGTGGCAGCCGGGGCTGAAGGCCTGGAGATAGGAGAGGAGGCCCCACATACTCCAGCACCCAAGGCAATGAGAGAAACTG…		-3.0											-2.89224
303	ENST00000656741.1	ENSG00000228459	lncRNA	2458	AGTGGTACCTCTGTAGCTGCCCTGACTCACTGTGCCATCAAAAATCTCCTTCAATCAAACCAGCCTCTGAATGCACTCGACAAGGTCCTGCATGTTGAAGCCTGCAATCTGCAAATCTGCACCATCTTTCTAAAGCTGCCTGCTGCTTACATTTTGAGAGGAGGATGAGGTTAATTATCGGAGGTGGAAAATAAATATCACAGAGCAGCTGGACATGGGGGAGCTTGCAGCGTCAGCAAATCATGGACACTCACCCTGCTACCCAGAGAGAAAAGGGACCCCTGGAGACTTGAGCAAAAGAAAAATGCTGGTACATTTTTACCCCAGGAGGCACAGCCACCCCAGAGCCACACAGCAATGGATACTTAAGAATAAGACACAAGAAGGTAGCCACCTGCA…									1.86736
304	ENST00000669102.1	ENSG00000215068	lncRNA	2454	GGGCTGCCGCCACCGAGAAATGGAGGCACAGAGCTGTGAACAAGAGACCACGGCTCGCCGAAATGGCGGTGCCAGGAGCCTGAAAGGGAATGCAGCCGGCGGGGTTGTCAAGGACAACATTTGTTTTGGCGCAACCAGCGGTGCCGTCACCAAGAAACCGTCGACTCTGAGAAAAAAAGAGAAGTTCGGCTACCGAGAAACTCCGTGCAGCAAGTGCTGTGACAGCAAAACCGCCGGCTTCGCGCCGCTGGCGAAAGAGCCAACGGAAACGCCGGGTGCTGCGACCGCGAAGCCGGCACTAGAGGGCCTCGGATGGAGAAAGCCCCGCACCGAGACGAGGAAACTGTGCACAGCACGACTAGCAGTTGACACAAACAGAAAAGTGTCTCGTCTGCTCTC…	-0.504368		-2.08479	-1.05063	-2.25949	-1.69849	-1.99488	-0.0694648	-1.58496	-2.22719		-2.6922	-0.901222	-1.0057	-1.84613
305	ENST00000450804.3	ENSG00000227467	lncRNA	2450	CCCAGACACAGGGCAGCCTTCCTCTCAGAACATCTTCTGTATCCTGAAAGCCTCCAGTGGGTTCATCCTTCAAGTTAATGGACAGGAAAACTAAGACCAGTGAGGAATCCCAACACTCATCCTGCCAGGATAGAAAGGAAAGCCCAGAGGCATTGCAAAGAGTGCTGAAGAGCAGGGATTCGCTGTATGGGGACAACTCTTGCTTTGTGTTTCAGGACAGGGAACCCAGGAGTGCAAACCTCAGTCAGGTGCAGTCCAGAGCCTGTCTTGAGCATAATGGCTGCTCTGCTCTGCCCCCGACCCTCACCACCTCCAGCGGGGTTCATCATCCCAGTTTATGGACAGAAAAACTAAGACTAGAGGGGGAGGGCTTAGCTCCTGCTCGGAGGAGACCTTCAA…			-0.542185		0.943416
306	ENST00000690312.1	ENSG00000260219	lncRNA	2449	ACTTTCCTCTTTGGCATGACGGGGCAAAGAGGTGTTTCTCAAGCTGAGGAAAGGATGCAGAGGAAGGGAACCGGGTGAGGAGGGGACTCGCCAACAGACGCAGCACAGCAAACATTTTTCCTGGTCTGTGACAGGTACAGTTTGGGAGCGGAGGGAGCACAAAAGCAGGGGCCGAAAGGAAGCTGGCAGCCAGGAGGCCTCCAGGACTTGGGTCTAGCATCCGCGAGTTAAACGGGGCGGGGACGGAGGAGCGGACCCTCTGGATCCCCCGACCCTGGCTGAAAGGAGACAGGCTTCACCACGTGACCGCCCCCAACTCCAGCCCCCGCAGTCTGCGCGCCACCGGCTCCACGGGCTGACCCCCGCTCTCTACCCTGGCTCTCTCGGAGCTCGCCGGGC…	0.923697	0.0121747		-0.442943	1.28114	-0.635844	1.56092		1.49033	1.07306		0.348563	0.524117		1.59455
307	ENST00000448359.1	ENSG00000175772	lncRNA	2443	GCTTCATGAATGCACACAGTCACGTCGCAGAAGTGCCCACCCAGCTTCTGCCCATTGAGGGTCTCAAGCAGAGAGCGTGAGAAGTTCTGCAGATGTATGTGGCGCACAGCCTCTACAGCCGCCGACTCCGACTCCTCTTCAGGCACCAGGCCTGGCCGTGGCCGCCTTCTCACCGACTCCAAGGCAGCACTTCCGGGCGCTTCTCTTTATTTTTATACAGTTTTATTGAGATATAATTTACATGCTATCCAGCCCATCTATTTCAAGTGTACCATGCAAGGGGTTTGTATATATTCACAGAGTTGTGTATCCATCACCATCGTTTTAGAACATTCATCACTCCAGAAGAAACTACTACCCATCAGCAGCCACTGCCCATTTCCCTGATCTGCCCCGCCC…		1.66297				-1.02346	-1.03622		-1.44121			-0.50564
308	ENST00000500118.4	ENSG00000246089	lncRNA	2437	GTCACCGCGCTCCGCTGAATCCGCGTTTCCGGGATTTCTCTGTAGGTGAGGCGGGAGGCTGGAGGGAGCTGAGCCCCCGGGGAGGGGGCCCGATTCCGCCTCGCCGCGCCTCTGGCTGCTGGGCCGTGGGTTTTTCTCTTCTCCTGGGAGTAAGGAGGACGACGGCCCCTAACCCCTGAATTAGCCTTCTATTTCCATTAGTGACTTAGAAGCTACCCGGCGCCTCATCTGGGCTCACCTGAGCTGAGGATCAGGAAGGGGAGGGGGCACAGTCATTCCCTCGCGGACGCGGCGGGACCCCAGCGGACGGCTTTGTGCGGACTTTCGGCACCGTTATGCCCCCCTAGCCCGACACCACCTGGGGCTGGCGCGCCACGTTACTGTTCAGGGCCAGACGCA…	0.5158	0.0816385		0.0181189	1.17103	0.740708	0.86199		0.253356	-0.536053	1.06627	-0.0196288	0.079788	0.943416	1.45582
309	ENST00000435127.1	ENSG00000232759	lncRNA	2432	AACGAGCAGCAGAGCCGCCCAGCAGCAACCACATTAGGAAGGAATCGGAAACCAACGCTCCGCTGGCTGTCACCCCTTACCCACTTGCTGTCAGACCACAGCCTGAGGCAGCCAAACCCATTTCCTTGGGGATCCAGCGCAAACCAGAGAGTGTGGACAGGCCGATGGAAGAATGTTGGACCAGCTTTAAGAATGGGCTGTTCTAAGTCATGAATATTGTAGGAAGCAGCTCTAAGGACCACAGGGCTGGAGGGTGCACAGGAAGGGGCCAGTGCATACAGGTGTCCAAACAGTGTCATCCGGTGTCCTGACATGCGGCCCCAATGGACTGATCCAGGGTGGAAAGGAAGAGTGAGAAGAAATCAGACAGAAGAATTCAGGAGATGTGGCAACAGAGTG…		0.415038				-1.6129		-0.950834						-1.78049
310	ENST00000636067.1	ENSG00000259347	lncRNA	2431	ACACTCGGGCGGCTCGGTTGGAGTTGCGGGCCGGAGAGGGTTGGACTCGCAGCAAGTAAGCGTCGTCCGGACGCGAGTGCACCCTGGAGAGGACCCGAGCCCGAGAGGGGGCGCGCGGAAGGCCCGGGCCCAGGAAGTTGGGGCCCGCACTTGGCCTCGCGCTTGCTGATCCCCGTCAAGGCCCTTGGCCGGCGCCGGCGCCCCTGGGCTGTTTTTATTCTCTAGTCGGTGAGATCACACCGGCCGAGAGCCTCGGGAACGTGTGCGGAGGAGGAGGGGGTGAGAAGTGGGTCCTCAGAAGTGGAGAGCTGGGGACACCAGTGACAACCTGGACAATGGCTGGAGCCAGGGGTCTCTTGAGCCTTGTGAACCGAGTGCCCGGCAGAAAATGAGCCTCAA…		0.932886		-1.81069
311	ENST00000670240.1	ENSG00000145063	lncRNA	2428	AAAGCCCTGACGAATAGAGGCCTGCGCAGAGTGCCCGGGGTGCAGGGCAGCAGGGCAGCCAGTGAACCACTGAGCTCGCACTGTAGCCAGTCCTGTGTGCCCCTGCTGGATTCTGCTTCTATGAGGGAGGCAGCAAGGAGTTGGGACTTCACAGGTGAAAGGACTTGCCAGGCATCCTACCAGGCGGTGACCGCAGAGGAAGCACCCAGAGCCACAGTTCTTGCCTTGTCAGCTGCTCCCACCACGTCCCCAGAAAGCTCCGGGTTCGTCAGAACAGCAACATTAAAGGAAGGCCCAATTTATCTATGGAAAAATCCGCTCCGGCCTTCCTCTTGTAGCCCCAACCGTTTTCACTTCTAAGTAGCCGCTTTGGGTCTTACTTGTTGGTTGTACAGTTGC…		2.1375					-0.428843
312	ENST00000668527.1	ENSG00000203809	lncRNA	2425	GCACTCGCGCGGCCGCGGGGCCGGCTGCTTACCTCCGGGGCCTCATGGTCGCGTCGCTAGCCTGGGTGTGAGAGGGGGAGAGGGTGTGAGGACGTGTGTGGCGTTCAGTCCCGAAGGACGGGGCGGAGGAAGGGGCCTGGAGTCTGTCACTTCCTGAGGGAGCGCGGAGGTCGAGAGACCTGTGAGGCGCGCGGCGGGGCCGGGAGGATGCCCTGGACATCATTCCGAACAGCACAATTCAAGGCTCTTGGGTAACCCCCTCCCACACCAACTCTGAGTTTGTTTATGGCTTGTTTTGGACAATAAGACATTAGCAAATGAGATATAAGTACAGGCTTGAGAAGTACATGGGCACTGGGGCTTGCTTGCTGGCTGCTCTGTGGAACCTGAGACTACCAC…		0.305808
313	ENST00000358073.2	ENSG00000243155	lncRNA	2424	ACATTCCTATCCTGGAAACATACTGCTGCACTGACTTTTCTCCGTGTGACCCCACAATTGACATGGCTCCTCCATCCCAGCGCTGGAAGGGCCAGTGGGAAGAGGAAATAGATGTCTGCACTCCTGGCTGCAGCTGGACAACAGAAGCCCCATGCCGCCTGTCCAGTTCGGAGGAGAACTAGCTGCTGCCTTGCCTTCCGGGACCTCGTTTGCTGAGGAGGGACTTACAGACTCCACTGGTGTTTTGCTGTTGCTCATTCCATGCATCTTTGGCAGCTCTTTTCTTCTGCTCAGACCCTTCCCCGTGCTCAGACAGTGCACCGCTGTCCCATCTAAAGAAACCTGTCAGGAATACGAGCTTCTGGATGAAGTTTTGCTCTTGTTGCCCAGGCTGGAGTG…	-2.45943	-2.51457		-2.53411		-1.96347	-2.86684		-2.67243	-2.5571		-3.00607	-1.45943		-3.41363
314	ENST00000612706.1	ENSG00000251095	lncRNA	2422	CTGTTGGCAGGTCCCTCTTTTTATTTTCGCTGAGAGCTTTCTTTTACTAAATGCCACCATCCTTACCTTTCAAGGTGTCTGCGTGCCTAATTTTTCCTGGTTGTTAGACAAGAACCCGGATTTTAGTTGAACTCTGGAGCAAAAATCCTGCATCATTTGTAGGTCAACAACAAGAGGCCAGGACCTCCCAAGAAAAGCTTTACTAATGTAATAGCTTTGGCCAAGTCCACCCAATATATTTTCCTCTCTGCAAAGAGAAACAAGCTATTGTCTCATCTTAGGTTTCATCTTCTTCCATGCCACTGTTATTCATGTTCAAATCCTGGCTGTCCTTCAGGGTCCAATTCAAATGATTATCGCCATTTTCTATTAATGTCATTTCTTCCTATTTTCTACCTT…		1.19293	-1.38215	-3.50772			-2.45728	-3.65455	-1.26326			-1.35364	-2.63029
315	ENST00000424518.5	ENSG00000228630	lncRNA	2421	CCAGTTCTCAGGCGAGAGCCGCGGCTGACAGGGTCTGGGACAGAAGGAAAGCCCTCCAGCCTCCAGGCCCTGCCTTCTGCCTGCACATTCTGCCCTGATTTCCGGAACCTGGAAGCCTAGGCAGGCAGTGGGGAACTCTGACTCGCCTGTGCTCTGGAGCTTGATCCGAAAGCTTCCACAGTGAGGACTGCTCCGTGGGGGTAAGAGAGCACCAGGCACTGAGGCCTGGGAGTTCCACAGACCAACACCCCTGCTCCTGGCGGCTCCCACCCGGGACTTAGACCCTCAGGTCCCTAATATCCCGGAGGTGCTCTCAATCAGAAAGGTCCTGCTCCGCTTCGCAGTGGAATGGAACGGATTTAGAAGCCTGCAGTAGGGGAGTGGGGAGTGGAGAGAGGG…	0.222392		-2.04591				-1.82951		-0.951223					-2.22239
316	ENST00000606429.5	ENSG00000234377	lncRNA	2418	ATAGTTACTTGGGACAACAGTTTTAGCAGGGCTCTCTTTCTCCTTTCCTGATCTCTCTGTTAAGCTGCCTGGCTCATTTGATATCACATCCAAATTATCAGCTGATTGCTCTATTGTTTTGGACAATGCCCTGAAGCATACCAAAATGTGTCTGGAATTGGTGGGTTCTTGGTCTTACTGACTTTAAGAATGAAGTTGCGGACTTTTGCGGTGATCCACCCTACCACATATTGTCTCCTAATGGCCGTCCAGTTTATCCTGGAGCCCTTGCATGACACAGGCCTATCGAAGCATAGGAGATGCCAATATTTTACCTCTTGGGTACTTTCTGTGTAGAAGATTCATAACAAGAACAATACTTATTCTGCAATTCTTTATATAAAGCTCCAGAGGGAAGTG…						-1.0
317	ENST00000437615.1	ENSG00000229214	lncRNA	2418	AGACGCATCGACTGCTCTCCTTGTGCCCCTGCTGACATTCCCAAGAGATCAATATCCTGTAAAAGCCTGAAGATTGCTTCCTTTAAATGAGTCTTATTCGGAAAAACTTAAGATTTGATCATAGATCTATTTTAAGAAGTGCCAAGTTAACTGACATCGATGCCATCGTATCTGGAGTCCCTAGGAAATCCAGGGGGGGACAATGAACCGTAGGAAGACTCGGACTCGGGTCTGCCTGTAGCACTCGGAGCCTGCAAGGCAACACAGTTATTGAGTTCTATTAAAATTACTTGGTGTGGCTATAAACCAAACCACACCCCTGTAGCCAATGCGAAGAGCTTCCCGTAAAAGCCGTGCGGTGGGAAGGCCTCTCGCTGTCTCCTCTGCGCGGCAGGCAGA…	0.125531	0.263034	-0.152003	-1.16227		2.05889	1.0
318	ENST00000574098.1	ENSG00000262094	lncRNA	2409	CAGCTGGCCACAACCAGGAAAAGGGTGTCCAGGGCCTCAGAGCTGCTTCAGTGGGGCCATTTCCAGGCTCCCAAGCAGTAATGTGGGTGCCCTCTCAAGAACAGAAGCGGAACAGCCTAACGCTAATGTTTGGGAAGAAGAGAACAGTGATCCCCCTGGTTACCTCCCATCTCTCTCTGCAGTTCTCATGCATCTGTGCACACACGCTCACACACACATATGTCCATCAATCCACTCACAATGTTTGACTTAAAGCAGAAACCATATAAAGGGCAGGATAAGGAGAAAAGACGAAAGGAACTGAAAAGATGCAAACAGCCACTAACACGCCAATTTGCACCTTGCACAGGGCCTGGGAAGTAATGACACGGCTTCTCGTTATGCATCAATGATCTCATG…							1.03992
319	ENST00000691294.1	ENSG00000273783	lncRNA	2406	AAATGCGGAGTCATCTCTTGATTTGTCAGCGAGGCTTTGACTGTGAGCTTCGCGGCGTTCGCGCCTCACCGCCTCACCGAGGGTGGGTCTTTCGCGCGCAGAATTGTGTAGGATTTTCCAAAGGGAGTAAAAGCCGATCGGGGCCTACTTTTAACATTCCACAATTAGTAACGTCTGATTCGTTTGTTTCCACAGTGGGTACGCTGCGAAGACTAGGCTTATGTTACCCAGAGGTTAGTCCTCTACTAGGCCACGTACTTTAAATAATTTATCACGCTAGTGGAAATGCGGGGTGGAAGAAAACCCCACCAGCCTTTGGATTGTAACAGCACAGTAACTTTCCCTGGTTTTTAAAAATATTGCCAAAATACTGCGACTCCATGTGGCCAACGTATAGTG…		1.15612	-0.906891	0.369234		0.713696	0.825321		0.0			1.61382	0.0766213
320	ENST00000701423.1	ENSG00000227712	lncRNA	2405	GCTTCCTTTCGCTTTGAAGTTCTGTGGCTCCGCACTGGAGTTGGGGAGGCAAGTCCTCCAGCCTCGGGCTTTTAATATTCACATCACGTCCTCTTTGCAGCTACTTTGGGAGGATTGAAAGCTACAAAGGACGTTTGGGTGACCTCCCCACAACACAAGGTGGGGTGGGGGGTTTCAACCCACACTGCCCCATCTTGAATCGCCATGGATGACCAAGTAGTTGAAACACGACGGGGGACTTAGGTGCCAGTCCTTCTAGGCAGAAGGGCCCTCTTGGGTTTTCAATGAAAGGAAGAGTGTGAGGCATTAAGAAGCCTGAGGAAGAGAGGAGAGAGGGGCTAGGGGCTCCCGCCTGGGAACAGGGAACTGCAAGAGGGCCTGTTCAGTGCTTTGGCCTAA…		-0.584962
321	ENST00000438275.5	ENSG00000237463	lncRNA	2400	AGGGCTTGCCGATCTTGTTCCCCTAGTAACCTCTGCGCATGGGGACAATGGAGAGCTAGGCCAGGATGATGGCCCTGTGGATGGCAGTGGCCACCTCCTTGGAGCACTTAACACCCAGACCGACGTGACCGTTGTAGCCCGCAATGGCCACAAACGCCTTGAACCTGGTTCGCTGGCCGGCTCCGGTCTGCTTCTGCACCGGCATAATCTTCAAAACCTAGGCCTCGAGAGAGGCCCCCCAGGAAAAAATCAATGATCTCAGATTCCGTGATGGGCAGGGAGAAGAGACAGATCTCCTCCAGGGAAGTGATCTTCATGTGCTTGACCAGGCAGCCCAGCTTGCTGACGGGCATCCACTCCTTATCCTTGGCCTTGCCTCCGCGAGCTCCGTGGCTTCGG…		-1.0
322	ENST00000613161.4	ENSG00000273674	lncRNA	2398	GCAAGAGACCGCGGGGGTGGAAAAGGCCGCTCGCTCGAGATTGCGCGCAGACCGGATCTCACTACGTTGCCCAGGATGGTCTTGAACTCCTGGACTCAAGCAAGCCTCTTGCCTCGGCCTCCTAAAAAGCTGGGATGACAGGCATGAGTCACCGTGCCCAGTCTTCATTCTTTAAATATTTGGTAGAATTCATCAGTGAAGCCATCTCATCCGGGGCTTTTCTTTGTTGACAGATTTTTTATTACTGATTCAATCTCATTCTAACTATAGGGTTTGACTCTTTTCACCGACAATAATCTGGTGCCCAACATTGGGCCTCGGAGAAGACTCAGGACCCTGAAGGAGTTGCCCAAAACTGGAGCTAAGGTACCAGCAGGAGCCCATTGAAGCCTCACCGAA…		-3.45943		-1.0									-2.0		0.584962
323	ENST00000658759.1	ENSG00000227811	lncRNA	2393	GGCGAGGACACACCTGGTCCCGGCCAGCGCGGCGGAGGGCATCGTGACTCCAGGCTGTACCGCGGCCCCCAACGAAGCACGTGACCCTCGTGTGGTCATAAAGGGAGAGCACAGTTTTACGGGGAGGGACTGGGTAGCGGTCTCAGTAACAGGCAGAGTGCCATAGTGTCAGTCCCTTTTCCCAAACTCCGATCAGGAAGGGAAACACCCCCACCCACTCCGCTCCCATCCCCAGAAGTCCCTCAGAAGCTCTTTTCTCCCCGAAGAGGACCCTGGGAAGGTGGCTCCCGCCTCACTCCTAGAGTGAAATCCTCGCAGCCCTGCCCTCGCGGGCGGAGCAGAGACGCCGCCGCTTGGCCGGTTCACGCCTGTCACACAAAGCCGCCGAGGGTCGGCTGC…	1.14585	0.552098	1.0	0.923379	-2.36923	-1.60768	-0.0951572		0.229482		0.558677	-0.836501	-1.0
324	ENST00000660135.3	ENSG00000237361	lncRNA	2393	GTTCTCTAGTCAGTGCTGCTGCTGGAAACCAGAGTCTTCTTTTGTTTTCCCTCTCACCTCTGGCTGCCTCTCTCTCCCCTCAAAGGTCAGAGCAGTGCCAAGGACAGAAGAGAGAGTAGATCCAGCCTTGGCCCTGCTAGGCTGGGCAGCCTGGCAGGTAGAGTCAGCAGGGATAGAGCTTGCTTTCCTGTTCACGATCTTCAGCCAAGTTCAGGGAGGTCTGAATACTGAGGCCTTCATAGCCACTGCACCCCAGGTAGCTCAGGAGAACCTCCGAGCGCAGGAGTGCAAAGGCTGGCATTCTTCAGGCTCTGAGGCTGTCCCTTCCGGTGGAGGTGAACTGCTTCTTATTGATGTGGACAAGACTGTGGATGGAGACTGACAGGATCCTGGCTTGGG…		-0.152003
325	ENST00000621924.4	ENSG00000275496	lncRNA	2380	TCTTTGTCTCTTGCTGGCGCTGGCACAGGAACTTGGGATCCGTCTCCTCTTTCGCCTCCTCCGCTTTGGGAGCCCCGGGCTACTCTTTCACAGCCCCTGTTGCCCTGTGATCTGTAGGTCCTTGGGGACGCACAGTTAAGATGACAGGACATCCTGGAAGCTGGGAAATGGCTGAATGCTATCCAGTGAATATACGTGCCCTGTTTGTTGAATCTACTCATCCTTAAAGATATGTATTCATTTCCTACCACCGTAGTGGAAGAGAGATTTTCCCTATCTTTACAACTGATAGCATTTCCAACAGTAAGCTGTGAGATTCTGCTTGAAATCACCTCTCAAACAAATAAAAAACAGACCTGGGAGACATGCTACACTCATTCTGCTGAGGAAATAGGCATC…		0.447799		1.33292	0.489449			0.119232	1.24748			0.784527
326	ENST00000522575.1	ENSG00000253608	lncRNA	2372	AGTCTAGACCACTGATGGGCTGAATTCCTATGAGTGGGGATGAGACCCTCAATCTCCCTGTGCCACTCGGGGGCTCTTCGCCTTGTGCCTTGCCTTGAGAATGCGAGCTTCTCCAGAGAAGCTGTGGCTTCCCGTGTCTCAGCACCCAGTGCGCTTCCCAGCGCCCAGCACGCTGATTTGAAACTCTCTCAATAAGTGTGCCAATGAAGTTTTGTTGATAAATAATTAAGAAATAAATGAGAATAGTCTCTCTGGTGCACGAGCCTTCCTATTCGCTCTCAGTGAATTCTTGGTTTGAAAATGCAGTGGTGTGGTAGACCAGAAACAAGGTCAGAACTCCAGTACAGAATAGACAGGTTTGTCTTCTCCTGAGGAAGTGGATGCCATGTGTCACTTTGC…									-0.415038			-1.58496
327	ENST00000414790.8	ENSG00000130600	lncRNA	2358	AGTTAGAAAAAGCCCGGGCTAGGACCGAGGAGCAGGGTGAGGGAGGGGGTGGGATGGGTGGGGGGTAACGGGGGAAACTGGGGAAGTGGGGAACCGAGGGGCAACCAGGGGAAGATGGGGTGCTGGAGGAGAGCTTGTGGGAGCCAAGGAGCACCTTGGACATCTGGAGTCTGGCAGGAGTGATGACGGGTGGAGGGGCTAGCTCGAGGCAGGGCTGGTGGGGCCTGAGGCCAGTGAGGAGTGTGGAGTAGGCGCCCAGGCATCGTGCAGACAGGGCGACATCAGCTGGGGACGATGGGCCTGAGCTAGGGCTGGAAAGAAGGGGGAGCCAGGCATTCATCCCGGTCACTTTTGGTTACAGGACGTGGCAGCTGGTTGGACGAGGGGAGCTGGTGGGCA…	1.15062	-0.366263				0.762961	2.33726			2.81415		1.54224			-1.27302
328	ENST00000530261.2	ENSG00000246174	lncRNA	2355	AGGCGTTTGTAGCCACTTTTAAGTTTTATCAGCTAGTTCATGCTTGCGTTGAAAGAGTGGTCGTTTGCGCTGGGTCATCACTGTGTAGTATTGGGGATACTTAGGTGAGAAAAAAACTTAACGCTAGAGACGTTCACGCACTAGTGGAGAAGCCAGGATTGTTGCCCTAGAGTTACAGTAGATAAAAGTACCTCAGAGAACTGCGGGGGCTCCCAACCTGGACGCTTGCACCGGAGTATTAAATCCAGCTAGAGAATGGCATGTGCAAAGATACAGAGCTACAGTCAAATGGGCAGCTGAAGATGATGATGATGATGATCTTGACACCGAGAAGCAGAAGACCAATGAAGATGACCAGACAGCAAAAAAGGATAAGTTAAAAGAAGGGTCTCGCTCTGT…	0.910297	0.963241	-0.888969	0.445613		0.110023	-0.784271		-0.837894	0.0061261	0.689693	-0.00665758	0.496234	-0.348068
329	ENST00000671080.1	ENSG00000250131	lncRNA	2347	AGGGTCTTGCTCTGTTGCCCTGGCTGGAGTGCAATGGTATGATCATAGCTCACAGTAGCCTTGAACTCCTGGGCCCAAGCCATCCTCCTACCTCAGCAACCAGAGTAGCTGGGATTACAGGCGAATGCCACCACACCTGGAATTGGAAAAATGAATGTAATTTGACATATGTCTTGAGTCTGGTTGGCTTCTGAGGAACTTGTGTGCATCTCATCAGTATGCATCTTAAGAACTGAAATGACCCTACTTCAGCATTGTGAGAAGACATGCATTCTCTTCGTATAAATAATGTGGATCTTACATGTGAAATTACATAAAGATAAAAGGGGATGCACTGAACCTGATGGTACTTTCCTGTACAATTGAGAAAAGGTGAAATAAGCAGAAGACCAAGGGATG…	-0.115477	-0.292181		-0.678072		-0.321928	-0.830075						-0.514573
330	ENST00000615045.1	ENSG00000276651	lncRNA	2347	GCGTTGTGGAAAGTGCGTCTGCCTAGGAAGGCAGGCCGGCATGCTTTCAAATCTTAGCTCTGCTGCCTACTTGACGGCCAGGCTTAGCAAGCGTCTCTAGCCGTTCCAAGCCTTTTCTAGATCTGTAAAACTGGAAGAAGAATACTTGTCTCGCAAGGAACATGTGAGAATTCATGAAAATTGCCACCACATACTAGGTGGCCAATAAATTATAACTTTGTATTTGTTTTTACTGACACTAGATGAGAGCTGCTTCCCTGGGAAGCGGGAGGAGGAGAAACAATAATATCTGCCCTTGGCTCAAGTTCTTCCACCCATCTCTCCATGTCAACCTATTTGTCTTTAAGGCCTTGCTCCACCAACCTTCTGTTTCCTCCGGACACCCACCCCCACTTAGCA…	-2.22239	-2.0											-2.24793	-3.80735
331	ENST00000618303.1	ENSG00000274414	lncRNA	2335	TGACGCAGGAAGGAGCCCTCTCACCATCATGTCTCCTCACCTCCTCTGGCCGCTAATATTGCTGAAGTGGCTAAATGAGTCCCAGTATTAATTATCTCAGCCATTTTCAGAGTGATACTGAGAAGAAATGAAATGGAGATAGGGAAGAAGGAAGCCGCTCCTCTCTACAGGATGCCAAATCAATGCAGGAGGAGATTCTGAGAACTACTGGACAACGGCCACAGGGGAACAGGGGATTCATTCCATCTCAAAGCCTCACCCTACACATTATCTTTATTAGCTATAAAAGGGAAAAGGGATTTGCAATGGAGAGTTATGGCAGACTCCAGCCTCATGAAGTGACACAACTTAGCATTGCCACCCAGGGGACAAACCCACACTATGAGTCTGATTCAGTGC…	-2.28758	-1.87447		-2.74723	-3.20286	-3.30875	-3.93491	-3.4341	-2.46815	-3.64732		-5.47573		-1.74723
332	ENST00000661106.1	ENSG00000230587	lncRNA	2327	GGCAGTCTTAGGCTGAGGGAACATTTTCCAGAGTATAGCCGAGGGACAGAATGTCTCAGTAAGACGGGCTCGGAGGGGAAGTGTTTTGGAAAGGCCTCTGCTTGCTCTGGGAGGCGTTCAGGATGCTGAGGTTTTGGAAATCTATGGCGGCTCTTCACAACTGCTCCCAGCTTTGGGAGGAGGAATAGACGGGTGCTCGTTTCCTCGGGTTCAGTGGCAAAGGTGAAGACCAGCACTGCCGACCTGGGACCTGGGCCTCTCCCGGGCCTGGGGAGGACACTGGACTTTGAAGGGGAATGCAGCCTAGAAGGCCTGGACCCTGGAGTCAGGAGATGCTGCTCCCATCCAGTAAGCCCTGGCTGGAGCTCTTCTGGGCACCAACCCTGGCATAAAACCAGT…									-0.241008
333	ENST00000565181.1	ENSG00000261423	lncRNA	2325	CTCTATCCCCAGCAGAGGCAGCGGAGAAGACAAGGCCGGGAGGCACCGGGCTAGGCTGCGCACCAGGCCCAGGCCTGTCCCTCGGGACCGCGCGTGCCGCCTGAATCCGCTCCCCCGTCGGGCCCGGTCCAGCTGGCGCGGCGGCCACCCTCACCTGGATGACCTCGTTGACCTCCCGGATACATTCCACCATGTGTTGTAGAATCTGCTCGGCCGTGAGCACCTCGTAGCGGTAATCCTCCTCCTGCTCATGCCCCGGCCCGCCACCACCACCGCCGCCGCCGCCGCCGCCGCCACCGCCGGGCCCCAGAGCGCTGCCGCCGCCACCGCCCGTCTCCCCGCACAGCAGTCCGTCCCGCTCCCCGCCGACGCCCAGCCCGGGCTCCACCAGCTCCACCT…	-0.408465	-1.10692		-2.09398		-1.40808	-0.380905		-2.16992			-2.47917	-1.36839	-0.685364	-0.932096
334	ENST00000553985.1	ENSG00000157306	lncRNA	2322	AAAGAAGGTGACTGAGCCAGGAGGAGAGCACAGATGGCTTGGTGGTGGTATGGTGTGGTCCTCCTTCCCCTTCCCTCTTAGGCATGGGGAGTGGAGCAACAGACGGAGAGTGGCATGAAGACACAAAGGAGGAAGCACACCATTGCCAAGACCCCAAGGAAGAAGGATGGAAAGCGCTGGCAGTCCTGCCTGGCCCCCAGCCAGTTCCCTGCTGAAGATGGCCAGATCCCCTTGTCTGGTGTGCCTGCACAGGAGACAGCACCAGCCAAGCTGATTGTGTATCTACAGCGTTTCCGGCCTCAAGACTATCAGCGCCTGCTAGAAGTGAACAGCTCCAGAGAGAGGCCACAGGAGACTGAAGATCCTGACCACTGCCTGGGCTAGGGGTGTCACTTCCTA…	-3.17247	-1.83954			-4.45791	-5.66264	-5.22882	-3.44689	-3.17403			-5.74405	-2.83942
335	ENST00000578897.1	ENSG00000265413	lncRNA	2315	TAAAAAAATACTTCTACCTTTATTGGCATTGTGTGTGGAAAAAGTGGTCTATTTAAGGGAAATACAGGCTAGTAAAATATTTGTTATTTGCACTAGGAGATAATTTAAGGAACACCTTCTCAAATGTCATCAGACTTACTTTAAAGGCAAACCAAGTCCAAAAGTTCTAAATTGAGAAAGCTGGAAGGGAAACTTAAATATGATCCAACCCCCTGTTTTATGACCAGAGGGGAATGGATTGGCCAAGATGTCGGGGATGGTTAATAGGACCTCAGGCTCCTGGTCAGTGTGGGGCACTCAGACCCATGAGTCTAGAAAGCAAAGAACAACTGGATTCATGTTTCCTATGTCAGAGTCCACCCAGTTGCAGTTCCACCTGAGTCCTTCACAGACATTAAA…		-1.32193						-5.79442
336	ENST00000500698.1	ENSG00000245522	lncRNA	2311	CTCTCCACTCCTGCCTCCTGGAGACTCAGCGAGCTCGTCCCTCATTGACTCTACATCACCCCTCACCCACCGGTCCCAGGTGCACACACGAGACCAGGCCCAGAGGTTGTCTGCAGAGTGAGATTATGGCGAAGCATTTTATTCTTTTTACAAACCTGCTTTTTCTCAGTTTTCCACATTGGATTTGCCAGCTACCTGCCTTTGCAGGACACCTCAGAAGTTACAGACTTGCCTGTGGAAATGCAGAGAGCACCTGAGGTATTTCCCGGACTCTCCAGTAGTAGCCTTGAATGGCTGACCAACCGCAGTCACCTGCCAGATCTTCTCAGAACCGGCCAGCCCACCAGCGACAGGCCCATTAAGTGGCCTGGCCCAGCCCAGATGGAAAACCCCCTCCAC…	0.589716	0.906891		1.38414	1.51265	0.0554951	1.10962		-1.33518	0.187627	0.570115	-0.572579	1.82597		0.128324
337	ENST00000662331.1	ENSG00000204054	lncRNA	2307	GGGCAGGACGACACCGCTGGGGGCCGAGGGCAGGGCACGCCTTCGGAATCCGGCTTCGAAGCCGGCCGCCTGACCTGGGGCAAGTGCTTTCAACTCTCTGAACTTCGGTTCCTCATCTGCCAGTTGGCAGACGCTCAGCAAATCTTCCTAGACTCACGGGGCGAATTGTACAGTTGGGTAAATCGAGGCCCAGAGATGGCAAAAGGACCGTCCAAGGTCGTACAGCCACCCGGAATTACAATTCTTTTCTGCCGGGTCACACGCTGTCATCCACGTGTTACCTAAGAGAGCTTTCCAGCCTGTGCTAAGAAAACTGCCCCACATCATCTGCAGTAGGACGGGGGAGTTGGAGCCCTGGTCAGGCCACTCTGCTACTGACCACAGTTTTCTCATCTCTAA…	0.0316155	-0.277007		0.530163	0.502468	0.903337	-0.626818	-0.834436	0.262624	0.582362	0.826819	-0.574252	0.939739	1.83975	-0.0965485
338	ENST00000536896.2	ENSG00000228172	lncRNA	2307	AGGACACAGTGAGCGCTTCAACGCGCTGAACTAAACGAATGAAGGGGAACACCAACTCAGCTGTCACCCCCGCCCCCAAGTGTCACTGGCTAGAAGATCTTCCCCCGGTTCGCCGGCAGCACCGGTGGGTCTTGTCACCTCTGCGCCCCGCAGCCCTCCGGAGGCTGCAGTTGCTGTCTGCTGACAGGCGTCCCCTCAGGAGAACGGGAGCTCCTCCAGCGCAGGGCCCTGCTCAGCACCCCTGGTCCCGGGGGCCCCCACGGAGGCCGCCGCGCTCAGTGAAACTTTGCCGCGCGCAGCAGTGGCCGGAGACCCGCGCGGACCCTCTCCCCGCGGGGACCCGCCAGGGCGAGTCGCCCCTCCCCCGCGGCAGACGACCCGACCTGGGCCAAGGTCGGC…	-1.51457	-0.825971		-1.32193	-0.796467	-0.736966	-1.02466					-1.58496	-0.109624	-0.664133	-0.121991
339	ENST00000628368.1	ENSG00000280837	lncRNA	2306	AATAAAACACTTGCTTTTCTTTTTGAGAAAAATTAGGTTCTTTTTCATCTATTTAATTATTGCCCATGTCAAATGCTTGGTTTTGAAAACTGAGGAATTCTATCTGACAAAGATGAAACCAGCTATAGTTGCTTGTAAATCATCCTTTCTAGTGATCACATAAAATGAACAGTAGACAGCAAATAATTTAGGAATTGAACCTATACATTTATCTTATAATTTTGCTGACTTAAGTTTCCCTTTCTTGGTTTATGATGCCAGCAGAACTTCTGTGTAAAATTATAGTCTGTTCTACTGTTCTCAGTTTCAGGCAACTGATTTCAAATGCCTATGAAACCACTCCAATTAAGCCACATGGGGGTGCTAGAAACTTATAGTATGCCAGTCACAGCAGTGGAA…		-1.0
340	ENST00000517927.1	ENSG00000253522	lncRNA	2301	CGCTCTTCCTTTCCTGGATGGCACCAGCAGGGCCGATTGGAGTGGTAAACCCTGGGCCGGAAGGCATGCCAAAGGGTGGACAGGATGGACAGGAGACAGTAGCACAACGAGGAGGGGGAGAACAGCGGCTGAATTGGAAATGATAAAATAAAATGAAATTTTAGGAGCTCGCTGGCTGGGACAGGCCTGGACTGCAAGGAGGGGTCTTTGCACCATCTCTGAAAAGCCGATGTGTATCCTCAGCTTTGAGAACTGAATTCCATGGGTTGTGTCAGTGTCAGACCTCTGAAATTCAGTTCTTCAGCTGGGATATCTCTGTCATCGTGGGCTTGAGGACCTGGAGAGAGTAGATCCTGAAGAACTTTTTCAGTCTGCTGAAGAGCTTGGAAGACTGGAGAC…		2.52356		-1.7736	-3.17251	-3.40599				-6.01171		-2.71049	-1.27685
341	ENST00000452284.1	ENSG00000230513	lncRNA	2298	GCTAGCTGGGTTAGTAAGCGGCGCGAGCGTGCGAGTTTCTGACGCGCCCGCGTCGTCCCAGCTCCCTGGACTACCAGTATTGTCGCCCACGTGGGCTTCTCTTTCGTCCGCTCAGGCCTCACTTTTCTCCGTAAACACCCCGGCACGATGGAGCGGCCCCAGCGTTCGGGAGCGGCCCGGGAGCGGAAAGCGGCAGTGTCCTGGGAGCCTCGAAAGCCGCAGGGGCGGCAGCTCGCCTCGGAATGACCTCTGACGGAAGAAATAAAACGGGGCCTGGGACGCTTGCACGAAAGAACCCGACAAAAACCAGAGCCCGCACTCACTCTCGTACTGGGGAGGTGGACTTCAGGGAGGGTTATCTGGAGGAGGAATCTCTCAAAGTACAACACAGGAGAAAGA…	0.742668	0.100694		-0.809778	1.21501	0.152003	0.46445			0.257158		-0.589624	0.316474		0.272526
342	ENST00000563315.2	ENSG00000261644	lncRNA	2296	CTAAGGAACTCCGGGTGGCTGTGTAGAACCATCCTCACCCTAGAAAGGGGGAAACTGAAAGAAAAAGCAGAACACGCCATTAACAAGGCCAGAACCCCGACTGCCATTCCTGGACGGGAGCCACCAACACCCGCAAAATCGATCGATTCAGCCTGGGACGCTTGCTGTTTCCGAACCTCTGTTGCCACCTATCCCAGTTTGGAGGGAATTTTCCCAAGGATGGTGAAGAAGGGATTTCCACACGCCGCCTCACTCAGCCCCGCACCCCTGGCCACCAGCCAGGACTTAGGGTGTAGTTAAGGATCTTTCAATTAGAAGGGAGGCTTCTGATTCCCAAAAGCACTCAAAATATTTAAGGAAGTGCTTTTTATAATCAGTCCTAGAGCCTTGCTGCACTGG…		3.58496										-1.1375	0.140272
343	ENST00000562082.1	ENSG00000260400	lncRNA	2295	AAATTTTGTCACACCTGATCTGAGAATATAAAATTTGTTCATTTGCAAAACATGCTTCTGAAATATTTTGTTTCCATTATTTATTTAGCCAGCTAGTTTCTTATGGGTACTAAAGAAGGTCTCCCAAATTACCTAAATTCCACAATAGGGCTTAGATTTATGAAGTTTTATATTTTTTCCTCCTTATAAAAAGCTCTTTTTATAAAGAATATCCATGTAATACTAAAACGGGGAAATCTCCTAAATAATATATTTTTTAATATTACTTTTTTAAAAAGCTAGGGTGAGCACCTCACAATCAAAATTTAATGTATTTGTCATATTGAAATGCAGGGTTTTTTGAAGGAAACATGGTAGGTAAACATTTTAGTTCCCAACTCCTGATCGTTAAAATGCAAA…		0.42701		-0.333126		-0.830075	-1.83825	-2.31228			0.418762	-1.11548	-0.459432
344	ENST00000673401.1	ENSG00000258630	lncRNA	2294	ACACACGTGTGGCGCCCCACCCCCTGGGCAACTGTAAACCTGGCCGCGGCTGGCCGCCCTGGGGCTTGGGGGCGGGTATCCAACCCCAGCCTCCCACCTCGAGCCAACTTTAATGGAGGACCTAGCAAGTGCCAGGCAGCATTCTGAGCCCTGGAATCCGGTGATGAACATGACAGACAAGATTCCTGCCCCCAAGGAGCTGCACCTTAATAAGTCCCGCAATGAAGGAGACAGAACATAAACAGAGGAAAATACACAAGATGCCAGCTTGTGAGAAGTGCTAGCAAAAAAAGACACAACTCATTTCACCAATGAAAAGGCACTGGCAACATCTCCTATGCAGATTAGCCGCAGCCTCCGGTGCCGATTTAGCAAAGCCATGATTGACCAGATCCGAGG…		-1.0
345	ENST00000513892.2	ENSG00000249258	lncRNA	2292	AATTTTAACAAATAAAAGACTAGCAGGTATCAGGAGCAACCGTTATGGCTAAGACTGAGATAGAGCTCCCAATATAGAGCTTTCCCCCTACTAGGGCTGAAATCCAGATGTCTTTGGAAAGGGCACACCTTTGATTCACTGGATAGTGGAGAAGTCACTAAGGTGCCTCGTAAGTGGGAGCATAAGTGGGAGTTGCTAGAAGTTTCTGGGGTGCCAGGGGGGCCATCCACAGAAAAGTGGAGTCTTAAATCATCAGAGTGAACTCCCTGAGTGTCAGAGGGAGCTGGTGGTGGCTGGGCACTGCTGGAACCGAAATCTGGAGAAGCAGCCCTCTAGGAGCCCAGCATGCCTGCAGGACGGCCCTGGGATTCTAGGACTGAAAAGATGTGGGGAGCAGTG…		-2.41504				-6.20945						-4.70044
346	ENST00000599511.1	ENSG00000268324	lncRNA	2291	TGACTGTTTTCGGACTCAGCCTGCCTACACCCAGGTGATTAAAAGCTTTATTGCTCACACAAAGCCTGTTTGGTGGTCTCTTCACACAGATGCGCATGAAACCCAGTAATCTACTTCAAGTTTCCTAGCTCTTCCCTATGCCATCTCCATTACGTTTGTGAGCCTATCCAGTATTTTATTTCAATTATTGTCTTTTTATTTCTAAAATTTCCAATTAGTTCTTTATATCTTCTGTTTCTTTGTTGATATTTTTCTATCTTTCCATTCATACCCCAGGGCTGAGGGAGCACATCCAAGGAAGGGCCAACTTGGAAGGGGTTCAGCCCATCAGATAGCAGGTAAGTCCTCTGGTTTGGGCAGGCTAGTCTGGAGTTGCTGGGTAACTAATAGGAGAACCCC…		0.442518
347	ENST00000669707.1	ENSG00000223797	lncRNA	2284	TACAAATATGGCGTTTTGGACGGGCTCGATAGTTTGCTTGGCCTCTACTCAAGGAATGCTGATGGTATAGCAAGAAGGTATTCTGAGCATTATATCAATGGGGAAGTTCTAGATCTTTTGCAAAGCAGGAGAGTCATCCTAGGGCATCCAGAGGCCTTCAGGGTGGCCTGAAGTCTCCCACCGCACCACCTTTGGGTTAACCTAGCCTGTCCCACAGAAGATGATGAAGTTGGGTCTGGAGGCAAGCTGACTCAGATGGATTCTCGATTTTATGATGCTGGACTGGAGATGGGTTTCACCATGTTGCCCAAGCTAGTCTCGAACTCGTGGACTCAAGCAATCCACCTGCCTCAGCCTCCCAAAGTGCCTTACAGGCGTGAGCCACCGCACCTGGCTGAA…	2.55254	1.22055	0.538137	0.747758		1.16183	0.713949	-0.0874628	1.34861			1.4423	0.626439	-0.209034
348	ENST00000628401.1	ENSG00000281183	lncRNA	2283	TTCCTGTGAAGGGGGAAGCTGCTGATGGAGACTTGTATCTGCAGTACTTCAGGTTCCCAGCTGGCTCCCCATCCCCACCCTATAACATGACCGGCGTACAGAAATTAATTGGCCGACTGTTACCACCACTAGTCTGTCCCTGGCTAGACTAGACAGATGGGTGTGCCCCTGGGCTCAGTGGTAGCCTACCCGGGGTGATGGTGGGGTTGCCAGCTGTAGTCCAGCTGTTCTGGGGCCTGTGTTTGTGCACCTGTGGTGCTGTATCCTGCCCCACAGAGCTGGCTGTCCAGTGGAGAATACAAAGTGACATCTGGTGCTCCCTCAGAAAGAATGTGGCCCCAGAGGCATGCCAGTGGCTTTAGACTCTCTGGGAGGACATGTTTGAGAGCAACAGCCCCT…	-3.03176	-0.54633		-5.81821	-5.83693			-3.82301				-5.47317	-3.2135
349	ENST00000507869.6	ENSG00000177822	lncRNA	2279	GCGCTTCCCCCGGTGCAGATCGCGGGAGAGCCCAATCACGGGGCGAGCTGGACCTGGCTGTGATCATTTATAATCCTTGACTCCTCCGCTCCGCCACTTGTCAAGATGACAGGTAACCTAAGCTGTGGAAAAAAGAGACCATCTGGAAAGAATGCTGCGGTTTCACAGAGCCAACATTATTCTCTACCTCCCCTTCCTCTTCCTCTTTCTTTATGGATGGCAAACAGCGTTCAGATGACAGATTTTGGAAAATTGTCTTAGGAGACGCATTCTCAGGCAGTTCCAGTGTATTGGTATTTTGGATGTTTCTCTGCATTTTGTCATACGGTTCAGAAGGGTGATAGGCTTTCTGTGAACTGCTGGGCTTCAAGAAGGCTATTATCTTCCACTCAGGTTTAA…		-0.803858	-2.63548		-0.334679		-1.73278	-0.776622	-0.199228	-0.37185		-1.7116			-0.892318
350	ENST00000663942.1	ENSG00000246876	lncRNA	2278	GGAATTCTCCCTCTCAGGAAACTAACAGCCTGCTATGAAGCCCAAGCCACAAAGAGAGGCCAAGGGGAAATAAACAGAGTGTGATTATATGCAAAACCTACAAGAATGAGGACCTCCAAACTCAGTGTACAGAGTGATTTTCTGCTGAAACAATTGGACACATACAAGTTTTTGTTGTTTTCCTGAGAGCCAAGGAATAGATAAGCTACATAAATGACGGCATATTGGATGGTGACAGCGCCTCTAGAGTGTGTACTTCTGATATGCAAAGACATACCATGTCAGTTTACAACTGTATTGTATTTTGTTCTGTTTTCCCTTATGATGATTCACTGGCTGTGAAGCTTTTAAAAAATTGTGTGACTGACCAGCAGCAGTGGCTCACATCTGTAATCCCAG…		0.0
351	ENST00000439901.1	ENSG00000230782	lncRNA	2277	ACAGATGGACCTCACAGTCTCGCAACTAACATGGGAACCAGTAATCTCATGCCAGAGGAAGCACTCCTGAGGCAGAGGAGATTTCAGGAGAGAACAGGTTGAACATTAATAAGGAGGAGCTTTGGCACTGGTCCAAGAAACAGGATAAGCTAAATCTCTGCATCTATTCTGGACACCAGAATGGCGCGGGGACCATTTAGAGGTGAGATGGGCAGATGAGGAGCTGAAGTTTCAGAGAGGTTAAGCAATTTGCCTAGGTTCACACAGCAAAGATGATGAAACTTACAACCACAAGCAATCCCCAGAAGCAGCCCTTTCACAGAGAGGAAGCTGAGGCTTAGAGGGTGTCAATGGATGATCCAGTGCTGCAGAGCCAGAAGGGCCACCATAACAATGAAA…													-1.36257
352	ENST00000561460.5	ENSG00000259536	lncRNA	2277	GAAGGAGGACTTCCGGTTTTAAAATGGCGGCTTGACTTCCCCGCCCCCCAGAAAGCCAAAAACAAATATGCAGCCCGGAGATTTTCCTCAGCGAGAATCCGAAGCTCAGATTTGAGGATGAGACAGATCCTGGGACCACGGAGAAGTGAAAATCTTCCGAGCAGGCGAATCTTGCTGTGTTGCCCAGGCAGGAATGCAGTGGTGCAATCACGGCTCACTGCAGCCTCTACCTCCTAGGCTCAAGCAATCCTCAGCCTCCTGAGAGTAGCTGGGACTACAGCTCCTCTCTCGATCGGAAGATTTTTACAGCCACCCTACTGATCTTTAGGGATTTGTAAACTATTACCCAGGAAGAAGGCCCATGGAGCTAAGGCCTCAGAACACCAAAGTCTGGACTGT…													-0.0324215
353	ENST00000662621.1	ENSG00000251432	lncRNA	2254	GATATGGGTTGGTCCGTTTAGGGCTGACCCTGGAAAAAAAAAGTTATATCAGTCTTGACATTAATTCCGTAGTCAGAGTAGGTGAGAGAGGAGTAGATTAGTATATAGGGTTCCCAGCCTTCCCAGTACAACCATGGACTCAGAGTTGGGGACACTAAAAATGTACATGAAGTTTATGATTTCACTGGTAGAGATGGCCCACAATGCCAGTTTGGACAGGCATTACTCTAAACGTGGTGGGGAAGTCAGGAGACATCTACTCCAAGGCATAACCTCTAGGACAGTTTGTGGGGTATCAGGGAAGGATATATCATTGGAAAGATTTCTAGTTGCCATACACAAATAATTGGGCTTCAGTTTAATGCATAATTAACTGTTCTCAGTGTGTTATTAGTTGGA…	-2.72407	-0.732067			-3.20043	-5.15843	-4.42833		-3.02609			-4.99507
354	ENST00000568150.4	ENSG00000260086	lncRNA	2244	AGTCTGCGAGGCCGTCCCAGCTCTTTCCACCCGAGCGCGAGGTAGACGCCGGGGCCACCCGCAGCACGCAGAGCTTCTGGGAGCCGGTGGCAAGGCCGAATTGGGATGCAAACCAAATGGACGTGGGTGACTGGCAGAAAACGCCTCCCACAAATGGGAGGGATTTCGGAGGGAACCGAAAGAAAGTTGGAAACCAAGTTACAGCTGAAGCCAGGGCCTTCTCCTACCCGACTCCCGCGGCCCATTAAAACCTACGTGAGCTTATCTGATACCTTCAAGCCCTGTTTTGTGGCCCCATCTCCTCTTCAGATGGCAATGTGCCTAGCTACACTACATTTCCTGCCTCCCTTGCAGCTAGAGGTGGCCAATGAGATATAAACAGATGCTGTAAGACATGAT…	2.20436	-0.75336	2.4021	2.22707
355	ENST00000661935.1	ENSG00000229647	lncRNA	2239	GAGCATGTTGTTTTCTTCACCTTATATGGAGCTTCCTTAACAGGTTCCTGGTGCTGGTTCCAGCAGAATAGACACAGAGATGCATGGCCTAACTCCCACTCCCTCTTCAGGACTGAGCCACGCAGCCCCCCATCTGCCAGAAGTGTTAGCTGTTGACGGCTCACAGCTGAGTCCCTCTCCAGGCATTGCTGAAAAGAGCCACCTTGCTCTAGGATGTGCCCCCACCCTGGGGGCAGCATACATTCCAAGTGATTAGTCCATAGTGTGGTACAAAGGTTGTACCCATCTTGCCTGAATTCAGGATCTCTTGGAAAACCACCCCAGCTCTGCAGCTCCTGGTGGGGTGCTGAGGCCTCTGCTGCAGCTGCATCGCAGTTTACTTTCCCCTCTGCCTAGTCC…	0.567041				1.39671	-2.16992			0.457147
356	ENST00000569710.1	ENSG00000259826	lncRNA	2234	GCTCCTCGTCAGGAGGAGGGAGAGCAACGGGACTTGCTGGTTGGGCCCTAACCTCCACAACCCCTCCTTCTCGCCTCGCTCTTTCGGCTTTTCCCCTCAGCCCTGACGTACGACCGGGAGCGCGCCCGCAATTCACGCTCAGAGAAAGCCGAAGATGAGAGGTGGCCGGGGCAAGAGAGGCGGGAACAAAGTTACCGCGCACTGGCGTGCTCGCTCCCGCCAGGGGCCGGCAGGCCGCACCGGAAGTGGCATGATGTAGAAACCGCTCGGCTTCCGGCGAGGGTGGGACTCCGTGTGAAGAAGGGTTAAAGAAAGGAGAGGATTCGTGTGCCGCCCACTGCTGTTGCTTGAGACTCTGCCCGTGGTGGCGCGCCTGTCGTGCTTGTTGCTTGCGTCCAG…	0.186413	-0.228269	-2.53874	-1.18641		-0.574236	-1.19502	-1.10236	-1.9386			-1.38247	-1.35614	-0.933766
357	ENST00000662322.1	ENSG00000268555	lncRNA	2234	GGGGGACAGTGTCTTCAGCAAAAGTCTGCGGATAGAAAGGCCCCGCTCCTGTCCGGACAGCAGGAATGGGAGAGCCGCCTCCAACCCCAGCCCCATGGAGCAGGGCAGAAACGCTGCCCACTGCCCTGCTCCTGCCACCAGGAAGGGCGTGTGGGGGGCCACTTTCTGTAAAGAAGAAACCGCCTGAACAACAAGTGGCTCAAGGCACCCTTGTCTAACGACCAGGGACACTGAGCGCCAGGGCCCAAGTCACCAGCAAGAGAAAACCCAGGCGGAGCCCAGGGTGTCCCCCACTGCCCACCAGCCACTGCGGTCAACGTGAAGGGCAAGGGTGCAAGCGGGATCGCGTCACAGGGAGCCGAGTGAGCCCAGAAAGTAGGAGAAGGACGTTTCCACCCA…		0.987061				-0.415038
358	ENST00000420587.5	ENSG00000232284	lncRNA	2232	ACTTGTTTGTATACAACCACGCCCGGCAGGATGACCACCAGATGACCGGCCGCAGCAATGCCTCCACTCAGTCCCAGTTGGGCAAAGTTTCACTCCACTGCGGCGACGTGAACAAGAATCACGGCTTCCTTATCGTACCTGCCACAACACATGGGAATTATGGGAGTACAATTTAAGATGAGATATGGATGAGAACACAGAGCCAAACCATATCAACTCTATCTTCATGTTTGTTTACATTTCTCTCAACTGTATGTTTTGTGACCCAGAATGTGATCCTGGTAAACATTCCATTTGAGAAGAATGTGTATTCTGCTGTTGTTGGAAGCTGCGTTGTCATTGATGAAGGAATATTTCGAAGCGCTGAACAATTCTTGATAAAGTTCCGAAACAAACAAA…		-1.0					-0.415038		-1.88753
359	ENST00000564464.1	ENSG00000259891	lncRNA	2231	GAGAGAGAATAGGGATGAGAAGCTCAGCTTGTAGAATTGGCAGGTGATGTTTGCAGTCATTAATCATTTGAGAAGTAGAGAGAGAAGCCAAGCAGGAAATCTTCATACTGGAAAAGAAGTGCTCACCATTAAAAAAAAAAAAAAAAAAAATCCAGTGTGGTTCACAGCTGTAATCCCATCACTTGGAGGCTGAGGCAGGAGAAATACGTGAAGCCAGGAGTTTGAGACCAGCCTGGGCAATATAACAAGACCCACATCTCTACAAAGAGAAAAAAAATGTAAAAAAAAGAAGCTTTAAACCTAAGACGGCAGAATTCAAGACTGTTGTCCTTGAGAACTTCCTGGCTCTGGAAAAAGCTCAGTGAGTTAGTCTCATCCTGTCGTTAGCTCTGTTTTTTA…	-0.567947	0.695743	-2.03735	-0.0416993	-0.90099	-0.722015	-1.8415		-3.66297	-2.25931		-1.73039	0.192645	0.979341	-1.80206
360	ENST00000617436.2	ENSG00000237372	lncRNA	2227	ATTCAAAGAGCAGCTGCTGGTCTCCGCCCCTCTGTCTTTCCTTTCTCCTCCCGGTGGCTTCCCTGTTCCTGTCCCTGGCTTTCCTGGCTTTTTGGATCCCCATCCTGGCTCTGGGGGGAAGGAGGATGGGTCTGGAGCACCTGTGAGACCCGAGCCTGGGCCCACCACAGCAGAGGATGCAGCCTCCCAACCCCAAGAGTCCCAGATTGGAGTCCCTGAGAGAAGCTGGGCCCCGTTTAACCGGACAGAGGATGACTTTCTTCTCTGGAGTGCTCTGGGTCACGCTTGGGGACACATGAAGGATACGCCCTCCCTTTCAGGCTCCCATCGCACGTTGAACCTGGCTTGTGAACACAGCCCTCTGGGACACTACTAGGAACAAAGTGTTCCGGATGCTGC…		-0.835369											0.926802
361	ENST00000421703.5	ENSG00000232860	lncRNA	2220	GGATTCCCAGGAAACCACCCAGGGTTCCCCGTTGGCTTCCCTTCCATCTAAAGGCCTCCCCCAAGTTAGGAATCGATATAGTTCTCCCCGGTGGTGAAGTCCACTTCCTCCTCCCTTCCCACTTCCCACAGCAACTGGGGGGACACCCCGAGGCATTCACCATGGGCTTTTCCACCCGCCTGCGAGCGGGAACCACCTCCGTAGTTTCCTCTCAGAGCCGGGCGTGGAGAGGGCTGGGCCTGCGAAGAGGATGCATGGCCTGGAGGCTGGCGGGCGGCGGGCTGGAGTCGGGAGGGCGAGGCGACAGCGCCAAGCGGCGAGGAAGGGCAAGGGGTTTCCCCACAACTGCCTTGGGCTCTGGGAGGCGGGATCCCGCCTGGACGGGGTCCCTGAGGGAGG…		0.263034	-4.13303	-4.26679	-2.47393	-3.20945						-3.20163	-2.66496	-1.71425
362	ENST00000668091.1	ENSG00000235481	lncRNA	2217	TCCCATGGTTATCTGTGATTTTCATGCCCTGTTTCTGCTGGCAACCCTTCTGAGTGGGGTGACTCACTTTCCTGTATAAAGAGTTTGAGTAGCCCAGGTAGGAGGTGGAAGCAGCCATCTGGAAGGCCATTGGGATCCTTATGTCTGTCTCTTGGCTTCAGATAACCAGCTGGGCTTTGATAGGAATGATCTGAATGGAGACAGAAAACAGTGAAAACTAACGCTCCCCGCCCAGCCCTGTTTATATGAAGCATTTGGTTCCTCTCTTGACTCTTGAGTGATGATGAGATTCAGACGAGGCATTGACATTATGGTAAGAAAGGGAGAAAATGTATCTGTCTTGTCTGTCTATCTATCTACTGGATATATAGCTCCAAAAGCAGACAAACCCAAGGCCGT…													1.20645
363	ENST00000543150.3	ENSG00000245552	lncRNA	2215	GATTTCACACCGACCTCCATCAACAGCTAAACTGCACAGGGAGGAGGATCGAACGGATCCCTCCCGCCCTCCGCCCAAGGAGCCGACCCGGGGTAGCAAGACCCCCGCCCCCGCCAGGCTAGGACGAGCAGCCGCCACCGCTGCCACCGCCACCACCGCCGCCGCAGCGCCTCAGTGCGGCCCCGCCTCCGCCGCCCCACCACCTTCACCACCTCCACGCTCCGGTACCGCCCCTCCCGCCAATCGGACAGCTCCGGCTACGCCCCCAGGGCGCTAGCCCGCAGCCAATGAGCAACGAGAGCCCGACTGGGAGTCGCGCCGGCCAATCGCAGGGGCCGAGGAAGCCTTGAATCTCCGGGCAAGTTAAGTTTATCTCCGAGGCTCGGAACTGAAGGGAGG…		1.78636			-1.08246	-1.33487	-3.30581		-0.70866	-3.17326	0.0597446	-0.13993	-0.554589
364	ENST00000624456.1	ENSG00000280169	lncRNA	2203	GTGGCACCAGAGTGAGGGCTGGGTAGAGGGGATGGCTGGTGATAGCTGAAGGAGCCAGGCAGCGGGGAGGCAGAGAAAGAACTTGCTCTTCCTGCTGCTGAGACGAGAGAAAGGAAAGACGAGGCAGCACTTGCAGGAAAAGGAAAGCCTAAATGCAGCCATGCAGGGAACAACGCAGCCATGCAGGGATGCCCTGTGCTAAGTGCTGGGCATGCAATGAGACTCCATGAAGCCACAGTGTCATTGAGGGGAGACAGAAGACACACTTGTCAAAGGGCGCCTCGCGGGAGACAGCTGCACAGCACAGGCACTCTCCCTCAGAAACCGCTCCTTCAGTAAGAGGTGGTGGCACCATCCACTCGGGCAGGGAGACTGCCGCCAGGCTGAGAACTTGCAAAA…		-2.24793
365	ENST00000428142.1	ENSG00000230709	lncRNA	2201	ACTTTCGGATGAGGGAAGCAGATAGCCCACCAGCGAGCACAGGGACGTGCCAGATTTCGCTCTTGTCGCCCAGGCTGGAGTGCAACGGTATGATCTCATGTCACGGCAACCTCCGCCTCCCAGGTTCAAGCAATTCTCCCGCCTCAGCCTCCCGAGTAGCTGGGACTACAGGTGCCTGCCACCAAGCTCAGCTAATTTTTGTATCTTTAGTAGAGACGGGGTTTCACTATGCTGGCCAGGCTCGTCTCGAACTCCTGACCTCAAGTGATCCGCGCGCCTCGGCCTCCCAAAGTGCTGGGATTACAGGCGTGAGCCACCACGTCTGGCCTTCTTGTCCGTTTATTTATTCATTCAACAAATATTCATGAAATGTATGTTGTAAGCTGAATACTTTGCCAG…													-0.308122
366	ENST00000506723.6	ENSG00000249484	lncRNA	2193	AATCTAATCACATTTTCTGCCTCAAGGGACTGAGCAGCTCCCAATAAGATTTTCCTGAGTGTGTCTCTGCAGCAGTTGGTGGGAGTGACACGACTGGTGAGACTGAGACAGCCTGGGGCTCAGAGCAGATGGTAGTCTGAAAGGGACAGAATGAGAGAGGGAGCTGGAGAAAGAAATGAATAAACACGAATGCATCTGGAGAATGAGGCATCTTGGAATCTGGAAAGTGAGGCATCCTGGAAGAGAGATGAAGATGGAGTCTCACTCTGTTGCTCAGGCTGGAGTGCAATGGTGTGATCTCGGCTCACTGCAACCTCCGCCTCCCGGGTTCAAGCGATTCTCCTGCCTCAGCCTCCTGAGTGGCTGGGATTACAGGTTCAAGCTCCAAGATGTCCAGAA…					2.35869
367	ENST00000581677.2	ENSG00000263884	lncRNA	2186	AGAGTGGCCTGTGAACACCGGTCGGGCGAGCTGGCAGTTGGGAGTTTCCCTAGCGACTCAGTTCGGGTGGGCGTTGGGCGCCTGAGTCAGCCAAACAGCCTACTCGGGGTTCTTGGGTAGCCTTTGGGGTGAGGGGACTTGGGCGGCCTTGGTCTGTAAGCTCTGCGTTCCCGGGCGTGGAAGAGACTGGCCGCGCACATGCGTTTCTGTGGTTTTCCTGGTTTGGGGAAAGCGGGTAAATGGTGGCTGGTTGCGGCTAACTGGGCCGCGCTAAAAGGTAACCCAAGGCAGGTGGATTACCTGGGGAAACAGCTGGAGCAGTGGTCCTGGGCCGCCAGTCCGCGGTCATCCCGGGAGCTTAAGATGCGGAGTGGTGATAGGCTCCGGATGTATGAGCCC…		0.606658	-1.49099	-1.53766	-1.5667	-1.48938	-2.34239					-2.65208	-0.298081
368	ENST00000570230.1	ENSG00000260528	lncRNA	2184	ATACCGGGTCTCACACTGTCACCCAGGCTGGAGTACAGTGGCACAACCTCTGCTCACTGCAGCCTCCACCTGCCAGGCTCAAGCAATTCTCCTGCCTCAGCCTCCCGAGTAGCTGGGATTACAGGAAGTGCGCTCACAATGACTCAAGCTGCCACATACTGTTGATTGTGAAATGCCAGTTGAAGCATATGTCCTGCAAGCTTAGGGGTGCTACAAGTTGACCACTGCAGCAGTAAAGATGACTCTGAAGAATGGCGTGGGATGGTTCCTTTCAAATGCACTTGAGCAGCGGTCTCCAACCACAGGGCCACAGAGCTGGAGCTGGATCTACCATGAAAGACTTGTGAATCCAGGAAGAGAGACTGACTGGGCAACATGTTATTCAGAATCTCCCTGTGC…	-3.61589	-1.12861	-3.85175	-4.4285		-4.75489	-4.91686
369	ENST00000654992.1	ENSG00000245904	lncRNA	2181	CTTCTCCAAGAGTGCGCTGCCTGGGCCCGCTTGCCCTGGAGTTAACTTCAGCAGTCAACGGAGAGAAGAGTGGAAACCTTACTGGATGCGGACAGGAGAGCCAGTTACTGAAAGCAGATATAACGCGGATCCTGTAAAGAGTGCTTTAGATGCTAACATTGAAGATGCACAACCATGAGGATGTAGGAGACTGGATCCCTGAATCACTGCTTGGATGATAGCAGCAAGCTTCTTTGGCGTTAAACAACTTAGATATTCTGATAAAGCATCTACTGTTGCCTTAATTAAGGAGAGATGGATAATATTTTCTTGGATGAAAGTGATAGAGGTGAGGATGAAGAGAAGTGGTCAGATTCTACATACAATTATCAGAGAAACAGGAGTTCCTGAGAATATGGA…	-1.67587	-1.58496			-4.49185	-3.98185	-3.18259
370	ENST00000664532.1	ENSG00000225177	lncRNA	2178	TGCCTATTTAAAGTGTATAACTCAATGCTTTTTAGTATATTTACAATGTTGTGCAAACATCACCATAATCACTTTTAGAACATTTTAATCACACCAGTCTCAAAAAAACAATTCTCTTTAGTACTCAGTTCCCTCCCTCCTAAACCATCACTAGCCAATTGCAACCACTCATGTGTCTATGGATTTGCCCATTGTAGAGGTTTCATATCAATGAAATCATACATGTGTGATTGTTTGTGACTGGCTTCTTTCACTTAGTGTGATGTTTTCAAAGTTTATCCATGGAGTAGCATGGATCAGTTTTGATTCTTTTTTTAAGGCTGCATAATATCCCATTGTTTGGATATGCCACATTTTGTTTATCCATTCATCAGTTAATGGACATTTGGGTGTCCACTT…	-1.21658	-0.934959	-1.8485	-1.98127	-1.80331	-2.08774	-2.12025		-2.0778	-2.99709			-1.65127
371	ENST00000437322.2	ENSG00000234390	lncRNA	2175	AAACTTGCTTGTTCACGAGAATCACGTGGGGAGCGTGTTAAAATTACAGATTCCTTGGCTCCACCCGCAGGCCTACTGAATCAGAATCTCGAAGGGAGGTACTCCGGAACCTGTATCTCTAACTAGGGCCCCAGAGGCTGCTTATGATCAGGTCCTGCGCTTCCCGAAAAGGATGAAGCTCCAGCTGCAGTTCTGGGGAGGCCTGGACCCCAGCTCCGGGGGGGCCGGGCTACCAAGGCCGCTGGGCCTGGAGAGGCGCGTCCCTGGCCCATCTTATCAGCGCTCTGCAGGGTCTGGGCCTGCTGCTCGCGTCCTCCTGGGCTCCCAAGGCCACGGGTGGGTTAATGGCTTGACAGCCGGCCTCCTGGCCCAGCAGACGCTGAGCAGCCCGATGGCACA…	1.17557	0.706269	0.234465	0.306185		1.53343	0.429684		-0.688056			-0.0347654			0.76184
372	ENST00000648094.1	ENSG00000250486	lncRNA	2175	GCTTCGACTTCCGGGTGAGACCGTGAAGGTGTGGCGCGACGTTGGAGACCGGGGCAGCGCCATGTACCACAGTGGATGGAAGGATGCGCGGTGCGGCGGGGCAGCTGTCCTCTTCTCCCCGGACCCAGCGCCTGGAGAGCCAGCCCTGCAGGGTGGGCTGGGCGAGCCAAACTGCGTTCCTGGTGCAGGGCTTCGGGTCTCCCTAACAGACCTTATACGCTGACCGGCGGCCGCCATGGCAGTGTCTCTTTGCTCAGACATCCAGGGACGACCACATTCGTCCAACAGCGGTCGCTCCACCAATCCTGGGAGAAGCGAATCGTTTTCTCCGCGTGCCCTGTCAGCCGCTCATGGTGCCCAGAGAGGAATTTTAGTGGCAGCATTCCGGCTGTCACGCCA…	0.0	0.118181			-0.720618		-0.740833	-2.41665	-2.22239		0.569109	-0.818162	-2.5692	-0.847997	-1.21573
373	ENST00000325660.3	ENSG00000177993	lncRNA	2170	CTGCCTCACCAAGGGCCCTGTTTTCCGACAGAAACTTTTCATTCCATAGGAAATGAGGTCACACACCAAGAGCACACGGGTAACCGGGCATTTGGCTAGCTTACTTTCAAGACTTGGAGCCCCTTAATCTACGGCCTACAGGAGACCAACACACAGGAGAATGGCCCAACTGCTTTCTCAGCTACATTTCTGGTTTTCAAGAAACCCACTTATGCTACTCTACCTCAGACTTAAGGAAAGCGCTTGTTGAAGAGAAAATGTGTCTTCGAGGCAATAAACAATTGAGCTTTTTGTGATGTCTGGGGAAAGATACCCCCAAAGCAGAAGTCTGGGTCCCTCACAATCAAAAGCCTCCAAACAACAATGATCACAGACATCCTCTGGTCACCAGGTCTTGGC…												1.22239
374	ENST00000657501.1	ENSG00000235100	lncRNA	2168	CTGCCACTGCACTTAGTCCTGCGACTCCCCTAAGGACGGGCCGAGGAATGGCGGGCTAGCCACTTCCCAGTCCTGTCCCTACGGGGCAGAAAAAGGCTCGGCATCCCGGGATCCGGAGGGTCACTTCCCTCGCTGCATCCCCATTGTGCAACTGCCAGTCTAAAAATTGATATAGGTTAATCTCCTGGAGAAACTAGAGGCAGCCAGGGAGGATGCTGTTGAACCAGTTAGGAGGCTGTTGCAAGAGATCCCAGGAAAAGATAATGATAATGTGGACTTGGAAGATGGCAGAGGAGTTGCAGAAAAGTATCCAGATTTTAAAGATGTCCAGCTCCAACCTGGTTTCATAGGCAGTGGTAATACTGGAACAACCTCTTCTCCAAGATTCTCAGGCAATCA…		0.192645	-1.0						0.169925			-0.584962
375	ENST00000580996.1	ENSG00000264739	lncRNA	2166	AAAGCCTTTCAGGGTCTGTCTATATTTTCAGTCTGATTCAGCTCTGAAGGCATCGAATACTACCTTTGTGTGCCTCAGGGCCTCTGGGGGCTTCACGAAGGGAGGGAGGCCCCTAGCCTGTGGCCCAGGCTCTCTCCACCACGCTGCCTCAGGCCCTAGGCTGGCCTAGGAAGCTCAGCAAACAGCACAATCTCACCCTCACAGGAAAACTGAAACCACAGCCTCCATCACTTGGCAAGGGTGGGGCCTCGGTCAGGGTTGGGGAACCCTCATGGGCCCAGTGAGCAGGATCAGAAAGAAGAAGGAGTCAAAGAGTGGTAAGGAGACAGAAGGGTGGAGAAGGGGGCAGGGGGCAGGGGGCAGAGAGCAGAGAGGAGCGGCACCAGCAGAGGGAAGTGG…				-0.584962
376	ENST00000500487.2	ENSG00000247765	lncRNA	2165	ACACCGGCTTCAGCGCCCGAGCGTGCGCGCGCGTCTCCGCTCGTCGCCCGGCTCGGCGTCGGGAGTGCACTCTGTGTGGCCGCTGCTGCAGTGTTGTTGTGGTTGTGAGAAGGCGGCGGCGGCGGCGGAGTAGCAGCCGGACCAGACGCCCTAGTAGCTCAGTCGCTGCCCTGCGCCGGGCCTGGCAGGGAGCCTGGTGAGATGGTGGAGGAGGAGGCTGTGCCGTGGCGGGCCTTGCCATGTCCTGCTGCCTGATGGAGTCTTGCTCTGCTGCCTAGGCTGGTGTGGAATGGCACAATCTCAGCTCACTGTGACCTCAGCTTCCCAGATTCAAGCGATTCTCCCCCCTCAGCCTCCCAATCCCCCACTCCCACCCCTGCGAGTAGCTGGGATTACAGG…									-0.378512
377	ENST00000663208.1	ENSG00000257842	lncRNA	2159	AATTTTGGCTAGTCTAAGAAGGGCATTCGAGTGACCGTTGACAACGGGTGGGACAGCGTCAGAGCTGGAGGGAGAGCCAGCACTGTATGCTTCCAGGACTTCTTGCTAGGTGCATTAGTTTTTATTTTTAAGAGTTGGGTAAAAGACATTAATTAGTTAGCATCTCACTCATCGGCGATTTTCTACGGTATGATTTCATCCAAAGAGGATTTCTTAATCGCACTGTGTGACACCGTTAGGGGACTTAGAGTGTCACTCGCCGCCTTAAATCCTTTCGGGAACAAGCCAGGATATAAATAAATAAAGCTAGGTGTGGGTCTTCCCTTCACAAGGCGCTGGTAGGCAGACTAAAGACAGGCAACAGCTGAGTGTGCACACAGAACTAAATATTGAACGAAA…		-0.678072
378	ENST00000567141.1	ENSG00000261762	lncRNA	2154	GCCCCAGCCTCCCGAGTAGCTGTGACTATAGGCATGTGCCACCATGCCCAGCTAATTTTTGTATTTTTAGTAGAAATGGAGTTTCACCATGTTGACCAGGCTGATCTCAAACTCCTGACCTCAAATGATCCACCCACCTCGGCCTCCCAAAGTGGTGGGATTACAGGCATGAAGCCACTGCGCCCAGCCTAAAAGAACTTTTGATAACTCCATTAACTGTTATAATGGAGTTCTGCCTACAGATTATCACAATTTAGAAACAAAGTTACTGAAGACAAAATTAAAACAGTTCACCCACTGCCCTCACCCCAAGAAATTAAAACAATTCATCAGGTCAGAGCCAAGAAATATGGCAGGATTATTCCTTAGAATATAACACTAAATTTTCTTTAGAGTTAT…	0.736966	-2.0									-0.176589	0.357552
379	ENST00000665330.1	ENSG00000232656	lncRNA	2149	ACATGAGATGCTCTCTTCAGTCCGGGGCTTGGTTGAACGGACTCACCAGGAAACGTGACTTTCGTGTCCGACCTCTGCTGTATCAGGATTCGATTCTTGGTGTTAAACAAGACAACGCTGAAGGCTCGGTGCAGCAGCCCTGCAAAGGAGTGGAGCCCCAACCCACGCAGGGCGTGTCTTCATGGCTTTTCCTGGCCAATCTGATACCAAGATGCAGTGGCCAGAAGTACCTGCACTTCCACTCCTGTCAAGTCTCTGCATGGCTATGGTGAGGAAGAGCTCTGCACTGGGCAAGGAAGTTGGCCGTCGAGTGAAGGAAATGGTGATGCTGGTGGCCCCTTTCCGGCAGTCAAGTTCCCTATCAAGGACATTCAGTTCTCGGAAAGTGGTGAAGGCACA…	-2.90689	1.58496		-0.0780025	0.295456	-2.53051	-4.0		-5.42626
380	ENST00000667391.1	ENSG00000256008	lncRNA	2134	GGGCGGCCCCTGGCGGCGAAGGGGACGCTGCAACGCGGAGCGGGAGCACGAGGAGGGAAGGGGCTTGGCAATGGGCCCCAAAGAGGCCGAGACCCCGGGAGTGCCGGCAGCGCTCTTTATCACGCCTGGAGGCTCCTGCAGAGCCCCGGAACCGCCCGAACCTCCAGAAATGCAGGCAGGGTGCACTCCCCAGGGGGTACAACTTTGGCAATGAGGACTACAGAGGTCCGGGGAGAACCGGAGACCCGAGGAGCATGAAGGCACTCTGTGACATCACTGCCTACAAACGCAGGGGCCGGAATGCAGTGACAGGACACTGCTGGGAGGAAAGTCTCCCAGCGCCTCCGTGTGGGGCTGCCTCCACTCCCAATACCGTGCGGGGGGACTAGGACGACCCTG…		2.52356											0.530515
381	ENST00000569087.2	ENSG00000260257	lncRNA	2131	TTTTTTTTTTAAAGTAGCTGCTGAACACAGGAGAATCTGCCTTTTTCTTGAATCGTGGTTTTTTTGTTTTTTTTTTTTTCAAGACGGAGTGTTGCTGTTGTCGCCCGGGCTGGAGTGCTGTGGTGCGATCTTGGCTAATTGCAACCTCCGCCTCCCAGATTCAAGCGATTGTCCTGCCTCAGCCTCCCGAGTAGCTGAGATTACAGGCACGCACCACCGTGCCTGGCTAATTTTTGTGTTTTTAGTAGAAACAGGATTTCACCATGTTGGCCAGGCTGGTCTCAAACTCCTGACCTTGTGATCCACCTGCCTCGGCCTCCCAAAGTGCTGGGTTTACAGGCGTGAACCACTGCACCCGGCCTGAATCATGGTTTTTTGAAACCATTGGCATCTGAACCT…		1.45808		-0.268105	-0.814721	-0.469376	-2.47478	-0.00751405	-1.6891	-1.40439	1.256	-1.21842	0.960472
382	ENST00000515243.1	ENSG00000249396	lncRNA	2130	AGGGGTGAATAAGGCGGAAGCTGAGGGGACAGTCACAGCCAGGACAGGAATGTCACCCCCAGCTGGCAGACAGCACTCTGAGCAGCCAGGCCTGGGATCCTCTGACCTGCCCACTTCAGGAGGCCAGTGTGGTCACTGCCACCCCACGGTCTGGGGACCCTGGACTCCAAACTTGTAAGTGCTAGAGTGGGCAGCTGGAGGCCATCTGGGCACTTTAAAACACAGGTACTCGGGAACAAACCTCTGATGGGGTGGGTGGGGTGAGGGATGGGGGACCTTGGGTCCCAGGCCCTCTGTGATTTTCTGATGAACTTCCTTCTGTGGGAGCGCTGGCTCAGGGAGCTCCTGGCCTCTCCTCCTCTACCACTTCCTCCGCCACCCGCCTCCACCTGCTCCCGG…	-2.16992			-4.22239							1.80735
383	ENST00000602957.1	ENSG00000269927	lncRNA	2129	ATTTCTGTCCTGTAAGGAACAGTGATTGCCCCTGCTCCGGAAGATGTAATGTGTAAGGTACCATCCTGGGGGTGGCCCTCTCCAGACACCAAGCCTGCTGGCACCTTGATCTTGGACTTCCCAGCCTCCAGAACTGTGAGAAATAAATTTCTGTTCTTTATTAATTACCCAGCAATTTTTATAGCTGCACAAAATGGTTTAAGACAGAGGTCATAGCAAGCTTCAGTTTTTACTTTTTCCCCTTGCATCTGAACAATTGCAAGCAGAAAGAACAACTGAGTGCTTTATTTCTGCAACCACCATGCTGCTACTGAGTGAAGGGGAAGGAGGGGTAAGAGCTTGCCTTCTTTCCTTGTGTTAATTGCAACATCTTCCAAAACCCAGCAAGGAAGGCATGAA…			-1.09311		1.43508				-6.3443	-0.271302
384	ENST00000612997.1	ENSG00000274281	lncRNA	2127	ATCCATCTTGAATTAATCTTTGTATAAGGTGTAAGGAAGGGATCCAGTTTTGGCTTTCTACATATGGCTAGCCAGCTTTCCACCACCATTTATTAAATAGGGAATCCTTTCCCCATTGCTTGTTTTTGTCAGGTTTGTCAAAGATCAGATAGTTGTAGATATGTGGCATTATTTCTGAGGGCTCTGTTCTGTTCCATTGATCTATATCTCTGTTTTGGTACCAGTACCATGATGTTTTGGTTACTGTAGCCTTGTAGTATAGTTTGAAGTCAGGTAGCGTGATGCCTCCAGTTTTGTTCTTTTGGCTTAGGGATGACTTGGCAATGAGGGCTCTCTTTTGGTTCCATATGAACTTTAAAGTAGTTTTTTCCAATTCTGTGAAGAAAGTCATTGGTAGCT…									-3.80735
385	ENST00000607251.5	ENSG00000243319	lncRNA	2123	GTTGCTATGGAAACCATGGCGGCCGGAAGCCGCCGCGCGGGAGAGACTTGGGGCGCGGGTCGGGGCTAGGGCTCCTGCCCTGGCAGAGATCTTCGCTCTTCCGTGGTGGCCGGGGACCGGGCAGTGAGCGGCCGGCTCTGCCGCCCGCGGGGCGCGGGTTTGCAAGGTGTGGCAACTCCTTCCCAGTGGAGGAAGCGACTGTTCCAAGAGCCAGTTTTGGAATTGTAGGCACAAACACAGGAGAATGTGGTCAGTGTTTCAGCCAGTGCTTGCTGCTGAGGCAGGAGAGAATAATTGTGTAAAGAGGGGGCTCCCGCAGTGCAGGACAGGAAGCCACCATGTGAGCACCACATCCACGTGCAGGTCGCAGGCTTCATCATGTCCTGAATACCATGCCTT…		-0.415038										-2.96347
386	ENST00000513157.1	ENSG00000248150	lncRNA	2120	AAATGCAATGATCAACTATGTGGAGGAGATATGTGAGAAATGCCTTAGCAGATGATGAAGAAAGAGATCAAAAGGCTCCGAGAAGCAGGAATGCTACGGTGGATATGCAGTCAGCTCTCTGTATCTGTGGGTTCATTCAACCTCGGACTGAAAATATTCAGCATTTGGGAAAAAAGTGGCATCCCATACTCAACATGATGTGAATTGTCCCTTTGTCCAGTGGATACACACTGTCAACACTTCCCTCCAGTTAGCCACTTCACCATCTCGGTGATCAGATGGACTGTCGAGGTATCGCAGTGCTTGTGTTCAAGGCACCCTCATTTTACCTAATAATGGCCCCAAAGCACAAGAGTGGTGATGCTGGTGATTCAAATATGCCAAAGGGAAGCCGTAAAG…		-0.584962
387	ENST00000655902.1	ENSG00000240591	lncRNA	2118	CACTAAGGAATAATGGAACCTCTGTCTGTCCTATTGGTCAGATAAGGAATGCTAAAAGTCAGTTGCTTTCTTTTGGTATAAGACATAATGATTCAAACAGCTATTGCTACTTGCATCTTGGCTAACTGGTAAGTTCCCAGGCAAGCAGGGAACAGGAAAAAAAGAGAGAAAACTCAATTTGGTAAATTTGCTATAACTTAGCAACTAGAATAAGTCCATGTTTATGTTTTTATTATTCATATCTACCCTGCTTCCACATTAGTTTGTATCAAGAGATAGTGATATTAACACATAGGCTATGGGTAAGAACTACCCTCTCAAAATTGTTAGGACAAAGAACCAGTATATTATAAACATTTGCATTTACAAGGTGATATGCAGTTGTGTCACCTTGTAACC…		-0.222392					-2.53107					-2.56635
388	ENST00000557373.1	ENSG00000258738	lncRNA	2117	GGAGGCAGAGAACCGCGGGCCCGGGGGCCACCCGTCACTTTCAAGTCGCCCCGCCAGAAGCCCAGGGCGAGGAAAAGGAGAGAGACAAAAGAGCGCTGCGGGGGGAGTCCCCACACCCCCCGCGGCCCCGCACACGGCCCGGCTCTTACTCGTAGTGGCGGAAGATCTCGTTGGTGACTTTACAGTAGAAAACTTCCTCGTCGGGCCGCAGGTCCGCGGGCGGCTTCTGTCTCACAAACGGCTTTCGGTGTAGCAGCGGCATCTCCCGTCCGCCCGCGGGCTCGCCTGGACCCTCGGCCGCCCGCGCCGGCCCCGCTTCCCTATCAAAATTGGAGGGAAAGGAAAGCCGGTAAGGTGGGGAGCCCTCGGCGGCAGCGTGGGCCGGTCCGCGCGCTGGGA…	0.419225	0.36257		0.16665	1.27225	0.851478	2.26849	-0.758699	0.906891	0.075551		0.841302	-0.62532		1.926
389	ENST00000591183.1	ENSG00000267724	lncRNA	2117	AAATGGGACAGCCAGAAAATGAAGCCTAAGAAACTTCAGTTACTAAACTTCCTCCATGAGGCCCAAGGCAGACTAACCAGCTGAGACTAACATGGATTGGAATGTTTATAAGTAAGATTTTTAGTTATTCTCATGAACCTTACTGTGGGCCGGTCAGTTAGCAAGTCCTATATAATGCTTGTTAAAGATCTCAAACTAAGATTTTCAGGGCTCACAGGGATTAAGTGGAATGGAAGAATGGAGAGAAGCCATTTCTCCCGGCTGAGTCCATCATGCTCAGGAGACTTTTACCCTCTTCACTTCCTGACCCATCAATGATGTTCCCTTCTTGGCTTTAGCTCTAACCTGTCTCCAGAGCATCTGATCCATTACTTCCAAGTGTTTATTTAATGGGGCCTC…		-3.80735	-1.05445									-2.41504
390	ENST00000620503.1	ENSG00000273906	lncRNA	2110	GTGCTAAGATTACAGTTGTGAGCAACTATACTCCACTAAAGCAGATAGAATTATAATGCTTGGAGCCCAATATGCTTATATTTTCCTATTTTCTGAGTTTGGATTTGGGTCTGGAAAGGTATCTTTATCAGTTAGGATGTCTAGTAACTTGCTTGCTTTTTTTTCCTGTTACCTTTTCTCCCTTAAATATTTTTTTTTTTTTTTTTGAGACAGAGTCTCGCTCTGTCTCTTGTGGGTCTCAGGCTGGATTGCAGTTGCGCAATCATGATCTCGGCTGACTGCAACCTTTACCTTCTGGATTCAATCAATTCTCCTGCCTCAGCTTCCTGAGTAGATGGGACTACAGGCGGGCACCACCATGCCCGGCTAATTTTTGTATTTTTAGAAGAGACGGGGTTT…		2.01972						1.31136
391	ENST00000670254.1	ENSG00000269696	lncRNA	2109	GTTCAGAAATAGGGCGCTGGCTTTGCCAGGAGCGGCTCCTCTCCAAGCCTGGCGGTCACTGCCCTGTGTCCCCTTTTGGGCCTCTCCTGGTCCTCCTGGTTGGATTAGGAGGCCTCTCAGCCCGGAGTCTGGGTCGCCGAAGTACAGGCCCCTTCACTGAAGCGACCCACGGCGCAGGGGTTTCTGGAAGCCATCGCCAGGCTCCGAGTGTTCAGATGCAGCTGCCAGGCTCAGGACGCAGAGAACTGGCTTCCAGCTCGCAGGAGCGCCTGTCCGTGGTGGGTAGGGTCGCAGGCGTGGGGTGTGCAGGAGCAGTGGGACAGCACTGAAACGCAGTCGCTCTGGCATATAAAGAGCTCGGAAGCCTTCATTCCCATCTTCACAACAACAAAATCATTC…		-0.371969				-0.971986			-0.137504	-0.896164	-0.102877	-0.978626
392	ENST00000441587.3	ENSG00000230002	lncRNA	2105	TGGGCAATTGGTTGTCTTAGCACCATTTGTATATATGCTGCCAAAGTGAGCACTATCCTAGCATCATTTGTTTAAAATTACATAGTTTTCTCAGTGATCTGTGTTTCCCTATTTTTAAAAATTATTTTCTTGCGTTCATATTTCCAGATCCCTCAGCAAGCAAGTTGCCTTCCTTTGGGTAGACTCTGGTTTGTCTGTGTTTTTCTTAAAATAAGGTGTCCTGAATTAGATGAAACACAATTTCACTTCTGATCTGACCAGCATGAAGTATATTCAGTAATTCTCTTTCTGTCAATGTACTGTGAGATCTTTAATGGTCACAGCATAATTGGGCATTAAAAAAAACCATGTACTGCTTTCAAAACTTAAAGCTGTAGGAAAAAAGCAAAGCAAAACAAA…	-0.770518	2.31159			-1.43857	-2.98351	-1.71344		-2.11548		0.847997		-1.58496
393	ENST00000650950.1	ENSG00000269793	lncRNA	2092	AGAGCGGCGAGCCGGTGAGTGTGGCTGCGGGGTCGCGCCCACCCTCTACCTGTGCCGGGGGCCGGAACCTGGCCCCGGGGAGGGCGCGGCCTCGGGGAGACGGCGTGCAGGCCCAGCACTGTTGGTCACCGCAGGCCTGTCTTCCTATTCACCGTGGGCAGCAGAGGGATGGCTGCTCAGCTGCTGACTGATGAGGCACTGTTCTAACAGAATGGGAAGACAGATGGACAAATGACCTCCTGGTGCTGAGAGAGGGAAGGAGGCAGCTGCCTGTGGATCCACTGTGCTGGGGCTAGCCCCAGAGGAGGGGGCTCACACTGCTGGGAGGTCCTTTCCAGGCTGTGTGGCTGCAGGTCATGAACTCTGAGAGTTTGAGATGAGCCTCTAAAAGCTGTATCA…											0.0130562
394	ENST00000619086.1	ENSG00000276900	lncRNA	2088	ACACGGATTTTTCCGGTGACCGGGGCGTGGCCACGCTTCGGACTCCACAAGGAAAGAAGAGAGCCCCCTTTGGGGCGGAGCCACTGAGGGCTGCGCGGAAGAGGCTGGGTGTGATAAACTATAAAGAGGCCCTAAACTCGGATGCAACGTGACGGGAGTTGTAGTTCTTTCACCTGGCGGGCGTCTGCTCCGGTTCAGCTGCAGGAGGTTTCTTGGGAGTTCAGCCCAGCGCGCAGCCCCGCCGCGACGCCGCGAGCCGAGAACTCTCCTGGGGCGAAGGGAGCGCTGAGAAGTCGCTACTCTTACTAAAAGGATGCGTTGGATGCTGGGCCATACCCTTGGCGATGCACACTGGAGACCCGCTCGGATACGGACTCCATTAACATCAAACGGAGCGTG…		2.76553	-1.59337	-0.0627358		-0.432959	0.850962		-2.05063			1.074	-0.235813	0.496591
395	ENST00000533615.1	ENSG00000225725	lncRNA	2087	CCCATTGTCAGGGAGGCGCCATCGCCCTGGCTTTGGGGCTGGGGCCTCCGGGGAGGTTCCGGTAGGGGCGTTGGAGAGGCCGCTCTTTTTGCAAGGCCCGAGACGGCGGGCCCTGCGCAGGCCGCCCTATTCCGCGCCCTCAGGGCGTCAGTATCAGCCTGAGGCTGGATACCCCCGCTGGGCCCGGATGCCCCCGCTGGGCCCGGAGCATCCTCCGGCGCTGCCCTCCCAGAGCCCCGCAGAGGCTGAGGTGGCGCGGGGGCGGCCCCGGCTCCGCGAGAAGCGGCGGCAGCGAGGGCTGGAGGACCCGGGCTGCGGGGCTCCGGGGCGTCTGGCCTGGGCGGGACTGAGCCCATCCAGGGACTGGGACTCTGGGATTCTGGTGTAGGTGGATCCGGG…		-0.925999							-0.0995357
396	ENST00000430922.3	ENSG00000227456	lncRNA	2086	AGTCTTAGAAGTGCTGTAATCTGAAAGAAAAAAATGAAACTTTCCACTTCATCACTCTGGTATATTATTATTTTTAAAAAGATGCAAGTTGTCATATGAAAATGGAGGCATTAATTCCTTAACCTATTCCAAAACTTTAGCTCATATTTGCCAAGAAAACAGAATGCGAATGGGAAGCCGTGTTTCTGCTTGAGGCAGTAGGAAGCAGGAGACCAAAAAGTCGTCTTAATGTTAAGCAAAACTTTGAATCAGCATTTAAATTAGATATGCTTTAACGGCTAATGTTATTTGAAAGCTGAATAGCCAATGTCAAAAATAGATTTCCCTTTCTTTCCAAAGTGCAGACGGGGTCCAGAAAGGGGCAAAAATAACCACATGCCTTTCTTGGACTCCTGACTC…		-1.56294										-3.23266
397	ENST00000435306.1	ENSG00000231154	lncRNA	2086	CCCCGAACACGGAAAAAAAAGGCGCAGTGGGGGTTCTGCTGTGTTTGCAAGTGAGGGTCGTGAGTGCAACGGGCGCAAGGCATTAAGGCCAGTGTGTTAGTGCGCGGGCAGGCTCGCGTGGTGCTGGGGTTGCTGTGTGAGCGGCCCTCGTGGCTCGGGAGGTGCTGTGTTTGCGCAGGCGTGCGCCCCTGGCGTCGGGACTGGGACTCCGGATTTCTGTGGCGACTGAGGCGCTCTTACCTTTGCGTCCTGATCTCCAAGCAAGCACACTGACCTTCTTCAGGCAAATACGCACTGTTAATTTTCCAGAAAGTTCTGTGAGTAAGGTTTATACCTCTCGAGTCTGCCACTAGATGCCGCCAAATCCCAGCAAAGGATTGGCTGTTTGGTCCCTGGGAT…	0.263034	1.21412	-2.19967	-2.56188			-3.71989	-1.15036		-4.04985		-2.18763	-0.884523	-1.27103
398	ENST00000606034.1	ENSG00000272512	lncRNA	2086	TCCCAACTGGGGCCGAGTTCACCAGGGCCCACGGGAGGCGAGCGAGCCCTCCCACCAGCACTGGCCCTCCAGGCCCCAGTCTGTGCCTCCATCAGGAGCCCCCCTGGGCCCTCCAGGACACAGCCGTGCACAGCTTGTAGGAGCCTCCCAGGCCCAACAAGCCAGGCCACCCCTGGCCCCTGGCTGCCCTGCCCCCTCCCTGAGCTCCGAGGGCCAGGCCAGTGACCCTGGGCGGGGTAGCATTGGGCTGGGGGTCCCACCCTTGGTCCCCCCAGCAGTCCTACTCTGGGGGTCCTGGTCCCAGGAGAGCCTCAAAGTAGCCCTTCCCCTTGGGAGCCTGAGACCCCATGAGGGAGGCCCCCTTCTCCTTGGGAGCTTGAGACCCCGTGAGGGAGGCCC…	-4.23266	-3.822	-5.50346	-5.38014	-2.07179	-6.78521	-4.97461	-1.65055					-5.96809		-7.89269
399	ENST00000668946.1	ENSG00000261390	lncRNA	2086	TGGGGGCGCGGCGTCGCGGAGCTCGGGCCGGTGGAAGGTTTACCTGCTAGGCTCGTCCCACCTGTGTGGAGCTCCCATCGCCCTCCAGCGTTGCGCAGCCTGAAGGGACAGGACGGACAAGCGGGTGCCTCCTTCTAATTCATCTTCACCATTGTGGTTGTCAATATGGCATGCAGAATTATCCCTCTTTCCAGGTTTTCCCCAAGGACCCTGGACAATGCTGGTTTTTCCTATGTGCACCACCAAAGGGCCTATCCAGCTTCTGGAGTCTACCTGGATTCCTGGGCTCATGGCCCCTTCCTCCATCTTCAAACCAGCAATGATGGAGCTGAGCCTGACACTCTAACCGGTTCTCTGGGTGTACTGCAAAGGTCTAATAAAAGGCACCTTTGCCCGGTT…		0.469485					-2.72489		-1.20511
400	ENST00000670019.1	ENSG00000233527	lncRNA	2080	TGGGAAACGTAGTCCAACAACGAAAGAGCCCTGAAGCTCAAGCGGAGCCCGCTGGCCGCAGGGGCCGCACCACGCCCCAGACCCTGGAGTTTCCGGGTGCGCAGACCCTTGCCATCAGCAGAGGCTGCCGCTGCGCGTCCCCTAGGCGCGGAAGAGGCGGCTGGTGGTCCCTGACGGCAAGGTGAAGTCGAGGCAGTAATCGGGAACCCAGGTTTTATACATTACGAATAAAGCTGGCACGTTTCCATTTCTCCTGGGCAAATATTTAGAAGAAAAGTTGCTGGGTAATTGGTGGAGACAAGGTTTCGCCACATTGACTGGGCTGGTCTGGAACTCCTGAGCTCAAGCAACCGGCCCTCCTTGACCTCCCAAAGTGCTAGGATTACAGGTGTGAACCAC…		0.663437	-1.28129	-0.0207586		-0.0590792	-0.841852	-0.0759489	0.886231			-0.0835478	0.704042	-0.716453
401	ENST00000650025.1	ENSG00000236204	lncRNA	2080	ACTGCGCAAGCGCCACGCGCAGGCGCAAAAGGAACTCGCAGGCCAGTGCTGCTGGTGCCGGAGTCCGGAAGCTGACGGCGTTGCCTAGGCTGGATTGCAGCGGTGCGATCAGGACTCATTGCATCCTCAACCTCCCCGACTCAAGCAGTCCTCCCACCTCAGCCTCCTGAGTAGCAAGGCTACAGAGACCTGGGGGATTTTAGAACAGGGCTTTCAAGGTAATGAAGGAAGAGAATCTTCTTTGGACTTCTTTTTGCTCCAGATGCGGAGAAGGCAACTTCCCGGAGTCTCTACCAGTGAGAAGGCTACAGAATCATGGGCAGATAAGGTCTCGCTCTGTGGCTATAGCTCACTGCAGCCTCAAATTCCTGCGCTCAAGTAATCCTCCCACCTCAGCTT…		-1.45066			-1.78427		-2.76511					0.0721498	-2.17754
402	ENST00000421121.5	ENSG00000230333	lncRNA	2078	ATCCTTGAAAAGACAGCCTTGAACAAAGGGCAGTCAATAGTTCTACTCAAAAGACATGGAGAAATGCAAAAGACCCATGGAGATTTGTCTTCTAATCGGCAGCATCTTGCAAGGAGAACAAGAAGATTTATACTAGCCATGCAAGGAATCTTTGGAAGTCTAACAGACCTGACTTGAAGAGAAGGCTTTAAACAAGAAATTCTTCATTCTGGAACAGTGATTCTTAAAGTGCGGTTCAGAGACCCTGGGAGACACTGACATTCTTTCAGAGTGTGAGTGAGGATTTCCTCTTTGCAACTACAATCTGTGTAAGGTTGGATTTTCTTTACATACATAAACTAAAATAAGATTGCAATAAGATGAATGCAGAAGCAGATAAGAGAATCCAGCTGTCTTAAG…							-3.09686						-5.2854
403	ENST00000426282.6	ENSG00000226328	lncRNA	2076	GCAGCCGCGCTTTGGGGCGTCGGCTCACGTGGGGCCGGCAACGCGTCTTCCAGGATGTTCGCGCGCTAGTCGCCGCTGAGGGGCCGGCGATGCGCGAGGAGTTCCGGCGAGGAAGGTCGGTCAGTGGACATGGCCGAGGCCCGCGGTGTCCGCGTGTGGGAGCTGCAGGGCTGAGGAGAGGCCGCCCGCAACCCTCGGGAATCGTAGACGAGGTCTCACTATGTTGGCCAGGTTGGTCTCGAATTCCTGGCCGCAAGCCGTTCTCCAGTCTGGGCCTCCCAAAGTGCTAGGATTACAGGAACAGAATTGCCATTGGGCCCAGGGAGAGACTACACTTCTTGTCTGCTTTGTTGCTAGTGCGGCCTTGTGGCCAAGCACAGAACGTGTGCAGTGATGATG…	-0.451696	-0.550039		0.123665	0.493815	-0.634272	-0.597573	-1.50035	0.106805		0.636447	-1.0241	0.0166344	-0.852487	-1.13613
404	ENST00000531742.1	ENSG00000254873	lncRNA	2074	GCTATTTTGCGTAGGGTGCTTTCGCCGCGATTCTGAGAACCTTTGAAGTCAGTACTGGAGAAGGATTCGCTGAGATTCTTCTAGTCCAACACGATCGTTGTACAGAGGTTCATTTCCTGTTGAGCAGTTAGAGCATGTGCATTATTTCCTCACATGACATCAACAGTGCAGCATCAGCCTCTGGCATGTAAAGGCACCCAGTAGACTTATGCTCTGTGCAATGGCTGCTTAGCAACCACCATCAAATAAAGTAATGAAGCTTTTGTAGAGTGTGATATCAAATAGCAACTGGCACCTTCACTTGCACCATTAAAAAACCTTTAACATTTCCTTCAGTTTTCACATATCCATTAAAAAGTATATTAAAAAACAAAACCCAGACTGCTTGATAAAACATAC…					0.222392
405	ENST00000604855.3	ENSG00000271009	lncRNA	2072	CTTACAGCTACCTCCAAGAGTTTGGAGCACAGTCACGAAGCCAAAGGGCTTGAAATGAGAGGATGGATTTCAGATAAAGACTAGGAGCGGTACATCCCACTAGAGCCCAAAGGAGATCCCTGGAATCAAAGACAGCAGCGAGGGACCCTACTACTGTACCGATTCCCAGTACATCAAAGCCATCACTTAGGCTGGTGCACGGTACCTCCAAAAAGCAAGCAAACAAACGCAGGAAGAACAAGAGTCAGTGTCTGTCTGTCTCTCTCTCTCTCTCTCCCCCCTCTTCTCTGTCTCTTCCCCCCCCTTTCAAATCCTAGCCTCAGCGTCACTGCTACTGCAATAGATTTTTTAAAAATGACAAGTTGTATTTATGTAAGTTCTAAATATGAACTAATACCA…			-2.32193		-1.06711		-3.73697				-2.56704	-2.54432
406	ENST00000532597.6	ENSG00000255435	lncRNA	2069	CGCCGCTCAGCTCCACCGCGCGTTCCAGATCCTCCAGGGCGCCTGCGGGACCGACGAGACGGGCGGGGCGGGGGTCAGCGGAGGCCAGGGCGGCCTTGCCCGAGCCCCAGCCCACCTGCGGCCGCGCGGATCACCGTGGTTCTTGCGGCTCCCGGGCGTGGCCATTTACAACCCGCCTCGCACCTGCTAGAGAAAAGACCCCGGCCATGGATGGGAGACCTAGGACAAAGATGGAAAAGAGAATCAACTCTGCCTTAGGCGAACAATTTACCATAATATTCTGAGACAGGAGTGGAATAACACCTCCAGCCATTACCTGCAAATGAGAGCTGCTTTAGGCGGGCATTTGATCGAGCTTCCTGGACTTTATCTGTCAATGACTTCCAGGCATCTGAAAGG…												1.31861
407	ENST00000592638.1	ENSG00000267414	lncRNA	2065	GCTAGTGTTGCCGCCGCCGCCGCCGCCGCCGCCGCTGCTGCTCCATGGCCGCGCCCGCCCCGCGCCCCCGCCGCGTCCCGTCGCCGCCCGCCCGCGTCCCCGAGAATTGGACACTTGATGAAGGGAAGGACACGGAGAGATGACAAACGCAGACTGGCATGCAGTTGTTTTCAGGGTGGGAAGAACAAAGTGGAATGTCTTCAGTTCTTACAAAATATGGTGGCATTTGTAATCTCTGAGTTTTTGTATTTGGCCTACAAAGGGGGTCTTTTCAGGGAAACACGAATGGAACCCTTCAGAGACATGTCTACATTGTAAAACAATATAGGATAGATACGGATTCGGGAAGGTCTGCAAATGGTTCCGCTCAAAGAACTTGGGGTAAAGTTGACCGAGGAC…		-1.0	-0.906891			-2.18982	-2.0					-0.0664954	-1.27302
408	ENST00000538317.6	ENSG00000256995	lncRNA	2064	TTTGCTGAGTTGGGGAACACTGGAGAGGATCAGTTTTGGGAGTTTAAGGAAGAATCAGGAGATATTGAGAGGTTGCCCTTCATCACTCAGCAGTGAAGAATGAAAATCAACAGAGCTTTCCCCAGCCTGCTGCTTAAGCAGCTGCTAGCAGGCTGAGGCTGCCCAGCCTCATTAACCCATTAGATGCTGCGTTCGCCCGGGAGTCATTCTTAATGAGGCTGCTGCAGATGAGAAAACAGAAGCAAAGGCAGAAAGATGCTACATTGCCAGCTTTGAAGATGGAGGGAAGAGGTCACAAACCAAGGAAGGCAATGAGGACGTTGCACAAGACAGTCCCTGATACCCAGAGTTTACTGCCTAAGAGAGGATACATCCTTCAAACCAATAATCTGCTAATAG…		-0.309684							-1.05889
409	ENST00000556586.1	ENSG00000258735	lncRNA	2056	CCCTCGCTCTCAGCGGCGGCCAGGTCCAGGCCCTGGTGACACAGCCTTGAGCAAAACAGTGAGGTCCCTGTCCTCACAGAGTTTGTATTCCGGCCAGGCAAGAAGACGATAGACAAGAACACAAATGCTGGCCTCTGTCACAGGATCACTGTCCAGGGGTAGGGGTCGCCATGCCCAGAACTCAGCAAGTGTTCAGCTGACTGCAGCCTCATCTTCCTGCGAGGACTCAGAGCGGGGCAGGCGTTCTCTGAAGCCCAGAGAGGCTTTGCCACTTGCCCAGGGCCACAGAGCTACGGAGCCTGTGACTGGAACCCGGAGCCAAGTCTATGGCCTCCACCTGGTGGCCGCTGCCTCCAAAAACTCCCAGCTCCACAAGTCCCGCCCTCTGCCTTGGCAGGG…		-1.0					-3.10154
410	ENST00000524252.1	ENSG00000187229	lncRNA	2054	CCCAAACCCCAGGATCTGAGGGCAAAAACAAGCCTCTATTTAAAAAAGACAAGATGAAGAAAAAAATTCATACTGAGGAGAAAGGTTCATCTGTCAATGTGAACAAGGAGTTTACATCACTAGCATTCTACTGGTTTTCTTGGGGAAAGAAGTCTCTGCAGAAAAGCCCACAATCCACATCCCACTCGGAGCAAAGGCCCTTCTCACCCGAAGAGCCCTAGTGATTCATGTCATCGCCATCTGTCCCACCGGACACCCCTGAAAACTCACTTCTGGCTAGCAAAACAAGGCACCACTTCTTTTGAGATATTTTGACTATGAAATGTTTCCGTGGGACAGCTCTAAAAAATCTGCATTTATTCCACAATCACACAACAATAAAATGAGGACCTGACCTTC…						1.03814
411	ENST00000332012.7	ENSG00000185168	lncRNA	2053	AGCTCTCAGGGGCCCCGCCCTGGGTAACACACGTCTGCGGTGTTACCCACGACTGCCTGGGACCTGGCCAAGGGCTCCACACACCAAGACCAAGGCAGCAGGAAGGAGAAAGGAGGGAAGGTAAAAGACTACTGAAAAGCTTTCAGCTGGGGCTGGGCATGGAGGCTCACACCTGTAATCCCAACACTTTGGGAAGCCGAGGCTGGTGGATCACTTGAGCCCAGGAGTCTGAGACCAGCCTGGCCAACATGGCAAAACCCTGTCGCTACAAAAAATACAAGAATTAGCCATGTGCACCTGTGGTCCCAGCTCCCAGGGCCGGGAGCCTGAAACCAAGGTGTCCACAGGGCCCTGCTGCCCCCAGAGGCTCTGGGCAGAGCCCTTCCGCCTTTCCAGCTC…	-2.04321	-2.24793					-3.2276					-4.90689
412	ENST00000665006.1	ENSG00000232265	lncRNA	2053	GGCACATGCTGGGTAGAGATTAGGCAGCCCCAGGAAGAGGAGAAAAAAGAAAAAAAAAAAAACATGTAAAAAGACCCAAAGCCCAAAGTTCACCAAACTGACGCTGATCTCATTTTGCAGAAGTCAGCCCGTTCTCCCCTCTCTGAGAGTGTTACTGTGCTTAATAAGTCTCTTGCTGCTTTGCTACATGTGTGTGTGTCACTTCCAATTCTTTGTTAAAGACACCAAGAACCTGGGACTTCACAACACCAGCCGGTAACAAAGGAGAAGATAGTCATTGGACAAAAGGTGGGTCATTCTCACGTTGACCAAGTTTCTGTTCCAGTATCACCCTCCCAGTCCACAGGTCGAGAGGAACCATACTTGAAGAAACATACCTGAAGGGTTTCATCCATATGT…														-2.09954
413	ENST00000589796.2	ENSG00000267288	lncRNA	2053	ATGCTGAGGAATGCAGCTGGGAGGCTGCCAGCAAATGCCAAGGGGCCTCTGGGTCCCAGGCTAGCACCCCACAGCACCCCACAGGGGCAGGCAGGCCTCCAGAGGCTCTCCTGGAATCCAAAAAGCCACTTCCTCGCTAAGCCTCCGGTTTCCCGTCTGCAAAGTGGCGATGATCATTCCTGCTGCCCTTCCTGACTGAGCTGTCTGAGGACCCAGGGTTCCAGGGGCAGGTCTCCCAGGATGAGATTTTGCTTTCTCTTGAAACCCATGCGTTCCTAGAATCTGTTCTGTGTTTCATTGTAGGAGGCTCTGGCCAGGCCTGGGTGTGGCAGGATAGAAATGAAAGTTGTCCTGGCAACACACAAGATTTCATCAACATTTCCATCCCCAGCAGCTCCT…	-2.87227	-2.9542		-4.11919	-4.31832		-4.09686	-3.33401	-3.49967			-5.29724
414	ENST00000624818.1	ENSG00000280384	lncRNA	2045	TTAAGCGCTCAAGTTAAACTCCTTGTGACCCACATAGGTTAGCAGAATTTAAATCCTAGGTGATTATTAACTCTAATCATACATCTAATGACCTATATTGAAGATACACTGCCTGCTTAGTTGTGGCTTCAGCCTTTGCTCCGTCACTGATAGTTCTAGCCTGAAAAGCAAATGAGCCCTCATGCTCACGATTTCACCACAGTCACATAAGCGGGAAGAGCAGGCTCCTGGCTGTGGCGAGCTTGACTCCATTTGGTTTGATAGAAATGAGAGGTAGATGATTCCCTAGACAAATGCAGGCCTTTCTCGAAGCCCCTTTCCCAGGACGACGTGACATGAGTGGTCTGTGCCTTCCAGGGCAGCCACGTCATGCTTTGCCCAGCCAGGGCGGTGGGGAGG…		-2.32193											-3.27302	-3.12928
415	ENST00000617323.4	ENSG00000249096	lncRNA	2044	CTCTCTCTCTCTCTCTCTCTCTCTCTCTTTCTCTGTCTCTTCCTTTCTTTTCCTCCCGTTTTTCTTTCTTTTTTTTTGGCGGGGGACAGAGTTTCATTCTTGTTGCTCAGGCTGGAGTTCAATGGCACGATCTTGGCTCACCGCAACCTCTGCCTACTGGATTCAAGTGATTCTCCTGCCTCAGCCTCCCGAGTAGCTGGGATTACAGGCATGTGCCACCACGCCCGGCTAATTTTGTATTTTTAGTAGAGACGGGGTTTCTCCATGTTGGTCAGCCTGGTCTTGAACTCTTGACCTCAGGTGATCCACCTGCCTCAGCCTCCCAAAGTGCTGGGATTACAGGCGTGAGCCACCGCGCCAGGCCCCTCCCTTCTTTGTTTCTAATCTCTCTTCCTTCCT…		-4.08746											-1.08715
416	ENST00000577004.2	ENSG00000262619	lncRNA	2042	AGTACTAAATCAGGATCAGGACAACCATTTGAACTGAGTAAACTAACATATCTACATCCACATCTGTGGGTCTCCTTTGCTTCTGGGCTACTCACTGGCAAAAGTCCTGAGCGGCTCTCACAATATCTGCTTTTCCATCTTCCGGCAATAGCACCTTCACTGCCAAATGGCAATTTAAAACTTGATCATCTTTGTCATTACTATTTGCAAACTCTGGTGAGCATTTTGAACAATCTAGGCCCAGAAGTTCTTGCTGTTGTTTTAAAATTCCATCCATCAATCTGGAATTATTTCTTTTGAAAATACCTTGGTGGTCGTAGACGCTAATGTAGGAGATGCCCACGGCCATACACCACACCACGAGGCTCTCGATGTCCGAGAAGCTGGGTTCCTGCTCCA…	1.58496	-0.304855					-1.51847
417	ENST00000654451.1	ENSG00000261790	lncRNA	2040	AGACCCGGGGAGGAGGTAGGGGTAGAGGCGACCGGCGGTGACCTCTCAAGGTCCCTCTCCGGCGCCGCCGGCCCCTCCTCCGCCCGCAGGTGGGCGCGCCCTGCCCGGTGACGTCACCCCAACCTGAGGCCGGCGGGGGAGGGGCCGGCGAGGATGAGAGACCCCAGCAGGAAATGCAGCTGAGCACAGAGGGATGGAACAAGCCCTGTCTACTGCTTTATTAAGCCCCAGCAGAAAATATACTGAAGCCAGGTTCTCAGTCACTTCAGCGTTTCATTTGGGCTTCAAACTCTGATGAAGTGAGCCCCACGAATCCCCTGTGGACAGGCATGACACAACGCTGGCAGGCATGTGCCAGGCAGGGAGAGGGTAGGATGGCTGGTGGACCCTCAGAAAGAC…		-0.440573		-0.447459			-0.754888					-0.0430687
418	ENST00000619354.1	ENSG00000274698	lncRNA	2036	GTTCTTCATGTTCCGCTATTTCTAGCTGTTGGCCCTACTCGTTTCTGTGCCTAAATGCCCTACCTCCCACTCCTTTTCTGAGAAAGATCTTCTGCCCTGTCAGTTATGAAGTAAAGATGTCCTAAGATTCCTGCTCTTTCTTTTTTCTTTCTTTCTTTCTCTCTCTTTTTTTTTTTTTTCGACGGAGTTTCGCTCTTGTTGCCTGGAGTGCAATGGCTGGAGTGCAATGGCGCGATCTCAGCTCACTGCAGCCTCTGCCACCTAGGCCCACCTTGGTCTCCCCAAGTGCTGGCATTACAGGTGTGAGCCACTGTGCCCGGCCTCCTGCTCTTCTTTCAACCCTCTGCTCAGCATCTTAGGCCTCATTGGTGATGTCCCACCTTGCTAGGTAGCATCTTT…		0.765535					-1.23704					-1.47644
419	ENST00000626977.1	ENSG00000280543	lncRNA	2031	TACATATCTACTTATTGGAAGTGGGACTGTCATTGTCCCAGTTACTGATGAGGAAATTAGGCACAGAGAAGTCAAATGACTTGCTTAAGATCTCAAATCCAGGAACTGCAGAAGTGAGATTTGAACCCATTTCCAACTCCAAGGCCTGTATAGTAATTCACTATTCCAGAATACTCCTGTAGCAACCTGGCCATTCGCTGCTGAGCCAATGCCCCCTCTCTTTCCACAAACTCTTCTCCTGTAGCTTCGAAGCTATGGTAGGTGACCAGGAGTCTTGGCCACACTTCTTCCATTGCCTGCCCAGGAGGTATCTCCAACTTTCTCTTACACACATCTGTATGATACACTAAGACCTTTTTCCAAATTGCACAGAGAGAGAAAAAGGGATTGAGTTGCTTC…		-2.07039				-6.78136							-3.58496	-2.70044
420	ENST00000611145.1	ENSG00000277715	lncRNA	2028	CACTCAGGAGGCTGAGACAGGAGGATCGCTTGAGCCTGGGAGTTCAAGGTTATAGTGAGCTATGATGGCACCACTGTACTCCAGCCTGGGCAACAGAGCAAGACCCTGTCTCAGGAAAAAAAAAAAAGCAGACTGTAGGCCAGATATGAGAATGGACGGTTTCTCAATTTTTACCTCTACTGAGCACTGAATGAATGAATAGAGAGTAGGACGATGGGACTGTTAATATTTTCAGCATTTCCCTCTCATTCTTTTCCTCTGGGAGATAGTACATACAATGGTTAAGACACAGGCTATAGAATAGACTGACTTGGGTTCAAATTCAGCTCCATGACTGACTTTGGAGTGTGACCTCTCTGAACCTCAGTATCTTCAGCTATAAGACAGGAGTAATTGCTA…	-0.314109	0.178337	-2.85244	-2.70044	-2.75002	-2.24793	-2.60486		-3.14975			-3.26024
421	ENST00000656526.1	ENSG00000268119	lncRNA	2026	GCTCCAGCCAGAGCTCGAGGTTAGCTCTTCACTGCCCTGTGTCTTCTTTCCAAGGGTCTCGGTGATTCGGCCACAGCCTCAGCCTCCATCACGCGGTGAACTGATGGTGCTGGAAGATTCATAGACTCCAGGACATTCCTGAAGCCGAGAAAAGGTCAGAAATCCTGAAGGTCACTTTCTGACAAACTCAGGAACCCCAGGTTTATCTTGGAGCCTCAAGAGGAGATAAATTCACCCAACTCAGGTATTTGATGGTACAAATCCATGTCTGGGGTTGGCTTTTAAAAAGTATTATCTGAGATTCCTTCTGTGGAACAAAGTTCCATCGGGGAAAAATTGTGCAAATGTAATAAATTTGGAAAAACACTTTTTCAAAAACTACAGCTTAGAAAACAACAG…		-0.334142					2.17713		1.0		1.05836
422	ENST00000564771.1	ENSG00000260948	lncRNA	2023	TATACAAAATATAAGTAAATAGGAAAAAGTAACTATAGTAACAGTTGCTATTGGAATTCCTCTTTGGATTTATTAGAGAAAGTACCCTAATATCTGCCTTGGGTATAGATAGTGAAAGCCCAAGCATTTTGGGTCTGGTTAGAACTAAACTGTAGCAAACAAGGGAGGAGTTTTTCAGGGACTCTGGAATGGGAGAGAACACTGGGATAACTGAGAGGAGCCAGGAGTTGGTGAAGTCTTTGCATTAGGGGATGTGACACTTCACAGGCACCCCTCTCCCCTATGTTTTTACTAAAAACTACCAAGAACTTGATGTGTAAGGATTTCTTATAGAGGCCAGTAAAAAGGTTAAGTCATGCAACAGGAAGCTTTGCAGAAAAACAGTCTATACCCAAGGAT…	-0.710493	0.306103	-1.58496			-3.27302	-3.8413						-2.9542
423	ENST00000668643.1	ENSG00000189229	lncRNA	2017	CTCAGCCTCCCGAGTAGCTGGGACTACAGGCGCCCGCCATCACGCCCGGCTGCTTTTTTTGTTTTAGTAGAGAGGAGGTTTCACCGTGTTAGCCAGGATGGTCTCAATCTCCTGACCTCGTGATCCGCCCGCCTCGGCCTCTCAAAGTGCTGGGATTACACGCGTGAGCCACCGCGCCTGGCCTGAAGAAATAGGAAGAAGAAAAGCTTTTTGAATGAATCACTTCTCATCTTCTCCGAAGTTGGAAGCATCAAGAATCTAAATAAGCATTTATGATGGCTGGCATGAATATGCGGAAGATAGAATGGGAGTCCTAGTTGACCTTCATATAATTTTTAGAAGATGGAGCACTTCAACTTCTTCCACTCATGAAAAGAGAGGTGACAGGTGAAGACAGAA…		-0.854802											1.98832	-3.11929
424	ENST00000587894.1	ENSG00000267749	lncRNA	2016	GGGCAGCTCTGGGAGTCGATGACAGCGTCCCATTGAGATTATGCTGATGGTTGCATAGCTGTAGAAATGAATGGCAACCCTTAGAACCATGTGCGCTTGAAGATTAGCGTGCCCAGTGTGCATCGCAGGGTGTGTAACTGCACCCCAGTGAAGCTGTGACACCAACAGAAAAGCTCAGCCCGAAAAAGGAGGCGCAGGGCTGGAAGGTGTGCAGAGCCCGGAGAGGTCTCGGACTTTGCATTTCCGGTGCCGACGGAGCCGGGCCGGAAGGTGTGCAGAGTCCGGAGAGGTCTCGGACTTTGCATTTCCAGTGGACATGGTGCAGGGCCGGAAGGTGTGCAGAGCCCGGAGAGGCTCAGACTTTGCATTTCCGGTGCCGACGGAGCCGGGCCGGAAGGT…		-0.321928
425	ENST00000591501.2	ENSG00000267100	lncRNA	2014	GCCATCTTACGCCCGTCGCCCTGAGTACGTTAGCGGAAATGGCTCCGAGAGGCTTTGACGCATGTGTACCTTTTTAGTGGCGGTATCTCGGCCGGGGATTTTCGGGCTCCAGTGGAGGTGGCTATGCTCACCCCATCTCCCTTGAGAGGCACAGAAGGTTAGAGATGTGTGCGAGGAACGGCCAGGTCCAGCGTCTCCTCGTTGCTGCCCCTTGAGCCCGGGACCGGCGCCAATGCGCGCCCGGGTTCTTGGGTTCTTTCGTCCCGCAGACCTGCCTTGGTGTGGCGTCCCTGGGCCGTAGCTTCCGAAGGCTGCAGCCGACCTGGTCGGGGTCCTCTAGCCCGCCTTCCCCTTCCCCCATTGACAGATGGAGAAACTGAGGCCCAGGCCAAAAAATAT…	1.31569	1.85944		2.03377	1.5075	1.51785	2.01713		-0.0461702	0.597435	2.44971	0.908028	1.94249	2.50349	2.05063
426	ENST00000660927.1	ENSG00000250075	lncRNA	2005	CATGATTTTGGCAAGCAATGTTATGGAAACACTAGGTTTCCCCACAATGTTGTTCTAGTATTCCTTCTCTAGCTTCCTGGGTGTTGAAATGCAATGCTGGCAATTGTCATTTCTTGATATGACATCCTATTCCTTGTATTGAATCTTCAGGTGACTATTCTCCATCTTCTTGGGTGTCCAGAGAGTGTTGGAGTGGCTCCAGCATAGCTACAAGGGCAGGCTCGGAGGTGGTATCTGCCCCCAAAAATCATTTCTGTGTTGCATGAGCATCATTTGAGAAGACCTGCTGCATCATCCCTATCAATAAGGCTGTAAGCACCTGATTTCCTGTATCATGTCTTTTCTAGCTTAAAATATAGTGCTTTTTCCTTCTCAGAATCTTGACTAAAAAAACAGAAA…		-4.32193				-4.9386
427	ENST00000587534.1	ENSG00000233175	lncRNA	2003	AATCCAAACCTCCCTCGCCCAACTCTGCCCGCCACAGATGCCCCTGGGCTCCCCTCCAGACCCTGCCCCGCATCCCCGCCAGCCTGAAGCTCCTGCGCACCTGGGCTGGGGGAGCCGGTCGGCACCCCCGGAGTCGGAGCATCACCGCCGCTCGGAGTTGCCACAGCGACGGGGAGGATCTCGATGGAGACAGCATCCCCCGGCCCCCGCAGAATACGGATTAACCCCTTCTCCTCCAGCTCCTCCACCTTCAGCTCCAGGGCCGAGGGCCGCGTCGGGGCAGCGGGAGGCGCTTTCTCAGGCTCTGGGGGACGCCTGGAGGGCCCCATGGCGGTCGATTCGCTGAAGCGCTCCTACGAACCCCACGGGAGGGGTCAGTGCCCACCAGCAGGCTCCTTG…	-2.82745	-2.69302	-4.40358			-4.22882		-3.88594				-4.4016	-3.47721	-3.90299
428	ENST00000563449.2	ENSG00000261613	lncRNA	2001	CACTATTTTGCTTATCAAAGTCTCTTAAAGGAGGTGACTTACCTACGCTATGGACCCAATTACTCAGCCAATAAGAGGACACGGTCCCTGCCCATAGAAAGCTGATGTCCAGCCTGACCTCAATACAAAACCATCCAGTTAAAGTGGTGGGGGTGGCTATGCAGAGACGGGCGGGTGCCGGGAGAGTCAAGGGCAGCCCCTTGGCTGGCCAGGGGCTCAGACAGACCAGCTGGGGAGATGCATCACTCGCCCAGGAAAACTGATGACAGCTTAGATGGCACTGCAAGAGCAGGGAGGATCACACTCATGTCCAGAAAGTGAAACATAAAACAGCTAAACATGTACCACACAGCTTTCATACAAAAATTTTATATACACAAATTTTGAAAAAATAGAGAT…	-2.18205	-1.73223	-1.35459	-1.19663	-0.842899	-0.516095	-2.28592	-0.309889	-2.56294	-2.3543		-1.40751	-1.54994	-0.927614	-1.2302
429	ENST00000605249.1	ENSG00000271204	lncRNA	1998	TACACTCATCCCTGCCATTAGCATTCAGGACCAATCTTCTATAGCCTATACGCCACACTGGTCTAGGACAGCACCTAAATAATACTCATGCTATAAAAAATTCATCAAGTTATATATTTTTAAAAACATCCCTAAAATTATCTTTTTCCTTTACTGAAAAGAATTTCAGGATCCCCTCTCTCTCACTGCCTCTCTTCACACACACCTACCTTAGTTGGTCACCTATTTTGTAAACATATCTTCTTTAAAAAAAGAAAGAAATGGCAGTACATGAAAAACTGCTTCGTAAACAGAAACTATATTATTTATATTTGTAGCATTTTTTTCCCCTTGAGGTTAATTTCCTTTGCTTCCCATAACTGGAAGCCAATGATTCAGTGCCATTATATAAGCTTATTT…		-2.5025		-6.08746									-7.53138
430	ENST00000665177.1	ENSG00000273297	lncRNA	1997	GAACTGCGCATGCGAGGGATCTAGGCTGCGCGCTCCTTATGAGAATCTAACGCCTGATGACCTATCACTGTCTCCCATCACTCCCAGATGGGACCGTCTAGTTGCAGGAAAACAAGCTCAGGGCTCCCACTGATTCTACATTATGGAAATTTCATGATCCGACTGGAATCCAGGAAAATCACAGCTGAAATACAAAACATCAGCCCTTATCTCCAGCACTGTACATGGCAGAAACTGCTTTTATTCTAGATGTCTAGATCCAGATCAACTGCATGGGGTCCTACAGGAGAAGACCAAGAGACAGAGACAGAGACCAGGGAAAATGACCGATACCATTCCTTCTCAGGGATGCTACACACCCATGGGGCAGAGGATAAGAGGTTCCTGAAGGCATCACCC…		2.76553	0.509195	0.780513		1.5953	2.51457		1.1592			1.3044
431	ENST00000468859.1	ENSG00000241288	lncRNA	1996	TAGTTACTGATTCTAGGGAACAATTGGGTAGAAAGAGATGGACTCCCTGTGTTTGAAATTCAGAACTCAAGCTTGGCTCTAAGTGTTTCCTTGCTTTGCTGTGCTCCAGGGGAGTCCTTGAGCAGAAGGAAGCAAGTTGCCTGAGATTCTTCAAAGCCCGCAGCCCTTTTGGAGGTTAGATGGTTATTCTCAGAGCCTTTATGATGCATAATAAAGACCTAGCTTGGACCAATATTAGGATGAGTTATCTTGCTATTAACATTCTTTTAGGTAGAAGTTGCTGGTCCCATCTTGCTCACAATCCTCCAAAGTTTGAAAGTTATTTTCCAGGAGACTTGGCTTGCACTGAGAGCTGCCCTCCCACCCTCTCTCCAAATTTCCTCTTGGGGGTAGCCTAAC…	-1.97491	-1.26825	-3.56312	-3.49107	-2.23502		-4.16471		-2.76865			-4.93622	-2.16992		-4.81862
432	ENST00000654849.1	ENSG00000275830	lncRNA	1993	GGGGAGACCGCACTGCACACCTGCATTCAACAGGGACACAGAACGGCACGCGCCGTGCACGGGTCTCTCTCAGCTGCCAGGTAGGGCTATGCGGGGACTTCTCCAGTTAAACTTACAGGGAAGCCTGCGAAAGTCAGCCAGTCCCACCGATAAATTCACTGCTGACCAAGCAAAACTCAGCAGCCCTTACATCTGACTGATGTCCATATGAGAGAAAAGAGAGGAGGACTTCAGAGACACCCACAGCTCCAACGACAGAGTGCAGCATTTCAGCAGGATGGCATCCTATAATGTTAAACGCACAATTAAAACAATCGCTAGAGGTGAAAAGAAGCAGGGAGATGAACACCATAACCAGGAGGGGAAAAGGTCAGTGGAGACCTACCTGGATGTAGTGGG…		-2.70044
433	ENST00000323380.7	ENSG00000179141	lncRNA	1992	CCATAATAATAAATTTTTTAGCTACCATTACCTACACGCACATGGCCTTGACATCATTTATAATTCAAAGACCTGGAATGTGGTGTCTGAGTGAGACTTCGTTAGTCAGAAAAATCCACCAGATTTATGTGAAAATCCAGAAAGAAAAGGCAACACCATGGCTCACTGCACCATTTCCACTCACGTTCTTTCTTGTGAGACCAGCTTCCTCTAGTGACAGATTTCAGGGCGTTTTCAAAGGATCCCAATGCCCCAAGGGAAAAGAAGAGGCAGTATCCATTCTGAAGATGACATAAACCATTGCTAACTGTGTCTTCATCATGTATTTCTTTATTTCAAGCTCATGACACTGTCTCACGCTTAATACGGTGTTTAACACAATGGTCCTCAAGTTTTCCT…		-1.22239
434	ENST00000501016.2	ENSG00000245970	lncRNA	1989	AAAACAAGCAAATTTTATTAAAGGAAAATTTTGCAGGTTTAAGGTTTGCAGGTGAAATTTTGTAGGTGAAAAGGTTTACTTTTCACCAGTCTGTTCTGGCATGCTTCTAATGATGTCAGAGTCACCTAAAAAATAAAAATAAAAAAACAGTAATTTTACAATTCATTTAATAGCAACTGGTACCATAAAATTTCTCTACCTTTGGTTATCCCTTCTGTAGACAATGGTCTGCAAATTAGCACTGACTTTTTGCAAAAGTTATCACATTAGCTGTACTGTCATTTTTCTTAAGGTTGACCAAAGATAACCTAGAATCACAGCCATTATATAATCACATAAAATGATCATATAATAAAATTGGTTTATCACCAGCATTTATAAAACCAGACCTAGGGAAAG…							-3.41504
435	ENST00000512559.5	ENSG00000248874	lncRNA	1984	GGAGTTCCGGGTGGGCGTGGGCTTGGCGGGCCCTGCACTCGGAGCAGCCGGCTGGCCCCGCCGCGGCCGAGCAATGAGGAGTACACCCTCCGGGCCAGCGACTGTGGAGGGTGTACTGGGTACCCCAGCAGTGACAGCCCACCGGCGCTGCGTTCGATTTCTCGCTGGGCCTTAGCTGCCTTCCCTCAGGGCAGGGCTCGGGACCTGCAGCCCGCCATGCCTGAGCCTCCCACCCCCTCCGTTGGCTCCTGTGCTGCCCGAGCCTCCCGGATGAGCGCCGCCCCCTGCTCCAGGGCGCCCAGTCCCATCGACCACCCAAGGGCTGAGGAGTGCGGGCGCGCGGCGCGGGACTGGCAGGCAGCTCCACCTGCAGCCCCGGTGAGGGATCCACTGGGTGAA…	-0.598637										-0.573639
436	ENST00000417346.2	ENSG00000218018	lncRNA	1981	ACTCCCAACCTCCAGGCCCCATGGCCACTTCCTCCCTCCTGCGAGGACAGCTGGCAACTGGGGTGCAGTACCCTCCCTGCCCCCCGCCCCCTTCTTTGGGCCACACGCTGTGAGAAGGGGTCTAGATCCTCGAGGGGGGGATGGCTGCCCTGTGCCGGCTCTGCAGGCACATGATAGCCGACTGCCACTGCTGGGGCGAGGAGGGGGGGCCTCTTTCCACCCGACAGATACCGACACCCAATATAGAAACCGAGAAGAGCCAGGCAGGAAAACACAAGCTCTCACCCGTCTGGAGGCTCCGCGGCTTGGCGCCCAGATATGCCAGGTTCACGTTGGCCTTGCGGCCGTCGATGATGGGGTTCGGGTCTTTGCAAGCCCTCTCAGCTGCCGCCCGGTCGG…		0.0											-0.384962	0.29956
437	ENST00000623511.1	ENSG00000279516	lncRNA	1970	GCCGAGACTGCGCTTCGTGCGAGGCCCGGGCAGCATCGGCGGCGTGGTCAGAGCGAGTCTCGGAGAAGATGTGGTGGCTTCCGTTTGTTGGTGGAGGAGGTGGCAGGCCTCGGCGGTGACTCGAAGAATTCTTCCAAAAAGCGTGTGAAAAGGGAGCCCTACTCTACTACCAAGGTGACTTCAGGGAGCACATTCAATGAGAATACAAGAAGATATGCTGTGCACACCAACCAGTGTCGGAGACCTCATGGCTCCCCGGTAAAGAAGAAGATGTACCCACAAGAAGATGACTTCCATCATACAATCTTCAGCAACCTTGAAAGATTGGACAAGCTTCAGCCCACTCTTGAAGCCTCTGAGGAGTCTCTAGTTCACAAGGACAGAGGAGATGGAGAGAGG…	-0.292451				-0.0879477						-0.88618	-1.41504		-3.33985
438	ENST00000500853.1	ENSG00000246582	lncRNA	1970	CTCAGCTTCTGTTCCTCAACCACGGCCGCCGCGTGGATGCCGCTGCATTCGGAGTCGTTTTGCCACTTGGTCCCAGCGCCAGGCTTCTCGGTCGGGAGTTGACCTCAGCCTTTCTGTGACCCAGTTCCTGGCACCCAGCAGGCGCTCGGTGGACGGATGGGTGGCGGAATGAAGGACACAGAGGCCACTGCGGGGTCTGGCCTCTAAGAGGCTTTTACGGCCTCCTCCGTCACTACCGGGCGAGTGATTCAGCCTGCCTTTTTTTTTTTTTTTTTTTTTTGAGATGGAGTCAAGCTCTGTCGCCCAGGCTGGAGTGCAGTGGCACGATCTCGGCTCACTGCAACCTCCGCCTCCCAGGTTCAAGCGATTTTCCTGCCTCAGCCTCCTGAGTAACTGGGA…	0.777793	-0.378512		0.939015			1.03942		0.126912			0.366428	0.881016	0.486263	2.6845
439	ENST00000631132.1	ENSG00000281904	lncRNA	1963	TACAATTTTGAGTAATAAGAACAGAAATCAAAAGTAACTGTTGTATGTTATATTTTAGTAGAGGAACACTGAAGAAGAATGAAAACAAGAAATAATATTAAATATGAACATATGGAGAACAGAATAATATTTCTAAAATTTTTAGTTTCTAAGCTTATCTGAAATTTTAATTTTGTTTTCTTATGTAATACCAGAGTTATTAGGAAGGTATTATCTACTAACACTATTTTCAGTGATATTTTAAGTAGTTGTCCTAGTTAAATTTCTATTTTTTAAAAATGTATATTTAAAAATACATTAAATGTGTATATACATCAATCATATGTATCGATTTCTGTTTTTCTTGAATTGCAAATGAAATTTGTATTTTTGTGTTCCTGGAATAAAATAAACTTGAAT…						-1.41504						-2.32193
440	ENST00000562459.1	ENSG00000261655	lncRNA	1963	TATCCCCATGTTACAAATGAAGAAACTGAGGCTCAGAGGGAGAAAGGGGCTTGCCAAGGTCATAGAGTGAGTGCCTGAGTCATCCAAGGCCAGTATTGTCCTCACCAACCCCAGCTGTGGCCATGTGGAGCAGCTGGGGTGGGGGGCACCGGCCCAGAGGAGTCAGAGGCGTGCCCCGCAAGGTGGTGGAACTGGGAGTGCTGCCAGGGTTACTTCCTCCCTGGGTCCGGATGCCCGAGAAGCAGTGGGTATCACCATGGCCGCCAGCATTCTTGATACTTACCAGGCACCAGGCACAATTCTGGAACCTTCCCCCAGCCCCCAGCTCTCGGGTGCTGCTCAGAGAGGGGCCGTGGCTTACCAGGGATGCAGGGTTCCACAAGGCAGAGGGGCCCAGCG…	-2.58496	-1.20716
441	ENST00000417786.1	ENSG00000225300	lncRNA	1960	CTGCTTCTGCTTCTCGCTGACGCGCGCTGCTGGTGCAAGCGGCCTTGCGCCTTGGGACTGGGTCTGAGGAGGGAGGAGTTATTCATCCCCCCAAGCTTTCGGCCCCGGGGAGAATCTTTCATTCCTGTCTATTTGGTTATAGAAAAAGGGAAAAGGGGCGACTTTCTCCATAACTACTTCAGGTGTGACATAGGGGGTGGCGTGGGCACCTCGGAAAAAAAGAAAAAATTTTGGCGTATTCTTGAGAGACGGGTTGGTATCCATCGTGTCGTTGTAGCAGGAGCATCGTCTGGATTGTCTGGCGGTTAACTGTAGTTTCAACAAGAGTTTTAATGGCTTTTATTATCAGTGGGATACCACAGGGGAGAAACAGGAGGACCCCAATGATGAAGATTACTG…		-2.45943				-5.3339								-4.33985
442	ENST00000563933.1	ENSG00000260943	lncRNA	1951	ATTGTTGTTTTATTTTGTTTGCTATAAAGATTAGCCTCTTGTTCAATGGAAAATATGATCAAAAACAGTGTTCAAAAATTATTTAAGGGCCCCATCACTACAGCAATCATTAGTCCTACTGTGTATGAAATTTCTAAGTATTTCTAAATGCTCAACCCTAGACATGCCCTTCACTGATATTTTTAATGTGCTTTCAGTACCTTGGCCATTTAATAACTTATGTTCTTTTTTCAAAATCTTAGGAAGAAATTGTGTTTTGGAATTGGGCCAACAGTATGTGTTTCTCCGGTGGATAAGCAAAATTTCATAAGAACAAAGATGATTCAAGCAGATGTTTATCATGAAACTGCCATAAAAAGCACCCGAAGTCACAAAGATAAACATCAAATCCAGTCCTTG…													0.0
443	ENST00000574705.1	ENSG00000262712	lncRNA	1949	AGGAGGTCGGGCAGGGGAAAGCCTCTCAGAAGCTGAGGGCCAGGTGGTGGGGGACAGACAGGAGCGAGGCTTCAGCACCCAGGAGCACAGCTCTCCCTGCATGACAGGCCAGGTCCCCACCCGGGGGCTGGGAGGCCAGCCATGAATGACCTAGCACCATCCTTGCTCCCGGCGGGCTGGGCTGGGGCTGCCCGGGCAGTAGGACATTATTGCTATTTCACAGAAGAGTTTCCGTTCGTCGGGGGCAGTGCCGGGAGCTGCCGGGGGGGCACCACAACTGTCCGCAGGATGGGCTCAGTTCACCACAGCCGGTTTGAGCAGCACCGAGCCCGGCGGGATGACCACCCAGCCAGGGGCCAACGCCTCTGGGCTGCTGGCAGCTGAGTTGACGCCCGTGGA…	-0.931216	-0.559427	-1.01608			-0.4458	-0.784271		-1.26303				-0.198904
444	ENST00000604716.1	ENSG00000270605	lncRNA	1945	TATTATTATTATTATTTTGTATTTTCTGCAGAAATGGGGTTTGGTCATGTTACCCAGGCTGGTCTCAAGCTCCTGGGATCAAGTGATCCGTCCGCCTTTGCCTCCCAAAGTGCTGGGATTACAGCGGGGAGCCACTGCGCCCAGCCCAGCCAGCCCGATTCTGACCCAGAGGGTTTAGAAGTTGCTTAGACAGATCTGCTCCTGTAAGTTCACAGAACTCCTCTGGCTACTGCTGTCCCTTTTTTTCCTGAGTCTTGTTTGCTGAAATCTTCTTGAGATTCTGTGAGACAATAGCCCCTATTTCTTCCAGTAAATTACTCTTTTTCTTCCCCTTTAGACAGCCAGTGCTGGTTTCTGTTACATGTAAACAAAAAGGATTTTATTTTTTATTTTTTTAGG…		-0.147754	-3.59429	-2.43523	-5.67431	-2.38466	-4.31038	-3.40396	-4.52546	-5.78681	-0.512903	-3.42586	0.16964
445	ENST00000558061.1	ENSG00000259705	lncRNA	1943	GCAGAGGTGATCAGGTCCTGCCCGGCCTGGGACTTTTTGTCTTGAGGTGGGGAGGGGAGAAATGGGAAGAGGTGGAGTAGCGGTTTTAGCCCGCTCTGCGGCTGCGAGGTTTAGATCCGAGATTAACCTCTCCCGCGATAGGTGAAGCCCTACCGGAGCAGAAAGCTGTTCCACCTGCACCAAGAATGCGCGCTGGAGACGGTTGCCCCGGAGGCCCTGGCCCGAGAGAAAACCAGTCCCCGCTGCCCGCGCCTCCCGGTAGCGCGCTCCCTGCGCCTCTCCCGCCGGACACTCAGCAGACGCCGGAGGCCGGGAGGCTAAGACTGGGCGCGTCGCAGGCCGGGACCGCGGCAGAGGCTGCTGTGCCGACCGAGGAGAGGGCTCTGCCGCCCCCACTTG…		0.0				0.719892						0.522227
446	ENST00000450995.1	ENSG00000229261	lncRNA	1933	AAATGTGAGCACAGCCCTTGCGGTGGTATGAGAGGTGGCCTCGACGGTGGAGCCCATCCTGGGATGCCATCACTGGGAAGAGAGAGCTGGTGCTCCCAGCCTGGGGAAACTCGGATAAAGGTGACAGGAGGCTCCATCCCAGGCACATTCCCGGTGAAAGGGCATTTTATCCAGGGTGAAGAACACGTGCTACTGTCTACAGAGTGCGTCCACGTACGTCACCTCTTCTCATCGCCACAGCATCCCTTTGAGGCAGCCACGTAAGGCCAAAGTTCTTGTCCCCAGAGCCATGAAAAATACACACTGAAAACCTCCCAGTTCTCCTGTGGATGAACAATCTGCAGATTTTTAGAAATTGTTCCAGGGTCTCAGTAGTAACCCTTGCAGGCACCGCTGGCC…	1.80735		-0.169925						0.584962
447	ENST00000619370.1	ENSG00000278192	lncRNA	1932	GGCTGCACATGTTACTGTGTGTTGGGGTAAGAAACATACATGGGCACAGTTGGTCAGATATGAGACCACAGGGATTTGTGAGGCATGCCCTTAGTATTCATGATTATGGTTTTTGCTTTGTTTTGTTTGAGATGGGGTCTCATTCTGTCACCCAGGCTGGAGTGCAGCAGTGCCATCTCAGCTCACTGCAACCTCCACCTCTACGCTCAAGCAATCCTCCCACCTCAGCCTCCCAAGTAGCTGAGACCACAGGCACGCACCACCACACCTGGCTAATTTTTTGTGATTTTGGTAGAGACAGGGTTTCGCCATGTTGCCCAGACTGGTCTTGAACTCCTGAGCTCAGGAGATCCACTGGCCTCAGCCTCCCAAGGTGCTAGGGTTATAGGCATGAGCCAC…	-2.31159	-0.725825	-0.756331	-1.55639					-3.72437
448	ENST00000566715.1	ENSG00000260988	lncRNA	1931	TCTTAACATATGTTCAGTTATCCAGGAATGCAAATCAAGGGAAGACTAAAATTTACTTTGTTCAAAACTTTAACAAGACTCGATCACCATTTTGGAGGTAACATCGGAGATGGCAACGTGACTTGTGATTGAGAAAGAAGAAATTAACCCAGATGCCTGTGGCAACTAAGAATTTTGCTTGATGTGGCCTGGTGCAGCAGCTCATGCCTGTAATCCCAACACTTTAGGAGGCTGAGGCGGGAGGATTGCTTGAGCCCAGGAGTTCCAGACTAGCCTGAGCAACATAGCAAGACCCTATCTCTACAAAAAATTAAAAAGTTAGCTGGGAGTGGTGGCTCATGACTGCATTCCCAGCTACTTGGGAGGCTGAAGTAGGAGGATTGCTTGACCCTGTCTCAA…	0.0	2.32193					-2.71272					-2.9386	-0.378512	-1.91754
449	ENST00000687047.2	ENSG00000238260	lncRNA	1930	ACACAACGAGAAGGGGCGGGGCCGAAGCCGGTTGCCAGGGTGTCGCGGAGCGGCTGGGAAGGAGGGGCTGGGAATCTTGGAGCCCCTTGGCCCGCGGGGAAAGCGGGTGACCCGCCCTGCAAGTGGGATGCCCCCTTCGGCCTTCTGGAGCGCAGGTGGGGGCGCGCGCCCATCGGGGGCTCGCACTGCACGGAGGGTCGCGGTGCCGGGGAGCTGAGGTTGGAGGATGCAGGGCGGCGGCCCTGGTGCACCGTGGGGGAGTTCGCACGCCGGGCAGCGATCTTCTGCCGGGACCTGGCGTTCTTCACACACGGCTTATTCGTGACGGATCCACAGAGCAATGCACTCTGAAGCCGGAGGGTAGAAAGTGCTGGAATGCGCGCCCGGGCCCAGGCTGTC…						-1.32193	-1.74723
450	ENST00000604485.2	ENSG00000271216	lncRNA	1927	GGCTCTTAGCAGATGAAGAGAAGCATTTTATATGGCCCCTATCAAATTCTACCAGAAAGACTAATGATTAAAGAGGTTTGTGTTACAGGAACCAAGACTTCATAGCACATGAAAGAAAATTGTATCTAGACTTGATAAAAATGAGCCACAAACTGCTACAAAAATCACCAGGACAAGAAAAACTCACTTAGGTGTTTTTATCCCATCCACATGGAGTGTGAATGGTTAAGTCAGGTGCTGTGTGAAGAATGGAAACATGCAACAATAAAGACACCAGTCCTGGTGGACCTGATGGCCTATGTCTGGTGTGGCGGGGGACAGATAAGTAAACAGATCGTCCTATACGGGGTAGCCAACGCTATCATCTGATAGAAGTAAGCATGAGGTAATGTATTAGTC…		-2.17688	-3.36923
451	ENST00000690653.2	ENSG00000235576	lncRNA	1925	GGTTAAAGCCTTTGGAACTGGTTTGAGCAAAGCTGTAGGTGATTTGACAAAATCATCTGCAAAACCAGATTTCTAACACCTCCCTGCTGTGTATCTCATTTCTGCTGATGTGTGGTGCTTCATAAGATGGGGACGTTAAGCATGCAGCAACTACAGTCATTTGTTCTCAGAGGTCTGGACCAAAGAGAAACAAGAAAAGCTGGAGTCACACTACCAAAGGCCGAAGCTGAGCAACAGAGCTCTGGAGTCAGCTGCCTGGGTTCAGCATGCAGCGCTGCCGTGGACGATCTGTCTCTCTTGCATATATGACTTACCAGTTTTACTTTCAGTCTCTCCATTTCTAATTAAATGAGATGCAGAAATGCTGGTGCCTTGCTATGATGTTTGCAGTTATTATTT…													0.631379
452	ENST00000623103.1	ENSG00000178243	lncRNA	1924	CTCCAGCCAGGGCTGAGTGGCAGTGTGGGCACCGCGGCCCGGGACGACAGCCTGGGCTCAGAGTCAGGCTTGTGGCTTCGCCTCTCAGCTTGCGTCTCCTCCCCTGTGGGATGGGGGATTCCGTGGCACCCCCATGATGAACAGGATGCCATGGGCCTCAGCCCAGGGCAGACCTCAGTGTCCTTCCTGTGGCCGCTGCTGGAGGTGCGTGACCACAACACAGGGAGGGGACTCGTCCCCGCCACTGTGCTGACGCCTGGGTCTCCAGAGACCCTCCTGGAACTCCGCCAGGCCTTCCTGGGTTCCAGACAGGCCCGCCACGGGCATGACGCAGCGCCATCTAGCGGACAGCAGGGCTGCAGCGTGGACAGAACGGCCGGACGCCCAGTCCTGGGCTGG…		1.0
453	ENST00000561559.2	ENSG00000260101	lncRNA	1924	GTAGGGGGATAGACGTCTTCCCGCACTCAGGCGCCGGTTGAGGCTGCGCTCCTGGCGAAGGACAGGTGCTCCTTTCAGCCGGTTAACGTTCAGCTCAAGACCGGATTAAGTCTCTTGCTCTCCAAATAAAATTGTAAAGGTTTGGAAATATAGAACCACATTTTTACCAAAAACCTACTAGAGAGCATTCGTCAGCTTGCCCTTTTCGCCCCGAAAAACGACTTTTTCATTCACAGCCTGTCTCTTCCTCTTTTTAAATTTATGCCGACAGAGGAAGAAGCTGATATTTAACAAATAACAAGAGGTTGCGATAAATAGAATTTAAGGTGGGAAAGCAGCCGCCAAACTGACAAATCGTCTTCGAGACCGACAAGAAAATAGTAGTCCGGAATTTGGCTA…	1.58496	1.73697	-0.485427				0.884523						-0.236659
454	ENST00000556667.1	ENSG00000258708	lncRNA	1924	GCTTGAAGAAAGACTCTACAATTGATAAAACTAAGTCAGACCGAACTGGATCATTTTCAAGTAAAATAGGTAGCAAGGCAAAAAGACCGCCTCAAAGTCGCTGCCCTTGGGGCTCTGCCACTTGCTTTACAGGCTAGGAACGGACAATGCCGGGAACCCGAGAGCGGCCGGCGCGGACGCCGAGGCAACTTTACTTGGGGCACCCACTACTCGCAATCAACTCCCGGCCTCCTCTGCTCTCGCGCCTCTAGGGGCTCAAGCACTGCTCCGGGAGCGCTGAATTTTGAGGAAGAGGGCAGAACTTCAGTAAGGAGACCTGTCTGGGCAACGGTTTCAGGACACGCGGTGGGGAAAGCGACTAGCCTCCGGCGGGGCAGGGCGGGCTGTCCTTACCTGCAG…	0.363235	0.965443		0.129416	-0.00812788	0.802061	0.364274		-0.7176	-0.938195				-0.445598	1.15815
455	ENST00000580790.1	ENSG00000271816	lncRNA	1913	CCGACCTGAGGAGTCACAGTTGTGAGCAAATTAGAATTACTTGTTATTGGTAAATAGCCACTATGGAGACTAAGGACCAGAAGAAACAAAGAAAGAAAAATAGTGGACCCAAAGCTGCAAAGAAAAAGAAGCGGCATCTGCAGGATCTCCAGCTAGGAGACGAAGAAGATGCCTGGAAGAGAAATCCCAAAGCTTTTGCATTTCAGTCTGCTGTGTGGATGGCTCGATCCTTTCACAGGACTCAGGATTTGAAGACAAAAAAGCATCATATTCCAGTGGTTGATCGAACTCCACTAGAGCCCCCACCAATAGTGGTAGTGGTGATGGGGCCTCCAAAGTTGGAAAGAGCACTTTGATACAATGCCTCATTCGGAACTTCACCCGGCAGAAGTTGACCGA…	-1.69732	-1.65344	-3.13915	-3.29462		-3.32992	-2.57462					-2.84435	-1.36241
456	ENST00000517676.2	ENSG00000253764	lncRNA	1913	GGGTTCTAATTAACGCTGGACCCCTGCTGTCTTTGCCAGTTCCATGCTGTATACACATAATGAGCCGTTACAACTCCAGCACCAAAGCTAACGCCCCGGGAACATCTTTAAAACCTTTTTCACTCTGTTGCCAAGAAGAGTAGTACCTGCTGTCAGTACTTGAATTACAGGAGGCTGAAACTCAGCGAGCTACTGGGATTTTTTGAAAATTGAAAACTTCCGTTAACTATAGCAGAAACAGACCCTTTTGGTGGAAGCTAAAATAATTCCCATGCTGCTCCGTTTTTATTTTGTTCAGTTTACTCCAAAAATGTTCCAAACTCTACTGTGATCTTCTTAGTGCATCTCTACTTCCTTTCGGCTGCAGAATAATACTTCTTTTTCTCTTTTGTTTTTTTT…		-2.28758
457	ENST00000607749.1	ENSG00000272189	lncRNA	1894	CTCAGTCCGGAGCTTCCGGTCGCCGCGGCCGACCAGCTGAGGGCTCCCGGAGATATGGAGCGGGGTCAGCGAGGCCTGGTGGCGCCTCCTGGAGTCTGGGACGAGCGGCGGTCCGAGGAGCAGCCCAGGTGGGGCGAGGGTACGGAGACGCTATTTCCCTCCGAACTCTGAAGTAGCCAGGTCAGTGTCGGCTCCGCGAGGGCTGGAGTTCACGGTGACAGCCGGCAGAGCATCTGATGCCACGTGGAGAGGCGAAGTACATGGGTCGGATTCCACGCTGGGAGCCGGCCTGGATCTGCGCTTTAGGAAGCCACTGCGGGCGACCCTATCTTGTCGCCAGGACTTCGCATCTGATGAGCCTCAGGGCACACAAGTTAGAGAGGCTTGTGCCGGCTGATG…	1.41093	0.874469	-1.49158				1.96111	0.0857299	0.415038
458	ENST00000607611.1	ENSG00000272033	lncRNA	1893	TTTTTTATAGAGACATGTCTTGCTGTGGTTGCGCAGGCTGGTCTTGAACTCCTGGGTTCAAGCGATCCTCTTGCATCAGCCTCCCAAAGTGCTGGGATTATAGGCATGAGCCACTGTATCTGGACTCACTTAGAGGAGTCTAATGTGAATGGCCCAATATCTTCCAATAAGAAAGTCTTCTGTCAACTCTACTAAACCACAGATTTAATCAGAAAAGTGGCATTTCCAAGTTTTTATTTAATAAAGTTCATGTTGAAACTTGGGTAGGGAAAATTGGTAAATAAGTAGGTAGATGGACAGGACCTGGTGGCCAGTTATATTTGATTAATGATAGGAAAGAAGTATCTAGGTATAATGCCTGGGTTTTTAGGAAACTACGAGGGTTGATAGGGTCAGAGA…		-1.15948				-7.01681		-5.55459					-4.59352
459	ENST00000419035.1	ENSG00000234690	lncRNA	1892	ACAACCCTGGGATTCCCTCGCCCTCAGATTCCAGAATCCAATTTCTTGGATTTCAGTGTTTTTAAGGATTCCGTGAGTCAGGAGCTTGGCCAGGCTCAGCTGGGACACTCATCTTTGCTTCACCTCATGTCAGCTGCAGCATCTTAGGAATGCAAGACAGCCTCATTCACATCCGGCGGCGGGTGCTGGCTGTCCACTGGGTGCCTTCGCTCTTTTTCAAGTGGTTTCTCATCCTCTGGGGTTTCACTGTCTCCATGTGGCCTCCCTAGCAAGTTGCTTAGATTTCTTTACGTGGAAACTGGCTTTCTAGAGGGTAAAAATGGAAGCTGCAAGGACTCTTATGGCCCAGAAGTCCCAGAACGTCACTTCTTCCACAAGTCATAGGGCCAGCCAAGATTC…	0.750022	0.171685		1.22176		0.471804	0.103093				0.318317
460	ENST00000433161.1	ENSG00000225978	lncRNA	1882	GGCGGAAATGGTTTCTATCAAAATGAAAGTGTTTAGAGATTTTCCTCAAGTTTCAAATGAGGCGAATCCCGTTTTCCGCGATGCTGCAGCGCGCGGGTTTTAACCGCAGGGTCACGCGGAACGCCGCGCCGCGCGACTGTGCCTCGGTCTCTGCGCCCGGCTCTCCCTCCGGTCCGCAAGAGGAGGAAGGCCCGCGGCGTGCCGAGGTCAGCGGCGCGGAGCCACCAGGCGAGACGGTCACGGACGCCTGAACCGAGGTCACCGAGGCCACGGGGCCGGGAGGCCCTCAGCAGAGCCCGGGGGCTCCGCACCTCAAGGCCGGCCAGGAAGAAACAGCAGCAGGAGCCCAGGGCGCCCCGGGGAGCCCCCGACACGCGGGCCGAGCGCCCAGAGCGGCCC…	0.847997	-1.0					-2.19265	-1.54057							0.691878
461	ENST00000395172.5	ENSG00000177335	lncRNA	1875	TGCGTGGTATCAAGAGGTGCATTGAGGCGCTCCTGCAGCCTCCTCCCGGCACGGGACTCCTCACAACCCCCAGCCTCAGCTTCCCTGACAGGGCAGGGGCTCACTCTTCTCCACTCCGGGCCAGGAACGCAGCCTGCTTGCCTTTTGTCCAATTGGGTGCTCTTTCTTTGCGACTGATACAAAGTGGGAACAAACTCCGCTTCCGGTGATGCCCGGGCCCCAGGAGGCTGGGGGAGAAGTGCACGCTGCCCAGCCTTCAACCTGAACTGCCCCCAGCACTTCCGAGCCCCGACCCCTGCAGCTGTGAGGGAAGCCCCGACCTCTGCCCTGGCCACATCCTTCCCCTGATCTCATGGCTGAAAAGCCACACCAGAATTCCTGCAATTCAGTGAGGCAGCT…	-1.11548	-1.20645		-0.909488			-1.78351					-2.33804			-0.82103
462	ENST00000653604.1	ENSG00000228536	lncRNA	1874	AGTCCCCGCTAGAAACAGGATGTCCTTCAGCACATTAATCCAGCAGGTCATGTTATCCCTGGAGTAGAAAACCCAGAGACGGCTACTTTCCAGGGTCCTGCATCTGGGGTGCAAGTGAGGCACACGCAGATGAGACTCCACCTGCCCTGGGCAGCTTTCCTGAGCCTTGAGAAACCAGCTCACCATGAATCCAAGGTGTCTGCTGTTCCTTGCCACCATTTCATGGAACCTGTTGTATGTGTATTTCCAGCTCTGAAAAGCCTGTTTTACTTCATTCTCTTACCAAAGAGTTTGGTGACACAAAATGAAAAGTTTGATGGACAATCTGGAAGAGTCCCACTAAGCAACACAAGAAATACGCTCTCACAAAGACCTATTCATGTTTTCCATGTTTCAAAT…												0.579996
463	ENST00000624835.2	ENSG00000279070	lncRNA	1863	CTCCCTCCGCCACCCATTGGTCCCTGCCGCATGCCACTGGCTGTCTGTTGAGCCAGGTGGAGCCGAAGGGGCCAACCGGTTTTCTTTATTAAACGTAAGCGAAGTCCGAAAGAGCCCTGCTTTTGATTGGAGCCAGAAGAGCCTGGAGCGAGGTCCTGTAAGGCGCTGAAGCCTCGGCAACGTGCCATGATAGGCTGAGGAAGTCAAACTCCTGCCTGACGCCGCTAGTGTCACCGAAGGCCGGACAACACAAGAGAAAAGTTCATTCATTCATTCGTTGAACAATTATATGAGCGCCTACTGTGTGCCAAGCACTGTAAAGGGTGGATGAAAAGACAAGCTGATAGAATGCCAACGAACAGAAGTAAAAGGAATGATGGAGTTAGAAAATCACCATTT…		0.584962				-2.45943
464	ENST00000600169.2	ENSG00000269559	lncRNA	1863	AGCCTTGGGCCCCACGCGCGCGAGCGCCGCCCGCGCCCCCGCCGACCTCCCACCGCCAGCGGCTCCGCACCCGGCGCCCGCAGCCCTCGTACCTCACACCGCTGCTCCGAAAGCCCCGGAACGCACTCCCGGGCTCTCCCGGTGCCCTTACGGAGGGTGCTGTGCTTCTGCCCAACGCCGGCGCTCGGCCAAGGCGGCCGCGGAGCAGCGAGAAGCCGCGGACCGGCACCGTCATGGCCGCGGATCCCCGGCTTCCGGACTGGGGCTCCACCTCCCGCGACTCCAGTCCTCGCGGCTGGAGGCCTGGCTCCGCCCTCACCCGGGCTGGCAGGGCAGCAAGTAGCGCTTCCCAGCCAGGTTCCGGCAGACACGCAGAGTGGGGTAAAGAGCGGTTCCCAG…	0.925999	2.58496						0.270648					-0.874469	-0.938599
465	ENST00000439059.2	ENSG00000230023	lncRNA	1849	ATGGTAGTGAATAAGTCTTATAAGATCTGATGATTTTATAAGGGGTTTCCCCTTTTGCTTAGCTCTCATTCATTCCCTCTTGTCTGCTGCTACGTAAGACGTGCCTTTTGCCTTCTGCCATGATTGTGAGGCCTCCCCAGCCACTTGGAACTAGATGGAGCCGGGCAGGACTAACCCTGCTGTGCAGATGGAATAAAAGGCAGGGACCTGTTCCACGATGCTCCCAAGCTCAGATCACAGCGAGCTAAAGGGAACCTGGGAGGTGGGTCTCCTAAGCCTCAGGCACAGGTCTCTGGAAAGGACACGCACTGGATAGAAAATTGGGAACAGTTTATTTCAAACAACAAAAGCAGCCCACAGTCCTCATGGATGAACTTTGCAGAGGGCCTCACAGCCAGG…	-2.58496
466	ENST00000530842.2	ENSG00000255236	lncRNA	1848	GGGGAGCGAGGCGCGGGGGGCGCCGGGAGAGCGCCTCCGCGGTGGGACGGAGCCGGACTGGGCCGAGCGAGGGAGGCTCCTGAGCCTCGGAGGACCCCGGGGTTGGCTTTGGGAGCTGAAAGTTTCCTTGGACCCCTCGGAAGCCCCGTGACATCAGAGGCCGGGCCTGGCAGGGGCAGGCAGGAAACGTGTCTGGAGGCTACTGCCCTCTCCGCGTGACCTTGGGCGAGCAGCCTCCTCCTGGGGCTCAGTGGGTGTGATTTTGTAACATTTCCCAGCGCTGCCACAGGCGCGTCTCGCCCTGTCCAACGCGGAGCCCGAAGAATTACTAAGAAACCGAGGTCTGAAGGAGGGAAGAGGTGACGGGCTCGAGGCCACACGGTGGGCCAGGCTGGGCCC…		-0.51866	-1.03413	-0.792195			-4.10369
467	ENST00000617896.1	ENSG00000275329	lncRNA	1843	CCAGGGTACAGGGCAGGAGCCTGGACCTCTTTACAGTTGCCTTTTCTCTCTCTCTGTCCCTTCTCCATCTTCCGAGCTCCTACTCGCCCTTCAGGACCCAGCTCGAATGCCCCATCTCTGGGAGGCGCCTTCAATCTTGGGCTGCCCCTTCCGTCACACCCCCTGTCCCCTGTCTCCTGCCTCCCCTTCCTCCTCACACAAAGCCACCCCCGCCTGTTGGTGGCCTGTGTCTCCGCTGGCCCAGGGCTCTCTTGCCGTGGCCACCGTGGGTTTTGGCCTCGTGACCCAGTCCATGCGTGCACAGCGCAAGTAGCTTCCCAGGACACCGATTTCCTCCCCGGCCGCAGCTGCTTCTGGTCCTCTGCCCACTCCCGGGTTCTGCGCCTTCCTGCGCCCCCG…		-1.41504		-1.03747		-1.77761	-2.19931						-0.976284
468	ENST00000411573.7	ENSG00000234494	lncRNA	1843	AGAGAGACAAGGAAATGCTGTCACCGCGGTTAACACGCACGTGGAGGTTGGTTAAAGGGAAGACCTGGGTTTTAGTCCTGTCTCCATCAACCTCAAGAAATGGGACCTCATGGAAGGGAGGGGAGGCAATGCCGAGGATGTGCTCCTGAGCAGGTGCCACAATTCTTCACCTGTAAGGCTGATCTAAGAAGATTCCTAATTATCAATTGAGAGCAGAGATATTCCACTTCCAATTACATGGCCTGCCTGCTCACTCTTACTTCCTATTCACACTCTCTTGGAGACCACTTTGTGATTCTACCAAATTCTATAGGAGAGGTGACAACCCCAAAGAGAAGGCTCTAGAAAGATGACATTTGGAAATGTGTACGCTAGTGTCTGCTGGCTCCTCCTGAGCCA…	1.73434	1.58496	1.48997	1.83245	1.54507		0.846988		1.80145		2.35252	1.74127		0.222392
469	ENST00000618127.1	ENSG00000225342	lncRNA	1840	CTCGGCTTCCTCCTCCCCCACTCAGGCCCCAAAAACGAGCTCAGGGGCCTGCCAGAGGCTCCGCCGAGGCGACGGGCCGCGCAGAACTCTGGCGGCGGCCGTGGGGCTGCTGGAGCCGGGCCTGGCTGGGATGACCGTGACCGTGGCCCCCACGCACGCCTAGACCGGACCCCGGGCGGACGCCGCCTCCTGGGACCAGATTCCACCGCAGCGGCGGCGCGGCCGGGAGTCGCGCGGGAAGAAACTGACTCAGCGGACTCCGCTGAGTCCACAGGCCCGGAGCCCCGCAGCGGAGGCGCGCAGTGCGCAGCCCGGCCGGCCACCCTCCGCGACCCGCCAGCCGGGGATCCTGCGGCCCCACGGAAGGTCTGGGAACTGGGAGCAGGAAAAATGAAAGCC…	0.710493					0.0							-1.14477
470	ENST00000657387.1	ENSG00000249406	lncRNA	1840	ATAGAGAGTTGGTGACTGCCTTTGAGAGGAGAATGGTTGTGATCCTTTTGCCGAGAACTCACCCAGAGGACTTATACCTTGGTGACAGCAGAAGGACTCAAGTTAGAAGGCCAGGGCCCTTAAAGGGAGGGGACGATTCGAGGAAAGTATAGATTAGAAAACTGAGGCCCAGAGAAGGAAAGTAGCTGCCAGAGGTCACACAGCTAGGATTGAGGGATCAGAGGTTGCACCCTTCTAGGAACTTCCGCCTGAGGGAGACTGGTCAGAGCTCAGGAGGGACTGTTCCAGGGGATGAGATATCTGCTGGCCAGGAAAGGCATGGGAACTGGGCAGCGGAGCACACCCTCCGGACCTGGCCCAACTTCAGAATAACAACAAATGATTGTGCCAGGCTCTGCC…		-1.82221										-3.93411
471	ENST00000322220.1	ENSG00000181211	lncRNA	1839	AGAACTGATACTTTTCCTGATTTATTGGTCTGAAGCTTGATGCATATGGAGGCCTGAAAAATAAGGATGTGGCATACAGACAGGCTCTCCTGGTGTTATCAGGCATCTATGCATGTGATATGCAGGGAGAATTTGGTGGATGGAACTTAAGCCGGTACCAGGGGGGCGGGGGAAGAGTTGGGAAAGGACGCCATCTGTGCCCATGATGACAAATGCCATCATGGAGACTTCATTCGGGGTCCCTTTTATATATTTAGTGAAGCAGATTTTCCATTTCACACTTTCTAGATATATTTGTATTGCACAGATGTCAGGGAAATATCATGTGTGTGAAAGAAAAAAAAAAGATCAAAATTCACATCCATGGCCAGGGATTGTAATTCAATCATTTTGTCCTGA…		-3.0
472	ENST00000562166.1	ENSG00000261093	lncRNA	1838	ATGAGGAGGAGGAAGCCTGAACAGAAATTCCTGAAAGGGCTAAGAGAGACTCCCCAACACAGCCAAGCCTTTCCAAAAGCCAGGAGGAGGAGAGAGGACTCCGACTCCGGCCACAGGCCCAGGGCAACGTGCTGGGCCCCGGAGCGTCCTGCTCCCTGGGGCCCCAGGGTAGGTGCGGCCCAGCTCACCCCAGCTCACGGTCACAGGCTCACATGCAGCTCTCACACAGCAGCAGCCAAGGCCCAGGCAGGAACCACAGGCAGGGCCTGGGGAACATCTCTGCCCCCTCCCAGGCCCCGTCTGTACTCGCCTAGCTAAAAAGAGCCACTCTCGTCATTAGCAGTGTAAAAACGACACCTTCCCTCTCAGTTTGGATCTGGCCTGGCACACAGGGTCACT…				-4.49185
473	ENST00000547607.2	ENSG00000185847	lncRNA	1834	CTCTCTGTCTCTCCTGCCACCATGTGAAGAAGGTGCTTGTTTCCCCTTTGCCTTCCGCCATGAGTGTAAGTTTCCTGAGGTCTCCCAGTCATACTGCTGGTTAAGCCTGCAGAACGGCTGGTCTTGAACTCCCAGCCTCAAGCCATCCTCCCGCCTTGGCCTTTCAAAGTGCTGGATTACAAGCGTGAGCCACCGTGCACAGCCAAGACACAATTTTAAATCGAGCGGTCAGGAAGCCTCCTGGAGAAAATGACGTTTGAACAAAGACATGAAGAAAGTGGAGAATATTTGGAGAAAAGCATTTCAGGCAGAGGAAAGTGCCAGGGCAGAGGCCCCGAGGACAGGAAAATGAGACCCACAGAAGTTCAAGTCACCAGGCCAGTTATTGTTGGGCTAGCA…		0.878045
474	ENST00000490357.1	ENSG00000241168	lncRNA	1834	AGGAGTTAGAAGTTACTTCTTTGTGCTGATGTGGTGATGCATGGGATGTTACAGAGCCAGCCACAGAAATAATTGACAGCTGGACCCAGCTCCTGTTTATAAGGTTTAAGTCTACTACCCATCTGATATGGTTAGGCTTTGTGTTGCTGTCCAAATCTTATCTTGAATTGTAATTCTCATAATCCTCGTAATCTCCACGTATCAAGGGAGTGACCACGTGGAGCTGAACAGAGAAGTTCTGATTACCTATTGGCCACTGGAATCATGGAAGGGGGAAGAATCATGTGCTTCTGAATGTGTAGATCTCTTTCATCTAATGGAATTGCACCACACCTAAAGATATATTAACCAGACAACTTCTGTTTAGGAGGAAAATCAAGGGCAATGAATGAGGTTTTG…		1.32193
475	ENST00000635495.1	ENSG00000282943	lncRNA	1833	CTGGATGCTTCCTGCCCTCGAAAATCAGACTCCAAGTTCTTCAACTTTGGGACTCGGACCTTTGAACACAGACTGAAGCCTGCACTGTCGGCTTCCCTAGTTTTGAGGCTTTGGGACTTGGACTGACTTCCTGGATCCTCAGCTTGCAGATGACTTATTGTGGGACCTCACCTTGTGATCATGTGAAAAGCTTGGTGAAGGATTTTAAGGACTTCCCATTGGCTGAAGGCTGGCAAATGGAGTTTGCCATCCTCTGACTACAGCCATTCTGAGGACTGGAAAGGATACCCTGAGAAGTGGCCTATTTTATTTCTGCTGGAAGCATGGCAGTCAGCCCTGCAGGAACCAGGATAAGAGAAAAGGCCATCATACCTGCCAGTCTTCCTGAAATACAGAAAT…									-3.18133			-2.35614
476	ENST00000631061.2	ENSG00000225329	lncRNA	1832	GTCTGGAGCAAAACTGCTGAGGTTTGAGGCCCCGTTTTGCTGCTCACTAGCTACATGATCTTGGGCAAGTTATTTAAGCTCTCTGAGCTTCAGTTTCTTCCTCTGCAGAATGGGGATGAAAGTGGACTACTACCTCATGGCATGTTTTGAGGATGAAATGAGCTAATAAACACAGTCTTCAGCCCTACATTAGGATGGCCTAAGGAAAACAAGAAGACTGAATGATATTCCCTGGCAACCTGGCGGTTCCCCGCTCCAGGGAGGTCACCCTCTTGATGCTGAATTTAGCACGGACACCTGATGGGCACAGTGCACTGCAGCCCAGAGCTCCTGAGCTCAAGCCATCCTCCTGCCTCAGCCTCCAAGTAGCCAGGACCACAGGCACGCACCCTGAGGAGG…												-0.415038	1.70648
477	ENST00000501499.3	ENSG00000245017	lncRNA	1829	CACTAAGCCGGCGCAGGCCTTCGCAAGATGGCGGCTGGAGGCAAGGGCAGAGGCCTTCAGAGCGTTTTCTTTTTCCCTTTCCTCCCTTCCTGCAAACAATGTGGCTACAGTTTAACTGGAAGTGACAAACTGAGGAAACTGAGGCACTGGAAGATGAAGGCTACAGAGGTAGAAAGTGATGGAGGAGATACATCCAGAAGACTGCATTACAATTTCAAATCAAAGCTGGACAAGTTTTTTTTTTTTTTTACACAGATATCACCATGTTAGAAAAGTTGGACAAGTTTTGAAACCATTCTGAACCTATCATTCCTGTCTTTCAAATCCTTCCAAGGCATCTTATTATTGATTTGTTTCTATATTTTCCTCATTATTAAAGAGGTTGAGTATCTTTTCTCT…		2.32193		0.514573		-0.321928								0.900464
478	ENST00000620246.1	ENSG00000277767	lncRNA	1824	TTCGGAACCGAGTGCGGTGGGCTAGGACTATACGTTTGCAAGTTTAAGAGATAAGCGAGAAGACCAGACAGAGCAAACAATAAAAGGCTTTTTGTTGAGAACTGTATAAATGTAAGGGAGTACCAAATCCCCTATTTTGAATGACAGTATCACGGACTTTATTACATATGTAATTTTATTCTGATTATGAAAGCATCAGTAATTTCACTATTGAGGAATAACCACAATGTTTATGAATATTTCCTTTGCTTCTAAATATGCGGTCTTTTTAAATCATGTATTTTATTTCATTTGTATATATAGTTTTTCGCTGTGTAAACTTCCTTTTTGCAAAATTCTACGTCACAAATTGAACAAGGCAATTAGATGTCTAGGGAAGTACTGATGCACGAGAAAGCA…		2.87447	-2.75132		-2.96683		-3.66297				-1.93137	-3.26303	-2.49277
479	ENST00000611082.1	ENSG00000233695	lncRNA	1817	GGCTGTACCTGGGTGCTGTGTCCGCGGGGCGTCTGGAGACGTCGATGTGGTCATAGCAGGGCCTGGAACGGGGAGGTCTGGCCTGAACTAGAGAAATGAGGGGCGTATCCGCTTCTCCACCCTGGCCTCAGATGAAGAGGCTCTGGGGGCAGGAGGGAGTCAGACACGTGCAGGGCAGGCGGCCTGTGCAGGGCCCAACCCTCCGGCACCAGAACCTGACCTCCTCAGAGGCCCCCACCATGGAGGGATGTCTGGGGGATGCTGTGCGCTGCCGCTACGATGTTTGGTTAGAGATTAAAGCCATTTCAGAAGTGGACACCTGCCCATGTGATGCAAAGGGCTGGGAACCCGGTCTTGACTTTGCCTGGAATGCCTTTCGGAAAGACCTCTGTCCCTGAG…	-1.98076	-1.37851	-4.53916		-1.36967	-3.41504	-1.91754			-6.41391		-3.19918	-4.52356		-2.07039
480	ENST00000297163.3	ENSG00000164621	lncRNA	1816	TGATCTGAAAGGAATGGAAGCACAAAATGATGAATAAGGTATTTTTAACAAAGATACATGGGTAAATTAACAGCAGTAATGTAAAAAAGACTGAGGGAGCAACAATGTGGAAAGGGAAGGAAAGGAAGCTGTATAGGAACAATCACACAAATAATCATCAAAATTAAACTTTATAAATCTAAACATAGTATCTACAACCTTTATGAAGGTTAAGTTTTGTTAAATTGTCTAAGTTTTGCATTTTTACAATTTTCACTGTAGAGAAAAAAATATTAATAGTTACCAAAGGAATAAAAGACTAAAATAATTTGTTATACATCTGCAAATAGCTCCTTAAATTTGGAACACTAATTTCATAATGATATTTGGATCCATAAATGTGAAACTGTCACACTGAAT…		0.584962			0.836501				1.11548			0.959358
481	ENST00000647600.1	ENSG00000225885	lncRNA	1816	CATGACCTTATGGTGTAAGTAAAAATGATTACTTCCCTTTTTTCTTTTCTTCAGAGGGGAAATCTGGGTTTGGAGCAGCTATACCATATATCTAAGGTCAAACACCTAAGAGGAACTTTTAACTTGGGTCATTTAAGTGCAAGTGCCTTGTTTTCGCCATTTTGCCAAGGACATGGGGCTCAAGTTTGGGTGTGCACCTGGCTTGCAGCAGAACTGGCTGGGATGGCTTCATAACTTCCCTTCTAACAATATAACAATATGCTTCTGTAAATTTTCACACTGAATTGGACAAGAATCAGAATATCCTGTTTTGAACATCTGCACAGATTGACAAGTGCCAAGACTGAGGCTCAGAGAAATGAAATAACATGCCAAAGGTCACAGTGTCTAGTGGAGCTG…													-1.48794
482	ENST00000624980.1	ENSG00000279066	lncRNA	1813	TAAAGGGGAGAGAATCAAAATCAATAAAATCAGGTGTGGTGGAGATGGGAGGCCCCTGCTTAATGCTAAAATCACAGGTCTCTGTGAAAATCAATAACGGCCCCAAAGATAAATGCACAATGGACATTAACTGGCCAATCCCAAAGGAAGAAACAAAAAAGGCCAATAAGCATATAAGAAAATGTGAAGGCCAGGAGCAGTGGCTCACGCCTGTAATCCCAGCAATTTGGGAGGCCAAGGTGGGCAGATCACTGGAGCTCAGGAGTTTGAGACCAGCCTGGGTAACATGGTAAAACCCCATCTCTATGTGAAATACAAAAATTAGGCCGGGTGCAGTGGCTCACGCCTATAATCCCAGCACTTTGGGAGGCCGAGGTGGGTGGATCACTTGAGCTCAGG…		-0.736966	-3.0	-5.78136			-6.19967						-2.90689
483	ENST00000425233.6	ENSG00000232907	lncRNA	1810	ATGCTGCATGGCCTACCCATAGCGGCGGTGGGAGCCTCCGCCGGGGAGAGCCCGCTCGGGGGCAGGAAGTGGCCCGGCCCTCCTCGTGGAGGGCGTTTCCGGAGCGCCTACTGTGCTCCTTGCCGGGGTGGGGGTCGTTACCGAGTGGGAACTTCTGCAAATCCTGACTTTTGTCACTTCGCGCCCCGCACAAGATGTCCTGCCGGCGGTGCGATTGGTCCCGTTGCTTCGAGGGGAAACTGAGGCCACTTAGTCCGGGCACTTACCCGCAGCTAGTTAAGGACTAGGCTCTGATGGAGACGCTTGTTACGACCTCAATGGCCTGTAGAATCTGGGAGGCCGCCTCCGACCTAAGCCCAAAAAGCACATGATCGGGCTCACAGGGGGCGGCCAGAGGTG…		-0.929791		-0.812435								-2.45943	0.217169
484	ENST00000617703.1	ENSG00000277496	lncRNA	1807	AGCAGCCGAGTCCAGCAATGTGGACAGCCAGACGCATGCTTGGTGGAGGCAGCCAGCGCCCCCATCCTGGTCTCGGTCATCAGTTCCATCAATGACAAATGCTGCTGGGGCCCATGAGGACCACCCGCGCCACTCACATGTTGCTTTCCTTCTGCGATCTGCTAGCTTCCGAGATGGCCAAGGCAGATGCACTCATGGCTCAGTGAGAAGGTGAACGTCACCTCTGCGTTCACTGCTAATGGAGACTGGAGTAATGATGTCTGGTCCGCGTTAAGGCGGGCAGCTCGGCAGCCCACACCTTTGGTTTTCTGGTCTCAGGCCCATTATGGATAAGCTGGTGTGGGGTGGGGCAGGGGAGTTTCAGGGGCTGGAAGGGCCTCATGGCAGCCCCACGTAGAG…	-1.0			-0.0430687	0.232661				-0.612977			-0.415038	0.425306
485	ENST00000537525.6	ENSG00000255750	lncRNA	1795	AAATGCAGTGCTTGCTTCCTATCTGTGGTCCATTGCATAGCAGTGTGCTTGGGTGCTGCGTAAGACAATTCCCCCCAACGCCTCCAAAAAATAGGACATGGTCCACTGCAGGAGTTCATAATCTAGGAGTCCAGAGAGTCCAGGCTCATCATCCCTTCAGAAGAAAGAATCTTCAGGCCTCTGCTCTTGTGAGAGTAATTTCTCTTAACACCGACAGTGCAGCCTACTCCATGTGCTACTTTCTCTCGCAACTTTGAGCAAGAATGTTAGATCTTTTGCTGGGGGCCTTCGGAAGCCGTGAGGGAGCATATCCTGACACCCACATAGAAGACCTGGTACCTATGTTTCCACATCACAAAGCAGGCCAACAAGCACACAAGGCCGCAGACCAAATTAAGA…													0.239951
486	ENST00000504578.2	ENSG00000251513	lncRNA	1793	TGACGGTTTTAAAAATGGAAGTTTCTCTGCACAAGCTCTTTCTCTTTTCCTGCTACCATCTATGTAAGATGTGACTTGTTCCTCCTTGCCTTCCACCGTGATTGTGAGACCTCTCCAGCCACGTGAAACGGAGACGGGTTTGGCTCTGTGATTCATCAGAAATAAGAAAAACAAACACTGTAAATGGAGAACTTGAAAAAGAGGTGGGCACCATCTCCCCACCCAAGAGAATGGATTTAAGAGGAAATTTGTTTATGGGATGAAGTTTTAAAAGGCGACCTGGAAAATTTAGCAAAGATGTAAATAAACAACTCTTCCTTGGATTGCATTAGGCTTCAGAATAAATATATTAACCAGCTTCAGTCAAAGTCTGCCTAGAATCTGACCCTGACAAGACCC…							-3.32193						-5.2854	-1.2713
487	ENST00000687058.2	ENSG00000235501	lncRNA	1780	GGGCCGGCGGAGGGGAGCGGAAGCCCACCGGGGCTGGCCCGCCGCTGACCCGCCGCCTCCGTCTGCCTCCTCCCGGGCTCTGGGCCCAGCGCGCCCAGATGCCGGGCAGGACCCCTCCGCCCGCTGCTGGAACACCAATAGCAGCGTTGGAGCCTCTGGGCCGGAGGAACTGGGGCCTCCACCGACACCTGCTTCTTCCCTCACCTCGCAGCCTTCCACACCTGTTGATCTGACCTCTGCCCCGCTGCCGCCCAGGAGTAACCTAAGGCTTTTGGCCTGATTCGAGCTCACTCCGTCTAAACCTCTAAATGCGGTGCGAAAAAATCCTGGGGAATGTGCCATGCAAAGCCTGGGCATTTCAAGTGCTTTTCTGGATTCGCATCAACTCCTCTTTACAGG…	2.07241	1.04252		1.01557		1.0761						1.25376
488	ENST00000692279.2	ENSG00000236519	lncRNA	1774	GAGGCGCGCTGTCCGGGTGGTGGGAGCTCAACCCGCGACCGCGGCTACGATTCTCTTGGCTCCTGCCCTCGCCTTAGTCGCTCTGCGGGGTTGGTTCGGTCCCGGCACTTCCAGAGGCCTCAGGGTCCTGGTCTTGTAGAGACTTCCTGAACGGTGGCGCCTGTTCCAGTGTGTGTGCGCTAACTGCCTGTTCTGTGCCAGCCGCGCGTGGCCGAAGGGCGGGAGGACGGGGGTTGTGGAGGGGAGGATGGAGGTTGGGGAGACAGGGCGGGGACGAGATAAGAGGTCGGGGGGTGGGGAGGATGGTCGCGGGGCGGTCTGGGGCTGGAGACAAGGGGCCTGAGGTGCGGGTACGCACTGAACATTCCAACCGTCCCCAGCCGGCCGGGTTTCAGGTTT…	0.383329	-0.430634					-3.74416					-2.47249	-0.896164	-1.66297
489	ENST00000563810.1	ENSG00000260588	lncRNA	1770	AGACAGAGTCTCGCTCTGTCGCCCAGGCTGGAGTGCAGTGGGGCGATCTCGGCTCACTGCAAGTTCAGCCTCCTGGGTTCAAGCCATTCTCCTGCCTCAGCCTCCCAAGTAGCTGGGACTACAGGCGCCCGCCACCACGCCCGGCTAATTTTTTGTATTTTTAGTAGAGACGGGGTTTCACCGTGTTAGCCAGGACGGTCTCGATCTCTTGACCTCGTGATCTGCCTGCCTCGGCCTCCCAAAGTGCTGGGATTACAGGCATGAACCACTGCGCCCGGCCCAGATTTCTTTTTAAAAGGCAGTTAGGGATGGCAGTCTTAGACAATGAGCTCCCCTAGTGCCCTTCCAATGGAGAAGCACAACGAGAATCTAATTTGTAAATACCAGGTCTTACACGGT…	0.881356	-0.893085		0.476438			1.75489							-0.281771
490	ENST00000671303.1	ENSG00000223393	lncRNA	1769	CCCAGCATTTCAGGCCAAGCCGCTGGCTGCCTGGCTTCTGTTTTTACTCCTTTCCTTCTGTCCCTTTCTGGGACGAGCCACACCTTCTCTGCTTTCTCTGGGCCCGTCCAGGACGCTGGGCCCGGGGCCTGGCGCGGTGAGCTGCAGATAGCCGGGGGCGCAGGGCAGCCCGGAGGCTGGAGGGCGACCTGGAAGGCTGGACCGGTTCGGGGCATCTGGTGCTCAAGGAAAGTCAGCTCCCGCCGCCCCTCGGGGCCAGGTGGGTGCATGAAGTACCCGGTGGCCCAGGTGCCTTTCCCCAACCCAAGGAGCTCAGAACTCTTGGCAGTTCGACGTTTGCAAACAAACCAAAGAGGAGCAGAAAGTTTTCAGACTCAGAGGCGACATCCCAACAGCTTG…												-1.0
491	ENST00000525678.1	ENSG00000218109	lncRNA	1768	ACTGACTCTTGGAAAGAAGAGGGGGGCCTGGGAGATCCAGGTTGGAAGGATCTTGTTTCGCTCTCCCATTGGCCCCCAACACTGGCCTCATGGCCCCCTTACTGGCTCCAGGCATCCCCCTCACCCCCACCAACGAGCCAGCTGGGCCTGTTCCCCTCTCCACTCCCCTCTACTCCCTCCCTGTAACCTCCGGTCTCCCGCAGAAAGAAAGAAAAAAAAAAAAGCTTGGATTAAGTGATGAGCTGCCCGCCTCTAAAAGGACCAGGAGGCGTATCAAGCCTGAGTGCCGGAAAACCCACGGCAATCTTCAGCAGCCACCACGTGGGGCAGAGAACGCGAGCAGTACCTGCAGGACCCACAGCCGGTCGGGCTCTGGCGCCAGCCTCGACGGCGGCCCCG…	-1.42884	0.321928
492	ENST00000376617.3	ENSG00000256943	lncRNA	1766	AGCCAGCAAGACCAAGAGGAGCACGGAGAGCTGGCAAGACGCTGGCCCGATGATATCGCCTGAGCCGTGAATCCTCCTGGCCAACGCCAGGGCTTCCTCAGGCTTTGTCATTGCAGGGACACTTCCCTCCCTCCCTCCTTCTCTGTCTCTCTCCCCACTGCCTCTCTTTCTAGCTTAAGCCAATTTGAGATGGATTTTCTGTCACTTGCTGTTGAAGGAGTCCTGGTCCAGCCCAGGTGGATTTCGTGCAAATGAAACCCACATAATGCAAGTCTGTGTGGAAGTGATCGTCTGCGATCGGCGCGTGCCCTTCGCCTTATGAACAGGAGCCATGGGTGACACGAGCGCCTCGGCTGGGCCGCCGGGGTCCGTCTGAGGTCCATCTGTCTCCAGGGCACA…	-1.61738	-2.75527					-3.67485
493	ENST00000655417.1	ENSG00000226005	lncRNA	1764	CTTTGAGCAAGAGGACAAACCTGGGTAGGGATCTCTATGATGTTTTCTGCGTTGCCCGTGGACGTTCATCTTTCTGATTTGTTAGCTGAAGATGAGGATCTGGAGCAGGAGCTCGGAGTGCCATTGTTCCATGGGCAGATGTGCAGCAGAGATTAGCATTAGGAAGACAAGCAGGGCCTTCAGTAGGCATAAGGTGATGAGGTTCATGCCGTTGGATCCCACGGGTGCCCTGGGGAAGAGATGGTTGGGAAGTCTGAGAGGAAGCAGGAGAGCTTTCGGAGCACATGGATGCCGTCCAGAATGGAGATGGTTGTGGCTCGGAAGAAAAAGAAATCACCCAGCTCGGAGTCAGGATACATTTGGAGGTCCAGGCCGCCGAGTTTGCTGGTGGGGAAGATA…									-0.035569
494	ENST00000602376.5	ENSG00000175773	lncRNA	1763	GGGCGGGGAAGGAAACGTGATGATTGCGCAAGCGCAGAAAATGGGCCCTCTTGGCCGTCGGGACTTGTACTGTTGGTGACTCCGTCTCCTTAGACGGTGGAGCCTGCGTGACCCAGAAAGGCCATGGTGAGCTCCTTAGAGGGAAGTATAGTACATATTTCCTCCATGTCTCCAGTACCCAACACAGTGCCTGACGTTGAGAGGGCTCTTAATAAGTGTTTGTGAAAGACTGGTAGAGCAATGCCCTATGAAACAAGAAGCTGGATAACACTGCTTAGGACTCAGAGGAGAGAGGAGTGTGGTCTACACTGCACATCTCTGCCAAGCCTGGCACGGGATTTGAAGTTCCACACCACTGAGCCAAACACATCCAGACCCTCTTCCAACCCGGGGATCTGG…		3.8413
495	ENST00000552584.2	ENSG00000258171	lncRNA	1761	AAACACACTGATTCTGAGACATCTAGGGAACCACAGAACAAGTTCTGGGCTGGAGATGTAGATTTCATTTGAGAGCTGCCAGTAGTAGAGACGGTAATTGAAGCCATGGGAATGGAGGTGATTGTCCAGGGAGTGTAGGTAAAGTGAGAATAGATAAGTGCCAAAGGGCACAGTCTGGGTATGTCAACATTTAAGTGACAATTTCAGAAAGAGAAGCCAAGGAAGAAACCAGAGAAAAGCAGTTGGAGAAGCAAGAAGGCAACCAGAAGTGGCCTTGGTACAGCTGTGATGGGGAGACAATGACGAAACAGCAGGAACTGGCACTGAGAGTTATTGGTGTAGCTTGGGCTCTCCCCTCATCATCCTCTCCAGCTGGGAGTCATGTGACAGAAGCAAGAA…		-2.80735										-0.650058
496	ENST00000653200.1	ENSG00000227533	lncRNA	1758	CTCTCTGCGTTGGGACCGCGGAGGGCATTCGCTGTGTGACTCAGGGCAAGTGTGCGCACCTCTCTGAGCCTCCGCGGCCTTCTCTAGCAAAATGGTGGAGCCGGTACCCGGCTGTAAGGCAAGCTGGGATGCGCGGAGTAGCGGGTGGAAAGCTGGACTGGAGTTCTCACTCGGCCGCTGGGTGACTTCGGTGCACTAGGGATAGTAACAGTACCACCTCGTAGGGTTGTAGAAAGACCAAGTGAGTTAATATTTGTAAAGTGTTTAGAACAGCGTCTACTGCATGGAAAGTAGTATTTATTTGTTAGAGAGACTCCAGGAGGTCTTGCCCAGGGATTGACTTCTCCCTTCCCTGTCTCCACCCCCCACATTCCCGTTTGTGAGCCAAGCCTTGCTTTT…	0.500429	0.121306	-1.48278	-0.108103		-0.670936	-0.642448	-2.77199	-0.130704			-0.54507	0.0491875
497	ENST00000424774.2	ENSG00000227959	lncRNA	1758	ACCCTTGCTCAGAACGCTTGACTTTGGGACTTCCTGTCCGCACTCGCGGCCCCTAACCTGCCCCGGGAGCCCGGGAGTGCGGCTTGGGAAGGAGGGAAAGGAGTGTGTGAGCAGGGATTGGCCCGAACCTATCTCCACGCTCTCCCCCGGGACTGGAGGTGAAGGGGGGCGTGGAGAAAATCTCAGGGAACAGGGGCTTCGACAGGGGGCTCCCGCCCGCCCGAGCCCCCTCCCCAAAATGCGAGGCCTGCACAGTATGCCTTCTCCGCAAAACCTCGGCAAGCGGGTTAGTGAATTCAGGTCACTAAGAAGCTGAGCCCGCGGAAAGCTGCCCAAACACCCCCTTCTCTAGGGGACTCCCCACGCCCCCCGCCGGGACGCGTTCCCGAAGTCGCCGCC…		-0.652077		-1.47014	0.695743		-0.731511		0.839535						0.0976108
498	ENST00000570809.1	ENSG00000262228	lncRNA	1755	TCAGCTCAGACAGGTGGTTGTTGTTGATGAGGCATAATTTAGGTAGAATTTAAATGTGTTTTGACGGTTGTGTTTACTCATACAACCACTACTCAGAATACAGACCATTTTCCCAGGAAGTTCCCTCATGCCCATCTCCAGTGAGTTGGCACCTTCATCTCCCAGATCAGCTGCTATTCTGACTTCTGTCACTGTAGGTGAGTTCGTTCTTGGACTTCATACAAATGGAGTCATTCAGTATTTTCTTTCCTTTTGTGCCTGGCTGCTTTTACTCACCATGGCTTTTTTTGTTTTTTGTTTTTTGTTTTTTTTTGAGACGGAGTCTCGCTCTGTCACCCAGGCTGGAGTGCAGTGGTACAATCTCTGCTCACTGCAAGCTCCGCCTCCCGGGTTCACGCC…		-0.148863				-2.56071	-5.98584		-5.26679			-4.67807	-1.1565
499	ENST00000604845.1	ENSG00000270696	lncRNA	1747	GTGGCCCTGAAAATCAGATATTCCCCCCTTCCTGAGAGTTAGTTTTATTTTTATTATTGAAGATTGTAGCAGTCTATTGCTACATGTGCAGTCATTTCCAAACTATTTTTGCAAAGACTGTATTCCTTCTGTGTGTCATCACTGAAGTCTCTGTTCCTTAGTTTGTGTTTAATAGTTTGACATAGATTTCCTTGAAAGGAGTTAAAACTAGCAGAAAAATCTCTCTCCCAGTCTTTCCAGTCTTTGTAGATTGGTTCTGTGCTGGGCTTTTCCATTAATACTTAGCCAGGCTTGTACTGAGCCTAACAATCAGGCCCAAAAGCGTAGGGTCTTTGCAGATCTTGTCTGAGCATGCTTCTTGCTGTGTATGCACGTAGTTTTCTAAATCTCCCTGTATGT…	1.22565	2.00181	1.47439	1.18442	0.943848	0.805321	0.791951	1.41919	0.604567	1.1022	1.27583		0.626757	1.12133
500	ENST00000413234.1	ENSG00000225420	lncRNA	1747	GGCTGATGCAGGCAGCACCCTTCTGTAGAAGTAGTTGCCTTACTGAGAAAACTTTTTGCCTGAGTGCTGGTTCTTCTTTTCGGCACCGAGCACTTGTTTCTAACAGAGACATGTGCCACCACGCCCGGTTAATTTTTCTATTTTTAGTAGAGACGGGATTCTGCCCTGTTGGCCAGGCTGGTCTGAAACTCCTGACCTCAAGTGATTTGCCCACCTCGGCCTCCCAAAGTGCTGGATTACAGGGTTAGCCACAACGCCCAGCCATATTTAATTTTAATATGTATTATCTTTAGAATAATTTCTTTTTTGAAAATCTTTTGGAGTGTTTTACTTTCTTTCTTGCCCTTGAAACCTGGCATATAGCAGGTGCTCAACAAATATTGAAGGAAGGAATGAGGG…		-0.628031											-1.80735
501	ENST00000554096.2	ENSG00000258875	lncRNA	1740	CGAAAATATTCCATAAATGGAAAAACGTAGATGTAGAGAAGAACTAAGCCACATCTGTCGAGGGCCCTGCACTTGCCAGATCGCCTCACTCCAGCAACAACGTGGACCATAGCATCTCACTTCTAGAACCCTTGTCACTGTTTCAAAGGTCATGAGCTATGAAGTTGATTTACTGACCCATGAATGGGTCACAACCCGCAGTTTGGAAACAGCTGGATGGACCCCCACCTGTGCTTTCCAGCTTCTCCTAGAGCCTCAGGGCCCCAGGAAGGCAGTGTGGTCTCTGCAACCAGGTCCTTCTCCTGGGAGAAACACTTCAACTTTTGCAAAAGATTCATTAATTCATCACCATGGCACCCAGAAAAAAAAAATGCAGAAGAGAAGACTCAAGTTGTGGCC…	-3.32193	-1.0			1.08489				-3.12338				0.347351
502	ENST00000607453.1	ENSG00000272195	lncRNA	1739	ATTAAGGAGGCAAAATGGTGGCCGCGAACGCCATCAGGCTGCGCCAGCGCGGGGTTTCGGCGCAAACAGAGGATCCCGTCAGATTCAGGCGGCCAGAACTCCTCCTCACCCAGGCCACCCCCCGGGGCCCACAGCCTGGACAGCTACGGGCGTGGCGCCTGCGGCACCGAGACCCCAGGCGAGAGTGTGGAGGCGGCGGCGGCTTCCCCGCGACCGTGAACAACGACGCCATTATCAGCACCCCCTGCCGGCGCCTCCGGCGCAGCCCGCGCAGGATGCAAGGCCCGGCCTCCGAGGGAGGGGGAAGGAGGACGGGGCGGGAGGAGGGGAAGAGGGTGAAGAGGGCGGGAGGAGAAAGAAGAAGGCGGGAGGAGGGGAGAGAGAAGAGGGAGGGAAGAG…	-2.26793	-1.94623				-4.24793	-3.32193					-4.26497		-3.23522
503	ENST00000664942.1	ENSG00000176912	lncRNA	1738	GTTATGCAAAAAGTTATTGACTGAATCTGGGAGTCATGGTATAGGTGGAATTTAAGATGGCAATATGTTTTTATTTTTGTTTTTTTTGAGACAGAGTCTCCTTCTGTCGCCCAGGCTGGAGTGCAGTGGCACGATCTCAGCTCACTGCAACCTCTGCCTTCCGGGTTCAAGTGATTCTCCTGCCTCAGCCTCCTGAGTAGCTGGGATTACAAGTGTGTGCCATCACACTTGGCTAATTTTTTATGTTTTTGGTAGAGACGGGGTTTCGCCACATTAGCCAGGCTGGTCTCAAACTCCTGACCTCAAGTGATCCACCCACCTCAGCCTCCCAAAGTGCTGGGATTACAGGCATAAGCCACTGCGCCCAGCTGGCAATGTATTTTTATGTGACGAGTAACA…	0.100841	-0.360001			0.194674	1.39652	0.948868	-1.1647		2.4355	0.372838
504	ENST00000558441.1	ENSG00000259721	lncRNA	1738	AGAACACAGTTTAAGGGGTGCGCGCGGAAGTGGGAACCAGCCGGTGGCCGCTGCCCGGCGCCAGAACGTCTACCATTCAGCCCGGGCGTGCGCGGGGCGGGGAAGAGGCTGGAGTAGAGAAGCGAGCGCCCGCGAGTGCGTGGCCGGTCCGCGAGCGCGTGTGGTGTCTGCCTTGTGAGCACTGCGGGTTCGCTGGACCCCGCGGCCAGGGCCGCGCCCCGCACCGCAGCTGTCGGATTACCCACCGTTCGGTTTTCCGCTGTGGCTGAACACAGCGGCTCTGCCCTTGCCAGTCTCCATCTCACCTCGGGGATCGGCAAATGCACACATCATGGATTCTCCGGATGCTCCAACCCGCGGACTCCAATGGGCGCCCCAAGACGCCCCCAGACCCAGCGC…		1.32193
505	ENST00000660531.1	ENSG00000261090	lncRNA	1730	CTCTACAGTGATTGGTTCAGAACTGACCACATGACCCAGGCCAACTAGTATCTAGCTCTCTAACTGCCTTGGGCCATCAAAACTCCCAAATCAAATATTGTTGACCTGGCTTGTGTCAAGTGCCCATCACTGAATTAGTCACTATGGCCAGGAGCAGATGGGCCCTCACTAGACAGAACTGGTCTGTGGCCGCCCATGGTGCCCGGGGTGAGGGCAGCTCCACCTGAACACAGAGAGTGGCAAAGGCAAAGTTTCCTGACATAGACGTTCCTGTTCCATTTGTCCCGCAAACGTTTAAACATCACACATACTTGGTTAAGGCACACTACTTCTACGTGGTGGGGAAAATGGCACTTGGAAAATTCAGTTTCAATGGTCCTTTCAGAGCTACAGCATCTG…		-1.32193
506	ENST00000665370.1	ENSG00000230131	lncRNA	1727	AGAAAAGGCGGTGACATCAGCAAAAGGGAGCCAACTCCTTCCCCGTCTGCCGTTTTGTACTCTTGGCCTAACGTTGACTCAAAACAGCAACTTGGAGCCTTCCCTGACCTGTTGGCATTCCTTTATCATCCAACTCCTGCTTCGGGAAAATTTGTTTCTGTCTGTCTCCAAGATACAAAATCAAAAAGGTGTTTTAATCCTGAGGAAGAGTGTGAGTCTGGGAAAATTTTGGATCACCGAGGTGCAGCCATACCTTCCACAGCCATCACTGTTGCTTACAACTCACATGCCAAGAATTGCAAGATGAAGATGGTGATCAGGAGGCATGACTTGGAAGAAGAGCCCAAGGACCGTAGCAAGGCCCTGATTCTGGGAGACGAGAGAACACGCTGACTTAGA…		-3.39759											-1.65486
507	ENST00000608206.1	ENSG00000272989	lncRNA	1725	CCTCACAAGATCCAGACCCCACAAGATCCAGACCTCGGCTATCTGGCTTCTCTTTTTTTTGCGACAGAGTCTCAATCTGTCACCCAGGCTGGAGCGCAGTGGTGTGATCTCAGCTCACTGCAACCTCTGCCTCCCAGGTTCAAGCAATTCTCCTGCCTCAGCCTCCCGAGTAGCTGGGATCACAGGTGTGCGCCATGCCTGGCTAAATTTTTTTTTTTTTTTTTGTATTTTTAGTAGAGATGGGGTTTCGCTATGTTGGCCAAGCTGGTCTCGAACCCCTGACCTCAGGTGATCCACCTGCCTCGACCTCTCAGAGTGCTGGGATTACAGGCGTGAGCCACTGCACCCAGCCCCATCTGACTTCTATACCCGCAGCCCCTTCCTTTACCCTCAGGCTGC…		0.0				-0.263034							0.0614005
508	ENST00000562904.1	ENSG00000261584	lncRNA	1724	TAAGGAAGAGGTTTGGAATTAGATATTTGTTGTATGAATGAGTGAGCTAAAGTGCAAAAGAACGGGCAGAATAACTGAGCTGGTACAGAGGGAAAAAATCACATTTAAAATCTAAAAATATCTGCTTCTTAGTTCAGGCTTTCCCACTTAGCAGCTTTGGCACCTTAGGAACACTTAACTTATCTGAGCCTCTATTACTTCTAAAAAGTGCATAAAGTGCAGACTAAGACAGTTTTTTTGGCAAAATTCAGTCAGACTACATCAAGTAAACTCCCTAAGTCTCCTAGTATAATTCATGGCACAAAAAATTGGGGAAAAAACAGGGAGGATATGATTATAAGTTCAGTTTATGTTTTTTGTTGAGTGAATGTCTCCAGTCATAGAGATGCAAGTGTAGAT…		-0.697971		-3.14018		-3.9542	-5.11284				-3.39746	-4.6845	-3.42308
509	ENST00000412483.1	ENSG00000233332	lncRNA	1723	GGAAAGGCTTCGGAACACGCAGGACAGACGTCTCCTTAGCCCGCTGCAGCCCTCTCCCGCCTCTACCAACTGCGGGCAGCACCTTTGGTCGGCCTGGGGGTGAGGCACAGAGCTCCACACCCAGGCAACTCAAGTGTGTGTGTGGTAAGGGGACACTGGGAGCGGCTGGACGACCCCCTCCTGCCGAACAGACAAGAGCCCCAGGACAAACTGGGATGGAGGTCCTGACTGCAGCCTCTGGCCACCACCTCTCTGAGAAGCCCTTTAAAAGGACCAGCGCCTGCGGAGGGGAGACCCTGAGAACTTAAGCCTCAGCGTTGCACAAGTTTAAAAAGGGAAGTGCTTGACTTTGGATTGAGAGTTGACTCTTCAGTGTGCGGAAGTCCTGAATTATTTCAC…		0.652077					-0.485427		-0.398549
510	ENST00000569872.1	ENSG00000261697	lncRNA	1718	TTTCTCTTGGACCCTTTGCTCTGGGGAAACCAGCTGCTACATCACCATCAGCCTTGTGACCATGCCACATGGTAAGGAGCTGAAATCTCAGCAGCCACATGAGTGAGCTCGGCAGCGGATCCTTTAGGCCCCGTCATGCAATCCTGGATTGCAGCCCTGGACATCCACTTAACTAGCAAGACTGAGCCAGAACCACCCAGATGAGCTGCTCCTGGATTCCCAACTCTCAAAAACTGTGAGAGATGTTCAACGGTGGTTGTTTGAAACTGCTGAGTCTCAGTATAATTTGTTACACAGCACTAGCTAACTCATACACGTCACGTTTCTGCAGCAGAATACCTTGGACCTGGGGAGAGCTGGAGATAATTACTCAGTACCACCCAGTACATGGGAAAGTGA…		0.0					-2.58496
511	ENST00000565271.1	ENSG00000261335	lncRNA	1717	GTTGGTCCCTACAGTAGATAAAACGGGCACAGTAGCTAAAATTAACGCCTAAGTAAAACCGCTGCCGGTGAGTTTTGGGAGTATTTTCGCTTTTTTGAAAGTTAGTATTTTGGCTCTCACAAAGCCTCCTGATTTTAGTAGGCTTTCCCTGGAATGACCCAGATTCCTTTTCGTTACCTTAGTTAAGGCACCCCCTCCCCGTGCAGGGTCAGGGTTGGAAAACTACCGCGCTGAGCCCAAATTACCGCGAAGATCGTCGGAAATGTGCGCAACTCAGCTAAAGCGGAGATTTAATGGATGGTATTCAGTAGAAAATGGGACAAGACATGAATGGACAGTTTACAGGAAAAAAAAATGCAAGGGGCCCCTAAACATTTAAGTGGGTGCTCAGCCTTTTTC…	0.853159	1.078	-1.82823	-1.078	-0.293047	0.788496	0.963474	0.85561	-0.906891	-1.51457	0.600526	0.756729	-2.04439	-0.788496
512	ENST00000555032.1	ENSG00000258927	lncRNA	1714	AAGTGAGTCGGCGGAAGTGGGAGCGCGGCAAGCGGATGGAGCCAGCGAGAAACACATAGCCAGGGTTCTGTCGCATGACCCCCGACGGCACCTGCTCCCCATCAGCAGCATCATACTCCGATGGATAAACTGAGGGCTCAGTGGGTCATGACCTGCCCAGAGTCATGGAGGGAGTGAGAGGCAGAGCCAGGATGAGCTCCCAGGCCCTGAAACTTCTGGGCCAGTGGCCTACACACAGAGCTTCCCACCCTTCCTCATTGGGTTTCTGCAAGCCCTCCCCACCCCAGCACTCTGCAGGGCCTGGGAAGTGAACCAGCTGGGAGGATTCTTAGAGAAGAAAAGTGCTGATTTAAGAGAAACTGCATTATTTGTGAAATACAAAATTCATCTTGTGGGTGT…		1.58496	-0.635946		0.708499
513	ENST00000421320.1	ENSG00000234944	lncRNA	1714	TTTTCTCAAGACTTCAGCTGCTTTGTTGGCAGCCAGGCCTGGCTCTCAGCAGCTCTGCAGGCTGGAAGGGCCCAAGAGACCCTTCACCCACCCGGTGTCTCCAGCAGCAGGGAGGGGTCCGGGGCACAGCCTATTGCTGCTCTGCTCTCCTCCCTTCTTGGGTGTCCTGCAGGTTTCTGTGAGCAGAGCAGACAGAAAGGAGATGCCCAGTGACGCCAGCTGTCCCCCGCAGAGCTTCCTGGAGCCTGGGCTCTAGGCTGAGGGTCCTTGAACAGACGTCATCTCCCTGGCTTCAGCAGAATCACCCACAAACCCACCCTGTGCCCACCCTCCCATCACAGAGAGCAGCTGCTGGAGAACAAGGCATGAGACTTTGGAGACCTGGAGGAGCAGGAGACA…		0.0					-2.5502					1.848
514	ENST00000668437.1	ENSG00000233515	lncRNA	1701	CTGGAGTGGTAAGATGGCGGACGAGCAGCTGCAGCAGCTCCGTGCGGTGCTACAGGGGGAGGGGAAGGTGGTTTCTCCTGACACAAGCTGGAGGCCGGAGCCTGTGGCACCCTGGCTTGCCTCACTGAAGCTGGTGGCTGTGACAGGGACTGCACGGCTGCTGGAGTGGTAGAAAGGCAGCCCAGGTAGGAAGCCATCATTCTGTAGAAGGCAGTGACGGAACAGTACCAGCAGAAATTGAAGGACCAGCAGAAGGGATCATGGCCAAAGTTGCAGTGTCCCCCCGCTCGTTGAAGATGAGGAGTTCTCAGAGAGCGGGATGTTTGTGACATTCCTCATGTCAGCTCTCGAGTCCATGACTCTCACTCGGTCGTCCAGGCTGGAGTGCAGTGGCACCAT…											0.585171	-1.75362	-0.183864
515	ENST00000606813.1	ENSG00000271828	lncRNA	1700	TTCTCCCTCCTGCCTCGGCCCTGGCACCAGTGATCTTTTTATTGTTTCCATAGTTTTGCTTTTTTCAGAATATCATATATTTGGAAAGCTACAGTATAGAGTCTTTTCAGATTGGCTTCCTTCACTTAATAATATGCATTTAGGATTTCACATGTCTCCTTGCGGCTTGTTAGCTCAATTTTTTTAGTGCTGAATAATAGTCCAGTTCTGGAGGTGCCACACTTTGTTTATCCTTTCACCTCAAAGGACATACAGGTTCCTTCCAAGTTTTAGCAATTATGATGAAAGCTGCTATAAACACTTTTGTGTGGACATAAGTTTTCAACGCATTTGGGTAAATGCCAAGGAACAGGATTATTTAATTATACGGTAAGAGTATGGTTGGTATTATAAGAAACT…						0.0	0.0					0.169925	-1.41504
516	ENST00000479752.1	ENSG00000241313	lncRNA	1700	CTGGGTAAGAGGAGACGGGTGCCCCCCACCCACTCCTCCCGGCCGCGCGGACCTCTCCCGCTCAGACCTGCATCTGCATTCCTTTGAGTTTACCACGGACTTGGGGCGGGATCAAAGGGAAAGTGGCCTGAGCCTGTTTCATCAAGGGGTTGTGGACCGAAACCAAGGCCGGGGGTGGCGGAGGGCACGCGGATGAGGGGCTCAGGCCTAGGAAGGGCCGGTCCTGGACACCGCGCCCTCCCCTGCAGCCAGGCGCCGAGGCCTGCAGCACCCGGAGCGCCGCACTGACCCGCGATTCTGCCCGAAGGCCGGCCCGGGTGCGCCCCGGCGCGGGGAGACACCAACAAGGCCAGCTTTTCCACGAGAGGCTGCTTAGCTCTTGTGACCATATTTGGTCTG…	0.135738	-1.26303			1.28157		-1.22422			-0.456638		-2.06916	-0.197939
517	ENST00000661579.1	ENSG00000235530	lncRNA	1698	GGGGTCGCCGGGGCCCGTAGTCCTTCTGCGAGGGCGCGAGGACTCCAGGAGCCGTCCTGGTTCGAGCATTTCTGAAGAAACTGAGTTCCCGGCGTTCGCAGCCTGGGAGTCACAGGCGCCCACCCACCGGTGTTGGAAGGGCATGAGAAACAAGGGGAGAACAAGGGCACCCAAAGCCTGACCCCCACAAGGCTAGAGGAGCAACAGGAAAATTCGTTTCCAGAGACTGATTCCTCAGCTGCTGAGCAGGAGCCTGGAGCCACACTTGCTGCCTGGTACTACTGACACACAACTGGAACCACCGCTGTGGCCTGGGGTGCCACCAGAAGCCAGAGATTAGAATTGCTTTCCCCATCTCATATCTTCCAAACTCCCACCAGTGCCTCCCACTGGCTGAGT…		0.807355	-2.05784			-2.49985	-1.57961							-1.72154
518	ENST00000600539.1	ENSG00000242539	lncRNA	1697	AAGATGGTCCAACCTGTGGGTATTTTTAAAAATTCTAACAGGAGAAATCATTTAAAATTTTGCTTTTTCACAATGGCAAAAAGGAAAGAATTTGAACATAATATTTAATTTTTAAAAAAATTCAGCCTGACTCCGACCCTGAAGATTTCAGAAAGAACATCGTCACTATTAAAATGATGACAGGCCCAAATGGGGGATTGTTTAACCAGTTTTCCTAAGTTAAACCAAGAATAAGCCACAAGTATTCAATTGTGTTACAACTTAGATCTGAGACATTTACATCAAAGCATACTTCCCTGAACATGTTCACATTTAAAATGCTTAAGGTCTTATTATTAAATCCAAAATACCAAAAGTATTAGAGGAGCTAGTTATACAATATTGGCACAGCATTTTTAA…		-0.807355	-2.49923	-4.00998			-4.83289		-4.0			-2.94753	-5.41437
519	ENST00000619697.2	ENSG00000278834	lncRNA	1695	GGGCGCTGATTCGTCACGGCGAAGAGGGCCGAGGAGGCCCGACCTAACACAGAATAGGCCTGGGTTTAGCGGCTGTGAGGAGCCGGAGCCGCCGCAGCGACCGAGGAAGTGGCGGGAGGTGCCGAGCCTTGCGGAGGGGCGGTGGGGGCCGCGGTGGGAGACGGCGGATGGCGCTCAGCGCGAGGCCGCGGAACCACTGTGGCAGCAAGCAGTTCGGCCAGACTCCCGCTGAGCCCGCTCCTGGAGGGGCCCTCCCCGACTCCGGTCTTGCTTTCCTTTAGGCTGTGGGTCAGAGTCTACACTTCACTAAACCTGGGATGGAGGCGTGGAGGACTTGCTTCGCGGCGTTTGCGTCCTCGCAGGCGCCTCGCAGGGCTTCCTGCCCTCACGGCGGGGGAG…	1.4951	0.918863		1.24286	1.88604	1.83989	2.93552		0.664465			2.39091	0.796759	1.31012
520	ENST00000430666.1	ENSG00000227375	lncRNA	1694	GAGGCGGGTCGGGGGAGGGCAGGGGAACGGAAGGGGTACCCGGGGAGCATCCTAAGGGAACCTCTTCGCTTAAAAGGGCGGCCGCTGAAGTGGCTCTGAGAACAAAGGAGTTAACACTCGGACTCCACAGGTGGCCCGGGGTGGCCCTGGAGGAGCCCGCCTTTACCTTGCCCTAGCCCACCGGCGCGTCCCGCAGTTCCGAACTAAACGCGCCAGGCCGGGAAGGCTCGGGCTGTCTGAAGAGAGGCGTGACCTCGCCTACACCAGATCCAAGGCGCACATACCGAGACACCCCTCAACCTCACTCAGCAGTGCCGTTTCCAACTCCGCGGCAGAGACAGCGCCTGGCGACCCCGGGGCCTGCGTCCCCGCCCGGTCAGCATCGCAGGTGTTACCCAA…		0.652077					0.0824622							-1.22239
521	ENST00000664702.3	ENSG00000253210	lncRNA	1691	CCCTTCCTTCGGCCCCGCCCAGCCCCGCCGGCCGCCCGCTCCCTGGGGAACCGAGGGAGGAATGGGCGGGGTCCTCAGGTGCCCGGCGACGTCATCCAGCCCCCAAGGCTCCAGGACGCAAAGGGTCCCCTGATCTGGCAGTCCCTGGACCTACCCTGGAGAGCGTGGGGGGACAAAGGCCGGACGCGCCGCCCGCTGCCGCCTCCAGGAAGCCCTCCCTTGCCAGGACAGTGGAGTTGGCCGGGTCCTTCCAAAGTGCCTACGGAAAGCTTTGTCCCATCCTTGAAAAATTGCTAATGGGTTTGGAGATACGAGGTGGAGATGACTAGCAATCAAACTCAAAGGTGGAAGTCACATCGAGGCAGATGAGCAGATGAGGGGACCTAGAGAAGAAGAGAG…	2.26878			0.740133	1.48616	-0.991826	-0.164119		0.0433926			0.151234	0.222392
522	ENST00000622438.1	ENSG00000273618	lncRNA	1686	TAAAGTGTTAAAGTTCCTTAACTCCATTCAGCCCTGCGCCAGGATCGTTAGCTATTGATCTGGGCCCCTCCGGCACTTAACTCCAGCCAGCATATTGGCAATTCAATTAGCACCAGTCAATGCTGCGTGTTCCTGGCTCCTGCTGCCCATGCCCTCGCCCTTGCCCACCACTGGCTCTGCAAAGCCCGACGCCCATGCCCACCTCTGGCAGCCCCTTGCAGGCTCTTCTCCTGTACCCTCTGGATCAATGGTGCCTGGCTGGCTGTTCCCGGCCTCTGCTGGTACAACCTCAGCTGCCTAAGGGTGACTCTAAGCCCAGCCTTAGGGCTGAAGACCTCCTAGGAGACAGGAAGAGGCTGGGAAGCTTGTCAGGGGCCTCTTCCCATCCCTGCTGCCTTT…				-6.81164
523	ENST00000650160.1	ENSG00000267052	lncRNA	1670	CTTTTGGTGGTGAGTGGGGAGCTGGAAGGAGCCAGGTTCTTGAGGACTTTATAGGGTGATGCTGATGCACTTGGTTCCAGCGCCCTGCTTTGAGAAGCAAGACTCAAGAGAATGGGTATGGACTTGGATCTGGAGGTCTGGAAGAGAAACTGGATTCAACAGGCTTGAGGGGCCGTCTTCCTTGGACGAGAAGAAAAGCAACTCGGAGATAAGAAACTCCACACCCTTTTGAGGAGAGAACTTGACATCTGAATTTTCATGTTTGTGTTCTTTGAACAAACATCATTAAAGCATACCAAATCTACACCCAGTAAAAGTTTTGGATGAAGACAGACAAAAATGTGAATGGACTACAATGGAAGATGCACAGACATATATTAACCAGGTACAGTAAGCTCG…												1.1375
524	ENST00000499110.1	ENSG00000247033	lncRNA	1666	GACCATTTCCCACAATCTTTTATTAAGAAAAATTCCAAACATACAGAAAAGTTGAAAGAACAAGTACACTGTTCACTGAAATACCAGCCACTGCAGATTCAACAATGAACATTTTGGCCTTATTTGCTTTGTGTATTTTGGGGGGAACTATTTGGAATTAAATTACACATTTCTTGAAGGCATTCACCTATATAATCCAGCATCTATCTCCTAAGAATGAGGACATTTTCCCATGAACTGCAGTACCGTTAAATGGCTATTAGAGGAATGGTTGGTCTTTGTGAGGGTCTCACGTCCAGGAACCTCATCAAAGTGTGCTAGGCCCTTAGCAGAGAGGGTAGAACCTGCTCGCCGGCTCCCTCACCTTCTCTCCCATCCCAGAAAGGCAGAAGCAGGAGG…		-2.89202					-5.14975
525	ENST00000565600.1	ENSG00000260719	lncRNA	1656	ACTTGAGCCCAGGAGTTTGAAGCTGCAGTGACCCCAGATTGCACCACTGTCCTCCAGCCTGGGCAATAGAGCAAGACCCTTTCTCAAAAATGAAAAAGAACATTCTGGAGAGACAGAGAAGCAAGAGGGACCAGAAAGGAGATGGGCTCTTGCTATGTTGCCCAGGCTGGTCTCAAGCTCCTGGCCTCAAGAGATCCTCCTGCCTCAGCCTCCCAAAGTGCTGGGATTACAGGTGTGAGCTACCACACTGGCCCCTGCCTCATACTTTTAATTAACATAAGTCTCTCTCTCTTCAGACCATTTAGCCCCCATTTTGGTTGGAAAATATCAGTGAGGTGAGGCTTGGGTAACAAAAATGTCAAGCCTCTGAGAGGAGTCCAGGGTATAAAAACAGGCGTG…		-1.4925											0.724893
526	ENST00000669945.1	ENSG00000244300	lncRNA	1655	AGCTTACGATTCTTCATCAACTCGTAAAATGAGATCGCCGCGGAGCTCGAGCCTATTTGGCGTCTCCGGAGACTAGCAAGACCCTCTGAAAGACACCGCGTCCCCAGGGATAATCCCCCGTGTCCGGCAAAGCTGCCCCGCTCGAGCGCGAACCCTGGGACCCAGCGCGGGAGGCAGACCAGCAGCTGGCCGCTGGGCTGTGAACGCCAGGACCGAGCGGAAGCTTCCCGCCCGGCCGCGATCGGTGCCGCGGCTCTCAGGGAAGTGGCTACGCGCGTCCCTCGGGAAAGCAGAGTAATTTGCCTGTTTCTGGCAAATCTGAAGATTGGAATGCCACACGGCCCAGCCATTCCTTTTCCAGGCATATGAGAAGCCCTCACACATGAGCAAGAAAGAGAT…	0.116997	-1.28011			0.710649	0.176852	-1.25909	-0.434372			-0.513468	-1.28345			-0.235488
527	ENST00000608770.1	ENSG00000272732	lncRNA	1655	TTTTCACTTCTTTGTGCCTCTTTCACCATTTATTTGTGTGCATACTCAGCATATTTGTTTGTGTAACAGGATGTTAAAAATAGAATTTGTTGCCTGTAGTTTTTGCTAAAGCTCTACTAGACTGGAACAGAACAATAGGTGGTAAATACTCCATTCCTCAGTGAGATGCTACCTACCTATGCAGAGCTGGAAAAGATTTTGCAACCTGAAAACCCAATCCTTTCTGAGATATAAAAGAACAGAAGAGTCTGGAAGTGATTTCTTCGGAGAAATTCATTTTCTTATTCCAGAGAAGAAACTTCAAGCTCAGAATATTGGCTACTACCTGTGATAAACATTTAAATTATTGGAACGAGAGAGTTTTTATAACTAAATTTGAAAGAAGCAATTTTTTTTATC…		2.80735					-4.152					-2.61667	-1.63227
528	ENST00000583262.1	ENSG00000266709	lncRNA	1652	CTGAGATCAGACACACTTGGGCCGGGTTGGGAGGAACTGGCAGGAAAAGGACTGAACCCTTAATGTCAGGCGGTTTTGAAGCACCTGGGGCAAGCTATGGAAATCCCCACAGGAAGGCTCACGCAGTCTCTTAGGCGGCTGCCCTCCACCTGCCACGTTCTTTTTGATTGACTAAAAAACGCTGAATGAAGAACGAAGTCGCGTGGAAACCCTCGCCGCGCGCCTGCAGCGGACAGCGCAGCCCGGGAGGTTCGGCTGCCGACTTGCGCCCGGGGGCTGCGCTGCGAGCGGCCACGCATGGCGGCTGGACCCGGGCGGCCGCAAGGGCTTGGCTGGGCCGCGGGAGGCGGGAGGTTCTTCGTCCTCCCGAGCCATCTCCCTGAACTGACAAGCAGGACT…	-0.874469	-0.45384		0.194757	0.523147		-0.247928		-1.47978			-0.36257		-0.296617
529	ENST00000647756.2	ENSG00000231817	lncRNA	1649	GGCAATGGGGGTCCCAAGATCCAGGGGGGGAAAAGGGGATGGCTCTCAGCCACCACAAAATGGGGGGCCTTTATGTTCAGGTTTTGCCCAAGAGTCAGCTTATTTGCTTCTTGTACTAGCAGGGCAGTTGCTGCCAAGGCCTCAAACAGGGGAGCCATCCTTCAGAAACCCTGTCTAGTTGTTCAGAGACGTAGGCCACCGGCCTCAGCCAGGGCCCCACAGTTTGGGTTAAAAGTCCAGCTGCCATCTTTTCTCTCTCTAACGCATACAATGGAAAAGGCTTTGTCAGATCGGGTAGCCCCAGGGCTGGGGCTGCCAGAAGTTTTTCCTTTAAGTCATGAAAGACTTGCTGTTCTTGGATCCCCATTCCAAAGGTTCCGGTCCCCGCCCCCTTTGTGA…		1.32193								-2.5322
530	ENST00000635247.1	ENSG00000226374	lncRNA	1646	ACGTCAACCACCGGCCTAAGGAAAGCAGCGGGAAAGCTAAAGTGTGACGCGGCTTAAGCAGCTTGTCTGAGTTTGCACAGCTGGCAAATGGCTGAGCCATGACTCACACCCAGGTCCATCCACCGCCAAAGCTCCAGATCTCTGGCATCCTTCTAAGGTCAGAAAGGGAAAGAAATCCCTAATAAGGAGCCTGTGTGACGGCGTGCCCCCCTCCACTTTCCCACCCCTGCCAAGGACCCGTTTGAAGGCTGTTCACGCCAGTCACTGCAATCACCATTGAGCACAGAGATGACAGTTCCAGCAAGCACTGACCTTCCAGCCCACTCTGCGGAGGAGAAGACTGAGGGGCAGAGAGGCTGTTGATTTGCTGCAGTTGACTCTGACCCTAATTTCCCGGCG…							-1.80735
531	ENST00000366424.2	ENSG00000203635	lncRNA	1641	ATTGCCCACAGCCGGATCCACGGTGACTAATCTCCGGGAAGGCGTCCAGCGTGAGCCGTGAGGCCTGCACCTGCGCCGGACTTCACCACTCACCAGGAGTCTCTGCCCGCCGCCCCCAGCGCGGTTCTCTTCCCTGCTAGACGTAAAGTCCTGGGGACAAGCACAGCCCAGGGCACTTTCTGGAGAGAAGATTTCGATGGGGAAAGATAAGAGAGCATTTGGATATCTACGCACTGTCAACAGAAATGAGGCTTCAGGCCAAGGCTTCTAAAATGCAGGATTCCCAAAGTGGCAGTCACATAAGACGGGTCCCTCCATCGCCTTCTAGAATATTGAGAAGATCATCACGCCTGGGACTGGCTCACAGCACTGATCTTTTTCTTGTTAGCAGAGACTCCA…		-1.8963					-1.48356
532	ENST00000659687.1	ENSG00000238005	lncRNA	1637	GAAACAGCCCGGGGCTTTCAGCACAGATGAGAAGTCTAAAAATTTCCCTTTTCATTTCCTCTCTTGTGTGACTTTGTCATTTTTAAAAAAACTGGTCACAGAAAAGGGAATTTTGCCCATGCTTTTAAGGAGTTTATCTCGACTGAGTAGCTTCCCCGCCACTCCTCTAAAATCCCTCCTCAAAAACCCCAAGTTAAAAAAAAAAAAGATCTATTCTTGTAGATTTTTTTTGTGTGGGTCTATGTTTCATTCATCTGCTTTCAGGCTGGATTTATAACAAGCAGAACTTTTAAAACGGTATGATTTTAAAATAAAATTAAAAAAAAAACACGCTGAGATCTTTCCATAGCTTTGGCTTCTGGGAGTTGAAAGCGCAGGAGGAAAATAGAGCAAAAAGGT…	1.77479			0.00406966									0.736966
533	ENST00000652759.1	ENSG00000262668	lncRNA	1637	AAGGACAGGAGACTAGGAAGGCGGAGGGAGGCTGCTATTGGCAGGGCCTCAGTGGAGACCTCCCGGGGTCCCGGGACGCAGACGGACGGGCCTGAATCGCTCGCCTTGGTGAAATGGGATCCAGCGCTGCCAACTGCGGCAACTGCGGTTAAAGGAGACGACCCCGTGCAGCAGGAGGAGGTTATTTAGAATAAGGAAGAATGCGCCGGGCTCATTGGTCGCTACAGGGGCATAAATTTTTTCTAGGATTCCAGAGTATGGCTGCTCCAGTCCCAGATTCGGCTCGACTTACAGACCTCAGCGCAGGACGTGGACGCCCTGCAAAGGACATTTCAGCGGACGGCAGAGAATACAGATTTATGCCAGCGCCCTGCGGAAGGAGCCTCTGGCGGGTCATCT…		3.0							-0.652077
534	ENST00000657441.1	ENSG00000250697	lncRNA	1636	AGCAGAAGCAGGAAGAGAGCCGGGGGAAGACACCTACCCTGGCCGGAAGACACGAAGATCCAGAAAAAGGCCATCCGGGTACAACGTAGCAGTTACATCGGACTGTGACACTTACTGTTTACAGGAGACTATAAAACTTTGCCCAGTCGTCACTTGGGGCCCGCCTGCACCCAGGCCGTCATTAAAACAGCATGTTGCTCCACACCGCCTCGTGTTGTCTGTTGGTGTGCTCTCAGGGTGGAAACGATACAAGAACGTTACACTTACAGATTATGCTCCAAGACACTGAATCTGAAAGGATGCATCCAGTCTTGCCAAGTGGTTTCACTACCAAGGCCAGTCTCCATCTATGATAGACCCAAGGAAGATCATTTACAACTAGAATCTAGTCATTTAGGA…	3.35462				1.86807							0.883581
535	ENST00000605506.2	ENSG00000271576	lncRNA	1631	GCCGGAAGTGACGCGCAGGCCCGGGACCCCGGGGGCGGGCGGTGGACCCCCAGCTGGCAGAGCCTGGGGCGGGGGCCTGAGGTGGCGTGGACCGCTTCTTCCCCCGCGGTCGCCCGGGCTGGCGCTCGCGTGCCCATCGCTGAGATAGTGGGAGGTGGAGTGGGAACCGCTAGCTTTGCAGAACGCAGAGTCCCTCCTCACCCTGGCGGTCCCGGTGCCCTGGAGTGCAGTCGCGGAATACTGTTCAGCGGCTCGGGTGGTTTTCCTTGCGTCCCGCCACGCGGCGGCTCCTCACTAAAAGGCTGCCTTCTCCCCACAGCTCCAGGTCCGAGAGGAGCCGCACCGTCGGGTTGGAGATCGCGCGCAAGGGTGGCCTCTGGGTCTGCATCTGCCCCGCAT…	-0.880811	-1.15946	-5.26447	-3.44998			-3.91648	-2.43942			-0.651661	-4.69018		-2.43792	-3.54633
536	ENST00000586101.1	ENSG00000266896	lncRNA	1630	CTGTTTGATATTCCATTTTATCAATATGTTATTATTTACCTAAGCAGTCCATCATTGATGAATGAGTTGTAATGTTCCCTGATGTAGAAAATTCCTAATTATTATGCTGAAATGAACATCTTTGTTCATTTGGGCACTTACGTAAATACTCTTAAAAAGTAAAGTTCTAAGACAAAATATATCAATAAGGTTTTTTTAAATTTTTTTATTATTATTATTTTTTATGAGACAGGGTCTTGCTCTGTCACCCAGGCTGGAGTGCAGTGGTGCAGTCATGGCTCATGGCAGCCTCAACCTCCTGGGCTCAAGCCATCCTCTTACCTCAGCCTCTTGAGTAGCTGGGACCACAGGCACAAGCCACCATATCCAGCCAAGATTATGTTTTTATTTTCATTTCTT…		-0.442518		-3.04439		-2.87673	-4.0136		-3.58496	-4.34925		-2.89907	-1.47551
537	ENST00000521141.1	ENSG00000253125	lncRNA	1630	AAGGTTTGTGTTTCTTTGGGCAGGAGCCTACTGTGATCAGAGCTGGGGGAGCCAGTGTGAGCAGCAGGTGCAATGAAAGGATGTGGGAGTTTGAGACCCATCTCTGCTGTGTGGCCCTGGCCATGTGCAGTGGGTAAGTACATCAGCAAGCAAACTGGCCTCAAGAATCCCGCCCTATCCTGGGCATCTGGGGTTGAGGCTGGCTGTGCCAACCTTTGCACAGGGTTTCAATCTGACCTCACTCAGAAAACGGAGCCACTTGCTTAGAGTCCCTCTCTCTGAACACGCTCTCCCCTCTGGAGGAAAAGCATTGCAATCCCAAGCTCCTGCTGCTGCCGTACATCTGCATCTTATTCATCTTTGAAGCTCCTGCAATGCCTCCAACGGGGACACAACTAA…		0.0					-2.18362					-2.66297	-1.7345
538	ENST00000578022.2	ENSG00000264672	lncRNA	1627	GGGGGTCAGAGACTCATTCAGAGAGCAAGACTCTGGTCTCTGCCCTGCTTCAGCACCCAAATCTTTAGGGAGCTGGCTGGTGGGCTGCCAGGCAGTTAGGCCTATGGAGAGCTGCTGTCAGTCTCTCTAGGAGGCCATGGTTTCCTGCATGTGGGGGAGAGCCCCATCCCCCAGACTCTGGAGTGAGTTTAATTTCCCAAGGCAAGTCTGCCTGATTGTCCTCTCCTTTCCTTACCTTCAGCACCAAGAAGTTTCCGGTCCCGGTACAGATCAGTGAGGAAGAGGCTATTGACAAGTGTGGATTTGCCCAGGCCAGACTCTCCTGAGAGGAGAGAGGACAGAGGCACCAAATCAGAAGGGACCCTTCTCTGGGCTGTCTGATAGTCTGCAGAGACACAG…		-3.16992				-2.04264	-2.50562
539	ENST00000445190.1	ENSG00000229081	lncRNA	1623	AGCAATGCACCCTCAACAGACCCATGGGGGCTCACGAGCTCCCAGCAACGCACCCTCAGCAGACCCACGGGGGCTCACGAGCTCCCAGCAATGCACCCTCAACAGACTCACTGGGGGGTCACGAGCTCCCAGCAATGCACCCTCAACAGACTCACTGGGGGGTCACGAGCTCCCAGCAATGAACCCTCAACAGACCCACGGGGGCTCACGAGCTCCCAGCAATGCACCCTCAACAGACTCACTGGGGGGTCACGAGCTCCCAGCAATGAACCCTCAGCAGACCCACGGGGGCTCACGAGCTCCCAGCAATGCACCCTCAACAGACTCACTGGGGGGTCACGAGCTCCCAGCAATGCACCCTCAACAGACTCATCGGGAGGTCACGAGCTCCCAGCAATG…							-1.9542					-3.72792
540	ENST00000667896.1	ENSG00000261105	lncRNA	1620	GCGCGGCCCGCCGCCCTCACCTGAGCCCCGGCCAGCTGAGCCCGCTACCCGCTCTCCCGCCGCGATCCGGCCCAGCCGCCAGGAAAGGATTAAAGAGTACAGGACTGACTGGCCTGGAGATAAGAGACCAAGTTGTATTCCTAGATTTACCATTATTGTTAATCTGGGCCTCCATTGTAAGAGCCCAGTGATCTTAAGCGAACCTCACCCTCACCTCTACACAATGTGAAGAAACCTTACAAACAGCTATGAAATGAAGTTCTTGGCTGGTCTTCACAGCTTCAGCATGGCCTTGAAATCTTCGTGTGTACCAAGACAGGTCTGGTACTTCCTCAAGAGCTGAAAATAATTATAGGAGAAAAGGGAAGCCTTGGAGCCAGCTCCATCAGAAGATTCCCT…												3.27558
541	ENST00000668157.1	ENSG00000227121	lncRNA	1613	AGTCCATGTCTCTTTCACTCACTGTGGTCAGCTTCCACACCATTTCTTTGGTGTGGCTTGGCAAGAACCTCAGGTGTTACATCTTGGCGAGCCAGACAGGAGACTCCAGAAAAGGTATCTAGATCATCATGCAGGGTGATTTTCCTGTACCAGTCCAATGCCTCCAGAGGAAGATCATACATTTGCCATTTTACTGCTTAGTACGCATGCTTGAGCCTGCTCGCCCAACTGCTGAGATCTTATTCAGAAACTGCTGATCACCAACTCCAGGTGTTTTTATTACACAAGACAAAAACGGAAAAACAGTAACAAATGATTGGTTAAGCCTTTCAAAACAAAGAAGTTATGCCTGGAGTGGGAGGAACATTACACTATACTTCTTTCTCCTCCTTCATTAGT…							0.192645
542	ENST00000590983.1	ENSG00000267397	lncRNA	1609	AACAACCACCGGAAGGCAGAAAGATCTAAGCAGCAGTCTCAGCAGTTGCCCAGCACCACAAACACAGAGGTCGAAGTTCAAATTTGGAGGGGCTTGGTAAACACTGTTAACTTTATGGTGAGATCCAAGAAGGGCATGTGTAGAAATTAAGACCATTTCTAAGACCTTAGGGCTGTTTCTAGAGCCAACTACAAAATGGAAATTGACCACATCTAATAAAGTGGCTATTTTATTGATTATTTTTGAAAATAGTCAATAAAAAGCAGACCCACTAGTGACCTAGATGTTGGAATTGGCAGACAAATTCTTCAAAATAAGTATCAGTGTTTTAAAAATGTATACAGAGAAATGTGGATATAATAAGTATAATAATGGGAAGTTTCAGAAGAGGTCTGAAAA…		1.0				-1.68419	-4.52356					0.36257	-2.39232	-2.32193
543	ENST00000668534.1	ENSG00000237863	lncRNA	1608	AGGTAGCCGCGTTTGCAGACTTCCTCCCCGACGGGCAGGTCCTCCTCTTCGGACTCGGAGTCTGACCGGGAGCCAGTGGCCGTGGAGAGCCACATGGCTCCCGGACAAGACGACCCGGTCCCAATGAGTGCGGTCGGGGTTCCCGAGGAAAGAAGCGGGGTGGTCACCACTGCTGCTAGAGCTGCCGCTGCCGCCGCTGCTGCACCTCTTAGTCTTCTTGTCGCTTGGTCGCGAGTGAAGGAGCAACTCGCCATGGTGATGCACGATGGTTTTAAGGCACTCCCGAGCCCGCTGCACCCCTGACAGAAGCCCGCGACTCTGAGGCACACGAATAACAGCGATGCATTCAAAATGAACATGATCTTTATTAATCAGAATGCACTTCTAGCCCACGAAACA…		-0.627273					-2.52356
544	ENST00000565581.1	ENSG00000261529	lncRNA	1603	TTTTTGTATCAGTTATCCAATATGACTTATAGAACTTATCAAGGGAGTGATGCTCTGTTGTATGTACCCATGTTTCTGCTATTTCCATTATTTTTTCCAAGATTCCATCTTTTATTACTTCCATTAGCCAGTCTTCAAAGGCAGTTCTGCTAGTGAGAAATTCTTTTTGTTTTTCTCTTTCTGAAGATGACTTTATTTTCCCTTTATTCCCAAAGAATAGTTTTATTTGTGCTATTTGGGGTTCGCTCAGCTTCTTGAAGCTGTAAGTTTGTGTCTTTTGCCAAACATGGAAAATTTTCAACCATTATTTCTTCAGGTGTTCTTTCAGCGTCACTCTTTTCTCCATTCTAGGCCTCTAATGATACAAATGTTGAGTCATTTGTTACTGTTCCACATGGA…		-2.54432											-6.04439
545	ENST00000588561.1	ENSG00000266900	lncRNA	1603	CTGCTTTCTAGTAGACAAGCATCTACTAGTAATTGATGATTAGATTATGCCCAAACCCTCTAGTGGAAGGGGGAGGGAGTGAATGTATTCTAGCCAAATCATCTGTTGACTAGAAAACGGCTCTTCTCCTCTGCTCTCCAAGTGCAACAAGTTCCAGATAGGTAGCATAGCAGCAAATTGTACATACCTGGTGACCCCCTCAGGCATTCTAATGTTCTCCAAATAGAAACCTAACTAACCTTCAGTAAGGCAGATTTTTTTAAAAAAGCCCAACTTCATCTGCCTGTATATGTTCTCAGTGATATTTTTTATGAATCCTAAGACCTATAAAAGCTCAAAATGCAGATTTTGCATCAAACCATTTATCGTAAAACATTGAGGTGCAGTTTTTATACACAA…	-1.0	-2.32193											-4.22882
546	ENST00000559946.1	ENSG00000259230	lncRNA	1603	CCGGACGGCCGGGCCGCCGCCTCCTCTGGGCCTCGTCTCCCCTTCAAGCCCCCGGCCTTGTGGGGAAGGGGGAATCCTTGACGCATTTTACAGACGGCACATAGGGTCGGGGCAGTGCTTTAACCGGAGACCAGGAGCCTGACTCTTCCAGGGCTCTGTGAGACAGCCTGGTGCCTGGCGGGGGTGACACAGCCCCACTGTCTGCCCCGCGTTTACAGCCAGGAACCACACCTGAGCCATTTCCAAGGGTGACATGTGTCACAGAACTGTGGGGAAGGGGCTATCCAGAGATTCCCAGTAGGAGACACGGGGAGACCTGCAGGAATGATCTCTCGCAGCACCCAAGTCTGCACCCTGCTTCACTCACTCAGCAATCTGTCCAGGAGCTCCTTCAATGTC…		-1.80735		-0.913288					0.76356
547	ENST00000608537.2	ENSG00000272800	lncRNA	1595	CTCAGCGTTTCAAGCACCTGGGACCACAGGTAGGAGGATCACTTGAGGCCAGGATGAAGAAAGCCTACTTAATATAACAAGACCCTGTCTCTACAAAAAAATAAAATAAAATAAATTAGGCATGGTGGCATGTGCCTGTAGTCACAGCTACTGGGAAGGCTGAGGCAGAGGATGGCTTGAACCCAGGAGTTCAAGGCTGCAGTGAGCCATAGTCACACCACTGCACTCCAGCCTGAGTGACACAGTGAGATCCTGTCAACAACAACAACAATAACAAAACACAAAGAAAAAGACCAGAAACCAGAAATGCAATTTGCCAAGCATATGAAGAATATGTTTTTACTGGTTTTTGATAACTTAAAATACTTCTTCATCTAAAACCAGGCTGATCTTGAGAAA…		0.874469					-2.74487		-3.78136	-3.99331	-1.41824		-2.64689
548	ENST00000605970.5	ENSG00000254929	lncRNA	1594	AACAGGTTTGGTGCCGCGGGCTGGGGTAGGCGGCGGTTGGGTCCGTGGCTCTGGGGCACTGGGAAGATCGCGAGTCGTGCGCATGGGAAGGTCCTCCCCCGGTCCTCCGGGTCATCTTTGCTCCCGAGGAGCGGCATATTTCGCATCTGCCTGAGGTTAGAGTTACTTGTTATTGGTAAATAGCCACTATGGAGACTAAGGACCAGAAGAAACACAGAAAGAAAAACGGTGGACCCAAAGCTGCAAAGAAAAAGAAGTGGCATCTGCAGGATCTCCAGCTAGGAGACTAAGAAAATGCCCAGAAGAGAAATGCCAATGCTTTTGCAGTTCAGTCTGCTGTGTGGATGTCTCGATCCTTTCACAGGACTCTGGATTTGAAGACACAAAAGCATCATATTC…	-0.904422	0.101147	-1.11804	-2.09498	-1.57544	-2.78567	-2.08553	-2.15779	-2.96842		-0.494136	-1.20789	-1.75719	-2.78182
549	ENST00000503052.3	ENSG00000251161	lncRNA	1584	AGGTTGGGAGGGGGCTCGAGGCCATCAGGCTCCAGGCCGCACTTGGCGCTGCCCCCTGGCGCCAGGGAAACAAAGTGACGGGGGTCTTGCTAGGTTGCCAAGGCTGGTCTTGAACTCCTGACTTCAAGCAGTCCTCCCACCTCAGCCTCCTAGGGTGTCCGGATTACAGGCATGAGCCACTGTGCCCGGCCCCCTATCACGATATCCATAAGATGCCAGGATGCCCAGGAACCGAGTTTGAAAGACATTGTGCTGCTGATCCCACCTCCTGACTTTACAGCTGCTGAATTGCAGAAGACAAATTGGTAGCTAACAGGAGGCTCCATCCTGGATCCTGCCCCTGTCCGTGAGATTCAGCCTTGATTAACTGTGTTCCCATGCTGGTCGTGAGCAGGGCAC…	-2.71989	-0.704544			0.152003	-1.51937	-2.07039					-2.80735			-2.14136
550	ENST00000665433.1	ENSG00000204091	lncRNA	1582	AGAGCAGAAGACAGTTGGCAGTTATTTCGCAACCTTCATCTGTTCCTGGAAGATACCCGTAGCCTGCCTTCCTTCTTGACAGGCTGATTTAGGGGTGCTCCCCAAGAAGATCAGGACTGCTGAAAGAATGAAGAAGAACTTACTTGGCCTAGGATGTGGCTAGAGAACGGAGCGCACTTTCACTTACCTGGCAAGGTGGTTTTGGAAGTTTCCACGGAAGCCTTCCCAGGGCCGCTGCTGCCCGTCCTCGCCTAGGTGTGGAGCTTCCCGACCGGCTGGGGAGGGAATGTCCTGCGGGAGCCGCCGAGGACCCTCTTTAGCCTCTTCCCTGGCTTGGCTGCAGCTGCAGTCTGGTACTCGCCCATTCTGCTCTTCTTCACCTCCGTATTTTCTCTCTCA…		-1.02369												1.31171
551	ENST00000602255.1	ENSG00000267892	lncRNA	1580	ATCCTCCTTTTTCACCAGCAGGGCATCGCGGCACTCGGTGGGGAGTGTGTCCCAGCGTGGGCAGCTGGAGAGACTGTGGTGTGAGGGGCGGGCAGGTGGGGTCCAGCCCCACACCCACCCCAGACCCATCCCACCTGTCGCTCCAGGCCCCCGTCCACTCCACGCAGCCCCATGGGTTCCGCAGCCGCAGCAGCCGCACCTTGGTGAAGCCCAGGAACACCTGGGGCAGCATCGTCAGTGGGGGTGATGCCTGGACATGGCCTGCCACCCCACCCATGGGGGACACTTACCTTGTGTGTGCCCGTGATGGAATACGCGTGTCCCTTTACCAGGCCCTCTTCTGTGCGGTACTCACCCCGATCACTCTGGGCAGGGGATGGGATGGTGAGGCCAAGGTAG…		-0.736966			-4.58496		-3.17645					-4.2384		0.12229
552	ENST00000432783.1	ENSG00000237212	lncRNA	1577	CTGCTGGGTGCTCACTGGGACCCTGGAAAGGTCTAGCTGAGCCTTTTAGGGCATGAGGATGTTGGGAGAATAGAGGTGGCTCCTCTGAGAAGCCTGAGAAGTGATCAGGCCAACCTTAGAATCTCTGACTACTAGAGGCTTGACTTGCAGTGAAACCCGTCCTAATTGATGAAGATCCTGTATCGAGTTAGAGAAATGGAAGAAACGACGCGGGGGTCTGGTTTGCCAGCCAACAGCTGTGGCTTAAATCTGAGTCCTTTGGAAAGAAAGGAAGGCATTCCTTTTATTTCTAATATGGCTAAGGTGGAAGTTCTTCATCTCTGTGTGCATGCAGCTTAGTTCCTGCTCCTTCAGCCAAGCTAACGCGGAAGCCCTAGAGCATCTGGACCAAGCAAGGAA…	-1.5025
553	ENST00000397750.7	ENSG00000214188	lncRNA	1576	GCCCCGCGGAGGAAGAGCTGCGCCGCGCACAGCCCGCAAGGCGGGCCGGGCCGGGCCGGCAGCCGCCCTGCTGCGTCGCTGGTGGTCGGGAGACGGAGAAGAACGGGTGTCGCGGGCGAAGGAGTTCCCAGGACACCCCCTCGGGTGTCTGCGCCGGAACTCCGAGGGTTCCCCGGAGTTAGACCGAGTCCTTCCTCACGCCCTCCCGGCTCTACATATGCTCAGCAAGTGCCGCGTGCCTCCCATCCTTGGTCGGTGGTAAATGCAGGAGGTAATTAACAGGATCTTCACAAACTTGGAGCCAGCCCACTGAGTCGTTAAAAAAACACCCGCAAAGAAAACACACGAGCCTTAACACTCCAGAGAGTTCCGAAACACAAAGTAAATTTCGAGCTAAGG…		-0.719892		-3.12501		-4.86419		0.574694	-3.60204			-2.54475	-2.64197	-2.1752
554	ENST00000564394.2	ENSG00000260279	lncRNA	1575	ACAGGTGGGTGTGCCTCTGGCTGCTTTTAACATCCTCCCTTTGCTGTTCTGAAAACTTCACGTCAGAGTCATATTTAAATGTGTAATTACTGCTCTTTCTCCTGCTTATAATTCATTATACTTTTTGAATTTGAGGCTTGTGTTTTTATGAACCTTGAAAAGCCCTCTGCTGCCGGCCTCTGGAGCCACCGTCTCCCTGCCCTGCTCTCTCCTCTGCCGAGGTGCCTGTTAAGCTGCATTCTCTCCTCCACAGCTCCCCGCTTCCTGCAGGCTTCCTGTCTCACTTTCTTTCTGTGCTCCAGAGTCTAGGCAATCTCTTTTGTTAGAACTTCCAATTCACCAATACTTTCTTATGTTGTGTCTAATAAGCTACATCATCTGCTCACTGGGTTTTTTATT…							-2.69153
555	ENST00000656289.1	ENSG00000225792	lncRNA	1574	GGGACGCGGCGGGAGCGCGCGTGTGCGGGACGCAGCGCGGGGGATGCGCGCGGGCCGCGGAGGCGCCGCAACCAACAGGCGGCCGAGGGTGCAGCCGCGGGAGCGCCACCGCCAGTGGGGTGGGGGGCAAAGCTATAAAGAAGGCCCAGAGGATTCCTGCGGAGCTGTATTTACTTTACATCCATGTGAACTGCTGTCATCACTACTGTGTCCAAGCCCAGAGGATGAACTGGAAAAGAAGAGAGGGGGAAAATAATAAAAAGAGGAAATTGGTTTTCACAACACACTCAAAGCCTGAGTAACAGAGGAGAACTTTAATTATCTCCAGTCACAAAGAGAGACAGGAAATTTGGACTTTTAATTAGCCATTTGGAGTGCAGTTGGGTATTTTTTTAGCTA…		0.881356				1.44264	0.538096
556	ENST00000547717.1	ENSG00000257379	lncRNA	1571	AAGAGCCGAGACTGCGAAGGAGAACGCAGCAAGCCCAGGCGGCGGTGGAAAGGCTGGAGGACACACCTAAACATGTGGAATCCCAATGCCGGGCAGCCAGGGCCAAATCCATATCCCCCCAATATTGGGTGCCCTGGAGGTTCCAATCCTGCCCACCCACCACCTATTAATCCACCCTTTCCCCCAGGCCCCTGTCCTCCTCCCCCAGGAGCTCCCCATGGCAATCCAGCTTTCCCCCCAGGTGGGCCCCCTCATCCTGTGCCACAGCCAGGGTATCCAGGATGCCAACCGTTGGGTCCCTACCCTCCTCCATACCCACCGCCTGCCCCTGGAATCCCTCCTGTGAATCCCTTGGCTCCTGGCATGGTTGGACCAGCAGTGATAGTAGACAAGAAGATG…		-2.36779	-4.85675				-3.45916	-0.375509	-3.13477					-2.79114	-3.68736
557	ENST00000569932.1	ENSG00000260743	lncRNA	1566	GCTGGAATTTGCTTTGTACTAGTGATTTGAAAAATAATTTTCTGGATAACGAATTTCCATACTAAAGCATCAGTCACCACCAATTCCTTATTAAGTTAATTCTCCTTAGTAACTTTGGTGTTAAAGTGGTAACTATCTGAACCCAAAATAAATTTGTGAAGAGTAATTTATTCATTCTAAAAAGAAATTTTCTTACATTGCTAGAAAAGAATAGTATCTACTAATCTTATTCCCATACTTTATGAAGGGTGATTATTTAGAGAGTTTTAAAAGAAATTAACAGAACATTTAAAAGTGTGTTCTTTGTTGTTTGTTTTTAAATAGGCAAATGAATCTAACCTGACATCTTTTTTCCCCTTGCTAGAAATATTGAGCTGAATGAATTACATTCCAAAAATG…		0.917538		-2.62449		-1.0	-2.16992		-1.04731	-2.80735		1.0
558	ENST00000571724.3	ENSG00000262877	lncRNA	1565	GGCAGGCCACAGAGGAGCAAGACTTGTCAGGGGCCAGACCTGGGTAGGAGGATTGTCCTCCAGGCACACACGGCCCCCAGCCCCCCAGCCTGTCGAACTGGGCTCTCCCAGAAGGTCCCCGGCTCCAGCCCAAGCAGGGAGCCAGGTTGGGGGTGTGGGAAGGCAGAAGTCCCAGGGATCCTGGGGGAGGCTCAGGTTGTACCTGAAGGCCACAGTCTCCTCGACAGACCTCGGACGAGGTTGTAAGTGTTTTAAAGAAACTAGAGCAGCAGAGAAGAGAGACTCAGAAGCCCGTGGCACGGCTTTCTCGGCGTCCCCTCCAGCGAGGGGGTCTCCATTGCTGCAGTTGCCGGTTTTGTCCAACCAGGAGGTTGACCCGAAACAGCCCTCCGTCTTCCT…	-3.55421	-3.548	-7.5727		-4.40312	-5.56595	-6.55665	-4.59925		-7.34267		-9.53877		-5.14586
559	ENST00000606401.1	ENSG00000272323	lncRNA	1565	CCTCCTGACCCTGGCGCACCTCGGTCCGGGCGCCAAAGCGGTGCCTCGCGAAAGCTGCACAGCCTGCGACGTCCCCAGTTACCTTCCGCAGCCCAGGTTAGACGCGCCCGGCCTCCGGCTCGCCCCAAAACTGGCCTCTGCATATTGTATCTCACGAGACCTTACCCCTCGGAGGTGAAGGCGTAGGAAGAGAAGATACATTCCGTCCAAGGATGGAAGGGAGCGCCGGGCCCCACGGCCCTACTTATTTAAAGCTGCGACGTGTGCGGGCTGTATTCGGCGACGATCCTGGCCACGGTGCACCCCCACAGCTCCTCGGGAGTTTTGTTTTTATGGACCCCAGAGGAAAGGCTTAGATATGGCTGTTGACTGTGCTGGCACCGTCTGTGTTACCCAGTA…	1.58496	4.24793		-0.297681			0.661415	1.0	0.31034		-0.179501	1.62882
560	ENST00000602760.2	ENSG00000270019	lncRNA	1565	AGTTCTGCTTCTGAAGCTGGAAGGGGCTTTTCGGTTGTAACCCTTGGGTTAGTTTCAGTTACTTCTTTGCTAGGTTGAGGAAAGGGTGGAAGCGCCTCCTGCAGCCACGAATATCCTCCAGTGCCTGAGAGAAAACGGCCTAATCGAAAACGTCCGCGGCATACATCCATTCTTAAAACTTGAGTGGCTGCTTTTCTGGGTGGAAAAGAGCGGTATCAGACAGGGTGAGCAGTCGGGGAACGGATGAACAAAGACTTGCACCGTGGCCCTGATGCCTTTGTTCCGAGTTCTATTCAGTTGTACTTGTGCGTTGTTACAGGACTTTAGAATGCAGCCCTGCCCCCCAACCCCCACCTCCCAGGGCCGACCTGTGCTCCTAGGAAGGCAAACCTCCCAGGA…		0.321928	-4.70044		-2.7866	-3.152	-4.15843					-4.56478	-2.22817
561	ENST00000486726.2	ENSG00000243081	lncRNA	1563	GTTTGGAAACTATCTCCCCTGTCTGGTGTCCTTGCAGCTGTGCATCTGTCAGTCTGTGCTGTCATCTTCTTCAGGGTAACCTCAAATGTTCCAAGGTCTTACACCTACTCATCATATTCAGGGAACTGAGACTCCACACACCTCACTTTGAGGCTGGAATATGCTGAAACTGCCTCCACAAACTCATTATTCTGGACCAAGACTTACAGCCTAAAGTGAAGGACATTTCCAAAGAAATTTTCTCCTCACTGATGCCTCTCCTGCTGCAATGCAATGACCCTGGCTATGTACAAGACATACTTTGGCTTGCTCCTGGGAAACCTTTGCTCTGTAAAGAGCACTGAGCTGTTGCTACCATTGCTGGCTTCAAGCACTTTGTCCCCATTCATTTCCAAGGTC…		0.0
562	ENST00000657570.1	ENSG00000231971	lncRNA	1559	GACTCATTGGTCATTCCAGATGCTCTGATCCTAATAATCCTTTTGATACTCTGTTCTAATTTACTAAGAAGAGTCACCAATTTTGTTTCTGTGGTTTGGTATGAAATAAGGTGGCAGAAACAGCACTCTCCAAATATCCATGCACTCCTGACATTTTTCAGCAGCCCACATTACTAATTCTGGCTGAGGGATTGGGAGCAGAAGAGACACGTGTCATCTCTGAGTTGAGGCTGTTAAGAGCTGGTGCAACTTTCCATTCTTCTCTTCCCCTCTAGCAGTGACCTGAGAAGCTACGTATTGACACGGCGCTACCACGGGTGGAGGAGCCTGCATTGCTGAATCACAGGATGAAGGCGAATCCCTGCCAGCCTCCATCCATCTCTGGGGTGCTTAGCAGAA…									-0.584962
563	ENST00000668304.1	ENSG00000260123	lncRNA	1558	GCCCACGTTGCAGAATCATGAGCAAATATGTTGTGGATTGGCTGTAACTCTGCTCTGGGATCCAGGCTGAAGGAGCAGGCTCTATCTGGAACATTACTAGTCTCCAGGCAGAAGAAAAAGAGACAATGGAATGGATGATTGAATGGATGAATGAACTCCACAGGAAGATGAGGAAAGCCTTTATGGATGGAGTGAGCTTGCAGCAGAGTCTCAAAGGGGGGCCTGGCCACCAGAGTCCCAAGCTACCAAGATGTCAAGTAAAGAAGAACTGAAAGCCAACTGCTGGATGCAGCAGTGAGTGGGGGTCACAGTGGCCTTTGCCAGAACTGTTCCAGTGGAGGAGTAGAGGAAGAGAGAAAACCACAGGAGCAGGCATCGCAAGCTCATGCTCCACCCACA…		2.1375
564	ENST00000579045.1	ENSG00000266830	lncRNA	1553	CCATCCCCATTTCACCCCCAGGGAGCTGGACAGACAGGGTAGGGAGTCGAACTCACCTGGGGGCAGCAGCATGGGAAGACCCCACTCTGAGAAGGCCAGCGTGTCCTCTTTGTCTCTTTCTCCATACCTGGAAGCACTGTGCCCAGGTGCCAGCCCACCGGTTTCATATCCGCCTGTAGGCACCCTCTTGCCCAGGGCACATGGGCCCAGGCCTGGTCAGCACAGATGCTCTGTTTCCCCAAGAGTGGCCTGGAAGGGGCTGGGACTGGGGCTGGAGATGGGGCTTGGGCTGGGGATAGGGTGTGGCCAGGAATGTGGAGTGGGCCCAGGGTCCCAGGGGCTGGGATCTCTCTCCTTGTCCATGGCACATGCCTAGGCTTGGTCAGCATGTTGATGTAT…		-0.115477
565	ENST00000313031.2	ENSG00000235072	lncRNA	1552	GATCTTAGTTCATCTCTTTAGGATTGGGAGGGTCAGGAAGAAAAAGATCTAGCTACGATAATAGACATTCTTTACAGATGCAAATTTTCCCCCCACAAAAAACAGCTTTGTGCAGGGCCTTTTCAAAATATGGCAAAGAAACATGTTTTGGGGTAAAATATTTTTATTTTCTTCCTTGTCTCATAACGTTATGCCAGCCAGAGTCAGGCTGGAAAGTAAGTCACAATATATAGGGTTAAATGAAACCTATCTGATGAGAATTTATGATTTGTAGGGCATGACTCTCCAGACCCCTTAGATAGGAATTTGGGCAAGATAAAAAAAATCAGAGTTTAGTCCTCACCACAGTGTCAACTTGCTAATGTGATGGAATGGCAGCAAGATTTCAAAGAAGATTTT…		-3.93618							-3.5325
566	ENST00000611703.1	ENSG00000274340	lncRNA	1549	GTACATGTTTATTGATTTCTGTATGAGCCTGGTAATAAGCTCACTAAATTAATGCCACCTAAATTGTTCCTTGGTTTACTAACAAAGAATAACCATATTTTTATGGTCCAAATGCCAGGTTTACATAAGAGGCTCATCAAGAAGGAAAGGAAAAAATGGTTGCAACTTAAGTGATTTTCCCCTTCCACTTAGTCCTCCGTTCATAGGGCCCAATAGCTTCCTATCAAGCATCTCAAAATCTTTCTGACACCTGGATTTCAAGATTTTCCATTACTTAATGCATCCTCTTGAAAGTATCCCCACACTTTTCCACTACCCATCAGCGGGATGCCATTCAGTAATGGAAGCTACATTCCATGAGAGCAAGAACCTCATCTGTATCTCTGTGCCTGAAGGAGC…		3.0					-1.11548						-0.247928
567	ENST00000415386.2	ENSG00000233421	lncRNA	1548	GACGCACGACCGACTGGTCACTTGCTGCCACCTCGCAAAGGCGCATCTCTAGTCCAGTGGTGAGCTGCGGCCGGGTCGCTGCAACTCGCTCCAGGCCTTCGGACTCGTGGCCTCGGTGTCCCTCGCGGAGCCCTCGGTGTGTCGCTTGCAGGCTCTTTTTTTGAAGAAAGCAGGGAGGGAATGGCCTTGTGAGAGACTCCAGGAGCAAAGAGCGACCCTCACAAGGCCCAAGTCCTCCCAGAGCTCAGGGAAGCTGTCGCTTCTGACAGAAGAAGGGAGAGAAAGCTCCCTCCTGTGTGTCCCTGGTGGTCTAGTGGCTAGGATTCGGCGCTTTCACCGCCGCGGCCCGGGTTCGATTCCCGGTCAGGGAATTGTTTTACACTGGCCGCCCTCCCGCAG…		-2.24793				1.0
568	ENST00000654656.2	ENSG00000235478	lncRNA	1545	GCAGTGCGTCACAGTCGGGTCGGGAGCCCTGTGGCCTGGAGGAAGCGGGAGGAGGCGCGGGCAGCCGCCAGGGCGAGGCGACCCGGTGCGGGGGGACTCCCATGGAGCGCGGACTCCTAAGGAAGTCGCTGGGAATCCCACCGGCTGTACCGCAGGGCGTTAGTACCTAGATGGCTTCGGTGCCCCCAAGCGATGGGCTCAAGCTACAGGGCGGGCTTTGCACCTGGCCTTCTCAGCTCTGAGGCAGGCAGTGGGCAGCTTCGCCTCCACCCTCCGTCCAGCGCCCTTCCCATGGGGCCATCCGCCTCTCCCTAAGGCACTAAAAACCAGTGGAGGAGTCAGGCCATGTTGGCAAAAAGGGCTCGGGCAGCAGCCCCAGACCTATAGTCCTAAATATCC…		-1.19794
569	ENST00000502049.3	ENSG00000247675	lncRNA	1540	GGACCAGACGCCGCCTGCACGGGTGGGGACGCTGGTCGCTGCCGGGGGCAAGTCTGCCGACTCCAGAAAGAAAGGCGAAAGAATAGATTGTGAAGCTAAGTGCTGTGAGGGAAACCAGAGGCAGCTGAGATGTCGTGGAAGTAACAGCGAATGAAGCCAGGATGCTGGATTCTGACCTTGGAACTGTTCTGAGAGGCTGTTTGATGCAAGACTCCCACCTGCGGGTATCATAGTCCAGGGTAAGGCCATTGGGCCAACCCAGGTCTGTGTTGATGAGGACCTTCCGCTCAGAACCATCCAAGTTTGCCCGTTCGATCTTGGCAATGTGGCCCCAGTCTGTCCAGAAGAGGTACCTGAGACACAACAGTGCCATCATCATCAAGGCATGGGAAGACAGCA…		0.383329
570	ENST00000563624.1	ENSG00000261168	lncRNA	1536	TCGTCCCTGTTGGAGGCAAGGGTCTGCCCCCGGCTCTTACTTAAGGAGCGGGACGGGGGACGAGAGCGTGCGCGGCGTCACACGCACGCTTAGCCACCCCCCAAGAAGCCGCCGCCGCGCTCAAGCTCCGCGCGCTCAGGACCAGGTAGCGTGTAGCTGTCGTGAAGCTCCCTTTGCTCCGGTTGGGACTGGCTGCGGATACCTGTCCGTTATCCCCGGCACCAATGAGAGGGACGAACAGGACCACCTGCACCGCCCACCACCCTCGCTAACAACGCTTTAAGGCCTAACGCAGGAGGCAGCTGGTGCGAATTTACAAATCGGGTTTTTCACCCCCGCGTGGCTGCAATGTCCGCCCAGTTCGAGCCCCACATTCTCCCGCTGGCTCCGCCTGGGGGT…	-2.42884	-2.85798	-3.66588		-1.0	-1.58496	-2.07973				-1.56841	-1.74193
571	ENST00000662585.1	ENSG00000266903	lncRNA	1522	GGCAGGGGCAGAGGAGCGGGCGGAGGGGGAGGTGGAGGCATCTGCAGCTGGACAGAGAAGTGGTGCTTTGTTTCTCTGTGCCTCAGTTTCCCTCTTGGTAAAATAGGCATGGTTCCTCCTATGGATGTAAGAAGGACCTAGGAACCTTTGCAAGGGCAGAGGAGTCCGCCCCTCTGGTCTGACTGGGAGACAAGGTGTTCCCCAATCTGATGGTGGGGACAAGGTGGCCCAACACAGTGGGAAAAATAAGGAAACTAAGGAGCTCTCACCAAATCCCATGAGGGAGACAGGACTGTCCAAATCCAATGAAGAAGATAAGAAGCTCCAGTCCTGTGCAGCAAGAACGAGTGTCCAGTCTATATTTCCAGTCTGCCAGGGGAGGTGCTGTTCTAGGCGCTG…		-0.0995357	-1.44695	0.535896		-0.467779	0.357322					-1.21351
572	ENST00000623117.1	ENSG00000277232	lncRNA	1518	GCCGGAACCATGTATAGCAGCTCCTTGTGTGTAGGGAGAAAGTTAAAACTGCCATCTAAGGGTGTCGATGGGAAGACTAAAAGTAGGCTCACCCACCTGCTGTGAAGCAGCGCGCGCGAGCTGTTACTAACAGTAGTGAAAAGCCGGGATCCCTGCCCCCGAGGCACGCACTGGGGCGCCGGCTGACCCAGAGACCTGAGGGAGACTCATTGCCGGAGCTGCACAGCCTGTGGGGCTGGAGGGGAACCGTCGCCCTTGGCGGGCTTCCCCAACCGCCAAGGCCTGAGGACCGCCGAGGGCGTGGCGGGAGCCTGTCCTCGGTTTTACAGGCCGGCTGGGGAGCTGCGTTGGAGGAGAGAGCCAGGGGCTGGGGCCCGGTGATGGAGCCTGCCTTGGGGA…		-1.36995		0.247928		0.691878					0.816288		-0.571906	-0.408085
573	ENST00000538731.3	ENSG00000256576	lncRNA	1517	CCCCGGAAAGACGGGCCCCGCCCCGACTCCCTCGGCGAAGAGGCCCCCGCGGCCGGCCGAGCTCCGTGGACTCCGCAGGAGCGGCCCCGCCCCTCACACTACGCCGGGCGGTTCCCTCCGAGCCCCGCCGGGACAGCGTCGACGCTGCACACACCCCAGAGAAGCCAGAGGACGGCGCCTGCACCGGACACAGCGCAACACCGGCACAGCACAGCGTCCACACCACAAGTGAGCCTAGGCAGCTGTGTCTACACTGCAGACGCCGGCCTGAGCGCACGCGTCTTCATGCAGGCTCAGCAGAGGGGGAAGAACACCTCCCCGAGGGTGGAAGAGCTGTGGCCAGCAGACAGATGGACGGACAGACGGACACAGGCGAACAGGCAGCGCAGGGGTGAGCCG…	-0.0272215	0.466318				0.459432	-0.686339	-1.84062		-1.48727		-1.32193
574	ENST00000609936.1	ENSG00000272682	lncRNA	1514	CGAACTCCTGGCCTCAAGTGATCTGCCTGCTTCGGCCTCCCAAAGTGCTGGGATTACAGGCATGAGCCACCGTGCCCTGGCTGCATATCTGCCTTCTTCCCAGACTCTACCAATGCCTTCTCCCTCTTTTTGTGCATTCTACTTCTTCACCTCCTGAGGGTCTCTCTGGTTCTTGGGGGACATGCCAGAAGAGGCAGGTGTCAACATTGCAGAGGCAGAACTGCCCGGGCATGGAGCGGGCCGCTTCATCCAGGATGCACACACAGGGCCGGCACTCCTGGTATGTTTGACAGAGAGCTTTGGATTCGACTTGGAGACCTCCAGCGTTGCTCCTAGGGTTGCAGTCCTGTGAGCAAGCAATGTCGGTTATGAAGTTCAAGGGGAGAGAGAAGAAATTGA…	-1.85798	0.459432												-1.41504
575	ENST00000610145.2	ENSG00000273175	lncRNA	1514	GCTGTTGGGGCTGTTGCTGCTGCGTCGCCGGCGGTTGAGGCTGCTGCTCCCCGTGCCCGTTCTCGTCGCCCGCGCCTTCCTCTTCGTCCCCGAGCTCATCTTCCCCTTCCTGGAAACCCTGATCGTCGCCGTTCTCGTCTTCCGAGGCGGCCTCCTCCTCCTCCATCGGGCCCGAGTCGGCCGCCCCCGCGGCCCCGTTCTCCTCTCCTAGCTCCATCTGGTCGCCGTCCAGAGCGGAGATTCCTTCCTCCTCCTCTTCCTCTTCCTCCTCCTCTTCATCGCCGCCGGCCGCGGCCTCCTGCTCGAGGCCTGCTCCCGAGCGCCCAGCGGAATCCCCGCCCAGGTCTAGGCTGCCGTTCCCGGGCTCCATGGCGGGGCGGCCCCCGGCCTCCTCGTCGT…		0.584962
576	ENST00000663385.2	ENSG00000240687	lncRNA	1506	GAAGATCCAGGCAGCCCCTGACCGCCCTCCTTCCCCTTAGTCATGTCCAGTTCTGTAAACAAATTCTCAACTGCACCAGAAGGCCTGACAGTTAAGAGAACCCAGTGAAGAAACCTTTTGCAGAGAGAGAAAAGAACCCTTTTGAATGTGATCAATCACGCTGATTTATTTGGATGATTTCTCTTCTGGATTTCCTTAAACCAGGGAAAACCCAGGGACAGCAATTGCTATAATTGATGCAAACGATCCCAGCCACACTCCCTGATCCTGGTTCTGAAACTCAGAGATGCAGCTGACCAGACTGATGTGGCCAGCCTCACTCTGAAGGATCCTGCAGCAGACAAATTGCTGGAATGTGTTCAGACGGAATCCAGCTGCTACAACCGTCACACAAACTTC…	0.556393
577	ENST00000653430.1	ENSG00000263862	lncRNA	1506	TTCATTTTCAAATTCCTTAGTGAGCAGTTGGTTTCGTTGTCTTAATTTGGGGCAGTAATGATTTCTGAGAAGCAGGTGATTGATAACGCGCAAATTCAAAGCCCCTTGGGGGCTGCATTGTAGCATGGTGTGGGGATGGGGAGACAGAGGGCTGGTAGGATCCCGAATTCCTAGTTTTTCTCTCCCTCTCCCTTGCTTCTTCATTTTCTTCCTTCAGGCTTTCTTCCATTTCTTTCTTCCATCAAATATTTGTGGAGCTGGAACTGGGCTTCACTATCATATTCCAAGGCCCTGTACTGGGAACAGACAAAGAAGCTCCTCCCAGAGACTGGAAGAATGGTACAAGGTGTGAAAACCAAGGCTTAAAGCATGCAAGTTATTTGCCCGAGGTTTTTCAGC…		0.485427											-1.68806
578	ENST00000518035.5	ENSG00000253138	lncRNA	1502	GGAGGCAGCTCCTGATCAAAGAGCATTGTACTGGTGAGGCACTCATTCTCCCACATATGGGCTGACCCCCTGGTGCTGAGTGAGTGAGGTGAGCCTGGTCAGAATGGGGTTGGGGGCACCAAGAAAGAGATAGCTCAATGTAGGGCCCTTGTGTCCATGCAAGTTTCATTCACATCCCCAAAGCAGTGTCAAGCCCCTGAAGCCACATCAACTCTCCAATACTAAGCCCCTAGGTTCTTTGAGCAAAGTAGTTGACTAAGAACCAAGAAGAAGATGAAGAATAAACATTAACAATGGCTGAAAATTGAGGTTTTAGGTTTTTTACGAAATACAAAAATGCCAATCACATTTGTATCTGCTGGGGTTTTATCAGAAATCTTCCAGGGGAACTGTGATGGT…							-2.58496
579	ENST00000542466.2	ENSG00000255737	lncRNA	1500	CCCCTTCCGCGAACCCCGAGCGGGTAGACCCAGAGCAATCCGAGTGTGGAAACAATGGAGAGGGGGCGTGTTGAGCTGGGGTCTCCATGCCTCGTTGGGGAGAGGGAGCTCACGTACCCACAGCAGCAGTTGCGTGATGACGACGTGGGCGAGCTCGGCCGCCAGGTGGAGTGGGGAGCGCAGCTGTGGGTCCTCTACGCTGGTGTCGAGCGGCCCGTGTCGCGCATGGGCCAAAAGCAGGAGAACGGTAGCCACGTCCTGGGCCTGCACGGCGGCCCACAGCTGGCGGCCCAGCGGCTCCTCCGAGGTGCTCAGCGGCGCCAGGAACAGTAGCTGCTCGTACTTGGCGCGAATCCACGACTCGCGCTCCTCCCTGCAAGACCAGGGATCAACGGAAAA…	0.712216	1.0583			2.08852	2.06312	2.88928	-0.243199				0.642231	-2.90689
580	ENST00000594230.1	ENSG00000269397	lncRNA	1500	CTTAAATTTGATAAAACTTAGTATGTGTCCTAACAGAATACACCAGCTGCAAATAAGAATATTGTGTATTTTCTTGCTTTTGACTGGAAAGTTCTGTACTCATCTGTTAAACCTAGTTGGTCTATAATATGGTTTTGATGTTCATGTCCTCCAAACCTTATGATTAAATGCAATTTTTAATGTTGGATGTGAGACCTGGTGGGAGGTGTTTGGGTCATGGGGGCAAAGTCCTCATAGATAGCTTGGCACCATCCTCTCAGTAATGAAAATGTTTATACTCCATTAATTCAAATGAAAGCAGGTTTATTAGAAGAACCTGGCTCCTTCGCCTCATACTTGCTCTGTCTCTCATCATGTAATATGTGCAGTTACTCTTCGCCTTCAATCATGACTGTAAGC…						-0.956057	-2.16398		-0.231326
581	ENST00000605595.1	ENSG00000271327	lncRNA	1495	GCCCATTAAATAAAAAAGCGTAAAAGTCCCTTGCTTCTTTCTTTTTCAGAATGGGGATAGTTTAAAAGTGTCTGTTTGCAATCCCCAAATATCATATTGCTTTTGGCAGCTGATATTCTTTAGCAGCTGATTAAGTGATACATATTTTACACAAAACAGAATATCCTGAATCAAAGGGATTTTGAATATTTATTTGAACTGGCTTTATCTCAGGTATATATCTGGAATTCACTGAAAATAAAATGGGTGGTAAGGACTCAAAGATGACAGAGGATAGCAACAACAATAACAAGATGGAGATCAGGAAGTAGGTATGCAAATACCTGTAGGTTGGATGTATATAGGAAAAGCTACCATATCAAACTGGGCAGAAGCAACCAATCCAGAAAAATAACTTCT…		0.321928		-4.41665		-4.10852		-7.41785				-4.98299
582	ENST00000653079.1	ENSG00000185433	lncRNA	1490	AGGCACTGCTATCATGGGGCACTGGTAACAAATAAATATCACTTTGGAGGCCATGTGCAGATCAGATTTGGAAGTGACCAAGACTGGAGGCAGGGACACCAGAGTTTTCTGTTAAAAACTGGTCCATGCAAGAAAAGATGACTCCTGAAATAAGACAGTGATCATTAGGATGAAGAGGAAGAGAAGATTTGAGGAATACTTAGAACAGAATTTACTGAATTTACTGGTTGAATTGAATGTGAAGAGGAGATGAATAAAGAAGAAAACACCCTCAAAGGGAACCCTGAGCAGAACACATGCACAAACTCATGCCATACCCTAAGGGACAAGGTTCCCCACATCTACTTGGAAATCTTTGGGATGCTCAATGGACAGTTGCTCTGATTCATTTCTGGACTT…		1.0							-2.39232				-0.656188
583	ENST00000570282.2	ENSG00000260329	lncRNA	1476	AGGCCCGGTGTTTTGACGTCGGCGGTGCCCGCGTTCCGCGCCGAGTAACGGTCTTCGGAATTCAGAGCCTTCGCCTTAGGGAAGGTGGGACGGTCGCCAGTTTCTCCAGCACTTTCTTCGTCCAGGGACGTCAACCTCCCTTGCATGCTGTCCTCAGGGACTGACAGCGGGGCCTGCTCAGAAGTTCTCGTCGGGACTCTCTACAGGCCTTTGTGATTAAGTGCTAGGGGTGAGGAGAGACGTGGCTTATTTATGTGTTTTTCAGTTTGTTATGATTTTTTTTTTTTTAATTTTACTTCTCCCTGCCCTAGAATTGAGCTCCTTGAGAGTAAAAACCCGCCTGGGTCGCCATCACCCTAGGCTTGGTGCAGGGCCTGCCAGGCGCTCGAATTTGTTGAA…	0.246438	1.39855		0.559427	0.662965		1.33258	-0.45799			0.200697	0.0606628	-0.797507	-0.23816
584	ENST00000517292.2	ENSG00000253642	lncRNA	1474	CCTCTGGCTGCCCTCTCCAAGGATCCCTGTGGTGCCAGGCAGGAATGGGCTGCTTGGGGACCCAGGGAGCTCCCAAGGTCTTTCCTGCTGCTTCCTCTACCCCTGTATTTCGTTCGGCTGTCTAGACTGACTCAGCTTCAGGCCCTCTGTGCATGCCATGCTTAATAAGGTAATAAAAAGGTAAGATTATAAAGAAGGAAGAGGCCTATCAAGGAAAGAAGGCTCTTTATTTGCTTTGCTGTCATGGTATCCTTCCCATTCCACTGGCTTCCAGCACATATGTGGCAAGAGCTCTTCAGCTTGTGACCATCCTAACTGGCCTCAATCAAATGACACAGGCAGGTGTTTGAGTTTGTGCCCTCTGACCTAAAAGCTTTACTGACTCCTGCATGCTGGGAG…					2.23594
585	ENST00000655655.1	ENSG00000228397	lncRNA	1470	GGGGTGGGCCGGGTCTCTCTAGCCTCCGCGGTACTACGCAGCTTCATGGTTTTAACTCTTGGTGGTCTTTTGACCGTCCTCAGTCCTTACCGTGCGGAGTTTTGGATACATTCTTAGCAGCTTTTTCGCTCCGGAGAAGTTCTTTATCTTTCTGAGCCGCAGTTTGCCCAACTGCAAAATGGAAAGAGATGAAGCAGGAATTAAGATACTCTAGGAGCTCGCCCACAGCTGATTCAGGGCCCCATTCTGAGGTTACACCCTTAAGCCTTTGCACCACTCAAAGGAAGGAAACCAAGAGAGAGGGGTGGCTGGCTGCTGTTTGGAGACAGTGGTCCTTGTATTGGCGCCCCGCGGAATCACTCCAGATGAGTCAGTGGATACAGTCTATAGGTCCCGCCT…	0.874469	-1.06413		0.530515		1.18763						1.39855	0.38529
586	ENST00000414938.1	ENSG00000235947	lncRNA	1464	CAACTTCTGGGCAAGGCAGAGGTGGGTTTGGCTTTTTAAAAATTTTTTCAGCCTGTCCTCATGGAACTACATATTCTTTTCTAAGAACTTTTCATCCTAACCTCCCTACTCACATCTTCTAAGTGTCTCTGCTCTGGTGGGAATGTGATGGACAACACAGAGCCATCTCAGAAGCCTCTGTGGCCACCACCAGGCCGGCCAGGGTGCAGGGGGCCACTCCCTGGGCAGCCATAGGGTTCTCAGCAAGGTGCATTCGTCGTCCCTGCTGAGAATCTGATGGGGCAGCATTTTTTTTTTTAATTAAATGCAAGCTGAGTCATTTCAACCTGCAACCTTCAGGTAACAGGAGTTACCCAAGCTCCAGGAATTATGATTGTGGGGTAAACCCATTCTCTTGTT…						-2.28011							-2.85148
587	ENST00000564696.1	ENSG00000261251	lncRNA	1463	GGGCTTTAGCGCGAGCTGGGCGGTCGGCCCGGTCCCACCGAACTGCATAGGGCCGTGTAGCCGGGGGAAGTCAGCCCCCTGCTCTGAGAAGCAGACTCTGCATCTGTAAAAGGCTAAGCGTGCCCACTGGGGCCTGTGGTCAGGATTGGCTGCAGTGAGGTCCGCAAAGCCCCTACCGCATCCTGCGCCTTCGTTAGGGTGAGCAGTCATGGGGACTCGCATTGTGCCACCACGTAGCGGGTCTCACTGGGTCCGCTTGTCTGCTCGAGGAGACAGCCGGTGAGGACGGGAGCTGGCCTGCTTTGCCCAGGCTGTAACCTCAGCCTCCGCCCATACCCACAGTAAGCATCCATTCCATTGATATTCGCTAAATGAGTGAATTATTACTAAGACAGAGGG…	0.710493	-0.184918	-2.40148			-1.89812	-2.82782					-2.82543	-0.220599
588	ENST00000378432.1	ENSG00000205041	lncRNA	1462	AACACAGGCTGGCTGTGAAGATGAACATTAATCCATGCCTGGTGCTTTGTGAGTGCTCACTGAGTATTAGCCTTGATGCAGACCCACTGGTTTCTCCTTTTGCCACTGGGCCCTGCCCTGGAGCTCCCAGGGAGGTGGTGGCGATGCAGAGCGACGTGGGTCAGGGATTCCCCATGCAGTCCAACTGGAGGGCTCCCGTGCATGCGTGCACATCAGGGGCGGTAAGGAAGGGCTGGCCGGGGTGTGGGAGGAGGCGACACAAGATGGGAGGTGGCCCTGTCTCTTGGGAGCAAAGGCAGAAGGAGGTGGAGGCAGCTCAGGGCTCGGAGGAGAGGGGTCCGGGCTCCTTGGCTGTGTCCCTGCTGTCTCTCGCTGTGGGTATTCACCGAATCTCTCCCA…	-2.89787	-1.80659		-5.24978		-4.9413	-3.61626		-5.88264			-4.41203	-3.30693	-2.25819
589	ENST00000487567.2	ENSG00000223776	lncRNA	1457	AGGGAACGCAATGGAGGTCACTCCACTGTCACTACAAATTCCGGGAAGGAAACTTCCCCAGATTCCTCCACTTGGAGGTGGCGCTCGGCCTCAGGCTAGGAGGGAACAGGTGAGAAAGCAGCCCAGGTGGGGTGGGTTTGCAGCGAGGAGACACCCCAGGGCAAACAGCCTGACCCCAGCCAGGGATGTCCAAGAAAGGCCGCGACTCCTGATAATCCCTTATGCCCCGGAGCGCCTCGCCTGCAGAGGCAGCGTCCCCGCCACCCAGCCCCGGCTCTGCCGCGGTGAGGACCGGCGGGTCGGGGTGGACTGGACACTGTCCCACCCATCAAATGGTGATTTAGGAGCCGTGACATCCGAATGCCATCCTCCACTGGCGAGACCCTCAGAGCAGCCACG…		0.137504		0.900189	0.555215	0.415038	1.29483					-0.0824622			1.94342
590	ENST00000567484.1	ENSG00000261478	lncRNA	1456	ATTATATATAATATGATATATAAATGTTATGTTATATATAATATGATATATAAATGTTATGTGTTATATATAATATGATATATAAATGTTATATGTTATATATAATATGATATATAAATGTTATATGTTATATATAATATGATATATAAATGTTATATGTTATATATAATATGATATATAAATGTTATATGTTATATATAATATGATATATAAATGTTATATGTTATATATGATATGATATATAAATGTTATGTTATATATAATATGATATATAAATGTTATATGTTATATATAATATGATATATAAATGTTATATGTTATATATAATATGATATATAAATGTTATATGTTATATATAATATGATATATATAAATGTTATGTTATATATAATATGATAT…												-3.6386
591	ENST00000612995.1	ENSG00000278434	lncRNA	1455	ACGATCCGGTGGTAGATCTGGGATATGGTCCAAGTCCAGACTCTTCCCTGTCACCCTTGACTGTTAGATGAGATAGTGGATCTGAGGGCCTTTGAACCATGGAGTTAGTAGGACTTGCTGACTGGTCATGGTTTAAGGAGACGAGAAAGGTCTGGAGCGCCTCTCAGCCATCCAGTTTGGCAATGGGAGTGAAGTGAACAGAAGGGTCCTCTGGCTGGAGAGCAGAGTTCCTGCCTAGAGCAGCAGCCAAGCTGCAGCCCATCCACCCACTAACCCATGTTTCACAGGCTGCCCGGTGCCCTGGAGAAACTGGCCCCAAGGTCTGACCCTGCCCTGCAGGAGCTATGGGTCTGACTGGGAGATGGCCTTGATCACAACTTTCTAATTCTGCATGTTATG…	-3.24793	-2.63691	-4.78136								-0.824772	-5.33787
592	ENST00000549023.2	ENSG00000258101	lncRNA	1453	ACAGAGGTGTCCACTGGGAGGAGGGAGCAGGCCGGACGTCTGCCCCGTCCCCGGTGGGTGCGGGGGCGTCAGGTGGGCAAAACCCCAGCGAGGGGAAGCTCCAGGATCGTTGCAGTGCCATTTCTAGGTCCCTCCTCCTCTCCCCACTTCCCTTTTCTCTGCACCCATTTGACAGGAGCCTCTGCAATCATCTGCTTATTGCGCGTCACCGTCATCCAGTGGGAGAGCCTTGTGGTACCACCTTTCTCCACCTATGGCTGCGGCCCGCAGGAAGATGACGGGTTGCGCTTCTGCTCTGGAGCCAGCCCTGTTGCCGGGAACTGCAACCCGCAAGATGATGCCAGAGCTCAGCTTCCCTCTTTTTATGTTGCAGAGTTTATGCTGCCCTGCACTGAGCAG…	-0.440573	0.0995357	-0.969194	0.584962		-0.580375	-0.598138		-0.415038				0.736966	-0.691878
593	ENST00000606629.1	ENSG00000272129	lncRNA	1436	AGAAAATACTTTGTGTAAATTTGCCATATTTACACTCCTTCTATTAAAGCATGTTTACTTGCACCGTGATTTTATCTTTTAAGTGAAATATTTCGGAGAACAGTATAGTAAAAGTCTATGTACCCTCCCTCCTAGCATAAAAATTATAAAGTTCAATTCATTTTTTCCTAGTCTTCCCTAACCCAGAGGGCAATTTAGACCCTATGTTAACAGTAACAAATAGTATTTTTTTAAAAAAAATCTGTCCCAAAGGCTAGACAACCCACAAGGGTTTCCCTAATTATTTTGGGGAATTGCGTGAGGGTTGCTTTCAAACACAAGGAATTTGCACAACCACATGGAGTACATGGTTCTCTCTGGCTCTGGCTCTGTCTCCCAGCAGAAATATCTGCTGCCGGT…		-0.388565	-0.624491	-0.736966	0.275634	-0.790904	-0.227952		-0.758992				-0.910733	-0.0524674
594	ENST00000664669.1	ENSG00000265752	lncRNA	1434	GCCCGAAGAGAGAAGCTGTTTTCTCTCAGAGATGGAACATGTTAGCTGGTTGCCATGATGTCTTCATTTGTCCATCGCTGCCCCTCTGTGAGCAGGCAGCCATCAGGACAGAGAGTGGCATGCTGGACAGGCCGACTCTGACAAGGAGCAAGCTTTCTCCCACCTGCACCATGCAATTCCAGCACATGTGGGTAACATGTGCTACGAAGTCAGAGGACCTGCATTGCAACTGTGGCAAATTGCTTAAGCTTTTGGAGCCTGAGCTGCTTGGGCTATAAGACGGGTGAATGGTACCCACAGTCAGATGTGTTTCTGGAAGAAATGACATCAGCATGCCTATCCCTGTCTCTGGCCAAGCCTCCTACTGGCCTATGGAGGCTTCCCTCGGTGAGCACAAAA…												-1.86507
595	ENST00000505793.1	ENSG00000250107	lncRNA	1433	CAAACCCAGCTCGCTAACCGGCGCGGGCAGAGTACAGCTCCCAGGCTCCCGAAGCTTCCCACATCTGGAGGATGACGACCCTCCCCTGACCACATCTGGAGGGCGTCCAGCTGCGAGCCAGCGGGGCACAGCTCTCTTCTCCTGGCCTGGATCCCCACCCCCCCAACCCAGGAAGACTGAGAATCCCATCATCGCGTGCACATCTCATCCCAGGAGGGAGAGAGGAGCTGCCGAGTAGAAAGCAGACTGGCTGCAGGGACAGAAGACACCAAGGGCACCCTCCCCCACAGCTGCGCCTGGACCTCCTGCGAGAAGAGGAAGCCTTAGGGGTCTTTATTGTACCCTCAAGACCCCAGAGAGAAACAGAAGTGCTGAGGGGTCGCAGGCAGGTCTCTTACC…		-0.839535
596	ENST00000609162.1	ENSG00000272720	lncRNA	1433	TTTAGACGGAGTCTGGCTCTGTCGCCCAGGCTGGAGTGCAATGGCGCGATCTCGGCTCACTGCAAGCTCCGCCTCCCGGGTTCATGCCATTCTCCTTCCTCAGCCTCCCGAGTAGCTGGGATTACAGGCGCCTGCCACCATGCCCAGCTAATTTTTGTATTTTTAGTAGAGACGGGGTTTCACCATGTTGGCCAGGCTGGTCTCAAACTCCTGACCTCAGGTGATCTGCCTGCCCTCGGACTCCCAAAGTGCTGGGATTACAGGCGTGAGCCACCGAGCCTGGCCTAAAACTTCTTTCAATGGCACTGACCTTTCTGTGTTGTCACTCAGTCATAATAAAATCCCAGGTACAATCAGAATGCTGCATTCTCCAGCCATAAAGATCGCTCCCTCTTTTCA…	-4.04439	-2.1375				-5.75667	-5.79212					-5.64386	-2.37851
597	ENST00000570025.1	ENSG00000260083	lncRNA	1429	GAGTTTCCCGCCGCAGACCAGGCGAGGCCACGCGACATATCCCCTACCCGCTTACTGCAGGCCGCAGACGGAGACAGTGCAGCCCTGCGCACTGCTGAGGTTGCCCGAGGTCTCAGCCTCGGCGGGTCGGGAACACGCGGCGCGCGCCCGCGCCCCAACCGGAAGTCCGCCACCGGCCGCTCTAGCACGCGCAGGGCTGCGTCTGTGGCCTTAACCCTTCCCAAGGCTGCGCCGCCGGCCTTTGTCTCCGCGGAGCGTCACAAAGGTTGGAAGGGTCGCGGGGCCTCTGGGTGCCGAGCTGCAGATGCCTCCACTGCGAGCACAGCCCTGAGACAAGGGCCCAGGCGCCCAGCGGGGCTGGTTTCACTCAGTCCAGCCGCACCTACCCGTGCCCTCACC…	1.57399	0.647385	0.154612	1.37851	3.06301	1.62015	0.918612	0.521346	0.957654		1.23855	1.80969	0.8003
598	ENST00000648691.1	ENSG00000179066	lncRNA	1429	ATAGCCGCCACGTGTCCTAAGCACAGCAGCTACCAGCAACGCTTGGACCCGCGCCGGGTGCAGCTCTGCGTCCCCGCGGCCGCCCTGCCTGCTCCGAGGGCTGCGCCAACGATAACGCGCACCTGTGGGCAGGGGCCAGGTGCCGGCACCCGAAGGAGTGCGGCTCGGCGCACGGCGGCCCCTCCTACCAGGTGAACGGCTCCCAGGCTGGCCTGCCCCTGACTCTGGCTGGGGGGCACACTCCAGGCCTTCTTCACGCCCTTGGCCATCACAGTCCAGGTGGCACCCGGCCTCTCCATGACCTTTCACGAATCCCATGCCCTCTGAGTGGCAGTGCCTGAGACCTACACCAACACCCTCTGTGGCCTGGGCGGGGACTTCAGCGTGGATACCCAGGAT…		-0.283793
599	ENST00000398957.1	ENSG00000214773	lncRNA	1428	CTATTTTAAAGTTACCAGTTCAGAAAAAGCTGGTTCTAGCACGTAGGTCTGATAGACCATATTCTAAAGGTCAGCTAAAAAGGACTTTCAAACCAGGGCAAGTAAGATTGTCCGTAGCATTTTGGGGCCAGAATGGCTTTAGTCTCTGAGTTGCCACAGGGTAAGGTAAGAACTATGAGCAGGTCCTTCCAACTCATGATTCCTAAGTTCCAGAAAAGTTAACAGGCCACAGCTTACATTGGGAGCTGAAGATTATCTGGGTCAGTTGGCTGTCTTTGGTATTTGGCTCGACTTTATGATATATGATGGGAATAATCAGCTTCTGAATGCCAGTAAGGTTGGGGAAGTGCTGAGAGGAGGGACTAGGCAGATTTATTACCAAGTGGTTAATTTTTCATC…		-0.255257						-3.0	-3.60486
600	ENST00000455981.2	ENSG00000224307	lncRNA	1417	GGAAGCTGTGGGTGGAGACACATCTGACGGGAGGGATTTGGATCCTGCCAGCTCGTCCCTGCAACCCCCTACTCCGGTCCCCTCAAACCTGTCCGTGGCTGGCAGCCCTGTGATACCTCGCCACATTCTGCAACAGAATCCGAGATAGAGGTAGAAGTGGGGGAGTACGTCGTGGCTGTCAGGGCAGCTTTCTGTAAAATGCTGCCTGGAGGAGCATGTGATTCCAGACCCTCCTCTCTGCAACGAAAGTGAGGTTGACACCTGCAGGCCTGGGGCCTCCTGGCCCACTGAGCAGAACACACAGAAGCTGGGCCCACCCCTGCCCTCCCCACAAAGGGTCACGGGAGCCACCGCCTGACTTTGAAGCCCACTGACTTGCGGCTGACAAGAGAAAAGAAT…		-0.686842
601	ENST00000659991.1	ENSG00000248132	lncRNA	1416	TTTCATCTCTAGCATGGTGGTGAGATTTCATATGTGTGTGCCTTAATGCACAGGTCCATAGTCTCTGGCACGGTGTTTTAATTTAGTATCTCTAAATGTGATCATTTTTGAGCTATTAGGGTTATTGCTGAAAAACTATTGTTCCAGAGAAGCCAATTTCATCTTCTCTCTTCATCTTCTACATGTTGCTAGCTTCCATTTTGGGGGATGTGTGCATTAGGGTTTGTATGGATACCTGCATGGGAATAAGTCTGCATAACTCTGTTAGTCACAACTGAATCTTTCAGAGGAGGAAAGAGCAGACACTAGGCACAGAACAAAGAGCAAATGAAACAGGAACTGTGGAATAACACTGTGTTCCCAAAGAAAACATAACTGCCATAGATCACAGAATGAAAG…							-1.29546
602	ENST00000568827.1	ENSG00000260790	lncRNA	1415	AGGGCGTTCTGGGTTTCGGGCTGGGGAGCTGGCAGAGGCGCGTCTTACCCCTGTGGTGGGTGTCCCGAGGCCGGCGCGTCTGTGGACAGGCAACGCAGGCCGGAGGGCCTAGGACTCCGGCCTCTGAGAGGCGGGCGGTTGTCCAGGGGAGTCCTTCGTGCCGGCGGGAAGCGCAAGGGTGCCGGAAGCCTGAGGTCCGCCGCCCGGCCACCCCTTCTCGCATCTTGACTCTGAGATTTGCTCCGGGTCCGGCGGGGAGACTCGAGGTCGATCGGGAGTTTGGGTTGAGAAAACGCCCACTGAGCGGTAGCTCTTGTCTCCTTGACATCTGAGCCCTGGGAATTAAACTCACGCTACATAAAACGGTGGGCACCAGACCCCCTTGAGAATCTGGGGCGG…		-3.90689		-1.0		-1.37851	-0.777608
603	ENST00000609017.1	ENSG00000273387	lncRNA	1410	ACAGCAGTTACTGTTTAAACAGGTGGTGGCTGTGGAGGGTTGGGAGGGACTAGGCTTCAGTACCAGGCATGGACAGGCACATGCCACAAGGGCCTCTGCATCAGCCACATGGAACTGGCCTACCCCTGTTCCCATGTCCCCCTCCTCCTGACCTTTCCCCCATCACTTCTTCCTGTCAGCTGAGAGGTACCCTGGATTGACCCTGCCTCTCTGGCTTGGCTTTCCTGTCCCCACAGTGGGTGATGGGGCCACTTACCAGCTTCCGAAGGGCTCCCTCATCCAGCCCAGCTAAGGCCTCGTCCGCCATCTCGCTGGCCCCTAGCTCCGTCGGTTCCTTTCTGGTGAGATCCCCAGTGCCTGTGGCACCTGTCACCAGCTCAGAGAATTCTGCAGGGGACA…	-0.63743	-1.39961					-1.3953	0.812373		-2.13032		-2.79617		-0.754888	-1.59724
604	ENST00000512916.2	ENSG00000249641	lncRNA	1408	CCTGGGAAGGGAGACTTCCAGAGGTGGGCGGACTGCGACTGCTCCTTGGAGCAGTACACCTGACTGTCCCAGCCATTGGAGAGAGCCCAGTGCTGGTAGCCTTCGACGGGGATGAGGGCGTCGTGACGCGGCTCCGGGTGCCCGCTGATCCCGGGCACCACCGACACGTCCAGGTTTTAAATGCTGAGTGCTCGTGTGCAGCCAGCGCACAGACCATGGCCACAGAGCAGCGCCTCGCTCAGCCAGACCTACTGCACCCCTCAAGTGGAGAGCAAATGGACAGGTCTGCAGAAACCCCTTCGGGCCACCTCCCTCCTCTTTGTGGGGAGAAGGTGGTGTTTGACGGTTGAGAGCACCCGGACATCGGAGCACTATGCGGCCAAAATTTAGTGGCGAGAA…	0.782409						-0.20455		0.382333
605	ENST00000546725.1	ENSG00000196243	lncRNA	1406	ATCTTAAGAGGCGTTCCTTTTTGCATAGTTCCCATGAGCATGAGAGAAGAAGCAATGCACGCTCCGGCAGATTCCTAGGAACCAAATACCTCTGAGGAGCACCAGATTTCAGCTTATGGGATGCTTTGATTGCTCTGTGGCTGCATTTAGGAGAAGGAAGCTGCAGTCATGCGTCATCACTGCCAGCCTCACATCTCTTGACAGTTAAAGCCTTAGGGTGGAGCAAGGGAAAATTTAAAATAACAAATGAAGCAAAAGCAAGAGGTGATGTTCCAAAGCAGAGGAAGGCTAAGTTTATATATACAAATGTCAAGTGTGTATAGTGCAAAACTAGGACCAGTTGGTGGAATCTGTGGTCAAAAACAAAAGCCTTCCTTTTTTTTTTTTCAAGGCCCAGTC…									-2.0
606	ENST00000559756.1	ENSG00000259605	lncRNA	1402	TGGTGGTGTAATCCGATAACTTTATTTTAATTGAAAATGGAGGCATAACATGTCCTAGAAAAATAAAGATTTAGGATACAAAGGAGACACAGCGGCAGGGCTGCCCCCAGGGATGAGGGAATCTTTGGTCTGGGCCGGATAATGAGGACAAGGGCTTGAGTCGAGGGGAGCTGGTGAAGGAAGACCCCCGTCTCCCCACAGCTGCCCCACCCCCCGCCCCTGGCAGGAAATGCCACACTGGGGAGGGTCTCCAGTCTCAGGGGCGCGGGGCTGCCTGTCCTCCACCTTCGGATTCCAGGCAGTTGTGACAACACCAGCTATCGGCAGAGCTATTAATAGTGTTTCAGGGAGTGACAGGGAGAGGGCTCTGGGGGCTGGAAGTCCGGCCCTGGGGCAGGG…	-2.98427	-3.50578			-3.52748		-4.42286					-6.24222		-4.296
607	ENST00000653218.1	ENSG00000224141	lncRNA	1401	GGCATTCAAGCCTGCAACGGCAACCCCCTTTGGGTCTCCTCCCTTTGTATGGGAGCTCTGTTTTCACTCTATTTCACTCTATTAAATCTTGCAACTGCACTCTTCTGGTCCATGTTTGTTACAGCTCGAGCTGAGCTTTCACTCACCGTCCACCACTGCTGTTTGCTGCCGTCGCAGACCTGCCGCTGACTCCCATCCCTCCGGATCCGGCAGGGTGTCCACTGTGCTTCTGATCCAGCGAGGCGCCCATTGCTGCTCCTGATTGGGCTAAAGGCTTGCCGTTGTTCCTGCACGGCTAAGTGCCCGGGTTCGTCCTAATCAAGCTAAACAGTAGTCACTGGGTTCCACGGTTCTCTTCCGTGACCCACGGCTTCTGACAGAGCTATAACACTCACCACA…					0.215065								-2.49088
608	ENST00000450443.1	ENSG00000225205	lncRNA	1397	TCCCGCGGCCCAGCTGGTTTGTTTTCAACAATACGGTCAAAGCCACACGCCCACCGTTATTTACGCCGCCAGCCAGCGCCGGCACTTCGGAGGGAGGAAGGAAGCACCTAAGGCGCTGGGGGCGGAAACGCTGAGGAGGAGGGGTGCGCCTCAGGCGAGAGCTGGCCGGCGCCGACCCGGCCTGGGGCAGCGGCCGCAGCTCCCCGCCCGGGACCGCGCAAAAAGGCCCAAGGTCCCGGGCCGCACTCACCGAAGTCCAGGAACTGCTTCATGGAGAGCGGGGACGGCGAGAAGCGCGCGTAGAAGTCCACCTGGCCCGGAACGCCGCGCTCGGACGCCGGGCTGGAGCCCGAGTCCGAGCTGAAGCTGCGGCTGAAGCCGGCGGCGCGCAGCCCCGGG…		-0.037153		-1.31603	2.44117	0.608809		-1.43942	1.64046				-1.17869	-1.23969	0.0480943
609	ENST00000656039.1	ENSG00000262728	lncRNA	1393	AGTAACCTTAACCCTCGGCCCTTGGTGGGAACTTCGGCTCTGTGGGAATTAGTCTTTGGGGGACTGATGGTCATGCTGAAATCTTATTGCGTAGGAAATTAAGTACAACAAAGAAGACCCGTCGTGAGAGGAGAGTGCGGAAGAAATGCGAAGTCTACGGGAGGTGGCAGCTGCAGAAGCTTGGTGTTGGATTTGGCGTTAGGAGACCGGGAGGAGCCCAGCTTCCGGTCCAGACGGTTATCTTGTTGACTTGCACGACTGCAAACGCCCTGAGCTGCTTTTGCAGTCTGAAACATCAGCGATCCCATCAAAATATTCTGTTTCTTGGGATATAAGAAACATCCCAAGGCGGGCTGTAGAGCGAGAGATTTGGACTCGATTTAAATACAGACAAAATAG…		1.32931	-2.83399				-1.05135					-0.595304	-0.611274
610	ENST00000618311.4	ENSG00000273769	lncRNA	1392	GGCCGTGGCTGGCGGGTTTCTATGGTGATGCAGCCCAAGTCCCAGAGACCAGGGTCTTGGCTGGGATCCCCATCCTGGCAGACCTCCTCACAGGACCCCACCACTACCCCAGGTTCTCCCATGAACGTGCCCTCCTGGAGCCTGGGCCACTCTGCGAGGCCGCATCACCCTCACACCCAGAAAAGCACTCAGTGCAGCCATTTCGAGCTTTGAAAGGGAACTTGGTGATCAAGGTGCATGCCAAGGAAGGCGCCAGCTGTAGTTCCAGTGGTGGAAAGGGCTCGGACCTGGGAGAGGCCGATTGGGGGCACAATCTGGGCACCCTGCTCACTGTAGGAGCCCTCAGGCCAGGCCCTTCCTCACTCTTTGCCTCCCTTTTCCCTTCAGATAATCATCAAG…		-0.874469
611	ENST00000664973.1	ENSG00000263400	lncRNA	1387	AGGCACCTGTGCTCCCTTGACAAAGAGGAATAAAACCTCTTCAGACTACTCTCCTATCGATTCTCTCCTGGAACATATGACCACCATCAATTATAGGCAAGAACATGAACACGGGAGTCCCAAAGACTTGGGTTCAAATGTCAGCCCCTTCACTCGCTGGCTGTAGGTGTGAGGCCCTGGCTCCTGTGGGGCTATTGCAGAGGAGAAACTTCTGGAACAGAGAGCTCCTTGTCCAGGGATGCTGCATCTGGGTGAGCTGCTCCTTGGATATGGTGCAAGTGTGGCCAGGGTGTGGTGTGGAAGGAGCAGAAGTCTTCAGGACTGAATCTGGATGGACCACTGTGACAGCTGTATACCCAGGTGGTACCAGTTTCCCTCTCTGCAGAAGTCCCCCCAACA…		0.586218
612	ENST00000462959.2	ENSG00000274769	lncRNA	1383	CAATTTCAGCTTATGAACCCCTGTAAAGCAATTTCAGCTTTGCTTCATGGTATATTTGCTTTCTATCCAGAGGTTAATTTGTTAGTTTTCTTAAAACAATGTTTTTCTTAATGGTCTTATTGTTTAGAAGTAACAAGTGGACTGGAAAAGTATATGGGGCCTAAGTTTATAACATTGTCTTCTCATTATCAGGGAAAAAGGAGAAGCCAAAGAAGTTCACTAGACAACCAAAAAAGCAGGTATCTTCACCCTGTGCCCAGAGGAAAGAAAAGGCATTGGAGAAGTCAGCTTCTAGAGATGTGTCTCCTTTCGTTATGAGTATGCAGAAGAATAAGTGGGATGCCACAAGATCCTTGAGATTCAACCAGGATGCACAAAGAGAAGACGATCAACGGCGAA…						-4.0199
613	ENST00000654763.1	ENSG00000274605	lncRNA	1380	GGGAGTCGCGCTAGGACCTGGAGGGCTAGTCGGCGGGCTGCGCGTCCGGCCGCTAGCTGAGCTGGAGGCCACCGGCCAGAGCCGACCCCAGGAGTGAGAGAGACAGGGGCGTGCGTGAGTTCCGGCGGCCTGCACCGGGCAAACCCCGTACCTTCCCAGCATCGGCTCAGCAACCCACGTGCATCCAGGCCGGTCAATGTCATTGAGTCACCTCCGCGCCTTGGCCACCCTGGAGTCCCGAGAATCCGAAGTTCCAGACAAATGCCCAAACTACATTCCTGCATGTTCGAAAGCGTAAATTGCAAAGCACAAATCCAGAAATGACAATAAAGGCTTTGGGCCGCGCTTCTGTCCTTTGCTCCTTCTGCCTCCTGACCAATCCTGATACTTCACTCTATG…	3.16599	0.582055	1.70044	1.04975	2.58019	2.38647	3.31529		1.73393			1.23204	1.69226
614	ENST00000501440.1	ENSG00000244998	lncRNA	1380	ACCTGACGCTCTGCTTTCCCCTGACCTCCACTGACATCTACGACCCGCCCTGGAGGCACGGAAGGCTGTGGGGTTCCAGCCCCCCAAACTGTGCAGCTGAGGAAAATGAGCCGTGAATGGGGGCAGAGCCAGATCCTGGGCGGGACCCTGCGCAGGATGAACTCAGGCAGCCAGAGGGACCCCGGGAAGATGGGAGTGAGAGCTGCCTTCGTCTGCAAAAGTCTCCAGACACCACCTCACTGGTGAAGGCCAGAGACCCTAAACTGTCCCAAGACCACCTGACTGGGCTGCCTCCCTGCCACCTGGCTGCCAGCCTCTCTCAGAGCGCCTGCAAGCTATTCCTCCAACCCAGAGTTTCCTTCCCAGCTAAAGGCCTTTGCACCTGCTGTTCCTTCTGCC…		-1.87447					-1.0
615	ENST00000562031.2	ENSG00000260469	lncRNA	1371	AGGTTGGGGGCTGGGGACATGCCAGGCCAGGACCTGCAACAGAAACCGCCGCCCCACCTTTCCTTTCTGTGCCCCACCCCATCCTGCCTAAAAAGTTGCTTTCCATGAGGGCTTGGTGCTGAGTGTGGCCCCCACAGGGATGTCTGTGTGGTCACAGAGTACCTGTGGGAGGGCAATTCTGACCCCAAGGTAGGAAGCAGTGATCCGGTAATTCCAGGCACCAAGGCAGATAAAAAGACCAAGCCACAGCCTCCTCAAGAAGTTTGAAGTCTGCATTGAACTCATTAATTTCCAGCTTTTGGCCGGGCGTGGTGGCTCATGACTATAATTCCAGCACTTTAGGAGGCCAAGATGGGGCCCATGAGTGAGGAGGACAAGAGAGAAAGGAGAAGTTTGGGT…		0.662576					-1.02857
616	ENST00000588040.1	ENSG00000267152	lncRNA	1360	ACAAGATTGACGTGCACTGTGGTGTAGAAAGTTTGTTTGCCTTTCCATAACCCAGTGTATCTAAGAATTACCTCGGAACTTCCATTTCTATTAATATTACCTACTAACACTTAAGTCTGAGTGTGGTGGCTCATGCCTGTAATCCCAGCACTTTGGGTAAGGCTGGTCTCGAACTCTCGACCTCAGGTGATCCACCTGCCTCGGCCTCCCAAAGTGTTGGGATTACAGGTGTGCGCCCCCACGCCTGGCCTAAATGTTTTTAAACTCTCATCCTGATCAGTATTTAGGTTATAGATAATTTTTTAAAACTCTACTTAGAATATTGTTTCAGAGGAGTCTGTAAATAACAAAACTCTATAATTGCAGTCATAGCTGATGTATCTATACTTGGATCTTTTC…		2.72403	0.0919225		-1.08938						-1.20421	-0.029344	-1.17834	-0.0317089
617	ENST00000624614.1	ENSG00000184608	lncRNA	1357	GCAGGCGTGAGGACCACGCATACATAAGTTGCTGTGCTTTCTCTACGGCTTGTGTCAAGTCATCCAGTTTTCGTTCGCAGGGCTTCAGGAATAGAGCAGTTCTCATTTCAGTGATTCCAAACCAGAAGGGTGGGAGAAAAATATTAGTTTGGAGACCTGTAGCCAGACATTTCTGGAAACGAGAAGAATTCAGGATCCAGTCCAGATTGTAGGTTGGGATTTCCAGTTCCTTGATGAAGAGAAGTTACGAGACTGGGCATCCTTGCTTTGTTCCTAAACAGGAGGTGAAAACATTCAGTCTTCTGCCATTAGGCTTTGGTATCAGGATGATGCTGGCCTCATAAAATGAGTTAGGGAGGATTCCCTCTTTTTCTACTGATTGGAATAGTTTCAGAAGGA…		-0.415038
618	ENST00000520576.6	ENSG00000204949	lncRNA	1356	ACATCATCTACTAAATTGATTTCACACCCCGCTAATGGATGGTGAGGCACAGTTTGAAAAACTGCATTCTTTCAGGACACTGAATGGTCAGAACCCAATGTGCTTTTATTCATTCATTCAACAAATATTTGTGGCCATGTATAATGTATCAGGTGCTGTATTTACTGTACTTCATGCCAGGAAAGCAACAGAGAAGAAAACATACCCAGTCCAGTCCCTGACCTCATGTCATTTACAATCTCGGCTAATCAAGTTCACAAATAAATAATTCCAAATCATGATGGGAGTGAAGCCATAGAGGATAAGAGGGCTCGGGGTGGTGATCAGAGGTCTCTGAGGCAATGATCTGGAAGCTGCCACCTACAAGATAAAGAGTAAGCAAGATAGAGACAGCAGGAA…		-1.58496
619	ENST00000688297.2	ENSG00000236924	lncRNA	1350	CCCCCTCTTCCTACCCTCTTCCCAGCCCTTCCGTGGAGTCCCGCTTCCCCTGGACCGGAGGCTGCCATCTCCAGTCCTACCCACTCCGACGCTGGCTGGTGCCGGGGGCCGGGACGCTCCGTACGCCGCCCGCCAGGGTGTGGAGCCGCACTGGGGCAAGATCAGGTGGGACAGCCCAAAGACTCCGGGCCAAGTTCCTGGGGGACTCGGCGGAGATGGAAGATGATTCTCGAAGCTCTCCATTTCCTTAATTTTGAGTTATCTTCAGTCCTTCTTCAATGCTGTGACTGAGTGCTTGCTGATTATTGTGCTTGCTGATCCTGACTAATACTCTCTCTTGATGAGCTTCATATTCATCACGACTTGGATAAATTTTGCTGATGAGTGCATCAAACTTTG…		3.0388		0.955262			2.10215						1.22003
620	ENST00000560740.1	ENSG00000259644	lncRNA	1346	CAGTAACATCTTTAAACTGCATAGTGTTAATTTAAAGAATCAGAACATCATCTTTTTTTTTTAATATATTGCTTTTCATTTCATTGCCAATGAAGTTGAATAAGGATATTTATTTTCTGAACATCAGAAGATTTGCAGACAAATGATTTGAGTAAAATCTGAGCAAGTTAGAAAATGTTTATTTCTTAGTTTTTTCAGAAGAAGTTTTGTTTTGTTTTGTTTTCTTTTGTTTGAGACAAGGTCTTACTGTGTTGCCCAGGTTGGAGTGCACTGACGCAATCTCAGCTCACTGCAACCTCCGCCTCCTGGGTTCAAGCGATTCTCCTGTCTCAGCCTCCCCTAGTGGCTGGGATTACAGGCACCTGCCACCGCACCTGGCTAAGTTATCTGTAGATGACA…	-3.44689	-1.97654		-6.18322			-6.93074
621	ENST00000651216.1	ENSG00000185186	lncRNA	1342	ACTCCCTGCCTGGATCCGGCCAAGTGCGGGGGACCTTGGCCAGCATCCTAGAGAGCTGGCGCACCTCCTGGGCCTGACGCGGGCTTCCTGGATTGCATAAAGGCTCCTTCTCCTTACATAGCCAGGGCAAAGGTGCATGACAACTCTGAGCAAGTCAAAACAACCGTCAGCAGCGGGAAACCTCGATGAACAAACACCGGGAGAGTGTTTCTGCAGATCCTGCTTTGTGACTTCGAGTGAAGTGTGGAAGCGCTGGAAGCACTTAGACCCTGCCTGTGCCGCAGACCCCTGGGAGGCACCAACACCCCGGATCGAGAAGCCCGATGGGAAAGAATGTCTGGGAAGGACGTCATGCCCGAGGCTTGCGTGACAGTTTCCACTCACAGTGCGCTCACTCTG…	-0.442821			-2.69324		-2.60204	-3.94953	-3.32008				-5.80735
622	ENST00000657385.1	ENSG00000179676	lncRNA	1340	ACTTCAGTTCAACAGCCATCTGAAGCCCACCTGTGAGCTGGTCCAGGAAATGATGGACTCTGATTTCCACACCCCTTTCCTGTGAACTTGTCTCCAATTTAGTCTGTCAAGGTCCCTTTCTTGTGAGTTAATTTCTCCCTAGTGCTACTTCTCAGATTGGCCAGTGACTCACAGAGTGGCACAAGTACAAATCCAGCCTGCCTTGCATCCAACACAGATTCCAGGACCACTGAAACCAGCTGAGGCATCCTGAAAGCCTAAGATTGACCACACCAGAGGAACCAGACTGCCCTTCACAAGGAAACCTGGCGTGGAAACACATTGCTTCCCTAACACTTTCCTGAAGGAGCTTGGACGACTTGACTCAGGCAGGTTGAGAGACCAGAAAGCCATCCAGAG…													-1.02652
623	ENST00000693240.1	ENSG00000236502	lncRNA	1337	CTCTTAATCTCGCTACCTCCCCCTCCTCTCTTCTCTCTTCTCCCTCTCTCTCCTCTTTTCTCTACCGCTGTCTCTGAGACTTCTTCTTCCCTTTTTCCTAAAGAAGTTGATCCAGAAATTCGAAAAGCCCTGGGCAGAGTTGTTGAATGGGATGTGCAATTAGAGAGGGGATTTTGTTGGGAGGCAAGAGGGTCCCCCAGGCTCCACATAGTCCAGGTCGGCAGGCAAGGAAAGACGGCTGACCAGCCCAGCGGGCGCGGTTTGCACATGGTTTGCACGTCGGGCCGCCTCTTTCTGCCTATGTGAGCACTAATAGTGGCAAGGAAGAAAGGAGAGATGAGATCATGGGGCCCACCAAGCACCGACCTTGGCCCAGCGGGCCGTGGCGCCAGCCGGGGA…		-0.584962
624	ENST00000688369.2	ENSG00000249572	lncRNA	1333	TTCCGGGAAGTTTTCGGCGACCTGGATACCATCTTCGACACGGGGACAAATCCCGGGATGGAGTCCAGGGTTTCCCGCGGCTTCGGCGCTTCCTGACCTGGCGTGACTGCCGACTTGTCGGCACCACCCAGGCCTCAGGCTCCCTGTCTGTAGTGGTGAATCGACCTTCCTCATGGCAGTCCAGGCTTCCCAAGCCCCATGTCCTGTTGATCCGGGACAAACTCTTCCTTGAACGTTCTTCACTACGAGCCGCTGCTGATCTGTACTGCCTGGAGGAGCATTTCCATAGCGCCCGCAAAAATACAATAAAGCTCACCCAAGGAAATAACCATGGATTCTCACGCCTGGGTGCCAGTGTTTGGAATCGACTGGGCTTTTTTATGTTAGTAGGCAATTTAA…	1.20502	-1.91809		-0.127588	0.0200378	0.234465	1.14879					-0.4346
625	ENST00000666145.1	ENSG00000251026	lncRNA	1333	AATCAAGCCTGGGCAATGGCGGGTGCCCCTCCTCCAGCCTCGCTGCCGCCTTGCAGTTTGATCTCAGACTGCTGTGCTAGCAATCAGCGAGACTCCGTGGGCGTAGGACCCTCTGAGCCAGGTGTGGGATATAATCTCGTGGTGCGCCGTTTTTTAAGCCCGTCGGAAAAGCACAGTATTCGGGTGGGAGTGACCCGATTTTCCAGTTTCAAACATCTTCAAGGCAGAAACGTGTTGTATTTGCATGCTGTTTAGAAGGCAGTGTACTGAATAGTACCAGTTTTTTCAGAGACAAATATGGTGTACTTATTTGAAAAGAAAGGATGATACACATACATAGCCATCCAAAAAATCCTGCAACCAGTAGCAAATTATATTACACATTGGACACATCCTAAA…	0.0	0.0		-0.718674
626	ENST00000607405.1	ENSG00000272515	lncRNA	1328	ATAAAAGAAAAGAAGAGGAAAAGATAACTCTGTTATACCAATTACTAGGTATGTGAAAGAGAAAACAACCAACAGTGTATAAGGGCGACAGAATCAAGGCTGGGATATGGAAGGAGGGGAGGAAGAGAGGAAGAGAGAACAGAAAATATTTTTCCAAGTTGTGGTTCTTGATCCAAGATCTGAAAATATAAGGTTTAACTTGCCAAAGTAGGGCAATGGCTTGCCAATGGGACAACGGCTGCTTTGTAAAACCATTTGCTCTGAGTTCAGATAAGTAAAAACTATTTCTCCTATTTTCCTTGACTCTCTCATGCATGATCTCGGGTTCTCTGTATTTTCCAGTTTTGGATGTCACCACCTATATCAGTTAGAGTCCACCTGCTATAGTAAACAACCGAC…													-3.85798
627	ENST00000475197.1	ENSG00000231177	lncRNA	1328	TGAGTAGGGGGCCTGCAGTGTGCTGTGACGCCTGGGAAGGGGATTCTAAGCCATTTCCCATCAGCCGTTTACTAAGTAGCCTGGGGATCTTGTTAAAATGCAGATCCTGATAGATTAGGGCTGGGGTGCTGCCCAAGATTCTACATTTCTAAGAGTCCCTGGATGACGGTGGCATTCACAGACCACAGCTTCTATGTGAGGGAGAGCAGTTGGGTTTCTGTCTGCCTGCCGCACCTGATCAGTAGTTAGTGCCTGCATGTGTGGCGGCCAGAATTTTACTTGGGGAGACGCTCGGCTCCTAGCACCCTCTGTGGTAGGGGTTTTCCAGAGTGTGGGCATTACCCCAACTGTCTCTGCAGACGGCTTCCTGCATGTTTCCCACAAGCGCTCAGATGGCTG…	-2.79062	-0.453784		-4.00756		-3.08413	-5.12049	1.54889	-3.35707			-3.37524	-2.07758		-3.97154
628	ENST00000378340.1	ENSG00000205015	lncRNA	1326	ATGCAGTGGAGGAGAGGACAGACGTCCGGAACTGGGTAGAGATGGGCCTGCCGTGGGTGCGATCTGCTGGGGACACAGACCCACGCAGCAGGGGAGAGGACAGACGTCCGGAACTGGTGCTGTCCCACGTCCCCACCCCTGTGGCCAGCTCCGCCCACTCAGCCTCAGCCTTGCTGGGGCCTGGCCCGACCTCAGGAGTCCCTGCTGGCCTGGCCACCCTTGTGCCTTCGCCTCAGCCATCGGGGAGGCTCGGGTGGTCTCAGGGCCAACGCCAGGTGAGACCTCAGGGGGGGTCAGGGGCTTCTGAACAAAAACGGCACCCCCATACCTGATGGGGCTCCTCTGAGCCCACCTGGACTGACCCCCTGTGGCCGCCAGGGGCAGCTGGTGGCCTGCCTG…		-1.16992
629	ENST00000594069.3	ENSG00000232732	lncRNA	1322	GGTTAAAAACAAGTAGAGGTTAGTTATACAATAATTAGTATATAATGACATTTAGGCAACCTGACGTCACTCTGTTTTGCCAATTGCAAACATGTTACTTTCCATTGTTAGATAGAGGATTGCTGAAATGTTATCTAAAAGTCCAAACATGTACATGAATTGCAAATGCAGCTTTTGATTTGTGGTCTTGTTTTTAGCTTGACCTTATAATGAAATCTATTTTTATTTTTAAGTTTATTTTTTTAAGACAAGATCTTGCTTTGTCACCCAGGCTGGAGTGCAGTGGCACAATCTCGGCTCACTGCAATCTCTGCCCCCCAGATTCAAGCGATTCACTTGCCTCAGCCTCCCTAGTAGCTGAGATCACAGGCATGTGCCACCACGCCCGGCTAATTTTTG…		-0.367732
630	ENST00000505151.7	ENSG00000233937	lncRNA	1321	ACCCTGCCCCGCCCCCTTTCCCGCTCCGCTCCGGGGCCGCCCTCTTTCCCTGCCTCGCGACACCCAGACCGAGACCTCGGGAATGCTCCGGCCCCCTGCCGCCGTCTCCCGGCCCGGTTCTCTTTCACTAAAAATAGGCGATTCTGGCAGCGCCCCTCCTATGGGGCCTTGGGGGCAATTGGGGTTTTGTCTTAGAGCCCGTGTGGACCCGGATGGCGACGGCAGCCCGAGGAGAGGGAGGGCTGACTGTATGGTTGGCTTTCCGACGACCAGACCCTGCAGGATTCGGCCTTTCCCTTTGGAGTTTTCCTCCATCCCCCTCCGTCCCTCCCAGGGGATGCCCGCAGGCCACAGTGGTCACTGAAGGTCAACCCTGAGCCGAAGGAGAAGTGGCCTCGA…	-1.17198	-0.682145	-1.97917	-1.22988	-0.827863	-2.04938	-2.66018	-0.899394	-1.47095	-2.21861	-1.84912	-2.02402	-0.907144	-1.14404
631	ENST00000602674.2	ENSG00000269985	lncRNA	1318	TGGGCAGAGGAACCACGACGGCCATGCGGAAGCCACACAAGAGCGATCCAATGTCTCATCTCCGCCCTCAATCATGGCCTCCGCTGATGCCAAAGTAAACCCATTCAGCTTCAGGAGGCTTTTCAGCAAACAAAGCATAATTTGTACGACGGATCTGTGTGTTACAGTAGAGGATCACGGGCATTTGAAATGACACAACTGGAAGCTAAATCCAACAGCAGGGGAGACCCTTACCAAGGCGAGGTATGATGCTCCACTTGGTCTCACTGCCTCCCGTCTCTGCTCCATCCAATCTATCTTCCAGTCCAGAAGTGAAGGTTTTGTGCCAAAATGCATTCACCCATCCAAACATTCAATAAATATCTACTAAGTACCCACTAAAGGTTAGGTGTGCGTGAA…									1.25376
632	ENST00000335616.3	ENSG00000187185	lncRNA	1317	GTGCAGGGCCCTGAATGCCAGGACGGGAATTTAATCTAATTCAACTTCAGCAATGGGCTGAGGGACAGCTTCATGCCAGGCAAAGGGAAAAACTCTTTACACACAGGATTGCCTTTGCTTTCATTCAATCCCCGCAACAACATGTGTGCAAACCTCCCACCTGGCATCCTGCGTGTGTCCAGCACCTCCCTGCACCCGGGCACCACTCATGCAGGTGGGCTTGGCATCCTCACAGCCTCTGCAGCACGTGCCTTCAGAGGGAAGAGAACCGGGGACTCGGGAGACTCAAGGCATCTCCAGAGTCACAGCCTGAAGACAGAACCCCATGCTCTCCTGGACATAAAAGCCATGCGGTCCCTGGTAGACAGGATCCCCTCCAAGCATTTTCCAAAGCCCGAG…	0.209048			-0.509365				-1.09683
633	ENST00000508505.2	ENSG00000248703	lncRNA	1315	GTTCATCAACATAACCCAGTTAGGGTCGCACTCATCACGGGGCCCCCATTGCCTCTGGCGCACCCCACGACTGACATCTGCGGGGCCTTCGCGCTAGGCTTCGAGTTTCAGCTTCCGCACCAGGCCTGCCTTTCTGCAGGGGCCAGGGTGGGGGTCGTGTGCTGATTGGGCCCTCTGAACCGCCACCGCTGCAGAGGGGCTGTTCCTTCTGTCACATCCCTTGTGCCCGAATCCACCCTGTGTCTTCTCTTTTCTCAGCAGGACATTTTAAAAGCCCAGACCCCCTCCTTACAGAGCAAATGTCCAGGCTTCGGAGGTCACTGTCACATCCCAAGAACCCCCTTCACCAGGTGCCACTCTTGAGACTGGACTGAAGCCCCCTGGAGAGTTCCACTTGCC…		-1.09954
634	ENST00000501104.3	ENSG00000246528	lncRNA	1315	CACACACACACACACACACACACACACACACACACACACACACCGGCGTACTGGAACCTCTCTCGCGATCCCGCACCCAGCTTGAATTCAGCAAGAATCGAAAACAGGTGTGCCCCCGTGTCCAACAACCGTCGTATCTACAGCGATCCTTAGAGAACAATTAAGGCCAGTTGACAGTAAAGAACAATCAGTGTGTATTTGAAGTCCATGCTGAGAGAGCATCAATCTTCTGGCAGCTGCAAGACTGACCTATCAACCGAGGCATTTCTTCATTCCCTGCCATTGTCTCCTCCTCTTGAGATCGCCATCAGGCACAGTCACTTTTCTACAAACAGGCAATAGGACTCCCGCTGCCACCCTGCCCAGATTTTAGTCCTCTACTGCTGATAAAGTGAGCAA…		-1.03562								-0.7591			0.0584518
635	ENST00000568856.2	ENSG00000260509	lncRNA	1315	GTTTAAAAACAGTAAAACCATTTCTGTCATTTTTTAGTTCTTCTATCGTAGCATCTGTACTGACATAATCCGCACTTTAGGGTGATGAATGTCAATTGCTACTTCTATCTAGCCTCCTGCCAAAATTGATGCTCAGAATCGCAGAATCGGGGAGGTCCCTCCTGAGCATCTCTAAGCTCCCCACTCAGAAAAGGAGGCGGCTTCGGGCTTTCGTTGGCTGCCGCCCCATCCCTAAGAAGGAAGGGGAGCGTGTCTGCTTCCTGAAGGTTCGGAAATCAATCGAAAATAATCCATGCAACCGTCCCACGACGTGAGCCCCACCCCTGCGCCCCAGGCCTCGCGGAGCCAGTTGGTCGCAGTTGTTGCGAGCCCGACGCCCAGCCCCGAAGGGGGCCCAGA…		0.485427					-0.234465		-0.137504				0.514573
636	ENST00000606994.2	ENSG00000272086	lncRNA	1314	CTTGTCGGCGGCGTTGCGGGAGGCCTCGGTGCGCCGCTGCACCAGGCCGGAGCTGCGCTGGGTCAGCGAGGTCATGGCTCCCGCCGAGGCGCCGAGCCGGGCCGAGAGGGTCGCAGGACCGACCGGGTCGCCCTCCTCCTCCCCGCGCGGCCTCCGATCCGGGTTTCCGTGTTAAATCCGGACGCCGGGGCGACGTCCGTCGGCAGCAGGGCCGGGGGCAGTCATGAGGAAACAGGTCAGGGCGAAGCGGGCTGGCCGGGCGTCGGCGGGGCAGGAGAGGAGCGCCTTCCTGCCTGTGGCCGCAGTCCCCGAAACACCCCGAGCTCCAAGGCGGAGGCGGCGGCGGCGCCTTTCCAATATGGCGGCCCCGGCTGACGTCACCGGAGGATGTGGCAGAGT…	0.478512	1.07665		0.236067		0.620882	0.513909		0.192645		0.296064	0.966491	-0.448985	-0.219619	0.504368
637	ENST00000609206.2	ENSG00000273287	lncRNA	1313	GGGTGACCTCCAGCGAGTCACTGGAGCCTGCAGAATCTCATTTGAGAAGTTGGATAAGATCTCTGCCCCCACCGCCCAGGCCCCAGGGGAGCTGTGCAGACTGACTCTCTTCTGAAGAGTCCCTTGGAAATGTTTTGGCGGTGGCAAGAGAAAGAGCTTTGCTTGTTCTTCAGAAAGACTTGCCGGAGTCAGACACTGAGGACTCCAGAGCATCTGGAGGAAGCCCAAGGGCCACCTCCCCTGAGAAGCCTTCCTTCGCCAGCCTGAATAAAATGGACCTCTATACACACACCTGTCTCAGTGGTGGCAGTGGCAGGCCATCTGGAGCGGCTGCTGCTGTCACACCAGCTGCAGCAGGGAGGCACGGCTGGGGCTGCATGTTCCATGGAACTGGCAGGA…		-1.152					-0.736966			-1.73697		-4.85798
638	ENST00000609399.2	ENSG00000272853	lncRNA	1312	GGCGGCCAGCGCGCCTGCGCCCCAAAGCTAGGCCCGGCCCCAAGCGCGAGGAGCGGGGCGGGGCGAGCGCGCGTGCTCCCGGATCCTCGGCAGTGTCCGGCGCCCCCTTCCCTTCGCCAGGCCCGTTTGGCGCCTTCACTCGGGAAGACGTCGGCCAGGACTTTGCGCTTTGGAGACGTCTTACTTCGGCAGCACTCGCACACTGCGAGATCCGACACGGGCAGCGGGGACCTAGGGAGCCGGGGACGCTGCCTGTCGGGTACGGTTCCGCAGCTACCGCAGCCCCGTGGGCCATGGTTAGTCTCCCCCCGACACCGCTCCCTCTAGAGCTCCGGGCTTCGGAAGCGGCTGCACGTGGGCATGGCTGGAGAGGTTCCGCTGGCTTGGGGCAGTCGCCGG…	0.638785	0.169925		0.261741	0.0884688	-0.371969	-0.182591		-0.569366			-1.75743	0.0756997	0.0862881
639	ENST00000658142.1	ENSG00000226486	lncRNA	1311	CTTCAGCTTTGGGACTCCAGGACTCTTTGGGACTCTTCAACCACAGACTGAAGGCTGCACTGTCGGCTTCCCTATTTTTGAGGTTTTGGGACTCAAACTGGCTTTCTTGCTCCTCAGCTTGCAGACGGCCTATTGTGGGACTTCACCTTGTGATCATGACAAAGCCATCTTTGGTGAAGATAAATAAGAAACACCTGTTCTTTATACTATGTCAGCCAGTATGATGTTGGTGTGGGGATAAGAAAAGCAGACATTGTTAATGAAACTATTACAAGCTTTTTACGTAAATGTCTTCCAAGGTAGATGTGCAGCTGACTTCAATGTGTAATTAACAAATAACCGGGGTGACATCGATAGAAAGCCAAAAGTATATACTTCATTGATAAAACTATTGATTAA…			-1.57374					-1.43431
640	ENST00000626665.3	ENSG00000281566	lncRNA	1309	CCTGATTTACCAACATAACCTGTTTCTGGCCATGCTGTGAATCTGCATTCTTTACTGTGTCCTTGGGATACTAGGAGGAACCAGAGGAGCAGATCCTGCTAGGAGGCTAAGCATGAAGAAGGAATTCAAAGAAACCTTGTGGAGAACGAAGACACAGCAGGGAGTCTCTGATCAAGTGCCACATCTTTAGAGAAGCTTTTCCAAACAACCGATTATGAAGTACACATTAACAATGAAGCCTCTTTTCAAGTAAAGAAGTTTTATTTGATATGATTAAAATAACTATAACATATATGCGAAATATGAAGCCAAATAATAAAATTAAGAAGCATGGATCCATCATTCTACTCAAAAAGCCTTCAAGCTCCAGATAATCCTCAGTGAGGTATACTGTCCGCT…		-1.64717	-1.51141
641	ENST00000664911.1	ENSG00000260135	lncRNA	1306	TGACCAGGCCATGTGTATTCATCACTTCGAAAGGCAAGCAGGGTCTGTGAGAAGCTGGTGAAGCTCTTTGTGTGTTCACATCTCTGATTGTGCCCTGTGTCCACACTTAGCCAGGACACCTACCCACTTAGTGGTCTTGGCTTTGTTTCTAGGGTGAGGGCTTGAGCTGTGGGTAACAGTGCTGATTATTACATGCTAGTAAGATTGTCTCCCTCTTTGAAGTGGTAGAAAGGTTTGTCCCTTCAGGGTGATTGGGTGAATATCAGAAAGCAACCACAGGAACATTTTGTTGTACTTTGCTAAGGTCTAAATATTTGTCTCCTCCCACCAAAAATTAGTGGTTGAAACCTCATCCCCAGTGTGATGAAATGAGGAGGTGAGGCCTTTGGGAGGTGACGA…													-1.65208
642	ENST00000658909.1	ENSG00000229962	lncRNA	1306	AGCACACAGATTCTTTCTCCACCACATGGCTGCTGCTGGGGGATGGGGCAGGCGTGGTGTGGGCAATTCAAGACTATCTTTTCTATCCTCTTCGGCACCTCTTTCAGTGATATGAAGTTAAAACCAGGGAGAATGATTGGTGAAGGCTTCTATTTGGTCAACTTGCTCTGTCTTTATAGCCAATTTATATTGATAAGAGTTTCTCTCTAGATACCATTTGCGGTATTCCTGAGTCAGAAGAGAGGAAAGGTGATACTGCCACCCCCTGTATGTATTTCCTTTTAGATGTGGGATGTGGTAGGCAGCATGTTCCCTCCCCAGACTTCTCTCCGAGAGCTGTCTATGCCCTAATCCCTGCAACCTGTGAATATGTTATGTTAGTTGGCAAAGGGGACTTTG…												2.16992
643	ENST00000452801.1	ENSG00000234949	lncRNA	1301	GGAGACTCCAGGTGCAGGAGAGGGGGAGGTGGACTTCCTCTTGGTCTTCCCAAGCCATGAAACTTCCTGGCTTGGTGGTAACAGAAGAGTCTCCTCCAGTTCCCTTGAAGAATCCACCTTCCTGCAGGGTTGGGGGAGCGCAGAATGGGAGGAAGATACAAATACCAATTTTATAGCAAGAATGCAAAAAGAGGCCAGCGCGGTGGCTCGAGCCTGGAATCCCAGCACTTTGGAAGGCGAGCTGGGCGGATCACTTGAGATGTGACCAGGTGACCCCCCTCTGGCCAGGGAACAATGGGCCGAAGTCCTCAGGGGATTTGTGGGGAAGCGCGCCCCCTCCTCCTTGGGGTTTTCTTGCGGAGCTGCTGTGAAGACTCAGCTCAGCTGTGATAATTACCT…		1.43296					2.36413			-0.331844
644	ENST00000526269.2	ENSG00000254703	lncRNA	1298	GTGCGTAGAGTTTAAGCAGTGTGGAGATATTTCTTCACTTTTCCTTAGGGTGTCCACATCAAGACCCTGAGGCCATCTTACCACCCTTCTGGATCAGAAGAGGCCTTCAGAGCCCTCCGCTGCCGAGACGCGGCAGACTCCCAGAGCGGCTCACCCACTCATCGAAGCGGATTCTGGGCGGTTTCGGGCTGACCCGCGCTGTCAGGGCGCGGACTCCATTCCGGGCGCATTGTTAGGAGAAGGGGCCCCTCGGGGCGGCGCGCCTCGACCCTGGGCTCCCGGTGCCCGCAGAGGGCGGAGATCCGCGGCGCCCTAGGCCACCTATCCGCATCTTCTCGAGCCAAACCCCCAGCGCTTACCCGGACCCGACGGCCCAAGCACTGACTCCCAGGCAAGAGT…					1.36146	1.28636						1.11321
645	ENST00000671522.1	ENSG00000235448	lncRNA	1295	AATGAAAACATGGACTCCCCATATTCACAGCAGAGAAGTTTTTCACATTGAACACAGACCAGAGAAGTGTTTCCACTAATTTATATCTGATATGTGAAGGGCTAAGAAGTCATCACTCCCATCTTCATAACAAGAAAAAAAGCTGAACAAACTGGAAATCAACAACTATGCTTAGGTTCATCAGAAAACTGAGGTCATTGGCTAAATTGCAGCCCTGGAAGACAGACACATGGATACAGAGAATCATAGCTTAACAGGAACAGAAAACTGGAAGCAGAAGGCCTTAGCTTTCTGTAGGAACACTAACTGTCATTGGTGAATTGCTGGAAGGTTAGTGTGGACTAGCTTGTGAGTTAAAAAATCCAAAGGGACCCAGTCTCAGGGGCACCCCGCACTTTC…					0.279382					-5.11825
646	ENST00000669665.2	ENSG00000229891	lncRNA	1290	TCGCCCGCCCAGAGCCCCGTGGCCAGCGGCCGGCCGCGGGGCCTTTTTGTCCTGAGGGCCAGAGAAAGGGAGAAGGGGGTGGGGGGACAGCCACGTGGCCGCAGGAGGATTTACAACATTTTCTTTCGCCATCGATGTTATCGCAAAATGTGTGAGAGAAGCGGCTGCGCAGCCCGGACGGGAGCGTGAGGGTGCGGGCCAGGTAAGCAGCCCCGGCGGTTTCGCCGCATACGGGACTGCGGGGCGACCGCGGGCACCAGCCACGCGCAGCGGCTCCGCGGGGTCTCGGCCGGGTCCGCGCTCTGAAGGATCTCGAGAGCCATGGATGGTGCAGGCGGGACCCTCGAGCTGCAGCATCTCCGGTGACCCGGGGTTGCCGAGGAGGTGGAGACCAGCACA…	0.695994	0.432959						-0.164677		-0.0846122	-0.368745		0.503433	0.307182
647	ENST00000568244.1	ENSG00000261730	lncRNA	1277	CAGATCTCCTGGCCTGGGCGGTGGGCACGACTCGATGACCCACTGGCCAGGTCTGAGGGTGCTTGAAGGGGGAAAAAGGGGTCCAATCTACGAGACCCTCAAGCGAAGACCGGCCTCACCCCATTTCCGCACTTCCCAAATTGCCGGGCGCGGGTCCCCTCGGTTGCGAGACCAAAACCTTGGGATGATCCCAGGAGCCAGCCCAGCGGCCTGCAGGCCCCGATCCCAGTGCGCAGGCCGCGGTACCAGGCGGAGCACCTCTTCGACTTCGCCTACAGCCCGCTGCGTTTAGGGGTGGCGAGTTGCGGGGTTGCGGGGAGTGAGTGGAGAGCAGAGGCGGCCCGCTTTGTCCAAAAGGCAGAGAGAAGGGGCTTAGGTTGGAACAGAGTCGGTCTGCGT…					0.604591										-0.0905123
648	ENST00000606639.1	ENSG00000272180	lncRNA	1275	GCCATGTGAAGACAGAAGCAGAGATTTGAGTAACGCATGTATAAACTAAGGAACACAAAGGATTTCCAGGACCTCCAAAAAGGAAGTATGGTGTTGATGAGCTTGAGTGAGAAAAAAAATGGATTTGGGTTAGAAGACTTGGGATCTTGCACTTACCAGGTGCTGAATGTGGAGAGGCAAATAAAATGGACACACAAGCCTTGACCTCTTGGAGTGATTATGATCAAGATTATGATCATTGTGACACACATTAATCCAGGAAGCAAACAAGTGTGAAAACAGAGCTGCAGAGGTGACACTTGGATGCCCCCTGGCCAGGTGGTGACTAGAGGTCAGATCTCTTCTCTAGTTGAGTGGTAGTCCAGGTTCCTGGGCTCTTTCCGCCCTGACCTACAGGCC…		-1.76553
649	ENST00000566567.1	ENSG00000260193	lncRNA	1274	AGCAGGGGCAGGAGGCAGGGCGGGGAGGGCAGAGGGGTCAGGGCTGAGGAGGAGAAGCAGGGGCAGGAGCGGTGAGGAAGAGGGGCATTTGGTCGAGGTTGGGTCAGGTAAGGACACGGTGGTAGGCAAAGGCCAGGGGGCAGGTGGGGTGCCTGGGAGGTCCGTGGTCAGAGGATGGGTGCTGGTGGGGCCTGGAGATGGCGGTGCTGCCTCCACCCTCCTGAGCCTGGAGGCCTGACAATTGCATCCGAAAAATCCACAGCCACCATCGTGTCAGCAGCACGTTGACCATGGCTCACGACATGGGGACGGGCATTCTTGCCGCTTCCTCAGAATATTAACGACGGTCCCAGCAGAATGCTGTATGAATATTCATATGGAGCTCAATCAAGCCTGGGC…	-1.0	-0.060121				-1.61891	-0.564785			0.491303		-1.35669	-0.901756	0.305626
650	ENST00000607794.2	ENSG00000272079	lncRNA	1269	CCCTGAGAGGAAGCTCCTGTTCTCTCCAGCTTTGCCTGCACCCCACCTGCCAGTTTCTGTGCAGCCTCTACAACTTAATAAAGTTCTCTTTGTTCCCTAGGTGGCCTGAGCTCAGGTAATCAGGCGAAAATTCTTTCTCAGTGGGCTCTTCTCCAGCAGCCTAGGACTGGTATCAGAAAGCCAACCTTGACCCTGGGGGACCTCGGAGAGCCCGGGACCCACCACCAAGAAGGGCAGTGTACTAGTTCTTTGTGACTGCAGTAAAAATTTTATTTTTTAATTTTTTTTATTTTTGGTAGAGATGCGGTTTCACCATGTTAGCCAGGATGGTCTCGATCTCCTGACCTCGTGATCTTCCCGCCTCGGCCTCCCAAAGTGCTGGGATTACAGGCGTGAGCC…	0.459432	-2.33342	-2.39232	-0.446256			-0.569402
651	ENST00000660868.1	ENSG00000224846	lncRNA	1268	GGACCCTGCTGACTTCCAGGCAGGTGGAAACTGGATTGATAGAAATCCAGCGCGGGGAGGCTGTGCTGAGAGGAGGGACGCCCCTGCCCTGCGCCTCCCGCTCCCCATCTCTGGCTGGTATCCCGGTTACAGAATGAGGGTCCGTGGTGCAACAGAAAGAATGAGCCACTGATACACTCATCAGCTTGCTCGGATCTCCCGGGGAGTTACGCTGGTGAGAGAAACCAGTCCCAAAGGTCACTCACCGACGGCGCCGCTGGTGTACTGGTATTATGCAAGATGCCCTCGCAAAGGTCACGCACGGATGGTTCATTTATCCAAAGACCAAAGGAGAGAAATGCAGGACTCATTAGCAGTGCCCAGGAGATAGGGGGGCGGGTGGGTGTGGCTATAAAAACG…		2.65535												0.523562
652	ENST00000453951.1	ENSG00000230836	lncRNA	1266	GACCTAGTCTGGTCTGGAAGAAGAAGAGATATGTCATCTCTATGGGCTTTGATCTTGGTAGGCATATTTATTCACCAGGTACACAAATGCAACTTTAAACCCTCAGCCACATTTAGTAAACTATTTCTTCATCTGTTGCAGTCTTATTCTGATGGGAAAAATTTCCTCTGTTTTTCAAGTTTAATTTATTATTTTTTCAAATTACAAGAGCAATGCATATTATTGTAACCAGAGAGATAATGCCAAGATCGGTAGAGAAAAACTTAATAATCTCGACCTCCTATAACCATCTCTCTTCCCATCCCCCTGAGGTAATAGCAAATGTTAACAGCCTGCTACCTCTGCACATCTTCCTTCCTTCATGATTTCCCTACACACACACCCATACACACACGTGCG…				0.232173	2.16992		-0.695689		-0.222392	-0.351959
653	ENST00000657715.1	ENSG00000234546	lncRNA	1265	GCCGGGTCCTCCTTCCTGCTCGTGCCACCAGGCCCCGGGGCCGCGACGCGTCTCTCCAGCCCGGGATCCGGGGAGCTGGGCTGTCCCCAGACCGACGGGACAGCGGCATCTCCTCCACCTGAAAAGGAAAGAGGACCAGTTTGCAGGACTCCGAACTGGGCCCGCGAGATCTCCACCTGCGCAAAACGAAAGGGCGGATTCTCCTTGGACTCACGAGGCAACCGCTCCCCGGGGTGAGAACGGGGGACTCATTCCTCCGGCACTGGGAGAAGACGATTCTTTAGGAGGAGGACAGGGAAGCGAATGCTACCCAGGTCCTACAGTGTGTAAGCAACAGACGTGAGATTTGGACCTCTGCTGGACCCCCAAAGGCGGGGCAGCGAACACTCCCCTCCACTC…		-0.610053		0.0430687		-0.222392	-1.11346		0.544699			-0.962525	-0.26748
654	ENST00000566000.1	ENSG00000260493	lncRNA	1264	GGAGCGCACGAGGAGGAGGAGGGGTGTTGGCGCGTGTGTTTCACACTCGCCTCCCTGGCGTTCGCGAGCTGACCCGAGGAGTGGTAATCTCACGCGGCAAAGCAGGGAGGAAGAAAAAAAGGAGACAAAAGAAAAAAAGACTTTTATCTGGGCAGAAAGTCACAATGCCTAGCGGCCAAACGTTTGTGAGCGGTGAAGTTGGTTGACTGCTCAAGTTTGCAGAGCTTCAGCAGTAGGTTACTTTCTCTGGACGGTTTCTGCTATCTTTGCTCTTTTCGAGCTCTAGCATCGTTTGCAAATATTTCAATGACTTGGACCAAGTGCAGAGTTTTACTTCATAGCTCACCCTTTTAGATTCGGAGTACAGAAAAAGGCATCGTGGAGTTTTAGGGTTGGTTT…		1.18057					-2.77761					-2.41504
655	ENST00000632063.1	ENSG00000282097	lncRNA	1257	GGGAGTTTGACAGGTGAAGAGACCTCTTTCAGGCAGAGGGAACAAAATAAGCCACAGTCCTCATCCTTGAACCAGGTGAGAACTTCTAGCTTACTGGGTAAAGTCCAATTAACGTGGTGCAGAATTCCATCCATGGCAGGGCTCCTGCTGTCTCCAGCCTCATCTCCAGGCACACCCTGCACCCTTGAGAAGACAATGCTTCCGTGTCCACCAGTTCATTCCTTCCAGACACATCCCAGTGGTGTCTAGCTCAGGTCTCAGCTCCTGGAAAGGGACAAGGACGCCCCAGAGTCTGCTTTTTTGACACTTACCTTCTGGTCCCCCTGAAAAATCATGCTGCATCACGCCTGCACATTGTCCTTTCTGCGGAAATGTCCTGTCTCCCCATCTCTATCTGCC…				-2.18057
656	ENST00000575722.1	ENSG00000263146	lncRNA	1256	GCGGCCGCCAGGATGTGCCCCCGGCCCCGTCGTCGCCGCGCCCGCGCCCCTCGCCCCAGTACGTCTTTTTTCGTTTCCTAAATTTCTTATTTTTGTCCTTGCAAGTGGTCCTGTCTGGTGTGAACCGTCAGCACAGATGGCCTCCTGGAGCTTCCCCGAGTCGTTCGCTGGGGGAAGCGGGCGGTGAGCGGCCAGCCCGGGCGCTCCGCAGGCCGCGAGCTCCCGGCAGGGCTGGTGGCGGGGGTCCGCCTGGGGGAGGAATCCCCGCCTGCTCCATCGGACCCGGCCTGGCGCGGCTCGCGGCGCTCGGCGGGCTCCCTTCCATTCTAGAATCTTCCCGCTTGCTTCCCAGCCCGCGTTCTTCCGCCTGCCTTTAATTGTGTGTGGACGTGGGGAGGA…		-2.76129
657	ENST00000444488.2	ENSG00000234076	lncRNA	1256	GCGCTAATTATAGACGTGAATGGAAAGCGGCCGCTTCTGAATGATCGCGTTGCTCGAGCTGCCGTTGGAAGCTTAGAAGCAGGTGCTACCGTGCTAGATACAAAGCGATCTATTTAAAAGCCCTCTGTCACGCACGCACACTTACTGACGAATCCTCTGGCTCTCTCCTACCACCGCCCGGTGGCGGATTCCGGAATTGGTTCAAAAGGCCTTGATCCCGAACACCCAGGACAGAGACAGAGTACTTTTCCTACCTCTTTCGCCTGCATCCTTAGAAAACTCCCGTGGATGAGAAGATCCCCAGGCCTTTACAAGCTGTTGTTTTACAAAAGGAGAAACTGAGGCAGGAAGAGGCGGTGGATGTGCACCAGAGCACGTGGTGCGTCGGTGCAATAGCTG…		1.70044
658	ENST00000333854.2	ENSG00000182873	lncRNA	1253	GTGAGAAACTCATTCCCCAGAGCAACAGTGTAGAGAGGTGGAACCTGATGGGAGCCCCGCCCTCACAGACAAACTCCTGTAGCTGTCAAGACAGCTTGGGCATGGATTCCTCTCTGCCTTCTGCCATGTGGACACGTGGCCTTCCTCCCCTCTCTCCTCCGGGGAATGCAGTGTTTGGGCGCCATCTTGGAAGCAGAGATCAGGCCTCACCAGACACCAAGCCTGCTGGCACCATGACCCTGGACTCCCAACCTCCACAGCTGGGAAAGAACTCTGCTCCCTAGAAATTACCCAGGCTCGCTCAGGCACCCACTGACTCCAGCCTCATGGAACCACCATTCACCAGGCTTGAGGGGAGGATGTCACGGCGCGCTGCTCCCTTCGGTGCCAGCCAGGATG…	-0.687213	-1.74147	-2.58496	-3.80735			-1.06817					-1.69862
659	ENST00000643288.3	ENSG00000203711	lncRNA	1252	GGCGCGACCGGCGGGGCGGGGCGGACACTCCCACCGCGCACCTGCTTCTGCCTGACGTGTACCCGGAAGGTCGTCAGCTCAGGCTCCAAATATGTAACAGTGAGTTTCTAAGTGAGTCACACGGACGCGGTTGGTTTCCAGTGAGGCATAACTCATCGCTTCACTCTTCTCAACGGTTCCCTCTTCGGAAGGAAGCGCAGTCCGCAGCGTCGTCCGAGGGCGTGATCGCCTGCGTCGCACCCGCGTCTCCAGTGGCCACCCCTTGTCCTACAGGAACGCGCATCTGCTTAGCAGGCGCTGAGCCCTTGAGGAGGCCTAAAATGAATGAACGCGGCTGTGCCTCCTGAGCAGGCTCACAGTTGTGGGTGGGGGACAGAAGGGTGTCCATGCCTAAGGTCG…	1.39498	0.214125	1.30887				2.6218							1.44057
660	ENST00000425094.2	ENSG00000235875	lncRNA	1239	CCGGGGAGCAGGCGCTCCAGCAGCCTGCAGAGGACCACCCCATCCTTCAGCGACGCCTGCAGAAAGCCCTCCGGGTCCGAGATGGTTTTTTTGGGCGACTCCAGCACCCCCAGAGTGATGAGCCACGTAACGGTGGCGGGGACAGGCTGAAAACGAGACGTTTGTTTCGCTTTGCTACCTTGCAAGCCGGTCATGACGGAACAGAAATGATGGTTCCATCTGAAGCCATATGGGTCTGAATCGGGAGGAACCGACTCTCCGGAGCGCGGCGCCGACCTCACCGGCAGGGCAGGGGCCTGCGCGACTCTGCTCTAGACGGACGGTGACGCTTCAGACCCTGCCGGGGGAAGGTCAAGGAAACGGCGTGGCCTGAAGTGGGGCTGTGCAGAGGGCCGGGCC…		-1.36257									-0.686408
661	ENST00000444180.3	ENSG00000272508	lncRNA	1238	ATAGTGATAGTGGTGACGGGGCCTCCAAAAGTTGGAAAGAGCACTTTGATATAATGCCTCATTGGGAACTTCACCCAGCAGAAGTTGACCGAGATCAGAGGCCCTGTGATGATCGTGTCAGGTAAAAAGCTCCGACTCACCATTATTGAATGTGGGTGTGACATTAACATGATGATTGATCTGGCTGAAGTAGCAGATCTGGTTGCCAAGCTGTTCTACCTTTCTGGAATGGTGCATGGAGAATATCAAGACCAAGAAATCCACAATCTGGGCCATTTTATTACAGTTATGAAGTTTAGGCCTCTCACATGGCAGACGTCTCATCCTTATATCCTGGCAGACAGGATGGAAGATTTGAAAAACCCAGAGGATATCTGAACAAAATGTGACTGGCAGGTG…		2.16992							-1.0	-2.94203
662	ENST00000413820.1	ENSG00000224272	lncRNA	1228	GCCCAGGCCAGAATCTCAGAGGAGGCCACAGGTGCCCGGTATGTTCTGATGGGGCAGCCTCCGTGGGGGATCCCTGGGCCCTGAACACCCTCCTTTCTCACTGTCCCTCCCTCCCCTGCGAAGGGCATCCTCAGCTGCTTCTGAAACCTGGGGCGCTGTGGTGGGAAACAGCCCGGACAGGCTGTTCTCAACACTCTCTACTGCAAACTACACACAGTTTTACGTCGCCAGAAAGACCCCAAATTTCTATTCAAAAAGACCGTACCAGTTTCAGTTCCCGCCAACCTCAAAGGCAGAGACAAAAGGACGGTGTGCCCCTCCTGTAACTTCATTTCTTCGGTGACTGTGAAGCTGAGGGCAGAGTCCACGCCTGGGGACAGGGCTGCCACCGCAGCGGCC…		-0.415038		1.5589							-0.742972
663	ENST00000564055.1	ENSG00000259780	lncRNA	1225	CGAAGCTCTGAATGTTGAAGGCTCCGATGCGAAGCGCGGCGGTCCCGGCGGCTTCCAGCGCCCAGAGTGCGGCCAGCAGAGCCCGGGGCCCGCCCATGGCGCGGAGCGAGAGGCTGGGAGGGACAGACGCTGCCGCCTACGCAGACCCGCTGTCAGACCCACCGACCCACCCCTTCCCTCCGCGGCCGCCCCTTGACGGCCAGTGCGACGCGGAATCCGCCCCTGCGTTCTGCAGGCTCCCAGGGCACTGCTGGGCTCTCAGGGACCGCTGCCTTCTCACTGCGCGGGAAGCTGCAGCCGGAATGGAGGGTCCGGCCCATCCAGCCCCAGCTCAGGGCAGCCGAGAGACTCACCTTGGATGTGGGTGCAGAGGCCCGAGGCTCAGAGATCCTAGGGGGA…		-0.584962	-3.37295				-3.07039				-3.37069
664	ENST00000690626.2	ENSG00000280594	lncRNA	1224	GACGTCATCCTGGGACCTCGTCACCGCGGCGGCTGCTCCTCAAGTTCTACTTTGTTCCACAAGGCTCCTCTGCTCACGGCTGCGTGGATAAAACCCAAAGGGAATCCAGAATCAAGCTCGGCCTCGCAGGAGTTTATAACTTTTGTACTTTTCCCTCCCTTGTAACGAAAAGCTAATCGCAAACGTTTCTAGGAACACATTTTTCTCCTGATAGACGTTCCCAAGGTGGAGGGCGCGAGAAGACTGGCCCGTGGGGTGAGGAGCCCCGGCCCGACCTCAGCGGCGCCACAAAGCCATGAAGAGGGGAAATAATTTTCCAAGGGGCTAAGAGTTGGACTTTCTGAAGCCATCGAAACCTGCTGCTAGGCTCTCCCGCTGGGGTTTTGAGAGAGGTCTCTC…	-0.271302	-1.21022	-1.50958		-1.23831	-1.44478	-1.0				-1.96484	0.244538	-2.38218		-0.527247
665	ENST00000428292.1	ENSG00000227482	lncRNA	1223	GAAGACTCACTGGTCCAGAAGTCAGAACACCTGAGTCACTTGACATGCACTCTCAGATGAGCTGCTGCACTGCTCTGTGCCTCAGCCGCTTTCATCTGTAGAATGGGATGGTCATGATGCCTGGCCAGCAGGGCCCATGGAGCTTGTATAAAACCTGATGGGAGGGGAGGTTGCAGTAAAAGCCTTGGAGATGAAAACACTGGACACAGGTCCCCTGGAGTCATTGGAATGCAGGTTCCTACTCGGAGGCCTGGGTTTCCAACAATCTCCCAGTTCCTAGGCCCAGATGTCCACCCTCCTTCACGAGCTCAGAATTGAGCTCGTATCGCCAACATGTTTTGCGGAAATGCTCATATCAACACTTGGTGAACCAGGAAGACTGTACCCTCATTCCTTTCT…				2.05889	2.73985
666	ENST00000571933.1	ENSG00000260394	lncRNA	1220	GAGAGGTGCTACGGGCGAGCGCGAGCCCCCGAGGGCGGCTGGAAGCCCCGGACTGTTGGTAGAGTGGAAGGGGATAGAGATCGGTGGGGCGAGCGTCCTCCGTGGCCAGTCCTCCCCTCACCGCCCTTCCTCAGGTATCGGGAAGAGTTGCCAGCGGCCATCAGGGGCAGAGCAGAGAAGCATGTGACAGGGAGCTGGAGCGGCTGCTGGCCTGGCAGCTTGACTGTGAAGGGCGGCCCGCCCCGAGGGCAGGGCCTCCGTAGCGCGGGTCTTCATTGGGGCGTGGCATCGGCGGGGCGGGTGTCTCCAGTGGGGGCGGGGCCTCCCTGGTGGGTCCAGCACCCCAGGCACCCTGACCTGGCCTCCCACAGAGGGGCGCTTCCGGCCACGTCTGCAGCA…		0.947533		-1.90689			-1.33184					-2.72403
667	ENST00000440213.1	ENSG00000224017	lncRNA	1220	AGGATGACCTAGCTTAATTTGAAGAGACAGTAACTTGCTGGCATCTGGCTACTGAAAAGAACAAAATGGTTGACCTCCTAGTAGTGCCAGGGACTATCTTAAAAGCAACAATGATCAATGGGTCAGAAGTTATTAAAATAAAGAGACAAAGAAGAGGGACATTATGAAGTTAAAATGGCAAGATGTCATGATTGGTTGCTTTAGAAATGGGGCAGAATGAATGAAAATGGATGCGAATATTTCTCACCCAGGTAACGGTCAACATGATAGCCACATATGGAAGGGGCGTGGAGAAGAAAGGATAGGGGAAAAAGAAGAAAGCATCAGATTCCTTGCCAGAGGAAAAAAATGCCATCCTTGAAGGCAGCTATAGAATCATCATCATATGGAATTCTAGAT…												-3.73954
668	ENST00000587012.1	ENSG00000267745	lncRNA	1212	GATCTACATGGAACATAGTTTTGTAGGATAAATTGAAACATCAGCAAAAGAAAATGTGAACTTTGATGAAGCCTCCAGGTGCCTGGATGCCAAATAGACAAATACAGAATATAAGAAAACACAATAAGAGTCATTGGCCCCGTGCCTATTTGGCATCATTGCAAGAAACCTGGGGTAGTAATAGTGGACGTATTTAGAGAGTGAGGCATAAGCTCACCTAAACAGCCTAGAAAATGTTTACTATGAGAGTAAGAAGGAAGAACACAAGTGGATATACGAGGAGTCCTTGCAATCTGGCCCATCACGCACCCTTTGCATATCTCTACCTACTTGTGCATAATTCAGCATCCAGCAGAGGAAGACAAAATGTTGCGGACAGTTCCTCTACCAGCAGCATGC…		0.838249				-1.63436							-1.73975
669	ENST00000559866.1	ENSG00000259774	lncRNA	1212	AGTTAATATCCAGCTCAATAGATTGTCACCAACCATGTGCCTAGAGCTAACTGTGTTAAGAAGAGCATGCTTCAAGTGGCTGGAGTGAGCAATTCAACTTGTGGAGGAATGAGAAGTGACAGTGTTGAGACAAGCAACATAAAACCCCAGGGATGGCTGTGGGGATCAAGGGAGACAGTGGCCATAGGGATACTATGTTAACTGCAGATGCGGCTGTAGGAGCACTTTGCTAACTTCCAGCGTGAGTTCAGACCCTTCAGGCTATTTGGCACCCAGATCTATGGTGAGGTGTGACATATGGGATGTAAAGTTTGATGCCTGCTCCGACTCCAGTCTTGCTAACACACACGAAACCTTTGGTAAATCATGACCCTGCCTTGGGGAAAAGGGCAGTCTGGG…	-2.77259	-3.70044
670	ENST00000531661.3	ENSG00000254473	lncRNA	1199	ACTAGAAAGGGACCAGTGGGCCCTGCGGCCGCGGCTGCGCCTGCGCGCTTGCTGTCCAGGTAGTCTCCCCACCTTACCTCATGCCCAGCTGGGCCGTGTTCACCCCTCCGCGCTGTCACAATCGCCTTGCCCTCCCTTGCCTCTCTGTCTACTCTGCGTTCCCCGCTGGGAGGAGGGTCTGGTGATAAAATAGCGGCGAGACTATGGAAATGATGTTAGACAAAAAGCAAATTCGAGCAATTTTCTTATTCAAGTTCAAAATGGGTCATAAAGCAGCGGAGACAACTCACAACATCAGCAACACATTTGGCCCAGGAACTGCTAATGAACGCACAGTGCAGTGGTGGTTCAAGAAGTTTCACAAAGGAGAGGAGAGCCTTGAAGATGAGGAGCATAGTG…		0.415038	1.82443	0.908577	1.27898	0.326501	2.22607	0.017278	1.8802				0.672425	0.516917
671	ENST00000446399.6	ENSG00000226097	lncRNA	1199	ACGGCAGGTAGAGTATACTGTGGATACACTAGACAAAGGGATGATTTATATCCTGGGCAGAATGGAGTAGGACAGTGAAAGATTTCGCCAACATATTCAGAATAGCATGCAATTTAAAACTTATTTTGAAGTTGGAAGAAGTGGCAAAATGTGAAAAGCAAGAAGCAAGTATTACCAGAGACACCTATGAAAAAGAAATCTTTCTGAAGAACATTTTTAAAGTGCCATAATCTGTTCGGTGAATCCAAAGGCTGAAAGAGACTGAGTAACAGCTATTAAGTAAGGTGAAAATGTTATTTTACATGGAAACCTATTTTGTTCCATAAAACTAAATAAACCATAACCCAGAAGTGCAATGAGACACACACAGCATGACCACATTATTTCTGAAAGCTGAAG…													-0.296982
672	ENST00000506465.2	ENSG00000246334	lncRNA	1190	AGAGGAGCTCCCCTGGCGGACCAGGCACCTCCATGTGGCGCGTGCCTCCCTGCCGGCCAACCTGCATGCTACTCAGTACAGTTGGGGCATTGTGCTCAGACAAGAAAGGGGCACTTGTGATCCAGACAATGGGCTGGGTCGCTCCCATTTGGCCTGGGCTTCAGCTTCCCTGGGTCAGCAATATCCTTTCCTCTGCTCCTGCCCACTCTGCTTCCACCCCTCCCTGGAGAATGGTGGCTAGGAACACGGAGCAGAGACTCACCGCGGGCCCATGCCCGGTTTGGCACGTGCCTCGGCCGTGAGGAGGAGGAGGGATGCAAGCTTCGCTCCTCTACCCTGGTGCCCAGCAGGCGTACACCACCACATGCCTACTAGGAAGCCACGGGGAGGAGGACCTAG…	-1.71059	-3.60747	-4.21584				-2.984			-1.91084		-4.1348
673	ENST00000412730.1	ENSG00000146666	lncRNA	1188	TGACGATGACCACCTTTTCATATGCCTGTTTGCCATTTATGTCCTCTGTAGCAAGAGGCAGGACAAACAGTGAGGACTGCACCAACACTCACCGGGTGACCCCTTTGCTTTGGAAACTTACTCAGGGTGAAAGGAATTCCGATTTTAAACAGCATCTCTTTGTGTGGCCTGTTTGAGGCACCACACAGAGCTTGCTGGAGCAGCTCTGTTGACCGCTGACCCTTGGCCTGCTAACTGAAACAAGATTCACAAGTGAGGCTGCTGCCCCAGTTTCATGGATGCTGGCAGAAGACTTAAGATTTCTGAATCAGAGACAGAAGACTTCATTTATTTGTCACAGCTAAAGCAATGGCCAGTGTCAGTGTATTTGCACTGGTGCCTCAAGCCCTGATGCCCACG…			1.1093									1.81963
674	ENST00000507796.3	ENSG00000248893	lncRNA	1187	CACACAACGGGGTTTCGGGGCTGTGGACCCTGTGCCAGGAAAGGAAGGGCGCAGCTCCTGCAATGCGGAGCAGCCAGGGCAGTGGGCACCAGGCTTTAGCCTCCCTTTCTCACCCTACAGAGGGCAGGCCCTTCAGCTCCATTCTCCTCCAAGGCTGCAGAGGGGGCAGGAATTGGGGGTGACAGGAGAGCTGTAAGGTCTCCAGTGGGTCATTCTGGGCCCAGAGATGGGTGCTGAAGCTCCCACGCCTGCCTGTGAAAATGGAGTCCTCTCTCACCTGGGAGAGCCAGGTGCTGCCCCGAGAAGGATGCATTTATGGCTTCATGAAGTCTTTCCTGACCCCCGATGCTGCTGACTATAGAGACAAAGACTCACTATGTTGCTCAGGCTGGTCTTGAA…		-0.544321												-0.950895
675	ENST00000607735.2	ENSG00000272157	lncRNA	1183	AGCCGGCCCTCGGCGTCCTCGCGGCTCAGCACCTCCTCTTCATAGCGCGCCTGCAGGTTGCGCAGGGTCTCCTCCAGCCCTTCGCGCTCGCCCTGGAGCGCCTGCTTCTCGTTGGTGGCATCTTCCGCCGCCAGGCGCAGGTCGCGGATCTCCTGCTCGTACAGCGCCCGGAAGCGGGATGGCTCGGAGTGCTTCTGGCGCAGCACCAGCAGCTCGGCTTCCAGGACCTTGTTCTGCTGCTCCAGCTCGTGCACGCGCTCGATGAAGCTGGCGAAGCGGTCATTGAGGTCCTGGAGCTGCGCCTTCTCCTGCGTGCGGATGGACTTGAGGTCGTTGCTGATGGCGGCTACCTGGCTCAGGTCGAGGTTCTCCAGACTGGGCATCAACGATCCAGAGCTG…		-1.0729
676	ENST00000660043.1	ENSG00000268530	lncRNA	1178	ATGACAGTGGCTGCCCTCGGTCCAGAACACGGGGTGGGAACACGTCCTCCTCACTGTCACTGGCTCCCTCTGCAGTTGGCTCCCAGCCTGCGGGGCACTTAGGTAGATGGTAGCATGGGCAGGGGGCCAGGTCGGAGGACCCATGCTCGAGAAACACATTCGCAGACACATCCGCTAGGGCTCCCAGTTCTTTAATCTGGGGGACAGGTCTCCCCCTAAAACACTCACTCTCCCACAATGGGAAGAACCCTGGTGTCCAGAGCTACCTCCTCCTCCCCAGGTCCCCAAGCTAGGCCAGGGAAGTGACTCTGGCTGTTAGCCACAGCCCACGCCTACCCTTGCCCTGTGATTCAGACACCCGAGTTCAGAGCCAGCCTCCAAGAGTATCTTACATCCCAG…		0.807355
677	ENST00000399091.1	ENSG00000228157	lncRNA	1176	AATCCACAAACTGCCATCTACTAGTCCATTTGTGAGCTGGCTGGTAAATTCACCTTCCTGGGCCTCAGTTTCTTCATCAGTAAAATGGGATAATGATGGTGCCTTCCTAGTTGGGTTGTGGTGAAGGTTAAATGAGATGCCATGTAGAAGTGCAGAGGAGAAGGGCTGCTATAAGGGGCTCCAGGTGGGTGCTGCTGTTATGATTGGGCACCTACTGCATGCTGTGTCCCTGCATACAGGAGTCGACCTTTGAGACCTGCTTGTTCATGGCTGTTTCACAGATGTCGAAGTGGAGGCTCAGCAGGGTTGGAGGTTCCCGGAGTCTCCCAGCTGAAATGGAAGTGCTTGGTGAGGTTTGGTGTGTCCGAGCCGAAGAGCAGCCAATGACAGGCCTGGGGA…	-0.599038	-0.697073										-0.736966
678	ENST00000631194.1	ENSG00000281856	lncRNA	1173	AATCCACAAACTGCCATCTACTAGTCCATTTGTGAGCTGGCTGGTAAATTCACCTTCCTGGGCCTCAGTTTCTTCATCAGTAAAATGGGATAATGATGGTGCCTTCCTAGTTGGGTTGTGGTGAAGGTTAAATGAGATGCCATGTGGAAGTGCAGAGGAGAAGGGCTGCTATAAGGGGCTCCAGGTGGGTGCTGCTGTTATGATTGGGCACCTACTGCATGCTGTGTCCCTGCATACAGGAGTCGACCTTTGAGACCTGCTTATTCATGGCTGTTTCACGGATGTCGAAGTGGAGGCTCAGCAGGGTTGGAGGTTCCCGGAGTCTCCCAGCTGAAATGGAAGTGCTTGGTGAGGTTTGGTGTGTCCGAGCCGAAGAGCAGCCAATGACAGGCCTGGGGA…		-2.62619						-2.0072							3.15381
679	ENST00000670514.1	ENSG00000242741	lncRNA	1173	GAAGGTGCTTTGGAGAGCCAGTAGTTTACACATCTTTTCCACACATACATAAGGCAGCTTGAATTTCTGGTAATTGTGAGGGCTTGACCCTTGCAACTATTTCCAATATACCCCTGGTGGCTTTTGGACTTTGTCAAGATCATCTGATGATATACACAACCTGGATACCCCATGGTTCTCCTACCACCAGATGCTACTGAGGCTAAACTGACTGGACTGAGGAAAAATATCTGTGGGGAAAACTTTCTTTCAGAATCCAACTTTGAACCAGAGAAATCCATTCTCTTGAAGCTGTCTGCTGTGGAGAAGTTGGCCTTACCAATCTGCCTTTGAAGTTCAAGTTATACAGGATCTGCGAGGCTACCTGTGAATGAATGGTTGGTTGGTCACTACTTGCAA…							-0.906891		0.023166
680	ENST00000435175.1	ENSG00000228496	lncRNA	1170	TGCTGGCTTCCCCTTCGCCTTCTGCCGTCATTGTGAGCCGTGGGGAGGCCTTGAGCGCCCCCTGGAGGTGACACTCTGCCACTACACATAGGAAACCACCTGGAAACCCAACCACAGTGTCTGATGTGACTTTTCTTAGTGACAGGAAATTAGGATGAGCACGAGCAAAGTCGGTGGTCACAAGGGAGCAGCCAGGCCAGTCCTGCTTAAACTCCTGCTGTTACATGTTTGCGATTGAACTCGTAGCAAGCTGCCGATGGAACACAACCTGCCTCCGGCACAGACGCCGATCTTCAATCCCTTCTCCCCAGCACCGGTGACAGCCCTAGTCATCCTTCAAGGCCCAGTTCAAATGCCTCCATCTCCATACCATTTCAGTTCGTGGTTGGGGATAGGAGC…		-0.145717		1.88385		1.04182					0.90369			0.641546
681	ENST00000421601.2	ENSG00000230156	lncRNA	1170	TCCCCAAAGGCGCATGGCTAAGAGTGGTTATTTGTCTCCTTGTCACGCTGTTTTGAGGGAAGGATTCCTACACTAGGATTATGAAGATCGCCAAACAGATGACGCTGGATCCCAGAAAAGTGGGGCAGAATGCAGTTTAGTTGTCACATATGCTCACAGCCTAGGGAAGAAGACAGCGGACAGCCCACAGGGCCACGCGATGGTTCAAGAACAGAGTGAACAGCCAGGGCCTGTGAAAGGGAGGAATCTCCCAGTGTTTGTGCCATGTTTTGATCTGACTGAAAGCCATAAACATAGCCGAAGCCTGGGCCATCCACAGAAGACCCAATGTTCTCTTTTTCCAAGTGGGCATTTTGTATCTCTGAAGAGTTCTAGACTGAGCTACATCAGTAGACCTCT…		0.321928
682	ENST00000519695.6	ENSG00000253507	lncRNA	1158	TTTAGGACTCAGCCCACCTGCACCCAGGTGATTAAAAAGCTTTATTGCTCACACAAAGCCTGTTGGTGGTCTCTTTACATGGATGCACAAGACACTCTTGACTTTGATTTTCTGCAGTATGAATATGGGACATGCATGAAATTTGGTGCCGTGACTCAGATCGGGGGACCTCCTTTGGGAGATCAATCCCCTGTCCTCCTGATCTTTACTCCATGAGAAAGATCCACCTACAACCTCAAGTCCTCAGACTGACCAGCCCAAGAAACATCTCACCAATTTCAAATCCGGACCCTACTGAAAATCAGACTGTTCAACTCACCTGGCAGCCACTCCCAGAGCCCCTGGAACTCTGGCCCAAGGCTCTCTGACTGACTCCTTCCCAGATCTTCTCAGCTTAGC…		0.341874
683	ENST00000659819.1	ENSG00000272097	lncRNA	1150	AGCGCCGTTGGCGGGGAACCGGGCGGGGAATCTCTGTGCTTCCTCAGTCCCCAGGCCCAGCACCTGCAGGGCCGACCAGCTCCAGTCCCAGGTCCAATCCTGAGTGGCCAAAAGCCGGAAACCCGGAGTTGGAATTGGATCTTGCACAAGCTGGACCACCCCTCAGAATCTAGGATAGCACCTGGCACACATGGTGAGCACTCACTTCATGGCTGTCGGATAAACAATGGAGCAAGGAAGGTGGAGATGGATGCTTACACATGGGGAATTGTATCAGGAAGGAGTGTATGTGTGATTAAAACCTGTTCTACATAAATAGAAAAGTTGATCATTCAACACATGGACGGCTAAGACTATATGCAGACTATCCATTCTCAGGAAGAAAAGGGAAGCAATCTA…		1.82597					0.767827					1.23078	0.181998	-0.336283
684	ENST00000656523.1	ENSG00000259485	lncRNA	1149	AGGCTGCTTTGTTTACCTAAGCAAGCCTGGGCAATGGCGGGCGCCCCTCCCCCAGCCTCGCTGCCGCCTTGCAGTTTGATCTCAGACTGCTGTGCTAGCAATTAGCAAGACTCCGTGGGCGTAGGACCCTCCGAGCCAGGTGCGGGTTATAATCTACTGGTGCGCCGTGTTTTAAGCCCGTGGAAAAGCACAGTATTAGGGTGGGAGTGACCCGATTTTCCAGGTGCCGTCGGTCACCCCTTTCTTTGACTAGGAAAGGGAACTCCCTGACCCCTTGCGCTTCCCGAGTGAGGCAATGTCTCGCCCTGCTTTGGCTCGCGCATGGTGCGCTGCACCCACTGTCCTGCGCCCACTGTCTGGCACTCCCTAGTGAGATGAACGCGGTACCTCAGATGGAAA…		-0.747813					0.376605						-2.19931
685	ENST00000551108.2	ENSG00000257599	lncRNA	1148	CAGAGAGCGCGGAGAGACGCAGAACGCAGCCAGCTCCTCCAGGGCCCTCCAGGCCCTCCGGACCCGGGCCGGCGGGTGAACTGGGGGGCCCCGGGACAGGCCGAGGCCTCTGCCCTGCAGATACCGGAGGCCTCTGCTGTGGCTGCCCACTGGCTGTGCCCAGGCCTTGAAGCCGCAGCGAACCTCTCTTTCCCACCCCACCTGGATGACTGATGGCGGCGGCTGCGTCTCCCCGACGGGACCCCGCCGGCCGCCGCGTCTCCCGACCCAAGCCTGCCGGGCCTCGACGAAACCCCCGCAGAGTCGCTGGGACGCAGCGCCTTTGGGCGGCGCCGGGCGTGGTGGGCCGGAAAGTATGGCGGCCGCTTGAACGCCGCGCGGCGGAGGCCATTAAGGCGT…						0.405992
686	ENST00000647473.1	ENSG00000241388	lncRNA	1144	ACTCCAGCCTCCTTGCAAGCTTGGGGCGCCTCATTCTCTCCCGTGCCCCTTCTCCCAGCTGGGTCTGAGCCCCCGCCCCCCTGGCTCCTCCGTTCTGCTTCTCCCAGCTTCTCTGTCCATCTCCCCCAATGGCCTCTCTCTACACTCTCTGCCTCAGCTTCCAGGTCTCTGCTGGTCCCTAGGAAGCACTTTGACCTCTGCTTCCCCTTCAAATGCTGTGGATCAAGCCTCCCCAACCCCACCATCCCACCAAAGGGGGCTGCTGACCGAGAGAGCTCACTCAGCCAGATGGGGGTCTCGCTCTGTTGCCCAGGCTGGAGTGCAGTGGTGCAATCTTGGCTCACTGCAACCTCCGCCTCCCGGGTTCAAGCAATTCTCCTGCCTGAGCCTCCCGAGTAT…	-0.216696	-2.58496		-2.14439
687	ENST00000633163.1	ENSG00000282572	lncRNA	1143	GCAGCAGCAGCAGCAACTGGATTTGCTTTTTCACCAGAGGATCCAGATTTCCCTGTGGCCTTGCAAACAAAAAAGAAGGAAGACGGAGCAGCACAGTCATCCCTTTGTGAAAAAAGCATTCAGAGACGGGGTTTCACCGTGTTAGCCAGGATGGTCTCGATCTCCTGACCTCGCGATCCGCCCGCCTCGGCCTCCCAAAGTGCTGGGATTACAGGCGTGAGCCACCGCGCCCGGCCTCAGCTGGTTTTTCAAAAGTCATGGCGTGTAATTGTCAGAACAGTGAACTTCGGAGATCCACCGGAGGGGCGAGGCCACAGCTCGACCGCGAGCACCTGAGCATCCTGCACCGCCTGCGACGGCCGTCAGGGGGCGCGATGCCGCCTCACAGAACCTCAAGCG…		-2.27773					-4.11479
688	ENST00000564694.1	ENSG00000260368	lncRNA	1142	AATGAGAGATTTTCTTTGGAGAAAGCTTTCAAGTGCCAGGCATTTCTCCCCATCATGTGCCCCCCTAGTGGAGGAGGGGAGAGAGGGTGCTCTACTGGGAGCACTTCACAAACTCTTCTGGAATGTAACTCGTGTGGCACAGAGGGTGATGCCAGGCTCTGGGGAAGTGTCAAGTCAGGAGATGCTAGCTAGCTGGCTGTGCTGATGGCAGAATAGGGAGAAGTGACTGCTGTCAGAAATGGCCTATTCCCTCAAGGTTTGTGGAGGCCAAGAATGTGGACGTGTTCCCAGCAGGCCAGGATCAAGACAGCCTATAGCTATCTTAAGAGCAACTGGGCTTTTGAAGCAGTCTATGTGGGATGGACTAACAGAAACCAGAGTCAACCAGGAGCTGGTGGA…	-0.584962	-2.80735			-2.074	-4.58496	-4.15712						-2.12928
689	ENST00000568345.1	ENSG00000261187	lncRNA	1135	AATCTTAGCATTCTTTTTTTTGTTGTTGTTGTTGTTGTTTGAGACAGAGGCTCGCCCTGTCGCCCAGGCTGGAGCGCAATTGCGCAATCTCGGCTCATTGCAACCTCCACTTCTCAGGTTCAAGCAATTCTCTTGCCTCAGCCTCTCAAGTAGTTGGGATTACAGGCACCCACCACCACGCCCGACTAATTTTATGTATTTTTAGTAGACACAGGGTTTCACCATGTTGGCCAGGCTGCTCTCAAACTCTTGACCTGAGGTGATCCACCTTGGCCTCCCAAAGTGTTGGGACTACAGGCGTGAGCCACTGCACCTGACTTAATCTTAGCATTCTTAATGAAGACTTACAGTACATAAGCCATGATTTTTTTGGTCAGGCAATCAATAGTTACTTATTAG…	-0.624491	-0.106915					-3.74643			-4.21378			-0.160465
690	ENST00000457669.1	ENSG00000231324	lncRNA	1133	AGAAACACAAGGATCAGCTAGAAAGTGTTCACCAAATGCTGGACAAGTATAACAGGTTAAATTTCACCCCGGGCACAATTTTGTGAGATTTCAGAACACTAGACATAAAGAGAAGATCCTAAAAACTCACAAATACAAAAAACCAACACCTACAAAGGGATGAATATCAGATTTGCATTGGATTCTTCATCAGTAACACTGGATGCTAGAAAACAGTGGGATAATGCCTTCAAAGTTCTGAAGGAGGACTCAGCTTTAAGAAACAGTGAAGCCTTTGAAGAAGGAAGTCTCCCATTTATCCTACTCTAGGAAGGACCTTTACATGCTCCATGCATTCAATGTTTACAATAACAAAAGTGGCTCTGATGTTTCCTGTTGTGCAAGAGAAGGTGAAGTCAA…	-1.32193
691	ENST00000687368.1	ENSG00000282381	lncRNA	1130	AGCGTTTGGCGCGGCCTTTGTCTCTGGCTCAGGCCGGAGCCTGAGATCCATCTCTACTGTCCCGCGTGTTGCCCCTCGGGAGCACTAGGTGACTTTGTCACATCCTCTGTTGCCCTGAGATCTGGAGGTACTGGGAAATGCATAGCTAAGATGCCAGGACATCCTGGAAACCAGGAAATGTTTGTCTGCATCTTGTTATTGGGCCACAAGAACACACAGCCAGACCCAGTTTGGTCCAGGAACAACATCTGGCAAGCTAGCCAAGAGTCACTGAAATGGTGCTGCACTCAGTGGCCCGTGATTGTGGCGAGATGGTCATTTGGAGACTCCCAGAAGCTGCTGGATAAGATTGTCCTGGGGACTCTCCCAGGGGCTATTCCATGTGCAAAAACCACATGT…		-0.0626709											-1.11279	-1.13436
692	ENST00000600805.2	ENSG00000268509	lncRNA	1127	GCCCACGGCCGCGGCAGTGGATGGGGTTGAGCTCGTCCTGGGGGAAGGCGTGAGCCATGTAGTTGTCGTAGCCAAAGACGAACATGCCCCGTGCCAGGTCGCGCATCTGGGCACGCAGCTGCGGAGGGAAGGCGCCGCTGTAGCGCTTCTCGTACTCGTCCGGGCCGCGGCCCCGGCCGCCCAGCACGTAGCCCCAGTTGGCTGGGCCGCACATCCCCGGCCCAGGACGCCGCGGAGCCTTGCGCGGGCTCTGCGCTGCCCCGGTCCCCGGCGGCTGCAGCCACGACGGCCCGGATACCCCCCCAGGCCGGCCCACGGGCCCCGAGGTGGGCGACGCGGGGCCGTCGGGGCTCCTCAGACGCTGGAAGCCGAAGCTGAGCGGAAAGCGCTGGTAGAAGC…							-1.0
693	ENST00000607421.2	ENSG00000272173	lncRNA	1123	ATAGGCTTTGATAACCTCCTGCTGGATCTGCGTGGCCACGGGCAGCACGAATTGCAGCATCTTACCCATGTCGTTGCAGGCGTTATCCCGAGCCTCGTCCATGCGCACTGCATTCTCCGGGGCGGAGAACGCCTGGATCACCTCCGCGAGGACCACTGCGCGCCAGAAGCATCCCAGGGAGGCGTCCCGGGTAGGCGTCGGAGAACAGACAGCGGGCCCAGCGGAGAGCGCAAGGAATTAGTGGATTGAGGCTGTAGGTAACCCAATAAGATCCCAAGTCTTGGGGGCAAGCGCCCCACTTAGAAGGACGGTACCCGGCGTCCCCTACCCCATTTTCCCGGCGGACGTAGCCAGGTTTGTCGCCCCACATCCTCCGCCCGCATCCTCCCCAGACCAGCA…	0.231947	-0.0916305	-1.8584	0.552541	0.428334	0.599462	-0.419376		0.0740006				0.0414199
694	ENST00000670556.1	ENSG00000253983	lncRNA	1118	ATGGCCAAAGCTTTCTTGGAGGATGATTACCTATAGTTTAATATATTGCCTTTTACTTGAGTTTATGGGCACAGAAACGCATGATACACCAGCCTTCCCTTCTCCTCGCTGTTTTCCTTTTAGGGGAGTTAGCAGAATATTGCATGTTGCCAGAAGAGACCTCCCATGGTGCAGTCTCCTTGTTCACAGCACGGAAGCTGCCAGAATAGGAAACAGAGTGGGAAGACGGAGCAGTGGAGCGAGGGTGGCCCAGGACACGCGAGGGGCCCGCCATAGCCATCCAGCCTGGTCCTGAGACCTGAGCTGGAATGTTGGCGTGATGGTTGAAGCTGTAACAGCCATCTTCGACTACAAAATGGAAGCTGCATGCTACAAATGACAGAAGACAAGATCAAAAGA…		0.0
695	ENST00000317008.4	ENSG00000178412	lncRNA	1111	AAATACGAGCGCCGCGCGGGGCCGGAGCCGGCTCCGTCCTGGGACCAACCCTGCGTGCCGGCCGTGAAGAACTGCGTTCCTGAGCCCTACCTACTTTTCCTCGGAGCGCCGGCACCGTGGAGCAGCGGCATGCAACGCGGGCCGCTGTCGCCCAGTCCCAGTGACGGTCTTGGCGCGCTCGGAACTACGTATCCCGGCGTGCACCGCGGACAGAGCATGGCGGGACTACGAGTCCCAGCGTTCAACGCAGGCCTGCGTGCCATTACCCCATCACGCGCTGAGACCCAGCATCCCGAGACTACGAGTTCCGGCATGCACCGCGAGCCGCTCTCCTCCACTCCCATCGCGCACTGGGAAGGCGCCCAGTCCCCAGGAGCACAATCTGTCCTGGCCATGCTT…		-0.263034							-0.415038
696	ENST00000671069.1	ENSG00000248373	lncRNA	1106	CACAGCTTTGGCCAATGAAGTGTGAATGGAAGTTTTCAGAACCTTTAAGAGCCTGTACGCAATTTGCCATGCTTTCTCTTTTTGCTTTGTCACCAAAACCTCTGTGTTCCAGATAGTGACTACTCTGTCTGCGTGGGTCCTGGAGAGAGGAGGATGCAGAGCACAGCACTTAGCCAACCTGCAATGGACACGTAGAATCCTCCTTACTGTCTTGTGTTCAATGCTGAAGACCTGGTGTCCATGCCTAACATAACCTGAAGGTGCCTCTTGAATGGATCACATTTGGCTTTCCTTATGTCCTTGCTCACTATCATGGCTACCACGAGAGCCAAGGCAACCCACAGAGATGGACTTGAAGTGAGAAATCTACTCTGACCTTTGCCAGAACATCCAGCTCAG…							2.26849
697	ENST00000587933.1	ENSG00000267504	lncRNA	1101	GCATGATGTCACCTGCCTGTGATACCAACTGTATTTTGGGCACGGTTGGGTAGATGAGCTGTGTCCTCGGCCCTGACCAGCGCTGACTCAGTGTTTCTGTTGCTCCTCATTGTATGAAAGGAGAGGAAGAGGCCAGCAGTGCCCTTGAACCCACTGCTGGTTTGCCAGTCATGGTGGGTTGGGATGCACACCTGTGATTCCGGTCTCCACTTTGACCCTGTGTTTGTGCTTTCTGCTTTCATCACTGTATGATGAAGCAGCTAGGAGCACAGGAATTTCTCTTAACGTCTAACTTTATACCACATGCTGACAGTTAGTGCCTAAAGTACAGTGCGTGTATTATTTTTACCCTCTTCACAGCCCGTCGTGTCCCCAGCAGGAGAGACCGTGGAGGGACCA…		-2.17932		-5.89655									-4.35755	-4.62059
698	ENST00000594262.1	ENSG00000268798	lncRNA	1100	GCAGCCCCTCAAGCCCTCACCTGGCCTGGGCTCTCCTTTCTGGCTTCCCTCATCTCCTGTGGAGGGTTCCCGCAGGAAGTGAAGCAGCAGCAGGAACCTTTGGGCCACCTGAGCCCCTCCCTTCTATCCTCACCCCTGCTTGGCTTCTTAGAAGCTCCTGACTCTCCTCCTGACACCACGCTGCTGGCATCTCCTCTCCCAGCAGGCTCCATGGCTGCAGCCAGCCCCATCCGCCCAGCCTGGGGCTTTGTGTCCGGGACAGAGCCGTGTCCCGTGGTTAGGCTGCACCATCCGTGGCCTGGCCAGCTCTGTCTCCTTTGCACAGAATGCTTGAAAGAACAGGACAAAGTGGCTGTGCCTGTGGGTGGGGGGCACCGTCCAGCCCTCCATGGGCTCTCT…	-0.844955	-1.09747	-2.38109		-0.482448	-0.668253	-1.79909			-3.60486		-0.885008
699	ENST00000617191.1	ENSG00000273521	lncRNA	1098	CCAGCCGGACAGTGAAACGCACAATGTCAGGAGTAACGCGGCTTCACAACCGGAAAATGGGTGATTTTATGGCAAAGAGTTTATAAAAACATCCCTTGGACTTTATTTTATGACAAAAGATAGGAAAACACCTCTTAATCTATTTCAAAATAGTAATTAGCCAATGTTTAAATTTCAAGAGGAAAAATCCGAATTACAGGATTTTAAAGAATATGGTTTTAGGCCAGGCGCGCCTGGTGGCTCAGGCCTATAATCCCAGCACTTTGGGAGGCCGAGGCGGGAGGATCGCTTGAGCCCAGTTCAGACCAGCCTGGGCAACACAGTGAGACCCCGTCTCTTAAAAAAAAAAAAAGGTAAAAAAAAAAAGCTTGTAGTGTTCATATGTATATATATATATTA…	-4.42626	-2.47805
700	ENST00000647570.1	ENSG00000259789	lncRNA	1097	AGAGAGATTATATGGGGGAAGAAAGAACAAGAAAGTCAGACCTGAGCCAGGCCTGAGAGGAGGCACTATGATCACTCCCATTTCACTGATGAAAAAATGGAGGCTCAGGGAGGTTAGGTGACTTGCCTGACTCACAGTAGATGGTGGACTTGGGAGTTTGATGGGACTCCAATGACTGCACCCTCAGTTACAAGATTGCCCCACATTTCTTCCAAATCTCTCGCTCAAATCTCCGGCTCAAATCTCCAAGACAGAGATCCAGCCTGGACCTCTTATTTATTGCCTCCTTCCAACGGCCAGCAAAAAGTGACCGGAGAGGCTTGTGTTTCATCTGTAGTCGTTGGTGGCTGCTCCGTGGTCCCAGGATGCCTATGCTGGAAAGGACCAGAGGAATTAATT…		0.0
701	ENST00000606448.2	ENSG00000272143	lncRNA	1096	GGCCGCTTCCGCCGCATTGCGTAGCGAAGCCCCCGGCGAGCCGAGGCTGGGAGCGCGGTGATGGCCGGTCCCCGTGAGCAGAGGGCAGCGGCGGCGGGACCGGGGACTCTGGGCCAATGGGTAAAGCCAGGAGGAAGCCCGTGCCTGGCCCGTTGGGCTCCCTCCTCCTCAGAGCCGAAGCAGTCCACACTCGGAACCCAGCTTCACCCGGATTACCGAGGGGTTCCACGCCTGGAGGCAGAGCTGCAGCGTGGGCCCGCTCGCGGCTTTGCAGAAAACAAATAATGACACACTTCTCTGGAAGCCCGGGGCCTGGGCCCAGAGCCGTGGCTTCTGCCAAACTTTCTGGTCCCGGACACCAACTCCCCGCCTCTCAGCCCGAGGCCACAGCGGCCCAGC…	1.16992	0.751393				2.18982			1.63743		-0.675771	2.64123
702	ENST00000561916.2	ENSG00000261359	lncRNA	1095	GCCTGTCCCTGCTGAACTTGAGTTCTTCAGGAATTCCTCTGCAAGCCTAGGGGCAGGGCTCCAGGGGGCGGCCACCAGGACCCCACATGCAGTGGGATGAGGGCCCATGTCGCGCAGCACGTTAGCGGTGAGCTCGGCGCCGTAGGTCTCCAGGTAGAAGCTGACCAGCTTGTCGGTGAGGTCCAAGGCGTCCATGGACAGCAGCGCGCCCCGCGGGATGCGCCCGTAGCCCTCGCGCAGCGGCACCGACAGCAGCTTCAGCTTGAACTTCTTGAGCTCCTCGGCGGTCAGGTTCTCCAGCGCATCCAGGATGGCGTCGCGCGCGCGCCCCATGGCTCCAGGATCCCCGGCCGCTGCCGCCGCTCACCCCGCTGCAGCCGCCGACCAGGAGGAAGTCGG…	-1.81323	-0.215168		-2.848		-1.0	0.281182		0.187279	0.828813			-1.02975
703	ENST00000612986.1	ENSG00000276007	lncRNA	1090	AGGGAGCAGCCTGTTCTGCCAAATCACACAAGGGCATGTGTTTTCATGACATTATTGCTTTTGAGTGTGCTGGCCTAGCAATAATATGATTTTTTTTTCCTAAGTGGAAATTGTAATATTTAAGTATTAATACCTCTGTTTAAGGTTCATTTTGAACGCCTTGGTGACCCTATGTTTTTTTCTTTGTTTTTTGTTTTGTTTTTTTTTTTTTTGTTTTTTTTTTTTGTTTTTTTGAGATGAAGTCTTCCTCTGTTGCCCAGGCTGGAGTGCAGTGGCGCATTCTTGGCTCACTGCAACCTTCGCCTCCCAGGTTGAAGCAATTCTTCTGCCTCAGCCTCTCGAGTAGCTGGGAGTCCAGGCACCTGCCAACACGTCTGGCTAATTTTTGTATTTTTAGTA…		-0.544321	-1.04592			-1.69116	-3.96421		-0.983126			-2.1375	0.766409	-1.64211
704	ENST00000658248.1	ENSG00000250775	lncRNA	1087	AGTTTTATCCCATGCGGTTTCTCCATAGTGAGTGTGTTCTCATGAGATATGACAGTTTAAAAGTGTGTGGCAGTTCCCCCATCTTGCTCTCTCTCCCGTCACCAGTTATACACAAGATGAATGGATTAACCACTGGAAGACCTGCACTACTACAAATGTTAAAGAAAGTCCTTCCAAGAAAGAAAAAAGGCAACTTAATGGAAACTTGTGTCTACCAAATGGAAAGAAGAGCAATGGGAATCCTAACTACGTGATGTGAGAAAAAAAGTTGAATGTGGTGATGGGGAAAACACTGAAGTTCAAAAGAAGCGAAGACAAGAAGCTACTCATGGCAGCAGCTTTTCCCATAAATCAAGAAATGCTACAGATTATAAATGAGATGAGACTATCAAGAAGAGA…													-0.752907
705	ENST00000440887.2	ENSG00000229414	lncRNA	1084	GGCAATGAGGGGCACAGAGGACAGTGTGTGGCTATCTCTGGGTCTCTGTTCTCCCAGGTGGACCAGTGGGGGTTGTGGCGATGCTGTCCAGGGTGAGGTCCAGCTACGGTTGCCGTCCTGTCTGTCAGCACCAGCACCCAGCACATCTGTAGGGCCTGGGCCCCGGACCCAGCCTGAGGGTTATGAGGAGGTTTCCTGAAGGAGAAAAGCCAGAGTGGAGTCTGGAATGGAGCAGGGGGGACCATGGCCTGCCCTCAGTCTGCTAGGTGGGGCTGGAACCTGGGGTTTTGCTTGGGTGTGAAGAAGGAAGAGGCTGGGGATGCAGCTAGGTGCTGGTTCCTCATAGACCGAGTCATGATTTATGGGGACCCTCAATTATATCCCCTTAGCAGGGGCCAC…		-1.04439
706	ENST00000606790.2	ENSG00000272482	lncRNA	1081	CTTCAGATCTTTCCAGGCTTCTTCGCAGGCCTGGCGGACACCAGCCGCTGCTGGGTGGGAAAGGCCTGTCACTCCCAGGCTGGAATCGCTTTCCCATTTTTACAGACCTCGAAGATGAGAGGAGGCCGTCACCACAATGGATTCCGGCCCTGGGGTCTGATGGAGACATTGGTCCGCCCTTCGGTCAGACTCTTGGGGGCGTTAGGGGGGTGGGGGGGTCTCTGCTCTGCAACCCTTAGCTGAACCCCATCCTCCACTTCTCTCCTCCCGTCTGGTCAGAGTGGGAAGAGGTTTGGATTGGGATCCCCCCTCCTGCACTTCCTGGCTGGGTAACCTGGACGATGGGATAACAGTCCCCCGATTGCAAGGTCAGGGGAAGGACTGTGTCAGAATATAGGC…	0.726982													-0.552025
707	ENST00000608615.1	ENSG00000272733	lncRNA	1081	GGAGCAGCTTCAGCCCAGACCCCCAGTGCAGGTGCTGCTCCAGCCCTGAAGCATCCCACAACCATGGCTGGCAGATGCCAAGGGGATGTGTGAGATGGCCCAGCTCCAGGATGAAACTCAACTTTAGGGAAGCTGGGGAGAGCCTCACAGCGCTGGACAAGCCATCAGATGGCACTGCCCCCAGGGACACACCCGGGGGCGTGGACAGGGATATGGAGGACCTAAGGCAAAGGGTGGCTTCAAACGTGACAGCAGATCAGCCGCTGGGGAAATACCAGAGGGGATTTGACAGCTGGGCCAGGTGTTCCAGGACAGCACTTTCCAAAAGATTTTCCATCCAAACTTCCAGCAAGAAGTAGATCTTCCATCGTTATCCAGAGCATATCTACGCATTCAGAT…	-3.32193	-0.415038		-2.90689			-4.19265
708	ENST00000502101.3	ENSG00000247970	lncRNA	1078	GACCCCCGCCCGCGGCCGGCTCCCGGCGGTTCAAGTTTCTGCGCCCGGAGGACGCGGCCTTAGCCAATCCCAGGGCTACAGGGCGCTTTTAAAATGCAGGAACCTACTTCAGGGAACCATACAGAGGCCAAATTCAGAATCCCTACTTGAACCGCTGACCTTTTGCCCTCTCCAAGGCCGGAAGCAAGCCCTTGCCTGATGCACGCCTCAGTCGCCCCGTCTGTAAAGTGGGCAGCCCATCAAATTCACATCTCCCTGGCTGAGAGTCATCTGGAGAAATAATGACTATGTGACCTAATGAAAATTGCACGGTGCCTGCCGAGCGAGGTGGGTAAGCCACTGGCCCAACGCTGTCATTACAGGAGGTGAAGCAGCGCGTGGGCTGATGACTGGCAAGGG…	-0.36257	-1.90689				-1.49304	-1.46713		-1.05889				-1.06054
709	ENST00000421771.1	ENSG00000232692	lncRNA	1078	TCTGAAGACAGCCTCCCACCCCACCCCACCTCATCATGCTCTTCCAGGACAGCTACAGGAAGAAAAGGAGATAACAGAATCTAATGATGTCCCATAAGATCTCCAGTCAAGGTGTGAACATGAAGCTCCATTTGCCTATCTTTACCAAGAGCTTGATGATTTGAACCACTGACTGATTGCCCTGTACTTGGAGGATGTGAGGAAGCAGAATTGAGCCAATAAAGAGAAGAGGAAGAAGGAGCCACAGAACTGAGTGGGATGTCCCCTGAGCACTCCTTGGTGGAGCAAAAGTCTTGCAAGTCTCTAGTGCGCTGGGCAGGCTGAGGGCGTTCAGCCGAGAACACAGCTCTGTAAATACATCAGCGAGGATGCATATATACAGTTTCCCCAGTGCTCCCT…		2.58496							0.0955777	-0.136419			-0.106199
710	ENST00000415011.6	ENSG00000226312	lncRNA	1072	GGCACTTGCAACTTTATTGCGCCAGCAAGAACATGCATACAGCCCAGTCTAACGTACAGGATCAAAAAGAGACCTTATTTCGGCTGGCAATTACCTTACCCGCTTGTTCATTATCTGACTCCTGCACTCCTCCCAAGTGTTCAATGTTAACCAGATGGCAAAGTTAACCAGACAGAGGAAATCCACATAATTACTCTAGATGAAGCCCCCTAACTGCGGATTAGAAGGAAAAGAGATGAAGGGTGCTGCACTAATAATAACAACCATTTTCAACCAAGGCAGGATTCTGGGCCTAGAATCTTCAGTGACAAATTACCAGGAGAGGAGGAGGGAAATGAAGAGCTGGAGGCCTAGGGAGATGGTGTGAGGAGAGGAGACTGTGCCTTTCCACTTCTTAAT…	-1.47873				-2.38014				-4.08489			-3.63992
711	ENST00000546198.5	ENSG00000250748	lncRNA	1072	AGAGATCTTGGAAATAGAGGCCATGTGTGTTGAAACAAGACCGAACAACTCCAAGTTCCTGAAGACTTCATTTCACCAACCCAGAACCTCCTTGATCATCACAGTGGTCGAACCATTTTACATTTTCACCAGCAATGAAGGAGGGTTCCTGTTGCTCTACCATTTGGTACTGTCAGCGTTTTGGATATTAGCCGTCCTAATAGAAAAGAGTGAGTAACTAGTGGCCTTTAGATGAGCCAACCGCAAGCCTGGACTCATCTTTGACATCTCCTGCTTCCCTCCATAATGACCGTCGTTGCTCCTCTTGCCCAAGGTGTTTGACTCTTCCTACAGCCTTTGCATGGATGATTGTCTGTCCTCTGTTGGGCCCCTTCTGAAGAGTTGGAGTTGGTTGCAAAC…												-0.0706184
712	ENST00000382166.2	ENSG00000205865	lncRNA	1067	AGGGCTGCAGGCACTCCTGGGAGCAGGAGGAGGGTGGCCTGTCCTGGGCAGACCAGCCTCTCTGGGCTGTGTGGCCCCAGCTCCCTGAGCCCAGAGGGAGGTGAGGGTGAGAAGGCCTGGACCAGGCAGGACGCAGCCCCCAGGGCCCCTGCTGGGAAGAGGTCAGAACCTCCCAAGGACCCAGAAGGCCAGAACACACTAGAGGGTCCCGGCATCCTGATGAGTCCACTGTCCCCGCGATGGTTTTCAGGGATGGAGAAGGCTCCCTGTCCTCCGCTGGAACCCTGCAGCCGGGCTGACGAGACCCCAGCGAGACCTGCAGAACATTACAGCAGAATGAAGGAGAGCCAGAGGAAGAGGCAGATGTGCTGGCCTGTAAACAGTCTGATTTCCAATGTA…				-3.20294
713	ENST00000702160.1	ENSG00000260625	lncRNA	1063	AGTTAGGAAACTGACTGTCGCTCTCTCCGGCCTCGGCGCTGCTTCGGACGCCCCGGCACCGGCCCCCGTTGCTTTGTAGCATTCTGCAGCTGGGCTGCAGGCGCCGTGGGCCTCCGCCAGTTGTGTTCGAGACGCGGTTCGGCCACAGAAGTTTTAGCTTGTGACTTTTGGCAAGTCAGTGGCCCTCTCTGGGCCTCAGGTGCCTTTTTTGCTGTGAGACCAGCGACTGTATTTTTAACCCTGATTTTATCCCTAGATCTACCCAACACATAGTAGGTGCTCAAAAGATATTTATGAGTGAATGAATGCATCATGAGAAGAAATTGGACCAGATGAGGCCCTGTGAAGCTGCTTGGGTCTTTTTTTGTTCTTTTTTTTTTCTCTCTTCTGAGTGTCCCT…	0.949727	-0.314109		-1.14886			-1.03263	-5.30012					-0.747937	0.429074
714	ENST00000430897.1	ENSG00000230952	lncRNA	1061	CTGGACAGCCGTGAAAGAAATTGGGACTGATCTTTGGACAGGAGGATGGCTGTGTCCCCTCCTGAGGTCAGAGGGGGACACTGCTTCCAGACAGGGCCTGCAGCTGAGCTTACAGCCTCTCCCGACATGGCCACGTGATGATTTGGTCATGCCTTCTGATGAATGGCTATCTGCTTATGTGCCTAGATCCACCAGAGTTGTCACAGTTACAGGCCAGTTACTAGGAGGCCTCTTCTGAATGTGACATGGGAGGAGGGTCTCCCCTTTTCTCTTGGGGAGACACTGAGGTGAAATAGGCCTGCACCAGCCAATACAGAGGCAGCAAGTAGAGTCCTGAAGACACTCACTTGGCTGCAAAAGAGACCAGGGGTTTCCTCCAGCTGCCTGGTTGGCTGCTGC…				-0.501046
715	ENST00000432377.3	ENSG00000225611	lncRNA	1059	GGCAACCTGCTGAGGTCCCCTTCCACACTGTTGAAGCTTTGTTCTTTTGCTCTTTGCACTAAATCTTGCTACTGCTCACTCTTTGGGTCCACACTGCTTTTATGAGCTGTAACACTCACCGTGAAGGTCTGCAGCTTCACTCCTGAAGCCAGCAAGACCACGAACCCACCAGGAGGAATGAACAACTCCAGACGCACCACCCTAAGAGCTGTAACACTCACCGCGAAGGTCTGCAGCTTCACTCCTGAGCCAGCGAGACCATGAACCCACCAAAAGGAAGAAACTCTGAACACATCTTGACATCAGAAGGAAGAAACAAACTCCAGACACGCCACCTTTAAGAACTGTAATAACACTCACCGCGAGGGTCTGCGGCTTTGTTCTTGAAGTCAGTGAGAC…		-0.321928		-0.156726
716	ENST00000595998.1	ENSG00000269189	lncRNA	1051	AAAAGCTCTGGAAATCACGTACTGCTCAATTCAATTCAGAAGGTGTGAGTTCCTAAGGAGCATTTTCACTTCCTTTCAAACTTAAAAAATTGTGGTCCAAGGAATGACATGGGATTCTGACTTTTTATGACCCATGCTAACTGATTTGGTGACTTCTGCCAGTGCAGGAGGCTCGGATTTTCCCCTGAAAGAGCGCCCTGCTCATCTCAGAAAGGTTCAGGCTGTCGGGTCCATTCCGCAAGGACTCGCTTCATGTATTTCCTTTACAAGTCAGAAATGGAAAAAGAGGAAATTACCATCCCACATCTTTTCTTGATGTGTATGAATGCGTCTGCCTCCAACTCTGAGGGTTTCTTCTCCAATCAGGAAAAAGTTGACATTTGCCACCAAGTCAGTACG…		-0.263034
717	ENST00000617888.1	ENSG00000278200	lncRNA	1048	GCGGCCGCTATCGCCTCCGCTCTCTGATTGGCTGTGCGGCGGCCAATCGGGTGAGGGGGCCGCCAGCCCGTGCGGCCCCACGTGGGGCGGCGCGAGGGGCTGTTAGAGGACCGCAGCGGGCGGGGCGCGTGGTTCGATCGCGCGCTACGCGCCTCGGGGACGCGGTCCGCGCCACCCCCAGCCGTCCCTGCCGTCCCGAGGCCCCCAGCGAGCGGCGCCGTGGCTTCGGGCGCGCGGGGCTCGGGGCCATCGCCGGGTGCTGTGCGGTTCCCGGCTCGGAGGCGCTGGGCCGGCGTCGCGGCTGCCCCCTGCCCACGCGGGAGGGAAGCGAGCGGCGCTCAGGGACCAGGAGCGAAGGCCTTGCCACCTGGCGAGGCGGGGAGGCCAAGGTGGGCTGTG…		-1.19794									-1.45695			-0.188072	2.0
718	ENST00000669155.1	ENSG00000258955	lncRNA	1047	GGGAGAGAGGAAGAGAGAGGAAGCAGAGATCTGGGAGAGTACAGAGGAGTGATGCGGTGATTCAACCCCACAAGGAAGAAACAACATAGACAAAGAAAGCAAAAGGAAAGAAATGCTGACAGAGACCCACAAAGGCCGCTGTGATTTGGTAAAGCACCAAGCCTGCCAGCACGTCCTATGGAAAGTGAGGGCAGACACAACCACAGTTGGCAGGGAGAACAGCCAAGCCGCAGCACAGCTAATGACAGTCACCACTCTGGAGAAATGCTTCAAAGGGCAGCTGCAGAGGTGGCAGCCAGCTCACTGAGGAAAACGGTCTTGATCAGGCTGGAGTGCAGTGACATAATCACAGCTCACTGCATCCTCAGACTCCTGGGCTCAAGCAATCCTCCCATCTCA…									1.16559
719	ENST00000622881.1	ENSG00000276809	lncRNA	1040	AAGCATTCGGAACCTTGATTCCACAGGACAGAAGATAAAAGAATATTATCAGGCAGGTAACACAAGAAATACAAATTCAAAATCAGTGCATACAGTGCGCAGTCTTCCAAATGAAGAGATGAATGTTAAAACTATTCAGAGACCACTGGTCATTAAGTTGAGCAAAAATCAAGACGTATTTTACAGCGTAATATTGATAGGTCTTAAAGGAAATGTTTTCAGTCATATAATATGTTGACACTGCAAACATAAGCAGAGCTTTTGCGGTACAGTCTGGCATTAAGTATTACGAGAGAAAAACATTTTGCCCAGAGACACTTACTGGGGCTCTATTTGCTCTGGAAACTATTAGAGAATGTTGTATCTATATAATAGAATAATATTCATTAATAAGAATTA…		-4.12928				-3.89077							-0.887525
720	ENST00000585890.3	ENSG00000266916	lncRNA	1038	AGTCGGCAGCTCACTATCCTCCACTAGTCCCAGGTTTGACCGTTTCTCAAACCGTGCCTTCCCATTTATGCTGCATCCGCGCCCTGAATCTGAAATTGGTCGTCCTGCCACGCCGCCTCACCGCGGTATAAGGTCGTCCCATCCTGAATGGCCGGTGCGCAGACTCAATTGCGACTTTGAGGCTGTCAGCCGCCACCCGGCAACCTTCCAGTGAACAGGATTCTGGGTTTCTCAAAGCTGTAATTGGAGGGCCACTCCAGAGGTGTTAAAGCTCCAGCACTTCGAGCCTGCCTCGTGGGAAAGTCTTAGGCTGAGTCTGTAGGTGTCTGCAGTTAAGAAGCCAGCGGTCTGCATATGATTGCTCAGGGGTGGTGGCTGGGTCCAACAGCATTCACTACA…		1.15374					1.55486
721	ENST00000519753.1	ENSG00000254109	lncRNA	1031	CACACTGTGGGGCTGCGTCCGGGGCACGGGCCATGCCTGAACCTTCTTCCACCGCCGCGCCCCGGGCCCGCGCCCCGCCGGCCGCCCGCACTGGGTCCCGCGTCGCCCCCGCCACCACACCGAGCCGCCCAGTACCTCCTCCTCCTGAAGGCAGAGCTGGGGGTCCGTACGGAGGAACTTCAGAGGCTGGAAGCACGCTTGAAAAAGAAAGGGGGCCTGGGCTTTGCACCAGCTTCAGGATTGCGTACTTGTTTCCTCATCCGTGAAATGGGAGCAGCTGAATGTGTCTCCTCGAGTTTTCGAGAAAAATGAGGGTCTCACTTTGTTGCTCAGGCTGAGCTCGAGCTCCTGGCCTCAAGTGATCCTCCTGCTTTTGGCCTCCCAAACTGATGGGATTAC…	1.74095	0.0641303	1.2835	1.31782		1.37197	0.439984		1.65036			0.987616
722	ENST00000550214.1	ENSG00000257588	lncRNA	1031	CCAATACTCAACAGAAACTGCTCTGCACTGGCCCCACATTAGGGGGTTCCTATCTACGGTTTCTAAATGTGAGCCCCTTGACACCTGCTGTGGCAGACACAACCATCCCCATGGAGGCGCTGAGAACAATGAAGCACAGACAGGCCAGGGTCACCCAAAGCCGTGATGACAGCCCGCTTTTCTCTGGTGGTTCTACTCAACCGCTCCACTGAGGTGATGGGAGAGGTGAGGGGCCCAGGAGGAAGGTGGAGCTCAAAGGCACTGTCTTCATAGTCCACAGGTCTCAAACTCCAGCATCTCAGAATGAAAGGATTCACAAGTGCTCACAAGAGGCTTGGCTGCCAGGGGAAGCTCCGACCTGAAGATTTGAACTAATGAGGGACTATAAAGGCCAAGACC…			-0.57836				2.32193					1.61667
723	ENST00000593581.6	ENSG00000269386	lncRNA	1020	GCGCGTCCTAGGTCCCCCAGGTCTCTCCGGGCCTCCGGCTCCGTATAGCCGCGCATCCTAGCCCGAAGCTGATGCTGCCCGGTCGGCTCCGGCCTTCCCGGCTGCCTGACCCGCCGGGCCCCAAGCCCCGGGCTCCGGCCTGGGCCCAGCGGCCTGGAGCGCGGCCTTGGCCCGTCTGCCCGCCGCCTCGCCGCCACGACTTCGCCCGTCTGTGCCCCACCGGCCGCACCTTTGAATAGGTAGTCGTACTCGTCGTCCCGGGTCCCCATTGTCCTGGCGCTTCCGGCGGGATCGGCGACTCCGCAGCCCCACCACAAACACCCGACGGGGGCGGAGCCGGCGCCGCGCAGAGCGGCGGTTGAATGGCCTATCAGCGGCGAGTGGAGTAGCGACGGGCAC…	0.575502	0.93035		-0.0371446	0.482724	0.909204	0.657059	-1.57168	1.3485		-0.293285		0.632822		1.10402
724	ENST00000662739.1	ENSG00000266088	lncRNA	1016	TGCTGTTACCGAAAAATACCAGCCCACTTCCTGTGGCTTTGATCTGCAGCCTTAATTCTAAACTGCCCTGCCTCAGCCAACAGCTATCTGCAGCTCATTTCCTGCTTTCTGGCCATCTTATCTCTGTCTTCAAGCATTCCTCAGCTTTCTCTTTCCAGAACAGGATTATGAACCGACACCATACAGAGGTATTTGTAAGAAAGAAGGTGGATGCCGGAATCCTTTCTTCAAACAGAAGCTTACCAGTAAGTGCAGACTAATACAACAGAGAGATTGGAACTACAGCAAAGGTATGAACAGGTGTCACGGGGACACAGAAGAAAGAGCAGTTACTCTTCCGGAAGGTTGGAGAAGATTTTGTGAAGGTGGGGATGTTTGATTTGAACCTTGAAGAACAAG…	-0.278426		-0.647698		0.840105		-3.8413		0.191392			0.0310269	0.278677
725	ENST00000661483.1	ENSG00000227676	lncRNA	1013	AGTCCTACAGAGAGACACACCTCTTGCTTGTTCAGGTTCCAGATTCTGAATTCGACCTTCTCTTAACTCCGCAGAATGCAGTTGAGATGCATAGAAAAAGTCTGGGACTACTTACACCTATTTGCTAGCATGTCTTTGAAGAATGTTACTAGAGAGAAGCAGGTACAACCTTGTGATTATTATGCTTTGAACTTGATGCTGTGCTGAACACATAAAAAGAGCCCTCATGATGAGAGATTGGAAGGAGAATGAAAGAAAGGAAGCAAGATCATCCAGAGAACCATGAAGTAGTGACCTTCAGTGACCTTCAGTGATGAGGTGAAAAGTGTCCGGACAGGATGAGACCTGTATACTTGTAATTTTTTCTAGAAATATCTGGAAAACAAAGCAAGAGAAGTA…													-4.13876
726	ENST00000685445.1	ENSG00000233834	lncRNA	1010	AAGAAGAAAGGGGAAGCAGGTGGAAAAGCAATTAAAAAAAAATCAGGTGAGTATATCTAAGAACCATCTGTAAATATAATCTTATTTCCATGAAAGGAAATAAAAGTGGTTTAATGTTTGCCAGGGAGTAAGAAGGCACCCTCAGTGTTAGCAATAAGTAAAAAATATTTATGCAAGCAAATCCTCATGCAGCTGGAACTTGCCCCACCAGATTCTCTTTCGGTGATTCAGAGCTGAAGGTGCCTCACTGCCCTGTGGAACAGGTGAATAAAGCCTTCCCAGCATCTCTCTCTAGCCTATTATCTCCTGTTAGACACAGCCCAGAAAATGAATAGAGACAAGTCCTGGCTGGGTCTGGGTTCAGAAACATAATAGAAGGATTCATCTAATGGAAGGGAA…		1.53492					1.17655						1.57998
727	ENST00000693424.1	ENSG00000255062	lncRNA	1006	AGGGTTGCCTCCTGGTACCTTCCCGTGTAGGAAAATGATTTTGTCCCGCGCAGACTCCCTCAGCACCTTCTGCAGTCTGAAGCCGGAGAACGGTAAGCGGACAGGAGCACAGGTACCATTTCCAACTCCTGCCTCCTTTTCCTCTGTGCTGGCGGCGTGGGCCTCCTCCACGTCCAATTCGCGCTTCCTCTTGCCTAGTTGAGGAGCTGCGTCCGCCATGCTGCCGCGGAGGCGGTGTGCGCCTGCGCCCCCTGCGCTGGCCCCGCCCCTAGCCCGAGTCCAGCGGCCTGGCTGGGCTGCTAACTCCCGGCCTACCCTGCTCTGGCACCCGCTCCTGCGGGATGCGTGCCGCGCATGGCGGAGCCCGCTGACCTGTCCCAGGGCGCGCCTTTCAACCGA…		0.476839	1.12856			1.62426	0.833246
728	ENST00000608025.2	ENSG00000273253	lncRNA	1001	CGGCGTCACGGGGCGCGCGCTGATGCGAACGGGGTGACAGATGGGAACGCCTCCGAGACCGCCAGCGACGACCCCGCTCGGGCAGCCCCGGATTTCCTCGGCTGCACCGGCGCCGGCAGCGGGGACCGAGGCCCGCGTCCGTTCGGGTCGGGCCGGGGCTTAGCCCCGCGCCCCACGGGCGGCCGGGACCCCACCCGGACCCCGCCGCGGTTCTGGGCCGCCGGAGCCTCGCGCCGCCTCTCGGGGACCTTGTCCCCTGGCCTCCGGCCTCTCGGGCCCCTCGCCTGCCGTCTAGGAGGGAAGGGGCCTTGGATCTGTGCCCCGCCCATGGAACAGCGCCCGGGCTCGGAGAGGCCCCGCGAGGCCGCAGGCGCAGACCCTCCCGGAGGGCTGGGCGGG…	-1.93754	-3.00782		-2.73853	-3.45796		-3.43139			-4.25218		-4.65966
729	ENST00000447139.2	ENSG00000229334	lncRNA	997	GATCCGGAAAGAAGATCCCACTTCAGTCTACAGAGCAATGTTCCATTGGATCCTATTACTGAGCCATCTCCTTCATCCCCCTTTCCGCCCCCTCCTCTAGGTTTCCGAGAGGGAGCAGCAGGGGATTGGCGCCCGTTTCCCCGCCCGACAGCCCCCCGACCCGTGGCCCCATTACAGCGCGTGGGCGGCGATCCAGCAGGAGGAGGCGCAGATCCACAGGCCGAAGGAGATGCAGACGCGGTGGCGGGCGAAGCAGCGGTCCAGGAGTCGCTGGTGTTGATGCTGAAAAGTTACAGGATCTCTTCCAGGAGGAGGATGGCAGTACAGCAGCTTACCCTACAAAGACAACATGAATGACAACAGTGCAGCCTAAGTGCCATCTGTGGCCTCAGAGGAGAC…	1.17403	2.926		0.93587	1.79564	1.6477	1.31259		1.94234			1.99484			1.60015
730	ENST00000412426.5	ENSG00000281903	lncRNA	991	TTGAACTTCCCAGACTCCAGAACTACTCCTGCCCCTGCCACGAGAACACACCCTTTCCAGTTTGCTGGAGAAATATAAGAGAAGTCCAGTGAAAGAGAGCTGAGTTTCCCCAATGATGCCATCAAGATGAACTAACTACAGTTAACCAGCCAGCTGATAGCAGATGCATGAGTGAGCCCAGCTGAGAGCAGGTTGTGCAAGCATGGCACGTGCATCTGTTTGGCTTGTGGTGAGGCCTCAGGAAGCTTACAGTCATGGTGGAAGGCAAAGAGGGAGCCAGTACATCACGTGAACTCGTAGAGTGAGAACTCATTCACTACCATGAAGACAACACCAAGCCATTCCTGAGTGCCTACAATAGTTCCTGGTATGTAGAAGGTATACAATAAATATTGGCGG…	1.60881	-1.5502	-0.415038	-0.12603
731	ENST00000402115.5	ENSG00000217455	lncRNA	988	GCGGAATGGAGGGATTTAAAACGCCCATCCTTTTAAAAAACATGAACCGTTTCAAGTACAGAGTTTGACAGAGGGTAGACGAAGAGGAATCAATTCTGGACCAGAGGATGTCTCCCTGCCTTTGCCCTGCCTGCCTCCCCCCACATCCTTCTCTGGCAAGGGGAATGAGGCTGAGAATGACCTCCATCCGCAGGACGAGACGTGTCTGCTTCGCCGTTGCCTTCCACCGTGATTGTGAGTTTCCTGAGGCCTTCCCTAGCCATGCTTCCTGTATAGTCTGTGGAACGAGCAGATTATGGACGGCAGAGCTGTACCTTGTGATTGAACAGAATCTGATCAGGAACCTTGGCCTGAAAGCTCGGCAGACTGAACGCTTCAGTGGGATGCAGCTCATTTGAA…		0.0
732	ENST00000622628.1	ENSG00000275457	lncRNA	974	GAACCCTATAGGCCCTTGCCCCGCCGAGGGTCCTGAATTCCTCGCCCCCGGGGTGCTGAATCCCACAGCCCGCGTCCCATCGCGTGTGGGGCTGCGACTGCTCGCGAGGCTGGCAGCAGGGCGCGAGCTCCGGCAAGGCTCCCCGGGGGCAGGCGGCGGAGCCCATGGGCCGCGGCCTAGACGTGCCGGGGGCCCGGGCTCGAGTGTGGCGGCCGCCTGGCGCCTCCTCACCTTCTCTTCCACGCAGTTGACTATGATGGACGGGTACTTGCGGCTGAGCCAGCGGAAGAACGCCGGGACTCCCATAGCGGCACACGGCTGGAGGCGGCGGCCGACCGGCTGACGAGCGTAACCAAAGAGACGGGAGCAGCGGCAGAGGGCACCAGCACTTCCTCCCAC…	0.392028	0.145742		0.855084	1.72763	2.30581	1.80609		0.378512		0.782971		-0.0321804
733	ENST00000661598.1	ENSG00000250999	lncRNA	967	GCACCGCGGAGGAGGCGGCCCTGGCGCGGGGAAGCAGTGGGAAAATCGCAAGGAAGCCGGCGCTGCTCTGAAGGGAGAGTCTGTGCAGTGGCACCTGCGCGAAGCTGGCCAAAGCCTGCCCAGACGGCTCACCTGTGCGGGATGGAACAAAAGGTCGGCTTGAGGTTTGCGAGTCCCAGCTCCCACTGCCCCTGCCACCTGCCTTTCCCTTCTCAGGACATACACAGGACTGGGAGAAAATAGACTAAGTATTTGATATTACAGTATTGTTAGGTTTTTATATGTGCGGTATCTTAGGAGGGAACAGAAAGCAGCAGACACACCACTGACGATGGCTTCCAGTGTGGCAGGGGCCAAAGCCCTTGCTCTGTGGCTCCAGGGGCAGCCTGTGCAGGCCCA…		0.315502			-1.03449		-1.20401					-3.57075
734	ENST00000448117.1	ENSG00000236651	lncRNA	950	AACGCCCGGCCAAGGGGCGGGCGTCACATGGTGGGCGCTGTGGCTGCGGCTGCGGCTGCAGCGGCCCCAGGTGCAAACAGACTGCCGCCGAATGTGAGCAGCGAGGCGAGGGGTCGAGGTAGCGAGGAGTCAGGGTGGCCCGCAGCAGGAAGACAGAAGGCGTGGAGACAGACTGGCGTTTTGCCTCAGAGGAAGAAGTGGGGTCCCCTCTCCCATTCTGTGAGCAAGTGCCAGTTCCAGTGATTCGTACTTTCATGTCCGAGTTGGAAACCTTGGCCCGACGGTGATGGACTGCACGACTTGCTGGACTCCCAAGTCCGAAGTTCCTGCGGCAGCGCTTGCTTTGTGGCGCCACCTGGAACATAGAGAACGGTGGGGGTAAATAAGGGGAGCCTGAAG…	1.70044		0.652077				1.80735
735	ENST00000607097.1	ENSG00000264448	lncRNA	949	CGAGTGGAAGGTGTGGCTGCGCGGCGCTAGGGAGCGGTGGTCTGTGGAGCTCGGCGGTGTTGGCTGAGCAGGCTGCGGGGTCGGGAGAGGGGAGGCGCCTGGGCCGGCTCCAATGTCTTCGCGTGCATGGGGCCCGAGGAACGGGCTGCTCCCCTGTCGTGCAGGCTTCCTAGAATCTCTGGCACCTCTGCGGGGATGCGGTGGTGTGGGTGGCCGGCCCAGCGGCCAAGCCTCCCCTGCGCCTCGCGGTTGGGTGCGGGCTTCCCAGGGTAGGCTGCGGGAGCGGCTCCCAGCCTCACGGGAACCTCAACTCCCTGCGGCTCACCCCAGCCTGCGGTACAAGGCGTAGCAAAGAACCTCGAGAGTAGCTGTTGCTTCGTTCGTTTGATACGTTGCAGA…		-1.12199	-1.37197			-1.49185						-2.4021	-1.078	0.222392
736	ENST00000661728.1	ENSG00000249279	lncRNA	949	GCCTTGAGTACACCCTCACAGCGCTGCTCGTGGGGCAAGCATGCCTGGGAGATGACCTGGGGCACCACGCCCTGCCTATCTCAGACAAGGAACTCCAGGCAGCAGTGGCGAAGCTAAGCAGCTCCATCCTTAAGGGGCGGAGGCCGGCTCATATTTGCCTATTAGGGCCGTGGGACGCCGAGGTTCTGCTGGGTCCCTCCTGGAAATAGATCCTTCCCAGCCAGCACCCGAAGTCAGCAGCAGAGGGCAAAGCACCTGGGCTTTATTTAGCTCCAAGCTCCACGATCCTCCTGGGACTGAGATATCTTTGTCATTTACCTGGGATTTACAGGGACCAAAAAGCTGGACATCATTCACCACTGGGAACAGCATATTGTTCCTGGAAGAGGCAAAAGCCTA…	3.24793
737	ENST00000693706.1	ENSG00000255874	lncRNA	945	GGCGGTGCATGCACTGTGCACCCTCCTGGTTAACAGCCCCACGGCCCGAGAGCTGTGCTTTACATGAATGTCTTCTGTTAAAGCAGCTCGTGTGGCTTCTGCACCCTGGTGGAGCCAACACACGTGCCTGTCACGGAGGTGAGGAGTGAGTGAGTTCTCACCAGCATTTGACGCTGACCTTCCGGAGACATGGCGTCCCTGAGAGCCTGCAGCCTGCCAGAGCAGAGAGCCACCCGCTGGCCGTTCTGTTGGAATTTCGGAGTTCCTGTCTTTCAGGCAACATCTGCCAAGCGCGGTTTGTGTAAGGAAACCCATTCTGTCGTGTCTGCCGGGGCCCAGGGCGGCTGCTGTGCGGGAACCAGCTTTTGTGGCCCATGGAGCAACGACTCAGTCTGGGGC…	-0.321928	-1.58496	-0.132015	0.115477	0.722593	0.744743	-1.22588	-0.0329146				0.459432		0.388355
738	ENST00000500800.2	ENSG00000245112	lncRNA	945	AGCTCTCGCCATTGTTTCTGCCCACAACAGATACCGCCCCTGCAAGGACCGGGAAGAAGAAAAGGAGGCCCAAGTCCTCGGACGCGCTGCTTTTAAATGCCTCCTTCACCCCGCCCGTGCATCCCGCTCCTAAGGGGTCATCTCCTCGCCCTTCCCCGAAGTTTGGTGGAAACTAAAAACCACATTCAGAGGGTGTGAAGCTGAGTCTGGTGCAGAGAGAGAAACCCGGCTCTGCGTCCGATCGCCACGATCCGGCGAGGGAGCCAGCTCCTCCTCCCCGCTGCACCCGCTCCCCATGCCGCAAGTCGCCCTCACCTCCATCTCGGCGTCTGCGGGACCAGCGCTGGCCGCAGACGCAACCGCCTGCGCCGCGACGCCTTCGGGGCCGCCTTTGTTGCT…	0.137504	-1.40439
739	ENST00000426468.2	ENSG00000230266	lncRNA	942	GGCATTGGTCTGCACGGCATAAACAGAACAGAAGGGCTGCCTCCCAGTCCCACCCCTTCCACGCATTCACTTCCTCACTCATTCTTTCAGGAGACACCTGTGTCAGGCACGACGTGGTGAACTTTTAAAAACGGATTCAGTAGTACCAAAATACTCATAATGTGCAGACAGACAAAAGAACTGGAAGGAGTCGTGTTTTCAGACACAGGAAGCTTTTCACGTGCTCCACCTGGACCTCATCTCTCAGCCTCACACTCCGATCTTCAGCAGCCCCCGCTATGCGCCCGAGTCTTGGGACGTCATCCCGGAGCTCCTAGCCTGCCCGGGAGGCAGAGCCATCAGATTCTCCTCTTGGCCCCTTATCCCAACTAAACACATCACCACTGAGGACCTGTCCAG…						2.08475							1.45885
740	ENST00000692379.2	ENSG00000227946	lncRNA	941	TCCTTCCCCCCTGTTCCCTCGGCTGGGCTGACAGATCAGAGTGAGAGGCGCTGGCAATGGACTAGGAAGCTCGGCTGCCGCTGCTACTGCTCCCCCCTGGGCTCCGGCGAGAGCCTTTCCCTGTCAAGCAAGAGGGGTGAGGATCATATTTTTATTTTGGAAACTAAAAAGTGCTCCCAGGGTCGGTGATTATTAAGGGGAAATCCCTGAATATACTCTCCAGCCAAGAAGGCAGGGCTGCCGGGGCTGTACAAGAAGAGGCAGCAGCCTCCTACAGCACCACTACAGGCACTGCGAGGACATAACACCAGAGAGCTGCTCCTCTGCCCTCCGAAACGACAACTTTCCTACCATCTTGGAGGCAGAGCAAAGGGGGGCCAGGGGGAAAAGTGCACCCGC…	1.22239	-0.389042		1.03521	0.152999	-0.714245	-1.15169		-2.08092	-0.502591	-0.795222	-0.195839	0.368578	-0.930997
741	ENST00000421500.1	ENSG00000233977	lncRNA	939	CATCCTTGGAGTGAGGCTTTCCACCCTGTCCTTGAACGGAAGGGGACCAGGGGACTCCCCTTATAGGCTAGACTTTCTATGTGTATCCCATTGTCCTCAAGGGCAGTAGGGAGTGACTAAAGGTGTCTTGGAAGCAGGGGCTGCATCCCTGTTCTTCAAGACCCTCTGTGCCCTCCACTTGTTCTGCAGGGTACACATGGGGAGTGTGGGGGGAAAGGAGAGTCAGGGCAGCCAAGTTTCTGGGAATATGGGTATCTGTGAGTAAGGATCTTGGACTGTGGGGAGCCTGGGAATGGGGGGATGCCTGGGAGGGAGGCTCTGGGAATGGGGTATCCTGGGAGGATGCATGGGATCTGGAGTCCAGAGAGAAAGTGAGAGATACCCTGTGGCTAATACCAT…													-3.26303
742	ENST00000504107.2	ENSG00000248663	lncRNA	931	AGGAGGAGCTCGCTGTTACCTGAAGGGATGGACTGGTCGGTGGAATGTCCGGTGCCGTGAGTTACCTGCTCAGCCCTGGAGCAGGGGTCAAAGCTGGGCGGAGCTGGACAGCCAGTCTCAGCCTCAGGTACTCCAGTGACAAGCAGCAGCACCAGTGCTGATGAGGGTAGCAGGGAAAACTGGTGAAATGTGCCGAGGTCTCTCCAGAGGTGGTAGGCGGTTGCGCCAGCTTCACATCCTGGATAGGCAGGAACGTTTCCCTATCATACTCCTGTCCCGGGTCTCATGTGTCTCAGTTCAAACAGACACTGCCGTCTATCTTCAAGCTGCAATGAAGCTGAGAGCCACAGAAAACACCTGTACCATGGTTTCAGGGAGGAGTCTCTTCCCTCAGCCGAA…		0.148099					1.45704		2.01495
743	ENST00000527672.1	ENSG00000254777	lncRNA	926	CACATCTCAGGATGGGGCAATATTTGGTGAGAACCATATTGGATTCTACCAAATTACAAATATATTCCAGGTTGGCCTGATCACTCACTCACCACTCCCTGCAACTCCATGGAGAAGATATAAGCTGTCAAAAATGTATTTGTGAGTCTGATGAGCTCTTTCACCCAGGTGACAGGGGTTTCTGCCATATTAATATTCTTCTTCTTCTCCACCTTTTGTGTTTCAATGCTGGGCCTGGAGAAGGCAGGGACCTTGGCTCTTCCACGGTGGCTGTTCATCAGCACTCACACATCCACCACACCGGTTTAGTCGCACGCTGGAAGTAGAGACGGGGTTTCACCGTGTTAGCCAGAACGGTCTTGATCTCCTGACCTCATGATCTGCCCGCCTCGGTCTCCC…													-0.552541
744	ENST00000628090.1	ENSG00000280721	lncRNA	926	TCCTGATTCTCCTGTCCTGAGTGAGTGCAAGGGGCTCCCCTGTCGCCGATGTGTTCTTTGAAGCAGATGCTGTGCCTGATACCTGCTGGAGAGTCCCACCGCCTTGATAAAGCTAAGCTTCATCGGAATACTAACAGCCTGAGAAATACCTATCAAGATCAAGTCAGGCCTCAAAGACTGAGTGGCCCCCTCCTCAGTCCTCCCCAGTCCCCCACCCCCAGCGCTGGCCCCCAGCATTTTTACGTTCTTCCTGATTTTACTACAGTTTGTGACTTTCAACGTTAAGGAAAAGGAAAGGACGTAAAATACGCTCCTGCAATCATTCATATGCTTTTAGAGAAGGCAGCCAAAGTTCTGCCTCTCTGGTATTTCTCACACTGAAATTGGGCAGCTCTGACC…						2.154
745	ENST00000685756.2	ENSG00000237883	lncRNA	926	AGGCGACTGCTCCCGCGAGGTCAGAGCCGGGCTGTGCCGCTGCCCCCGGGACTAGAAAGGGAAATCTCCTTGCTAGAGGAGGAAGCCCTAAGAACTCAAGGGAGATAGGGGTGGCAGGGGCATTTCCCTGGATGCCTGGAGCATGGAGGGTGCGAAATAAGGAGGCTTTCCTACCCCATTGATGAGCTGAAGTTGATTCCGCACGGGGGAGGAAAGGGACAGGAAGCATAATTGGATGTGCAAGCCTGTGGTTCTTCAGGAAGTTAACACGTGGAACTAACACTGTTGGATGCTGCTGAACTCTCAGGTGATTGATGTGACTAACCTCCTCAGGAGGCTTTCCGGAAGCACTAAGAAATAGAACTAGTTTGTCTAATTTGGAATTAAAAGAGTAACCAA…		2.7855	1.04873				3.37173	-1.09964	1.57929			1.70044	1.18723	1.6353
746	ENST00000588275.3	ENSG00000267147	lncRNA	926	CCGGGCTCGGCTCACCCTCCCCGGATGCCGCTCCTCCTCCATCCCCAGAAGTTTCAGCCACTGAGATTCCCCTTGTCCCGGAGGCTGGAGGGGAAGACCCAGGCGGCTGCGCTTTGGAGGCTGGACCATCGTGGGGCTTGTCTGTGCCCACTTTTCCCCCATTCAAGAGTTACCACTGCCAGGCGCAGTTGCTCAGGCCTGCAAACCCAGCACTTTGGGATGGCAAGACAGGAGGATCGCTTGAGCCCAGGAGCTTGAGAACAGCCTGGACAACATGAGCCAGCCAGGCCCCTGGGCCTGGAGCATCCACAGGAGGAAAGTACAAGAACCCTGGCACCCTGCCAAGCAGCAGGGATTCTTCAGACACCCAAGGGCTGGTTTGCTGGGAAGGACTCATGT…	2.82782		3.15694				2.60266
747	ENST00000625598.1	ENSG00000280614	lncRNA	923	ATCAACGCAAGCTTATGACCCGCACTTACTGGGAATTCCTCGTTCATGGGGAATAATTGCAATCCCCGATCCCCATCACGAATGGGGTTCAACGGGTTACCCGCGCCTGCCGGCGTAGGGTAGGCACACGCTGAGCCAGTCAGTGTAGCGCGCGTGCAGCCCCGGACATCTAAGGGCATCACAGACCTGTTATTGCTCAATCTCGGGTGGCTGAACGCCACTTGTCCCTCTAAGAAGTTGGGGGACGCCGACCGCTCGGGGGTCGCGTAACTAGTTAGCATGCCAGAGTCTCGTTCGTTATCGGAATTAACCAGACAAATCGCTCCACCAACTAAGAACGGCCATGCACCACCACCCACGGAATCGAGAAAGAGCTATCAATCTGTCAATCCTGTCCGT…		-1.58496				2.14684	-0.736966
748	ENST00000627981.1	ENSG00000281181	lncRNA	923	ATCAACGCAAGCTTATGACCCGCACTTACTGGGAATTCCTCGTTCATGGGGAATAATTGCAATCCCCGATCCCCATCACGAATGGGGTTCAACGGGTTACCCGCGCCTGCCGGCGTAGGGTAGGCACACGCTGAGCCAGTCAGTGTAGCGCGCGTGCAGCCCCGGACATCTAAGGGCATCACAGACCTGTTATTGCTCAATCTCGGGTGGCTGAACGCCACTTGTCCCTCTAAGAAGTTGGGGGACGCCGACCGCTCGGGGGTCGCGTAACTAGTTAGCATGCCAGAGTCTCGTTCGTTATCGGAATTAACCAGACAAATCGCTCCACCAACTAAGAACGGCCATGCACCACCACCCACGGAATCGAGAAAGAGCTATCAATCTGTCAATCCTGTCCGT…		-1.58496				2.14684	-0.736966
749	ENST00000424244.1	ENSG00000223548	lncRNA	923	TCCTGGCCAGGCTGGGGCTGTTCTCACCAGAAAACAAAAATGTCTTTCAGACCAAAGCAAAACGAGGCCCCAGCTGGCCCAGGCAGGCCATTGGGCGTTGTTCACACTGACCCACTATGAACACCAATCACTGGGGCTCTCACTTTGCACCCACTGGAAGGAACCCATCATCTTTGGAGACGGAACTGGAGGCCTCGGTGGCTGCTGAGGAAAGCACTACGCCCCAAGATTCACATGAATTAGGAGCTACACAAAGGAAGTAGGCCCAGGAATAACCACACCTACCACGGATCTCCCGAGGCAGCCGAGCAAATGATGAGGAACCACCCCTGGGCATCCTGAAGGACAACCCCAAGGGCTCAAAGCAGCATCTCATCCACAGCACTCCCCTAACCCCAC…				-0.369234
750	ENST00000651240.1	ENSG00000205488	lncRNA	921	CCCCGTCAGCACCGCTTACTGCAGGCCAAGATGCCTCCCACCCTCCAGAATCCGACCGCGGAGGGAGCTTCCAGTCCAGGAGCCTGCGGGAATCCTGGCGGGGGCTGAGGGCTGCAGCCCCCCTGGCCTGGGCATTGGGTGCCTCTTAGGGATCTTGCCTGGGTGCCCTAAGGGGTCACCCGGTGTCCGTCCTGGAGGGCCGCAGAGTCAGCGCAACCTGCCCTGGTGCTCGGTCCTAAGGGGCTGGAGAGACTTCTTCATGAAGGAATACAGGGACAGTCACAGGAGACAGGAGCACCAAGGGATTCGGACATGTGGCTGACACAGTCTTCTGGAGAGCCCCGGATGGCATCAGGGGGAAACCTGGCCTGAGACAGTGCCCTGATGGACAAGGACAGG…							-1.40174		-1.46792
751	ENST00000665010.1	ENSG00000274015	lncRNA	921	GTAGACCCAGCGTACGTACAACGCTCACACCACCACGCCGTACGCTGCGTTAGCGGAAGTTTAATGGCCCCATTGGTGGGATGCGTGGCCAATAAAGGGCAAGAATAAGGCGGATTCCGCCTTCCTCGTGGCTGACTGGATGCATCCGCTGGTACTGATTTACGAAGAGAATGATCATGAAGGGCAAATGGCAGTGAAGCAAGAAGAGCTGGCTTCAGGCTCAGAAGAGAATGCTGTGCCTCTTCCTCATGGTTTCAGCTGACATCACTCTCTCAAAAGAATCGCTGGCACAGGAATCTTCATCTCAAGTTCTGCTTCTTGAGAACATAGCCTGAAACAAGCGTATGATTTTAAAACAATCATGCAAAGAGGACAAGGATTGAAAAGATCAATAATGAA…	0.353637	1.44746		-0.392317			-1.6336
752	ENST00000571512.1	ENSG00000262558	lncRNA	913	GTGTGGATCCAGAGACCAGAGGCCAAAGAGATGTGATAAACTATGTCAGTGACTGGAGCCGACCCTGGTCAGTCCCTGGGGCAGGCATGGCAGCAAGAGGCTGGTTTCCACATGTGCCCAGAGTTTGCTTCATGGAAAGGCCAGCTCTGCGCAAAGGTCCAGGGGGGACCAGTCACGAAGGTGTGAAGAGGCCTGAGTGTTTGTCTTCCATTCAGCTGAGAAAGGCAGAACGCCGCCACACTGCTGCACAGACGGCACCTTCTACACCTTTACACTCCTCACACTGAGCTCCAGGGTCCGGACAGCTGTGCACCTGCCACCTTTAGCAAAGCGAAGGCCAGGGGCCCCTGCTGGCCTTCTGCAATGGGCATATATTTTGTCTACCCAGCATTCCTTTCC…	-0.621488			-0.956607
753	ENST00000595248.1	ENSG00000241570	lncRNA	912	GGACTGGCTGCTCAAACTCCACAATTTAATGAAAAATCTCAGATGATGACTCAGAAAACCTCTAATGATCTGAGGAATATATTAAGGGATTCCAGAGTCAAAGGCTGATCATGGAGGGCATTGATGAGGGAAGACTTCAGCACGTTTTTCAGCACCAGGACAAGCATCATTGCTCAAGGAGAGCTTGGTTGACAACAGGAAGTTAGAAGGAGTCTGAATTGTAACAAGTGTGGCAAGAGCACCAAGATCACTGTGTGTGTGTGTTCACAGAAAATGTACCAAAGGGAGAAGCCTTAAAAACAAATGGCAGGTGTGGGCACCAGAAAATCAACACATCGGGAAGAGAAAAATGGCATGGTTTTACTGTAATTGTAAAAAGACGCCCTAAAGAGTGTCTAT…		2.10662
754	ENST00000563059.1	ENSG00000260949	lncRNA	911	AAAATACAAAACTTAGCCAGGCGTGGTGGTGCACGCATGTAATCCCAACTACTCGGGAGGCTGAGGCACGAGAATCGCTTGAACCTGGGAGGCGGAGGTTGCAGTGAGCCGAGATCGCACCACTGCACTCCAGCCTGGGTGACAGAGTGAGACACTGACTCACAGAAAAAAAAAAAAATCTCACTCTGACATCCCACCAGAGGTCTTGCCAGCCTACAGGTCCATTTCCCTTCTTGGTCTTACGTCTCAGGGTCTAAGAGACAGGTAAATAAATCATTAAAAAATGATGTATCTGATAGTTCAGGGGCCACAGTAAGATAATTTTTCAGGCTGAGCATGGTGGCTCATGCCTGTAATCCAGCATTTTGGAAGGCCAAGATGAGGATCACTTGAGGCCAG…		-1.0614		-3.4021		-2.73891	-3.36923		-3.26053	-6.62205				-2.2115
755	ENST00000647661.1	ENSG00000233397	lncRNA	909	TTTCTAAGAATTGAAATGCAATCTCTGTTTTGCTCTCTCTTTTGCTTTTGAAACTTCAAACATAACGTTTCCTCCACCTGGAGTTCATTCCCTTTGTTTTTCATTTGGCTAAGGTCCTAGTCAATGATCGCAACTCCAGTGCCATCTCATCCAAGAAGCTTTGCCCACCCACTGCCCTAGCAAGGTGCATGGCTTCTGTGCTCTCAAACAGACTTGTGCCTCACTGCTTTTTAACAAAGCACTCATCACTCTGTAATGCAATTATCTAATGTAATAATTGCTAAGATTCATGGACCCCGTGCTAGGTGCTGGACATTCAGGGTTTTCAAGGACTGAGAATGCACATATGGATAGAACAAATCTAGAAATTCAAGCTACTTCTATTGCTAAACAAGTATA…									1.69661
756	ENST00000556479.6	ENSG00000258479	lncRNA	901	AAGGCTGTCCATTCCTACATGGTGCTCTTCTGTTCTGACCTCCTAGTGAATGGTGATAAAGGTTAATGACTATTTGGACTTTAATGTGTGTGCCTATTGTTTCAAAGGGAGAATCATGATTTAAAAGAGGCTTAGGAAGACTTCATGAATTTAGTTGTCAGAAATATGACTCTCCCAAGGCTTGGGGTGAGTTGAAAGAGACCTCAACACAAGCCCATTAGCTTGATGCAATGTCCTGCTTAGGGCTTGCAAGAGTCCAGTGTAAAGGCAAATGAAAGACCCAGGTGCAAAAATGGGTGGGCATGTGTTTCCTTTCTTCCATCAGATGGGGCGTCCTTACTCCCAGTCTTTCCAGATGTTCTTCCCACTCCTCAACTGCTCCTGGCTCAGAAACCCTGC…		-0.523562
757	ENST00000604200.2	ENSG00000270419	lncRNA	900	CCCCGGAGCGCGCCTGCGTGGGGCGGGGGCGGCAGCCGACTAGGGGCTGGGTCTGGCCGTTTAGGGCCGGGTCTTGGCCCGTCGCCCACGGTGCGGAGGGCTGGTGGGCTTTCCTTGGCCGTCGGGCCCGCCACGGCGCGGGTCTTGGCTGCGGGGCGGAGGTGGGGCGGGAGAGCCGAGGATAAGAGTTTGAGGCTTTTCGAGGCGCGTGCCGCGGCGTCCGCCTCTGCGGGACTCTGCGCCGGGCGCCCTCGGCCGGCGCGCCCGGCTCCCGCTTTGTCGCCGAGGGAAGCACGCGCGACGCCCCTCCCGTCGCCGCCGTGGCTTCTTTCGGTGTTCGTGATTTGCTGAGAGGCTGGAAAGCAGCACGGCGGAGAGGAGCCTTGCACTCGCCAGGCG…	-0.164854	-0.959923	-3.88815	-1.18442		-1.26954	-2.19888	-1.59637			-1.86898	-3.97409	-3.28129	-2.02622
758	ENST00000648301.1	ENSG00000235760	lncRNA	899	AGAAACTGCAGGTTAAAGGGTGAAAAGCAGTTGCGAAGTCCCCACAGCTTGGAAATGGTGGAGCCGAGACTGAAACCCAGGTGTGCTAGCATCTAAAGTTCATGCTCTTTCCACCACATTAGACTGTATTCTGAGGGCACCAAGGAAGCTCCATTTTTCTTAAGAAACCAAATTGCAGTCCTCCAGGACCACAGCCAGGGGAGCATCTTCGTGGGAGAGTGGCTGCTGCTCAGAGTTGTGACTCCCATCCTTAAGAGTCCTCTGTCCTCTCTGGCCTCCTTTCTACTGATCATTGCTGTCCCCTTCACAGGGGAGAGGGGCCATGGCCTATCCCCTAAAGAGTCTGCCAAGGTAGACTCATAACCTCCCCGTGGCACAGCTCAGACAAGCTGGGCTATT…		-3.15094
759	ENST00000416909.1	ENSG00000223392	lncRNA	895	AGGAGAGCCTGGCAGACAGAGCTCTGGGTAGAGTCTGGGTAGAGGGACCTGTGGTGGGAGAAAGAGAGAAGATCAGAGTGGAGGGGAGAAGCAGGGTTGGGGCCTTGAAGGTACTGCTGAGCATGTGGGTCCTTATCCTTACCCTGCATTGCCCGCAGGCCTGACCTTTGCTTCATTCTTCATGGCTGCCAAGTGAGAGTGTGGCCCCTGCAGATGGTTGGATCATCCATCCAGTTCTTTGCTTCCTCTAGCTGATATCCTTCTTTGCTGTACTATATGGGAAAAGCAAGAAATATTTGACACCAAAATTGCTTCCTTTGTGTGGCCCCGTATTGCCCTGTATAGAAGCATTTCGTCTTCACAACAACTCTATGAGCAGTGTGAAGATGGACTAATACA…				-1.58496
760	ENST00000428939.3	ENSG00000233429	lncRNA	889	TGCTAGAAAGGAAAGGAATAAGGAGGAGATAAAATGACGCCGAGGCCCTGAACTGTTCATGGCATCCGCGGCTCAGCCAAGCTGTTGTTTTAAAAGAGCAATAAAAATGAATTATGACTAAACGCCTTCTAACTTAATGCTTTCGGACGGGGATCCCCGGCAAATAACGTAAGAGGATTTTTATTTGTGCATGTGTTCCTGCAATTGATCTCTTTGATGACATTCTCATTCATAGAAAGCGTTTGATTTATGAGCGTAGGACGAATCGCATCCAGGAGCTGCGCAGCCCTGGCCGCTGCCGGGACGCCCTGCTCCGCGCTGAGCTTGGGGCCAGAAACCAGCCATAGTCCCCACACTCCGCCGCCGCAGCTGAGATTTAGCGGAGGAAGGGGCGAGGGA…	0.685571				-2.16459	-1.09815	-0.598908		-1.13988	-2.09461			-2.33721
761	ENST00000613639.2	ENSG00000277511	lncRNA	885	AGGCGGGGCTCCGGGAGTCACCCCCAGACGCGCGGCTCCCCTTCCTTGTCCTCCGCATGACGCCCGTGCCGGAGCCCACGTGAGCCTTTGCCAAGGAGAGATTCAGAGATATGAGCAGAAAAACTGGAAGATGGACTTCTTCAATAAGGCAGCGGGACGGTTTGGCTGATGGAAGATGTTTCCCGGAAGCCTGTTCACGCTCCACCCTGAAAGTCCCAGGGCCGTGAGAGTCAGCCGGGCCGCCGAGGCGGTGCCCTCCAGGCTGCAGGATGATCCAGGGACTGTTTTCCTCAGCACTGTGTAGGTTTCAGCTTATGAGTTCTGTCCATGTTTTGTGAGATTTATAGCTAAGTATTTACCTTTTCGAATGATTATAAACAACATAGTAGTTTTAATTTT…	0.467779	2.03171							-3.82782			-1.81661	-0.508782	-0.984347
762	ENST00000450473.1	ENSG00000236352	lncRNA	884	TTAGCAGAAGTGCAGCTGGGGGCCATTTTGTCAAGAAGTGCTTATTTGGAAAAACAAAACAAAACAAAAAATGAAAAAAAAAAAAAAAATCTATACAGGTGCATGCCAGTCCCCCGGTAATGAAATGTAACAAAGGAAGCACTTAAGTTCAGTGAGGGAAATACAGCTTTAAATTACAGATTGTACCCAGAGCACTTTATAAACGGTAATGTGTGATAATGTATTATCCTTACTTCTGTGAAATTGTGGACTGCAACTTCTGCCGGGGCCAGTTAAAGGGCCAGGAGATGGAGAGGGTTGCGTGAATGCCATTCAAGAAAAGGGCAACAGAGGCTAAGGGGTTAAACTCCCCAGAAAACCAATTTATGCAAAGGGCTGGATCCTGACCGGCATTCTGCA…		0.347923
763	ENST00000599382.2	ENSG00000267838	lncRNA	880	TGGTTAGGAAAAAGTGAGTGAACGCATGTGGCCCCCAGAACCCCTCCCTGAAATTGCAGTTGATTTTTATTCCCACCGTCAGGCCCACATATCTAAAGCTTCCTCTGAACGCTCCTTGCAGTACACAAAATAGAAATGATTGACAGGCACAGAGCAGCAGCAGGCCCCACGCTGTACACCAGCATCTGGCACTGTGGGTCACCAAGCACCAACTCGATCCCCTCGGAGCCAGGTGTGTGTTGAGATTCAGGATTTTTCAGTTGCAAAGGCAATATGATCTCTACTCCACAGGGCACACGGCACCCTCAGTGCTCAGCACAGCAGTGTGCAGCAGCCTGGTTAACTTTTCTGCAGGGAAGTATGTGAACGTTCACACCAAGCGTGTCAGTCATGTCTGTA…		-0.965648	-5.03407	-4.32992							-0.764255		-1.42498	-3.32513
764	ENST00000465755.2	ENSG00000232325	lncRNA	877	CTTTTGTGAAGGAAAGAGTCCATTGAAGAGCAAAATTCATTGTTGTCTTAAGAAATTGTCACGGTTACCCCAGTCTTCAGCAACTGCCACGCTGATCAGTTAGCAGACATCAACACTGAGGTGGGGAGAAGTGGAAGGAAGGACGCACGAGAGCCAGCCTGCGACACCTAAGGACAGAAACACCTCCCTCAGCCCAGCCGGCTGCTGACTCCATGCGAAGAGGGACACCAACCCTTACAATCTCACAGTGTCCTGCCCCTGCCCCTGCCCCTGTGAGGGCGATGCTCCTTCCATCAAAACCAGAGTGTCCCAGCTCTAGATTCCCCACCCAATCTCCTGTGGCTGTCTCAGCACCTCCGTCGTGAATCCGTGCATCCCTTCAGACGACTGCCTTCCGAT…		-0.810522													0.201634
765	ENST00000662493.1	ENSG00000231441	lncRNA	876	GGACACTGGCTGCCCGGTCCCGGATCCCCAAGGGCGACGTTTCTATTTGGGATCCACAACAGGTGCCTGAGAAACAAAGCCGCAGATCGCTCCACCGCTGTGCGCAGCCCCCTGCTGAGGGGCCAGCGGCTCTCCCTGGGACCCCAGAACCTTAACACAATTCTGAGGTGGAAGAAATGGGGAACACCAGGCCTGGCCTCATGGAGACCGGGGAGTCAGAACCTGAGCTCTGGCTCCTGGAGCTGCTGCGAGTGAGTGGTGGAAACCTGCCCCCTTAGAGAAGCTGCAGCTGATCAGCATCATGCAAGGGACTGCTGAGATGGTAGCATGCTGGTAATGAAGTGTTATGGAGCCACTCCATCCTTTATTCATCCTTTTCCTCATACACACAGAGAGCAA…							-1.23704
766	ENST00000546835.1	ENSG00000257883	lncRNA	876	TTGTTCTTTCGCTTTTTGGGTCCACGCTGCGTTTGTGAGCTGTAACACCGTGAAGGTCTGCAGCTTCACTCCTGAAGTCAGGCGAGAAGACTACGAACCCACCTGGAGGAACGAACAACTCCAGACTCGCCGCATTAAGAGCGGTAACACCGCGAAGGTCTGCAGCTTCACTCCTGAGCCAGCGAGATCACGAACCCACCGGAAGGCTGTAACATATCTGAACATCAGAAGGAACAAACTCCGGACAGGCCGCCTTCAGGAACTGTAACACTCACCGCGAGGGTCCGTAGCTTCATTCTTGAAGTCAGTGAGACCAAGAGCCCACCAATTCCGGACACAACAGGACACACTGCGGCTTCTCCTGGCTTTTTCAAAGTTCAGCCCAAGAGGAAGAGAGAC…		-0.485427
767	ENST00000575741.1	ENSG00000262903	lncRNA	874	CTGCAGCCACGATCATGGTGACAAATGCGAAGAGCCACGCGAGCACCAGGAAGCCGATGGCAGGCCAGGACACGCGCTGGCCACCGCGCTGGGGGCGAGAGGAGGGCAGAGATGTGGACCCACACAGAGGCCACGCCGGGGCTGAGCAAGGACGGCCCCGGATAGGGCGGGCTTAGAGAGGGGCACGGAGGCTGGACCCTGGCCTTGAAGGAGCCCCTGCAAGGTGGGGGCTGCACTGGGGTTGTGGCAGGGGAACATGTGGACCACAGAAAGCATCACACCTGGGCTGGTGCTGGACATCCCCAGCACCAACCACACCTTCTCATCGCCAGGGCCTCCTGTTCAGGCTGCTTGGACTCTCAAGCTCTGTCTGCTTTGTTCCTACTTGGCAGAACTGGG…	-3.58795	-3.20043	-5.90746	-6.52356		-6.19037	-6.06422	-6.06489	-6.53184						-6.2821
768	ENST00000623565.3	ENSG00000082929	lncRNA	873	CTGTTTCAACCATATCCTTTCAAACCAGATCAGTGAGGTCATGACCAGAAAACAAGCCCTGCCAGCCTCCTACCTCAAATCTAATTAATTATAATTTTCTTCCTTATGACAACCCACACAAAAGACAGAGATAAGAAAAACAAGGACTTCCTGGGAGGCTGTGGATCAATTACCAATGGACACCCAGAAGCAAATTCACAAGACTCACAATTCAAAGAACCAATTTTTTACAATTTTTTTTTTCCTGTCAGTTGAATTTGGGAAGGAAGGAACACGCAAAAATTTTTACCTTCTTCTTTCAATTGGACACTATGGACGGAAATCCAGGAGAGCTGACCTTGGAACTGCAGACACTGCAGATAAAACAGAGCCAGAATGCTTTGCTGCCAGCTGGACCTT…							1.23491
769	ENST00000541723.5	ENSG00000255650	lncRNA	871	TGGGCAGGCGCAGTGGTGCTGGGCACACGTGGAGCTGCGCGTGGAGGAGTCCAGGCTGCAGCCGAGGGAGCTGAGTAGGGCAAAGTTAGGAGTCGCTGTTTGGATGGCAAGTTCAGAAGTTGGAACTTGTCTCAGTTTCCCCGCTCCAGAAATGGGGTTGTGATATAAAGACAGGGATATGAGTGAAGAAAACACAGAGCCACCCTGGAAAGCAAAGAATGAGTGGGGAGATCTGAGAATCGATACTGAACAGCTTCAGTACTACGATGTCATAATGGGGCTGTGAGCTCAGCCGAAAGCCCCCCGCCCAGTTTTTTTTGGAAGTGGTCATAGAATCTCTCTGGAGAAACAACATGGAAATGGAGACCAAAAGAGGGAAGGAGGGATGCCACCAGATGA…			1.27225	0.544321				-0.307885	2.36923
770	ENST00000565623.1	ENSG00000261118	lncRNA	871	TCGCGCCAGGCCAAGACTGTCTCAAAAAAAAAAAAAAAAAAATCTAGGCTTCCTTATTAATATCTGAACAAATAATTACATATTTGCTTCTTTCCAAATTTGGCAGCAACTAAACTTAAAAATTTTTTTAAGTACATTTGCTTTTGCAGTTAGCCTGGCCTCCAGAGCTCTTGGACTGCAGCACCCATAATGATGGCCAAAGCCGCCCCCACGGCGACTCCTCCTGCTGAAGCAAAGTCAGGCAGAACAATAAGATGAGCATGGTGGTGCAGGCCTGTAATCTCAGCTCCTCAGGCGGGAGGATCACTTGATCCCCGGAAGTTTGAAGCTGGACTGCGCTGACCGCACCTGTGAATACCACTGCCCGTCAATCAGCCTAGGGGAAACATTCTCGAGTGC…		1.22239		-0.536053			-2.0614		-1.40526
771	ENST00000609071.1	ENSG00000272777	lncRNA	870	AATTTATGGGATGATGACGTCGTTTGGGATAGAGGTATGGAAAAAACTGCATTATGTCCAAAACTTTACTACAGTGGAGCCAGTCAACATGTGTACAACTTAACACCTAACAAAAATGGCTCCAAAAAGTATACATAGCACTATTTCTGTTCATCCCATCTGAATGGAAAATTTTACTTAGCTGGTAATTCTCAAAATGTTTTGTTGACTCAGGGAAGGGGAAACATATTTTACATGCACAGAATGCTTCAGAACTTTTCTGCTCGGCTACCAATCTGCCATGTAGGTTGATAATCAAAGTCCTAAAGTACAGTTTAGTTCTTTGGGCCTACAGGGACACCTTGTTGACTAACTGGCTTCAGCCAATTTTTTTCAGTTCACACACAAGATCAATTTCTT…	-1.72247	-0.836501		-2.36923	-2.62678	-3.54432						-0.517058	-3.12928
772	ENST00000623197.1	ENSG00000279597	lncRNA	865	CCCCATGGCCTGGGGCTAACAGTAAAAAGTTGGCGACACCATGCTCCCAGCCACCACATCTGCACCCGAGGGAGCGAAGGCCCTGAGCCGCAGGGACCATGGAGCAGCCATCTGGCTCTGTGTCTGACCCTAAGGTGCACGTGGCCACACCCACAGGTCCCACGGCCCTCACGCTGATGACTCTGGAGCTGTTTTGCCGCCGTCACCCCCTGCGCCTCCCTCTTTTGTTAAGTCCTCTTATTTGAGATTTAGTCTTAGGAAGCAACATCTTACATTTCTCTATACTCGCCTCAGCAGCAAACATGTTTTGGCCTCTGTTGTTACCTTATTTCTGATAACTTAATTTTCTTGACAAGCTTAATAGTATTTGTAAGAAGACACCCCACCCAACCTTCCCAG…		-0.584962
773	ENST00000424696.6	ENSG00000224260	lncRNA	863	TGGAGCAGAGCTGCACTGACTCTTTCTTATCCATGGGTAGCACAAGCGAAAAATAAACTTCTGTGGTGCAAAGTCACTGAGATTCAGGAGTTGTTGCCAAAGCGGAGCCGAGCTCAGTGGTTCCCAGTCTGGTCCCAGCCACCACGTAAGATGTTCCTTTGCTCTTCCTTCATCTTCCACCATGATTGTGAGGCCTCCCCAGCCATGCTGAACTGGGTAACCACCACAGGCCCACAGGCTAAAATTGAGCTGGAGTAAGTGGCAACAGAGAGTATTTATTGTCCCCTAAGAGCCCTGGCCCTTGTAGGACATGTGAATGCCAGTGCTCATGGAGAAAGGTGGAGGAAGAGAGCCAGAGTGCAGTTCACCTCTGGGAGAGCAGACCAGAGTGGCTTCCGT…									-1.11636
774	ENST00000389640.4	ENSG00000237233	lncRNA	863	CCAAACCTGAGACTGGGTGACTCTTGCCTAGGCTCACAGATCGAGCCTTCCCAGTGTTGCACTGGGACCCTAGGGTGGCCCTGGGGTGCCCAAGAGATGCGCAAGCATCTCGCGCCTTCCAAGCGATCAGCGAGGAAAAACGGGGTCCAAATTCGAGTAGAATCTGCGGGTTGCGGGAAGATGGCCTGCGAGTGCGGTGGGGGACAATACCCTAGGGCCCCGTGCGCCCTCGCTTTCCCGGGGCACTCTCACCATTTGTAGCCTCTGCCGCGCTTGAACTTGAGGGTGAGCGCAGTCTCCAGGAAGAGCAAGAGGTTGAGCAGCGCAAGCAGCCAGTACCGCGGCTCCTTCTTCACCTCGGTCACTCGCCAGACCCCGACCAGCGAGTGCAGCAGGAAC…		-0.489385
775	ENST00000584734.1	ENSG00000266604	lncRNA	860	GCTGCCTATCATTTGCTTTTCCTCATGAGCTCCTGGACCACCTCATATCACCAGCACCCTCTACCCAAGGTCCTGGAGCCAACACTGGAGTAAAAGAGCACAAGAGAACTCCTTAGAGGTGGAAGGATACCCTCTGAGGTCAAATCATTGGGCTTGTGGCCATGAGACCACAGACTTTGCCTGGCTTCCAGTGACTGTCCGAGATGACCTGTGGAGTGCACCGCCTGTACTTGGACATCACTGTCTTTTCGGATCCATACCCGTCATCCTTGGAATTTCCCCTGCATCCAAACCTGTTCCTGATACAGGTATAACCCTAAGGAATATCTTGGATGTCTTCACGGGGCTTATGACTTATTCTGAGGTTTACAAAATAGAGGCCCCCAGCTGAGCAAAGAG…													-0.8314
776	ENST00000510640.1	ENSG00000251460	lncRNA	859	GAAGAAATAGTGGCGTATCTATGCCAGGGAGTATTATTCAGCCACAGACAGGAATGAAAGCACTGATCCTGCTACAACATGGATGAACTCTGAAAACGTGTGCAGTGAAAGATGCCAGACGCAAAGCCACGGGGTAGAGGATTCCTTCACTATGGAAAATCCGGAGCAGGCAAATCCATGGAGACAGAAAGCAGAGGAGGAGGTCGAGGCTCAGAGAGGCGAGGGGGGCCTACCCAAGGCCATGTCATTGAGAGAATGAGGAGCCAGGATCCAAAGAAGGCAGGCTGGATGCTACCTCCTGGGAAGACTCCATGGGCCATGGGGACAATCGGGGACATTTGTGGCTGAGCCCCTGCAGGTCCGGGGCCTCAGAGCACGGAATTAACTGCATCCTCAGCT…		-0.584962
777	ENST00000608319.1	ENSG00000272821	lncRNA	855	AGGCTGCACTGGAGGCAAACCAGGCTCTGCTTCCAGCTGCCGCACCACCTGCACCAGCTTCTCCAGCTCGTCTGGGCAGATGTCAGGGCAGTGAGTGAAGCCAAAGTACATCAGCACCCACTGGCCCCGGAAGTCAGCCTTGCAGCGAGCCCGGCCTCTGTGATCCAGCAGGTGGAAGTCGCCCTGGCCCACAGCTGCCTGGCGCAGGGCTTCTGTTCGCTTTTGCTGCTGCAGCCTCTCCTTCTCAGCCCTCAGGGCCAGCCAGGCCCCACCGAGTCCAGCCCCGAACAGGCCTGTGATCAGCAGCCGGGTTCGAAGCCCAGGGCCCTGGGGCTGGCCCTGCCCACCTGTCTCTGCAGGGCCCTGCCTTGACAAAAGCCAGGACCTCAGATGCAGGGC…	-1.60037	-1.35273	-2.35366		-1.08051	-1.41464	-2.7615	-1.69898	-0.830981		-1.72691		-2.18259
778	ENST00000692656.2	ENSG00000276170	lncRNA	855	GAGTCAGGAGAGCTTAGGGGGAGAGCGGGAAAGGACTGCAGCCGGGGAGAGCAGGACGCGCCATCTCCATTGGCACCCTCTCCCGCCCCACTTCCATCGCTAGAAAACTAAGGATTCGGTGTTGGGACCACTCCTGCCCTGACCTGCCCTGTGACTCCGTCATACTCTCCAAAGGCCAGACCCTCCTAGACCAGCTGGAACCACCATCAAGATGTCCCCAGCCATGTCAGACTCTGGGGCCCCAGGCGGAGGGCAACCAGATGTCTTCAGCTCCAAGTCTGGCCTCTCCTCCCAGCAAGCAGCCACCTCTGATGGCCAACAGGTGCTGCTGTGTGCCCAGATCAAGAATCCACCTCTGCGGAATTCAAAACCGCTGAGGGTTCTGGGACAGCAGGGAGG…	1.20716	0.937284			1.24468	2.17191			2.44898			1.54634
779	ENST00000658198.1	ENSG00000230176	lncRNA	840	ACAATAGACTTGGCATAGATTGAAACCCAAAGGGCTCTATCAGAAGTGGCAAATGTGGCACGCTCAGGCCAACACCCATGCCAATGATTCCTATAAAATTCCCATTGCCTGGTAGAAGTTCACAGGAGAGGAAAGTTCTTTCCTGCACCAGGTTCTATGGAGAATTGGTTGCATGGTTTCTCGTGCTGTGGGCATCAGGGACTTCAGGTGAAGGTATTTAGCTGTGGCTTTGTGCAAACCTCAGAACTGTGTCCTCCAAGGGCCTGGGGTATTTGGCAGGCGCTGTCTCTTGCTGCCTTTGCTGCTGTATGACAGACAAAATAGAAGCCACCTGGAGGCAACTTCCTCACCCATCGACAAGCTCACCAGCCTTCATGCCTGTCCTTTGGAGCTTCCCTG…	-0.845143											-3.42146
780	ENST00000607001.2	ENSG00000272525	lncRNA	838	GCGAACTCGGTTCCTCCCTGCGCACGCGCGACAGCGTTTGTGATGGTCCAGCGAGTCCCTATTCTCCTCCTCCTGCTCCAGCGGCTGCCGGCTGTAGGCCCTACGAGAGACTGCTGGCTTGGGGCGCAGCCCGTACCTCTGGGAGAGGCCACAAAGGGGTCGGAGAGCGCGGTCCTGTGCACAGTTAGGGTTAAGTCCGCTCAGTCTCCATTGGGCCCTGATCCTGAAGTTCTGTGCCCTCCGAAGAAAGGGCCTATTCACGTTTCCTGGAGACGCCGGAGGTGCCCAGCTTGTGCTCACCACTCAAGCAGCTCTCCCCTTGCTGGAGGTGTGGGTTGGAGAATTGCAGAATTTCCCTCTCGGCCCGAATGAGCCATTACCAAAGCATTTTGTCAAAAA…	0.681959	1.01217	-1.53434	1.82443	1.69638		0.453807					-0.719372	0.475579
781	ENST00000607670.1	ENSG00000271746	lncRNA	837	CGGGCGTACGATTCTGGCGGCGTGGGGGCCCAGGCAGCCGCCGCTTCCAGAAGGTTCGGTGGCGGTTGGGCCGCGCCGGTGCGGGGAAGGCCCGCTAGCCGCGGCAGCCGCGCCCGACCCGGTGGCAGCCCCGAGGGAAGCGTCTGGGGCGGCCTAAGTGGCGGAGCAGGGCGGACTTGGGCCCTCACTCTCCGCGCGGCGGTAAATATTTGTGCTGGGCGTTCCCGGCCGCCCGCGCCGCCGATTCGCTGCCGCGCCCAGTGCCTGGGCGGCCGGATGAGGTCAGAGCGGAAGGCGCGGCCCGGGCTCCTGGCAGTGGGGCCTGATTCCCACCCCCGCCCCCAACCCACCCCGGCACCAGTCGCCCGCATCGCGGCTCTCGCTAAGATCGGCCCTAAG…	0.321928	-0.78136	-2.11818		-0.952694		0.465664					-0.524841		-2.03171
782	ENST00000574212.1	ENSG00000263335	lncRNA	836	TTTTTTTAATATTTAATTGAACAGGGAGATCATCGCCTCTCCTCCAGGAACGCAACTAGAGGAAAGGACTTGCCTTGCAGCAAGAGAGACCTCAGCGAGCCGGGAAGAGGCTCCTCCCCACAGAACTGGGCACCACCCAGCACTGCCCACCACACCACCGCGCCACCTCCTCACCTGCAGCTTGTGGACTTTGTCATTGAGCTCCGCCCGGGCCCGCTCCCCATCGCTGCACTTGGACTGCAGCTCCTGCACCTGCGCCTCCAGCTTCTTCTTCTTATGTTCCACCTCCTGCTTGGCCTGGCCCAGGACCCGCAGCTCCCCGGCCAGACCCTGACCTGTAGTAATTTGAGGCTGCTGATGTCACTCTTATGTGTCATCACCAAAAAGCATCACCAAAAA…	-0.992095	-1.4942	-0.659256	-1.71989		-0.67102	-0.459432		-0.989193			-1.18094	-0.473371	0.508464	-0.540568
783	ENST00000558797.1	ENSG00000259471	lncRNA	833	GTAAGAAGTGCGTTTCACCCTCTGCCATGATTATGAAACCTCCCCAGCCATGTGGAACTGTGGGGTCTCCCTATGTTGCCCAGGCTGAACTCCAACTCCTGGGCTCAAGCAATGCTCCCATCTCAGTCTCCCAAAGTGCTGAGATTACAGTCTCGCTCTGTTGCCCAGTCTGGAGTACAGGTATGATCTTGGCTTACTGCAAGCTCCGCCTCCCAGGTTCAAGCAATTCTTCTGCCTCAGTCTCCCAAGCAGCTGGGATTATAGGCCCGAGAAGGCAAGGGAGGGAGCAGGAACCAGAACCAGAGGAGGTTTTGCAGGACTTGCCTATATCCAGGCGTCAGAGTGAGCCCAGGGAAGGTTGGCCATGATTTGGGGTCTTCAGAGAGAGCCAGATGGAAA…														0.0815691
784	ENST00000565152.1	ENSG00000260060	lncRNA	833	GAAGTATTAGATCCTCAATCTCAAGGTATTCTAAGAAATTTTGGAGACCATTGAGTCTAAAATTCCCAGTATCTTTGAGGCAGGAACAGACTTGGAGAATGTAGTTTATGAGCAGGAGTTTGGAGCTGGAAGAAATACTGCTTTCTGTTGGTGGTTAATGCTGTCAGCTCCTTGGATTGTGGCTTTAGCCCTAAATATTGGGGCAGTAGAGACTCTTACCTGGAAAACAATTGAGGGCCACCCATGTTAGCGGCAAGAGGCAGAGGAAAGCTTGGATGGTTGGGCTGAAGATGGTGGATGTGCTGTCCCTGTGAGAGTGCTGATGCTGGACTCTGGAGCCAACGACAAAGTGTTTGAGCAAGCAGGGTCCAAGCAAGGGCAGTCGAGGGCCGGATGAAG…	-4.06774	-1.41226					-4.11437	-2.25873				-4.65294		-2.45943
785	ENST00000442292.2	ENSG00000273443	lncRNA	829	CAAGTCCTCGTGTCCAGGAAGCTGCCCACCGGTCCTCCAGGAGGCCTTCAACCAGACCCTGTCCATGCCCAGCCAGGGCCCACCCACCTGACGGACAGCGTGAAGCCCCCCGGGCTGCTCTCACTGGGCCTGGCAAGGAAGTCCCCACGCTGACCTCTGGATAGGAACAGCTTCTCCGCCTCCACCCTGCTGATGTTGGGGTGAAACCACCTGGAGTGGGGAGAGCAGCCTCCACGGCCAGGATCTCGGACTTCCAGCCTCCAGAGCTGAGGGAAGGAGCGCCTGCCCGCCCAGCTTATGGTCACTGTTTCAGCAGCCCAGCTGCCTGACGACGGGTTCTTATCTCCCAGAGGGCAGAAGCTGTTCCCCGCACTGTGGCGTCCCAGGTCCATAACACTG…	-2.24793				-1.51096		-3.10434						-1.92906
786	ENST00000433600.2	ENSG00000232767	lncRNA	827	CTTCCCGCGGTCCCACCTGGAAGGTGGGCGCTTCCCCCAGCGCCCGGCACAGCCCGGACCCCGGTGTAAAGTCGGGCATCTGCGCAGTAAACATCTGGCCTCGGAGCTGTCCTCCGCGCCTTGGCTGCCCCAGCCAGGGGAAGGATATGCGGAGGGCTCTAAGTCAAAGCGGGCGTTTTTGCGGGTGTAGACACTGCGGCGCCTGGGTCTGCAGGAGGGGCAGATTTTCAGGTGGCCGGGACAGGTGAAGGCAGAGAGGAGTGGCTGTCCACCTGGGGAAGCATCCTGAAAACATCACACACAGTGGACCACGCTTTGCCCTCAGAGTGACTGCTCCGACCCGGAAGGAGAGGTCAACGACCCCTCAGGACACAAAGGGTTTCTTAGGTTGTTCTGCGC…		1.11346					1.39855
787	ENST00000586411.1	ENSG00000267246	lncRNA	826	GTTTGTGTGGCATATAATAAGTAATGGTTGCACCTAGCAATTCATTTACAAATCTTACTTGATTTTGAAGCCATAGAACACCTCAACTGTTAGCTTGAATGACTGGAGTTTAGTTTTTATTTCTCAGAACAAAACAGTTTGAAGCCTAATTAACATCCTCGGAAGGAACTTAACACTAAAACTCCTAACAGCTTCAGTTTTCTGACCTTGAAGAAAGGGAAAATGAAGAGACCATGGTGCCACTTCCGAAGCAAAGCCTGAAGTTCTGTGCTTTAGAGGTGGTGTTGCCATCCTATGATTGCAGGAGTCTGGCCTTGGCTTGGTGGAGGAGCCTGTGGATAAGGCGAAGGAAGGCTGAAGTGCAATGTTGTGATCTCGGCTCACTGCAACCTCTGCCTC…	0.392317	-2.48543	-1.12738			-1.90046							-1.68966
788	ENST00000448786.1	ENSG00000234902	lncRNA	823	ACTCCTCTCCATTGGATCTCTAGCACCTAGAATAGAGCTGGGTACACATGATGAGGTGCTTAATACGTATTTGTCAAATTGAATGTCAAGTTTTAGGAGTTTAAAGAGTGTTTTCAAATGGGGAGAAGCCGAGACACAAATAGTCTCAGGAATGAGATGAAATTATTTAACCAATTGGAGATGAAATTCGAAATGGAAACTATGACATGACTCAACATCCTCAAGCCCTGAAGTAATAATTAGCACATAAAGTTGGTCTGTTATGGACTTTGTGTTGTGCTCCCTGCAAAATTGGATACAGAGAGAAGACAGCTGTCTGCAAACCAGAAAGAGAGTCCTCACTGCACTTCATATCTGCCAATGGATCCTTGCTCTTGAACCTCCCAACCTGCAGAATCA…												-3.14018
789	ENST00000532766.1	ENSG00000255182	lncRNA	821	CCGAGGCCTGCCCTCTCGGCAGGAGGACGAATGCTGGGGAGGCAGGGACCGCGCTGCCCTGGGCACATGCCCATTCCCCTGGAGCCCCAGGCCCTGCTCTCCATGCCAGGACACAGGCAGGGTCAGCAAAGGTGAAGGCGGGAACACAGGAGGCCGAGAGCCACAGATACTGCCCAAGAGGAGCCTCCTGAGCGGCCATCTGAGAGGAAGCCTCTCCCTGCCAAGGACGCCCAACAGGCCCTACCTGGCGATGAGCAGCTCCACCAGGTGCAGGTGGCCGCAGGTGGCCGCAGCATGCAGAGGCGTCCAGCACTCACTGTCACAGGCATTGATGTTGGCCCCAGCCTCCAGGAGCTGCTGCACCATCTCTCGGAAATCATCAATGCAGCACTGCAAACC…	-2.45661	-2.5502		-3.0		-4.03059	-4.30005			-3.70769		-5.39232
790	ENST00000613067.1	ENSG00000277855	lncRNA	820	CGACCCTCAGCAAGTCTTCCCCGTGCAGGCTGGGGGGAACTGAAGGGGACGGGACGGAGACGGGGTTTCTCCATGTTGGCCAGAATGGTCTTGAACTCCAGACCTCCAGTGATTTGCCTGCCTCGGCCTTCCAAAGTGCTGGGATTACATGCGTGAGCCACCACGCCCGCCTCCTGTCCACAATCTAACTGTCAAACAAAGATGGGCTAATTAAACGGATGCCAACTAATCGGAAAACTTCTGGAATTGCCGTCCCTGGAAATCCTAGCAAGACACAGGACCCAGAATCCTCCCCATTAATATTGACGCTGTAGTGACCAATCACCATTAAGAGGTGCCAGAAAGGAACTGGAACTGGCAAGTAGTCAGGTCTTTCAGCGGCACCCCCAGAAATCCTGT…							0.710493
791	ENST00000599784.1	ENSG00000267898	lncRNA	819	CAGATACCGGCCTGGCGGGGCATCTGCAGATCCCCTCGGTCAGGGGCTGCCCCGCCTGGGCTGTTCGGAGCAGCTCCTCTGTAGGGCAGGGCCTGACCTCACCCCACACCCCAGTGGCTTCAGCTCCCTGCCCAGCGCACGGGCTGCCTCCATCAGGGCACTTAAGTAGAGTCAAGGTTTGCGCCGACTCCGTCTCCCAGAAATCAACGTGGACCAGGCCCACTTAAAAAATATGCATTAGTCGAAGACAGACGTCTCGTCCATAGGTCCCCAGACTGTTTGTCCACAACGCAGGGCTTCTCTTTGTGGGCCTGAAGGAGCACACGTCAGGCAAGACACGAGGGCAACTTCAGAGACACTGTTCAGGGCCACGGAGAATTCTCGAAGTCTGACTCCAGT…	-2.24101		-3.07834										-1.40846
792	ENST00000538710.1	ENSG00000255856	lncRNA	816	GGACTTCAGAGAATCGTTCCGAGAATTTTCTGGGAAAATATGCAACAGCAGGTCATAAAACAGATCTCACAGAGATATGTGAGATCAATAGGTATGTGCTTTGGGCCACATGAAACTTTAAAAAAATGTATCTTAAAATTTAAAATAGGAAAATATTATGTCAGAATTCAAATAGTGACTGAGGAACAGATAAATGTGTCTATCCACACAATGGAATATTATTCAGCCATAAAAGGGAATGAATACATGCTACAACATGGGTGAACCTTGAAACACGCTAAGTGAAAGAAGCCAGTCACAAAAGGATAAATATGCGAACGGATCCAGGTGTCCACACTGCATTTAGTTGTCATGGTTCCGTCTCTTCTGGTCTGTGAGAGTTTCTCCATCTTTCCTTGT…	1.73697						2.96605
[truncated: 351 more rows]
