# Supplementary material for: LncRNA Subcellular Localization Across Diverse Cell Lines: An Exploration Using Deep Learning with Inexact q-mers
Source: Noncoding RNA. 2025 Jun 25;11(4):49. doi: 10.3390/ncrna11040049 (PMC12286058; doi:10.3390/ncrna11040049)
Supplement: Supplementary file 1 [file ncrna-11-00049-s001.zip › Supplementary_Table S5_mRNA_train_seq_with_RCI_longest_transcripts.csv]

	transcript_id	gene_id	biotype	length	sequence	A549	H1.hESC	HeLa.S3	HepG2	HT1080	HUVEC	MCF.7	NCI.H460	NHEK	SK.MEL.5	SK.N.DZ	SK.N.SH	GM12878	K562	IMR.90
0	ENST00000691251.1	ENSG00000099219	protein_coding	5000	AGGAGGCGCTGCGGCAGCGACGGCGGCGTCGGCGGCGGCCGGGGCTGTCGCGGGTTGGGGCGGTTGGGCTGGCAGCTGAGGCTCGTGGCCATGGAGTGGGGTTCTGAGTCGGCTGCTGTGAGGCGGCACCGCGTCGGAGTAGAGCGTCGAGAGGGAGCGGCGGCCGCGCCACCGCCGGAGAGGGAGGCCCGAGCGCAGGAGCCTCTGGTGGATGGGTGCAGCGGCGGCGGGAGGACGCGGAAGAGGAGCCCCGGGGGTAGCGGCGGCGCGAGCAGGGGCGCGGGGACCGGGCTGTCTGAGGTGCGCGCCGCGCTGGGGCTCGCGCTCTACCTGATCGCGCTGCGGACGCTGGTGCAGCTCTCGCTGCAGCAGCTCGTGCTACGCGGGGCCGCTGGACAC…	-0.00411905	0.694692	0.315808	1.22341	-0.581456	0.108836	0.290004	-0.234552	-1.33498	1.98711	0.856034	0.742291	0.0765198
1	ENST00000592782.5	ENSG00000136448	protein_coding	4999	CAGGCCGGCTCAGCGGGCGAGGCGGGACCTCGGGAGCGCGCGCCTGCAGACCGGACGTCCGGCCAGCAGGCGGGGCCGGGAGAGGAACCCCCCATGTAGTGGGGCGCGGAGCCCTGCTCTCGCAACTCAAGATGGCGGACGAGAGTGAGACAGCAGTGAAGCCGCCGGCACCTCCGCTGCCGCAGATGATGGAAGGGAACGGGAACGGCCATGAGCACTGCAGCGATTGCGAGAATGAGGAGGACAACAGCTACAACCGGGGTGGTTTGAGTCCAGCCAATGACACTGGAGCCAAAAAGAAGAAAAAGAAACAAAAAAAGAAGAAAGAAAAAGGCAGTGAGACAGATTCAGCCCAGGATCAGCCTGTGAAGATGAACTCTTTGCCAGCAGAGAGGATCC…	0.0633233	-0.222323	-1.12773	0.348184	0.0780737	-0.184079	0.224606	0.719112	0.356182	0.608496	0.246289	-0.225971	-0.447336	-1.01692	0.354547
2	ENST00000441024.6	ENSG00000125107	protein_coding	4999	CGGCGCCATTTTGTAGAGAAACAAGCGGAGTTAACCGAAGAGGGGGTCGAGGAGAGCCGGAGTCGGGGACCCAGGAGTTTCCTGTGTCCAGCGCTGCCGGAGCCGCCTGAGGTGCCATGTTTCAGAACAGAGTAAGACCCCTGGTAAAGAAGAACTGAAGATATTATACAGATACCAGATATAGCCTAATTACAAAGAAAGCATTAACCTGCCTCTGAGGTGACTAAAGGGGAATAATGGTGATTTTGCGCCGGGCTCGGCCGCCTGCTTCCGCCCCAACCAGCAATGAATCTTGACTCGCTCTCGCTGGCCTTGTCTCAAATCAGCTACCTGGTGGACAATTTAACCAAGAAAAATTACCGAGCCAGCCAGCAGGAAATACAGCATATTGTGAATCGG…	0.139221	0.0568359	0.114042	0.501613	0.120877	-0.545067	-0.179206	0.498707	-0.214244	0.19742	0.61288		0.645769	0.197225
3	ENST00000682540.1	ENSG00000160145	protein_coding	4999	GAGATGTGAGGGCAGTGATGGGTTTTCTTGAAGGTAGGGGATAGGGAGCAGCTGGGGTATGGAGGTTCTCTACGCTCTCCCCACTTCTTTCCAGGGACACTGCACCTCTGAGAAATCCCAGGGGTGGATGAGGCACCTAGCTGGTGCCCGCCTGCAGGCTGCTCGCTTGCTGAGAGGCGGCGTGCCAGCTCCGCGCACCGCGCCTCAGTGCCAGATCAGGGAGCTGTCAGCTCAGCGCCCACGCCCCTCCGCTTCAGCTCCGGGGAGCCCCAGGGTGGGCTGCTGGAAGGCGCGACTGCAACTTGACTTTGCCTCACTGTTGTTGCTGGCAGAATACGTACACCAATGCGGACAAGCTCCTAGAAGCAGCAGAGCAGTTGGCTCAGACGGGGGAATGTG…	0.0	-0.974657		-0.148796		-1.46912	0.790142	1.08246	-0.652939		-1.1456	-1.35133	0.0211853		-0.27684
4	ENST00000684689.1	ENSG00000147124	protein_coding	4999	CTGGCCTAAATCTGACACGCACGACTCCCCCCGCGGCAACTGCACAGGTTCGGTGACAGCCGAGACGCCGAGTGTTTCCCGCAGCCGGCCGGGGTCCAGGTCGGAAATGTAGCCAGTGGGGCCGCCAGCATCCAGCACAGTGAGCGGCCCCTGGGCACCACCAGAAAACATTTGTGAGTGAACGTGGAGTGATGACCATGTGGACACTGTCTTTCCAGGGTTTCTTGGAGCCTCTGCAGAGTCTGGGGGCCAGGCTTCTTAGTGGAAACTGCAGGATCTTCCTTCTGACCCCTGCTTGCCTCGCCCCAGCAGCTCCGGTTGAGTCCACAGATGCCAGCTCAGCTTCCAGCTTGGGGAAGAGTGGGGTTGTCAGCAGGAGAGCCTGAGGGCTGAGGCCCA…	0.144908	0.0173821	0.435769	0.371969	0.597298	-0.798643	-1.12865	-0.327123			-0.456737	-0.473931	0.575783	-0.497055
5	ENST00000358864.2	ENSG00000149488	protein_coding	4999	AGGAGCACGCTGCGTGAGCCTGTGCAGGACCCCAGCAGTGCTGCTGACCATGAGCCACCAGGTAAAGGGCCTGAAAGAGGAAGCACGAGGCGGAGTGAAAGGGCGGGTGAAGAGCGGCTCTCCACACACAGGTGACAGGCTGGGAAGGAGATCCTCAAGCAAGCGGGCTCTCAAAGCCGAGGGGACCCCAGGCAGGCGCGGAGCTCAGCGAAGCCAGAAGGAGCGCGCCGGGGGCAGCCCAAGCCCGGGGTCTCCCCGGAGGAAGCAAACAGGGCGCAGGAGACACAGAGAAGAGCTGGGGGAGCAGGAGCGGGGCGAGGCAGAGAGGACCTGCGAGGGCAGGAGAAAGCGCGACGAGAGGGCCTCCTTCCAGGAGCGGACAGCAGCCCCAAAGAGGGA…							0.0
6	ENST00000357489.7	ENSG00000112200	protein_coding	4998	GGAAGCCCGGGAGTGAGAGAAAGCGGCTCCGGGGGCATAGCGGGCCAGTAAGGGCCGCTCCTCCTTTGAAGAGGTTTTGCGTCTCTTTCCGCCGGTGGCGTCGGCGCTCACGCAGGGGCGGGTCCCGGTAGCGCCAGGCGGTGCAGGGCGGGAAGGGGATTCGTGGCGACGGCGGCGGCAGGGACAGCAGGAGCAGTGGTGCTGTCAGCGCGGCCGTCGGAGACATGGGAGACCCGGGGTCGGAGATAATAGAATCTGTCCCTCCAGCTGGCCCTGAGGCATCTGAGTCAACAACGGATGAAAATGAAGACGACATTCAGTTTGTCAGTGAAGGACCATTACGACCTGTTCTTGAATACATTGATCTGGTCAGCAGTGATGATGAAGAGCCTAGCACCT…	0.33188	0.197506		-0.784756	-0.888807	-1.61246	-1.1862	-1.51067	-1.23208	-2.08698	-0.363227	-0.705543	-0.860896	-1.34554
7	ENST00000700387.1	ENSG00000065000	protein_coding	4997	GGGGCCCGGAGCGGGATCGCGGCACCTGCCGAGCGGGTCGCCGCCTCTGCCGCGGTCCTTGGACCCCGCCGCCGCCCTGGCCTGGGAGCTTGCCCCGCCGCAGCGGCCGGCAGCGCGGCGCTCCGCGGGCGGCAGGCACGGGCCCCGGGCCCCCTCACGGCGCCCAGCCGCGGGCCTCCCGAGGCAAAAGCCCGTGGGCCGCCGCGATGGCCCTCAAGATGGTGAAGGGCAGCATCGACCGCATGTTCGACAAGAATCTGCAGGACTTGGTCCGCGGCATCCGTAACCACAAGGAGGACGAGGCAAAATACATATCTCAGTGCATTGATGAGATCAAGCAGGAGCTGAAGCAGGACAACATAGCGGTGAAGGCGAACGCGGTCTGCAAGCTGACGTATT…	-0.657684	-1.25513	-0.705033	-1.68169	0.133613	-0.380345	-0.866273	0.0502264	-0.409699	0.0621934	-0.762976	-1.50616	-1.52067	-1.33982
8	ENST00000302904.8	ENSG00000108312	protein_coding	4997	AGACACACACCAGTGGCGACAGGGGAGAGTTGGAAAGACGCAGGAGAGAAGCAGGAGGCAGGAGGCAGCGGGGATGGAGCAATGGGAGCGGGAAGCAGGCAGGTTTCCTTGCAAATCCCCCTCCGGCCTCACGCCGTCTCGCCGGCCCCGGCAGGGGAGCGAGGACCCCGGCGAACAGATGGAGGAGTGGAGCTCGCTCTAGGCAGCTGGGCTTGGCCGGAGAATGGAGGAGCCACCAAGCGACCGGCTGATTGGAAGAGAAACGCAGAGCGATGGAGGCGGGGTAGGAGGACGATTTCTCTGCGGGGACTGGCGGCGGCGTACACGCCCGGGTCGGGCGCTGCAGAGCTTGGCTGGCTTTCAACCCGCGCTCGCCGGCTCCAGCCCCGCGCGCCCCCA…	0.269963	-0.515823	-1.69031	-1.42865	-0.0730123	-0.211424	-0.473721	0.545799	-0.399703	-0.0461471	0.0640883	-0.293276	-1.10807	-1.55427	0.20749
9	ENST00000393465.7	ENSG00000176681	protein_coding	4997	CTTAGAAGGGGCACGAGCGTCTCGGAGCTGCCAGAATGTCTTCTGCTCAGTGCCCGGCACTAGTGTGTGTCATGTCCCGGCTGCGTTTCTGGGGCCCATGGCCCCTCCTTATGTGGCAACTATTGTGGCTACTAGTCAAGGAGGCTCAGCCTCTGGAGTGGGTCAAGGACCCGCTCCAGCTCACCTCTAATCCCCTGGGGCCGCCTGAGTCCTGGTCTTCCCACTCCTCCCATTTCCCACGGGAATCTCCCCATGCGCCTACTCTCCCAGCAGACCCGTGGGACTTTGATCACCTGGGGCCCTCTGCTTCCTCAGAGATGCCAGCCCCACCCCAGGAATCGACTGAAAATTTGGTTCCATTCCTGGACACCTGGGATTCAGCTGGAGAGCAGCCCCTGG…	0.285157	-1.75995	-1.92139	-1.31034	-1.00782	-2.04417	-1.69048	-0.0544478	-1.40703		0.210567	-1.59841	-1.82774
10	ENST00000457780.3	ENSG00000100425	protein_coding	4997	ATCCGATAGGACCAGGTAGCCACTGAGCATGCCTGTCTGGTGGGCATAGCCTCTGTGCCTGGTGGGGTCCAGCCCTGTATGTGGACTTCCTGGGGGACCGCCTGCATGCTGGGAAAGTCCTGCAACTGTGGGCTCTGGGCCGGACCCCTCCTCCTTGGGGAGCGTTGCTGTGGTCTCCGCAGCCTGTTGGTGTGGTCTGAGAGGGGACTGGTGTGTGGTGGTAGGGACGCAGGTGCTCAGGAGGGCTCCTCAGGCTGCCTCTCTGCCTGTTACTGCTGCTCCCTCCCTGGTCCTGGGGACTCGCTCAGGCCTGGATGTGTGGTTTTGGACACCTTGGAAAGAGGTTAGCTGTGAGTTTTGCTTTGATTGGGCTTTGAGCTGCTGAGCTAGATCTGTCCA…	-1.41698	-1.29546	-1.88897	-2.3968	-0.549383	-2.18859	-1.93936	-0.926215	-1.87318	-1.35799	-0.3294	-2.35822	-2.44067	-2.25048	-1.71042
11	ENST00000686666.1	ENSG00000144893	protein_coding	4996	AGGTAGGGGGGAGCAGAGGAGGCAGGCGCCGCGGAGGACCCTGGCCGACCTCTAGTCCCTCCGCCGCCGCCACCGGAGCGGTGCGTCCCGGGGCTCGAGCGCAGCCGAGTACCCGCCGAAGGCTGTCCCCATCAGTGCGTGTCTGCTGCCGGGCAGCGGCAGCATCCAACCTGCTTTATTCCTCCTGCCTGCAGCGCCACAGCGAGCGAGCGAGCGAGGAGGGGGAGAGAGGGAGTCTGTCTGCAAAGTGCTGCTCCCTGGTGCTCAGAGGCGGCTGCTCCAGCTCCAACTCTCATTCATTTCGCCGGTTAACATGAGAGATCATGGCCGCCTTCGGGCTTCTCAGCTATGAGCAGAGACCGCTGAAGCGCCCCCGGCTCGGGCCGCCCGACGTCTACC…	-0.16601	-1.44505			0.347923	-2.32193	-0.906443				-0.806928
12	ENST00000706142.1	ENSG00000198597	protein_coding	4996	AGACTTTAAATAGTTTCAGGAGCAGTTCCTGACCACCACGGCTTTAAGAATATCCTTCAACCGGGAGGGAGATCCATTGCTTTAAGACTTGCCTGGGAACGGGGACGCCCCCTCTTGCAATCTGTCAGTGCCTGCACCAACTTTATCCTTTCTGGGGCATTTTCTCACCAGACTGACAGTCCTTAAGACAAGTATGCAGTTAAGCTGCTAAGGGATGGAAGAAGCGAGCCTGTGCCTTGGAGTGTCTTCGGCGGAGCCGGAAGCTGAGCCCCACCTGAGTGGCCCCGTCCTCAACGGCCAGTATGCCATGAGTCAGAAGCTGCACCAGATCACCTCCCAGCTCAGCCATGCCTTCCCCGAGCTCCATCCCCGGCCCAACCCCGAGGAGAAGCCCCCCGC…		-1.11548								-0.635003
13	ENST00000608372.6	ENSG00000153130	protein_coding	4995	GTCAGTTGGTCCAAGTGTCCCGGCCTGAGGTGTCGGCCGGATCCCTCCTTCTCCCGGCGCCTCAAGCGGAAGACCATTCCTCAAGAATTTTGTATCCAAGGCCCAAAAGTTTGTTACCCAAGATGATGAATGCTGACATGGATGCAGTTGATGCTGAAAATCAAGTGGAACTGGAGGAAAAAACAAGACTTATTAATCAAGTGTTGGAACTCCAACACACACTTGAAGATCTCTCTGCAAGAGTAGATGCAGTTAAGGAAGAAAATCTGAAGCTAAAATCAGAAAACCAAGTTCTTGGACAATATATAGAAAATCTCATGTCAGCTTCTAGTGTTTTTCAAACAACTGACACAAAAAGCAAAAGAAAGTAAGGGATTGACACCCTTCTGTTTTATGGAA…		3.5952	1.37214		2.0679	1.49325	2.05174	0.210941	2.26311	1.42201	0.907382		0.671485
14	ENST00000622612.4	ENSG00000153094	protein_coding	4995	ACTTCGCTCCGCGCAGCCGCCTGGTCTGCAGTTTGTTGGAGCTCTGCGTCCAGCGCCGCTGCCGCTGCCGCCGCCGCCGCCGCCGCCGCCGCCGCCGCCGCCGCCGCCACTACCACCACTTGATTCTTGCAGCCACCCTGCGAACCCTGCCACACTGCGATCGCATCATCGCGGTATTCGGTTCGCTGCGTTCCCGCCGCCACCGCCTCGGCGCCCTTTCTTGGCCCTTGTTCCCCCAAATGTCTGACTCTGACTCTCGGACTGAGAAACGCAAGAAAAAAAGACCAAATGGCAAAGCAACCTTCTGATGTAAGTTCTGAGTGTGACCGAGAAGGTAGACAATTGCAGCCTGCGGAGAGGCCTCCCCAGCTCAGACCTGGGGCCCCTACCTCCCTACAG…	0.174856	-0.72685	0.232081	-0.581705	0.761435	-1.64955	-0.660228	1.1908	-0.640104	0.0689683	0.0846972	-0.616272	-0.499635	-0.229246	-1.10862
15	ENST00000381873.7	ENSG00000101298	protein_coding	4995	CAGCTAGCCGCCTCCTGCAGGGGCTCGGGAGAGCAATTCGGCGGCCCCTGCAGGGCAGCTGAAGCCATGGAAGCCTCCGCAGGTCGCTGATCAGGGCCAGGCGGCTGCAGCAGCGACTGCAGAGGCGCTGCGCCAAGCCGGGCCGGAGTGGTGCGAGCCGGCGGGGCTGCGGAGGGCCAGTGGACTCAGCCCCCGGGATACCGCCCATCCCACCCCTTACTCGGACCCACAGCCTCATGGCCATGTCCCTGCCAGGAAGTAGACGGACCTCTGCTGGATCACGCAGGCGCACCTCTCCACCTGTGAGCGTGCGGGATGCCTACGGCACCTCTTCGCTCAGCAGCAGCAGCAATTCTGGCTCCTACAAGGGCAGTGACAGCAGTCCCACGCCAAGGCGCT…	-1.96123	-1.06228			-0.0105951	-1.00487	-2.0			0.185041	-0.507638	-3.20447	-2.80735
16	ENST00000676176.1	ENSG00000168356	protein_coding	4995	ATGGATGACAGATGCTACCCAGTAATCTTTCCAGATGAGCGGAATTTCCGCCCCTTCACTTCCGACTCTCTGGCTGCAATTGAGAAGCGGATTGCCATCCAAAAGGAGAAAAAGAAGTCTAAAGACCAGACAGGAGAAGTACCCCAGCCTCGGCCTCAGCTTGACCTAAAGGCCTCCAGGAAGTTGCCCAAGCTCTATGGCGACATTCCTCGTGAGCTCATAGGAAAGCCTCTGGAAGACTTGGACCCATTCTACCGAAATCATAAGACATTTATGGTGTTAAACAGAAAGAGGACAATCTACCGCTTCAGTGCCAAGCATGCCTTGTTCATTTTTGGGCCTTTCAATTCAATCAGAAGTTTAGCCATTAGAGTCTCAGTCCATTCATTGTTCAGCATG…		-1.09311										-2.45943	-3.16992
17	ENST00000359651.7	ENSG00000163435	protein_coding	4994	GTGCTGCCGTGTGGGCAAGCTCTGTGGGGAGAGGGGAGGCCAGTGGGTTGTTTTTGCCATCACAGAATACTGGGAAGCCCCTGGCATCCTGCTCCATAGCTCTCTTCACCACTATCCTGGAACCTTCTCCCCACCCCCATCCCCATGCCTCCAAGGCACTGACCTCAAATCCAAGTCTTTCTCACTTATCTCAAGCTGCCAGCCTGTAGGGATTCCTTATCTCAGCTCCATGTCAGCGGTGAGGAAGCCCCAAGAAGGCAAGGGAGCTGACAGCCTTCTCATTTTTCTCGTACATCCTCCTGTTCACCCCGCCATCCCGGGAGCCCCAGCCAGATGCTCTTCAGGGCAGGGAGCACGTGAGCAGCCCTGGGGCTAGAAGCCGGTTCTCCCACATTCCTG…	-1.92733	-0.94784		-0.547504			-2.57406					-4.57635	-0.833328	-0.342281
18	ENST00000337774.10	ENSG00000127241	protein_coding	4994	AGAACAAAGATAAGGCATCACGGACACCACACCGGGCACGAGCTCACAGGCAAGTCAAGCTGGGAGGACCAAGGCCGGGCAGCCGGGAGCACCCAAGGCAGGAAAATGAGGTGGCTGCTTCTCTATTATGCTCTGTGCTTCTCCCTGTCAAAGGCTTCAGCCCACACCGTGGAGCTAAACAATATGTTTGGCCAGATCCAGTCGCCTGGTTATCCAGACTCCTATCCCAGTGATTCAGAGGTGACTTGGAATATCACTGTCCCAGATGGGTTTCGGATCAAGCTTTACTTCATGCACTTCAACTTGGAATCCTCCTACCTTTGTGAATATGACTATGTGAAGGTAGAAACTGAGGACCAGGTGCTGGCAACCTTCTGTGGCAGGGAGACCACAGACACA…		0.470451		0.961565											1.53783
19	ENST00000683118.1	ENSG00000182923	protein_coding	4994	GGATGTGGGTGAGTTCATTTGCTCGCGTGCAGGGGAAGTCTGGAGAAGGCATTGTTTCAATTATTAAAAGTGTGGGGGCAGTGGGCGGAACAAACGCGCCGACTACAGAGGCTGGACTTGCCAAAACAAAGGGGATTTGGTGATGGAGGCTTTGTTAGAAGGAATACAAAATCGAGGGCATGGTGGGGGATTTTTGACATCTTGTGAAGCAGAACTACAGGAGCTCATGAAACAGATTGACATAATGGTGGCTCATAAAAAATCTGAATGGGAAGGACGTACACATGCTCTAGAAACTTGCTTGAAAATCCGTGAACAGGAACTTAAGAGTCTTAGGAGTCAGTTGGATGTGACACATAAGGAGGTTGGAATGTTGCATCAGCAGGTAGAAGAACATGA…	0.366228	-0.190293	-0.0676387		1.24139	0.257352	0.928428		0.958666	-0.234801	0.856881			0.299746	0.320233
20	ENST00000369969.7	ENSG00000121940	protein_coding	4994	GAACAATTCGATGACGAGGCCCAGGAAGCACGCTGAAACCCTGGGCGGCGGCAAGCTGTGCGACCTCTTCTGCGGCCGGCCTGGGCAGGTGTCTTCCTCGAGAGGCAGGCAGGGGATCCCGGACACTAGCTTTATCGTCATCTGGGAAATTGTTAAAAATGCAAATTCGCAAGTTTGAGAGCCATGGTTCCAAGAAACTGCATAAGCATACGAAATAAGTTGCAGCCTCCCGACTTATACCCTGGTACTTCTAGTCTAAAACAGGATTTGACTCTACTAATCCAGCCTTATACAGGATGCTGTGTTCTTTGCTCCTTTGTGAATGTCTGTTGCTGGTAGCTGGTTATGCTCATGATGATGACTGGATTGACCCCACAGACATGCTTAACTATGATGCTG…	0.563267	0.820676	0.048336	0.109926	-0.193654	0.420486	0.0129254	-0.0757223	-1.01929	-0.339634	1.10841	0.349707	0.347923	0.140156
21	ENST00000518547.6	ENSG00000170873	protein_coding	4994	AGAGCGAGCGCCGGGGCCGGGCGCGCAGGAGTGAAAAGGAGGCGGCGGCCGCAGCTGCGAGCAACAGATCCGGACGCCGCGAGCTGACCCGCTCTGCTGTTGGGCGATTTTTTTTTAATTGCAGAAAAATTTATTAAATTGGAAAATCTTGCGTTTTTCAATGGCGCTGGCCCCGGGTCAGCGGGCGATTTTCTCTGCATCAAGATGGGCTTTGCCGTTTCCGTAGTGGGCACCAGTGGTGGCCTGATTGTCAGTCTTCTCCCGGCATTTTTAAGGCCAGGAGCCGAGCGCTGCTTGTAGGCGAATACCCTACAGAGCGGTTTGGCTTTTTAAATTACTGTTATTATTTTGGGCAGAGAACAGTCGGTCTGGTGCACCCCGTCCTCGCTGCAGAAGAGG…	-0.56995	-0.855954		-1.99176	-0.803411	-1.16282	-0.719576	-0.74048	-0.941942			1.32193	0.719892
22	ENST00000217246.8	ENSG00000172264	protein_coding	4994	GCGTGCGCCCTGGGGCCCAAGTTGGGGCGCGCCGTGGCTAGAACACGGAGAGCGGCGGGCAGTGCAGCCAATGGGAGGCGGCGCTGCCTAGCGGCTGGTAGGCGGTGCCTGCGCGGGTGTTAGGTTAGCGCGAGGCGTGACCTAGTTGACAGGCTCTGAGGTGCTGCTGTGGCGGCGTCCGCGGGGCTGAGGCGGGTGGGAGCCGGAGCCGAGCGCGGGCTGAGGGAGGAGGGCGGCGACTGGAGAGCGGCGAGCGGCGAGCAGCGCAGGACGCAGAGCCTCTTTCACTTTTTCCCTGCTGAGTGCCCCCTCCCACCCCTCCCACTCCACACACACCCTGTTTGCCCGTGAGCCTGGGGAACTTGCAGCTTAAAGCCAGCCACCCCCACGGCAACATGT…		-1.70454		-2.96083			-0.513428		-0.122857		-0.00968255	-0.706804	1.12626
23	ENST00000510168.6	ENSG00000017260	protein_coding	4994	AGACCAGCACGGCCTCGCGGAGCCGGCCCGGCGGACCGTGACGGGTCCCCTCACCTCCTCTTCTCTCCCCTCCCCGCCCGCCCTCTCTCCCTCCCTTCCTCCCTCCCGCTCGCTTCTTCTCACGCCGGGAGCAGGCTCCCGCCTCGCACCGCTGCCCCGCGAGCAGCTCCTCTTCTCCCGAGGCGCGCGGGGCGCCCCCGCGAGCCCCGCGGCTGAGACCCCGCAGCCTGGAGGAGGGCTGTCCGGGGCTTTGGATGCTGCTGCTAGGGGTGGTGGGAGCAGCCGTGGGACGCGTGGCCGGGAGCGGGGGTGACAGCCTGGGATTCCGGGGGCTTCTCTTCCTTGTCCTCCTCCTCTCCTCTCTATTCCCAGTGTGGCCGTGGCTGACACTAAAGACTT…	0.434958	1.74197	0.973533	0.198138	-0.39896	-0.566849	0.213332	-1.70107	-0.506255	-1.2314	-0.748327		-1.41857
24	ENST00000306467.10	ENSG00000168944	protein_coding	4993	GTTGTCCTCCAACCTCCCCTGGGCACTGGGCCTGCGGGCCTGGTTGCTAGGCGGAAGCTGGGCGCGGCGGCGGCCGCTGCGGCCGCCCGGGCGTTTGAAAAGCGGCTACGCAGGCGGCAAAAGGTCCTCGGGTGGCGGGCTTGTCTCTGCTTGCAGACTGGCAGGGCTGCAGCGTGGCTTTTTCCTTGAGTCGGGGCACAGTTAGGATCTGGGCTGGCGGCCCGAGGCAGAGGAGCCGGGCGCGCTGCAGCAGACGGCGGTGGGACCTGGCTGCGGAGCGGGGTCCGGGCATCAGGGACCGGGGGCGGGCAGTGGGGGTCCCGCCGGGGGTCCCGGATTACCCGCGACTCAACTGGACCTCACTTCCCCCCAGCCGCCTTCGCCCCCGGACCGCTCACC…	0.659248	-0.851795	-0.339814	-0.418658	0.396167	-0.717045	-1.06678	-1.16074		-0.529289	-0.0852708		0.256995	-0.81973
25	ENST00000370544.10	ENSG00000143013	protein_coding	4993	GCAGCAGCGATTGCAGCAGTTGCTGCCGCTGCGCCGCGCCTGAAGCCGCGCCGCGCGGGCCGAGGGCTCCTGCAGCTGCTCGCGCGCAGTCGGAGGCGGAGAAGGACGAAGACTGAGACTGACACTTCTGCTCCCGGCCGCCCGGCACTTACGCGGGGGCCCCCCAACCCGCCCCAGAGCAACGCGATTTAAAAAAAAAAAAAAAGCCGCCCTTAGCCCCCTCCTCCCCTTTCCTGCTTCTGCGAGAACTCCCTCCCTCCCTCCAGCTCCGCCAGCCCAGGCGCCCCTTCCCTGGAAGCCGAGCGGCTTCGCTCGCATTTCACCGCCGCCGCCTCTCGCAATATTGCAATATAGGGGAAAAGCAGACCATGGTGAATCCGGGCAGCAGCTCGCAGCCGC…	0.744351	0.384813		1.21879	1.16849	0.559427	0.0972001	-0.30631	0.992534	0.281437	0.719804		-0.228821	0.733992	-0.0736368
26	ENST00000450764.6	ENSG00000105576	protein_coding	4993	GGCCGGGCTTGGCTGGCTCTCATTCGAAGAGGCAGCAGAGACCTACCTGGGGACTGCTTTGGGCCTGATTAAGGGGAATCCTTAGAATTTGGCTAGGCCACAGAGGGGGATATCTGGCATCCACTGAGCTTGAAGGGCAGGAACAGGGGACAGGAGAGATCAGGACGATCGTCTTGGGAGGGCGCATCTGGGGAAGCTCAGAAATTGGACTAGGGCAGGAGGCCTCTGGGATCTGGCAGAAGTTAAGGGCAGAGTGTCGGGGGAAGGGGACTCTTCAGGGACTGTGCCTGCATAGAAGAGACCACGGGGGCCGGGGCGCTATCACGGTCTGGGGCGGGGCCCCTGGATGTGGAGGCGGCTGGGCCCTCGCCCAGCCGCTGCGAGGGAGGTGGAAGCCTT…	-2.03901	-1.52646	-2.73927	-2.02534	-1.68648	-2.18429	-2.50559	-1.35274	-1.14799	-2.13753	-1.62626	-3.24333	-1.59049	-2.00199
27	ENST00000681688.1	ENSG00000072041	protein_coding	4993	GCAACAAAGTGTTTGTTTTGAGGAATTATTATGTGCAGACACAGCCCCAACAAGCCCCTCACCCACCCAACCTCATTTCTGCAAGATCATTGCTGAAACACAGACCTATTTATGTCTTAGGCGCCCAGTACTGGGCTTGACTTGTACGTTCTTAATAAATACTTAATGATGGACTAAATCTTCTTTGAACAGTGTTAGGTTTTGAAGGGAAGGCGAGGGTTAAAGACACACACACACACACACACACACACGGAAAGAGGGCGGCTCAACAGCAAATTCAGGCTTTCTGTCCAGCATAAATCCTACAGAAGTGGAGGACCAGCCTAATGCCGGAGCCCGCTGCCGCTTACAGGCTGGGGCCATTTATAGGTACCTACAGAATACTGGACATACGGATTC…	-0.459432	0.379058	-0.201166		-0.588869			-0.359068	-2.26877	0.703653	1.1389
28	ENST00000231721.7	ENSG00000010319	protein_coding	4993	AAACTACAACCGGCGGCCAGCGGGACCAGAGGGCGGCTCTGCAGGCAGGCGGCAGCGGTGCCCTCAGTTCCCCAGCATGGCCCCCTCGGCCTGGGCCATTTGCTGGCTGCTAGGGGGCCTCCTGCTCCATGGGGGTAGCTCTGGCCCCAGCCCCGGCCCCAGTGTGCCCCGCCTGCGGCTCTCCTACCGAGACCTCCTGTCTGCCAACCGCTCTGCCATCTTTCTGGGCCCCCAGGGCTCCCTGAACCTCCAGGCCATGTACCTAGATGAGTACCGAGACCGCCTCTTTCTGGGTGGCCTGGACGCCCTCTACTCTCTGCGGCTGGACCAGGCATGGCCAGATCCCCGGGAGGTCCTGTGGCCACCGCAGCCAGGACAGAGGGAGGAGTGTGTTCGAAA…		-0.856636		-0.938301		0.176614	-1.47393					-0.125531
29	ENST00000698809.1	ENSG00000173757	protein_coding	4993	AGAGTCGGCGGCCGGAGCCGTCACCCCGGGCGGGGACCCAGCGCAGGCAACTCCGCGCGGCGGCCCGGCCGAGGGAGGGAGCGAGCGGGCGGGCGGGCAAGCCAGACAGCTGGGCCGGAGCAGCCGCGGGCGCCCGAGGGGCCGAGCGAGATTGTAAACCATGGCTGTGTGGATACAAGCTCAGCAGCTCCAAGGAGAAGCCCTTCATCAGATGCAAGCGTTATATGGCCAGCATTTTCCCATTGAGGTGCGGCATTATTTATCCCAGTGGATTGAAAGCCAAGCATGGGACTCAGTAGATCTTGATAATCCACAGGAGAACATTAAGGCCACCCAGCTCCTGGAGGGCCTGGTGCAGGAGCTGCAGAAGAAGGCAGAGCACCAGGTGGGGGAAGATGG…	-0.960953	-0.152049	-0.66445	-1.86931	-0.799915	-1.57207	-1.44286	-0.595807	-1.05016	-0.73011	-1.24226	-1.94324	-0.322142	-0.484071	-2.23189
30	ENST00000322038.5	ENSG00000179981	protein_coding	4992	AAAAACTGAAGCAGGAAAAGCAGCTCGATGTGTCTGTCTATCAGTTGAGACTGTCTGAAAGCTCTGCGATCCGAATGTGTGTTATATTTCACTGAAAAGAGGAGAGAGCGAGAGTGCATCTCCCTCTCTCCCAGGAGTTTGAGGGGGGGGGGGACAGTCCACGCTCATCTCGCCCACCCAGTGAATGTCTGCTCTTCACCCCCTTTGCACACACTCTCCGGGTTGTTGTTGCCTTTTTTTTTTCTTGGAGGGGGGGGTGCTTTTTGTGTATTTTTCAAATTTTTTTCTGTTGGAAGATCAAGACCGGCCAAAAATCCATGATCAAAATGTGTTTGCATTAGATTTCGCATTGGAAGAAGCGGCGATCCTGGCGGCCAAGCCCCCCGGGTGGAAGCGCGG…	0.699246	-0.263034	0.232345	-0.438719	0.996555	0.396963	0.133678	0.756566	-0.0888093	0.951167	0.631133	0.075587	0.0120059	0.431206	0.272117
31	ENST00000458549.7	ENSG00000180694	protein_coding	4992	ACTCCCCGCCTGGCCGTCGCTCCTCCGCTGACTCCGCGCCCTTCTACGGGCCGTCTCCCACCCTCTGAGCGGACGCAGGGAGTCGATGCCGGGCGAACCGGGCGCCATGAAGGGCAGCTGCCTAACGGGCGCCGCGGCGGAGGGGCTGGCCGGCTGAGGGCCCGCGCTGGGCCGAGGCATGCGGAGCCCGGGCGGGATCCTGCTCCAGGCGCTGCCCCGGCTGCTGCAGCACGCCGCCCTCCCGGGCCTCGCCGAGCTGCCGGCCCGCTGGGCCCTGCCGCGGGGTGCGGGCGGGGACGGCCCGGCGGACCGCCTTCCCCGCGGGGGCGGGGCGAGCGCGGCGGCGGCAGCAGCGGCGGCCTCGGGCGCCCTGCTCGGCGCCTATCTGGAGCGCCACGG…	1.76187	0.832811	1.22405	0.915692	1.72137	0.863612	2.22416	0.937982	1.32088	2.02726	1.25305	2.39593	0.566093	0.0704641	1.49521
32	ENST00000278886.11	ENSG00000101004	protein_coding	4991	ACAAAGAGCGGCCGGCGGTACGGGGGTGGTGCCGCGCTCCTGGCCCCGCGCGGGCGGACGGCGGAGGCGCCTCCCAGCCTGCTATGGGATGGATGAAGAAGAGAACCACTATGTCTCGCAGCTCAGGGAAGTCTACAGCAGCTGCGACACCACGGGGACTGGCTTTCTGGACCGCCAGGAGCTGACCCAGCTCTGCCTTAAGCTTCACCTGGAGCAGCAGCTGCCCGTCCTCCTGCAGACGCTTCTCGGAAACGACCATTTCGCCAGGGTTAACTTTGAGGAATTTAAGGAAGGTTTTGTGGCTGTGTTGTCTTCAAATGCTGGTGTTCGCCCCTCAGATGAAGACAGTAGTTCTTTGGAATCAGCTGCCTCCAGTGCCATCCCTCCAAAGTATGTGAA…	-0.855621	-0.491681	-1.29681	-1.63056		-1.88662	-1.25122	-2.3096	-1.36257	-2.30555	-1.30514	-2.41252		-3.39232	-2.38426
33	ENST00000698291.1	ENSG00000072274	protein_coding	4991	AGAGCGTCGGGATATCGGGTGGCGGCTCGGGACGGAGGACGCGCTAGTTTCAGAATGATGGATCAAGCTAGATCAGCATTCTCTAACTTGTTTGGTGGAGAACCATTGTCATATACCCGGTTCAGCCTGGCTCGGCAAGTAGATGGCGATAACAGTCATGTGGAGATGAAACTTGCTGTAGATGAAGAAGAAAATGCTGACAATAACACAAAGGCCAATGTCACAAAACCAAAAAGGTGTAGTGGAAGTATCTGCTATGGGACTATTGCTGTGATCGTCTTTTTCTTGATTGGATTTATGATTGGCTACTTGGGCTATTGTAAAGGGGTAGAACCAAAAACTGAGTGTGAGAGACTGGCAGGAACCGAGTCTCCAGTGAGGGAGGAGCCAGGAGAGGAC…	-0.281535	0.278658		0.931843	-1.4332	-0.486417	-0.391788	-0.572729		0.409807	0.132631		-1.26702
34	ENST00000328194.8	ENSG00000184014	protein_coding	4991	CTTCTCCAGGCTCGCTCGGGCCGCGGCGCTCTCGGCTAGCTGCAGCGGCGGCGGCGCGGAGGGGAAGGCATCCAGGATGCGGTGCGGGGCGGCCCGGTGCCCCCCCGCCCCGTCACGGCAGCCGCGGCGGCCGAGGGGACCGGGCCAGGGCCGGGGGCGGCGGCCCGAGCCGCGGTAGCGGCGGCGGCGGGAGGGGCGGCCTGAGGGCGGACGGGCGGGCGCCCGGGTTGCGGGGGCTCGGTGCCGCTCCGCACTGCCCGGCCGGTCTCGGCCCCGGCGCCATGAGTGGCGGCGGCGGCGGAGGGGGCTCGGCGCCCAGTCGCTTCGCCGACTACTTTGTCATCTGCGGACTGGACACGGAGACCGGGCTGGAGCCGGACGAGCTGTCGGCATTATGCC…	0.639955	-0.420051	0.181897	-0.513514	0.398397	-0.341174	0.0936031	-0.282672	0.2405	-0.0134653	-0.345122	-0.518683	0.312264	0.0692408	0.156633
35	ENST00000311124.9	ENSG00000173638	protein_coding	4991	GCTGTAGTCCCGGAGTCCGCGTGCGCGGGGCCGGGTCCGGGAGCCCCAGGGCAGCCGCCCCGCCGAGTCGCAGGCACAGCGTCACCTTCGTCCCCTCCGGAGCTGCACGTGGCCTGAGCAGGATGGTGCCCTCCAGCCCAGCGGTGGAGAAGCAGGTGCCCGTGGAACCTGGGCCTGACCCCGAGCTCCGGTCCTGGCGGCACCTCGTGTGCTACCTTTGCTTCTACGGCTTCATGGCGCAGATACGGCCAGGGGAGAGCTTCATCACCCCCTACCTCCTGGGGCCCGACAAGAACTTCACGCGGGAGCAGGTCACGAACGAGATCACGCCGGTGCTGTCGTACTCCTACCTGGCCGTGCTGGTGCCCGTGTTCCTGCTCACCGACTACCTGCGCTACA…	-1.34052	-0.75352		-0.860422	-0.0313155	0.479617	0.0786098	0.505891		0.170466	-0.201788	-1.52754	-1.20279
36	ENST00000362096.8	ENSG00000183878	protein_coding	4990	GCTCATCGTTTGTTGTTTAGATAATATCATGAACTGATAAATGCAGTTGCCACGTTGATTCCCTAGGGCCTGGCTTACCGACTGAGGTCATAAGATATTATGCCTTCTCTTTAGACTTGGTCAGTGGAGAGGAAATGGGCAAAGAACCAGCCTATGGAGGTGACAAGGCCTTAGGGCCAAAAGTCTTGAGGGTGAAGGTTTAGGGCCTGCGCAGCTTCCCTGCCATGCCCCGCAAGGTCTCGCATTCGCAAGGCTTGTGACAGTGGGAGCCTCATTACGGACTCTCCTAAAGTCCATGGTGTCCTCTTTTCGCATTTGCGCCCCGTGGGTGATGCCCGATGCCGCCCTTCCCATCGCTCTCTTCCCCTTCAAGCGTATCGCAACTGCAAAAACACCCAG…	-0.537657	-0.642817			-1.9325	-2.14412		-1.53626
37	ENST00000375746.1	ENSG00000165025	protein_coding	4990	TCCTCTCAGATTTGTGTGCTTCTTCCCTTCCCACATTCTATACTGCCCAGCGCCTGGGATTCCAGATCTGCGTTTGAATCCAGGAAAGGGAGGTGGACACCTGCGCAGGTGTGTGCCCTCCGGCCCCTGAAGCATGGCCAGCAGCGGCATGGCTGACAGCGCCAACCACCTGCCCTTCTTTTTCGGCAACATCACCCGGGAGGAGGCAGAAGATTACCTGGTCCAGGGGGGCATGAGTGATGGGCTTTATTTGCTGCGCCAGAGCCGCAACTACCTGGGTGGCTTCGCCCTGTCCGTGGCCCACGGGAGGAAGGCACACCACTACACCATCGAGCGGGAGCTGAATGGCACCTACGCCATCGCCGGTGGCAGGACCCATGCCAGCCCCGCCGACCTCTG…		-1.70914					0.409314		0.670295	3.45943			0.0736165
38	ENST00000533667.5	ENSG00000198561	protein_coding	4990	CTGCCAGATCAGTTTGTCACCACCCAGGCTCCCTTGCCTTTGGCTGGGTGCAACTTCCATTTTAGGTGTTGGATCTGAGGGGGAAAAAAAAGAGAGAGGGAGAGAGAGAGAAAGAAGAGCAGGAAAGATCCCGAAAGGAGGAAGAGGTGGCGAAAAATCAACTGCCCTGCTGGATTTGTCTTTCTCAGCACCTTGGCGAAGCCTTGGGTTTCTTTCTTAAAGGACTGATTTTTAGAACTCCACATTTGAGGAGCTATGAAGACATGATTGGTGAGGAGGTGCCATCGGATCAATACTACTGGGCTCCTTTGGCCCAGCATGAGCGAGGAAGTTTAGCAAGCTTGGATAGCCTGCGCAAAGGAGGGCCTCCACCTCCTAATTGGAGACAGCCAGAGCTGC…	-0.545405	-0.487279	-0.00626182	0.66168	-0.986708	-0.312527	-0.540507	0.016113	-0.344973	0.249475	0.373482	-0.32712	-0.694389	0.528294	-0.378063
39	ENST00000252699.7	ENSG00000130402	protein_coding	4990	GAAGCAGCTGAAGCGGCGGTAGCGGCGGCGGCTCGGGCAGAGGGGCGGGAGCTGAGGCGGGAGCGGACAGGCTGGTGGGCGAGCGAGAGGCGGCGGAATGGTGGACTACCACGCGGCGAACCAGTCGTACCAGTACGGCCCCAGCAGCGCGGGCAATGGCGCTGGCGGCGGGGGCAGCATGGGCGACTACATGGCCCAGGAGGACGACTGGGACCGGGACCTGCTGCTGGACCCGGCCTGGGAGAAGCAGCAGCGCAAGACCTTCACGGCATGGTGCAACTCCCACCTGCGGAAGGCAGGCACACAGATCGAGAACATTGATGAGGACTTCCGAGACGGGCTCAAGCTCATGCTGCTCCTGGAGGTCATATCAGGGGAGCGGTTACCTAAGCCGGAGCG…	-1.53434	-1.93377	-1.26815	-1.99057	-2.12056	-0.966243	-0.0679504	-2.26045	-0.709814	1.28864	-0.601961	-1.05991		-1.45843
40	ENST00000699768.1	ENSG00000122512	protein_coding	4990	GCACAACGTCGAAAGCAGCCAATGGGAGTTCAGGAGGCGGAGCGCCTGTGGGAGCCCTGGAGGGAACTTTCCCAGTCCCCGAGGCGGATCGGGTGTTGCATCCATGGAGCGAGCTGAGAGCTCGAGTACAGAACCTGCTAAGGCCATCAAACCTATTGATCGGAAGTCAGTCCATCAGATTTGCTCTGGGCAGGTGGTACTGAGTCTAAGCACTGCGGTAAAGGAGTTAGTAGAAAACAGTCTGGATGCTGGTGCCACTAATATTGATCTAAAGCTTAAGGACTATGGAGTGGATCTTATTGAAGTTTCAGACAATGGATGTGGGGTAGAAGAAGAAAACTTCGAAGGCTTAACTCTGAAACATCACACATCTAAGATTCAAGAGTTTGCCGACCTAAC…	0.441949	0.818075	0.770913	-0.388326	-0.341153	-0.0632862	-0.550891	-0.737881	-0.172522	-0.329213	0.38533	-0.383605	0.510826	0.0676387
41	ENST00000350481.9	ENSG00000114867	protein_coding	4990	GGAAATGGTTGTGGACTACGTCTGTGCGGCTGCGTGGGGCTCGGCCGCGCGGACTGAAGGAGACTGAAGGGGCGTTCCACATACGTTGTCCCGACACAGCAGTACCCTGTGCAGCCAGGAGCCCCAGGCTTCTATCCAGGTGCAAGCCCTACAGAATTTGGGACCTACGCTGGCGCCTACTATCCAGCCCAAGGGGTGCAGCAGTTTCCCACTGGCGTGGCCCCCACCCCAGTTTTGATGAACCAGCCACCCCAGATTGCTCCCAAGAGGGAGCGTAAGACGATCCGAATTCGAGATCCAAACCAAGGAGGAAAGGATATCACAGAGGAGATCATGTCTGGGGCCCGCACTGCCTCCACACCCACCCCTCCCCAGACGGGAGGCGGTCTGGAGCCTCAA…	-1.12153	-1.20176	-0.869408	-0.269917	-1.2515	-0.107627	0.404545	1.01025	-1.36647	0.54759	0.373107	-0.775455	0.0859769		-0.100486
42	ENST00000700628.1	ENSG00000105223	protein_coding	4989	CGGGTTCCAGTAGTTCTCCTGCCTCAGCCTCCCAAGTACCTGGAATTACAATTTGGAGACCCTGACACACCCACCTTCTCACCTGGGCTCTGCGTATCCCCCAGCCTTGAGGGAAGATGAAGCCTAAACTGATGTACCAGGAGCTGAAGGTGCCTGCAGAGGAGCCCGCCAATGAGCTGCCCATGAATGAGATTGAGGCGTGGAAGGCTGCGGAAAAGAAAGCCCGCTGGGTCCTGCTGGTCCTCATTCTGGCGGTTGTGGGCTTCGGAGCCCTGATGACTCAGCTGTTTCTATGGGAATACGGCGACTTGCATCTCTTTGGGCCCAACCAGCGCCCAGCCCCCTGCTATGACCCTTGCGAAGCAGTGCTGGTGGAAAGCATTCCTGAGGGCCTGGACT…	-0.62252	-0.141263		0.736637	0.533715	1.4223	0.906535			1.78002	1.27186	-0.703857	0.508578
43	ENST00000506643.5	ENSG00000048342	protein_coding	4989	AATTCTGTCTTTGAGGCAGAAGCCAACTCCTTTCTCCCGAGCCTGCTGGCAGATCCTCCCCCACCTCTCCGCAGGAGTTCCCCTCCTAGGCTGGGAGCATCCCGTGCAGGGTAAATCTTTTCAAGCCACCAACTGCTGTCCCCAAGGAAATGGTGTCCGAAAAATCCCACCTTGGCAACCCCCAGGAGCCTGTGCAGGAGGAGCCCAAGACCCGCCTCCTGAGTATGACAGTCCGGAGAGGCCCACGGAGCTTACCTCCAATTCCTTCAACTTCCAGAACAGGCTTTGCAGAATTTTCCATGAGGGGACGCATGAGGGAGAAATTGCAAGCAGCGAGGTCCAAAGCAGAAAGTGCATTGCTGCAGGAAATCCCCACTCCTCGGCCCAGACGCTTACGAA…	0.278736	0.389691				-0.177753	0.231558	-0.217567	-0.0385885	1.01504		-0.0558973
44	ENST00000377223.6	ENSG00000162441	protein_coding	4989	GGAAGTGCTCCCCCGGCGCGGTCCGCCAGGCCAGTGCCCTCAGGTAGGCGGGGCCCCTGGCCCTAAACTCTGGGACTGGCGGGCGGTCAGGCGGCACAGGGGGAATCCCGGGGGCCTAAGGAGGTTGTCCCAGTTTTTGTCAGCATCTCCACCCCGAGGTGGTTTGAACTTTGAGCCTTTTGTAGTCCTGATGAATAATTTCATTTTCCTCAAGTTTATGACACTCGGAACGTCAAGAACTGGAGGTTTGTGCAATTTGAGACCGGTCGGCACTGTGCAGAGATCAGAGTACTAAGAGACAGAGATTAAAATGGCTTCCAGAGGAAAGACAGAGACAAGCAAATTAAAGCAGAATTTAGAAGAACAGTTGGATAGACTCATGCAACAATTACAAGATCT…	2.29002	1.51288	1.46818	1.7161	1.65511	1.09007	1.79844	0.725303	1.84134	1.19807	1.11186	2.43548	0.646146
45	ENST00000395344.7	ENSG00000110514	protein_coding	4988	AGGATTGGTAGGCTCCACCGCTCGGCAGCCGGCTTCCCTGCTCGGACGCCGAGCACCGCCAAAGCGCACTTCGATTTTCAGAATTCCTCCTGGGAATGCTGACTCCTTGCTTGGTGCCCTGATGCTTCTCTGAGATAAACTGATGAATTGGAACCATGGTGCAAAAGAAGAAGTTCTGTCCTCGGTTACTTGACTATCTAGTGATCGTAGGGGCCAGGCACCCGAGCAGTGATAGCGTGGCCCAGACTCCTGAATTGCTACGGCGATACCCCTTGGAGGATCACACTGAGTTTCCCCTGCCCCCAGATGTAGTGTTCTTCTGCCAGCCCGAGGGCTGCCTGAGCGTGCGGCAGCGGCGCATGAGCCTTCGGGATGATACCTCTTTTGTCTTCACCCTCA…	-1.52857	-1.48754	-1.15001	-1.56374	-1.04529	-1.77119	-1.40469	-0.271669	-1.38914	-1.27715	-1.50318	-2.35638	-0.773264	-1.70217	-1.18014
46	ENST00000646608.1	ENSG00000111642	protein_coding	4988	AACTCCGAACCACTAAAAAGAAAAAGAAAGACCACCAGGACTATTGCGAGGTGTGCCAGCAAGGCGGTGAGATCATCCTGTGTGATACCTGTCCCCGTGCTTACCACATGGTCTGCCTGGATCCCGACATGGAGAAGGCTCCCGAGGGCAAGTGGAGCTGCCCACACTGCGAGAAGGAAGGCATCCAGTGGGAAGCTAAAGAGGACAATTCGGAGGGTGAGGAGATCCTGGAAGAGGTTGGGGGAGACCTCGAAGAGGAGGATGACCACCATATGGAATTCTGTCGGGTCTGCAAGGATGGTGGGGAACTGCTCTGCTGTGATACCTGTCCTTCTTCCTACCACATCCACTGCCTGAATCCCCCACTTCCAGAGATCCCCAACGGTGAATGGCTCTGTC…	-1.25889	-0.893293	-0.491311	-0.853519	-1.1851	0.0904707	-0.292481	1.06256	-0.652948	-0.551117	-0.715306	-1.31423
47	ENST00000401558.7	ENSG00000082898	protein_coding	4988	AGGTTCCAAACGCTCCGCGGCGCCATGGGCTGAAAACTCAACCGAGATGGAATCTCCCAGTCTGAACCGGTTTCAACCGGTTCCGAGTTTGAGGCACTAGGAGGAGGGGGAGAAGCGGCTGCAGCGGCCGCGGCAGGAGCAGCGGGAGCTACAGCATCAGCAAGAGCAACAGTAGCTACAGCCCCGGCGGCGGTGCCTGTTCCAGTCTTTGCTGCTGCAGTCCGTGCAACCACCCAGAGGGGGAGGGGGGAACCACCAGTCGCTGAGGAACAAGAGAAGGGGGGAAAGTTTAGGCGAGCCTTGGGGGGGGGGGGGCCAGCGCCGGAGCCGCGTGAGAGAGGGAGCCGTGTTTTGGTAGGGGGGAGTCGGACTGCAACTGGCAGCAGAGCGTCTCCCCGG…	0.286039	1.45267		-1.39765	-1.1611	-1.0636	-1.29966	-0.511109		-1.20618	-0.268097		-0.886279
48	ENST00000417955.5	ENSG00000161048	protein_coding	4988	CTCGCGGGAGGCGGTTTTCTCCCGCCTGCTGTGCTCTGTGACCTCTCTGCTGCCTCCTCCACGGTCTCTGGGCGGAGCAATCCACACTGCTGAGCCTGGGGTGGTTTGGAATTCTTCGGCGAAGTGGAGCGGGCTGAGATTCTTCACCAAAGGACATGGATGAAAATGAAAGCAACCAGTCTCTGATGACAAGCAGCCAATATCCTAAAGAAGCAGTAAGAAAACGTCAAAATTCAGCACGGAATTCCGGAGCAAGTGATTCTTCTAGGTTTTCTAGGAAAAGCTTCAAACTGGATTATAGACTAGAAGAAGATGTAACTAAATCCAAGAAAGGAAAAGATGGGAGATTTGTGAATCCGTGGCCAACATGGAAAAACCCCTCTATTCCAAATGTTCTCA…	0.363922	0.239913	-1.90223		-1.26303	-1.5903	-1.45292	-1.01174	-0.155197	-1.19633	-1.75225	-1.20922	-1.28251	-2.03242
49	ENST00000318833.4	ENSG00000180787	protein_coding	4987	GATGCCCGTCGCCAGTGACACCGGGACAACAGCTGCGGGCTCTGTGCGAGCGGCCCAGCAGCGCGGAGCCTCAGCGGAGTGAGCGAGCGCGGGGCAGTAGCGGCCTGCGATTGTGAGATGGGGACTGAGAACAAGGAGGTGATTCCCAAGGAAGAAATTTCTGAAGAATCTGAGCCACATGGGTCATTATTAGAAAAATTTCCAAAAGTGGTTTACCAAGGTCATGAGTTTGGAGCAGGATGTGAAGAAGACATGTTGGAGGGACATTCGAGAGAGTCCATGGAAGAGGTTATAGAGCAGATGTCTCCTCAGGAGAGAGACTTTCCATCAGGGTTGATGATCTTTAAGAAATCACCCTCAAGTGAGAAAGACCGGGAGAATAATGAGAGTGAGAGAGGC…	0.436099	1.22239				-0.0644487	-0.291554		-1.85961		0.479362	0.486355	-0.601118
50	ENST00000538779.6	ENSG00000139144	protein_coding	4987	GTATTTGACTCTTGAAAAGAAATGAGATCGTGTTTCATTTCAGGAAGATATATGCGTCAGGAAAATTTCTATCTTCTTTTGTATTATCAAGGAGATATTTGGAGCAGAGTCAACCCTCTCAGTTACATAAAATAAAAAATGGCATATTCTTGGCAAACGGATCCAAATCCTAATGAATCACACGAAAAGCAGTATGAACACCAAGAATTTCTCTTTGTAAATCAACCCCATTCTTCTAGCCAAGTCAGTCTGGGTTTTGATCAGATAGTAGATGAGATCAGTGGCAAAATTCCACACTACGAGAGTGAAATTGATGAAAACACCTTTTTTGTGCCCACTGCACCAAAATGGGACTCAACAGGGCATTCATTAAATGAAGCACACCAAATATCCTTGAAT…							-0.337035
51	ENST00000445273.6	ENSG00000120694	protein_coding	4987	ACACTTCTCCCAGCGGGACTACGATTCCCAACATGCTCTCCGGACAGCTGGCCGGCCTCCCCACCATCCCGGTGTCTGGGGTCTCTGCAAAAATGGGGTCTGTCTCCGCCCGCCCAGCCTCCCTTTAGCGTTAAGGATCGGACACCACCTCCCGGTAGTAAATTGTGACTATTCCGAGTTTTGGAGTCATTCTTCGTTGCCTGTTTTATTAGGGCAGCAAAACGCCTGTGGCTAGGGCGGGAGTGGGCGGAGGCAGGTTTGAGCCAATGGCACGGGAGCGGCCCTGTCGCTGCCATGGCAACGGCGGCCGTTCTCCGGGGACCGGCTGCCCATTGGGTAGAATCTTTCCAGAAGGCTCGAGAAGAAGGAAGCGGAAGTGGCACGTGGAGGGGCCGGTGG…	0.212346	0.971323		-0.69857	-0.782687	-0.177961	-0.195413	1.48371	0.0450922	-0.148274	-0.445049	0.382098	-0.735181	-0.020157
52	ENST00000508989.5	ENSG00000138829	protein_coding	4987	ACTGCGCTAGACCCGGCGCCCCGCGTCTCGCTTCGCGGGCAGTCAGGGGGCCGGCGCTCTGTCGAGGTCTCCAGCTAGAGCAGGGAGCCCGAGCCCGAGGGAGTCCCCGGAGCCGACGAAGGGCTTATTAGACCCTGACTCTTTTCTGAGGCGCGCAGATTTTGTCTTTGATCACTCCCTCTCCGCGGGTCTACGGCCGCGCGCTTTCGGCGCCGGCGATGGGGAGAAGACGGAGGCTGTGTCTCCAGCTCTACTTCCTGTGGCTGGGCTGTGTGGTGCTCTGGGCGCAGGGCACGGCCGGCCAGCCTCAGCCTCCTCCGCCCAAGCCGCCCCGGCCCCAGCCGCCGCCGCAACAGGTTCGGTCCGCTACAGCAGGCTCTGAAGGCGGGTTTCTAGCGC…	-1.66923	-0.976257	-0.871252		-3.29334	-0.184665	-0.169925	0.116918	-2.94401	1.0	0.665102	0.58086	0.358192
53	ENST00000336128.12	ENSG00000188785	protein_coding	4987	GGGACTTCCGCCGTCCTCCTGGTGGTGGTCGTTTTGGTTCTGTGTGGTGTTTCACCAACTTCGGCCTATGGCTCTGTCTGACGTCACCGAAGTGACGGAACGGAAAAGCGCGAGAAGCGGCTCGGTTCCCACCACGGAGAGGCGGGAGTGAGTCAACTGACAAGCGCTGGGGACAGTGGCGTCCTTGTCTTGCCTTTGTCGCTCCCGCCCCGCTCTTCCCTGGCTGGGCTGGCGGAGGCCTTGCTGATGAACCTGACTGAGGGTCCCCTGGCGATGGCAGAAATGGACCCTACACAGGGCCGTGTGGTCTTTGAGGACGTGGCCATATATTTCTCCCAGGAGGAGTGGGGGCACCTTGATGAGGCTCAGAGATTGCTGTACCGTGATGTGATGCTGGAG…		0.428094		-0.941509	-0.791653	-0.922767	-2.04065	-1.03548	-0.62141	-3.35116	0.0448938	-1.0613	0.344558	-0.321928	-0.255346
54	ENST00000341901.5	ENSG00000188322	protein_coding	4986	GATGCCGCGATGGAGCGCAGCCCGGGCGGGCGCCGGGGCCGGGGCCCGAGCGCCAGGCGGAGCGCGAGCTGGAGCCGCAGCCGGAGCCCGGGCCAGGCCGGGGGCCGGGAGCGCAGGGCCGGGCTGCTCGTAGCGGCGGCGACCGAGCCCCCCAGCGGCTGAGGGGCTTCCAGCGCCCGCCGGTGGCCGGGACCCACTAAAGCCCCCGCAGCCGAGGAGTGCGGGGAGCCCCCTTCCACATCCAGGATCCGGCGAGCCTCGGGGAAGAGGGGGGGCCCTCCCGGATCCGACACCGAGCGACTCCCCTGCGGGGAAAGCGGAGACTTCCTCGGTATTTAGAAGACAGCAAGCCCCCTACGGCACCGCAAGGACTCCCCCTCCTCAGTCTGGGCCCCCGCC…	-0.597902	-0.534756		-0.893085		0.584962	-0.638167			1.79647
55	ENST00000325747.9	ENSG00000103995	protein_coding	4986	GGGATCTGCTAGAAGTTGGTCTTCCGCCAGGACTAGAGTTTCCTCGCGGTAACAGCCTCCGTGGCCTCCGGAGGACCATGTCATTAGACTTTGGCAGTGTGGCACTACCAGTGCAAAATGAAGATGAAGAGTATGACGAAGAGGACTATGAAAGAGAGAAAGAGTTGCAGCAGTTACTCACAGACCTTCCCCATGACATGCTGGATGACGACCTCTCCTCTCCAGAGCTCCAGTATTCGGACTGCAGCGAGGATGGCACAGACGGACAACCACATCATCCTGAGCAATTGGAGATGAGCTGGAATGAGCAAATGCTGCCCAAATCTCAAAGTGTAAATGGTCCCAGTTGTCAAGGTTTGGAACCGTATAATAAAGTGACATATAAACCTTATCAGTCTT…	-0.509014	-1.28166	-2.58091	-0.788496	-1.83418	-1.97071	-1.03395	-0.709595		-2.52995	-0.916261	-0.223378	-1.88447	-2.22183
56	ENST00000261367.11	ENSG00000064692	protein_coding	4986	GCTCCTGCCGCTGCGGTCCGTCGGTCGGTCAGTCAGTCCCTTCGCGCTCCTGAGCCGCCGGCGCGCCGGGCGCCCCGGAAAAGAGTGCCTGAGAGTGCCAGAGGCTTGGTGGAAGGGCAGACGAGAGAAGAGGAGGCATTGTATTGGCCACTGGGACAACTGCAGACTCACTCTTACCTGTAAAGAAGCAGTTAATGTTGGGGAATGTAGTCAGGATTGGAAAACCACGGGGATTTCTGCACATTATAATTGAGAATGTAAATATTCTTAAAGTGGCACCCTGAAAGAGACAAGCATTGAAACCAGACAAAATAAATTGGATCATGAACAGAATGAGACATCTTAAAGGAGATAGCATGTGGAGGCCTGCTGGGAAGTAGAGGCAAATTCCAGATGCCT…		-0.308027			-0.924146	-2.00686			0.0			1.37851	-1.64386		-1.40963
57	ENST00000377656.6	ENSG00000106714	protein_coding	4986	AGAAAGCTGCGGCGCGAGTCCGCGGGGCCGACCTCGGAGACGCAGCTGGGGCCGGGCGCGGCTTGGCGGGAGGGTCTGCAGCGCCGAGGGAGGCTGCTGGTGCGTGAGGAAGAGAGCTAGAGACTGGACAGGGGAGGCAGAGCAGCGTCAGAGCCGCGCAGGGGACGGGAGTGAGAGCAGGAGCGACGCAGAGCGGCCGTCGCCGTGCCCGGGTCTCAGGGCGCCTGGCTGAAGTGAGCATGGCTTCAGTGGCCTGGGCCGTCCTCAAGGTGCTGCTGCTTCTCCCCACTCAGACTTGGAGCCCCGTGGGAGCAGGAAATCCACCTGACTGTGATGCCCCACTGGCCTCTGCCTTGCCTAGGTCATCCTTCAGCAGCTCCTCAGAGCTGTCCAGCAGCC…	-1.19727	-1.45331			-1.94447	-2.86552	0.584962	-2.07923	-2.48543	-1.33491	-1.23447				-1.43093
58	ENST00000377885.6	ENSG00000137075	protein_coding	4985	CTTCCCCCTCGGGGTGGAAACAAAGGGGGTTCGGCGCGCGGTGCGGAGCCTGGGGGAAAAGGGAGGAGCGCTCCGGTGGTCTGGCGCGCTGGGCTCGCTAGATATCTCCCGGGGCCAATTCAGCATCTCTACCTGGCCATCCTAACAAGGTGATTTGTGAAAGGGTGAGACTTCAGAGCCTGTTCCCTCTCCTCCCAAGTGATCAGAACACTACCGTTCAAGAGGATGCTCACTTCAAAGCTTTCTTCCAGAGTGAAGATAGTCCAAGTCCTAAGAGACAGCGCCTCTCTCATTCAGTCTTTGATTATACATCAGCATCACCAGCTCCCTCACCACCAATGCGACCATGGGAGATGACATCAAATAGGCAGCCCCCTTCAGTTCGACCAAGCCAACATC…	0.947533	-0.278013	0.192187	0.632362	0.921927	0.311018	-0.538832		-0.12189	0.0736464	0.219454	0.436555	0.516984	0.0799955
59	ENST00000296530.12	ENSG00000164125	protein_coding	4985	CTCGATCTTTTGAACTTCATGAGACTGACATTTCTGAGTCTGTTTGCGAACAGGACACTAGAGGGCTCCCAGGGGTTAAAAATAAGTGGAAATTTATTTGAATGAAAACTGATTCTCTACGGCATTTCTTTTTTCCGAATTTAAAATTAAAGTTTATTTTGTTAACTATTGTTTTTAAAAGCTTTGTATCTCTTAAAACCATGCAGCAGTCAGTTTCCAAGTTTTGCTTTGCAATCAGTAGTTTTCAAGGGAGCTTTTAAAGCTGAACTGAAATGTTTGAAATGTGGAACACTCTTGACCATGAAATATGTTCTACTTACATGCCTCAGCCTTTAAAAGTTCTTTGCATTAGAGTCAAGGATTACATTCTTCCTGGAGCCAAGCATGGGGCCAGCTGTA…	-0.245112			0.292782	-0.174029	0.186344	-0.0505551	0.424975	-0.364103	0.513962		1.01069	0.736966
60	ENST00000421491.4	ENSG00000254535	protein_coding	4985	ACTTGGCAGCGAGTGCGCGGGAAGTTCAGCGCGCGAGTTCCGGGCTTCCCGCCCGCCCGCAGACGACCGCCGTTCTGTTGCCGCGTCCTAGGAGGGCCAGATTGGTGGCTGTGGGGACTTTTGGATGAGGGTGTTGCCTGAGCTGGGGGAGTCGTGTCTGAACTCCATTGCTTGGCCTTTGTGTGGTGATCCCGAGGCCTCCACACTTGAACCGGGCCAAAGCTGTGACCTAGTATCCCCCCACAGGGATTGCTCAAAGAACTCCAGGGGACAAACTCACAGTGGCAAGGACAAGGAGATGAATGTAGCAGCCAAGTACCGCATGGCCTCCCTGTATGTGGGTGACTTACATGCAGATGTCACCGAGGACCTGCTGTTCAGGAAGTTCAGCACTGTGGG…	0.514573	1.43296	-0.194173			0.0692627	0.468387
61	ENST00000689851.1	ENSG00000060709	protein_coding	4985	AGTTTGTAATCTGACACAGTACACTGCAGTTGTCTCCGAGGTGAACCTCCGGAGCCTTGGCACAGCTCGCTTCTAAAGCTTGGAAATGACCCGCCACACCTGAAGCCTGCAGGTGCTGAGGCCACATTCGATCAGACCCAAGCTTTGGGAGACCGCTGGGGAAATTTCCCACTTCCTCTCCTGAGACCAGGAACTCAGCAGAGAAACTTTGTGGAAAATGAACTGAAGGATGCCACCCAGGGAGAGTATCTCCTGAGATCCCATCATGCAGGCCTTCCCACAAGGGCCCGGCAGCATGACAAGGTGAAGGCAGAGTATGTGCATCTCAACCATCCGCTCACCCTCGTGACCAGAGAGCGCGATTTGGCCGTGAAGGAGAAACACCAGCTCCAAGCCAAG…		-0.289507							0.289507		-1.89005	-0.776167	-2.03814
62	ENST00000673881.1	ENSG00000105227	protein_coding	4985	GCCGCTCCAGGGCCTCGGAGAGGCCAGCCGGCCCGCGGAGCTGTTTAACCGTTCCGCGGGTCCTAGAAAGCCAGCTGCCCTCAGGCTTGCTTAAAGGGGAGACGCCGGAGTGGGTGTGCCCCGACGTCCTGCGAGGGCAGCGCCGAGGGGCGTGTGCCCTGAAGGCCCGCTGAACAGCCGCTTTTGGCCGGGCGCGGTGGCTCACGCCTGTAATCCCAGCACTTTGGGAGGCCGAGGCGGGAGGATCCCTTGGGCCCAGGAGGAGTTCGAGACCAGCCTGGGCAGTGTGGCGAGACCGTCCCCCACCCCCGTCTCTAAATATATATAAACATATATATGTATATGAGCCACTGTTGAGCGCAATGGCGGGCTCTGGGCGAGGTCCGGCCCTAGAGCCCC…	-0.440128	0.230298		0.574694		0.415038	-0.161544	-0.345497		0.76356	1.52947	-1.12553	0.451989	0.772822	0.296856
63	ENST00000435680.6	ENSG00000166912	protein_coding	4985	AGTCCGCCCGGCTCGGCTGGCCGCAGAAAGGGCCTGGGCGGCCGCACTGAGAGCTTTACGCCCGGAGGCGTCGGCGCTGCCACTGGCCCGCGACGGGAACGGGGCGAAAAGGCGGCGGCACCATGTTCTCCCTCAAGCCGCCCAAACCCACCTTCAGGTCCTACCTCCTGCCACCGCCCCAGACTGACGATAAGATCAATTCGGAACCGAAGATTAAAAAACTGGAGCCAGTCCTTTTGCCAGGAGAAATTGTCGTAAATGAAGTCAATTTTGTGAGAAAATGCATTGCAACAGACACAAGCCAGTACGATTTGTGGGGAAAGCTGATATGCAGTAACTTCAAAATCTCCTTTATTACAGATGACCCAATGCCATTACAGAAATTCCATTACAGAAACC…	0.328793	0.164745	-0.450313	-0.452312	0.181213	-1.4719	-0.824397	-0.646244	-0.01122	-1.43503	0.272297	-0.131143	-1.28584
64	ENST00000685264.1	ENSG00000165240	protein_coding	4984	GCCGCCGCAGCCGCAGCTACTGTGACTTCTCCGATTGTGTGAGCTTTGTTGGAGCCTGCGTACGTGGATTTATCGCTGCCACGGTCTGCGTAGCTCCAGAGGTTTAACCATAGGATAGAGAAACCAGATGAGGAAACTGAGCATCAGAAGAGACCAAACAATTTGCTGAAGGAATGTAATGAGGAAATCAAAATGGATCCAAGTATGGGTGTGAATTCTGTTACCATTTCTGTTGAGGGTATGACTTGCAATTCCTGTGTTTGGACCATTGAGCAGCAGATTGGAAAAGTGAATGGTGTGCATCACATTAAGGTATCACTGGAAGAAAAAAATGCAACTATTATTTATGACCCTAAACTACAGACTCCAAAGACCCTACAGGAAGCTATTGATGACATG…	0.160936	1.36678		0.946982	-1.35208	-0.317679	0.451479	0.173385	-1.96137	0.939739	1.23027	1.30028	0.22404
65	ENST00000382224.5	ENSG00000178177	protein_coding	4984	TCCCCACCTCCCATCCCCATTCAACTGCAATTCCCTCTTTTTGGTTGGATCTGAATCGTTTTGCCTCAAACTTCTGGGCTTGGGGCTCTCACCCTGTGGATTGTTTAGGGTGACAGGAATGGTGGGACTCCCGACCTTGCTGCAGTCGCTTTTTTTTTTTTCTTTTTTTGCCTAAGACGAATGCATAGAGCTGTTATCCAGCAGGTTTTGAGAGTATTTTAGAAGGGCTTTATGGACCACGGCTACGAAGAGACCTCAGTTTATTTGAAGACTGTGAACCAGAAGAGCTGACTGACTGGTCTATGGATGAAAAATGTTCATTTTGTAACCTACAGAGAGAAGCAGTCAGTGATTGTATACCATCTCTTGATTCTTCACAGTCAACACCAACAGAGGAGC…	0.481623	0.106915	-0.330412	-0.474128	-0.29346	-0.957114	0.0745673	0.277626	-0.103836		1.09247	0.783078	-0.922227	-1.25059	0.803858
66	ENST00000321276.8	ENSG00000163082	protein_coding	4983	GCCAGCGGAGGGCACCGGCCCGGCGTGGCAGCGGCGGCGGAGCGCGGCCCCGGGCACACCATGGCCGAGCTGCTGCGGAGCCTGCAGGATTCCCAGCTCGTCGCCCGCTTCCAGCGCCGCTGCGGGCTCTTCCCCGCTCCGGATGAAGGCCCCCGGGAGAACGGCGCGGACCCCACGGAGCGCGCGGCGCGGGTCCCCGGGGTCGAGCATCTCCCCGCAGCCAACGGCAAGGGCGGCGAGGCTCCGGCCAACGGGCTGCGCAGAGCCGCGGCGCCGGAGGCTTATGTACAGAAGTACGTCGTGAAGAATTATTTCTACTATTACCTATTCCAATTTTCAGCTGCTTTGGGCCAAGAAGTGTTCTACATCACGTTTCTTCCATTCACTCACTGGAATATT…		0.847997					1.92923		0.0668437		1.46173	2.22239	2.03607
67	ENST00000375147.8	ENSG00000136937	protein_coding	4983	AGACAGTTCCTGCAGCGCTTACCGCCTGGCCTCTCGGTTCCGCGGCGCACCGGAGGGCAGCATGTCGCGGCGGCGGCACAGCGACGAGAACGACGGTGGGCAGCCTCACAAAAGGAGAAAGACCTCTGATGCAAATGAAACTGAAGATCATTTGGAATCTTTAATATGTAAAGTAGGAGAAAAGAGTGCCTGCTCTTTGGAGAGCAACCTAGAAGGCTTGGCTGGTGTTTTGGAAGCTGATCTTCCTAACTACAAGAGCAAGATCTTAAGGCTTCTTTGTACAGTTGCACGCCTATTACCTGAGAAGCTGACAATTTATACAACATTAGTTGGACTACTGAATGCCAGGAATTACAATTTTGGTGGAGAATTTGTAGAAGCCATGATTCGTCAACTTAA…	0.0639822	0.833202	-0.106279	-1.07824	-0.638729	-1.05157	-1.01539	0.0366395		-0.292556	0.328962	-0.084385	-0.265093	-0.761853
68	ENST00000689057.1	ENSG00000107669	protein_coding	4983	GGGTCCCCCAGCGAGGACGCGAGGGGGCCGGAGCCCCTGGCCCCAGTGCCACGGCCGAGACGGAGGGGGCACTCTCGGGAGGGCCGCGGCGCCGGCTTAGCGGGGCAGCTTCGCGGTGCCTGTTCTGCAGGAAAATCCTAACCGGTGCCCGTACTCTCGAAATCGTGGTGGTCTCCCCAGAGTCGGGAGACGGACGCCCGTCTGGGGTAGATTGTGTGAGGTGAAGGACGGCGCGCAGTGCCAGGGAACGCCCCAGAGCCGTAGTTAATGGCCGGGGCTGACCGGCATGTGGGCACATTCCATGACAGTACAGGATTATCAGGATCTCATAGACCGAGGATGGCGAAGAAGTGGAAAATATGTGTACAAACCTGTCATGAATCAAACATGTTGTCCTCA…	1.01472	0.516604	1.08582	0.97696	0.834745	-0.161334	-0.387867	0.843986	0.701659	-0.352489	-0.150423		0.244017	-0.535159
69	ENST00000507164.5	ENSG00000150471	protein_coding	4982	TCTTTTTCTTTTTAATTTGAAGAAAAATCATCAGTCTTGGAATACAGAAGAGAAACTAGAAATATACGTATTTTGTTTCACATTTGAACAGTCATTCTTGAGGAATACTCCATACCTGAGTAGACAGCCATGTGGCCATCGCAGCTACTAATTTTCATGATGCTCTTAGCTCCAATAATTCATGGTGGCAAGCACAGTGAACGACATCCTGCCCTTGCTGCTCCATTGCGACACGCTGAGCGCAGCCCAGGAGGCGCTCTTCCACCCAGACATCTGCTTCAGCAGCCAGCTGCAGAGCGCACCGCTGCTCATCGTGGACAAGGGCCCCGTGGAGCTACCAGAGGAGTTCGCGGTCCAGGTGCCCAAGGAGCACAGATTGCAGCGCAAGCTTTCAGCCGT…		0.339996					0.584962	-3.16992		0.584962	1.51457		1.06711
70	ENST00000330847.1	ENSG00000119508	protein_coding	4982	CAGGCCCTCATCACCTTTTTTCAAGTCAAGATTTCATCCCATACATGCATGACTCAATCAGATTTGGAAATGTGGATATGCCCTGCGTCCAAGCCCAATATAGCCCTTCCCCTCCAGGTTCCAGTTATGCGGCGCAGACATACAGCTCGGAATACACCACGGAGATCATGAACCCCGACTACACCAAGCTGACCATGGACCTTGGCAGCACTGAGATCACGGCTACAGCCACCACGTCCCTGCCCAGCATCAGTACCTTCGTGGAGGGCTACTCGAGCAACTACGAACTCAAGCCTTCCTGCGTGTACCAAATGCAGCGGCCCTTGATCAAAGTGGAGGAGGGGCGGGCGCCCAGCTACCATCACCATCACCACCACCACCACCACCACCACCACCATC…		-2.22239			0.398549	-2.63559	-3.29546	1.37094		1.34824			-1.22239
71	ENST00000681206.1	ENSG00000158290	protein_coding	4981	TGCGGACCTGGGGGCTTCGGGATCTGGGCGCTATGAAAAGTGTCTGCCCAGTCACTTCCGGTTTTTCTTCCCCCAGTCCCTCAGCTGCTGCTGCTGCTCAGGAGGTCAGATCTGCCACTGATGGTAATACCAGCACCACTCCGCCCACCTCTGCCAAGAAGAGAAAGTTAAACAGCAGCAGCAGTAGCAGCAGTAACAGTAGTAACGAGAGAGAAGACTTTGATTCCACCTCTTCCTCCTCTTCCACTCCTCCTTTACAACCCAGGGATTCGGCATCCCCTTCAACCTCGTCCTTCTGCCTGGGGGTTTCAGTGGCTGCTTCCAGCCACGTACCGATACAGAAGAAGCTGCGTTTTGAAGACACCCTGGAGTTTGTAGGGTTTGATGCGAAGATGGCTG…	-0.327165	-1.28057	-0.220866	-0.620684	-0.671543	-1.26507	-1.32722	-0.0792508	0.405515	-1.3356	-0.278514		-0.326381	-0.0480867
72	ENST00000620308.1	ENSG00000187398	protein_coding	4981	GGCTCTCATGCCTGTTCTTTCTGTGTTAGACAGGACTATGAAGAGCTAGAAAAGCAGCTGAAAGAAGTCTTTAAGGAGCGAAGCACCATTCTTCGTCAGCTGACAAAGACATCAAGAGAACTTGATGGAATTAAAGTCAATCTTCAGTCCTTAAAAAACGATGAGCAGTCTGCCAAAACTGATGTTCAGAAACTTCTGGAATTAGGACAGAAACAAAGAGAAGAAATGAAGTCTCTTCAGGAGGCCCTGCAAAATCAGCTTAAGGAGACATCAGAGAAAGCAGAAAAACACCAGGCTACTATTAATTTTTTAAAGACTGAAGTTGAAAGAAAGAGCAAAATGATCCGAGACCTCCAGAATGAGAATAAAAGCTTGAAAAACAAACTCTTGTCAGGAAAC…		-0.301656					1.32193					2.32193
73	ENST00000427331.5	ENSG00000144619	protein_coding	4980	AGTAAAGATAAACTTGCAGAGACCACAAGGAGAAATATTCCCAAATCTCATTGTAATGTCTCTTCTTTCCCACAGATTAAAGGTTATACAAAACTTAAAAGAAGCAGCAATTCTATTCGCTTGTTATTGGACTTGAAACTCCCTTTGACCTCGGAAACTGAAGATGAGGTTGCCATGGGAACTGCTGGTACTGCAATCATTCATTTTGTGCCTTGCAGATGATTCCACACTGCATGGCCCGATTTTTATTCAAGAACCAAGTCCTGTAATGTTCCCTTTGGATTCTGAGGAGAAAAAAGTGAAGCTCAATTGTGAAGTTAAAGGAAATCCAAAACCTCATATCAGGTGGAAGTTAAATGGAACAGATGTTGACACTGGTATGGATTTCCGCTACAGTGT…		-0.830075				0.0					0.155428
74	ENST00000302926.7	ENSG00000169992	protein_coding	4980	GCAACTTGGTCTGAATTCCAGGTCACTAACCACTTGTCTCTTCTGTTTCCCCATTCCTTTCTGTCTGCCCCATCCAATTTCCCTTGCCCTCTTCCACCTCTGTATTTTTCTGTCTGTCCGTCTGTCTGTATCCTGCCTCCCTGCCCCTCTCGCTCCACCCCCCGCAGGTCGGGCCTGCCTTCACCTTCTCCCATTTCCTTCCCCTTCCCCACCCCGTGCCCCCTCCATGGAGAGGAACAGACCCCTTCTCTGTCCAGTCTAACCCAGGTCCCTCCCCAACCCCCTCCTCCCTCCTTTCCCCCCGCCCCTCCTCCCTCCTGGGGCGAGGGGGGCCTCCCTCCCTCTCCCCCCCTTCTCTCTCTCTCCGAGGGGGGGGGGTCCCAGGGAGGGAGGGGGGGT…	-1.86885	-2.49215	-3.43404	-5.11804	-1.13827	-2.78415	-1.82178	-0.0986973		-1.5339	-1.88012	-2.87177	-3.95641	-3.10218
75	ENST00000409057.5	ENSG00000163939	protein_coding	4980	TCCATGGGTTCCAAGAGAAGAAGAGCTACCTCCCCTTCCAGCAGTGTCAGCGGGGACTTTGATGATGGGCACCATTCTGTGTCAACACCAGGCCCAAGCAGGAAAAGGAGGAGACTTTCCAATCTTCCAACTGTAGATCCTATTGCCGTGTGCCATGAACTCTATAATACCATCCGAGACTATAAGGATGAACAGGGCAGACTTCTCTGTGAGCTCTTCATTAGGGCACCAAAGCGAAGAAATCAACCAGACTATTATGAAGTGGTTTCTCAGCCCATTGACTTGATGAAAATCCAACAGAAACTAAAAATGGAAGAGTATGATGATGTTAATTTGCTGACTGCTGACTTCCAGCTTCTTTTTAACAATGCAAAGTCCTATTATAAGCCAGATTCTCCT…	0.335338	0.0352508	0.662557	-0.594974	-0.647433	-0.743346	-0.245232	0.61745	-0.234551	0.441246	-0.542787	0.130009	-0.485427	-1.38792	0.0376172
76	ENST00000355661.7	ENSG00000166689	protein_coding	4980	GCTCGGCGAACATGGCGGCGGCGACGGTCGGGCGGGACACTTTACCTGAGCATTGGTCCTACGGGGTGTGCCGGGATGGCCGCGTCTTCTTCATCAATGACCAGCTCCGCTGCACGACCTGGCTGCATCCGCGCACCGGGGAGCCCGTCAACTCGGGCCACATGATCCGCTCAGACCTGCCCCGCGGCTGGGAGGAGGGCTTCACGGAGGAGGGCGCCAGCTACTTCATCGACCATAACCAGCAGACCACAGCATTCAGGCATCCTGTGACGGGACAGTTTTCTCCAGAAAATAGTGAATTCATTCTTCAAGAAGAGCCGAATCCACATATGTCGAAGCAAGACAGAAACCAAAGACCGTCCAGCATGGTCAGTGAAACATCCACGGCTGGGACCGCCT…	-1.32831	-1.29578	-1.11819	-2.39237	-1.41335	-2.32341	-1.68836		-1.39108			-3.16992	-0.920412	-2.36257
77	ENST00000650623.2	ENSG00000198825	protein_coding	4979	GAGAGGCCTCTACGGCCGCCGCTGCCGCCGCCGCTGCCGGGGCGCGTTCTCCTCCTACCGGTCGGGTGCCCCGGGGCGTTCCCTCTGCCGCTGCTTCTCGGCGCGGTTCCTACCCGGCCGCTCCCCGAGGCGCGGGCTCTGGCGGCCTCGACCGACTAGGACGCCCCGTGCGCCGCCCGCGGGCCGCCGCCTCCCTGGGCGCGCGGGGCCAGCATGGAGCTCTTCCAAGCCAAGGACCACTACATCCTGCAGCAGGGCGAGCGCGCGCTGTGGTGCAGCCGCCGCGACGGCGGCCTCCAGCTCCGACCCGCTACTGATCTACTTCTTGCCTGGAATCCCATTTGTTTGGGGTTGGTAGAAGGTGTTATTGGGAAAATTCAACTTCATTCAGATCTTCCA…	0.371448	1.23447	0.193823	-0.35905	0.148029	-0.390937	-0.605818	-0.14889	0.0163557	-0.44617	0.183247	0.449936	-0.863472	-0.541301
78	ENST00000338779.11	ENSG00000132613	protein_coding	4979	AGTCCCCGCGCCGAGGCTGCGCCGCGAGCTGCCCGCGCCGCGCCCCCCGCGCCGCCCGCCAGCCCCGCTGCGACATGGCCCGCGCCGCCCGCCGGAGGCCCGCGACCCCGGAGCGCGGCGCGGCCGGCCGCTGAGCGCAGCCTGGAGGCGGGAGGCCCGGCCCGGCCTCGGAGCGAGCGCCCGCGCGGCCTGGCCCCCTCCCTTGCGCTGCTCCCCGCGCTCCGTGCGCCTAGCCGCCGCCGCGGCCCGGCCCAGCCAGAGCATGGAGACGGCGGAGAAGGAGTGCGGCGCCCTGGGCGGGCTCTTCCAGGCCATAGTCAACGACATGAAGAGCTCCTACCCTATCTGGGAGGACTTCAACTCCAAGGCCACGAAGCTGCATTCCCAGCTGAGGACCAC…	-0.777262	-0.120565		-1.78665	0.30282	0.103049	-0.717013	0.790175		-0.328207		-1.70141			-0.583737
79	ENST00000274181.7	ENSG00000145536	protein_coding	4979	AGTAATAACCCCGGCGCGGCGGCGGAGTCGCTGTGGGGAATCCTCCCGCGCTCTGCCTGGGTCGGGTCCTCCCTGCCCGCTCGCACGCTGCCGGCCGGGGACCCTCCGGTGGCCCCTAGCCCCTCGGAGCGCTCCTGGATGAAGCCCCGCGCGCGCGGATGGCGGGGCTTGGCGGCGCTGTGGATGCTGTTGGCGCAGGTGGCCGAGCAGGCACCTGCGTGCGCCATGGGACCCGCAGCGGCAGCGCCTGGGAGCCCGAGCGTCCCGCGTCCTCCTCCACCCGCGGAGCGGCCGGGCTGGATGGAAAAGGGCGAATATGACCTGGTCTCTGCCTACGAGGTTGACCACAGGGGCGATTACGTGTCCCATGAAATCATGCACCATCAGCGGCGGAGAAGA…	-1.07932	-1.19715		-1.87447	-1.26799						0.364572				-2.66297
80	ENST00000359523.7	ENSG00000197965	protein_coding	4978	GCAGAGCTGGAGAGCCGCGGCTGGGACCGGAGTGGGGAGCGCGGCGTGGAGGTGCCACCCGGCGCGGGTGGCGGAGAGATCAGAAGCCTCTTCCCCAAGCCGAGCCAACCTCAGCGGGGACCCGGGCTCAGGGACGCGGCGGCGGCGGCGGCGACTGCAGTGGCTGGACGATGGCAGCGTCCGCCGGAGCCGGGGCGGTGATTGCAGCCCCAGACAGCCGGCGCTGGCTGTGGTCGGTGCTGGCGGCGGCGCTTGGGCTCTTGACAGCTGGAGTATCAGCCTTGGAAGTATATACGCCAAAAGAAATCTTCGTGGCAAATGGTACACAAGGGAAGCTGACCTGCAAGTTCAAGTCTACTAGTACGACTGGCGGGTTGACCTCAGTCTCCTGGAGCTTCC…	0.51856	0.82237	1.02443	1.13114	0.672987	0.473426	0.452512	0.688673	-0.496151	1.47184	1.34001	1.07647	0.0397811	0.644464
81	ENST00000456173.6	ENSG00000049759	protein_coding	4978	ACTTCCGTGTTCCCCACATTTGAATTTGCTCCCGATTCGAGAGAGGCAGGCATCCGCGGCAGCAGCTTCCAACCCAGACAGGCTTAAGCCGCGCGAGGGTGCCCGGGTGGGTGGCTGCGCAGGGCCCTACCTGGGCGGGAGCGGCTGCAGAGCCCTGTCCACGCGGTGCCTCCCCAGCACGGCACCTCCCACTCCAGGCTGTTGGTTACCTGGCCGGGAGCTGGCGGAGACCAGGATTTCTCCTCGCCGCCGTTGCTGTTGTTAGGGGAAACAGACCATCTGCATCTAGACCTGCCTCTCTCTCCGCTCCCCACTTCAGACGAGCTCTTCCTGCCTGGAATCTGTGATCCGTATGTGAAACTTTCATTGTACGTAGCGGATGAGAATAGAGAACTTGCT…	-0.284744	-1.35472	-0.67333	0.552002	-1.07496	-1.24469	-0.238086	-0.582112	-0.893663	-0.185004	-0.18942	-0.813971	-0.621578
82	ENST00000685641.1	ENSG00000126012	protein_coding	4978	TGGGGAGGGGAGACGCTGACAAACCAAGATGGCGGCGGCGGCGCTGAAGGCCGCGGCGTTTGGGAGGTAACTGTGGTGGCGAAGGCTGCGGTAGTGGGGAGGCAACCACACAGTTTGGAAGAAACGGAGCGGGACGAAGAGGCGGTAGCAGTAGAGTCAGCCTGAGACTCTCAGAGCACGACGGCCACACGCCCCCTTAGGCCCTCGGCGGGCGGCGGCTGCCCCGCTTAGGGCCTAGCCTCCGAGCATTGCCTCGGCTTCAAACAGCGGCGGCGCCATGAGTCCTTAAGGGCGGTCCAAGCCTCCCGATCCCTGGCCCAGACCTCGGGCCCACCATGGAGCCGGGGTCCGACGATTTCCTACCGCCACCGGAGTGCCCGGTGTTCGAGCCTAGCTGGG…	-1.01409	-1.70041	-1.70292	-2.72773	-1.00468	-1.62726	-1.40862	-0.895273	-2.03611	-0.719419	-0.432959	-2.12645	-1.63812	-2.08848	-1.34163
83	ENST00000222803.10	ENSG00000106080	protein_coding	4978	GCTTAACTCTTTAAAGGTAGGTTCGTGACCCTTGAGAAAAGAGTTGGTGGTAAATGTGCCACGTCTTCTAAGAAGGGGGAGTCCTGAACTTGTCTGAAGCCCTTGTCCGTAAGCCTTGAACTACGTTCTTAAATCTATGAAGTCGAGGGACCTTTCGCTGCTTTTGTAGGGACTTCTTTCCTTGCTTCAGCAACATGAGGCTTTTCTTGTGGAACGCGGTCTTGACTCTGTTCGTCACTTCTTTGATTGGGGCTTTGATCCCTGAACCAGAAGTGAAAATTGAAGTTCTCCAGAAGCCATTCATCTGCCATCGCAAGACCAAAGGAGGGGATTTGATGTTGGTCCACTATGAAGGCTACTTAGAAAAGGACGGCTCCTTATTTCACTCCACTCACAAAC…	1.31752	2.60334	1.94235	2.23067	0.510298	1.21846	-0.984403	0.121841	-0.868421	0.272838	1.79978		-0.286118
84	ENST00000357692.6	ENSG00000198160	protein_coding	4978	GACTGGAAGAAGGAGGCGGGCGGCCCGGGCCTCAGGCCCCTCCCAGGCTCTGAGTCTCCCGGCTGCAGGCGGATGGATGGGGCTTCTTCAGGCGGTGGCGGCAGCAGCGAAGGTGGCGGCGGCAGCAGCGGCAGCGGCTATGGTGTGGTCGCTCGATTCTCCCAGTGCCTGGCTGAGTTTCGGACGTGGTTAAGAACCAACTGGTTGAGGTTCAATGCAGACAAGACGGATGTGATGCTGTAGAAAATGTGCATCAGATGTTTATGTTTAATTGGTTTACAGACTGTCTGTGGACTCTTTTCCTGTCAAATTACCAGCCATCTGTTGAATCTTCAAGTCCAGGAGGTTCAGCAACATCAGATGACCATGAATTTGATCCATCAGCTGACATGCTGGTTC…	0.840374	1.67364	0.603442	0.203092	0.451831	-0.385731	-0.747745	-0.295456	0.337319	-0.885626	-0.0534225		-0.505303
85	ENST00000450593.5	ENSG00000168243	protein_coding	4978	CGGTGCCACAGGGACGAGGCCTGGAGAGCAGTCGCTCCTAGAACCGGGGCGCGAAGGGCACCCCCGCCTCCAGCACGCGCCCTCCGCCCTCCCGGCCTCGCTCCCCCCGGAGTGGGGGCCTCGCCGGCCCCTGGTCCCCGTCACTCAGCAACGTCGGGTCAGCCTTCGCCGGGTTAGTGGCGACGCGGCCGCGCGAATTCGCACAGGTGACCTCAAAGCAGAAGCTCTGAATTCACCTCTCATCTGACGACTGACAGCTGCTGCCACCGCCAGCCTCTGTCCCTTGCCCAGGCCTGTCACACGGCTGCCTCTCAGCAGGGGCAGTAGAATGAAAGAGGGCATGTCTAATAACAGCACCACTAGCATCTCCCAAGCCAGGAAAGCTGTGGAGCAGCTAAA…	1.76731	0.808605		2.6135	3.0		2.75489				1.85105		2.22239
86	ENST00000417201.4	ENSG00000119446	protein_coding	4977	TTAACGCGTCACGGGCGGCCTGGCAGCTGGCGGCATTGAGGCGGACGCGTCTAGAGGTCCGTCTGACCGCGGCGTCGGGACCTGGTTTCCGGGCATGAGCTGAGAGCACCACGCCGAGGCCACGAGTATTTCATAGACATTGATGGAAGCAGAAACCAAAACTCTTCCCCTGGAGAATGCATCCATCCTTTCAGAGGGCTCTCTGCAGGAAGGACACCGATTATGGATTGGCAACCTGGACCCCAAAATTACCGAATACCACCTCCTCAAGCTCCTCCAGAAGTTTGGCAAGGTAAAGCAGTTTGACTTCCTCTTCCACAAGTCAGGTGCTTTGGAGGGACAGCCTCGAGGCTACTGTTTTGTTAACTTTGAAACTAAGCAGGAAGCAGAGCAAGCCAT…	2.23768	1.8403	1.92551	1.48641	1.0007	1.10634	1.01944	0.973033	1.86782	0.418075	-0.23043	1.75118	0.951042	0.799735
87	ENST00000236192.12	ENSG00000117533	protein_coding	4977	GATGAGCGGAGGCGCTGCTGCGGCGCTGCGGCCGACGCCGGGTCCGCACCAACTGTCTCCCCCTCCCAGCTTCTTACCTCGGCTTCCTACTCCTTCCCCCGCCCGCCCAGCACCGCCAGCCCGGGAGAGCTGCCGGGAGTTCCCCGGGAGCCTCAGGTGGTGACTATCCTGTTGAGAAGCAAAAGATACTTTGCAAGTAAAAAATATGCCTCCCAAGTTTAAGCGCCACCTCAATGATGATGATGTCACAGGTTCTGTGAAAAGTGAAAGGAGAAATCTTTTGGAAGATGATTCAGATGAAGAAGAGGACTTTTTTCTAAGGGGACCATCTGGACCAAGATTTGGACCTAGAAATGATAAAATTAAGCATGTTCAGAATCAAGTGGATGAAGTTATTGA…	0.324129	1.61331	0.537797	-0.803461	0.194874	-0.744206	-0.265461	-0.900407	0.55962	-1.24777	-0.149602	0.689071	-0.842553	-1.02771
88	ENST00000380345.7	ENSG00000145685	protein_coding	4977	CTCCCTCTCCCCGAGTGCTAGCCCGGGCGGCCGCCGAGCTTGGCGCTCTCTCGCCTCGCTGCCTCCTCCCCCGCGCCGCGGACCCTCTCCCCTCCCTTGCGTTGCCCCCCTCTCCCGCCGCCTCCTCCCGCTCTCCTCTCGCTCTCCTCCCGCCTCCTTCTTCCAGGCGCGGCCAGCGGGGGCAAGAGCGAGGTGGCTGCGAGGAGGCGTCACTGAAAGCCCTGACTTGGGGAAGGCTGCGGGCTCGGAGCCGGAGACGCCGAGCTGGGGCCGGGTGAGTTGGGAATCAGACTCTTGAGTTGACAGCTGGCCTATGGTTTCTGCATTTTGTTAAGAAGCACCTCATGCAAGCGAGGGACCTGGGACTGCTCACAGCCAGGTGGCATTTTTCTGAAGTTG…	-0.402541	-0.444991	-0.553254	-0.146375	0.773328	-0.611292	-0.973713	0.823553	-1.1451	0.484965	0.327972	0.303081	0.0896372
89	ENST00000520965.5	ENSG00000185869	protein_coding	4977	AGATCTGGGAGGTGAGATATTTTGGTCCCCAGGAGAACTGGCTCAGGTCTGCAAGTTCCCATCCGGGATGACTGGAAAGGGCTTAGGTGAGGATACCGAAGACCGATGGGGAGCTGGCGCCTTGGGCCCCTGCGGGCGGAGCGGCCTGAAAGGTGGAGGTTGTGTTTGGGAGGCCGAGGCAGGAGGATCACGAGGTCAAGAGATCGAGACCATCCTGGCCAACATGGAAACCTCTCTGAGGTCTGGTCAGATTCCAACCCTGGACAGCAGTGAACACAACCTTTCCCCTGAGCCACTGGAATTGGACAGAATGCCCCATTCTCCTCTGATCTCCATTCCTCATGTGTGGTGTCACCCAGAAGAGGAGGAAAGAATGCATGATGAACTTCTACAAGCAGT…	0.722466	0.0430687			0.46828	0.593375	0.154723	0.168123	-0.119415	1.92139	-0.200344	0.695145
90	ENST00000389623.11	ENSG00000179954	protein_coding	4977	CCTCCTGGCAAAGCGTCCAGCCCTGCCTGCTCCTCCTCGGGCCTGGGCGCCTCCAGCAGGCACTTCCCTCCCTCCCTCTCTCCCCAGCTGCCTCCTCCTCTTCTCTCCCCGCTCTCCTTCCCCTTTCACCCCATCCCCTGCCCTGGCTGCAACCATGAGGGTCTTGGCCTGCCTCCTTGCGGCCCTGGTGGGGATCCAGGCTGTTGAGCGCCTGCGCCTGGCCGATGGCCCCCATGGGTGCGCTGGCCGCCTGGAGGTCTGGCATGGCGGGCGCTGGGGCACCGTGTGTGATGACGGCTGGGACCTGCGCGATGCCGCCGTGGCCTGCCGGCAGCTGGGCTGCGGAGGGGCACTGGCCGCCCCGGGAGGCGCCTTCTTCGGGGAGGGGGCAGGGCCTGT…	-2.39341	-2.88634				-2.41785	-3.8413					-2.38769	-4.0
91	ENST00000671846.1	ENSG00000068366	protein_coding	4976	GCGGCTTTTTCTCTGGCCTCCGCCGCGCGCTCCTCCTCGTCCCAGCGCTAGCGGGCACGCGGTTCCTTTTTGCGAGCTTTCCGAGTGCCAGGCGCCGGCCGGCTGCGAAGACGCGGTGGGCCGCCCCTCCGATTGAAATCACAGAAGATATTCGTGTTCTTCTTAAGAGAAAAAGAGGACATTTCACAATAAGGCTTTCAAAAGCCAAAGAATAACAAGAAATAAGCACCATTTTAGAAGCCTTTCCACTATGAAACTTAAGCTAAATGTGCTCACCATTATTTTGCTGCCTGTCCACTTGTTAATAACAATATACAGTGCCCTTATATTTATTCCATGGTATTTTCTTACCAATGCCAAGAAGAAAAACGCTATGGCAAAGAGAATAAAAGCTAAGCC…	0.452014	-0.301091		1.09087	-0.308295	0.272238		-0.0135257	0.522824	1.03796	0.548046	1.01655	0.0732205	0.035564
92	ENST00000537526.6	ENSG00000124422	protein_coding	4976	ATGGCGCCGGGTTGGCCCTCACTATCAGCGGGCTCCCGACAGGAGGCGCCCCAGCTTGCGGCCGGGGGCAGCGCCTACCAGGCAGTTGGCAGGCAGTTCCAGCCCCGGGCCACGGCACTGCAGGGCCCGAGCCAGGCCAAGTCCTGTATCTGCCATGTCTGTGGCGTCCACCTCAACAGGCTGCATTCCTGCCTCTACTGTGTCTTCTTCGGCTGTTTCACAAAGAAGCATATTCACGAGCATGCGAAGGCGAAGCGGCACAACCTGGCCATTGATCTGATGTACGGAGGCATCTACTGTTTTCTGTGCCAGGACTACATCTATGACAAAGACATGGAAATAATCGCCAAGGAGGAGCAGCGAAAAGCTTGGAAAATGCAAGGCGTTGGAGAGAAGTTT…	-0.393612	-0.532874	0.107022	-0.568982	0.597431	-0.0873302	-0.209325	0.300999	-0.0809424	0.723952	0.735475	-0.267138	-0.0186653	-0.0305485	0.234759
93	ENST00000324262.9	ENSG00000133313	protein_coding	4975	CGTGGTACGGAACCGGCGCCGCGCTTGCTGCTGGTAACAGGGCCTTGCCTAGTGGGCCTTCCTTCCCAGGTCGCCCCTCAGTCTCCACTAGAGACAGGACTGACCAGTTGCTCTTCCTTCCAAGAACCTTCGAGATCTGCGGTCTGGGGTCTGGTTGAAAGATGGCGGCCCTCACTACCCTGTTTAAGTACATAGATGAAAATCAGGATCGCTACATTAAGAAACTCGCAAAATGGGTGGCTATCCAGAGTGTGTCTGCGTGGCCGGAGAAGAGAGGCGAAATCAGGAGGATGATGGAAGTTGCTGCTGCAGATGTTAAGCAGTTGGGGGGCTCTGTGGAACTGGTGGATATCGGAAAACAAAAGCTCCCTGATGGCTCGGAGATCCCGCTCCCTCCTA…	0.16328	0.601183	0.463874	-0.726475	-0.157457	0.434552	0.611021	1.34951	-0.0143887	-0.469217	0.393299	-0.14643	0.807045	0.655465
94	ENST00000676955.1	ENSG00000154734	protein_coding	4975	GCACTCGCTGGAAAGCGGCTCCGAGCCAGGGGCTATTGCAAAGCCAGGGTGCGCTACCGGACGGAGAGGGGAGAGCCCTGAGCAGAGTGAGCAACATCGCAGCCAAGGCGGAGGCCGAAGAGGGGCGCCAGGCACCAATCTCCGCGTTGCCTCAGCCCCGGAGGCGCCCCAGAGCGCTTCTTGTCCCAGCAGAGCCACTCTGCCTGCGCCTGCCTCTCAGTGTCTCCAACTTTGCGCTGGAAGAAAAACTTCCCGCGCGCCGGCAGAACTGCAGCGCCTCCTTTTAGTGACTCCGGGAGCTTCGGCTGTAGCCGGCTCTGCGCGCCCTTCCAACGAATAATAGAAATTGTTAATTTTAACAATCCAGAGCAGGCCAACGAGGCTTTGCTCTCCCGACCC…		-1.63075		-1.17897		-1.74387		-0.716313	-2.66107	-1.88338	-1.1399	-2.2767			-1.0579
95	ENST00000543133.5	ENSG00000099968	protein_coding	4975	GCAATCAGATTTGGGCGGGCTAGGAGGGTTTGGGTCTTCAGGTCACATCTGGACGGAGAGACCTCCGGGGCCTCCGTTGGTCGGTCCTTCCGCTCCGGATACCGTTCCGGATGTCAGGTAGTTCAGGTCCCGCCCCGACGCCGGCCGTGACGAAGGCACGCCGGGGTGACCTCACCCTCCAACATGGCGGCGGCGGTAGATTAGGGCCGCGGGTCGGAGCACTCACCGCCGCTGGGGGACCCTGTCGGAAGCAACTGCCGCCGCCGCCTCTTTCATCTCTTCTGGGGCAGGGGCCAGGGCCAGGTTTTACACATCCATAAGTAGACCTTTTTGGAGCCTCACCAGCCAATTCAATGGCGTCCTCTTCTACTGTGCCTCTGGGATTTCACTATGAAACAA…	1.08309	0.847692	1.05525	1.63468	1.11246	1.09927	1.61466	0.211824	0.645806	1.52708	1.3764	0.884226	1.42426	1.40487	1.28592
96	ENST00000381920.8	ENSG00000067365	protein_coding	4974	AGACCGCCTGTTATGGCGGCCGCCTAAGTCCCACAGAGACGGGAGTCGGGTGGGATCCCAGGCTGGGCCCCGCGGCGGCTGGATTCTCTTCCCTGGCCAAGTCTCTGAGATCTTCTCCCAGGGCGATGCAAAGCTACTCGCTACCAGCTTGGACCTGTCTGCAGTATCTCCTCTGGGACCTGCCATGCTGAGGACCCATTCTCACCTCTGAGGGACTCCTGTCCTAGGACTAAGGTGGAGCCTGGGCCATGGTACAGCTGGCTCCTGCGGCAGCCATGGACGAGGTCACCTTTAGGAGCGACACTGTGCTGTCAGATGTCCACCTCTATACCCCGAACCATAGACATCTCATGGTACGGCTGAACAGCGTGGGGCAGCCAGTTTTCCTGTCCCAATTCA…	-0.823002	-0.751641		-1.5228	-0.714525	-1.09355	-1.92834	-2.36823	-0.798464	-1.32103		-1.96372	-1.89391	-1.92179	-0.635159
97	ENST00000539664.3	ENSG00000255690	protein_coding	4973	CCCGCCCGCCGACGCGCACCCGGAGAAACAGTTTTATACAGAAATGCAACAAGTAGTACCCGGGGTCTGCAGAGCGCCCCGCGCCGCCTGACTTGGCCGGGCGAAGCCCGCCTGCAGAGACCCGGGCCGGCCTCCGGACAAAGGACGGAGGAGGGGCTGGACGGCGCTGCGAAGTCCGAAAGAGGCCATTTAGCGACTCTGGCCAGGCTAAGGGGAATGCAGAGGAGACACAGAGCCGGCGGGCCAAGAGGACGATCCGGCCGCTGCACGCAGGGCGGGAGGCGATGGAGGCTGCCCGCGCCTTGCGCCTCCTGCTCGTGGTGTGCGGCTGCCTCGCGCTCCCGCCGCTGGCCGAGCCCGTGTGCCCGGAGCGCTGCGACTGCCAGCATCCCCAGCATC…		0.315502		0.881356			2.12928				1.51091	1.70782			3.0
98	ENST00000683833.1	ENSG00000138095	protein_coding	4973	GTGCTTCCCGCTGCGGGGACGTTCGAGCAATGGCAGCCCTGCTGAGATCCGCGCGTTGGTTGCTGCGTGCCGGGGCGGCCCCGCGCCTCCCGCTCTCCCTGCGCCTCCTCCCTGGCGGCCCGGGCCGGCTGCATGCCGCCTCCTATCTGCCCGCCGCTCGCGCCGGGCCCGTGGCCGGAGGACTACTGAGCCCAGCCAGGCTGTATGCCATTGCTGCCAAAGAAAAAGATATTCAAGAGGAGTCCACTTTTTCTTCTAGGAAGATTTCCAATCAGTTTGATTGGGCTCTAATGAGACTAGATCTTTCTGTTCGAAGAACTGGCCGCATTCCAAAGAAGCTTCTACAAAAAGTTTTTAATGATACCTGCCGCTCAGGTGGTAGTCATGCCTTGCTTCTAC…	-0.196293	1.14686	0.0557687	0.501504	-1.1758	-0.732408	-0.658387	0.15126	0.0437258	0.303121	0.408715	0.59567	-0.471598
99	ENST00000572904.6	ENSG00000120071	protein_coding	4973	CTTAAGTCTGTTCTCTGGGGAGGCAGTAAGGGGCCGTGGAGCTGGCCTCGGCCTCGGCATCGGGAGAGGCTGGACTTCCTGTCTCTCTGTGCTGAATGGCTGCGATGGCGCCCGCTCTCACTGACGCAGCAGCTGAAGCACACCATATCCGGTTCAAACTGGCTCCCCCATCCTCTACCTTGTCCCCTGGCAGTGCCGAAAATAACGGCAACGCCAACATCCTTATTGCTGCCAACGGAACCAAAAGAAAAGCCATTGCTGCAGAGGATCCCAGCCTAGATTTCCGAAATAATCCTACCAAGGAAGACTTGGGAAAGCTGCAACCACTGGTGGCATCTTATCTCTGCTCTGATGTAACATCTGTTCCCTCAAAGGAGTCTTTGAAGTTGCAAGGGGTCT…	-2.00359	-0.776877	-1.64003	-2.4445	-0.907006	-2.32203	-2.23996	-0.805021	-2.07917	-0.849369		-2.29524	-1.26819		-1.71142
100	ENST00000622608.2	ENSG00000116580	protein_coding	4973	GACTTCCGGTGGTGCCAAAGCCGTTTCCGTGGAATCAGGCCGGCTGGTGAGGGTACAGAATGGAACAAAAGTGGGACTTTTAAAATGTTGCCCTGTAAGAAGAGAAGAACTACAGTGACAGAGTCCCTACAGCATAAAGGCAATCAAGAGGAAAACAACGTAGACCTAGAATCAGCCGTTAAACCAGAATCTGACCAGGTTAAGGACTTGAGTTCGGTGTCACTATCCTGGGATCCAAGTCATGGCAGAGTAGCTGGCTTCGAAGTACAGTCTTTGCAGGATGCAGGAAATCAGCTTGGTATGGAGGATACATCTCTGAGCTCTGGAATGCTCACCCAGAACACAAATGTACCAATTCTAGAAGGTGTTGATGTGGCCATCTCTCAGGGAATCACCCTA…	-1.59577	-1.18332	-0.697724	-1.30265	-2.10126	-1.87957	-1.73137	-1.09647	-1.79814	-1.84372	-1.90542	-2.07345	-0.764244	-1.35281	-2.33618
101	ENST00000413648.2	ENSG00000168769	protein_coding	4973	AGAAGGAAGCAAGATGGCTGCCCTTTAGGATTTGTTAGAAAGGAGACCCGACTGCAACTGCTGGATTGCTGCAAGGCTGAGGGACGAGAACGAGAATTCAACTAGAGGGCAGCCTTGTGGATGGCCCCGAAGCAAGCCTGATGGAACAGGATAGAACCAACCATGTTGAGGGCAACAGACTAAGTCCATTCCTGATACCATCACCTCCCATTTGCCAGACAGAACCTCTGGCTACAAAGCTCCAGAATGGAAGCCCACTGCCTGAGAGAGCTCATCCAGAAGTAAATGGAGACACCAAGTGGCACTCTTTCAAAAGTTATTATGGAATACCCTGTATGAAGGGAAGCCAGAATAGTCGTGTGAGTCCTGACTTTACACAAGAAAGTAGAGGGTATTCCA…	0.417557	-0.428094		-1.39079	-1.15056	-1.72368	-1.38631	-0.541894	-1.04774	-1.71834	-0.242655	-0.995919	-1.17688	-1.24219
102	ENST00000674273.1	ENSG00000060642	protein_coding	4972	GCTTCCGGCCCTGTGGCCTGGTGGGGCTCTGCAGGCTCCCTCGGGAGTGGTCCTTGGGCCGTGGCCCCTCTGGGGTGAGCGTGGATGATTAGTACCCAGAAGGGACTGTGTCCAAAAGGAGCCGGCCAGAAACGGGTTGCGGACACGGCTGGGCTGACAGAAGGCAGCCCCCACGAGGCCTTTGGCTCTGAGGACCCTGGGTCAGAGCGACTTCTCCAGCCTGCGCAGGGGGTGTTAGTCTTACCCAGAGGGTCCAGAGCTGCCGTTCAACAGGATGTCCCAGATTCTCAGATAGGGCCCAACTACCCTAAGCATACCTAGCAAGGGCAGGCTGCGGCATGGAAGTACTGGGCTAGGCGTTTGGGTGACCTGGGTCATAATCCTGGCTCGGAAAGGGCG…	0.108617	0.237435	-0.104359	1.12166	0.51208	0.350281	0.354727	-0.451783	-0.391201	0.257087	1.20736	-0.102548	0.814614	0.633455	0.329769
103	ENST00000290015.7	ENSG00000158955	protein_coding	4972	AGCTGCGAGCTTGAGCGGCGCGAGGAGATGCTAGAGGGCGCAGCGCCGCCAGCACCATGCGCCCCCCGCCCGCGCTGGCCCTGGCCGGGCTCTGCCTGCTGGCGCTGCCCGCCGCCGCCGCCTCCTACTTCGGCCTGACCGGGCGGGAAGTCCTGACGCCCTTCCCAGGATTGGGCACTGCGGCAGCCCCGGCACAGGGCGGGGCCCACCTGAAGCAGTGTGACCTGCTGAAGCTGTCCCGGCGGCAGAAGCAGCTCTGCCGGAGGGAGCCCGGCCTGGCTGAGACCCTGAGGGATGCTGCGCACCTCGGCCTGCTTGAGTGCCAGTTTCAGTTCCGGCATGAGCGCTGGAACTGTAGCCTGGAGGGCAGGATGGGCCTGCTCAAGAGAGGCTTCAAAG…		0.0
104	ENST00000261601.8	ENSG00000101557	protein_coding	4972	GAATGAGACTCGTCGCACCGAAGCCGCCGCCACCACCGCGCCTCCGCCTCGGCCGCCGCCGCAGCTGCTCCTGGTCCCCGTCCCTTTGCCGCCCTCGTCAGGCCCAGCTCTCCTGCGCCGCCGCCTCCCGCCGCGCCCCGCCATGCCGCTCTACTCCGTTACTGTAAAATGGGGAAAGGAGAAATTTGAAGGTGTAGAATTGAATACAGATGAACCTCCAATGGTATTCAAGGCTCAGCTGTTTGCGTTGACTGGAGTCCAGCCTGCCAGACAGAAAGTTATGGTGAAAGGAGGAACGCTAAAGGATGATGATTGGGGAAACATCAAAATAAAAAATGGAATGACTCTACTAATGATGGGGTCAGCAGATGCTCTTCCAGAAGAACCCTCAGCCAAAAC…	0.872925	1.45561		-0.356531	-0.0885349	-0.0321043	0.130132	1.63275	0.103914	0.393292	-0.377117	0.945587	-0.14818
105	ENST00000673139.1	ENSG00000142235	protein_coding	4972	ATGAGGCAAGTGCTGTGGTTGTGTAATGTCTGCGTAACCGCACGGGAAACCCGCCACCACCTCCACCTCCCTGCCATCCTCGACAAGATGCCTGCCCCCGGCGCCCTCATCCTCCTTGCGGCCGTCTCCGCCTCCGGCTGCCTGGCGTCCCCGGCCCACCCCGATGGATTCGCCCTGGGCCGGGCTCCTCTGGCTCCTCCCTACGCTGTGGTCCTCATTTCCTGCTCCGGCCTGCTGGCCTTCATCTTCCTCCTCCTCACCTGTCTGTGCTGCAAACGGGGCGATGTCGGCTTCAAGGAATTTGAGAACCCTGAAGGGGAGGACTGCTCCGGGGAGTACACTCCCCCTGCGGAGGAGACCTCCTCCTCACAGTCGCTGCCTGATGTCTACATTCTCCCG…	-1.61876	-1.67696		-3.62727	-0.222392		-0.530515					-2.29818	-1.37851		-1.30743
106	ENST00000677505.1	ENSG00000116141	protein_coding	4971	GGGCGCGGCGCGGGTGACGCTGTCAGGGCCGCGGTTCCTGACGCCCAGGCGCTCGCCAGGACGAGCCAGGCAGTGATTTGAGGCACCGGCTTCACCTTCACCCATGGTCCGGAGAGCCTAGCGGGGCTCGCCACCGCCTCCCGGCTCCCCTTCCACGCCTCATCCTGCCAGCCTCGCCGCCCCGCCAGCGCCGGGCAACCGCCTCGCCCGAAGCCCTCCCTCGTTACTGTCCGCATACCCCGGCGGCGCCGCCGCGGGAAGCGGCTCCCCCTCCTCTTCCTCCGCGTCCTCTTCCCTCTTTCCCCCGCCGGGGCCGCTTGTTGCACCGCCCCGCGGCCTGCGGGAGCCGCTCGCCCCGGCCTTGTGCTCGCGTCCGCACCCCTTTCCTGTCGCCCCCCG…		-0.387568	-0.599913		0.862496	-0.991685	-0.878694		-0.0545601	0.116675	-0.296745	-0.281258	-1.0
107	ENST00000474532.2	ENSG00000010818	protein_coding	4971	GTGGAGCCTTTGAATTTTTTAAAAGACCATAGTAATCAGATCTACTTGAAAAATTAAGTGAATTGATTTGGTTGGAATGCTCTTTTACCGATGCTTTAACATACAGCCACTAGATTCCCAGAAGTTGTGCATGAGTTCCTGTGAGGAGAGTTGGCATCTTGGAAATCAAAGACGGTTGTGATGCAGTTTTTTGATATGAGGATAACAGGCTGGAGTGCAGTGCTGCAATCATAGCTCACTGCAGCCTCGACCTGCTGGGCTCAGGTGATTCTCCCACCTCAGCCTCCTGAGCAGCTGAGACTACAGGAAGCGTCAGGACAATCATGCCCATAAGAACTCTAAACTGTTCAGATCATTTTATCTTAGTGAAACTGGCAATTGAACTTTGCTCTAGTTGAT…	-0.446608	-1.53937		-1.40287	-0.365649	-0.444939	-0.768409		-1.37099		-0.511208	-0.575376	-0.295529	-1.02438
108	ENST00000656428.1	ENSG00000075711	protein_coding	4971	ATTCTCATGGAGGAGATAGCAGAGCTTGTACTGCAGCAAGTGGAGCTCTGTGGTGAATCCGATGCTGGATTACATTTTAAGGATATTAGCAAGGCCCTGACAAAGTGGTGCTAAATGAGCACTTTCATTCTGGTAATTTGACTATAATTTTAGTGAAGCAGTTTTATTATGCAGGAAAAAGAAACAGCATTTTAATTCCAATCATAGTATACCGACCTGATCTCTGCTGTGGGGGTGGAAACAATGAAGAATGCAACATTTTAATACAATTTTTTTTAAAAAGAATGCTTTGGATCTAGATTAAATGTTCAAGACAGTCAGCAAACAACATGCACAAAGGCATTTTTCTGGAATTTCAGTCTTGGATCGATTTAAATGCTCAGGGTCTGAAAAAATGTC…	-0.169631	1.80038		-1.84511	-0.937364	-1.72233	-1.68414	-1.24196		-1.37185		0.309137	-0.997764	-1.60209
109	ENST00000450849.7	ENSG00000167654	protein_coding	4971	CTCTGCCAGCCCTGAGCTGGGAAGAAGCAGCTACCTCGGAGGCAGGGCGCGCAGGCGGGCGGCGATGAGAGGGGGCGCAGCCGCAGCCCCGCGCTGGGGAGCCCACCGCTAACCCTGCACCCCACCCACCCCTGCACAAAAGAGCTGGCGGGCGCTGGCCACGTCGCCCTGGGTGACCTTCCTCGGATGCAGAATCCGCCCCTGCGAGCATCCTCTTCCTCCTAGGCTCTGAAGGCCCGGGGAGCGTGAGCGATGCCCAGCTGCACCCGGGCAGGGCTCGCCTTTGTTTGCCAGTAAGGAGGAGAGGCTGTCTCAGCTGCAGAGGGGTCATCCCTGCTTCAAGCCAGTGCCTCTTCCCAGCTCCCATGGGGACCACCGAAGCCACGCTCCGGATGGAAA…		-0.0901752									1.33353	1.20436			0.70044
110	ENST00000696629.1	ENSG00000185008	protein_coding	4971	GGGAGGCGGAAGGACAGCGCTGCGCCACCACCCGGAGGAGGGAGCGCGGTAGCTGCAGGCAGGGGAGGGAGAGGAAAGAAAAGGAAGGACGGCTCCCAGACAGAGAGTGGGAGAAACCGGGGAGCAGCGGGAGCAGCAGGTCCGGGGGGAGCTGTTCCGCTGCGCTGCCCTCGTTATTCACACGGACGCTGCGGAGCTTCCCAGGGCTGCTTCCCTGTCCCCCTGGGTGGAGGCTGCCGTCTAAACCTGACTCCAGAGTTTAAGATGCAATGGCCAGAAGACATGAACGTGTCACTAGAAGGATGTGGACATGGGCTCCGGGACTGTTGATGATGACTGTGGTGTTTTGGGGTCATCAGGGGAATGGACAAGGCCAAGGATCGCGTCTTCGCCAGGAGG…		-0.872539				0.584962			-2.55897	0.623119	0.767152	-0.836501	-0.449244	-1.15852
111	ENST00000399598.7	ENSG00000215114	protein_coding	4971	AGCGGGCGCCGCTAGCCAGCGGAAGATGGCGGAGGGCGGAGGCCCTGAGCCCGGCGAGCAGGAGAGGAGGTCTTCCGGGCCGCGGCCTCCGAGCGCGCGGGATTTGCAGTTGGCCTTGGCAGAATTGTATGAAGATGAAGTGAAGTGCAAATCTTCCAAGTCTAATAGACCTAAAGCCACAGTCTTCAAGAGCCCACGGACACCACCTCAACGGTTTTACTCAAGTGAACATGAATACAGTGGATTAAATATAGTTCGACCTTCAACTGGGAAAATTGTGAATGAACTTTTCAAAGAGGCAAGGGAACATGGGGCTGTCCCTCTGAATGAAGCCACAAGAGCTTCAGGTGATGATAAATCTAAGTCATTTACAGGTGGAGGATACAGATTGGGTAGTTC…	1.88515	2.3474		0.802655	1.57929	0.411814	0.381603	0.263917	1.12785	0.395301	1.37552	1.56653	0.307094	0.828919
112	ENST00000395529.7	ENSG00000128487	protein_coding	4971	AAGAAGCAGAAAAGGTTGGATAAAAGATAAGGACAGACCCACGAAGTCAAGCATGCGGAGTGCAGCCAAGCCCTGGAACCCAGCCATCAGAGCAGGGGGCCACGGCCCAGACCGGGTGCGGCCTCTGCCTGCAGCCTCTTCCGGCATGAAGAGTTCTAAGTCTTCAACTTCCTTGGCTTTTGAGTCCCGACTCAGCAGGCTCAAGAGGGCCAGCAGTGAGGACACGCTCAACAAGCCAGGAAGTACCGCTGCATCGGGGGTGGTTCGCCTGAAGAAGACCGCCACTGCCGGAGCCATCTCGGAGCTCACGGAGAGCCGCCTGAGGAGCGGCACAGGGGCCTTTACAACAACTAAACGGACAGGCATTCCAGCCCCACGGGAATTTTCAGTAACTGTCTC…	-0.00185699	-0.124085	0.345083	1.06254	0.665667	-0.00867789	0.34656	-0.484073	-0.186811	1.12663	0.111254	0.522736	-0.323806	-0.170499	-0.143558
113	ENST00000678906.1	ENSG00000168610	protein_coding	4971	GGGGGTTCCGACGTCGCAGCCGAGGGAACAAGCCCCAACCGGATCCTGGACAGGCACCCCGGCTTGGCGCTGTCTCTCCCCCTCGGCTCGGAGAGGCCCTTCGGCCTGAGGGAGCCTCGCCGCCCGTCCCCGGCACACGCGCAGCCCCGGCCTCTCGGCCTCTGCCGGAGAAACAGGCACAGCCACCACTTCACTTACATTGTGGGATTATAATTTCATGAGTAGTGGAATTTCCTTAACCTTCTCTTGTGTGGGAGCTGAAGGACAAAATGAGATATTCTCTGAAGAGTGGTTACATCATGCAAAACTATGATGTGTAATGAGGATGGCCCAATGGAATCAGCTACAGCAGCTTGACACACGGTACCTGGAGCAGCTCCATCAGCTCTACAGTGACAG…	-0.414721	-0.314126	0.543321	0.150378	-0.546087	-0.462734	-0.740829	0.435684	-0.152099	0.682457	0.422098	-1.41215	0.480838	1.34089	-0.600031
114	ENST00000361475.7	ENSG00000198959	protein_coding	4970	AGTGCCAGCCGCCAGTGGTCGCACTTGGAGGGTCTCGCCGCCAGTGGAAGGAGCCACCGCCCCCGCCCGACCATGGCCGAGGAGCTGGTCTTAGAGAGGTGTGATCTGGAGCTGGAGACCAATGGCCGAGACCACCACACGGCCGACCTGTGCCGGGAGAAGCTGGTGGTGCGACGGGGCCAGCCCTTCTGGCTGACCCTGCACTTTGAGGGCCGCAACTACGAGGCCAGTGTAGACAGTCTCACCTTCAGTGTCGTGACCGGCCCAGCCCCTAGCCAGGAGGCCGGGACCAAGGCCCGTTTTCCACTAAGAGATGCTGTGGAGGAGGGTGACTGGACAGCCACCGTGGTGGACCAGCAAGACTGCACCCTCTCGCTGCAGCTCACCACCCCGGCCAAC…	-0.330781	-0.791892	-0.00503694	0.311532	-0.124333	0.647038	0.970405		-0.0458837			-0.542785	0.246546		1.4468
115	ENST00000261994.9	ENSG00000140093	protein_coding	4970	GAAGGTTCTGGGCTGCAAAGCTGAAGCTTTGGTTTCTGCTCTAAATGAAGGACTTTTCCAGGACCCAAGGCCACACACTGGAAGTCTTGCAGCTGAAGGGAGGCACTCCTTGGCCTCCGCAGCCGATCACATGAAGGTGGTGCCAAGTCTCCTGCTCTCCGTCCTCCTGGCACAGGTGTGGCTGGTACCCGGCTTGGCCCCCAGTCCTCAGTCGCCAGAGACCCCAGCCCCTCAGAACCAGACCAGCAGGGTAGTGCAGGCTCCCAAGGAGGAAGAGGAAGATGAGCAGGAGGCCAGCGAGGAGAAGGCCAGTGAGGAAGAGAAAGCCTGGCTGATGGCCAGCAGGCAGCAGCTTGCCAAGGAGACTTCAAACTTCGGATTCAGCCTGCTGCGAAAGAT…				1.76051
116	ENST00000705117.1	ENSG00000177728	protein_coding	4970	AGAGTTGCCAGTAACGGACATGGCTGCGGCCCCCGGAGGAGGGGACGTGAAGTGAGGAGGGGGTTGGGAGGGGAGAGGACGCGGGCGAGGAAGACCAGCCCCGGGGCCCCGATGTTGTGACTGTGACAGACTCACTGGGGTTTGTACATGCTGGGGAGGAGCCTTCCTTTCAGGGGTGACCACATTCATCTGGGCATGCCTGCAGTACTCTTGGCCCATGGACCTGAAGGAGAAGCACCTGGGCGAGCCTCCCTCAGCCCTGGGCCTGTCCACGCGGAAGGCCCTCAGCGTCCTGAAGGAGCAGCTGGAGGCAGTGCTGGAAGGACATCTCAGGGAGCGGAAGAAGTGTCTGACGTGGAAGGAGGTGTGGAGAAGCAGCTTCCTCCACCACAGTAACCG…	-2.00488	-2.92647		-4.67981	-1.23618	-2.45291	-2.35137	-1.88993	-2.12035	-1.26189	-1.45245	-3.19378	-3.43113	-2.72424
117	ENST00000338302.7	ENSG00000187800	protein_coding	4970	AGTCAGGCTGGGGCTCGAAGTGGGGACCCTCGCCCCGTCCTCGGCTGTCCAGTCCTCCTCCTCGCAGACCCCGGCGGTTCCTACCCCAGGCCGCAGGGGAGACGGGGCCCCAAGGCAGGCTTCATATCCTGAACGCTGGGATCCCCCAGGACATTCCCTGGCCCCCAGGCCCCAGGTCCCAGGCCCCAGGGCTGAGCTGTGGGCAGGCCCCACCTGGCCTCTGCAATGTCACCGCCTCTGTGTCCCCTCCTTCTCCTGGCTGTGGGCCTGCGGCTGGCTGGAACTCTCAACCCCAGTGATCCCAATACCTGCAGCTTCTGGGAAAGCTTCACTACCACCACCAAGGAGTCCCACTCCCGCCCCTTCAGCCTGCTCCCCTCAGAGCCCTGCGAGCGGCCC…	-2.32087	-2.56294			-2.27563	-1.82361		-2.64111	-2.77083			-2.39738
118	ENST00000298307.10	ENSG00000165516	protein_coding	4969	AGACGGGCTGCAATAGGGAGCCGGCCCGACGCGGACCGCTTCCCTGCAGTGCCCCGAGTCCCGGGCCCGCGCCGCCGCCGCCCGGCTCCGCTCGCGGCCCCTCTGTCTGCAGGCGTGCCCCGGCGGCGGCGGAGAGCCGTCCTCGGCCGAGGAGGCTGGGAAACGCGAGCGCAGGCGGCAGAGAGGCCTCAACGCCGTCCCTTTCGCCACCGCCTTTTCCTTGCCTCGCGCCGCTGTGCATTTCTCTCCTTTTCCTTTGTTTTTTTGGCCCCTCGCGGGTGTGGGCATTGTTGGTTAGCAAAAGTGCAGCCTCAAGATGGCTGATGGCAACGAGGATCTGCGGGCTGACGACTTGCCTGGGCCAGCCTTCGAGAGCTATGAGTCCATGGAGCTTGCCTG…	0.268909	0.436761	-1.06678	-1.90022	-0.0448775	-1.15619	-1.30716	-1.30963	-0.1475	-1.67445	-1.44358	-0.394637	-1.27455		-1.23242
119	ENST00000367362.8	ENSG00000116833	protein_coding	4969	GCTTTTTCTTAACTTTCACTAAGGGTTACTGTAGTCTGATGTGTCCTTCCCAAGGCCACGAAATTTGACAAGCTGCACTTTTCTTTTGCTCAATGATTTCTGCTTTAAGCCAAAGAACTGCCTATAATTTCACTAAGAATGTCTTCTAATTCAGATACTGGGGATTTACAAGAGTCTTTAAAGCACGGACTTACACCTATTGGTGCTGGGCTTCCGGACCGACACGGATCCCCCATCCCCGCCCGCGGTCGCCTTGTCATGCTGCCCAAAGTGGAGACGGAAGCCCTGGGACTGGCTCGATCGCATGGGGAACAGGGCCAGATGCCGGAAAACATGCAAGTGTCTCAATTTAAAATGGTGAATTACTCCTATGATGAAGATCTGGAAGAGCTTTGTCCC…	-0.0859091	-0.476186				-0.430329	-0.545885						1.12553
120	ENST00000294309.8	ENSG00000162341	protein_coding	4969	GCAGTGAAGCTGGGCGCCTTCGGGGCTTGAGCTTCTGAGGGTCGGGTCCAGCGCGTGGGCTGCTGGATGGCGGAACCCCAGGCGGAGTCGGAGCCCCTGCTGGGCGGGGCCCGCGGCGGTGGCGGCGACTGGCCGGCGGGGCTGACCACTTACCGCAGCATCCAAGTCGGCCCTGGTGCCGCGGCCAGGTGGGACCTCTGCATTGATCAGGCTGTGGTCTTCATCGAAGATGCTATTCAGTACCGCTCCATCAACCACCGGGTGGATGCCAGCTCGATGTGGCTTTACCGACGGTATTACTCGAACGTATGCCAACGGACTTTGAGCTTCACCATCTTCTTGATCCTGTTTTTGGCTTTTATCGAGACCCCATCCTCACTCACCAGCACGGCGGACGTG…	-1.43698	-2.39113	-2.15574	-3.00326	-1.55	-2.46006	-2.05971	-1.59589	-2.32647	-1.53869	-2.72891	-2.943	-2.67059	-2.72513	-2.12168
121	ENST00000625778.3	ENSG00000114062	protein_coding	4968	CTGCCGGGATACTCGGCCCGCCCAGCCAGTCCTCCCGTCTTGCGCCGCGGCCGCGAGATCCGTGTGTCTCCCAAGATGGTGGCGCTGGGCTCGGGGTGACTACAGGAGACGACGGGGCCTTTTCCCTTCGCCAGGACCCGACACACCAGGCTTCGCTCGCTCGCGCACCCCTCCGCCGCGTAGCCATCCGCCAGCGCGGGCGCCCGCCATCCGCCGCCTACTTACGCTTCACCTCTGCCGACCCGGCGCGCTCGGCTGCGGGCGGCGGCGCCTCCTTCGGCTCCTCCTCGGAATAGCTCGCGGCCTGTAGCCCCTGGCAGGAGGGCCCCTCAGCCCCCCGGTGTGGACAGGCAGCGGCGGCTGGCGACGAACGCCGGGATTTCGGCGGCCCCGGCGCTC…	0.399815	-0.706976	-0.197048	-0.895316	0.019075	-0.701453	-0.844042	-0.277857	0.211229	-1.32526	0.45393	-0.31388	-0.130101	-1.49791	-0.206294
122	ENST00000479210.1	ENSG00000106571	protein_coding	4968	AGAGAGATACCGAGAATGTTCCTAGAGGGTCTGCGCAGCTAGAGAGAGCTCACCAAGAGAAGTTGGCGCAAAGTAGCTAGCCAGAGCCTGGGGACTGTGTTAGGATGAAAGTCCTGGACAGACTTATCACAGAGAGAGAAGAAACGCAATCACTATGCAGCCACAGAATGTCCAGGGGCTCAGCAAAGTCAGTGAGGAACCTTCAACATCGAGTGACGAGAGGGCCTCATTGATCAAGAAAGAGATCCATGGGTCCCTGCCACACGTGGCGGAGCCCTCTGTGCCGTACCGCGGGACGGTGTTTGCCATGGACCCCAGGAATGGTTACATGGAGCCCCACTACCACCCTCCTCATCTTTTCCCTGCCTTCCATCCTCCTGTACCAATTGATGCCAGACA…		-0.87067	-1.40599		0.877143	-0.882069	-0.0809806	2.10422	-0.828729						-0.360402
123	ENST00000257209.8	ENSG00000134775	protein_coding	4967	AGCCTGCGAGTCCGCGAGCCAGCGAGCTGCGGCTGCGGCCTCCCCTGCGCGCAGCTACCCGGGCGTCCCGGCCCGCGGCCCCGCTAACCCCGGGGCCCGCGCCCCCGCGGCAGGGATGCATCATGGCCACGCTGGCTTGCCGGGTGCAGTTCTTGGACGACACGGACCCTTTCAACAGCACCAACTTCCCCGAGCCCAGCCGGCCGCCGCTGTTCACGTTCCGCGAGGACCTCGCGCTCGGCACCCAGCTGGCGGGGGTCCATAGGCTGCTGCAGGCGCCGCACAAGCTGGATGACTGTACTCTGCAGCTCTCTCACAATGGCGCCTACCTGGATTTGGAGGCCACCCTGGCAGAGCAGCGGGATGAGTTGGAAGGCTTCCAGGATGACGCCGGGCGGG…	-0.0450879	-0.144567			0.238597		0.503766	0.252946	-0.804696		0.533693	-0.62983	0.02744		0.298224
124	ENST00000419325.5	ENSG00000138688	protein_coding	4967	CATTGACCAACTCAAGTCATCTTTAAACAAATTGGAAACTGAGGGAACCTTGAGAATTTGTGCTGTTATGGGATGCATAATGACAGAAGCATTAGAGAATAAAAGTGTACATTTTCCCCTAAGAAGTAAATACAACAGGCTTACAAAAGTTGCTCGCTTTCTCCAAGAAAATCCTTCATGTTTACTATGTAATATACTACACCACTATCTGCACCAGGCAAATTACTCCATCATTGATGATGCTACAATGAGCGATGGACTTCCTGCTTTGGTAACTTTGAAGAAAGGTTTAGTTGCACTGGCAAGGCAGTGGATGAAGTTTATTGTGGTGACACCAGCCTTTAAAGGAGTTAGCTTACATAGACCAGCTCAGCCTCTGAAACCTCAAATAGCTATGGA…	-0.280402	-0.469314	-1.08932	-0.808184	-2.3172	-1.80254	-1.05016	-1.85763	-2.39714	-2.23929	-1.45019		-1.7183	-2.60459
125	ENST00000280285.9	ENSG00000150712	protein_coding	4966	GAGCCCCAGCCGCTAGTGCTGGTGGCCGCCGCTGCTGCCCCAGCTGGAGCCCGAGCCGCCGCCTCTGCGTCCGCGCGTCGCTGCTTCCCAGGGCGGCGGTATGCTGGGGAAAGGAGTAGTCGGCGGTGGCGGCGGCACCAAGGCCCCCAAGCCCTCCTTCGTGTCGTACGTACGCCCTGAGGAAATTCACACAAACGAAAAGGAAGTAACAGAGAAGGAAGTAACTCTTCACTTGTTGCCAGGTGAACAGCTGCTTTGTGAAGCCAGCACAGTACTGAAGTATGTCCAGGAAGATTCCTGTCAGCATGGGGTCTATGGGAGGCTTGTCTGCACAGACTTCAAGATTGCCTTCTTGGGTGATGATGAATCTGCATTGGATAATGATGAAACTCAATTTAA…	0.790058	0.991588	1.65592	1.15535	0.826073	0.175764	0.047116	1.14053	0.85097	0.417073	0.235687	0.787198	1.00194	1.2139
126	ENST00000545172.5	ENSG00000143199	protein_coding	4966	AGTGCCACCCAATCAGAAACATGGTCGGTGCCCGTGGAACAATGAGCTACTGATGAGGGTGTGGCCTGGAAAACGGCTTTTAGACAAAACTGTCATTTTATGGGTCAGCTATAGACAGACATGGCGCTTCAGCTGTCTTCAGAATAATGTCACCCGGCCTCCTCTCCTGTCTTCTGCAGTCTTAAAAGACCTAGTCCCTAACTGAGGTCTGGCTTTTCCTCAGCCCTGGATGAAGTGGAGAAGTGTTGATTTTTGGAGGAGACATCCTGAAATTTGCAGGACTGGCTGCTGGCCACATCAGCATGTTGGTCTTTGGAGATGAAACACACAGCCACTTTCTGGTGATTGGTCAGGCAGTGGACGATGTGCGCCTTGCCCAGAACATGGCTCAGATGAATG…		0.0											-0.893085	-0.85561
127	ENST00000396199.7	ENSG00000132122	protein_coding	4964	TGCCATGACAACGAGTCTGCGCCCCGCGCTCAGCTGCTTCTCCGGCGGAACCCAGGCTGGACCGCGGGCCCCGGCCTGGGGGCCACTGCTGCCACCGCCGCCGCCACCTCGTCTCCTCCCCGTCCCCGCCCAGCCCCAGGTCTCCCCGCCTCACTCGGGCCCGTGGCCGGGGTCACTCCCCGCCGCCCCTCCCCGCACGGATGCCGAAGGTGAAGGCGCTGCAGTGCGCCCTGGCGCTGGAGATCAGCTCAGTAACTTGCCCAGGAGTCGTGCTTAAAGACAAAGAGGACATCTATCTTAGCATCTGTGTGTTTGGCCAATACAAAAAGACACAATGTGTCCCAGCCACTTTTCCCCTGGTCTTCAATGCCAGAATGGTGTTTGAAAAGGTGTTCCCGG…	0.495527	-0.882643		-0.656268	-0.687117	-0.494264			0.540568	-0.901947	-0.282463	0.188229
128	ENST00000218436.7	ENSG00000102313	protein_coding	4964	AGATCTTCTGGATGTGAACAACAGATCCAGGCCAGAGGTGGCATCATGTCTGGGTGGAGGTACCTCATCTGTGTCAGCTTTTTGCTGACCATTCTTCTTGAACTGACATACCAGGGACCCCCTGTCCCCGCTTCATCAAGCACAAAGTTGTTAATGACAAGCTATTCTATGCGCTCCACGGTGGTGTCTCGCTATGCCCACACCTTGGTCACCTCTGTCCTGTTTAATCCACATGCTGAAGCCCATGAAGCCATCTTTGACCTGGATCTGCCTCATCTTGCCTTTATCTCCAATTTCACTATGACCATCAACAATAAAGTCTACATTGCAGAAGTCAAAGAGAAGCACCAGGCAAAGAAAATCTATGAAGAAGCCCATCAGCAGGGAAAGACAGCTGCT…		-2.0					-0.869939
129	ENST00000416288.6	ENSG00000059122	protein_coding	4963	CGCTCCCGAGGGGCAGGTCGGGGCTGGGAGCTGGTGCCCGGGTCGGGGTGGCGGCGGCGGCCTGGGTCGCGGGGTCGACGCTCGCTGCTGCAGCGGCAGAGGCTGAAGGATCCGCCGCGGCGCTGTCGCGGGAGAGGGAGGGCCCCGCTGCCGTCGGTGAAACCAGCCCAGAGAAGTTACGGGATTTGCCCCCGGGGCTCCTGCCCAGCAAGCCAGCGCCGTGACCCAGGTGTGGGGGATGATGGTGACGCTTCTCACTCACGTGTGAAGGACGGAACCACTGCACTCCAGGTTCCTTGCTGGGTGCTGAGCGTGGCCTGAGGGACAGGCCCTGGGTCCCGGGATGCCCCTGCCCGAGCCCAGCGAGCAGGAGGGCGAGAGTGTGAAGGCCGGCCAGGA…	-1.57505	-0.73505	-0.72377	-0.381932	-1.75162	-0.841935	-1.84465	-2.11519		-1.16839		-3.01125	-0.803746		-0.463705
130	ENST00000643371.1	ENSG00000110237	protein_coding	4962	ACTCCCAGCGCGGAGGAGGCAGCAGCGCCGCCGGCGGCCGGGCCGCAGCGCTCAGATCGACGCTGGAACTGACCACCGCGACCGCCACTGCGGCTGCCGCCGCGGCCGGGCTGAGCCCTTAGGGAGCGAGAGTGGGAGGCGGCCCCTGACTCCGCGCTGACCCCCGCCCCCCGCCCCGCCGCCACCCCGGCGCCCCCGCCCCAGCGGCTGGCCGGCCGCATGCTGCAGATGGTGAAGACCCTGGCCCAGTTCACCATCGCGCTGGAAGACATGCGCGATATGGGCCCAGCCGCCGCCTCCGGGGAGCCTGCCGGGGGCAGCAGCACTGACGCCGAGGAGCCTGGGGAGGCCCAGGACATGCGGAAGCACGTGGCCATGACCCTGCTGGACACAGAGCAG…	-2.48094	-2.10694	-3.57033		-2.68491	-2.65748	-2.75253	-2.28188		-1.48962	-2.71715	-4.53132	-2.25421
131	ENST00000679091.1	ENSG00000168675	protein_coding	4962	GAGTTCACCTGAAACTGCTTTGGAGCTCGAGGCGGTCACCCGAGGATACCCGGCGCTCCACCTGGGACGGTGCGATGCCCACAGAGCATGCTCACTCAGTTGGGATGGGGATGCCAGTGACAGGTTGTATGGAATGGACAAAATCTGAAGCACCAGCTGGGAGGACACTCTCCTAACAGGATGGTGGGCAGCGGTTCAAGCTCTACGTTCGTGACATCAAACCTCCTGTTGGGCCATTTCCGAGAACTCCCATCAGTTTCTGTATAGTGTAAAAGTTTCAGAGGCGGAGCACAGAGAGCTGCGGCTGGGACAAGGAGCACCCGCGTGCAGGTGCGACCCTGCAGGATGCTGGCAGCGGCGTGGCCAGGGGCGCCCGTGTTCTGAGGGCCTGAGGGCCAG…	-0.168237	-0.554589				-0.814375	-2.15785			1.53805	0.157251		0.389724
132	ENST00000290866.10	ENSG00000159640	protein_coding	4962	AGAAGGGGCAGAGCCGAGCACCGCGCACCGCGTCATGGGGGCCGCCTCGGGCCGCCGGGGGCCGGGGCTGCTGCTGCCGCTGCCGCTGCTGTTGCTGCTGCCGCCGCAGCCCGCCCTGGCGTTGGACCCCGGGCTGCAGCCCGGCAACTTTTCTGCTGACGAGGCCGGGGCGCAGCTCTTCGCGCAGAGCTACAACTCCAGCGCCGAACAGGTGCTGTTCCAGAGCGTGGCCGCCAGCTGGGCGCACGACACCAACATCACCGCGGAGAATGCAAGGCGCCAGGAGGAAGCAGCCCTGCTCAGCCAGGAGTTTGCGGAGGCCTGGGGCCAGAAGGCCAAGGAGCTGTATGAACCGATCTGGCAGAACTTCACGGACCCGCAGCTGCGCAGGATCATCGG…		-1.56569				-2.05295	-2.17493		-1.22239		-0.906891	-1.80085
133	ENST00000693544.1	ENSG00000101333	protein_coding	4962	GGGCGGGTCGGCGCTGCCCCGTGGGCTCGCTGGGGAGCCACGGCGGAGACCCCCGCCCTCAACTGAGGAAAAGACAATTTCTCTCTGATTCAGAATCCTGAAAATGTGATCTCCCTTAAAAAGAGGACAGTGCTGCTGTGAGTTTGACGAAGTGGACATCACCTGCAGTCAGTCCAGAGCTGCCCAGTCTTGAATATAATCATGGCCAAACCTTATGAATTTAACTGGCAGAAGGAAGTTCCCTCCTTTTTGCAAGAAGGAGCAGTTTTTGACAGATACGAGGAGCAATGGGTAGAAGGCCTGAGATCAATCATACACAACTTCAGGGCCAACAACGTCAGTCCAATGACATGCCTCAAGAAACACTGGATGAAATTGGCATTTATGACCAACACAAAT…	-0.225133	-0.0661523			-1.59415		-1.13202	-0.673066		-2.06911		-0.39661
134	ENST00000679665.1	ENSG00000107201	protein_coding	4961	AAGGAATGCCAGCAGCTACCAGAAACCGGAAGGGCAAGGAATGCATTCTCCCCAGAGCCTTCAGAGGAAGCATGACTCTGCTAACACCATGATTCACAATTCTGGCCTCCAAGAACAGAGAGAATAAGCCTCTATTGTTTAAACCACCTGGTTTGTCCTAATTCGTTATTGCAGCCACAGGAAACTAATACAGAAGGCTAAAATGAAAACGATGAAGAGGTGCAGTATATTCAGGCTGAGAAAAACAACAAGGGCCCAATGGAGGCTGCCACACTTTTTCTCAAGTTCCTGTTGGAGCTCCAGGAGGAAGGCTGGTTCCGTGGCTTTTTGGATGCCCTAGACCATGCAGAGCTATGGTGTTTTCTATCAACAGAAGAATCATGAAGTTCATAAATTTGG…	-0.0384741	1.36441	0.15899	-0.356338	-0.898645	-0.202493	-0.531901	0.942027	-0.334461	0.163499		0.104136	-0.29956	-0.356144
135	ENST00000396819.8	ENSG00000090006	protein_coding	4961	GGAGCGCGGCGCTGCAGCCATGGCGGGCGGCGTGCGGCTGCTCTGGGTGTCGCTATTGGTGCTGCTGGCGCAGCTAGGGCCGCAGCCTGGACTGGGCCGGCTCGGAGAGCGTCTCCGCGTGCGCTTCACCCCGGTCGTGTGCGGCCTGCGCTGCGTCCATGGGCCGACCGGCTCCCGCTGTACCCCGACCTGCGCGCCCCGCAACGCCACCAGCGTGGACAGCGGCGCTCCCGGCGGGGCGGCCCCGGGGGGACCCGGCTTCCGCGCCTTCCTGTGTCCCTTGATCTGTCACAATGGCGGTGTGTGCGTGAAGCCTGACCGCTGCCTCTGTCCCCCGGACTTCGCTGGCAAGTTCTGCCAGTTGCACTCCTCGGGCGCCCGGCCCCCGGCCCCGGCTGT…	-2.66639	-1.67782	-4.24934	-3.64811	-1.6481	-1.73864	-2.85552	-2.33461		-2.53542	-3.05254		-1.69509	-2.40852
136	ENST00000407775.7	ENSG00000169946	protein_coding	4961	AGAACAGGAGCTGCGCGGCCCGGAGCGGCGGCGGCGGCGCCGGAGTATCCGTCCCGCACGCCGGGGCGAGGGGCGAGCGAGCGCGCTCCTCCTCCCGCGCCCTGCGCCCCCGCGCTCCCCCTCTCCTCGCTGCTCGCTCTCCCGTCCCTCCCTCCTTCTCTTCCTTCTTTCCGTGTTATTTTTCTCTTCTCTTTCCCCTTTTCTCTCTCCCTGACCGTTCGCTTGTACATTCCCATTCTCCCCCCGTCGCTCTCCTCTCCCCCTCCCCTCCTCACTGTCACACTCTCTGTGCCCCCGTCTCTCTTCTCTCATTTGCTTGCTCATCTCCGAACGTGAATCCGCGGCTCCCGGAGGAGCCCAGCGCCCGGAGCACCTGGAGTCCGGCCGGCGGCGGGCCGA…		-0.169925			0.653394	-0.541455					0.538593	-0.040642		-0.489008
137	ENST00000634311.1	ENSG00000151240	protein_coding	4961	CTCGGTGCGGTTCCGCCGGGCGCGAGGAGCCGCCGAGACCTCCGCCTGCGAACAAAGAGGAGGCCGTGCGGGGCGCGGCGCCCGCGGAGCATGGCGGACCGCAGCCTGGAGGGCATGGCGCTGCCCCTGGAGGTGCGGGCGCGCCTGGCCGAGCTGGAGCTGGAGCTGTCGGAAGGTGACATCACACAAAAAGGATATGAAAAGAAGAGGTCAAAGTTAATTGGAGCCTACCTTCCGCAGCCTCCGACAGCGAATGGAGCTGCCGTGGTTCGGTGTAGACTGCAGCACAGTGAAGGAGCGCCGAGGAGAACATTCCGCTCTGCCCACATCGGGGTGTGCGACGTCCGAGAAGCTGCGGCTCGGGAGCGGGTGGCCAGCACCGCAGGGAACCGGCCTCTG…	-0.175727	-1.5281	-0.584962	-0.96408	-0.131163	-0.715914	-0.057636	0.125945	-0.58123	0.0686334		-0.443881			0.282085
138	ENST00000673246.2	ENSG00000162434	protein_coding	4960	GTGCGTCGCTGAGCGCAGGCCGCGGCGGCCGCGGAGTATCCTGGAGCTGCAGACAGTGCGGGCCTGCGCCCAGTCCCGGCTGTCCTCGCCGCGACCCCTCCTCAGCCCTGGGCGCGCGCACGCTGGGGCCCCGCGGGGCTGGCCGCCTAGCGAGCCTGCCGGTCGACCCCAGCCAGCGCAGCGACGGGGCGCTGCCTGGCCCAGGCGCACACGGAAGTGCGCTTCTCTGAAGTAGCTTTGGAAAGTAGAGAAGAAAATCCAGTTTGCTTCTTGGAGAACACTGGACAGCTGAATAAATGCAGTATCTAAATATAAAAGAGGACTGCAATGCCATGGCTTTCTGTGCTAAAATGAGGAGCTCCAAGAAGACTGAGGTGAACCTGGAGGCCCCTGAGCCAG…	0.281715	-0.170699	-0.0846243	-0.399103	-0.384137	-0.327795	0.54737	0.109924	0.0702918	-0.228761	0.612494	0.190591	-0.451964	-1.20274
139	ENST00000697782.1	ENSG00000172575	protein_coding	4959	AGGCGGCGGCGGTGGTGGCGGGGGCGATGCGCCGCGCCCGGCCGCGCTAGGTGAGCCGGCACCGGGAGCGCGGGCCGCGGCCATGGGCACCCTGGGCAAGGCGAGAGAGGCTCCGCGGAAACCTTCCCATGGCTGCAGAGCTGCCTCTAAAGCAAGACTAGAGGCAAAGCCAGCCAACAGCCCCTTCCCCTCCCATCCCAGCTTGGCCCACATCACCCAGTTCCGAATGATGGTGTCTCTGGGACATTTAGCCAAAGGAGCCAGCCTGGACGATCTCATTGACAGCTGCATTCAATCTTTTGATGCAGATGGAAACCTGTGTCGAAGTAACCAACTGTTGCAAGTCATGCTGACCATGCACCGAATTGTCATCTCCTCTGCAGAACTGCTCCAAAAAGT…	0.314109	0.0191088		-2.0	0.736966	-0.192645	-0.425783					-0.5025	-0.170496	-0.854149
140	ENST00000219746.14	ENSG00000103460	protein_coding	4959	GTCTCCGCGGCTCGTCTCCTCAGTCCGCCCGGGGAGGAGGAGGAGGAGCGGGGCCAGCCGCCGCCGCCGCCGCCGTCCCAGCCTCGCCCAGCGCACCTGAACTCGCCTCGCCGACCCGGGCCCCAGCGCCGCGCCCCGCGCCCCCGGCGCCCGGCCCGCGCGCAGCGCTGCCTCGGTGCCCCGGCGGGGCGCGTCCCCCCGGCCGCCTCCCGCTCTCCCGCGGCTCGCGTGGCCGCGCCTTTGTGTGCGGCGGCCGCGGCTCCCGAGCTCCTCGGGCTCTGGGTCCCGGCGCCCCTCCGGCCGCGAGTCCCACGCGCCACCCCCGGGCGCCCTCGACGGTGGATCTAGCGGCGGCGAGGAGGCGGGTCCCGGCCCCGGCGAACCCCAGTCCCGGCCCCC…		-1.23472		0.494743							1.0544
141	ENST00000370828.4	ENSG00000076716	protein_coding	4959	AGTCAATCAGCGGCAGAGCTGAGAAGGGCACAGCCGCGCGGCGGAGGGCAGAGTCAGCCGAGCCGAGTCCAGCCGGACGAGCGGACCAGCGCAGGGCAGCCCAAGCAGCGCGCAGCGAACGCCCGCCGCCGCCCACACCCTCTGCGGTCCCCGCGGCGCCTGCCACCCTTCCCTCCTTCCCCGCGTCCCCGCCTCGCCGGCCAGTCAGCTTGCCGGGTTCGCTGCCCCGCGAAACCCCGAGGTCACCAGCCCGCGCCTCTGCTTCCCTGGGCCGCGCGCCGCCTCCACGCCCTCCTTCTCCCCTGGCCCGGCGCCTGGCACCGGGGACCGTTGCCTGACGCGAGGCCCAGCTCTACTTTTCGCCCCGCGTCTCCTCCGCCTGCTCGCCTCTTCCACCAA…		0.328443		2.04182	-1.2019		1.41821		-2.04036	3.34436		-0.0671142	0.862764
142	ENST00000354449.7	ENSG00000197548	protein_coding	4959	GGAAGTTGAGCGGCGGCAAGAAATAATGGCGGCAGCTACGGGGGATCCTGGACTCTCTAAACTGCAGTTTGCCCCTTTTAGTAGTGCCTTGGATGTTGGGTTTTGGCATGAGTTGACCCAGAAGAAGCTGAACGAGTATCGGCTGGATGAAGCTCCCAAGGACATTAAGGGTTATTACTACAATGGTGACTCTGCTGGGCTGCCAGCTCGCTTAACATTGGAGTTCAGTGCTTTTGACATGAGTGCTCCCACCCCAGCCCGTTGCTGCCCAGCTATTGGAACACTGTATAACACCAACACACTCGAGTCTTTCAAGACTGCAGATAAGAAGCTCCTTTTGGAACAAGCAGCAAATGAGATATGGGAATCCATAAAATCAGGCACTGCTCTTGAAAACCC…	-0.758052	1.46321	0.622429	0.39886	-0.352596	-0.350147	-0.270024	-0.807495	-0.798877	0.120852	0.28438	-0.531411	0.35139	0.946452
143	ENST00000684772.1	ENSG00000146872	protein_coding	4959	CGGCTCCGCCCCGGGCCTGCCCAGGGGGAGAGCGGAGCGGTCCGCAGCCGGGTCGGGTCGGGGCCCCTCCCGGGAGGAGCGTGGAGCGGCGGCGGCGGCGGCGGCAGCAGAAATGATGGAAGAATTGCATAGCCTGGACCCACGACGGCAGGAATTATTGGAGGCCAGGTTTACTGGAGTAGGTGTTAGTAAGGGACCACTTAATAGTGAGTCTTCCAACCAGAGCTTGTGCAGCGTCGGATCCTTGAGTGATAAAGAAGTAGAGACTCCCGAGAAAAAGCAGAATGACCAGCGAAATCGGAAAAGAAAAGCTGAACCATATGAAACTAGCCAAGGGAAAGGCACTCCTAGGGGACATAAAATTAGTGATTACTTTGAGCGACGAGTAGAACAGCCCCT…	0.775887	-0.644044	0.42201	0.728237	0.663698	0.377423	-0.566551	0.164402	0.242205	0.470031	0.906995	0.162058	1.00269	0.328605
144	ENST00000575014.5	ENSG00000132361	protein_coding	4959	CTCCCTGCAGGTGTCCCCCCAGGAGATGGTGCAGGAGATTCACCAGGTGCTCATGGACCGGGAGGACACGTGTCACCGCACCTGCTTCTCACTGCACCTGGATGGCAACGTGCTGGACCACTTCTCGGAGCTGCGCAGCGTCGAGGGGCTGCAGGAGGGCTCTGTGCTGCGTGTGGTGGAAGAGCCGTACACGGTGCGTGAGGCCCGCATCCACGTGCGCCATGTCCGAGACCTGCTCAAGAGCCTGGACCCATCCGATGCCTTCAACGGGGTTGACTGCAACTCCTTGTCCTTCCTGAGTGTCTTCACCGACGGCGACCTGGGAGACAGCGGGAAGCGGAAGAAGGGCTTGGAGATGGACCCCATCGACTGCACACCACCCGAGTACATCCTGCCAGG…		-1.84521			-1.7413	-2.12818	-2.82053	-1.39666		-1.70097	-2.45209	-3.73488	-3.10025
145	ENST00000367400.8	ENSG00000134376	protein_coding	4958	AGTCCCTGTATTTTCTGTGAAGGAGCTGTAAGTAGGGTGGGACAGAGATGGCACCTGGGGGTTCTGAGGCACCCGCTCCTCTCTGAGACAGACAGGGATCAGGAGCCGGACTGGGACCAGACCACCAGCAACACACCAGAGGATGTTCTCTAAATAAGACCATGGCACTTAAGAACATTAACTACCTTCTCATCTTCTACCTCAGTTTCTCACTGCTTATCTACATAAAAAATTCCTTTTGCAATAAAAACAACACCAGGTGCCTCTCAAATTCTTGCCAAAACAATTCTACATGCAAAGATTTTTCAAAAGACAATGATTGTTCTTGTTCAGACACAGCCAATAATTTGGACAAAGACTGTGACAACATGAAAGACCCTTGCTTCTCCAATCCCTGTC…		0.584962						3.0			0.495344
146	ENST00000389032.8	ENSG00000211455	protein_coding	4957	GCGGTCCGTGCGGAGGCTGAGCCGGCCGCGGGCGCGACCGGAGGCAGTTTCCGTTACTATGGCAATGACGGCAGGGACTACAACAACCTTTCCTATGAGCAACCATACCCGGGAAAGAGTGACTGTAGCCAAGCTCACATTGGAGAATTTTTATAGCAACCTAATTTTACAGCATGAAGAGAGAGAAACCAGGCAGAAGAAATTAGAAGTGGCCATGGAAGAAGAAGGATTAGCAGATGAAGAGAAAAAGTTACGTCGATCACAACACGCTCGCAAAGAAACAGAGTTCTTACGGCTCAAAAGGACCAGACTTGGCTTGGATGACTTTGAGTCTCTGAAAGTTATAGGAAGAGGAGCTTTTGGAGAGGTGCGGTTGGTCCAGAAGAAAGATACAGGCCA…	0.928586	2.0902	0.480687	-0.62968	0.468579	-1.56123	-0.735855	-0.0872491	0.111637	0.169529	-0.135797	0.688253	-0.949034	-0.187203
147	ENST00000356692.10	ENSG00000163605	protein_coding	4957	GGGCGCCATGTTGGAGGGTTGGTGGTAGCGGCTTGGGGAGGTGCTCGCTCTGTCGGTCTTGCTCTCTCGCACGCTTCCCCCGGCTCCCTTCGTTTCCCCCCCCCGGTCGCCTGCGTGCCGGAGTGTGTGCGAGGGAGGGGGAGGGCGTCGGGGGGGTGGGGGGAGGCGTTCCGGTCCCCAAGAGACCCGCGGAGGGAGGCGGAGGCTGTGAGGGACTCCGGGAAGCCATGGACGTCGAGAGGCTCCAGGAGGCGCTGAAAGATTTTGAGAAGAGGGGGAAAAAGGAAGTTTGTCCTGTCCTGGATCAGTTTCTTTGTCATGTAGCCAAGACTGGAGAAACAATGATTCAGTGGTCCCAATTTAAAGGCTATTTTATTTTCAAACTGGAGAAAGTGATGG…	1.52552	2.03761		0.211799	0.391458	-0.171848	0.38276	-0.0388819	0.349453	-0.56759	0.567619	1.39476	-0.335722
148	ENST00000367173.7	ENSG00000163531	protein_coding	4957	CAAGCATTCAGAATGAGCTGACGCAGCCGCCAACCATCACCAAGCAGTCAGCGAAGGATCACATCGTGGACCCCCGTGATAACATCCTGATTGAGTGTGAAGCAAAAGGGAACCCTGCCCCCAGCTTCCACTGGACACGAAACAGCAGATTCTTCAACATCGCCAAGGACCCCCGGGTGTCCATGAGGAGGAGGTCTGGGACCCTGGTGATTGACTTCCGCAGTGGCGGGCGGCCGGAGGAATATGAGGGGGAATATCAGTGCTTCGCCCGCAACAAATTTGGCACGGCCCTGTCCAATAGGATCCGCCTGCAGGTGTCTAAATCTCCTCTGTGGCCCAAGGAAAACCTAGACCCTGTCGTGGTCCAAGAGGGCGCTCCTTTGACGCTCCAGTGCAACC…	-0.830075	-1.23333				-0.415038	-0.302563		-1.90215		-0.66661	-1.67468	-0.378512
149	ENST00000306042.9	ENSG00000132334	protein_coding	4957	GTGCAGCAGAGGGCAGCTGAGAGGCTGGGTGGCTGGGCCTGGGAGACACACAGAGGCCAGGCCTTAGCGCGGCTCAGCCATGAGCAACAGGAGTAGCTTTTCCCGGCTCACCTGGTTCAGGAAGCAGAGGAAAGCTGTGGTCAGCACCAGCGACAAGAAGATGCCCAACGGAATCTTGGAGGAGCAAGAGCAGCAAAGGGTGATGCTGCTCAGCAGGTCACCCTCAGGGCCCAAGAAGTATTTTCCCATCCCCGTGGAGCACCTGGAGGAGGAGATCCGTATCAGATCCGCCGACGACTGCAAGCAGTTTCGGGAGGAGTTCAACTCATTGCCATCTGGACACATACAAGGAACTTTTGAACTGGCAAATAAAGAAGAAAACAGAGAAAAAAACAGATA…	-0.792195	-2.30875	-1.23401		-0.683238	-2.01441	-0.801561		-2.27114			-0.789843	-2.0467
150	ENST00000374825.9	ENSG00000204256	protein_coding	4956	GTGTTCCTGGTCTGCGGCAGCCATGCTGAACTCGTATGGAGAGGCGAGTGGGGGGGACAGAGTCCAGGACTGCGGGATAGGAAGCTGGGGATATGGACAAGCAGCAGCGTTATAGCGCTCTGGGTTTCGGGACATAGGCCTGGGCCATGCGGCCCCCTTGGCCCCTTGGCGCGACCCCCAGGAACGTTCGGAAAGCTGGTCCTCGTGGCTGGGGGAAAGGCGGGGGGTGGGGGGGAAGCGGGCACGTGACCCCGGTCAGCCAATCTGGGTGCTGCTGACGTGGCCGCGCGGCCCCGATGCTCTCCCCACCCCCCCAGCCCGTTCGGGAAGGGAGGGGCTGGGGGCTACGCCCCCTCCCCCAGCACGGCTTCGTTTTCTGGGGGGGGGTTGACACCCCGG…	-0.455121	-0.946138	-1.09394	-1.72929	-0.911329	-1.30724	-1.51747	-0.763694	-0.759319	-0.755941	-0.790208	-0.968003	-0.790519	-1.22375
151	ENST00000614049.5	ENSG00000278318	protein_coding	4956	ACCTTGATTGCTTCTTAGGCAGTGGTGAGGCGTCTTAGAGACGTGCATCTCCATGCGGTTGTACTGTCAGGCCATGGGAATTAGGATCGGCTCTATAGGACCAGTGTGAAGGGACAACGTGCGGCGGAGGGTCGAAGCCCACGGATTTCCATGAGCTCGGCCTGGCTTCCTTCTTGGAATTGTTCGTTTCTCGGAGATAATTGTATAAAAGAAGGAGAAATAACCCCACATCTCTTGACACTAGAGCTCCAGGTCCCCTGACCATGGGAAGCAGTCGCGCTCTGGACAGTAAAGGTGGAGACAGGAACTTGTCAGAGCTTGGAGAGTTTCCGGAATGAAAAAGGCCTGGATCTTCTGCGTCTCCAGCTTAGGAAAACCAGAGAATAAATACAGTTGCTG…	0.0496579	0.55849		-1.19265	0.112569	-0.622115	-0.395929	-1.81476	-0.65361		0.388994	0.282099
152	ENST00000646379.1	ENSG00000157087	protein_coding	4955	AGCCGCAGCGGGGCCGGGCCGGGCCGGGCGCGCACCAGCGGCAGCGGCGGCGGCAGCGGCGGCGGCAGCATCTCGCTCTCGGAGCCGGCGCAGGTTTCCCTGTACTTAGAGCGTGGACTGTGAACCCCCAAGCAGACGAGCTGAACTTCGTCACCCAGTCCCTAGAGCCAGCAAGACATGGGCCCCAGTTTCCAGACCCTGACACCTCTCATTTAACCAGAAGACGTGGAGGGGAGCCACCACCCCTGACCATGTAGATGCCAGTTCCAGGGAGCAGCATGGGCCCCACTGAATGGAGACTCCTGGGTCTACAGCCCTGAGCCCCTCCGGCCCCTGGACCTCGTCCCACACCGGAGGACACCTCTTGGAGCTCACCACCACTGTCACCAGCCCGCCTCG…		-1.46949		-1.84301
153	ENST00000631589.1	ENSG00000078403	protein_coding	4955	TGGAATACAAACTCTCCCGACATCCGTAGTTACTTTCAAGGTGGATTGTGTATTTTAAGGCTGATGGGAACGTCTGGTTTGTGGAGCAAAAAGAAGAGAAGATGGTCTCTAGCGACCGGCCCGTGTCACTGGAGGACGAGGTCTCCCATAGTATGAAGGAGATGATTGGAGGCTGTTGCGTTTGCTCAGACGAGAGAGGCTGGGCCGAGAACCCGCTGGTTTATTGCGACGGGCACGGCTGCAGCGTCGCGGTGCATCAAGCTTGCTATGGCATTGTTCAAGTACCCACTGGACCGTGGTTTTGCAGGAAATGTGAATCTCAGGAGAGAGCAGCCAGAGTGAGATGTGAACTTTGTCCCCATAAGGATGGAGCTTTAAAAAGAACAGATAATGGGGGTT…	0.245661	-0.0392315	0.563585	0.105118	-0.0769119	-1.06893	-0.293639	-0.428309	-0.521168	-0.899071	-0.315786	-0.859899	-0.0766472	-0.279093
154	ENST00000522684.5	ENSG00000169398	protein_coding	4955	GACCACTGTGAGCCCGCGGCGTGAGGCGTGGGAGGAAGCGCGGCTGCTGTCGCCCAGCGCCGCCCCGTCGTCGTCTGCCTTCGCTTCACGGCGCCGAGCCGCGGTCCGAGCAGAACTGGGGCTCCCTTGCATCTTCCAGTTACAAATTCAGTGCCTTCTGCAGTTTCCCCAGAGCTCCTCAAGAATAACGGAAGGGAGAATATGACAGATACCTAGCATCTAGCAAAATAATGGCAGCTGCTTACCTTGACCCCAACTTGAATCACACACCAAATTCGAGTACTAAGACTCACCTGGGTACTGGTATGGAACGTTCTCCTGGTGCAATGGAGCGAGTATTAAAGGTCTTTCATTATTTTGAAAGCAATAGTGAGCCAACCACCTGGGCCAGTATTATCA…	-0.103285	-0.154245	0.054007	0.0811196	0.255037	-0.718218	-0.422087	0.533605	0.1522	-0.0640228		-0.962306	-0.362091	-0.18804	-0.165969
155	ENST00000370018.7	ENSG00000258366	protein_coding	4955	AGTCAGCCCTGCTGCCAGCCAGTGCCGGGTGCTGGGGACTCAGGGAGGCCCGCCGGGACCACTGCGGGACAGTGAGCCGAGCAGAAGCTGGAACGCAGGAGAGGAAGGAGAGGGGGCGGTCAGGGCTCTCAGGAGCCGGGTCCTGGGCAAGGCGCAGCCGTTTTCAAATTTTCAGGAAAGCGGTCGGCTCACACTCGAGCAGTAAAAAGATGCCTCTGGGGAGGAGGCCCGTGCAGCTCTCCGGGCAATGGTGGTGGCTCGGCCTAGAGAGGCGGTAGTGGAACGCAGACCCTGGTGGGGGAATGACATCAAGGGAGGAGACGGGCGGGACCCCAGATTTCTGCCTGTGGGCGATGGAAGTGAGGTTCACTGGCCAGCGGAGCCGGACACAGAACGCGC…	-2.61745	-2.46937			-1.81297	-3.55348	-3.46228		-2.04338	-2.47702	-2.58721		-2.80703
156	ENST00000378156.9	ENSG00000131697	protein_coding	4955	CTTCCGAGGCTCCTCCCGCGGGTGGCAGCGGACGGGGCGCGCCCCTCGGCCAGTCCTCGGTCCTCAGGCTTGTGGCTCCGTTGAGCACCGGCCGCCGGGCCTCTGGGTCCGTCGAGTGGAGACTCTCTGAAAAGCGTGGGCTCCGTGGCCTCCGGCGCGGCCGCGGCGGGTCGGTCTCCTAGATCATCCGGGAAGCCCACGGGACCCTCAGGCGGGCAGGATGAACGACTGGCACAGGATCTTCACCCAAAACGTGCTTGTCCCTCCCCACCCACAGAGAGCGCGCCAGCCTTGGAAGGAATCCACGGCATTCCAGTGTGTCCTCAAGTGGCTGGACGGACCGGTAATTAGGCAGGGCGTGCTGGAGGTACTGTCAGAGGTTGAATGCCATCTGCGAGT…	-1.92907	-2.09294		-3.66171	-1.29654	-2.08371	-2.3045	-1.22671	-1.9335	-1.79717	-2.02815	-3.3361	-2.91266	-3.17161
157	ENST00000394777.8	ENSG00000165181	protein_coding	4955	AGACAGCTAGCCAAGATTCTAAAGAAACCCAGACAAGGCAGGGTGGAGACCGAGAGGAGAAATTTATTCCAGAAATTAACTGTTAGCAGTAGTGTTTCTTAATACATAAGCTATATCATACTCCTCAAGTAGATTCTTTGCTTAAAACTTTCACTGTAAATAATTTTATAGCAACCATGTGAATAACTTAAGAATAATAGAATCAGTCTCATTTGTAGGCACTGTAGACCATCTCCATTCCCTACATGTCAGAGACTCTGGGGGATGAATTGGAGATATTAAGAGGTAAAATGATGCAGAGAAGACCAAGGTCAGCAGAAGTCAAATACTTCTATTTCTTTAAAATTTTGCTTAGGCTACGCCTGGCTATTTTGAAGTATTTATTTATTGATGATAAAG…							-1.41504
158	ENST00000310571.8	ENSG00000175575	protein_coding	4954	GGGCTGGTGGAGGCGGGGTCGAGATGGCGGCGCCTTTGAGGATTCAGAGCGACTGGGCGCAAGCCCTCAGGAAGGATGAAGGGGAGGCCTGGCTGAGCTGTCATCCCCCAGGGAAACCATCTTTGTATGGCAGCCTGACTTGTCAAGGAATTGGCCTAGATGGCATCCCAGAGGTTACAGCTTCAGAAGGATTTACTGTGAATGAAATAAACAAGAAAAGCATTCATATTTCATGTCCAAAGGAAAATGCATCTTCTAAGTTTTTGGCACCATATACTACTTTTTCCAGAATTCATACAAAGAGTATAACATGCCTGGACATTTCCAGCAGAGGAGGTCTTGGTGTGTCTTCTAGTACTGACGGGACCATGAAAATCTGGCAGGCTTCCAATGGAGAAC…	1.13421	0.648232	1.01307	0.64544	0.103345	0.16549	0.694325		0.576382	-0.830356	0.449875	0.435555	0.254846	0.5493
159	ENST00000398910.5	ENSG00000157554	protein_coding	4954	CCCCCGAGGGACATGAGAGAAGAGGAGCGGCGCTCAGGTTATTCCAGGATCTTTGGAGACCCGAGGAAAGCCGTGTTGACCAAAAGCAAGACAAATGACTCACAGAGAAAAAAGATGGCAGAACCAAGGGCAACTAAAGCCGTCAGGTTCTGAACAGCTGGTAGATGGGCTGGCTTACTGAAGGACATGATTCAGACTGTCCCGGACCCAGCAGCTCATATCAAGGAAGCCTTATCAGTTGTGAGTGAGGACCAGTCGTTGTTTGAGTGTGCCTACGGAACGCCACACCTGGCTAAGACAGAGATGACCGCGTCCTCCTCCAGCGACTATGGACAGACTTCCAAGATGAGCCCACGCGTCCCTCAGCAGGATTGGCTGTCTCAACCCCCAGCCAGGGTC…		-1.40808				-0.547698	-0.965235		-0.947533
160	ENST00000692660.1	ENSG00000153015	protein_coding	4954	AGCGGTGCTCGGGTCCGGTAACAACATGGCGGCGTCCGTGAGGGGCTCCTTTGGGCAGGGGTAGTGTTTGGTGTCCCTGTCTTGCGTGATATTGACAAACTGAAGCTTTCCTGCACCACTGGACTTAAGGAAGAGTGTACTCGTAGGCGGACAGCTTTAGTGGCCGGCCGGCCGCTCTCATCCCCCGTAAGGAGCAGAGTCCTTTGTACTGACCAAGATGAGCAACATCTACATCCAGGAGCCTCCCACGAATGGGAAGGTTTTATTGAAAACTACAGCTGGAGATATTGACATAGAGTTGTGGTCCAAAGAAGCTCCTAAAGCTTGCAGAAATTTTATCCAACTTTGTTTGGAAGCTTATTATGACAATACCATTTTTCATAGAGTTGTGCCTGGTTT…	1.72813	2.69318	1.86756			0.887044	2.01369	-1.65256	1.43635		0.480482		-0.0850391
161	ENST00000341744.8	ENSG00000124225	protein_coding	4954	GTCAGACCGTCTGCCTGCCTCCGACCGCGGTCTCGGAGCGAAACCCGATCTCCTTGGACTTGAATGAGGAGGAGGAGGCGGCGGCGGCGGCGGCGGCGGAGGCGCTCGGCTGGGGAAAGCTAGCGGCAGAGGCTCAGCCCCGGCGGCAGCGCGCGCCCCGCTGCCAGCCCATTTTCCGGACGCCACCCGCGGGCACTGCCGACGCCCCCGGGGCTGCCGAGGGGAGGCCGGGGGGGCGCAGCGGAGCGCGGTCCCGCGCACTGAGCCCCGCGGCGCCCCGGGAACTTGGCGGCGACCCGAGCCCGGCGAGCCGGGGCGCGCCTCCCCCGCCGCGCGCCTCCTGCATGCGGGGCCCCAGCTCCGGGCGCCGGCCGGAGCCCCCCCCGGCCGCCCCCGAGC…	-0.34826	-0.736966			1.035	1.2499	1.1026	0.843274			-0.171795	0.0717758
162	ENST00000262418.12	ENSG00000004939	protein_coding	4954	AGAACGAGTGGGAACGTAGCTGGTCGCAGAGGGCACCAGCGGCTGCAGGACTTCACCAAGGGACCCTGAGGCTCGTGAGCAGGGACCCGCGGTGCGGGTTATGCTGGGGGCTCAGATCACCGTAGACAACTGGACACTCAGGACCACGCCATGGAGGAGCTGCAGGATGATTATGAAGACATGATGGAGGAGAATCTGGAGCAGGAGGAATATGAAGACCCAGACATCCCCGAGTCCCAGATGGAGGAGCCGGCAGCTCACGACACCGAGGCAACAGCCACAGACTACCACACCACATCACACCCGGGTACCCACAAGGTCTATGTGGAGCTGCAGGAGCTGGTGATGGACGAAAAGAACCAGGAGCTGAGATGGATGGAGGCGGCGCGCTGGGTGCAA…		-1.0					-2.58496
163	ENST00000338581.10	ENSG00000115155	protein_coding	4954	CCGTGAGTTCTGCCCAGGCCCTGTGAGCTCACCAGAGCCACAGACTCACAGCCCAGAGGTGGCTTCTTCCTTCAGGAACTGAAGAACCCCCATGAACACCAACATCTCCAGGTTCTGAGAACAGAACCTGGGAAATTGATGACTTCCTCATGATGACCGATACTCAGGATGGCCCTAGCGAGAGCTCCCAGATCATGAGGAAGAAGGCCTGAACGACATACAGGAGATGATCAAAACGGAGAAGTCCTACCCTGAGCGTCGCCTGCGGGGCGTCCTGGAGGAGCTGAGCTGTGGCTGCTGCCGCTTCCTCTCCCTCGCTGACAAGGACCAGGGCCACTCATCCCGCACCAGGCTTGACCGGGAGCGCCTCAAGTCCTGCATGAGGGAGCTGGAAAACAT…	-0.530515	-3.16992	-1.76553	-3.32193		-1.22239		-2.29278					-2.05889
164	ENST00000265741.7	ENSG00000058091	protein_coding	4953	GCATCCCCTTGATTAAATGTTTTTCCTCCTATGCAATCACCATTAGCTGTTTGGCTCCCATTCTGTATTCTTCTGAAGCAGCCCTGCATTGCAAATCAATATCTTTCTGAAAAGACAGTGTGTTGTGAATTGCCTTGACAGCATATGCACGGTTACTTTGGCTGCAATGCTGCTGCAGAGCCCGGTTACTCTGCCTTCGTGGGAACTCCACAGATATGTGTCACAAAGATGTCTACACGGAACTGCCAGGGAATGGACTCAGTGATCAAACCCCTGGACACAATTCCTGAGGATAAAAAAGTCAGAGTTCAGAGGACACAGAGCACTTTTGACCCATTTGAGAAACCAGCTAATCAAGTAAAGAGGGTGCATTCTGAGAACAATGCTTGCATTAACTTT…		0.359474			1.17432	-0.516685		1.662	0.671596		1.45029	1.52045	-0.82094	-0.142958
165	ENST00000317135.13	ENSG00000130224	protein_coding	4953	ACACTCGCGGCACAGGCTGACAGTATTGTCGGGGGCTATTCTCTCTCCCAGGAACATGGCGGCGAGTCAGGGAGGAGGCGGTAACAGTGGGGGCGGCGGTTGTGGTGGAGGTGGAAGTAGCGGTGGCTGTGGCACGGCTGGAGGGGGAGGTGGCGGGGCTGGAGGGGGAGGCGGCGGCGGCGGCGGGACCCTGGTGGTCCCCATCCCGGTACCGACTCTTTTCGGTCAGCCGTTCCCCAACGGGCCGCCGTGGAACCCGGGGAGCCTGCAGCCTCAGCACACCGTGAGGAGCCTGGACCGGGCCCTGGAAGAGGCGGGCAGCTCCGGCATCCTGAGCCTCAGTGGTCGGAAACTCCGAGACTTCCCGGGCAGCGGCTACGACCTGACGGACACCACCCA…		1.70782			-0.412484	-0.550552				-0.327321	0.442956		-0.485427
166	ENST00000682090.1	ENSG00000164418	protein_coding	4951	AGAGGGAGGAGAAGAGGGGAATCTGTTAGCTTCTCACTGTCCTCTCCGACACTTCTGGATTTTGTCACCTGACCCCTTTGGACAGTCCGTGGAGAAGCCAGATCCTACATCCCTTGGTATGGCACTTCATCTGAGTATGGAAGAGTGGGAGAAGCCAGAATCCTGAGTTGGGCTTGGAGTCTGGAACTGTGGCAGCTCCTTCCTCAGTGGGTATAATAGCGGCTGGCACAGCCTACCCAAATGCTGAGAGGTGGCAGAGACAGCTGGTAGTGTTAGAAGATCTCCAGTTGGTTGAATGTGTGCATGTAGAACCCACAGACACAGAGGATGGGCTACATTATGTAGCGTCAGTGATGGCTTCATAGAAGAGTTGGCTCGCGCGGCCGGACATTGTGGGTG…	0.125531	-1.46949	-1.78136		1.01937		-1.77557		-0.943416	-1.47349	-1.79466	-0.154328
167	ENST00000356818.7	ENSG00000196422	protein_coding	4951	CCCCTCCCGCGCTTCCCACGGCGCGGCCCGGGCGCGGGGCGGCGGCAGCGGCGGCGCGCGGGGAGGCGGGGAGGCGGGGGGCCCGGCCGGACGCCCCTGCGCCCCCTCCCCGCGCCCCGGCCGAGGGCGGAGCGCGCTGGCCCTGCAGCCTCCGGCCCGCCCCCGGCCCGCCGCCTCCCCCGGGACGTGGGACGCGGGCGCAGGCGGGGTCCGCGCGGCGGGCGGCGGGGGACGGGCGGAGTCAAAAGTCTATTGAAAAAGCAGAGAGAGAATGCCTCGGTGTGTAAGTGGAGTGATGAGGACCTGATCTCTGGGCCGTGTGGGAACACTGGCTGCCATTTCATCACAGTCAACCTGGACTCACAGAATTTCAAGAGCTTGTCGGTTGGGTCAAGAATG…	0.0170988	-0.553563	-0.770207	-1.20093	-0.183432	-0.169219	-0.790239	-1.00499		-0.38943	-0.00389918	-0.792082	-0.666784	-0.300225	-0.405639
168	ENST00000679454.1	ENSG00000138031	protein_coding	4950	GAGCGCGCGTGGCCCCGGAGCCGCCGGCGCCGCGCGGGGAATAGCTGTGCAGCACGCCGAGCCCGGACTCGGCTGGCTCGGCTCGGCGCGGGCGGGCGAGAGGATGCTGGCGGGCTTCCCCGGGCTCGGCCCGCGCTCCCGCCGGGGAGGGCCCCGCGCGCGCCCCTAGCAGCCGCCGCCGCCGCGGGTGCAGGGGAGGGGTCCGGAGAGCCGCGCTCGCCGCCGCCCGCGCCTGCCGGCCCCCGCACGGCCCCTGCCCCTGAGCCTCAGCCCCAGGGCGGGCGCGCTGGGCCGGCGCCCACGGATCTCCCAGCCCTCGTCGCCGCCTCCTCCTTCCCCCTGCGGCCGGGCGCCCGCGGATGCTGAGGGGCAGCCCTGCGCCTCTCCCGGTCGGATCCC…	-0.651113	-1.29875	-1.11687		-0.344041	-0.58142	-1.4114	-0.708509	-1.38151	-0.661625	-1.93541	-2.21952	-1.04461	-1.49243	-0.174527
169	ENST00000588982.5	ENSG00000184828	protein_coding	4949	GCACAACAGGAACAGAGGGAAAGGCTTTGTCTTCAAAGGTGTCCCAGCAGTTACAACAAGGACTAGAGCAGGTGCTGATGAGGCCGCAGTTTGGGAGTCTGATCCCTAACAAGGCCAGGTCCCCTCTCTCTGCCCAAGTTTGCTCTCTGAATACAGAGGAGGACTTGGGCCATAGAGTATGGGCAGCTCCGCAGGGCGATTCTTGCTCATCACTGGACACTCATTGTCTCTGAAGGACGGGCTACGTCGGAGTGTTGTCTTAGATTCGAATGCATGAGGAACTGGAATAATCAGTAACATTTCTCCCAGACAGAGCTGCTCTAAGCTGTGGGCCAACAGGAGGCTGGGAGCTCTCCTCTAAATTGCTTTGTGACCTTGGACAAGAACCCTCCCCTTCCT…		0.514573					2.32193		-1.0			1.58496
170	ENST00000532692.1	ENSG00000064199	protein_coding	4949	TCGCCCCTTCTCGGCCGCCGTAGTTTTTTTTTTTTTTTAAAGAAAAAACGGTTACCCAGCAACTAGAAAAACAACCGGAACCGGCGGCACCAGCTCGGAGAGAAAGGAGGTGAGGCCGCTTCCCCACTTCCTCTCCGATACCAAGACCTAGCCTTTTCCCTTCGTCTCTCTTATTCTCTCAGCATCCCAGACACAGCCTCGGAGCCCTGGGCCGTTTGGGAGCCGAGGCAGCCCATTCTGCGCGAGTCTGAAATCCCAGGTCCTCAACATCCCGCCCCCGACTAGACCCGTCTGCCCCCTCCGCCCGCCCTCCTCTGCCCACATTGGTTCAGAATCTCGCCAGCTCTTTTCACCACTCTAGAATGGTTCGATACCCCCATCTACTGCTCCCTCAGAAAA…	2.08482	2.06228		1.14975	1.41801	1.43296	2.59316		1.9285		0.603799	2.95101	1.09768
171	ENST00000510283.5	ENSG00000008294	protein_coding	4949	GCATAAATGCTAGGAGCAGCAGCTCTATGGTTATGAGGTGGGGAGAACGGAATGACGTCATCGCTTGGGAGCTGCTGCAGGATGGAGTGGAAAGCTGCTGCTGATGGCATTGTTTTTGTGGCAGCAAGCTGAATGACAGATCCTCACTACAAAGATACCCCTTTGGCCCCCGTGTAGGCCTCCTTGGTTCGGGTGTTTCACCATGCCAGCACAGCGCCATGAGTCCTGGATGCATGCTGCTGTTTGTGTTTGGCTTTGTTGGCGGGGCGGTGGTCATTAATTCTGCTATCTTAGTATCTCTCTCTGTTTTGCTGCTTGTGCACTTTTCTATTTCTACCGGTGTGCCAGCTCTGACGCAGAACCTACCAAGGATACTCAGAAAAGAACGCCCTATATCAT…	-0.350202	-0.71571	-0.469754	-1.19947	-1.79869	-2.10791	-0.838436	-1.16508	-0.590823	-2.54538	-1.29466	-1.1949	-1.06545	-1.8996
172	ENST00000402934.5	ENSG00000049323	protein_coding	4948	CACTGAAGGCTTCCCTCTTTCCTTAAACCTGTCGGGTTGTGGGCTCTCTCTTTTCCCCTCTTGCTCCTTTCTTTTCTTTTTTTCTGTTTTTTTAAACCTTCCAAGGCAAGTTCATGGATACTAAGCTGATGTGTTTGTTGTTCTTTTTCTCCCTGCCTCCGCTCCTAGTGAGTAACCACACTGGCCGCATCAAGGTGGTCTTTACTCCGAGCATCTGTAAAGTGACCTGCACCAAGGGCAGCTGTCAGAACAGCTGTGAGAAGGGGAACACCACCACTCTCATTAGTGAGAATGGTCATGCTGCCGACACCCTGACGGCCACGAACTTCCGAGTGGTAATTTGCCATCTTCCATGTATGAATGGTGGCCAGTGCAGTTCAAGGGACAAATGTCAGTGCC…	-0.675183	0.10359		0.584962	-2.99279	0.545642	1.08275		-2.26836	0.87292		0.749415		0.656619
173	ENST00000361070.9	ENSG00000168411	protein_coding	4948	GGCAGTTGGCGTAGGTGCATTCGGAGTGCGGCCGAGGTAACTACCGAGTCTTCGGCGGGCTCGCGAGCCCGGCCGCGGCCTGCTGGTTTCAGTGATGGCTCATGAAGCAATGGAATATGATGTTCAGGTGCAGTTAAATCATGCCGAACAACAGCCAGCTCCTGCTGGCATGGCCAGCAGCCAAGGGGGACCAGCCCTCCTCCAGCCTGTTCCTGCTGATGTGGTCAGCAGCCAGGGGGTACCATCCATCCTCCAGCCAGCTCCTGCTGAGGTGATCAGCAGCCAAGCGACACCACCCCTGCTCCAGCCTGCTCCGCAACTGTCTGTTGACCTGACAGAAGTGGAGGTCTTGGGAGAAGACACTGTGGAGAACATCAATCCAAGAACTTCAGAACAACA…	0.31447	0.677579	0.558603	0.345108	-0.531789	-0.169127	-0.291797	0.715015	-0.106278	0.562214	0.925437	-0.287271	0.903563	1.18177	-0.337279
174	ENST00000272342.6	ENSG00000143971	protein_coding	4948	ACCGACCAAAATGGCGGCTGCCGTTGGTGCGGGGTGCGGTTTGTAGTGCTGTTGCCCTACTCATCCCTTTGCAAAATGTGAAAGAAGAAGCGGCTGGTGGAGGCGGGCCATAGGCAATGAGTCGGCGAAGGAAACATGATGACAGCCCTAGCCCGAAGAAAACGCCGCACAAAACAGTGGCGGCGGAGGAATGCGGCTCGGTGGTCGAGCCAGGGAGGAGGCGGCTGAGATCGGCCCGCGGTTCGTGGCCCTGCGGGGCTAGAGAGGGGCCTCCCGGGCCAGTGCGGCAGCGAGAGCAGCCTCCGACCGCCGCCCTGTGCAGTAAAAGTAACCCCGAGGAAAGGTATGAAACACCAAAGAGAGCGCTGAAAATGGACTCACTGTCATCTTCCTTCAGTT…	0.92679	2.19622	0.437148	-0.86834	0.0272858	-1.22352	-1.1793	-0.670115	-0.0888813	-1.68508	-0.273324	0.517828	-1.27574	-0.948285
175	ENST00000409757.9	ENSG00000132405	protein_coding	4947	ACCTGCGGGTCGGACCCGCTGCCTACCGCGTGCCCGGCGTCCTCGTCGCGCGAGTTGCCGGTCCCGCGGGGCCTGGGCTGCGGGCCCACGGGTCCCGGGGATGGCGTCGGAGCCGCGCTAACTCCGTTTCTCCTTGGACCAAGATGACTGATGGAAAACTCTCCACCTCTACAAATGGCGTAGCCTTCATGGGTATTCTGGATGGTCGACCAGGAAACCCCCTTCAGAACCTGCAACACGTCAATCTCAAGGCGCCCCGACTCCTCTCCGCGCCTGAGTACGGGCCCAAGCTGAAACTCAGGGCTTTAGAAGACCGGCACAGCCTCCAGTCCGTGGACTCGGGGATTCCTACCCTGGAGATCGGGAACCCGGAGCCTGTACCCTGCAGCGCGGTCCACG…	0.550142	0.36833	1.10471	0.583023	0.970127	0.354357	1.07228	-0.00888252	0.654599	1.33694	1.15783	0.551423	0.721705	0.646509	0.630599
176	ENST00000614628.5	ENSG00000102221	protein_coding	4947	ACAGTGTCAGGAATACAATAGTGCTCCGCGCCGCCTCAGCCGCCGCCGCCGCCCAACCGCCTGCCCAGCGCTGAGGCCTGACGGGCCGGGCGGACGAGGGCCGAGGGCGGGAGCTGAGGCGCGGGGGGCGGCCCCGGCGGGGGGCGGGGGCGAGGAGGGGATTAAGGGGCAGGTGCGAGGGAGGGAAGAGAAGAAAGCGAGCGGTTAGGGGGGCGGTTACCACTCCGACCGGACTCACCCGGCACATTGCCGGGCCGCGGCGTGGAGCCGGGCAGGAGCCGCGAGCCAGCTGCGCGAAGGATGCTCCAGGATGAAACGCCATAGGCCTGTCAGCAGCAGTGACAGTTCAGACGAAAGTCCTTCCACTTCCTTTACTTCTGGCTCAATGTATAGGATCAA…	0.62995	0.210955	0.474466	0.61891	0.301923	-0.36804	-0.226894	0.549085	0.0873451	0.663702	0.233307	0.487352	-0.073451	-0.119389
177	ENST00000389100.9	ENSG00000164197	protein_coding	4945	GAACCGGCATCGCCGCCGCCGGAGCCGCAGCGAGTCCTCAGAGCCTGGCTGCTGGCGGCCGGGAGCGCCGGGACGGGGCGCGAAGCCGGAGGCTCCGGGACGTGGATACAGATGAAAAGAAGCAAAGAATTGATAACTAAAAATCATAGTCAAGAGGAAACAAGTATTCTTCGTTGTTGGAAATGTAGAAAATGTATAGCAAGCTCTGGTTGTTTTATGGAGTATCTTGAGAATCAAGTGATTAAGGATAAAGATGATTCAGTTGATGCTCAAAATATTTGTCATGTGTGGCACATGAATGTAGAAGCCCTTCCAGAATGGATAAGCTGCCTAATCCAAAAAGCCCAGTGGACAGTTGGAAAACTGAATTGTCCTTTCTGTGGGGCCCGTTTAGGGGGC…	0.584962	-0.241008			-0.324622	-1.17564	-0.63005		-0.353381			-1.09954	-0.472753
178	ENST00000395002.6	ENSG00000138640	protein_coding	4945	ATTGAGGAGCAGAAGGAGTAGGGTGCGGGGGAGGAGGAGGAGCGCCTTTAGTGCTGCAGCAGCTGCTGCTCTGATTGGCCCGGTGGTTCAGCTGCTTCCCTGGAACAAAAGGTCAAAGTGGACTGCAGTGTAAATGTAGAGAAGCAGCCGATAAAATAGCATTGCCTGAAGAAGTTTGGAGGCTGAGAGCAGCAGTAGACTGGCCAACTGCAGAGCAAGTTGTTTCTCCAGCCGTGCGGTGCAGCCTCATGCCCCCAACCCAGCTTAGCCACTGTAAGAAGACGTTCACTGTACAGACGACCAAACTTGCCGTGGAAGAGACAGTTGTGAGATTCCCTTGCAAATTTACATACGAGAATGGCTTGTGAAATCATGCCTCTGCAAAGTTCACAGGAAGAT…	-0.320101	-0.315463	0.0189543	-0.888687	0.0777895	-1.78776	-0.55141	0.304614	0.11482	-0.612698	0.335057	-1.01238
179	ENST00000699037.1	ENSG00000077097	protein_coding	4944	AGAGTGTATCAGAAGAAGACACAACTTGAACACATTCTTCTTCGTCCTGATACATATATTGGGTCAGTGGAGCCATTGACGCAGTTCATGTGGGTGTATGATGAAGATGTAGGAATGAATTGCAGGGAGGTTACCTTTGTGCCAGGTTTATACAAGATCTTTGATGAAATTTTGGTTAATGCTGCTGACAATAAACAGAGGGATAAGAACATGACTTGTATTAAAGTTTCTATTGATCCTGAATCTAACATTATAAGCATTTGGAATAATGGGAAAGGCATTCCAGTAGTAGAACACAAGGTAGAGAAAGTTTATGTTCCTGCTTTAATTTTTGGACAGCTTTTAACATCCAGTAACTATGATGATGATGAGAAAAAAGTTACAGGTGGTCGTAATGGT…		2.44786		0.0199594	0.258428	-0.787926	-0.134701	0.436698	-0.0534441	0.045099	0.453993	0.89214	-0.822679
180	ENST00000264731.8	ENSG00000073282	protein_coding	4944	CTATGTCTGATAGCATTTGACCCTATTGCTTTTAGCCTCCCGGCTTTATATCTATATATACACAGGTATATGTGTATATTTTATATAATTGTTCTCCGTTCGTTGATATCAAAGACAGTTGAAGGAAATGAATTTTGAAACTTCACGGTGTGCCACCCTACAGTACTGCCCTGACCCTTACATCCAGCGTTTCGTAGAAACCCCAGCTCATTTCTCTTGGAAAGAAAGTTATTACCGATCCACCATGTCCCAGAGCACACAGACAAATGAATTCCTCAGTCCAGAGGTTTTCCAGCATATCTGGGATTTTCTGGAACAGCCTATATGTTCAGTTCAGCCCATTGACTTGAACTTTGTGGATGAACCATCAGAAGATGGTGCGACAAACAAGATTGAGAT…	-0.673956	-2.32193					0.24664		0.0733428				1.23509
181	ENST00000314276.7	ENSG00000111077	protein_coding	4944	GCACATTCTTTCAAGTGACAGCTATAGCCTGTCCCAGGGGCTGCTGTCCACAGCTTGGGGCTGAAGACTCCCAGGCCATTAACCCCTTAGCTTTTAGGAAGATTACTCCCCCTTTTTCAAGGCCCCATCCACCTCCCTCCCTTGACTCCCAGGACGGGAAGTTGGCCATGTTCCCAGGAGGGAGGCCGGAGGCCCATGGATGGGGGTGGAGTATGTGTTGGGAGGGGGGACCTCCTGTCCAGTCCTCAGGCCCTGGGACAGCTGCTGAGGAAGGAGAGCAGACCCAGGAGAGCCATGAAGCCTAGGAAAGCTGAGCCTCATAGCTTCCGGGAGAAGGTTTTCCGGAAGAAACCTCCAGTCTGTGCAGTATGTAAGGTGACCATCGATGGGACAGGCGTT…	-1.62531	-3.60392	-3.79947	-4.75013	-1.83622	-2.24259	-2.33204	-1.91974		-1.85355	-0.222392	-3.9739	-3.14684
182	ENST00000451493.5	ENSG00000133104	protein_coding	4944	CGGAGGCCTCGGTTTCGCTGGAGAGAAAGAGATTGCGCAGGCGCCGAGCAGCCGACGTGGCCGCAGGGGACCGTGCCTGGGGGGGTCTGCGCGGGGCCGCTGACTCGCGAGGTTCTCTGTCGCCTGCCGCCCTCGCTCCTTTTCTCCCCTTCTAGAGTGTTACGGTGACTCTTGGGTCCGAAGGGGACGGACGTCCTCCCACGTACCATTTAGAAGAAATGGAGCAAGAGCCACAAAATGGAGAACCTGCTGAAATTAAGATCATCAGAGAAGCATATAAGAAGGCCTTTTTATTTGTTAACAAAGGTCTGAATACAGATGAATTAGGTCAGAAGGAAGAAGCAAAGAACTACTATAAGCAAGGAATAGGACACCTGCTCAGAGGGATCAGCATTTCAT…	0.631078	0.874693	1.10276	0.871915	-0.065693	0.373325	-0.42754	0.255082	0.422602	-0.225841	0.706393		0.333956	0.584742
183	ENST00000417268.3	ENSG00000213079	protein_coding	4944	GCGGATCCCCGAACTGCGCGGCCCGACTCGAGTCCGCCATATTGGATGCCGCAGCCGCTGCTGCCAGCGCTTCCTCCTCTGTCTTCGCCGAGCGGGGCTGGTTCCTGCGGCCCGAGCGGCGGGGAGGTGAAACAGGAGCCCGTCGGAGGAAGGGGCAGAAGGGAGTGGAGAGTCGCCCCCTCCTCGCGGCCACGCAGCAGCCCGCGTCTCGCTCTCCCCACCCAGTGCAGTGGCCGCCGCCTCTTCCGCCGCCGGGCTCGGGGCCTCCGCAGCGACAACATGGAGGCCGTGAAGACCTTCAATAGCGAGTTGTATTCCCTGAATGACTATAAACCACCCATTTCGAAAGCGAAAATGACCCAAATTACTAAGGCAGCCATCAAAGCTATTAAGTTCTAT…	-0.313511	-0.212661	0.0940999	-0.339388	-0.755624	-0.688848	-0.444693	0.0907861	-0.611271	-0.0394426	0.127122	0.0424681	0.0120577	-0.132348
184	ENST00000333677.7	ENSG00000183111	protein_coding	4943	GGGCACAGCCACCCGGAGCGGCGCGGGTGCCGGGAGCTGGGCGACGCGCCCCTCCTGCCCCGGCTGCGCTGTTGCCCGGGCGGCCGACCTCCGTGCGTGAGCGCCGGCAGGCACCTTGCGCGCGCGGAACCTGCTGACATGGCCAAGCATGGAGCCGACGAGCCATCCTCCAGGTCAGGGAGTCCGGACAGGGAAGGTAGGGCCTCTGAGGACAGATCGCTGCTTCATCAGAGGCTGGCTGTCCGGGAGCTCATCGACACTGAGGTCTCCTACTTGCACATGCTCCAGCTCTGTGCCTCTGACATCAGGAGCCGCCTCCAGCAGTTGCCGCAGGGAGATCTGGATGTCCTGTTCTCAAACATTGATGATATCATCAAAGTGAACAGCAGATTCCTCCAT…	-1.01862	-0.321928			-0.321928	-0.774011	-0.573375		-0.782492			-0.432959	-1.03395
185	ENST00000374599.8	ENSG00000130052	protein_coding	4943	GGTGGCCTTCCAGGAGGCGGGAGGCGCCCGCTGTCGAGGCAGCTGAGCCCCGGCAACCGCTGCTCTCCGCCTCTCCCCTCGCGGGGCCGGCTCATGGAGCGCAGGGACCGGGCTGGCTCTCGCCGAGCCCCGGGCCTCTTTTAGCCTCGTCCCCAGAGAGGGAGGAGCCGGTGCCCGGCACAGCCCCGCCGGCCCTAGAAGCTCCCCACGCGCCACCATGCCTCTGCTGGACGTTTTCTGGTCTTGCTTCAGGAAGGTGAAGTGCTTCCCATTGCTGCAGGTGAAGAAGAACGCTGAAGCCGAGGCCAAAAGAGCATGTGAGTGGCTTCAAGCAACAGGATTCCCTCAGTATGTGCAGCTTTTTGAAGAAGGTTCGTTTCCCCTGGATATTGGCTCTGT…	-1.00742	-0.571313			-0.333173	-1.03361	-0.724366	-1.09412	-2.5025			-1.52633	-3.05889	-0.923346	-1.02137
186	ENST00000405260.5	ENSG00000115687	protein_coding	4942	GAGAAGCTGGGAAGGAAAGCAGAGGGAGTCGAAGCGGGACGCACAGAGCCGTAGCTGCAGGCAGACGGAGTGGACGTCTAGGCAGAGTGGAGAGACGCCCTGGGCTTGAGAGTTGACTTATGTCACTGTCTCGACCTCGGAGGCGTGGAGGGGCCGCGGGCCAGGCGGATCTTTCCGTGGCTGCAAGGTGCGGGCCAGTCCTACGTGCATCCCTGACCTCTGCGAGCCTCGCTGGCTGCGTCTGTACAATGGGCCGAACGGCAAGAGCAACAACATTCTCCCGGCGTCCCCGCGCGGATTTTACCCATGCGAAATGCCGCCTTCTCTTGACGCTCGGAGCAGGCGGGCAGGTGCGGGGCACTTGCGCTGGTGGGGCCGCTAGCCAGCTGGCTGGCTCCG…	-2.13478	-1.23738	-3.15311		-2.38573	-2.96243	-3.11032	-1.73772	-3.02076	-3.33495	-2.51487	-3.31225	-1.3222	-2.23803	-2.54925
187	ENST00000334211.12	ENSG00000186635	protein_coding	4942	ACTTTTCGCTTTCTCAGTGTTTTCAGGAAGTGTGTGTGTTGGCCACGGCTGCAGGAGGTGGGGGAGACACAAAGCAGGAAGCCTCCGGGAGACCAGAGCTGGGTGCAGACATACACACACACATACACACAGACACACAGAGTCACACACACTCACACACACTCTCTCTCTCTCTCCCTCTGTCTTTCTCTCTCTCTCTCTCTCTCTGTCCTTTCCTCCTGGACAGATCCACAGTTATACACAGAAACAAACACACACGCACGTAGAGAAGTGATTCACAAACACTTAAAGACATAAATCACAGGTGCAAAGCCATACCTGGGCTCAAAAACCTCCAAGAGAACGCAGCCTCAGACCCACCCAGGGGCCAGGGGCCAGGCTGTTTGCGAGACCAGCCCA…	-1.50896	-1.5368	-2.37386	-2.85447	-1.1461	-0.745005	-1.42784	-1.93358		-0.799096	-0.90369	-1.72297	-2.01892	-2.30047
188	ENST00000513200.7	ENSG00000185261	protein_coding	4942	TACCTGGTGCAGAGCTTGAGTCTGGCCAGCGGGTCAGGCTCTTGCTAGATCAGCACCGGAGGTGGAAGACTGAATGGATTGGGATGATGAATATTCTCATAATTCTTTTGACCTACATTGTTTGTTAAACTCATTTCCTGGAGACTTGGAGTTTGAGCAGATCTTCAGTGACATTGATGAAAAGATTGAACAAAATGCTGCAAGCATAAAACATTGCATTAAAGAGATACAGTCCGAAATTAACAAACAATGTCCAGGTGTGCAGCTGCAAACAACAACTGACTGCTTTGAATGGCTAACTAACTATAATTACAGTACATCTGAATCATCTTTCATTTCTCATGGAGACTTGATAAAATTTTTCAAAACACTGCAAGATTTGTTGAAGAATGAACAAAA…		2.7866		-0.736966	0.0901978	-1.02975	-0.535037	-1.59371			0.769702		-1.16992
189	ENST00000614342.1	ENSG00000165821	protein_coding	4942	GCTTTTACAATGGGAGCTGCAGAAGCGTAGGGAAGAAGCTGAAGAAAAAAAGGGGGCGTCTCCCCTTTAAAGACTTGCAAAGATTGAGAGAGAAAGAGAGAGAGTCAAGAACAGAGAATCAGAGAGAGAGAGAGAGTCTGTGTCTCTGGGAAAGAAGAACATCTCTGCTTCACAGTGATTTGCGCTGGGGGAGAGGCATCAATTGGCTTCGGACCCAAGGGGGAGACGAGACCAGGTCACCCCGGTTAAGACCAAGTGAGCGTTGCCCCTCCCTCTCCCAACTCTCTACCCGGGAATGTCTCGGCGAAAGCAGCGGAAACCCCAACAGTTAATCTCGGACTGCGAAGGTCCCAGCGCGTCTGAGAACGGTGATGCTAGCGAGGAGGATCACCCCCAAGT…	0.09901	-0.286777		0.146592		1.70782	1.09311	1.46713	0.635589		1.85018	0.621194	0.125258	0.854604	1.2363
190	ENST00000517992.2	ENSG00000172164	protein_coding	4941	AGGCGAGGGGGAACCAGCCTGAGTGCAGCTGCCAACTCCCGCCGAGTGCGTCTGCGAACTCCCGGAGCGGAGTCCCGCGTGCCGCCACCTCCCCGCGGGACGCACTCTCCTCGCTCCCCCGGGCCCCGCGTCCTCCCCCCGGCCACCCTTCCCCACTTTTCCCCCCTTTTCCAATCACATGGCATTTTAAGAATGCCGGAAAGATGGCGGTAGCGGCGGCGGCGGCGGCGGCTGGGCCGGCTGGCGCGGGAGGCGGCCGGGCGCAGCGGAGCGGGCTGCTGGAAGTTTTGGTGCGGGATCGCTGGCACAAAGTTCTGGTGAACTTGAGCGAGGACGCCCTGGTTCTGAGCAGCGAGGAGGGCGCTGCGGCGTACAACGGCATCGGGACCGCCACCAATG…		-0.437112		-0.598347	0.643099	-1.45735	-0.575502		0.415038	1.14144	-0.174029	-0.719892	0.237813
191	ENST00000699382.1	ENSG00000145349	protein_coding	4940	AGGAGACCCCACGCCACCCTTTCTGGTCATCTCCCCTCCCGCCCCGCCCCTGCGCACACTCCCTCGCGGGCGAGCTACTTTCGGACCAGGAAAGTAAGAGCGGCCCTGGGTGACAGCGCCGCGGGGCCAGTCCCGGGGTTAGCCGCGCGTCTGCTCGCTTCTGGTCCGTCGCGCTCCCAGCCAGGGCACAGCCCGGACCGAGGATGGCTTCGACCACAACCTGCACCAGGTTCACGGACGAGTATCAGCTTTTCGAGGAGCTTGGAAAGGGGGCATTCTCAGTGGTGAGAAGATGTATGAAAATTCCTACTGGACAAGAATATGCTGCCAAAATTATCAACACCAAAAAGCTTTCTGCTAGGGATCATCAGAAACTAGAAAGAGAAGCTAGAATCTGCC…	0.768127	-0.0654531	-0.0785691	0.233639	0.0577583	-0.316119	0.361188	-0.514534		0.143267	0.732291	0.960585	-0.559588	-0.807355
192	ENST00000399613.1	ENSG00000152520	protein_coding	4940	GCCGCAGCCGGCGGAGGAGGCAGTAGCGGGGGACTCGATGGACCGCGGCTGGCAATTCCAGGAATGGATGGAGGTGCTTTAACTGATACAAGTCTCACAGATTCCTATTTTAGCACCAGCTTTATTGGAGTCAATGGATTTGGAAGCCCTGTAGAAACAAAATATCCCCTGATGCAGAGAATGACTAATAGTAGCAGCTCCCCAAGCCTTCTAAATGACAGTGCCAAGCCATATTCAGCCCATGATCCTCTAACATCACCTGCTTCATCCTTGTTTAATGACTTTGGTGCCCTCAACATCTCTCAGAGACGAAAGACACCAAATCCTACTGCAAGCGAGTTTATTCCTAAAGGAGGATCAACCTCCAGGCTGAGTAACGTGTCCCAGTCAAATATGTCT…	-0.165866	0.152321	-0.104776	-0.85236	-0.471897	-1.58406	-2.32262	-0.727333	-0.44584	-1.44138	-0.837788		-0.769889	-0.856277
193	ENST00000439062.6	ENSG00000196083	protein_coding	4940	AAAAGAAAGTGCGGCGGAAAGTAAGAGGCTCACTGGGGAAGACTGCCGGGATCCAGGTCTCCGGGGTCCGCTTTGGCCAGAGGCGCGGAAGGAAGCAGTGCCCGGCGACACTGCACCCATCCCGGCTGCTTTTGCTGCGCCCTCTCAGCTTCCCAAGAAAGGGCTTTGACCTGAAGCTTGAAATTGAGTTTGGGACAATAATGTGTCTCATGGGGAATTGCATGGACTCCTTATCATAAGCCAAATGCTGAGGTAAAGCTGCGGAATTGAGTCGTCCTCCAAGAAGGGAGAGAAAATGATGTCTTGTGACATTTCCAGATAACTGGCATCGTCATGTGATCATCACCTAAGAACTAGAACATCAGCAGGCCCTAGAAGCCTCACTCTTGCCCCTCCCTT…		-0.147677		0.651627	-0.165399	0.0450879	0.165059	-0.3207	-0.932209	0.407697			0.688641
194	ENST00000375960.6	ENSG00000083223	protein_coding	4939	AAGTGGGGCCGAAGGAAAACACGGAGAGGGAGCCCGGCCGGGACAGGAAGAGGCTGGGGACCGCGGCGAAGGTGGTGAGTGCTCTTGGGCGCCTTCTCCCAACGTCCCTGCCAGACTCGCCTCCGGGCTGATTCTCCAGTTGGTTTCCTGGACTCCAGAGTAGCTGTCCGGCCTGGCCCCGGAGGTGCAAAGTAAGAAAATTGAAGTCAAAGACCATGGGAGATACAGCAAAACCTTATTTCGTGAAGCGCACTAAAGACCGGGGGACTATGGATGATGATGACTTCAGAAGGGGTCACCCCCAACAAGATTATTTAATAATAGATGACCATGCTAAAGGCCATGGCAGTAAAATGGAAAAGGGCCTTCAAAAAAAGAAGATAACACCAGGGAACTATG…	0.462343	0.880012	-0.0561861	-0.813774	-0.8962	-1.37787	-0.754914	-0.659226	-0.900334	-0.359479	-0.939145	0.247506	-0.842994
195	ENST00000680171.1	ENSG00000149231	protein_coding	4939	ATCGCTTGTCCTGAGCTGGTTGCCGGGGCAGGGGCGGAGGCGGAGGCAGAGGTGGAGGCGCTTTGAAAGGTGAGAGCGCGAGGGCGGTGCGGGGCTGTCTCCCGGCTGGGACTCGCTCGCGCTCCCGGTGCTAATGGTTTATGAGAGGGGCGGGGGAAGCCGTGCCTCCTCGCGGACTAAGAGAAAAATTCCCGCGGGCGCTCTTTGGGTGGGCCGGAGAACGCCCCTCAGCCCTTTGCGCCTCTAACCCTCCTCAGCTGAGCTGCAGTGGGCGCGGTGCCCGTTATTTCCGCCTTGGGGAGGTGCTTGGAACTGATGTAGGGAGCTCGGTTGGTGATTTCTCGGGTTTCTGGCCTTTCCAGACCCTTGTAATTGTTTTCTCGGTGCAGAGCTCTTTTG…	-0.700733	0.865567		-3.02829	-1.99231	-2.39832	-2.15405	-2.244	-1.31986	-3.25077	-1.6731		-3.25587
196	ENST00000440875.6	ENSG00000169554	protein_coding	4939	GACAGACCTGCGGATTGAAGCGGCAGGTTTTCCCTTCCGATTTCAGGGAATTGCTTCTTACTGTGACAAATGATTAGCTGTTATCTCTGACTGAATTTGATTTCTACAAGCAGCTGAGTCAGTGGTGAACTATGACAATGTAGTGGACACAGGTTCTGAAACAGATGAGGAAGACAAGCTTCATATTGCTGAGGATGACGGTATTGCCAACCCTCTGGACCAGGAGACGAGTCCAGCTAGTGTGCCCAACCATGAGTCCTCCCCACACGTGAGCCAAGCTCTGTTGCCAAGAGAGGAAGAGGAAGATGAAATAAGGGAGGGTGGAGTGGAACACCCCTGGCACAACAACGAGATTCTACAAGCCTCTGTAGATGGTCCAGTGAAGAATGCAAATTGCAC…	-0.0195402	-1.3744			0.140905	-1.01565		0.231099	0.341037	-0.227555	0.89419	0.091423	-1.14832	-1.39279
197	ENST00000446394.5	ENSG00000165338	protein_coding	4939	GGCGCGGGCGCGGGCGGGGGCGGAGTGGCGGCGGCAGCGGCGGCTAGAAGCGGCAGCCCAGAGCCCTCTCGCGGCCGCGGCGGCAGCAGCAGCGCCAGCCCCAGCAACACTGAGGCCGCCGCCGCCGCCTGGCGCTCCCGCCGCCCGGCCCGACATGAGTGAGGCGGTTCGGGTACCCTCGCCCGCCACTCCGCTGGTGGTGGCGGCGCCCGCGCCTGAGGAGAGGAAAGGGAAGGAGTCAGAGCGCGAGAAGCTGCCGCCCATCGTATCGGCGGGCGCCGGCGCGACCGCGGGTTTGGACAGAGGAGCCAAAGGCCAAATTTCCACTTTCAGCAGTTTTATTTCAGCTGTTAGCCCGAAGAAAGAAGCTGCTGAAAACAGAAGTTCACCTGCACATCT…	-0.00363858	1.10149		-2.07708	-0.910034	-3.46129	-3.003	-0.842644		-2.37817	-0.888838			-2.13056
198	ENST00000344120.4	ENSG00000187678	protein_coding	4938	GCGAGCTGAGCTGACAGCGCGGAGCTGGCGCTGTGGAGCGCAGGGAGCCTTGCCGGTTCCTCCGACCGGCGTCTGCGAGTACAGCGGCGGCTAACCTGCCCCGGCTTCAGGATTTACACAGACGTGGGGCGATGCTTGTGACCCTGCAGCTCCTCAAACCAGCCTGTATTGAGCGGTTTGCAGCCTGATGCTCAGCCCCCTCCCCACAGGGCCCCTAGAAGCCTGTTTCTCCGTACAGTCCAGGACCTCCAGCCCCATGGAGCCCCCGATCCCACAGAGCGCCCCCTTGACTCCCAACTCAGTCATGGTCCAGCCCCTTCTTGACAGCCGGATGTCCCACAGCCGGCTCCAGCACCCACTCACCATCCTACCCATTGACCAGGTGAAGACCAGCCATGT…	-1.56988	-1.05217		-1.83242	-0.468549	-1.77996	-1.40808	0.00591096	-1.71088	-0.357858		-2.57816	-1.50589		-1.65044
199	ENST00000612133.4	ENSG00000108852	protein_coding	4938	TTCTTTTTCTCAATATGGAAGCAGGATAACGAGGAAAAGTGAGGCACGCCTGGAACTAGAACGCCGGTCTAAGCCAAGATGGGTGGGCGGAGTAATCAAGCCGGTCTCATTAGGCACTTTTACCATCGCCCCTTTAAGGGATCCTTGGGAGCCGAGGGGCACCAGCGGGTACTGGTACCAGTCCTGCCTCCCTAACCCTTCCCAGTGGGACTCCAGCAGGGCGTCGTGGTCTGTGCGGTGTCTCCCAAACCACTACCTGGCTGCCCCCGTACCAGCTGCTGGGAAAGACTACTTCCTCCGAGTTGTGCCGGCCTCCGCGTTCTCCTCACCTCCCCTCTCCTCCGGACCTCCGCCCCCTCGCGGAGAGGCCTTGCCGCTTTAAGAGCCGGGCTAGCGATT…	-0.0434442	0.179799	0.711931	-0.86529	-0.199309	0.129283	-0.381429	0.786548			0.45381	-0.997946	-0.304855	0.578939	-0.367797
200	ENST00000475390.2	ENSG00000121871	protein_coding	4937	AGAGGACTCACTCTCTGCCAACGGTATCGCTTCACCTTCGTGCTTTGCCTGAGATCTCCCAAATCCAAGTGGAATTTGGTGTGCACAGCCATACTGTGTATTTGTATCTTCTCTCCCCCTCTCCTTCTTTCCCCCCACCTTCGCCGTCTGACCAATGCTGGGATCTGAGATCTAGTCGCCCCCTTCCTGCCTCCTTTCCGCCTCTCCCCACCCTTTTCTTCTCTCATCTACACGCCACCAACCCCCACTCCCACCCACCTAAAGGGCAAAGAGCAAAGACACCCTGGAAAAGCAAGGGCTAATTCCATCTTCTCGGATGGAAGGAGGCCTCGGGCAGGGATTGCGCTGTGAGTGACAACCTTTGAGGAAGAGAGAAAGAGAGAAATCCAGAGACTGAGC…		0.0327899
201	ENST00000371141.8	ENSG00000124222	protein_coding	4937	AGATCCGGGGATGGAGGGAGCCGGAGAAGAGGAGTGAGAAGGCCGGGGAGGCAGGCCCTGCTGTCTTCCTGCAGGCCGGCAGCCTGCTGGCAGTGGAGGACCAGGCCGTCCAGGAAAGGAAGGGGTCAGGAGGTCGGGCAGGGCCTCAGCAGGTTCAGACAAGTCCCCAGAAGGGAGCTGCAGGCGCCCTCGAGTCCAGGCCCCAAGCCTGGCTCCGGTTGTCCAAAGAGGGCCTAGGCCAGGCCTCTGGTGCGGAAACTGAGTCACAGCCAGACCTCAGGGCACGGCCTAGACGCTTACGAGCCAAAGTTAGGGGTAGAGAGCAGAGACCTCCGGGGGGTCTCAGGGAGTAGGGGGCTTCAGGGCCTCCCAGTCTAGAGCCGGATTGGCGAGTTAGAC…	-0.253394	0.723661	-1.36453	-1.44717	-1.28835	-1.4902	-1.76607	1.01792	-2.31387	-1.23031	-2.63152	-1.71317	-0.745118	-0.451761
202	ENST00000448281.7	ENSG00000157014	protein_coding	4937	GTCGCTCTCCGGCCTGCGGGCCGCAGGGCTCGTTCCGGAGGGCGGGCGCCACGGAGGCCGGAGTGGTCGCAGTTCGGGCGGAGGCCGGGCCAGGCGGGGCTGTAGGGCTGGGGCAGGCGGCGGGCTGCCCGGCGGGACAGCTGCGGCAGCCGGCGGGGGGCGTCCTGAGTTGGCGGTCGAGGGCGCTGCCAGCTCCCGAGGGGCCGCTCGGGCCCCTTCCGGCCCGGGTCTGGTTGGGCCGCAGGAGCAGGGCGGGCTGCGGCGCCCGGGTCTGGCCCTGGCCTACGGGCTAAGCGCCCGGCCCCGGGGCCGCGGATCCGGCAGCCATGTGTGGATCTTGAAGCGCCATGTGGTCTTCTGAAGCGCTTGACAGTTCTAAAGGGCTTTATATTGCAAACT…	0.326159	-0.315074	0.476927	-0.545345	0.626551	-0.35051	0.0957083	1.5066	0.205706	0.173299	0.606309	-0.130894	0.261028	0.00607622	0.0170004
203	ENST00000278947.6	ENSG00000149575	protein_coding	4937	ACACACTCCCTCTCTCTCTCTTTTTAGCAGCAACATACAAGCCGGCCATATTAGAGAGATGGAAATAAAGCTTCCTTAATGTTGTATATGTCTTTGAAGTACATCCGTGCATTTTTTTTTAGCATCCAACCATTCCTCCCTTGTAGTTCTCGCCCCCTCAAATCACCCTCTCCCGTAGCCCACCCGACTAACATCTCAGTCTCTGAAAATGCACAGAGATGCCTGGCTACCTCGCCCTGCCTTCAGCCTCACGGGGCTCAGTCTCTTTTTCTCTTTGGTGCCACCAGGACGGAGCATGGAGGTCACAGTACCTGCCACCCTCAACGTCCTCAATGGCTCTGACGCCCGCCTGCCCTGCACCTTCAACTCCTGCTACACAGTGAACCACAAACAGTTCTC…		1.11548		0.0					-1.63227			0.584962			2.0
204	ENST00000262710.5	ENSG00000100813	protein_coding	4935	CTTTTCTCTCGAAGGGCACCCGAAGATTGTCACGAGTCCTTAGACTCCAACTACTGCGGCAGCTTCCAAATTTCCTGAAAACCCTAAGCTGGGCCAGCCCGGCAGCCCACGCACTTCCGGCCTCGGACCCGCCCCAAACACCCAAGCGCCCCAGCGCCTCATCTCTAGGTCCGGAAATAAACGAACATCTCCGATTATGGTTATACCAGGGTCGAGGGTTTCCGAATATATTCGATTCAAAGCTTCGGCAAGACGAAGAAAACCGAGCCTGAAAGCAGGGCGAGAAAAGGGGCGCTGCAGGGCGGATGGAAAGAATTGATTGGTAACGATGTGGAGACGGAAACATCCGAGGACATCCGGAGGAACCCGGGGAGTTCTGAGTGGTAATCGAGGGGTAGA…	-1.38477	-0.8624	-2.04365	-3.40004	-2.47493	-2.65398	-2.22058	-1.35577	-2.35201	-3.20654	-2.36637	-2.8821	-3.15427	-2.52186	-3.34948
205	ENST00000356786.10	ENSG00000168071	protein_coding	4934	GACTTCCTCTTCCTCTCAGGGCAGGTGCAGCTGCCACAGTGAGACGGGCACCCCGACCCGGGCATGGAGGGGGGCAAGGGGCCCAGGCTCAGAGACTTCCTGAGTGGGAGTCTGGCTACCTGGGCGCTGGGACTGGCCGGGCTGGTCGGGGAGGCGGAGGACTCGGAGGGGGAAGAAGAGGAAGAGGAGGAAGAGCCGCCCCTTTGGTTGGAGAAGAGATTCCTGCGCCTCAGCGATGGGGCCCTGCTCCTCCGGGTGCTGGGCATCATTGCCCCCAGCTCCCGAGGGGGACCTCGGATGCTCAGAGGCCTTGACGGACCTGCTGCCTGGCGAGTGTGGAACCTGAACCACCTGTGGGGCCGACTGAGGGACTTCTACCAGGAGGAGCTGCAGCTGCTG…	0.172494	-1.58496			1.10452		-0.0726952	0.321343					-2.02441	0.638608	0.60781
206	ENST00000396065.3	ENSG00000140297	protein_coding	4934	GAGTCAGAGCCTCTTCTCTCTAAGTCACGGGAACTGCCCTTGCTACTTGTGACCTGCCCTTTACTCAGCAGTTTTTGTTCTGGGAAGCCCTGGGATTCTGCTAATACCTATCACTGTAGGTGCTGAAGGGAAACAGATGAAGAACATGACCTCAAGGAGCTTCCTGTCAATGAGAAGACCAAGCTGACGCCTGGCAAAGATATTAAAGAGGAGCCTGAAACTGTTCCTTGGACATCTTATGAATGTCAGAAAATACCTTTTGGAGGGTTAGAAGATCAGGGGACATGGTTGTTCACATTTGCTGCCACGGAACACCGCCAGTCTTCACTTGGAAACAGAATCACGCCTTGTGAAGAGATCATCCCTAAGCAGGAGAGAAGCTACTAAAGGATTGTGTCC…	0.196824			1.59223	-0.647698				-0.765535				1.45372
207	ENST00000371929.7	ENSG00000160323	protein_coding	4934	AACCACGATGTCTTTGGCACAGCCTCTCATCTGTCAGATGGGAGCGGGGACCCCGGAGAGGGAGTCAGCCGAGGTCCTGGCATTCCTTGTGAACCCCCGTCTGTGGGTTTCTGGTCCAGTGTCCCTTCTCCAGATTAGATGGCTTAGGCCTCCTCTAAGGGGGTGGGCGTGCACATCCGGAGAGCTGTCTGGTGTGCAGGACTGGGCTGCAGGTTACCCTGAACTGCAACCATCTTAGAGCAAGGCCCAGCTTGCAGCAGGAGGAGCTGCAGGCCGCCCACCCTAGCCACGGCCCCTGCCCTGGCAGGAAGCTTCCAAGAGTAAACACTGCCTAATCGTCCCGCCCAGTAGTGAGCAGGCCTGTCCCATTCCATACTGACCAGATTCCCAGTCACCAAG…	-2.88577	-2.38024			-2.70158	-3.26222	-2.96578			-3.13017		-3.68562	-2.71645	-2.49881
208	ENST00000304164.8	ENSG00000128641	protein_coding	4933	GCCCCGCAGCCCCGGGCTGGGCCCGCGTCCCGGAGCGCCACCGGAGAGCGAGGACGACGTGGAGGCGGAGTGGCGCCCGGCGAGCTGGAGACCATGGCCAAAATGGAGGTGAAAACCTCACTTCTGGACAATATGATTGGAGTTGGGGATATGGTTCTTTTAGAACCTCTCAATGAGGAGACCTTCATCAACAACCTCAAGAAGCGCTTTGACCACAGTGAAATATACACATACATTGGAAGTGTGGTTATATCTGTTAACCCATACCGGTCTTTACCCATTTATTCACCAGAGAAAGTGGAAGAATACAGGAACAGAAATTTTTATGAACTGAGCCCTCACATCTTTGCCCTTTCGGATGAAGCATACAGATCCCTACGAGATCAAGATAAGGACCAA…	0.447797	0.704015	0.486569	-0.478641	-0.660415	-0.912904	-0.207685	-0.00423699		-0.570358	-0.0394712	1.03412
209	ENST00000335449.11	ENSG00000186417	protein_coding	4932	AAGCCCTGCCCTGCCCAAGGCGCATAGAGCATGGCCCGAGGCGCTGAGGGAGGCCGTGGGGACGCGGGTTGGGGCCTGCGTGGCGCCCTGGCGGCCGTGGCGCTGCTCTCGGCGCTCAACGCTGCGGGCACGGTGTTCGCGCTGTGCCAGTGGCGCGGGCTGAGCTCGGCGCTGCGGGCTTTGGAGGCGCAGCGGGGCCGGGAGCAGCGCGAGGACAGTGCCCTGCGCTCCTTCCTGGCCGAGTTGAGCCGCGCGCCGCGCGGGGCGTCCGCACCACCCCAAGACCCGGCCAGCTCAGCTCGCAACAAGCGCAGCCACAGCGGCGAGCCCGCGCCGCATATCCGCGCCGAGAGCCATGACATGCTGATGATGATGACCTACTCCATGGTGCCGATCCGA…		-1.63005		-2.11894			-2.74919	-1.3747						-1.04182
210	ENST00000696225.1	ENSG00000093072	protein_coding	4931	AGTTGGTGAGCTTTTCCGGTGCTCTGCACAGATGCTGGGGCGCTGAGCAAACAGCCCTCAGTTTCTGGAGCTGTTCCGAGAGATTGGCCGGGCATGGTGACTCACGCCTGTAATCCCAGCACTTTGGGAGGCCAAGGCAGGAGGATCACCTGAGGTCAGGAGTTCAAGACCAGCCTGGGCAACATAGTGAAACTCCGTCTCTACTACAAATACAAAAAAATTAGCCGGGCCTGGTGGCACATGCCTGTAGTCCCAGCTACTCAGGAGCTGGGAGGCTCAGGCAGAAGAACTACTTGGACCAGGGAGACGGAGATTGCAGTGAGCCAAGAAAAGGCTGGGCACGGTGGCTCATGTCTGTAATGCCAGTACTTTAGGAGTCCGAGTCTGGTGGATCACCTG…		-0.0682009			3.90689	0.892017						1.31194	-0.553744		0.442518
211	ENST00000648651.1	ENSG00000197879	protein_coding	4931	AGACCTGGACGGCTCCAGCCGTGTCCTGAGGAGCTGGACCAGCCACATCCCCTGGGGCTGCAGTTGAAGCAGAACCAAGTGGCCATCCCGGCGTTAGACCGTAGGTTCCTGGTCCCGGAGTGGTCGGAGCCCGCCAGTGGGCAGGCAGCTCTTGCTCACAGGCCGCGGTGCCCAGGCCGCTGGCTCTCCGCAGGGCGGAATGGCGCTGCAAGTGGAGCTGGTACCCACCGGGGAGATCATCCGCGTGGTTCATCCCCACAGGCCCTGCAAGCTTGCCCTGGGCAGTGACGGGGTTCGGGTGACCATGGAGAGTGCGCTCACCGCCCGTGACCGGGTGGGGGTGCAGGATTTCGTGCTGCTGGAGAACTTCACCAGCGAGGCCGCCTTCATCGAGAACCT…	-0.151792	-0.887442	-0.295924	-0.569577	-0.0117905	-0.734134	-1.02912	0.254426	-0.341734	0.481367	-0.287335	-1.96295	-0.735417	-1.06443	-0.870147
212	ENST00000429448.2	ENSG00000136295	protein_coding	4931	AGAGGCGGCGGGCGCGGGCGGCCGAGCGGAGCCGAGCGCAGCCGAGCCGGGCCGAGCCGGGCCGGGCCGGGCCCAGGAGCGCGCGGATGATGCGGGCGGCCAGGCGGGGGTCGACGGGTCCCTGAAGCCCGCGCCCCGGGCCAGCAAGGGAGCCCCGCGCAGGCCGCGCGCATCCGGAGGCGGCCGGGCCCCGCCATGGCCGGGGTCAGCTACGCGGCGCCCTGGTGGGTGAGCCTCCTGCACCGGCTGCCCCACTTCGACCTGAGCTGGGAGGCCACTAGCAGCCAGTTCCGGCCCGAGGACACCGACTACCAGCAGGCCCTGCTGCTCCTGGGGGCCGCCGCCCTGGCCTGCCTCGCCCTGGACCTCCTCTTCCTGCTCTTCTACTCCTTCTGGCTG…	-0.815138	-1.36557		-1.57948	0.68699	0.262786	-0.70148	1.80687		1.24048	-0.549243	-0.798421	-1.58137
213	ENST00000704373.1	ENSG00000139793	protein_coding	4930	ACATTTTCCCAAGTGTTCACGGTGAAGCTCCTGGCTTCGAGCTGGCTGTCTTCAAGGGTGTTTTCTTGAGCTACCCCTCTCTCTGCTCTGCCAATTATGTGCCACTTTGTCTTGGTGCTATGATTGCTTTCTTCTGAGAGGGAAATTCCTCTTTCATCAGTATGGATGCACTGTTTTTACACACTGCAAGTGCTGTGTTACTGTGTCAGTCATCCTATTAGGGCCAGTTTCAGACGAGTAGGGCTGACGAGCTGGCTGGGGATTGGCTGGCCCCGGCTGGGAGGGATTTGTCGGAAGGAAGGGCTGCAGCTTACAGCAACAGAGTTTAGACTGTCTTTGCTTCATCATCTGAAGGTAAAATTTTCCAGATACGGCAGACGGCTTTCAGAGTACAATAAA…	-0.120231	-0.828389		-0.136253	0.440915	-0.227967	-0.98191	-0.189464	0.197764	0.631232	-0.451268	0.898522	0.615404	0.393353
214	ENST00000372336.4	ENSG00000165424	protein_coding	4930	AGTCGGGGGGAGGCGGCGGCAGCGGCAGCGGCTGCGGGCAGCGCGCGGGGCGCAGGGCGCGGGGCGATCACCGTCGGGGCTCGGGAGGCGGGCAGTGGGCACAGGCTCCCCGGTGCCCGCCCCTCCGCTGCGGAGGGGGGCCGCGAGCGGGCGGCCGGGGAGGGGCCGGCACCGCCGCCACAAAATGAGCCTGCTGTCGGCCATCGACACGAGCGCCGCCTCGGTGTACCAGCCCGCCCAGCTGCTCAACTGGGTCTACCTGTCGCTGCAGGACACGCACCAGGCTAGCGCCTTCGATGCCTTCCGGCCCGAGCCGACCGCCGGCGCCGCACCCCCGGAGCTGGCCTTCGGCAAGGGCCGCCCCGAGCAGCTGGGCTCGCCCCTGCACTCCAGCTATCT…	0.242114	0.141853		0.473645	1.39807	1.14622	-0.656413	0.785149		2.16498	1.3155	0.130868	0.642448	1.27773	0.710244
215	ENST00000320241.5	ENSG00000176678	protein_coding	4930	AACATTTTTAAAGCCATGAAGAAGGGACAGAGCACGGAGCGGCCGGGGAGAGCGGCAGAGCCAGAGGCAGAGGCACGGCTGGCTCCCCGGGAGGGCCCTTGCGGCGCGGGGCGCAGTGCCTAGGCCGCCCGGGTCTCCTGCGTTGCGGGGAGCGCAGCGCAGGCTCTCGCTTGCCATGAGTCACCTCTTCGATCCCCGGCTGCCTGCCCTGGCCGCCTCGCCCATGCTGTATCTGTACGGTCCCGAGAGACCCGGCCTCCCTCTGGCCTTCGCCCCCGCGGCTGCTCTAGCTGCCTCGGGCCGGGCCGAGACCCCGCAGAAGCCTCCCTACAGCTACATCGCGCTCATCGCCATGGCGATCCAGGACGCGCCCGAGCAGAGGGTCACGCTCAACGGCAT…		1.0			-0.588369	-0.320368			-0.115477				-1.87447
216	ENST00000394949.8	ENSG00000169375	protein_coding	4930	CCAGTCTGGGCACCGGAGCCTGTGACCGCTTCGTTAGTGGAGAGGTAGCTGGCAGTCCGCTTCGGCGGGCCTGTGCCCCGCGCCGTTCTCGGGGCCTCCCTGCTGAGCTCGCGGCTCACGCTGAGAGGGACACGCAGTGACGAGCGGCCGAAGCAGCTTTGCGGTGAGAGCACGCTGGGCCGGGGGCCGGGCGGGAGCCTGGTGGCGGGTAACGCCGGACTCGAGGGTTTTGTAGTGCATCCCTGAGCATGAGCACAGAATGAAGCGGCGTTTGGATGACCAGGAGTCACCGGTGTATGCAGCCCAGCAGCGTCGGATCCCTGGCAGCACAGAGGCTTTTCCTCACCAGCACCGGGTGCTTGCCCCTGCCCCTCCTGTGTATGAAGCAGTGTCTGAGAC…	-0.408105	-0.464755	-0.0243157	-0.335234	-0.345502	-0.0509082	0.0434965	1.67958	-0.599176		0.966993	0.0206305	0.256118	0.839415
217	ENST00000610321.4	ENSG00000151150	protein_coding	4930	GTTTCTGGTTAGCTTTATGGTGGACGCGAGAGGGGGCTCCATGAGAGGAAGCCGTCATCACGGGATGAGAATCATCATTCCTCCACGCAAGTGTACGGCCCCCACTCGAATCACCTGCCGTTTGGTAAAGAGACATAAACTGGCCAACCCACCCCCCATGGTGGAAGGAGAGGGATTAGCCAGTAGGCTGGTAGAAATGGGTCCTGCAGGGGCACAATTTTTAGGCCCTGTCATAGTGGAAATCCCTCACTTTGGGTCCATGAGAGGAAAAGAGAGAGAACTCATTGTTCTTCGAAGTGAAAATGGTGAAACTTGGAAGGAGCATCAGTTTGACAGCAAAAATGAAGATTTAACCGAGTTACTTAATGGCATGGATGAAGAACTTGATAGCCCAGAAGA…		-0.00929411	-0.35249			-0.465363	-0.52984	-1.17855	-0.346468	-1.54207	-0.708	0.493989
218	ENST00000335025.12	ENSG00000100023	protein_coding	4929	GGAAGTGGTCACGGAACTCGGCTGCGGCTCCATGGTCTGAGTTGTCAGCCGTTGTTTTTTCGTGCTCGCTAGTCGCCGCCGCCGCTCCGCCATGGGGAAGCGACAGCACCAAAAGGACAAAATGTACATTACCTGTGCTGAATACACTCACTTTTATGGTGGCAAGAAGCCAGATCTCCCACAAACAAATTTTCGTCGTTTACCTTTTGACCACTGCAGTCTCTCTCTGCAGCCCTTTGTCTACCCAGTCTGCACTCCCGATGGCATCGTCTTTGACTTACTGAACATTGTTCCATGGCTTAAGAAGTACGGGACCAACCCCAGCAATGGAGAGAAGCTGGACGGGAGGTCCCTGATCAAGCTGAACTTTTCCAAGAACAGTGAGGGGAAGTACCACTG…	-1.31712	-1.60662	-1.67599	-2.47685	-1.31016	-1.73277	-1.82479	-1.42522	-1.81251	-1.49918	-1.76297	-2.73985	-1.64323	-1.60854	-1.74814
219	ENST00000684022.1	ENSG00000166435	protein_coding	4929	ACTGTCTGCCGTCGCGTCGCAGTTACTAAGGCGTGGGGAAGATAGCGGCAGGCACCGCAGTGGAGCGGCTCCGAGATCCCCGGGGGGCTCGCAGGCGCGCATCCCTCCTGACTGGGACGTCGCCTCCGCAGACCCCTCGGAGGCTGAAGCGACGCCGGAGGCAGGCAAAGAAACAAGTGAAGAAACAAAAAAAAAAGGAAGTTAAGGGGCCATTCCCAAAGTCAAAGATCAAGGAGATGGCCTTCTCAGGAATCTACAAGCTGGATGATGGGAAGCCTTACCTGAACAACTGCTTCCCAGCCAGAAATCTGCTTCGCGTGCCGGAGGAAGGCCAAGGACACTGGTTAGTGGTTCAGAAAGGTAACCTCAAGAAGAAGCCCAAGGGTTTGGTTGGAGCAC…	-0.264306	-1.70463		-1.04187	0.246438	-1.05389	-1.0548		-0.165978	-0.13629	0.232335	-1.18823	-0.774672	-0.54702	-0.400916
220	ENST00000252338.5	ENSG00000130054	protein_coding	4928	CCAGTCCCGCTCCCTCCTCCTCTCCGTGCCTCTTTCTCCGCCCTGCTCCCCGCCAAACACACTTGCACAGGGGCTCTCAAGGTGTTCTCCGCACAGCGGAAGATGGCGACAGACTGAGGGTGCATGGCCAGCGGGAGCCACGGGGCCGTGCCGCTGGGCTGCAGCCACAGCGGTGCGAACGAGAGGCGGAAGCGAGAGGCGCACTAAGTAAAGCCCGGTGTCTGCGTCCGGCGCCTGTGGCGCTGCCGGGAGCCAGGTGGCCCGCCCGAGCCGGAACTCCAGGAGCAGCGGGTGCGGAGCCAGAGCGGAGCCCGCCAGGGACTGGCCCCGGCGAACACCCGGAGCGCGAACGAAGCCCGAAGGGCCCGGCAACGGACCGGCCGGCCGGCCTAGGAGGGC…	0.697591	0.333737		0.520628	1.02834		0.994801	1.19728	0.176645	1.71981	1.88554
221	ENST00000626478.2	ENSG00000120318	protein_coding	4928	AGCAATGGCCTGAGCCCCCATGGCTGCCCCTCAGGACCTGGACATCGCTGTGTGGCTGGCCACGGTGCACCTGGAGCAGTATGCAGACACGTTCCGACGGCATGGCCTGGCTACAGCAGGTGCAGCCCGGGGCCTGGGCCACGAGGAGTTGAAGCAGTTGGGCATCAGCGCCACAGGGCACCGGAAACGCATTCTACGCCTGCTACAGACAGGCACCGAAGAGGGCTCCCTGGATCCCAAATCAGATAGTGCCATGGAACCATCCCCCAGCCCAGCCCCGCAAGCCCAGCCCCCTAAGCCCGTGCCGAAGCCCAGGACCGTGTTTGGTGGACTCAGTGGCCCTGCCACCACTCAGAGACCTGGGCTGAGCCCAGCCCTCGGGGGACCAGGAGTGTCCAG…	-1.70651	-2.01527	-2.1893		-1.40125	-1.7297	-2.56986	-1.76728	-1.42041	-1.6079		-2.93827		-2.26281	-2.13701
222	ENST00000684533.1	ENSG00000151348	protein_coding	4928	AGTGCGCTCGGTGTCAGACGGCCCGGATCCCGGTTACCGGCCCCTCGCTCGCTGCTCGCCAGCCCAGACTCGGCCCTGGCAGTGGCGGCTGGCGATTCGGACCGATCCGACCTGGGCGGAGGTGGCCCGCGCCCCGCGGCATGAGCCGGTGACCAAGCTCGGGGCCGAGCGGGAGGCAGCCGTGGCCGAGGAGTGTGAGGAAGAGGCTGTCTGTGTCATTATGTGTGCGTCGGTCAAGTATAATATCCGGGGTCCTGCCCTCATCCCAAGAATGAAGACCAAGCACCGAATCTACTATATCACCCTCTTCTCCATTGTCCTCCTGGGCCTCATTGCCACTGGCATGTTTCAGTTTTGGCCCCATTCTATCGAGTCCTCAAATGACTGGAATGTAGAGAA…	-0.438138	0.0252404	0.0686911	1.85843	-0.637239	0.782058	1.13122	-0.390848	-0.843349	2.72023	1.23692	0.121428	0.399042	0.978176	1.50215
223	ENST00000409556.5	ENSG00000115548	protein_coding	4928	ACTATCGCTCCTCCCTCTAGCTGAGTACGCCTGAAACCGCACGTTCTCTTCCCTGCCCTCCCCCGCTAACCCTGCACCGCCCTCACCCTTTCCTGTGAGATTCTTCCGCCAAGTGGAAGGCTCATCTTCGGTCGACAGCCTACGCGGTTGAAGAACAATCCACCTCGCCCAGCTCCTGTGTTTCAGCCAATGAGCGGCGGAAGCGGCTCCGAGGGGGGCGGGTCCGGGAGGCTGTGCGTGTCTTGTGAGAGCTCTTGAACCAAGTCAGCGCTGGAGTCGGCTAGGCGGCTGGAAACGGCGGCTGCCGCCGGTGACTCAGGGAGGCGGGAGGCGGGGGAGGAGCTCTTCCTGCAGGCGTGGAAACCATGGTGCTCACGCTCGGAGAAAGTTGGCCGGTAT…	-0.781165	0.602618	-1.0431	-0.654169	-1.37422	-2.15444	-1.93041	-0.491248	-1.45142	-2.25431	-0.87231	-1.30188	-1.4003	-1.40347
224	ENST00000595437.5	ENSG00000152767	protein_coding	4926	AAGTCCCGCGCAGCCCGGGGTGGTGCCGGAAGCCCGTGCCTGTGGCTCCGGGGGAGGGGAGGGCTCGGTGGGTCCCTGAAGACTGTCCTCCCCGCGCGACGTCGCAGGCGAAGCAGCCCCAGGCAGGACCTCAAAAAGCGACCTGCAGAGTCCGAGCCCCTGACCGCCCGCCTGCCGCTCCCGGCTTCGCCGTGCACACGTCTCCCGCTCTCCCCGATATTCTCTAAGCCGCTTTCATCATGGGAGAAATAGAGCAGAGGCCGACCCCAGGATCACGACTGGGGGCCCCGGAAAATTCGGGGATCAGTACCTTGGAACGTGGACAGAAGCCGCCCCCAACACCTTCAGGAAAACTCGTGTCCATCAAAATCCAGATGCTGGATGACACCCAGGAGGCAT…	-1.04266	-0.934419	-0.838719	-1.80893	0.70712	-1.08309	-2.0441	-0.788639	0.377196	-0.726753		-0.968331	-1.94037		-0.59429
225	ENST00000684080.1	ENSG00000269964	protein_coding	4925	GATGAGGCGTTCTCTTGCCCTGTTATCATCTCATTTCTGCTTCTCTGTTTACTGGGACAAAAGCCAGGATGGATGTTCAAAAATGGTATTTGAGAACTTCAAAGCTGGCTCTGGCCTTGGCAATTATCCGCTCAAAACCAGCAGACAAAAGCAGCAGAGAATACACAGAGCACCTTGCTATGTTGCTGTCTGAGGAGCAGTCAAAATGGAGATCAAAAGTTGAAATCTTGGAAGCTGAAGTTATGCAATTACGTCAAAAACTTCTTGTGAGCAGGCTTTGTTCAGGATCCTTTAAGAGTGGATACGTTTCCTCCCAGTTGGAGGCTCAGGAACCTAAGAGTTCTGAAAGTACATTAACTTCGATGGAAGATTCTGGATGTGATTTGTCGAATGAGCAGA…									0.0
226	ENST00000174618.5	ENSG00000070444	protein_coding	4925	ATCTTGTTGCAAAGCCCTTTCTTGTCGGCGGGACTCCCGGGGGCCGCGGGGCGGGAGGCATCGGAAGGGAGGTAGAGAGGGAGGGGAAGAAGGGAGGCAGTGCCGCCTTTTTTTTTTTTTTGCATCCCATTTTTTTAAATTTGCAATTTTATATTTTGCAAATATTTTGAGAGACATTGATTTTTCTCCCCGTGCTCCCCCGTTCTTCCCTGCGGAGTGCGCTGCGCCGCCCAGCCCTGTCGCCCCCCGGAGGTGATCCCTCCCTCCTGCCTGCCCGCCAGCCTGACCTGTGCCCGGCTCGCGGGCCGCAGCCTCGGCCCCGGCGCGCCCCCGGCAGCTCTCGGCGCGATGAGCATAGAGACGCTACTGGAGGCGGCCCGCTTCCTGGAATGGCAAGCG…	-1.98454	-0.778952	-3.04477	-3.62721	-0.604409	-1.86156	-2.16207	-1.19283		-0.340252	-1.01326	-3.70425	-1.96553	-0.514273	-1.89239
227	ENST00000485713.5	ENSG00000164889	protein_coding	4925	CCCAGCCCTCTTGAAAAGGGCCGCTCCGGGACTACGCGTTCCAGAATGCAGCGGAAATGGGGGCGGAGCGCTCTCGGTTAGGGGTTTGGGGTTTGGCGGCCTAGATCCCGGGCACTGGCGGCCCAGCGCTGACCTGGTTGGTGGCATTGTGTTCCCAACGGCCTCTTGACGACCTCAGCACGGGTTTCCACCTCTCCCCAAGCCACCTAGTGACCCCAGAATTGACTGGGGAATGCCTGTGAGCGATGATGACCTCACAGGGAACAGCTGACCGCAGGGCTGGGAGAACAGCTGTGCCCCTTCGAGGCTGGATTTTAGTGGAGGGACACACGCCAAAGACCCCCTCTCTGCTGAGCCCCGTTTGTTGTCTCGGAGCCCACCCGACTCTAGCCGCTGAAC…	-1.30939	-1.89216	-1.59815	-1.73451	-1.01989	-1.15479	-1.9776	0.0507241		-1.068	-1.4167		-1.90285
228	ENST00000302539.9	ENSG00000006071	protein_coding	4924	AGAGGCGCGGCAGGCGCGCGGAGCCAGCGGAGCCAGCTGAGCCCGAGCCCAGCCCGCGCCCGCGCCGCCATGCCCCTGGCCTTCTGCGGCAGCGAGAACCACTCGGCCGCCTACCGGGTGGACCAGGGGGTCCTCAACAACGGCTGCTTTGTGGACGCGCTCAACGTGGTGCCGCACGTCTTCCTACTCTTCATCACCTTCCCCATCCTCTTCATTGGATGGGGAAGTCAGAGCTCCAAGGTGCACATCCACCACAGCACATGGCTTCATTTCCCTGGGCACAACCTGCGGTGGATCCTGACCTTCATGCTGCTCTTCGTCCTGGTGTGTGAGATTGCAGAGGGCATCCTGTCTGATGGGGTGACCGAATCCCACCATCTGCACCTGTACATGCCAGCC…	-2.92409	-2.44294					-4.3348				-3.92451	-3.42626
229	ENST00000396161.10	ENSG00000213762	protein_coding	4924	GCGGTGGACATCTTGTCGGCTCTTAGGTGGAACCATCGGAGCAGAAGCTCGGGGTTGCTGGGCGGTTCCGAGGTGACGGAAGCGGGAGGGTGCGGGAGAAGTCGCTGTTCGCTCTGCGGAGTGGCTCGCCAGCGAAGACCCCGCCTGCGCCCCCGGGGACGGACGACCGCGGTGCCAGGGTCCCGCGACCTGGGACCCCCTCGCGGCTCCGGGTGGTCTACGAACTGTGATGGCGGCGGCCGCGGTGATGGGCCCGGCGCAGATCCTCTGTGGTTGTTGAATTGTAACAAGAGAGAGAACTCTGGCTGCCTGAGAGGGCATGACTCTAGTCACAGCAGGAGGGGCTTGGACAGGCCCTGGTTGTTGGCATGAAGTGAAGGATGAAGAGTCATCTTCTGA…	0.331684	0.207128	0.555963	0.316837	0.224147	0.217805	0.444729		0.163108		0.399528	-0.410743	0.542631	-0.0719249	0.190052
230	ENST00000369415.9	ENSG00000025039	protein_coding	4923	AGTCTCTCTCTCTCTCCCTCCTCCGGGAGGAACTGCCGCGCTCCGGCTGACTCCTCCGCCGGCGGGCGGGGCGGGGGAGGGGGCTTCGGGCGCGCTGGGAACCGCGGGACCCGGACCTGGGCGCCGCCCGCCGGGGGACGCGCGGCCCCCGCTTCCGCCGGGCCCCGCTGAGCTCTAGACAAACCTCCGCTTCAGAAATAGGCTGCGGGCGGCCGGCTAGGAGGCTTGGCCCCCACCCCGGGACCCCCGCCGTCCCCGGGCCGGCCGGCCGGTGGGCACGATGAGCCAGGTGCTGGGGAAGCCGCAGCCGCAGGACGAGGACGACGCGGAGGAGGAGGAGGAGGAGGATGAGCTGGTGGGGCTAGCGGACTACGGAGACGGGCCCGACTCCTCCGACGC…	1.4021	2.18057				1.078	2.40372			2.23582	0.49315		1.1924
231	ENST00000543251.5	ENSG00000164338	protein_coding	4922	GTACGTCATCTTCGCGCGACGTTCGGTTCGCTGTGTGTGTCGCCGGCTCCTTGAGGGTCCATGTGATTTTTACGCCAGTGCTGCTGAACTGTGCAGGGTAGGGAGCTGGCACAGTCCGATTAATTGTCCTTGGGTCGAGGTGTCTCGTCGGACCCTTTGGGGCTCAGTGGAGACCCCTGTTCAGATTAAGGAATTTGGTGCAGTTTCAAAAGTAGACTTTTCTCCTCAGCCTCCATATAATTATGCTGTCACAGCTTCCTCAAGAATTCACATTTATGGCCGATACTCCCAAGAACCTATAAAAACCTTTTCTCGATTTAAAGACACAGCATACTGTGCTACTTTTCGACAAGATGGTAGATTGCTTGTGGCTGGCAGTGAAGATGGTGGAGTTCAACT…	-1.53937	-0.310929	-0.595881	-1.54352	-1.28043	-2.40716	-1.95617	0.220683	-0.696673	-2.2817	-0.750731	-2.82795	-1.16266	-1.17142
232	ENST00000264399.6	ENSG00000138669	protein_coding	4922	GCACCGGCCCCCGCCGCGGAGCCAGGCGGCAGCACCGACGCCGCCGCAGCTCCTGCCCGCATCGCGCTAACCCGCGCCCCCGGCTCACACGTAGCCGGAGCGACTGAGCCGGCAGCCCCGGGCCCACGCTGCGCACCGTGTGCACGGCGGGGCTGGCTGAGCTGACCTGCGCTGGGCTCCGGCGCCGCAGGCGGCTGGGGAGGGCGGCGTGGGAGAGGACGCTGAGACGCAGGGGCGGCCGCGCCGAGGTGACAAGCTGCGCACCTGGAAAGTTACCCGGCTGTCTGGTCCCTGAGCAAAATGGGAAATGGTTCAGTGAAACCTAAACATTCTAAGCACCCAGATGGACACTCTGGGAACCTCACCACTGATGCTCTGCGGAACAAGGTGACAGAGCTG…		0.347923					-1.3388		0.847997
233	ENST00000698944.1	ENSG00000048828	protein_coding	4922	GCCGCCGCCATGGGCGTGCAGGGCTTCCAGGACTACATCGAGAAGCACTGCCCGAGCGCCGTGGTGCCGGTGGAGCTGCAGAAGCTGGCCCGGGGCAGCCTGGTGGGCGGCGGGCGGCAGCGGCCCCCGCAGACCCCGCTGCGCCTGCTGGTGGACGCCGACAACTGCCTGCACCGCCTCTACGGCGGCTTCTACACCGACTGGGTCAGCGGCGGCCAGTGGAACCACATGCTTGGCTACCTGGCGGCGCTGGCCAAGGCCTGCTTCGGCGGCAACATCGAGCTCTTCGTCTTCTTCAACGGCGCGCTCGAGAAGGCCCGGCTGCACGAGTGGGTCAAGCGGCAGGGCAACGAGCGCCAGACGGCACAGCAGATCGTCAGCCATGTCCAGAACAAGGGC…	0.863809	-0.433987	0.751393	-0.428451	0.714519	0.432062	0.257893	1.26068	0.452449	0.841508	-0.458535	0.453726	0.363396	-0.128988	0.69665
234	ENST00000690651.1	ENSG00000066422	protein_coding	4922	AGTCGCCAGCGGATCCCGCGCGCTGGAGAAGTGCAGTTCCCCCTGGTTACCAACTCGCCCGCTTTTCCTTCGGACTAAGGGAGCCGTCGAAGAGCGCTCGCCAAAGGCGCAGCCGTTTCTCCCTACGGTGCCGCCGCTCCTCCTGCAGCCGCCCGTAGGTAGCGGGCCGTTTTCCTCACCTGTCCCTGACAGGCGCCCTCAGGGAGCCGCGGTCCGCGATGTCAAGCGAGGAAAGCTACCGGGCCATCCTGCGTTACCTGACGAACGAGCGCGAGCCGTATGCGCCGGGCACCGAGGGCAATGTCAAGCGTAAAATCCGAAAAGCTGCCGCCTGCTACGTGGTGCGCGGCGGGACTCTGTATTACCAGCGGCGGCAGCGGCACCGCAAGACCTTCGCGG…	-0.502635	0.601173	-0.210218	-0.943109	-1.52213	-1.3787	-1.46303	-1.39009	-0.852854	-0.778372	-0.0015639	-0.616252	-0.84035	-0.632611
235	ENST00000664974.1	ENSG00000187908	protein_coding	4922	ATGGGGATCTCCACAGTCATCCTTGAAATGTGTCTTTTATGGGGACAAGTTCTATCTACAGGTGGGTGGATCCCAAGGACTACAGACTACGCTTCACTGATTCCCTCGGAGGTGCCCTTGGATCCAACTGTAGCAGAAGGTTCTCCATTTCCCTCGGAGTCGACCCTGGAGTCAACTGTAGCAGAAGGTTCTCCGATTTCCTTGGAGTCAACCCTGGAGTCAACCGTAGCAGAAGGTTCTCTGATTCCCTCAGAGTCAACCCTGGAGTCAACTGTAGCAGAAGGATCTGATTCTGGTTTGGCCCTGAGGCTGGTGAATGGAGATGGCAGGTGTCAGGGCCGAGTGGAGATCCTATACCGAGGCTCCTGGGGCACCGTGTGTGATGACAGCTGGGACACC…		-2.0	-1.29159		-1.68993				-1.67807
236	ENST00000621518.4	ENSG00000149294	protein_coding	4922	TGTCTCTCTTACCTCCTTGATGTTCGGCACTATTTGTGGCCGGCGTGGTGGAAGGACACAGTGAGGTTCTCACCCCCGCCCCCCGCTCCTCGCTCCCATCCCAGTTCCATCAAAACGAACCCGGGCCAGCGCAAGGATCTCCGAGTTGCGAGTGTGCTGAGGCTGGGACTGTCACTCATTCTCCGATCAGCGCGTGAACGCAGCTCGGCTGCCGCTGGCAGGAAACAATTCTGCAAAAATAATCATACTCAGCCTGGCAATTGTCTGCCCCTAGGTCTGTCGCTCAGCCGCCGTCCACACTCGCTGCAGGGGGGGGGGCACAGAATTTACCGCGGCAAGAACATCCCTCCCAGCCAGCAGATTACAATGCTGCAAACTAAGGATCTCATCTGGACTTTG…		-1.15787	-2.64491		-2.25098			-0.0815299	0.0		-0.178435	-0.905263
237	ENST00000430046.7	ENSG00000157107	protein_coding	4921	GTGTTTACACAGCGGCGGGCGGGCGCGGACGCGGAACCCGGCGCGGCGGCGGCACGATGGTCATGGCGTATTTCGTCGAGAATTTTTGGGGGGAAAAAAATAGTGGCTTTGATGTCCTCTACCATAATATGAAACATGGACAGATATCAACAAAAGAACTAGCAGATTTTGTAAGGGAACGAGCTACCATAGAGGAGGCATACTCCAGGTCAATGACAAAACTAGCAAAATCTGCAAGCAATTATTCACAACTTGGAACATTTGCACCAGTATGGGATGTATTCAAAACATCTACAGAGAAATTAGCAAATTGTCACTTGGATCTTGTTAGAAAATTACAAGAATTAATAAAGGAAGTTCAGAAGTATGGAGAAGAACAAGTAAAGTCTCATAAAAAGA…	0.245419	-0.874943	-0.930811	-1.60087	-1.12628	-1.50002	-1.7883	-0.369573	-0.378027	-1.23102	-0.900175		-0.935363	-1.31196
238	ENST00000706167.1	ENSG00000198453	protein_coding	4921	GTTGTCCTCGGAAACGTCGCTGGCGCGGAGGGATGGTTCGGCGCTTTAGGCGTCTGTCACAGACCTATCTGCGGGTCGCCTTCACCCAGCATCTCAGAAACTGCGCGCGGGATGAACATTCGGGTGTTTCCGGCAGGTGACGCTGCCGAGTCCCCGCAGCAGGGGGCGAGCAAGGGACTCGCGGTTGACGGGACACGGATCCTCTAAGGCCCAGAGTGTCCCGAGTAGCGGCAGTGGGGAGTGCTCAGGGTACGCTAATGATCTGTGTCTTGTAAAGAGCATATTGCTGGGCTTACATCCGTTTATCTTGTTTGACTGTTATTTTAATAGGTCCTGGTTCCACAAGGATAAAACACATCTGCAGTGCAAATAGAAGTCTGAGGAACAGGTGTCTTATCA…	1.64829	-0.226965		0.628031	0.736966	0.416334	0.894728	-0.874469	0.369234	0.718062	0.651792	1.07547
239	ENST00000527748.5	ENSG00000156097	protein_coding	4921	GCAGTGCTTCAGGCTTCAGCAGCCTTGGAGAAGCATCAGCTGAGAGGAGCTATCACATGGGAGCCGGGACTGCTCAGCAAAGATGGATTTATGAGGAAACTGAAATTCAGAAGATTCACAGAGTTAGTAATGCCCAGAACTGGGACTAGAAACTAAATTTTGTGCTCCTTCTACTCCCCAGCAGCTCTTGCCATTCTGAGGAGACAAGAAATCAGGAAATTTACATAAGGAACCCTAAAACTGAGGCACTATCCCAGAGATCAGCAGGACCCTGGGAAGGAGAAACAGGATTTAGAATCCCCGGCTAACAGTTCTGGAAAGGGTAGAAGGGTATGGAGAACAAGAATGGCAGAAAGGAGATGGAAAAGGAAGAGGTGAAGGCCATTCCGAAAGCGGAGT…		-0.896906
240	ENST00000652548.1	ENSG00000203791	protein_coding	4920	GCCTGTGCCCCGTCTCTATGGCGGCCCCAACGGCCGTCCAGGACGTGGAGCGAAATGAGCTCGGGCGCTGACGGCGGCGGTGGCGCTGCGGTGGCGGCGCGGTCGGACAAGGGCAGTCCCGGGGAGGACGGTTTCGTCCCGTCGGCGCTGGGGACCCGCGAGCATTGGGATGCTGTCTATGAGAGAGAACTGCAAACTTTCCGAGAATATGGAGATACAGGTGAAATCTGGTTTGGAGAAGAGAGTATGAATCGACTAATAAGGTGGATGCAGAAACACAAGATTCCACTGGATGCTTCAGTGCTTGATATTGGAACTGGAAATGGTGTTTTCCTGGTTGAACTTGCAAAATTTGGTTTCTCTAATATTACTGGAATTGATTACTCTCCTTCTGCAATT…	1.12776	1.85434	0.943721	0.400325	1.03452	0.000835135	0.113055	-0.298513	0.698005	-0.0150826	0.531583	1.50543	0.444903	-0.0474253
241	ENST00000574253.2	ENSG00000006194	protein_coding	4920	AGTCACTCCCAGAATTTCAGGGCGCGCCCCGTGGCCCCGCCTCTCGTCTCCAATTGGTCCCTCGCTCATCCAGTCCCCGTAGGCCAATCTTCCCTTCTCATTGGTAGGCGGTGAGTGTGTGGAGAAACCTGACCTAATGGGCGCTGGAGTTCGCAAAACGTGACCCGGAAATTGGTCACGAGCAGGCGCCGTGGGCTTGTGGACGCCTAACTTGCGCGCTGAGATTTCCGGCGTGGGAGCAGAGGTCTGAGTCTTGCGTGGGTCCTCTATATAGGGTGAGAAGCGTGGCGCTCGGTTCCTGCCTCGGGGAAGTCCTGGCGCAGATGGGCCACGGGGCCGGCGTGGCGGCGCCTGGGACCGACTGAGGCCTAGGCGCCGGAGCCGGCCGCGCCTGGGCTG…	-0.43105	-0.627134	-0.707035	-1.01961	0.175247	-0.253801	-1.12069	-1.58429	-0.235846	-0.739815	0.0948122	-0.867038	-0.373917	-0.462177
242	ENST00000284006.10	ENSG00000153885	protein_coding	4918	GTAACTCCAGGACGAGACCGGAGCGACCCGCGCAGCGAGCATAGGCGGCGAAGCTGCGCCCGGCGCCCGAGACCGGCAGCTGCGTGGGGCGGGGGCTGCGCCCGAGCCCGATCTGCCGGCTCCGAGCAGTGGTCTCGGAAAGAGGGTCGTGGTCCCGCACGGATGCGCTTGTTGGGAGAAACCTTGGAGATTCACGGCAAGGCGTAAAGCCTGGGGCTTCCAACGATACTCTGGGCAGGGATGGAAGCCTAGATGCCTCACCGCAAGGAGCGGCCGAGCGGGTCCTCGCTTCACACACACGGCAGCACCGGCACCGCGGAGGGAGGAAACATGTCCCGGCTGTCTCTCACCCGGTCGCCTGTGTCTCCCCTGGCTGCCCAGGGCATCCCCCTGCCAGCC…	-0.70817	-0.415744		-1.41726	-0.91142	-1.08746	-1.12247	-0.571134		-0.0222299	-0.816336	-2.09728
243	ENST00000274278.8	ENSG00000145626	protein_coding	4918	AGAAGGGCGAGAGAATTGGCAGGATCCGTCTCCTACCTCTTCCTAGGCCCACAGCCAGTGCCTTTGGAGTACTGAGGCGCGCACAGAGTCCTTAGCCCGGCGCAGGGCGCGCAGCCCAGGCTGAGATCCGCTGCTTCTGTGGAAGTGAGCATGGTTGGGCAGCGGGTGCTGCTTCTAGTGGCCTTCCTTCTTTCTGGGGTCCTGCTCTCAGAGGCTGCCAAAATCCTGACAATATCTACACTGGGTGGAAGCCATTACCTACTGTTGGACCGGGTGTCTCAGATTCTTCAAGAGCATGGTCATAATGTGACTATGCTTCATCAGAGTGGAAAGTTTTTGATCCCAGATATTAAAGAGGAGGAAAAATCATACCAAGTTATCAGGTGGTTTTCACCTGAA…		0.905259
244	ENST00000396229.6	ENSG00000103534	protein_coding	4917	GAGGGCCAGCGCAAGCAGCGGCAACAGGAGCGCCAGGAGGTGAGGCGGGTTCGCCAGGAGTGGGGCCAGCGCCCGGGCTGCCAGCCTAGCAGGGGCGTCTTGGCGGAGCCCCCTCGCCGGCTCCCAGAGAGGCTGGGAAGAACTGGGAGGGGTGTCCCCAATGCGGGGCGCCCAAGCGTGGCAGCACGGGCTGGGAGCGGGGAGCCAGCGGGGTGCGGCGCCGGAGTGCGGGGAGAACCACCAGGCGCCGGAATTGGGGAGCACGTGGAGGGGGCAGCGGCTCCAGCCCCAGACCGCCGCGCTCTGTCACTTTGCATTAAGAAAGCTTCCGGGGAATGCACACGGCCTGGCCGCCGCCTTCGTGCAGCCCGCCCTGCAGGTGCAGGAAGAAAAGAATAA…	0.703144	-0.206451	0.0185678				0.867896				0.253757
245	ENST00000377819.10	ENSG00000133318	protein_coding	4917	AGTCTGTCGGAGTCTGTCCTCGGAGCAGGCGGAGTAAAGGGACTTGAGCGAGCCAGTTGCCGGATTATTCTATTTCCCCTCCCTCTCTCCCGCCCCGTATCTCTTTTCACCCTTCTCCCACCCTCGCTCGCGTAGCCATGGCGGAGCCGTCGGCGGCCACTCAGTCCCATTCCATCTCCTCGTCGTCCTTCGGAGCCGAGCCGTCCGCGCCCGGCGGCGGCGGGAGCCCAGGAGCCTGCCCCGCCCTGGGGACGAAGAGCTGCAGCTCCTCCTGTGCGGATTCCTTTGTTTCTTCCTCTTCCTCTCAGCCTGTATCTCTATTTTCGACCTCACAAGAGGGATTGAGCTCTCTTTGCTCTGATGAGCCATCTTCAGAAATTATGACTTCTTCCTTTCTTT…	0.338879	0.211132	1.4158	1.73887	0.844222	1.68768	1.891	0.988539	0.226622	2.13203	1.32603	1.73994	1.6845	2.27036
246	ENST00000395366.3	ENSG00000213639	protein_coding	4916	GCGGAGCTGGGCGGTGCCGAGGAGGAGGAGGTGGCGGCCTGGGTCTGACGCGGCCCTGTTCGAGGGGGCCTCTCTTGTTTATTTATTTATTTTCCGTGGGTGCCTCCGAGTGTGCGCGCGCTCTCGCTACCCGGCGGGGAGGGGGTGGGGGGAGGGCCCGGGAAAAGGGGGAGTTGGAGCCGGGGTCGAAACGCCGCGTGACTTGTAGGTGAGAGAACGCCGAGCCGTCGCCGCAGCCTCCGCCGCCGAGAAGCCCTTGTTCCCGCTGCTGGGAAGGAGAGTCTGTGCCGACAAGATGGCGGACGGGGAGCTGAACGTGGACAGCCTCATCACCCGGCTGCTGGAGGTACGAGGATGTCGTCCAGGAAAGATTGTGCAGATGACTGAAGCAGAAGTTCG…	0.852044	1.67031	1.64463	1.56584	0.552972	0.476947	1.32172	0.929284	1.3888	0.911895	1.10379	1.57593	0.851195
247	ENST00000333201.13	ENSG00000198440	protein_coding	4916	AGGGCTGCGGCGCCTTTGTGAGCGCGGCCGCCGGCCAGGATCGAGCCCTGGCCCGGGCCCTGGCCCAGCCCCGGCCTCCAAGGACCGCGCCGAAGGAGGTGCCCACTGGAGGGAGGAGGCGCTCGACTTTCTCAGGATACTGTCCCTCTCCCACAGAGGAGCTGAAGGAGTAGGACAGAAGAACTGTCAAATTCTGGAATCCTTAAAGCCATGTCCAAGGATTTGGTGACATTTGGGGATGTGGCTGTAAATTTCTCTCAAGAGGAATGGGAATGGCTGAACCCTGCTCAGAGGAATTTGTACAGGAAAGTGATGTTGGAGAACTACAGGAGCTTGGTATCATTGGGAGTTTCTGTTTCTAAGCCAGATGTGATCTCATTATTGGAGCAAGGAAAAGAG…	1.41093	-0.0285692					-1.70627	-0.347923	0.21283				-0.674905	-1.75269
248	ENST00000402738.6	ENSG00000138641	protein_coding	4914	CTTATTATTGTGACGCCGAAAACGGAGAAACCCCGGGTCCGGCGAGAGGGGCTGTGACAGTCGGAGTCCCAAGCTGCGGTTCGGCTGCTGCCGAGAACTGCAAGGTGTGGAATATTTCTGGCTTCTAGTCCAATGCCAAGTGTGTGACCTGTGGCTACATGATTCCCTGAAAGATAAGAACAATGTTATGTTGGGGATATTGGTCTCTGGGCCAACCTGGTATCAGCACCAACCTGCAGGGAATTGTGGCTGAGCCCCAGGTGTGTGGGTTCATATCTGACAGAAGTGTCAAGGAAGTGGCCTGTGGGGGAAACCACTCTGTGTTCCTGCTGGAAGATGGGGAAGTTTACACATGTGGTTTGAACACCAAGGGGCAACTGGGCCATGAGAGGGAAGGAA…		-0.445626	-0.272516	-0.31505	-0.394208	-0.759058	0.542619	3.24793	-0.564694	-1.07831		0.757299	-0.620275	-1.05046
249	ENST00000264229.11	ENSG00000109265	protein_coding	4914	ACATGCCTTCTGGTTTGACTGGAGTAATCCTGGTAGAATCCACGTAGCTCTGAAGACTTACAAGAGCAGTGATTCCCAGGCTTTCTCAGCAATGTACCCCATTTCCTGACATTTACAGCTGAAGGTGAAGTTTCCCTTTTGCAAGGAGAAAATTTTGGTGGAGAATTATCCAACAAGAAAAAGACCTGTGGCTATTAAGATAGACAAGAAGAAGGGAGGCAAATTCCAGCCTTTTAAAAAGTTGTTTGGCAAAAGGAAAAAGAAAGACCCTTCGTTGTTCCGGGTGCCGTCGTTGGGGAAGAAGAGTTACTCTCACCAGAGTGTCAGCAATGGGACCTTCTCTTCGGATGAGGAGACCCTGGAAGACAATCTAAGGTCCTTCAACTATTCTATGGGAAC…	0.959358	-0.352479	0.825971	-0.665882	1.0984	0.359542	0.861395			2.15059	1.49416	1.0188			0.514573
250	ENST00000318962.9	ENSG00000178038	protein_coding	4913	ACAGGCAGTCCCGGCGCGGGGCAACCACAGCGCTCAGGAGGCCCTGAGTCCGGCACCTGGCCATGTGCAACCCTGAGGAGGCAGCTCTGCTGCGGCTGGAGGAGGTCTTCTCAGCCACCCTCGCCCATGTCAACAGCCTTGTCCTCCAGCCCCTGCTCCCAGCCGCCCCAGATCCCTCGGATCCCTGGGGCAGAGAGTGCCTGCGGCTCTTGCAACAGCTGCACAAGAGCTCCCAGCAACTCTGGGAGGTGACGGAGGAAAGCCTGCACTCACTGCAGGAGAGGCTGCGTTACCCGGACTCCACCGGTCTGGAGTCCCTGCTGCTGCTGCGAGGTGCTGACCGTGTACTGCAGGCCCACATAGAGTACATTGAGTCCTACACAAGCTGCATGGTGGTGC…	-2.68309	-2.38537	-4.63498		-3.5004	-3.94572	-4.05683	-4.33298	-3.08333	-4.26991
251	ENST00000356401.9	ENSG00000177479	protein_coding	4912	GGAGCTGTGGGGACGACTCTTCTGGAGGAAGCAGCGCGGGCTTGACCGGCGTCGGCCCGCCGCCTCCGCTGCCGCTTCGCCCCAATCCGGTCCCTCTGGCCCGGCCTGACCCGGTCTGGCTTGTTCGGGCTCAGCGGCCGCGAGGCCGCAGCTCCCGATGGAAATCATATTATGTAGAATACTTGGGTGACATCTGCCTGAGAGATCTCCAAGAATTACAGAAGACAAAAATACTAATGCATTTGAGAAAGCGGTAGTTTTGGGGGGAGGGGGAAAAAGCAACTGCTTTCCTGATCTGCAACTTGGCTGGATGCTAAGATGTCAGTGGACATGAATAGCCAGGGGTCTGACAGCAATGAAGAGGACTATGACCCAAATTGTGAGGAAGAGGAAGAAGAA…	0.379624	0.0361076	0.771749	-0.0874716	0.349672	-0.545306	-0.910954	-0.777577	-0.314535	-1.57271	0.713025	-1.14837	0.494166	0.157768	-1.26154
252	ENST00000420578.7	ENSG00000174151	protein_coding	4912	AGACGTGTTCGGGCAGCTGGAGTGTACGGGCCCGCGGGCCACGGCCATGCAGCCCCTGGAGGTAGGTCTGGTTCCCGCTCCAGCTGGGGAGCCGAGACTGACCCGCTGGCTGCGGAGAGGCAGTGGGATCTTGGCGCACCTGGTAGCTTTGGGCTTCACCATCTTTCTGACAGCGCTGTCCCGGCCAGGAACCAGTCTTTTCTCCTGGCACCCTGTATTCATGGCCTTGGCGTTCTGCCTCTGCATGGCTGAAGCCATCCTACTCTTCTCACCTGAACACTCCCTGTTCTTCTTCTGCTCCCGAAAAGCACGGATCCGGCTCCACTGGGCAGGGCAGACCCTAGCCATCCTCTGTGCAGCTCTGGGCCTGGGCTTCATCATCTCCAGCAGGACCCGCAG…	-0.147557	-0.145635	-0.502348	-0.149413	-0.353207	0.276807	0.297548	-0.10806	-0.721453	-1.07457	0.368208	-1.25727	0.325044	0.129778	-1.0146
253	ENST00000451188.7	ENSG00000178233	protein_coding	4911	AGACAAAAGGCGGCGGCGGGAGCGGGCGGGAGGCGGAGCGGCGCCGCGAGGGCCTCAAGGTGACACCCGCCCCCGGCCCCGGCCCCCCCCGGCCCGGCCCCCCAGCCTGCCTCCCACCCTCAGCCCCCAGCCCCTTACTCCCGGTGCCCTTTCCGGGCCCCCTCCCCCGGCGGGGGGTGGGGAGCAGCGAGGGCCCCGCCCCCTCCCGTCCTCTCCCCAGGGCCCGCGCAGGATGCCCCCGGCCCCTGGCAGCCCCCCGGGAGGTCCTGAGCTCGACGCGCCCCCTCTACGCCATGTCCCCCCCTGGCTCGGCCGCGGGAGAGAGCGCCGCCGGCGGCGGCGGCGGCGGTGGCGGCCCCGGGGTCTCGGAGGAGCTCACGGCGGCGGCGGCAGCGGCGG…	-0.584962	-0.888969									-0.836598		-2.43296
254	ENST00000706361.1	ENSG00000159023	protein_coding	4911	CCTCCGCTGGTGCGTTTAGTCAGTCAGCCAGCAGCAGCCGGCGGGCCCGCGAGCCGCAGAGGGCCCGAGCCTCGGACGCCGGCGCCTCCTCCTGCCATTGTTCGTCGGGCTGCAGCAGTGGCGGGCGCAGGAGCCCGGCCCCGGAGCCACCGCAACATCATGACAACAGAGAAGAGTTTAGTGACTGAGGCCGAAAATTCACAGCACCAACAGAAGGAAGAGGGTGAGGAAGCCATAAACTCAGGCCAACAAGAACCTCAGCAGGAGGAATCTTGTCAAACAGCAGCTGAAGGAGATAATTGGTGTGAACAGAAGCTGAAAGCTTCTAATGGAGACACTCCTACACATGAAGACTTGACCAAGAACAAGGAGCGGACATCAGAAAGCAGAGGACTTTCA…		0.937091	0.99303	0.503971	-0.0555545	-0.714295	0.0215586	-0.135809	-0.798366	0.670399	1.21726	0.0636125	1.53395	1.1596
255	ENST00000443118.3	ENSG00000150627	protein_coding	4911	ATGGAACTTGGTTGCTGTGATAAAAGGACAGGATGATAGCTTACTTCCTCAGAACTACTGCAAAGGAATAATGCACTTGAAACATCTGATTAAATTTAGAACATCTGAAGCTCAAGAACTAACAACAGTCAAGATGTCTAAATTTGGTGGTGGTATTGGTGTACCTGCTAAAGAGGAAAGACTGAAGGAAGCTGCTGAAATCCACTTGAGATTAGGACAAATTCAGAGATACTGTGAACTTATGGTTGAACTTGGAGAGTGGGACAAAGCCCTGTCAATTGCACCAGGAGTCTCTGTGAAATACTGGAAGAAGTTAATGCAGAGGAGAGCTGACCAATTAATCCAGGAAGATAAGGATGATGTCATTCCATACTGCATAGCCATTGGTGATGTGAAAAA…	0.51506	-0.256693				0.736966	-1.67368	-1.81616	-1.25312	-1.9143	-1.19643	-0.695666	-1.187
256	ENST00000688645.1	ENSG00000064313	protein_coding	4911	TGACGTCGGAGGTCAGAGGTTACAGACAAGATGTCGGCGGATGGTAGCTTCGAGCCCTTGCGGAGAGGAGCATCTCTGTGACAGAAGCTTGTCGACGGCGGCTTCTAGGAGCTAGTCGAAGGAGCGAGGTTGAGGCGGGCAGCGACCCGTCAGGTCGCTCACCTGGGCACCGGCCAGCTGCGAGACGTGACTTGGGGACCGCAGGGGAGTGGAGAGTGTGAGGTGCCAAAGACTAGTAATGCCCCGTATCCCCCTAGGAAGCCGGGAAGCCAAGCTCCGCGGGACCGCTTCATGCCGCTGACTGGTGTAGAGCCCGCCAGAATGAACAGGAAGAAAGGAGACAAGGGCTTTGAAAGCCCAAGGCCATATAAATTAACCCATCAGGTCGTCTGCATCAAC…	-0.233985	-0.455814	-0.279167	-0.930338	-0.692998	-1.06872	-1.29714	-0.0623117	-0.149586	-1.05811	0.146511	-1.37326	-0.086965	-0.581937
257	ENST00000697041.1	ENSG00000101577	protein_coding	4910	GACACACTCTCTGGCTCCCAGTCCCCACAGTCCGTGGGAAGCGCAGCTGCAGATAGCGGCACCGAGTGCCTCTCAGATTCTGCCATGGACTTGCCTGACGTTACCCTCTCCCTTTGCGGGGGCCTCAGTGAAAATGGAGAAATTTCAAAAGAAAAATTCATGGAGCATATCATTACTTATCACGAATTTGCAGAAAACCCTGGACTTATAGACAATCCTAACCTTGTAATAAGGATATATAATCGTTACTATAACTGGGCTTTGGCAGCTCCCATGATCCTTAGCTTGCAAGTATTCCAGAAGAGCTTGCCTAAGGCCACAGTTGAGTCCTGGGTGAAAGACAAGATGCCAAAGAAATCTGGTCGCTGGTGGTTTTGGCGAAAGAGAGAAAGCATGACC…	-0.241852	0.220423	0.223829	0.143674	-0.189523	-1.32085	0.0184255	-0.0692183	0.0241259	-0.107612	0.0601508	0.236818	0.0138883	-0.273474	-0.511414
258	ENST00000317951.6	ENSG00000179846	protein_coding	4910	GCATCCTTCCCTGTCCTGCTTTCGGCTCTTCACATTGGAAACGCGGTACACCCATCTTGCCCGAGTTTGCTGAGCCTCTCCCCAAATTGGACCACCGCGATTTCATTGCTCCCTCACAATTCCCCCTCCACCGTATCATTCAATGCCCACAGAGGCTACGCCAAGCCTGTGTGCTCCCTCCTGCCTCAGGAGCAGGCCCCCAGCACCCAGCTGCCCGGCTGCCATGCACAAACATTACAAAGTCCACTTCGCCAAGGATGCCCAGAGCCCCAACGGGCACTACTTCTGGGACCCAGAGTTGGGGCACCGAAAAGGATGCTGTCATCAGTGGCGCCAGGACTCAGCGGCCCTCCGAGCCCATGGGCCCTGTCGGCCTTCCCCCCAATCACACTGGCAGCT…		0.188445	-4.49185	-3.43296			-3.76275
259	ENST00000647768.3	ENSG00000112541	protein_coding	4909	TTGAAGGAAAAGGAGGAAGGAGGAAGGAGAGAGAGACTGAGAGAGGGAGAGGGAGAGGCAGAGAGAGAGAGAGAGAGAGAGAGAGAGAGACAGAGAGAGAGAGGCGCAACACCAGCAAACAGTCTCCTAGACGTAGGGCTACATTGATGGACCGGATTGTAGGATTTCTGCACTGAGTCCCTGCCCCTCTGCCTTTCCTGCCACCCCAAGTCCCTTCCCCTCCTGAAGCAGCAATCTCTTCCATCTCCCTCTCTGGTCTCTTCTCCCCACCCCTTTCCTCTGCACCTAACCCCCTCCCCTCCATCCAACCCCACCTTCACTCTCCTCTCCGAGGGGGGAGGGCCAGGGGGTGGGGAAAGAAAACCCCCAAATCCCCAGCCCTGGGCAGAGATGTCGAAG…	-1.09456	-0.67516			-0.0271623	-1.35967	-1.22239	-1.76073		-2.4021	-0.700102	0.121991	-0.977974
260	ENST00000683468.1	ENSG00000149311	protein_coding	4908	GGAGAAAAGAAGCCGTGGCCGCGGGAGGAGGCGAGAGGAGTCGGGATCTGCGCTGCAGCCACCGCCGCGGTTGATACTACTTTGACCTTCCGAGTGCAGTGGTAGGGGCGCGGAGGCAACGCAGCGGCTTCTGCGCTGGGAAATTCAGTCGTGTGCGACCCAGTCTGTCCTCTCCCCAGACCGCCAATCTCATGCACCCCTCCAGAGTGGCCCTTGACTCCTCCCTCTCCTCACTCCATCTTTCCTGGCCTCTCTCCGGGTGCTTAGCGGACTTGGCCAATAACCTCCTCCTTTTAAACGCCCTGAATTGAACCCTGCCTCCTGCGCATCCTCTTTTTGTGTCACCTTAGGGTTCAGATTTAACTACGCGACTTGACTAGTCATCTTTTGATCTCTCTC…	-0.81516	0.702825	-1.49723	-1.7544		-1.68645	-2.15059	-2.44385	-1.84058	-2.567	0.142447	-0.729569	-1.69827
261	ENST00000684370.1	ENSG00000178188	protein_coding	4908	GAACCGGGCTGGGCGCTCGTCGCGTAGTGGGTGGGGGCGCAGGGAGCGGGAGCCGCCGCCGCCGCCGCCGCCGCCGGAGCTAACCTCGGGGACCGAGATGCAGGTGGGACCGGAACCGGAACCCCCCTCTTCAAGTACCTTTTCCCTCTCCGCGACCCGGCCCTGGCGCCCGAGAGGATTCCTGGGTGGGGGTGGGCGTGGAGGGCCGGGGGCTGGAGAGGCACTCGGCCCCGGAGAGTGCAGCAGACAGGGCTGGTCCCGAGGTGGATGCGGCCCCGGAAAATGGGCGGCTGGGGGGTGTCCAGGGAGTAGGGTCGGATCGGAGTATATGGACCACCGGGCCCGGAGGGTCCGAGCCGAGAGCGGAGCCTGCACCCTCCACCTCCCGCCCTTCGGGAA…	-1.51353	-2.54121	-3.3676	-3.00517	-1.32988	-1.77538	-2.72287	-1.76644	-1.48377	-1.68335	-1.08167	-3.361	-3.14466	-2.4109	-2.44494
262	ENST00000432126.7	ENSG00000081791	protein_coding	4907	CTTTCTAGCCGCTGTCCCAAGGGTTGGTCTCGCGCTTTCGGCTGCGAGCTCTCTGTGGTGCTGGCAGCGACATGTGGCGCCTCCCGGGACTCCTGGGCCGAGCTCTTCCCCGTACACTGGGACCTAGCCTCTGGAGGGTGACTCCTAAGTCCACCAGCCCAGATGGGCCTCAGACTACCTCCTCCACTTTGCTGGTTCCTGTGCCTAACCTCGACAGGTCAGGTCCCCATGGCCCAGGCACGAGCGGGGGTCCAAGGTCCCATGGATGGAAGGATGCCTTCCAATGGATGTCTTCCCGTGTCTCCCCGAACACCCTATGGGATGCCATATCTTGGGGCACTCTGGCCGTGCTGGCCCTGCAGCTGGCAAGGCAGATCCACTTCCAGGCATCCCTGCCAG…	-0.793704	-1.34763	-1.21046	-1.68147	-1.92102	-1.19137	-1.12467	-1.5544	-1.21345	-1.76729	-1.48194	-2.35292	-0.858629	-1.32802	-1.3645
263	ENST00000397224.9	ENSG00000100350	protein_coding	4906	AGACCACGGGTTGCAGCCGGAGCGGCTGGGAGGATGGGCCTCTCCGCTGCGGCCCCGTTGTGGGGTCCCCCGGGGCTGCTCCTGGCCATCGCCCTGCACCCAGCGCTGTCGGTGCCCCCGCGCCGGGACTACTGCGTGCTGGGCGCTGGGCCCGCGGGCCTGCAGATGGCCTACTTCCTGCAGCGCGCTGGACGCGACTACGCAGTGTTCGAGCGGGCCCCGCGGCCCGGCAGCTTCTTCACACGCTACCCGCGGCACCGCAAGCTCATCAGCATCAACAAGCGGTACACGGGCAAGGCTAACGCCGAGTTCAACCTCCGCCACGACTGGAACTCTCTGCTCAGCCACGACCCCCGGCTGCTCTTCAGACACTACTCGCGTGCCTACTTCCCCGACGCC…	-0.394298	-0.851298	-0.653725	-0.485983	0.61158	1.03116	0.711982	1.44515	-0.506185	2.3345	1.26364	0.21557	-0.21245	0.336801
264	ENST00000361757.8	ENSG00000064932	protein_coding	4906	AAGATGGCGCCCGAAACCCGGAAGTGAGCGGCGGCAGCTGCGAGGCTCGGAGAAACAGGCGCCGCGGGCTCCGCGCCCGGCCGGACCCGGGCCCGAGATCATGATGCTGCCGCCACCGCCGCCACCACGGAGCGAGAAGCCCAGATAGACGCCCCGGCGGCCCCGGGTCCTGGAGTCCCGCCGCCTGCTGCCCGGCCGAGGACCCCACCCCGCCTGCCGCCCGATGCTTGCAGTGGGGCCCGCCATGGACAGGGATTACCCGCAGCATGAACCCCCGCCGGCGGGCAGCCTCCTGTACAGCCCGCCGCCCCTGCAGAGCGCCATGCTGCACTGCCCCTACTGGAACACCTTCTCGCTGCCGCCATACCCTGCCTTCTCCAGCGACAGCCGCCCGTTCAT…	-1.66923	-2.09493			-0.87616	-1.94722	-1.98834	-1.5655		-0.618833	-1.51121	-2.94826	-2.21418
265	ENST00000404169.8	ENSG00000110931	protein_coding	4905	AGAGCAAGCTGAGCCGAGCCGAGCCGAGCTGGGGGCGCAGAGCGCGGGAGGCGGCGGCGGCGCGGAGCCCAGGTGGCTCCGCTGCCGGATGGGAGTGCCCCAGTGTGCTGGATGAAGCTGGCGCATGCACCATGTCATCATGTGTCTCTAGCCAGCCCAGCAGCAACCGGGCCGCCCCCCAGGATGAGCTGGGGGGCAGGGGCAGCAGCAGCAGCGAAAGCCAGAAGCCCTGTGAGGCCCTGCGGGGCCTCTCATCCTTGAGCATCCACCTGGGCATGGAGTCCTTCATTGTGGTCACCGAGTGTGAGCCGGGCTGTGCTGTGGACCTCGGCTTGGCGCGGGACCGGCCCCTGGAGGCCGATGGCCAAGAGGTCCCCCTTGACACCTCCGGGTCCCAGG…	0.0576972	-0.279915	0.0594632	-0.422592	0.464409	-0.0614005	-0.549515	0.0193653	0.159007	0.372927	-0.256188	-0.9712	-0.113284	-0.361705	-0.277824
266	ENST00000591416.5	ENSG00000141644	protein_coding	4905	GCATGCGCCAGCTAGATGGGCAGCGAGGAGAGCCGCAACTGCCAGTCCCTCGAAGGGGTTAGCTGTCGTTGAACGTCAGCACGCAGATGCAACTGGCTCTCGGCAGGGGGGCGCGCGCACCGCTGCGGAGCGCCGGCCCGTAGGCGCGGGAGCCTCCCTATTAAGGGCACGCGACATCGAGGCAATAGTGCGCAGGTGCTTAGCCAGAGGCGGAGCCCGAGAGGCAGGCAGCGGACTTCCGGTTCCGGGAGCAACGAACAGCCGCGGAGGCGACAGCTACCGCTTCAGAGGAGGCGGCCGCGGAGGAGGAGGAAGGGGAGGAGGGCGAGGCGGGAGGTGCAGGAGGGACCCTCGCCATGGGTCCACGGGCCTAGAGTGGCGGAAGATACCGGCCTGGTG…	-1.31945	-1.31681		-2.32401	-0.877359	-1.70902	-2.06839	-1.62808	-1.149	-1.28557	-1.39203	-2.81132	-2.22691	-1.7311
267	ENST00000216044.10	ENSG00000100226	protein_coding	4905	AAGTTATTAAAGATGGCGACGGAGCGCAGTCGCTCCGCGATGGACTCGCCGGTCCCGGCCTCTATGTTCGCCCCCGAGCCCAGCTCCCCGGGGGCGGCCAGGGCCGCGGCGGCCGCCGCCCGACTCCACGGCGGCTTTGACTCGGACTGCAGCGAGGACGGCGAGGCGCTCAACGGCGAGCCAGAGCTGGACCTCACCAGCAAGCTGGTTCTAGTGAGCCCTACATCAGAGCAGTATGACAGCCTACTTCGGCAGATGTGGGAGAGGATGGACGAGGGATGCGGAGAGACCATATATGTCATTGGGCAGGGATCAGATGGGACTGAGTATGGGCTGAGTGAAGCTGACATGGAGGCCTCCTACGCCACAGTGAAGAGCATGGCGGAACAGATAGAGGCC…	-1.3826	-0.876366	-2.77069	-2.41876	-0.77614	-1.87846	-1.86652	-0.548736	-0.860501	-1.11355	0.518187	-1.481	-1.75206	-1.68318	-1.48333
268	ENST00000435224.3	ENSG00000166016	protein_coding	4905	GCAGAAGTTTGCAGAGCGCTTTCTCGCCGGCTGGTCCCGGACTCGCGCTGCGCCCTGCGCCCTGCGCCGCCGCCTCCTCCTTCTGCCGCCGCCGCCCTGTTCTCCCGGGATTCCTTCTCTGTGGAGGACTGACTCTCTGCTTGTGGGAATTAGAGGTGGACAAGGGGGAGTGCCGGGGGGTAGCGACGGGGTTCTTTCCAGTGGCAGCTGCGAGTCGGGACGCCGGGAGCGTGGGGCTCCTGCTGGCCACGGATCTCGGCCACCTTCCCGCGGCCTCCGGGCAGGCAATGCGGCCGCCGAGCCCCGCGACGCAGAGAGGAAGGAGGGTGGCCCGGAGGGCCTAGAGCTTGTTTCTGCCCACTTGGGAAAGAGGGCATGGAGTTGTGAGTGCCCCTCGCT…	-0.931214	-0.751376		-1.77447	-0.121701	-0.584962	-0.436479		-0.869852	0.783414		-1.48383	-1.3583
269	ENST00000273067.5	ENSG00000144583	protein_coding	4903	ACAGTTCTCTCCTCCTCTTGCTCCCTCTCCCTCCAGCTTCTTTTCCTCTCATCCCCTTTCCCTCCTCCATCCCTCCGCGGCGTCTGCGTCAGGCCCCCACGAGCGTGACGCGCGGGGTCTGGGTGGGAGCTGTCCACTCGCCCGGGGTGCTGAATGCAGCAGCGGCGGCCGCGGCGCCGGCGGCGGAGATAGCCGAGAGCCTCCCTCGCTGCAAGAACCTTGTTTCCAGTTCTCGGACGGTCAGCTCGCCGCCCCGCCACCTCCCTTCCAGCACCACCCCTTTGGGAATCGAGCCAGTGGGGGCAGCGGCGGGTGCTGAGCAACGGCGGAAGACGAGACAACACCTGGCAGCAGCCTGGAATCTGATTTGCTTCCTCTCGGCTTTTATAAGAGATATAT…	0.0489735	0.599462			1.04056	1.17859			0.19831		1.81943	0.331982			1.13869
270	ENST00000559237.5	ENSG00000137871	protein_coding	4902	GACCTCGACAGGGAACGCAAGCAAAACCACACATTTAAAACAGACTTGGTAAAATCAGCTCGTTATTTAAAGAAACGGACGATTCCTTTTTCTCTCCTGGTTTAGTCTTCGACCCACAGGCCCCTTGCTTCTTTCGAACGGCGGCTGTATCCCATGACCTTTTCACTTTCCAAGCCAACGGACTGGGGGTCGTTACACACGCGGAGGGCCCGGAACGCACGGCTCCTCGCCTGCAAATTCCGAGCAGTCCGGATTTTGGGGCTGCCTCCCGGCCACACCAGCCAGCAGCTCGCACCCACATGGAGGCAGGGCCCTGGCCCTCGCCCCGGACCGGCGCGTGGCGGGGCGCGTGGGTCTTCGAGGGCCCGCGACGCGGCGCACATGCCGGTGCCCGCCTCC…	0.765161	0.655846	0.0707149	-0.48143	-0.378813	-1.30105	-1.48389	-1.30149	-0.306103	-0.857687	-0.344951	-0.288885	-0.794361	-0.257349
271	ENST00000657001.1	ENSG00000113712	protein_coding	4902	GGGGGCATTTTGTGTTGGCTGGAGCTGGAGTAACAAGATGGCGTCGTCCGCGGAGTGACAGGGGTCCCTCTGGGCCGGAGCCGGCGGCAGTGGTGGCAGCGGTATCGCCGCCCTAGCTCACCGCGCCCCTTTTCCAGCCCGCGACGTCGCCGCGCAAGCGAGGCAGCGGCGGCCGCCGAGAAACAAGTGGCCCAGCCTGGTAACCGCCGAGAAGCCCTTCACAAACTGCGGCCTGGCAAAAAGAAACCTGACTGAGCGGCGGTGATCAGGTTCCCCTCTGCTGATTCTGGGCCCCGAACCCCGGTAAAGGCCTCCGTGTTCCGTTTCCTGCCGCCCTCCTCCGTAGCCTTGCCTAGTGTAGGAGCCCCGAGGCCTCCGTCCTCTTCCCAGAGGTGTCGG…	0.341553	0.0422572	0.850566	0.553797	0.398386	0.43195	0.264285	-0.212913	0.717352	0.959657	0.962172	1.10936	0.542777	0.898254	0.701437
272	ENST00000445964.6	ENSG00000168918	protein_coding	4902	AGTTAAGCTGGTGGCAGCAGCCGAGGCCACCAAGAGGCAACGGGCGGCAGGTTGCAGTGGAGGGGCCTCCGCTCCCCTCGGTGGTGTGTGGGTCCTGGGGGTGCCTGCCGGCCCGGCCGAGGAGGCCCACGCCCACCATGGTCCCCTGCTGGAACCATGGCAACATCACCCGCTCCAAGGCGGAGGAGCTGCTTTCCAGGACAGGCAAGGACGGGAGCTTCCTCGTGCGTGCCAGCGAGTCCATCTCCCGGGCATACGCGCTCTGCGTGCTGTATCGGAATTGCGTTTACACTTACAGAATTCTGCCCAATGAAGATGATAAATTCACTGTTCAGGCATCCGAAGGCGTCTCCATGAGGTTCTTCACCAAGCTGGACCAGCTCATCGAGTTTTACAAGA…		-1.64962		-2.39936	0.156415	-1.63435			-0.404767			-2.12443	-1.40345
273	ENST00000336356.4	ENSG00000121207	protein_coding	4901	GAGCACCGCGCGCGGCCCTGCCCCCGGCACGGCCCCCAGGTGCGCTCCTTCTCCGGCTGCTTGTAGCACTGGTCTCACTGTCCCCGCCGTCAGCCACCGGTTCCTTATCCGTCTCATTCCCCATTGTGGCTTGGCTGAGCCGGTCGCCAGGCCTCGCTGTCCTCCTTTGCCTTCCTCTCTCCTCAGCGGCCGTACTTTGCGCCGTACCTCACCTGGCCTGCAGGATGAAGAACCCCATGCTGGAGGTGGTGTCTTTACTACTGGAGAAGCTGCTCCTCATCTCCAACTTCACGCTCTTTAGTTCGGGCGCCGCGGGCGAAGACAAAGGGAGGAACAGTTTTTATGAAACCAGCTCTTTCCACCGAGGCGACGTGCTGGAGGTGCCCCGGACCCACCTGA…		-0.615894			-1.12928		0.584962		-1.64111
274	ENST00000264674.7	ENSG00000085276	protein_coding	4900	CCTTGCCAAGTAACAGCTTTGCTGTCCAACATCGTGTGCTGCTTCGCGAGAAAGTCACATTCGGACCCTTTGGCTAGATTGCTTATTCATAGGGCTTCTTGACTAAAGCCCTTGGAGCACTGGGTTTTTCTTGAAGTATATGATCTTAGACGAATTTTACAATGTGAAGTTCTGCATAGATGCCAGTCAACCAGATGTTGGAAGCTGGCTCAAGTACATTAGATTCGCTGGCTGTTATGATCAGCACAACCTTGTTGCATGCCAGATAAATGATCAGATATTCTATAGAGTAGTTGCAGACATTGCGCCGGGAGAGGAGCTTCTGCTGTTCATGAAGAGCGAAGACTATCCCCATGAAACTATGGCGCCGGATATCCACGAAGAACGGCAATATCGCTG…		0.547488	-0.365935		-0.91405	-1.34777	-1.16146	-0.321928	-0.206149			-0.746552		-0.732346
275	ENST00000305510.4	ENSG00000168763	protein_coding	4900	GCAGCAGGCGATGGCGGCGGCGGTAGCTGCGGCGGGTCGGTTAGGCTGGTTGTTCGCCGCGCTCTGCCTGGGCAACGCCGCGGGGGAGGCCGCGCCGGGCCCGCGAGTGCTGGGCTTCTGCCTGGAGGAGGATGGAGCGGCGGGCGCGGGTTGGGTACGCGGAGGGGCGGCGCGGGACACGCCGGACGCCACCTTCCTCCTGCGCCTCTTCGGCCCGGGCTTCGCCAACAGCTCTTGGTCCTGGGTGGCCCCGGAGGGGGCGGGCTGCCGGGAGGAGGCGGCCTCCCCCGCGGGCGAGTGGCGCGCGCTGCTGCGCTTGCGCCTGCGGGCCGAGGCCGTGCGCCCGCACTCGGCGCTGCTGGCGGTGCGCGTGGAGCCGGGTGGCGGGGCGGCTGAGGA…	-0.567942	-1.37803	-0.666007	-0.884167	-0.165737	-0.178501	0.0763549	0.663127	-1.61832	1.05987	-0.381777	-1.03929	-0.555636	-0.506114	0.037153
276	ENST00000552421.5	ENSG00000119596	protein_coding	4899	GTTTACACGCTCCGGGGCCTGTAGGCGCCGCGAGTTCCGGCTGTCGCCGTCGCCGCCGCGGCTCCTGGAGGTCGGTTGCGACGAGTAACGGCGCCAGGACGAGCCCTGCGCCTTCTTTTTCGATATGTACCCGAATTGGGGCCGGTATGGCGGGAGCAGCCACTATCCGCCGCCACCGGTCCCACCGCCGCCGCCAGTGGCGCTTCCTGAGGCCTCGCCGGGGCCCGGGTACTCGAGCTCGACGACTCCCGCGGCCCCCTCCTCCTCGGGCTTCATGAGCTTCCGCGAACAGCACTTGGCGCAGCTCCAGCAGCTGCAGCAGATGCACCAGAAGCAAATGCAGTGCGTGCTTCAGCCCCACCACCTTCCTCCGCCCCCTCTGCCGCCCCCGCCAGTGAT…	-0.433897	-0.913026		-2.86718	-1.13185	-1.27695	-1.67882	0.146621	-1.29973	0.44629	-0.178346	-0.504714	-2.15528	-2.43872
277	ENST00000370425.8	ENSG00000162669	protein_coding	4899	AAATCGGCGCTCGACTGGCCTAGGAGCTGTCCGCAGGGAGATTTATGACAAAGTCCAGTTTTCAACAATGCTGAAATCAAATGATTGCCTGTTTTCTTTGGAAAATTTGTTTTTTGAAAAACCAGATGAAGTTGAAAACCATCCAGACAATGAAAAGTCATTGGATTGGTTTCTCCCTCCTGCTCCATTGATTTCAGAAATTCCAGATACTCAGGAGTTAGAGGAAGAATTAGAAAGTCATAAACTGTTAGGTCAGGAAAAGAGGCCAAAAATGTTAACATCAAATTTAAAGATAACTAATGAAGATACAAATTATATTTCACTAACACAAAAATTCCAGTTTGCCTTTCCTTCTGATAAATATGAACAGGATGATCTAAATTTAGAAGGGGTAGGTAA…		0.169925						-0.572251		-4.75401	-3.42765
278	ENST00000357733.7	ENSG00000078900	protein_coding	4899	AGGGGACGCAGCGAAACCGGGGCCCGCGCCAGGCCAGCCGGGACGGACGCCGATGCCCGGGGCTGCGACGGCTGCAGAGCGAGCTGCCCTCGGAGGCCGGCGTGGGGAAGATGGCCCAGTCCACCGCCACCTCCCCTGATGGGGGCACCACGTTTGAGCACCTCTGGAGCTCTCTGGAACCAGACAGCACCTACTTCGACCTTCCCCAGTCAAGCCGGGGGAATAATGAGGTGGTGGGCGGAACGGATTCCAGCATGGACGTCTTCCACCTGGAGGGCATGACTACATCTGTCATGGCCCAGTTCAATCTGCTGAGCAGCACCATGGACCAGATGAGCAGCCGCGCGGCCTCGGCCAGCCCCTACACCCCAGAGCACGCCGCCAGCGTGCCCACCCACT…	-1.078	-2.39518	-2.32193				-1.61332	2.54057		-1.13191		-1.81124	-2.24097
279	ENST00000395571.8	ENSG00000165156	protein_coding	4899	GAAAAGTGCAGCCGGTTTGAAATGCAAGATGGCGGCGGCGTGGCGCTGAGAGGCGCGGCGGCCCCTGCAGGAGAAGACAGACTGCTGCTTTGGACCTGTTGGTAATGATGGCCTGAGCTAAACATCTAACTAGAAGGGATACCCTTCCATTTCAAAGAACAGAATGCTAAGGAAGCTGTGGCAAGTGATTGGAGTTGTGCTTCAAAAATTTCAGAAATTCAGCAGTATTTTATCTGCCAACAATAAGCTCTTTACTTGATTGCACCATGAGAAAGCTGCTAATGAGACTTGTTGAGCACAAAAATGGACTTGAAGAACCAAAAGCCATTGTTTTCAAATGAAGAACACTGAACAGTTTTAAGCCTCGATGCTTTTTAATCACCACTGAGCTTTTCCTCA…	1.51912	-1.0126	1.52055	0.564174	1.17675	0.664535	1.03013	0.26426		0.140127	0.856706	2.19923	0.184482	0.339232
280	ENST00000230882.9	ENSG00000112964	protein_coding	4899	AGTTGAGAGTGACACGCACCAACTCCAGCTCCTCGCCGGGAAGACTTCATCCCAGCAACTCGGAATGCTTGGCCCGGGCGGCACTCGGCCTCTCCGCAGCAGTTCTCGAACTGGCCTCCTTGAACGTCCGCTTCGCCTTCGCTTCTGCAACCTGGATCTGGGGGACTGCGGGCCAGGCGCGGCGTGACCCCTGGTGAACGGTGGCCGCCTTTTCCCACCCCTGCCCTCCCATCCTCCCTTCCCGTTTCACCCCGCCCCCTCTCTCCTCCCCAAGCCTGACAGCCCGCGAGCTGCCAAGCAGGGCGCAGCCATGGGAAGAGGAGGAGGGCTAGGGAGCGGCGGCGGCGGCGGCAGCGGCAGCAGCAGCTGCTACAGTGGCGGTGGCGGCGGCGGCTGCTG…	-0.584962	3.58496			1.09558	-0.402098	0.0605415	1.76296	0.211504	0.958331		0.0	-0.244941
281	ENST00000416767.8	ENSG00000006283	protein_coding	4899	ATCGCCCGGGGCCCCGGCTGGCCAGAGGATGGACGAGGAGGAGGATGGAGCGGGCGCCGAGGAGTCGGGACAGCCCCGGAGCTTCATGCGGCTCAACGACCTGTCGGGGGCCGGGGGCCGGCCGGGGCCGGGGTCAGCAGAAAAGGACCCGGGCAGCGCGGACTCCGAGGCGGAGGGGCTGCCGTACCCGGCGCTGGCCCCGGTGGTTTTCTTCTACTTGAGCCAGGACAGCCGCCCGCGGAGCTGGTGTCTCCGCACGGTCTGTAACCCCTGGTTTGAGCGCATCAGCATGTTGGTCATCCTTCTCAACTGCGTGACCCTGGGCATGTTCCGGCCATGCGAGGACATCGCCTGTGACTCCCAGCGCTGCCGGATCCTGCAGGCCTTTGATGACTTCAT…	-1.00443	-1.38702	-1.0						-2.0
282	ENST00000342193.8	ENSG00000082438	protein_coding	4898	CGGCGCCCGCGGGCTGGGAGCCGGGGCCCGCAGGTGGAAGCGCACCCGGGAGGCGGGCCGGCCGGGGCTGGAGCGGCTCGGGCGGGCTCTTGACGCTCAGCCAGCTTCGCTCCGGCCTCGGGAAGGCGCGCGTCCCGCCCTGACCCGCCGGCCTCTCCCACCCCAGCAGTGACGCGCCGCCTGGGAGCTGGAGCCCGCGCAGCGCCCCGCAGGGCGATGGACGGCCGAACCCCGCGCCCGCAGGACGCCCCAGCCAGGAGAAAACCAAAAGCCAAGGCACCACTTCCTCCAGCTGAGACCAAATATACTGATGTCTCTTCAGCTGCTGATTCTGTAGAATCCACTGCTTTCATCATGGAACAGAAAGAAAACATGATAGATAAAGACGTTGAACTCTCA…	0.813299	-1.77259	0.403528	-0.127407	-0.0603831	-1.2283	-0.277469	-0.0342871	-0.454232	-0.13901		0.00803732
283	ENST00000697106.1	ENSG00000170074	protein_coding	4897	TAAGGCGGGGTGGGCCGCGCGCCTGCGATTTTCCGTCCGTGGTCCTGGGGCAGCCCTGGCCAGCCCAGGAGAACCCGCGAGCCCAGCGGCGCCTGCACCTGCGGCTTCCGGGAGCCGGGCGGCTTTGCGAGGCTCACTAGGTCTGAGAGGTCGGAGGCCGCCAGTGTCGCTGCTGAAGGGTGGACCAGGCGGGATCGCGGATTCTGGGCTAGATCGCAGACTTGAATTCGACACCAAATTTTGGAACTTAAAAAGAAGATTCTTAAAACTTACAATCCAGATTACGATGAGGACCTGGTGCAGGAAGCTTCATCTGAAGATGTCCTGGGCGTTCATATGGTGGACAAAGACACAGAGAGAGACATTGAGATGAAACGGCAACTACGGCGACTACGGGAG…		-2.80735					-5.49185
284	ENST00000380702.7	ENSG00000065989	protein_coding	4897	GAGCGCCGCCGGGCACTGAGCAGAGCTCCAGGCGCCGAAAGGAAGCTGCAGAGCCCGGCCCGGGGGCGATTGGCCCGCAGCGCCCCCGGGTCTGTCCCCGGGGCGCCATGGCCCTACCGCGGCCGGGCGCACCCGCGGGGCCCTGGGCTCGCTGGCTTGCGCGCAGCTGAGCGGGGTGTAGGTTGGAAGGGCCAGGGCCCCCTGGGGCGCAAGTGGGGGCCGGCGCCATGGAACCCCCGACCGTCCCCTCGGAAAGGAGCCTGTCTCTGTCACTGCCCGGGCCCCGGGAGGGCCAGGCCACCCTGAAGCCTCCCCCGCAGCACCTGTGGCGGCAGCCTCGGACCCCCATCCGTATCCAGCAGCGCGGCTACTCCGACAGCGCGGAGCGCGCCGAGCGGG…	-0.409999	-0.171112		-0.819592	0.907473	0.320345	-0.702614	1.50281		0.558731		-1.00592	-0.0794906	-0.657599	-0.181054
285	ENST00000262457.7	ENSG00000119509	protein_coding	4897	AGAAGGATGTGCGGCCGAAAGCCTCGGGCGGCCTTTTGAGGGGCTCGGCTAGCTTCAGCGCCGTGGGGTCTGACCTGGCTGGATATAGTGTACCGGCCCGGCAGGAGGGGCGGCCCGGTCCGGGTTGCGCCTCCTGGAGCCGCCCCCGGGACGTCAGTCCTGGAGGAGGCGAGGGTTGCTCCGGTTGCTAAGAAGACTATGAACAAGTCAGAGAACCTGCTGTTTGCTGGTTCATCATTAGCATCACAAGTCCATGCTGCTGCCGTTAATGGAGATAAGGGTGCTCTACAGAGGCTCATCGTAGGAAACTCTGCTCTTAAAGACAAAGAAGATCAGTTTGGGAGAACACCACTTATGTATTGCGTGTTGGCTGACAGATTGGATTGTGCAGATGCTCTT…	0.389399	-0.446683		-1.1639	0.316222	-0.910328	-0.924899	-1.17915	-0.0119776	-0.919618	-0.305079	-0.854915	-0.679794	-2.01581
286	ENST00000692640.1	ENSG00000077092	protein_coding	4897	ACTTTTGCAGACATTCAGTGCAAGGGAGATCATGTTTGACTGTATGGATGTTCTGTCAGTGAGTCCTGGGCAAATCCTGGATTTCTACACTGCGAGTCCGTCTTCCTGCATGCTCCAGGAGAAAGCTCTCAAAGCATGCTTCAGTGGATTGACCCAAACCGAATGGCAGCATCGGCACACTGCTCAATCAATTGAAACACAGAGCACCAGCTCTGAGGAACTCGTCCCAAGCCCCCCATCTCCACTTCCTCCCCCTCGAGTGTACAAACCCTGCTTCGTCTGCCAGGACAAATCATCAGGGTACCACTATGGGGTCAGCGCCTGTGAGGGATGTAAGGAAAGAAAAGAAACATGACTTCAAAGGCAAATACAACTAACTCATCCATAAAAAATTTCTCA…		-0.777608			0.625498	-0.0682128		0.806709	1.0	-0.917538	1.14936	0.638234
287	ENST00000397732.8	ENSG00000242852	protein_coding	4897	GCAAACGGCGAGGGCGTGGCTACCAGCCGCTGCGCTCCGCTCTGGGGTCTCCTCACCCCAGAAGGCCCTCAGGTGGAGGAAGGGCCTCAGGTGGAGGTAGGACCTGTGCTGGCCGCGGGAGAGGTAAACAGAACACCAGGACATCCCAGAGTCTGGGAAATGGACTCAGTGGTCTTTGAGGATGTGGCTGTGAACTTCACCCAGGAGGAGTGGGCTTTGCTGGGTCCCTCTCAGAAGAAACTCTACAGAGATGTGATGCAAGAAACCTTTGTTAACTTGGCCTCTATAGGGGAAAACTGGGAGGAGAAGAACATTGAAGATCACAAAAATCAGGGGAGAAAGCTAAGAAGTCATATGGTAGAGAGGCTCTGTGAAAGGAAAGAAGGTAGTCAGTTTGGA…		0.292181		-0.573991		-0.169925	-1.35176		-1.70261		0.321	-0.574074	0.765535
288	ENST00000409031.5	ENSG00000136699	protein_coding	4896	GGGCAGAGACACGGCCGCAGGGTCCTGGGGCTCGCTCGCTAGCCTCTGCCCGGCACACATGGACTTGAGCATCTGGAAGACGGCGAGGGGGGCCACGTTCAGCTTCAGCAGGTCCACCAGGATCCTGGCGGGGACAGACGCGGGGCCGGTGAGCCCTCTCCGCCCGGCGCGGCCACCTCCCTGAAGACCCGACAAGGACGGGGGCGGGGGCTCCTCCCGACCAGCGGGCCGGGCGTACCCGGAAAGCAGAGGTCGGGGGGTGTCTGGCTAGCATGCGGCCCCCACCCGCCCCGCTCACTTGAACACGTCGGGGTCGATAGCGCCGCCCGCCGCCTGCGCCAGCTCGTACAGCTCCATCTCCTCGGTGCTCAGCACCTTCTTCCGCCGCAGCGCCAGCTT…	-1.51659	-1.40981	-2.69348	-3.54831	-0.510654	-1.66533	-1.68528	-0.270017	-0.838715	-2.30656	-0.972404	-2.64702	-1.90538	-1.97343
289	ENST00000396049.5	ENSG00000114978	protein_coding	4896	ATTTCGGGTCTGCGAGGTGGGGTAGGCGGGCAAGGCGGGCGCCGAGGTTTGCAAAGGCTCGCAGCGGCCAGAAACCCGGCTCCGAGCGGCGGCGGCCCGGCTTCCGCTGCCCGTGAGCTAAGGACGGTCCGCTCCCTCTAGCCAGCTCCGAATCCTGATCCAGGCGGGGGCCAGGGGCCCCTCGCCTCCCCTCTGAGGACCGAAGATGAGCTTCCTCTTCAGCAGCCGCTCTTCTAAAACATTCAAACCAAAGAAGAATATCCCTGAAGGATCTCATCAGTATGAACTCTTAAAACATGCAGAAGCAACTCTAGGAAGTGGGAATCTGAGACAAGCTGTTATGTTGCCTGAGGGAGAGGATCTCAATGAATGGATTGCTGTGAACACTGTGGATTTCTT…		1.71844	1.83823	1.35343	1.08318	1.19594	1.40656	0.0452701		1.50252		1.7783	1.31086	1.29748
290	ENST00000317571.8	ENSG00000168234	protein_coding	4896	CCCCTCCCCTCCCGGCTCCGCTTGGCTCCGGGCAGGTAGAGCCGGGCTCCGGGCGCGCGCGGGGCCGCAGCAGCTGCTCCCGATCTCGCCTCGGCCCAGCGCAGGGCCTCGCACGCCCATGGCCGGCTCGGAGCAGCAGCGGCCGCGGCGGCGGGACGACGGAGACTCGGACGCGGCAGCGGCGGCGGCGGCGCCCCTGCAGGACGCGGAGCTGGCCCTGGCCGGCATCAACATGCTGCTCAACAACGGCTTCAGGGAGTCGGACCAGCTTTTCAAACAATACAGAAATCATAGCCCACTAATGAGTTTTGGAGCCAGCTTTGTCAGTTTTTTGAATGCCATGATGACATTTGAGGAAGAAAAAATGCAGTTGGCATGTGATGACTTAAAAACCACAGA…	0.0862998	0.197571	0.0759778	-0.301638	0.349271	-1.36369	-0.694587	0.421606	1.03003	-0.420226	-1.55824	0.0565523	-0.847235		-0.222392
291	ENST00000685686.1	ENSG00000172915	protein_coding	4895	AAACACAAAGGAGGGCCTGGGGAATAGAAACCCAAATCCACTTGTAATCGTACAAGAGATTCGGGCGTAATTACTTGAGCAATCTAGATTAAGATTGATGATCCTTTAAAGTGGTGCTTCAGATCGACTGCCTCTCCCTTTCCAAAGAAAAACCTTGTGCAACCGAGGTGGACCCCGACTCGGCTGGGCAGAGGCCGAGGCCCAGAGTCCGCGAGCCCCGGGGGCTCATCGGGGGATCGAGAGCAGTGAAATGAAAGACAGGGCTGTGCGTGGGTCTGGCCCGGGCAGTCCCGACAGGGCTGAAAGCTGACACTGTCACAGTTTGCTCCTTAGCCACCCCCTTGTAATCGCGACAGAAGCCAGCCCAGCCCTCTGTGTTCCCGCAGCCTCGGGAACGGC…	-0.649442	0.493146	-0.287577	0.387926	-0.946395	-1.05106	0.00379657			0.5435	0.844864	0.82751	-0.639889
292	ENST00000601973.1	ENSG00000130749	protein_coding	4895	GAACCAGTACCGCCGCTCCAAGGACAGCCGAGGCCGAGGGCTAAGTCGAGGCCGTGGCAGGGGCTCCCGAGGTCGAGGGAAAGGAATGGGTCGGGGCCGAGGCCGAGGTGGCAGCCGAGGAGGGATGAACAAGGGCGGAATGAACGATGACGAAGACTTCTATGACGAGGACATGGGCGACGGTGGTGGTGGAAGCTACCGGAGTCGTGACCATGACAAGCCCCACCAGCAGTCGGACAAGAAAGGCAAAGTCATTTGCAAGTACTTCGTGGAAGGGCGCTGCACCTGGGGAGACCACTGTAATTTTAGCCATGACATCGAACTCCCAAAGAAGCGAGAACTGTGCAAGTTTTACATCACTGGATTTTGCGCCAGAGCTGAGAACTGCCCTTATATGCA…	-1.0012	-1.10725	-1.81216	-2.13923	-0.332419	-0.45552	-0.948705	0.919253	-1.11609	0.859414	-0.0920216	-1.3943	-1.5842	-1.94552	-0.3547
293	ENST00000403097.6	ENSG00000106070	protein_coding	4895	GGTGGGGACCTTCATGTTCTCCCCTTTGCAGATGAGATTATCAAAGCAGAAAAAGACCATCTCTCCTACTGAGTAACAGAGGAAACCAGGGCTTGCAGATATTGATATTCTGGAGGAAGGTGTGAACGCAACTTTGCCTCCCAGGGAACAAACATCCTCCTTCTAAGTGGTAGATGTGGGTGAGCTGACCCTGCTGGAGTCTGTCCCCTGGGCTACCCTCTGCTTCCCCCCATTGTGAGTGGTCCGTGAAGCACAGCGTTGACCAGACCTAAACCTGTTTGCTCCCAGGACAAGGTGGAGCAGACACCTCGCAGTCAACAAGACCCGGCAGGACCAGGACTCCCCGCACAGTCTGACCGACTTGCGAATCACCAGGAGGATGATGTGGACCTGGAAGCC…	-0.812721	-0.67951	0.197798	-1.28232	0.176222	-1.42974	-1.39887	-1.59145	-0.375475	-0.267364	-0.381231	-1.65854	1.32193	-0.507988	-0.882784
294	ENST00000261890.7	ENSG00000103769	protein_coding	4895	AGTTGAAGCTCGGCGCTCGGGTTACCCCTGCAGCGACGCCCCCTGGTCCCACAGATACCACTGCTGCTCCCGCCCTTTCGCTCCTCGGCCGCGCAATGGGCACCCGCGACGACGAGTACGACTACCTCTTTAAAGTTGTCCTTATTGGAGATTCTGGTGTTGGAAAGAGTAATCTCCTGTCTCGATTTACTCGAAATGAGTTTAATCTGGAAAGCAAGAGCACCATTGGAGTAGAGTTTGCAACAAGAAGCATCCAGGTTGATGGAAAAACAATAAAGGCACAGATATGGGACACAGCAGGGCAAGAGCGATATCGAGCTATAACATCAGCATATTATCGTGGAGCTGTAGGTGCCTTATTGGTTTATGACATTGCTAAACATCTCACATATGAAAATG…	1.37687	2.41319	2.4178	2.43567	1.14612	1.90743	3.03334	0.84738	1.39154	2.73402	1.23526	2.13848	1.22399	1.70301
295	ENST00000332966.8	ENSG00000184347	protein_coding	4895	CGCGCGCCTCCTCGGGCTCCACGCGTCTTGCCCCGCAGAGGCAGCCTCCTCCAGGAGCGGGGCCCTGCACACCATGGCCCCCGGGTGGGCAGGGGTCGGCGCCGCCGTGCGCGCCCGCCTGGCGCTGGCCTTGGCGCTGGCGAGCGTCCTGAGTGGGCCTCCAGCCGTCGCCTGCCCCACCAAGTGTACCTGCTCCGCTGCCAGCGTGGACTGCCACGGGCTGGGCCTCCGCGCGGTTCCTCGGGGCATCCCCCGCAACGCTGAGCGCCTTGACCTGGACAGAAATAATATCACCAGGATCACCAAGATGGACTTCGCTGGGCTCAAGAACCTCCGAGTCTTGCATCTGGAAGACAACCAGGTCAGCGTCATCGAGAGAGGCGCCTTCCAGGACCTGAA…	-0.583572	-0.827163				0.764187	0.736966		-1.23427	2.10518	-0.344079	-0.472565
296	ENST00000378426.5	ENSG00000185753	protein_coding	4895	ACGCCCCGCAACCTCCTGGTTCCAAGTGGGAGACATGGTGCTGTCGGAGCTAGCGGCGCGCCTCAACTGCGCCGAGTACAAGAACTGGGTGAAGGCGGGCCACTGCCTGTTACTGCTGCGCAGCTGCCTGCAGGGTTTCGTCGGCCGCGAGGTGCTCTCCTTCCACCGCGGCCTACTCGCCGCAGCCCCCGGCCTGGGGCCCCGCGCCGTCTGCCGCGGCGGCTCACGGTGCAGCCCTCGCGCCCGCCAGGTGAGCACCTGGCTCGGGGCCTTGACCACCGCCCCCACCCCACCCCTCCTCATCCCCGTTCCTGTCCCAGACCCAGAGCGCAAGTGTCCTGTTCCCTCCGCGATGCGGGGCCCACCGCGACGTCCCTCCCTCCTGGGCCCCTCCTCACC…	0.391321	0.973033	1.18848	0.409346	0.457675	0.0446786	-0.0519743	0.0549295	0.17929	0.513724	1.60207	-0.0480779	1.48329	1.24646	-0.222124
297	ENST00000255304.9	ENSG00000132952	protein_coding	4894	GCCTTCCTAGTGGAGACGCGAGTGGGGGAGGAGCAGTCCGAGGGGAACGTGGGTTGAACGTTGCAACTAGGGTGGAGATCAAGCTGGAACAGGAGTTCCGATCGACCCGGTACCAAGAAGGGGAGTGCCCGCGGCAGGGTTCATTGAAAAAATCCTTAGTGATATTGACATGTCTCAAGTGACATAAATTAGCCAATGACTCGGAATGATGGATTCTCCGAAGATTGGAAATGGTTTGCCAGTGATTGGACCAGGGACTGATATAGGGATATCTTCACTCCACATGGTGGGGTATTTGGGAAAAAATTTTGATTCAGCTAAAGTTCCATCAGATGAGTATTGCCCTGCTTGTAGAGAGAAGGGAAAGTTAAAAGCCTTAAAGACTTACCGAATTAGTTT…	-0.259737	0.561449	-0.94489	-1.06385	-1.19183	-1.37171	-1.5928	-0.898086	-1.37171	-2.29171	-0.458428	-0.603438	-0.473652	-1.19941
298	ENST00000261778.2	ENSG00000103047	protein_coding	4893	AGAGCCTTCTGCCACACTTAACATGGCGGCGGCGGCGCCCTGCCGAGGCGCCTGAGCGGGTCGCGAGCGTGGTGTTACACTCCAGTCATGGCGGCCCGACAGGCCGTGGGCAGCGGGGCTCAGGAGACATGCGGTCTGGATCGGATTTTGGAGGCATTGAAGCTGCTGCTGAGCCCGGGAGGCTCGGGCTCAAGTTCACTACAGGTCACAAAACATGATGTCTTGTTGGCTACTTTAAAATCTAACCTGTCTGCTTTGGAGGACAAGTTTCTGAAGGATCCTCAGTGGAAGAATCTGAAACTCCTAAGAGATGAAATTGCTGATAAGGCAGAATGGCCACAAAACTCTGTGGATGTCACTTGGAGTTTTACCTCTCAAACCTTGTTGTTGCTTTTGTGC…	-0.128393	-0.266453	-0.612449	-0.181913	-0.144171	0.0550831	-0.188072	-1.01654	-0.135575	1.1216		-0.363871	0.441161	0.0863716	1.24771
299	ENST00000278314.5	ENSG00000149050	protein_coding	4892	GACTTCCGTTTCGGTCCAGCCGGGCTGCGGCCATTGTTTGTGTGGACTGAGTGTTTTGGCCATCCCGGTCCACTCTCACAGGCTCCGTTAAGTGACATGAACTCTCAGGAGGACTGAGCCAGAAGCGGACAGGGCAAGACGAGCTGTGCTTGAAGGAAGAGGGGCAGAAAATCGAGGGTCAGGGACTGAGAAGCTACTCCGGTTTAGAAACCCCAGAGACACCCGTGTAGATGGGTACATCACGGCTTCTCTCCCACGTTAAGACTTAATAAAGAAAGCCTGATCTTTGACCAGATGGCAGTAACATTTGAAGATGTGACTATTATTTTTACATGGGAGGAGTGGAAATTCCTGGATTCTTCTCAAAAAAGACTCTACAGGGAGGTCATGTGGGAGAAC…		1.68226			1.06024	-0.227177		-0.00898878	-0.801774			1.40682
300	ENST00000294740.3	ENSG00000162702	protein_coding	4891	ACACTGCGCCGCGGCTGCGCAGTACACGGGAGGCTTTTAATTCCATTGTGGAGAGGACGGCGTTATTTTTATTAACTGGAGGCGACGGCGGCTGCGGCGGCGGCGGGACCCGCCTCCTCCGGGGTATGAAAATCGGCAGTGGGTTCCTGAGTGGCGGCGGAGGTACCGGCAGTAGCGGTGGTAGCGGCTCCGGCGGCGGTGGTAGTGGCGGCGGCGGCGGCGGCGGCAGCAGCGGCAGGAGGGCAGAGATGGAACCCACCTTTCCCCAGGGTATGGTTATGTTCAACCACCGTCTTCCCCCGGTCACCAGCTTCACCCGGCCGGCGGGGTCGGCCGCCCCTCCCCCGCAATGCGTGTTATCCTCCTCTACCTCCGCAGCCCCGGCCGCTGAGCCCCCCC…	0.0243242	0.494605	-0.27684	-0.363677	-0.620813	-0.497321	-0.58662	0.374919	-0.676658	-0.336584	0.442621	0.550693	-0.471752	-0.437148
301	ENST00000264158.13	ENSG00000115839	protein_coding	4891	CCCGGCGCTCCTCAAGATGGCTGCCGACAGTGAGCCCGAATCCGAGGTATTTGAGATCACGGACTTCACCACTGCCTCGGAATGGGAAAGGTTTATTTCCAAAGTTGAAGAAGTCTTGAATGACTGGAAACTGATTGGAAACTCTTTGGGAAAGCCACTCGAAAAGGGTATATTTACTTCTGGCACATGGGAAGAGAAATCAGATGAAATTTCCTTTGCTGACTTCAAGTTCTCAGTCACTCATCATTATCTTGTACAAGAGTCCACTGATAAAGAAGGAAAGGATGAGTTATTAGAGGATGTTGTTCCACAATCTATGCAAGATTTGCTGGGTATGAATAATGACTTTCCTCCAAGAGCACATTGCCTGGTAAGATGGTATGGGCTACGTGAGTTCGT…		1.11368	0.658763	0.246979	-0.422328	-0.208437	-0.951869	-0.910331	-0.142621	-0.336837	1.21891	0.487241	0.00438066
302	ENST00000322564.9	ENSG00000175985	protein_coding	4891	GGAGTTCCCGCCCGGCCCTCTGCAATCCGGAGCCCAAGCCGCCGGCTACGCGCCCTGCGCCCCCTTGGTGCCGCGTCCAGTGCCCAGCGCGCTTTGATGCTGCAGCTCCGGGCCGGGCCGCTCTGCTTCTCTGCTCGCTGGGACGCTCTCCGACGGCTCCGCCCTCGCCTCTCGCCCCGAGTCCCTGCTGACCCCGGGGAGGTGGGGTCCGGGCCGGGCACAGCCCCGCTGAGGCAGGATGTTCACGTCCAAGTCCAACTCGGTGTCGCCCTCGCCGTCCCTGGAGCAGGCTGACTCGGACGCCCTGGATATCAGCACCAAAGTGCAGCTCTACGGCGTGCTGTGGAAGAGGCCTTTCGGCAGGCCGTCGGCCAAGTGGTCCCGGCGGTTTTTCATCAT…		-0.536053				-2.70044	-1.28445					-2.20945	-1.58496
303	ENST00000413817.8	ENSG00000205593	protein_coding	4891	CCCCGGCAACCCGCGGCCGCCGCCATGGACGCGCTGTTGGGCACAGGGCCTCGCCGGGCTCGCGGCTGCCTGGGCGCGGCTGGACCCACGTCTTCAGGTCGCGCGGCGCGGACCCCGGCGGCGCCCTGGGCGCGCTTCTCCGCCTGGCTGGAGTGTGTGTGCGTGGTCACCTTCGACCTGGAGCTGGGCCAGGCGCTGGAGCTGGTGTATCCGAACGACTTCCGGCTCACAGACAAGGAGAAAAGCAGCATCTGCTACCTGTCTTTTCCCGACTCGCACTCAGGCTGCCTTGGAGACACTCAGTTCAGCTTCCGCATGCGCCAGTGTGGAGGGCAGAGGAGCCCCTGGCATGCCGACGACAGGCACTACAACAGCAGGGCCCCTGTGGCACTGCAGAGG…	-2.70937	-2.39417		-3.83191		-2.55897	-3.15665	-2.359	-2.4982	-2.92747	-1.75238	-3.67012	-1.1821
304	ENST00000395905.8	ENSG00000163827	protein_coding	4890	AGGCTTCTTCCGGCTCGGCCGTGCTGCTCAGCGGGTGTAAACAGCCTCTGCGGTGTAAACAGCCTCTGCGGTGTAAACAGCCGCGGCGGGCAGGCCAGGACTGTCAGTGCCCGCCCCTCGGGGCAGGTAATTTCATGCTCCCAAAATGGGACATAAAGTGGTTGTCTTCGACATTTCTGTCATCAGAGCCTTGTGGGAAACTCGTGTCAAGAAGCACAAAGCTTGGCAGAAGAAGGAGGTGGAAAGGCTTGAGAAGAGCGCCTTGGAGAAGATAAAGGAGGAGTGGAACTTTGTGGCCGAATGCAGGAGGAAGGGCATCCCCCAGGCTGTATACTGCAAGAATGGCTTCATAGACACCAGCGTGCGGCTTCTGGACAAGATTGAAAGGAACACTCTCAC…		0.239071				0.432959	1.0		0.943416			0.76184
305	ENST00000570460.5	ENSG00000215041	protein_coding	4890	GTATCCCTCGGACTGTCTGCCCGACGCGGTTGCCACGGTGCCGCCAAGCGCGGCTGTCGCGCTGCCCCGGTGTCAGCGGAGATGGCGGCAGGGTCGGGTGGGAGTGGGGGCTCTGGGGGAGGCCCTGGACCGGGGCCGGGCGGGGGTGGGGGCCCCAGCGGGAGCGGCTCAGGACCGGGGTCCAACGGGGGTCTGGGCAGCGGCGGGGAACTGCACCCGCGCACTGGGCGCTTGGTGAGCCTGTCGGCCTGTGGGCGTACGGCGCGGCGGCAGCAGCCGGGCCAGGAGTTTAACCACGGGCTGGTGTTGAGCCGAGAACCCTTGCGCGATGGACGCGTCTTCACCGTCCGCATCGACCGCAAGGTCAACTCCTGGAGCGGCTCCATTGAGATTGGGGTG…	-2.43533	-3.03794	-3.57482	-4.55121	-2.79108	-3.61224	-3.41228	-2.57596	-3.42999	-3.41442	-2.90077	-4.34892	-3.17649	-3.32594
306	ENST00000355264.9	ENSG00000185009	protein_coding	4889	GCGGCCTTCTCGGCTTCTCCAGCTTCGGTAGGAGAGGATCCGGCGCCGAATCACTGACTGGCACAGGTGTTGGGAAAATGATCCACAGTCTATTTCTCATAAACTGTTCCGGTGACATATTTCTAGAGAAGCACTGGAAGAGCGTTGTGAGCCAGTCTGTCTGTGATTATTTCTTTGAAGCTCAAGAGAAAGCTGCTGATGTTGAAAATGTACCACCTGTCATTTCAACACCTCACCACTACCTCATCAGTATCTACCGGGATAAGCTCTTCTTTGTATCTGTCATACAGACCGAAGTGCCACCTCTCTTTGTAATTGAGTTCCTACATCGAGTTGCTGACACTTTTCAGGACTACTTTGGTGAGTGTTCAGAGGCTGCAATTAAGGATAATGTGGTCA…	0.869904	1.59189	0.734043	0.304576	-0.13494	0.217688	0.187116	0.746781		0.439355	1.64464	1.16285	0.700589	0.601693
307	ENST00000320031.13	ENSG00000005884	protein_coding	4889	AGATCCGCCGCGAAGCCGGGATCGAAGGCGACAGCGCGGCCAAGGGGGCGCGGCCGGGACAAGCTGGGGGCCGGTTGCCCGGGGCAGGGACGGCGGCGACCCGGCCGCTGGGGAGGCAGGAAGATAGACCCACGGATCTTAGGAAGGGATCCGAGAGCGCAGCTGTGAAACTGGCTGGGGCTGGGGGCACGAAACCGATCAGCGCTACGGAGCGCAGCGGCCGGCGGGTTCCAGTGTCCTCCGGCGGCGCGGGGAGCAGGTGAACAGGTCCTCACGCCCAGCTCCGCGCCCTCACGCGCTCTCGCCGGGACCCCGCTTCCGCTGGCAGCCATGGGCCCCGGCCCCAGCCGCGCGCCCCGCGCCCCACGCCTGATGCTCTGTGCGCTCGCCTTGATGGTG…	-2.12672	-0.682851			-1.18995	-0.177264	-1.5287	-1.76492		0.89348		-1.8096	-0.927922
308	ENST00000409252.6	ENSG00000109686	protein_coding	4888	CCAGAACATCGTTCTTCAAGCCAAGGACCCTTGTCATCCATTAGAGCGGTAATCAAGAGATCTTCTCGGACTTCTATTCAGAGTGAACTTCATCGAGATAGAAGGCGCCCAGAGATCACCATTGTGGCAGCTGAGCCACTGAGGCCAGCCTCGTGGTTTCCAGGAACCCCACCCCCAGGACTGGGATTTCCTACATCATCTGCAGCAGGCTCTTGGAGGCCTAATGAGCTGGTTCCTGCTGAGCTCCCACCATCTTATGAACAAGTTATAAAAGAAATCAACCAAGTTCAAGTTAATACTACAAATAATAATAATGCTGCTGCTACTCCAAGGCACACTATTACTTCTGCAACTCAGACTGACTTTTCAGAAGAAATAGACAACGATCTGCCTCAAACA…	0.755003	-0.278976	0.887841	-0.883477	0.405653	-0.639084	-0.511458	0.642938	0.492709	0.905792	-0.238881	0.127063
309	ENST00000366557.8	ENSG00000117009	protein_coding	4888	GACAGAAGCAACAATAATTGTGAAAAATACTTCAGCAGTTATGGACTCATCTGTCATTCAAAGGAAAAAAGTAGCTGTCATTGGTGGTGGCTTGGTTGGCTCATTACAAGCATGCTTTCTTGCAAAGAGGAATTTCCAGATTGATGTATATGAAGCTAGGGAAGATACTCGAGTGGCTACCTTCACACGTGGAAGAAGCATTAACTTAGCCCTTTCTCATAGAGGACGACAAGCCTTGAAAGCTGTTGGCCTGGAAGATCAGATTGTATCCCAAGGTATTCCCATGAGAGCAAGAATGATCCACTCTCTTTCAGGAAAAAAGTCTGCAATTCCCTATGGGACAAAGTCTCAGTATATTCTTTCTGTAAGCAGAGAAAATCTAAACAAGGATCTATTGAC…							1.15754	-3.49985	-0.0294138
310	ENST00000672026.1	ENSG00000182606	protein_coding	4888	AGAGTGGGGCCGCGCGCGGGAGAGCCGGAGCGCAGCCTTAGCGTCCCCGAGAGTCTCGAACGCCCCGACGACCCCCGCGTCTCGGAACCCCGGACTCCGAGCCCAGGAGCGCCAGAGCGGCAGGCGGGCAGCAGGAGGCGGCGGCGCCAGAGCGGAGCCCCCGCGAGTGCCCCCGTGCCGCCCGGCCGGCTGCAGCGGAGGGAACCGAAGCCGCCGGGCGGCCGGGGCCGGGCCGAGAACGACGCGGAGGAAGCCCCCACCGAGGCCCCCCGGCACCGCGCCTGCTGCCGGGTTGCGCTCCGTGCACCTCTTGCGGATTCCCTATAAGGAGCCCCTGCTGGTGCACCAGAACTACCGGGGGCCATCTGCCCAACTGCCCCAGACTCTGGCAGTGGGGCC…	-0.0300496	-0.445437	-0.37039	-0.50973	0.278338	-0.584135	-1.1619	-0.079062	-0.833356	0.190959	0.352538	0.285594	-0.505838	-1.00665	-0.316312
311	ENST00000398016.7	ENSG00000155974	protein_coding	4888	CTGCTGCTGCTGCAGCCACCAGAGCAGAGAGCCTTGAGTACACTTTGCCACAGAAAGCAGTGAGCAAGAATGATAGCTGTCTCTTTTAAATGCCGTTGTCAAATTCTGAGGCGACTTACTAAAGATGAGAGTCCCTACACTAAATCCGCCAGCCAGACAAAGCCGCCTGATGGAGCGTTGGCTGTGAGGAGACAGAGCATCCCAGAGGAATTCAAGGGCTCCACAGTCGTCGAGCTGATGAAGAAGGAAGGCACTACCCTGGGTCTGACGGTATCGGGAGGAATTGATAAGGATGGCAAGCCAAGAGTATCTAATCTGCGGCAAGGAGGAATTGCTGCTAGAAGTGACCAGCTGGATGTGGGTGACTACATCAAAGCAGTGAATGGAATCAACCTGGCC…		-0.798062					-1.47234	0.251807			0.613026
312	ENST00000513834.5	ENSG00000151718	protein_coding	4887	ATGCCTAGGAGGGCCGGGAGCGGTCAGCTGCCGCTGCCCCGGGGCTGGGAGGAGGCCAGGGACTACGACGGCAAGGTCTTCTACATTGACCACAACACCAGGAGGACCAGCTGGATCGACCCCCGGGACAGGTTAACGAAGCCCTTGTCATTTGCTGATTGTGTTGGGGATGAGCTGCCGTGGGGATGGGAAGCAGGGTTTGACCCTCAGATTGGTGTCTACTACATCGATCACATCAACAAAACCACGCAGATAGAAGATCCAAGAAAACAATGGAGGGGGGAACAGGAGAAGATGCTCAAGGACTACCTCTCTGTGGCACAGGATGCCCTCCGGACACAGAAGGAACTGTACCATGTGAAGGAGCAGAGGCTGGCGCTGGCCCTGGATGAATACGTG…	0.494965	-1.0969	-0.510726	-1.10878	-0.137817	-0.989413	-0.654553	-0.433311	-0.624617	-1.63765		-0.449643
313	ENST00000543189.5	ENSG00000171681	protein_coding	4887	GGCGGCGGCGGTGGCAGCGGCGGCGCGGCGACTGAAGCGCGCGAAAAGCTGAGGCGGCAACGTCGGGGACGGCTGCGCGGGACGGCTCTGTAGGAAGGAACTTGGTTCCCCCTCCCTCAGCTTCCGCCCCAAAAGATTCAGAATGGACAGTTTAGAAGAACCTCAGAAAAAAGTCTTTAAGGCTCGAAAAACGATGAGAGTGAGTGATCGTCAGCAACTTGAAGCAGTGTACAAGGTCAAAGAAGAACTGTTGAAAACTGATGTCAAGCTGTTAAATGGCAACCATGAAAATGGAGATTTGGACCCAACCTCACCTTTGGAAAACATGGATTACATTAAAGACAAGGAAGAGGTGAATGGCATTGAAGAGATTTGTTTTGATCCTGAAGGAAGTAAAGC…		-0.65566		-0.417611	-0.844383	-1.14283	-0.408107	-0.348542	-1.03705	-0.138968	1.00387	0.0354221	-0.0531691	-0.407798	-0.715119
314	ENST00000295797.5	ENSG00000163558	protein_coding	4887	GACGCAGGAGGTGTCTTGGGCCCGGGCGGCTGTAGAGGCGGCGGCGCCTACGGGCAGTGGGAGGAGCCGCGCGGTTCCGGCTGCTCCGGCGAGGCGACCCTTGGGTCGGCGCTGCGGGCGAGGTGGGCAGGTAGGTGGGCGGACGGCCGCGGTTCTCCGGCAAGCGCAGGCGGCGGAGTCCCCCACGGCGCCCGAAGCGCCCCCCCGCACCCCCGGCCTCCAGCGTTGAGGCGGGGGAGTGAGGAGATGCCGACCCAGAGGGACAGCAGCACCATGTCCCACACGGTCGCAGGCGGCGGCAGCGGGGACCATTCCCACCAGGTCCGGGTGAAAGCCTACTACCGCGGGGATATCATGATAACACATTTTGAACCTTCCATCTCCTTTGAGGGCCTTTGC…	0.0318737	2.11675	1.31906	0.650187	-0.0100681	-1.16769	0.0439623		0.377232	-0.28025	0.625981	0.711332	0.540224	0.998441
315	ENST00000302824.7	ENSG00000172345	protein_coding	4887	ATAACACCCGCGACCCCGCAGCTAAGCGCAGCTCCCGACGCAATGGACCCGGCGCTGGCAGCCCAGATGAGCGAGGCTGTGGCCGAGAAGATGCTCCAGTACCGGCGGGACACAGCAGGCTGGAAGATTTGCCGGGAAGGCAATGGAGTTTCAGTTTCCTGGAGGCCATCTGTGGAGTTTCCAGGGAACCTGTACCGAGGAGAAGGCATTGTATATGGGACACTAGAGGAGGTGTGGGACTGTGTGAAGCCAGCTGTTGGAGGCCTACGAGTGAAGTGGGATGAGAATGTGACCGGTTTTGAAATTATCCAAAGCATCACTGACACCCTGTGTGTAAGCAGAACCTCCACTCCCTCCGCTGCCATGAAGCTCATTTCTCCCAGAGATTTTGTGGACTTG…	-0.187572	-0.78958		-2.00797	-1.57627	-0.291117	-0.928701	-2.86446	-0.822631	-1.70716	-0.662965	-1.94158	-0.555278	-0.892286	-1.8695
316	ENST00000416247.4	ENSG00000224531	protein_coding	4887	GGAGAAGCCGCTACAGCCGCGGCCGGGCGACGCTGACATCTGGCATCCCTGGGGTCTCAGAGACACGGGTGGACAGCGACGAGGGCCTTGTGGCCGCCGTGTGTACCCGTGCTTACCCTCTGTCCTCCCTACAGGCGCGCGGCGTCCGCCATGGAAGCGCATCCGACCGCTGGGGTCTCTGGGTGCCGCGGCCTCGGCTCTCCGGGGCGATGAGGGACTAGAGGCGCCCTGAGGCCCGCCTGCCTCCCGCGCTCTGGCCACCCCGGCGGGAAAAGGATCGGGCGGGCGGGCGGTCCCACAGTGCCCGCCTTTGCGCCGCCCCACCCCCTGGGGGCGCTGCCGAGGGGGCGCCAGCCGCCCATGCCGCCCCGGCGCCCAGCCGCGCCTGGCGCCCGCCGC…	1.07411	1.2332	0.798813	0.244237	1.36939	0.755516	-0.0218181	0.434976	0.520995	0.851499	0.67973	2.41636	-0.281182	0.510708
317	ENST00000672513.1	ENSG00000131089	protein_coding	4886	CGTCCCCATCCCCCTCCCCTCCCCCGACTAAACTCGGGCGCCAAACCCAGCCCTTCTCTAACCACCCTACTTCCTCCTCTCCTTTCTAGCATGGTGGCTGTATGGACAGTCTGACAGAACAGAGACTGACATCTCCCAATCTGCCGGCCCCCCACCTGGAACACTACAGTGTTCTGCATTGCACCATGACCCTGGATGTGCAAACTGTAGTCGTTTTTGCCGTGATTGTAGTCCTCCTGCTTGTCAATGTCATACTCATGTTTTTCCTGGGAACGCGCTGAATGGAGTCCAGCCACCTGAGCTGTCGCGAACTCTCGCTTTGATTTCATCCCGAGAGCCACCGAGAAAAAAAAAAAATCACAGACAGAGACAGGGAAAGAGAGAGAAAGAACAAGCTTT…	-0.121362	0.408731		-0.480329	-0.343224	-1.09062	-1.074	-0.474333	-0.846397		-0.931547	-1.25732	-0.7021
318	ENST00000376552.8	ENSG00000106829	protein_coding	4886	AGAGCGTGTTGTTAGAGCTGTGCTGAGCGGGTGTTTGGGTTGTTGGCTGCTTTCTTCCCCCTTTCTCACACACTTGTATATTATTTTGAGGTGGTGTTCGCAGAGTTTGAAAGGAGAGAGAATTAAAAAAAAAAGCCGCAAGCGTTTCACTCTTTTATTTTTATAATCCCCTTCAATTTGGGGTTAAAAAAAAGACAAGAAAACAGGAAGGAAGAGAAATAAGGAAATGAGATGTGGTAAAAGAAGCTAAAAGGTGCCTTTTAAAAGATCGTTGCTGTGAAGTGAAAAAAATCTCCAGAGAAACCAAAAAGCACCGCCGAGACCTCTTCCGAACCAAAGGAGTTTGTGTTTGCTTTTAGGGAAGAAGAAAGATCATTCATTCGGAGGAATAACAACCAA…	-0.357507	-0.356769	0.223277	-0.466629	-0.286803	-0.888034	0.355631	-0.798635	-0.312582		0.671523	-0.523544	-0.712739		-0.530206
319	ENST00000397728.8	ENSG00000160285	protein_coding	4886	AGTGGGCGGCGTAGAGCACTGCAGCAGCAATGACGGAGGGCACGTGTCTGCGGCGCCGAGGGGGCCCCTACAAGACCGAGCCCGCCACCGACCTCGGCCGCTGGCGACTCAACTGCGAGAGGGGCCGGCAGACGTGGACCTACCTGCAGGACGAGCGCGCCGGCCGCGAGCAGACCGGCCTGGAAGCCTACGCCCTGGGGCTGGACACCAAGAATTACTTTAAGGACTTGCCCAAAGCCCACACCGCCTTTGAGGGGGCTCTGAACGGGATGACATTTTACGTGGGGCTGCAGGCTGAGGATGGGCACTGGACGGGTGATTATGGTGGCCCACTTTTCCTCCTGCCAGGCCTCCTGATCACTTGCCACGTGGCACGCATCCCTCTGCCAGCCGGATACA…	-1.48202	-1.0774	-1.59252	-4.33952	-0.809873	-1.36827	-1.61864	-1.66387	-1.37581	-1.58861	-1.96012	-2.22889	-1.8915	-2.22805
320	ENST00000391901.8	ENSG00000118156	protein_coding	4886	GGGAGGCCGCTGGGAGCCCCGCGAGGCGCCAGGCGCGAGGCCCGGCGCGCGAGCCCCCGGGGGCGGGGCAAAAGAAATTGGGAGTATCCTGCATTTACCACTCAGTGTTCCAGGAGGACATATCCAGTGGTCTGCTTGTCACCTGAACCCCCTCCCTGTGGGGCCTAAACTGGGTCCTCCTGTTCCCTGGAGATTCACTAACTTGCTCTTCTGGAATTAGTTGCCATCAAGGGCTCTCTCCTCCCTGTCTCCTTACATGGTTTTGCTTATCTGGAGAGTAGCTTTTGGCCAAGACCTGGCAGTGGAGAGCCATGGACCAGTACAGCCTTGGAGACGAGGGTGCCCTCCCATCAGAAATGCACCTCCCTTCATTTTCAGAGAGCCAAGGGCTCAACTGCA…		-0.847997					-1.84298						1.9542
321	ENST00000381897.5	ENSG00000035928	protein_coding	4886	ACCGCGCGCCACTGTCTTCGCCTTCTTGCACTTCGCGGGAGAAGTTGTTGGCGCGAATGGATCCTGAGCCTCGATAACAGATTCCTCAACCGGCCCACCCGCCAGCCAGCCAGCGCCTTCATCCTGGGGCTGCGATGGACATTCGGAAATTCTTTGGAGTAATACCAAGTGGAAAGAAACTTGTAAGTGAAACAGTAAAGAAGAATGAGAAAACAAAGTCTGATGAAGAAACTTTAAAAGCAAAGAAAGGAATAAAGGAAATCAAGGTAAATAGCTCCCGTAAAGAGGATGACTTCAAACAAAAGCAACCAAGCAAGAAAAAGAGGATCATCTATGATTCAGATTCAGAGTCAGAGGAGACGTTGCAGGTAAAAAATGCCAAAAAGCCACCAGAAAAAC…	0.687631	0.158225	0.558931	0.66201	-0.33904	-0.0383039	0.182506	-0.086188	0.903477	0.133543	0.916707		-0.500653	0.0273721
322	ENST00000457308.6	ENSG00000163214	protein_coding	4885	AGAAGGCGCCGGGACTGTGCCGCTGCAGCTGGGCCACCGCAGGGCTGCTCCAAGTGAGAATCGTGAGGGTGGCCAAGTCCAGTTTGGACCTCTGACCCTTGGGCAGCACCTCCCGACAGCCGGCTCGGGACCCAACTCTGCGAGCCAGGTGAAAATGAGTTCTTCAGTAAGAAGAAAAGGCAAGCCAGGCAAAGGAGGTGGAAAAGGGTCTTCTAGAGGAGGAAGAGGAGGCAGGAGTCACGCCAGTAAATCTCATGGGAGTGGTGGCGGTGGCGGTGGTGGTGGTGGTGGAGGTGGCGGCAACAGAAAGGCCTCCAGTAGAATATGGGATGATGGAGATGACTTTTGTATCTTCAGTGAATCAAGGCGCCCTTCCAGACCTAGCAACAGTAACATAAG…	-0.0139482	0.872581	0.191997	0.470674	-0.495612	-0.603952	-0.908397		-0.415588	-1.35732	-0.169803	-0.590291	0.0124517	-0.262208
323	ENST00000422660.6	ENSG00000136104	protein_coding	4885	CTCCGCGTCACTCGGCGCCCTGCGGCGCGCGATGAGCACCTACCACTAGCGGAGCCGCGAGGGAGAGGCCGCGGCCCCTTCCCGTTGCCTGCGGCCACCGGCCGGCATTCAGAGCCCCTCGCCTGGCGCTAAATTTAAAAACGTAACACGAGCAGCAGGCTGGTCTCGGAAACGAAACGAAATTCGGTCCCTGGGCCTCCTCCCGGGCGCTGCCGGTCCCTCAGCGCGCCGCGCCACCCGGAACAGACCCTTCTCCCGCCATTTTCGGCGGGGCTGGGAGACTGAGGCCCGCGGCGCTGAGCCTGCGGCGCCCCGGAAGAGGCGGGCGGCATGGCCGCTGGCGTGGACTGCGGGGACGGGGTTGGCGCCCGGCAGCACGTGTTCCTGGTTTCAGAATAT…	1.53973	2.05412		0.0450879	1.17037	-0.0278711	-0.0933979	-1.02549		0.807073	0.37092	1.95102	-0.337432
324	ENST00000587013.6	ENSG00000188766	protein_coding	4885	CGTAGACCACCACCTCTTTAGAACCTTGAGACCAGTCCCTGTCCCTGCCCCGTCCCCTCCTCATAGCATTAGAGACCAATGGCGCAGATGGGTGGAAAAGTGGGGGATCCCCTCTGGATCTTAAGAAAATGGGGGCTGGGGGGTTGCTCTCTGGAGCTAGTGCCGGGCTCTAGGACCCAGCAGGCAAGTAAGCCCGCCTCGCTCTTACCCCTCCCCCAAGCCGCCCCTTCCCCCCCCACCCGTCTTCCAGGTTCCCCCTCCCTCCCCCCTCGCCCCGGCTCCCGGTGCCCGTCTCCAGCGCCGCCGGAGCCAGCCAGGGAGCCGGAACGAAAAGGAGGAGGAGGAGGCCGCGTCGCCGCCGCTCGGAGCCCGGCCGGAGCCTCGCAGACAACCTTGGAG…	-1.95588	-1.27779		-5.02975	-0.959074	-1.30545	-3.12653	-2.07529	-1.4909	-4.71228		-3.06722		-1.974	-2.35762
325	ENST00000676595.1	ENSG00000153093	protein_coding	4885	GGTGGAGAGGGAGAGGGCGTGCGCCTGGGGCCTCACCTGCTGGGAGCTGGAGGAGGCGCGGAGCGAAGCCGGCCCTGCCAGCCACGCGGAGAAGCAGAGGCAGGTGAGCGCGATGCAGCCGGCGCCGGGTCTGGGGCTCGGGGACTCCTCCCTGCACCGCTACCTGGACGGCGACTTCTGGAGCCTCAAGAACGAGCTGCGCGGACTCCTCGGCGGCGCCCGCTCTTCCGGCAAAGGTATGATTTAAGCTTGGATGAAATGAGAGCTTTGACAGTTCAGAGAGTGAAGTTTGCCATGGACCTGCCTCTGTTAAAACGTGCAGGTCAGGATCTGGCAGAGAAAACAAAGAATTTTGTCAGCCGAAGCCTTGTCATAGGAGAAGTCCTCTCCATGGCGGAC…	-1.41504	0.375276					-1.0199						-0.328836	-0.657894
326	ENST00000328345.8	ENSG00000184486	protein_coding	4885	AGAGAGCTGGAGAGAGCAGGGAGAGGGGGGAGCGCCGAGCTAGTCAGAGAGTGAGCGAGAGCGAGAAGGAGGGAGAGGAGGAGAAAGAGAGCGAGGGCGGGCGGGAGGCGGCGGCGGCGGCAGCAGCAGCAGTAATAGCAGGAGCAGCAACAGAAGGCGTCGGAGCGGGCGTCGGAGCTGCCCGCTGTGGGAGAGAGAGGAGACAGAAAGAGCGAGCGAGGAGAGGGAGCCCGAGGCGAAAAAGTAACTGTCAAATGCGCGGCTCCTTTAACCGGAGCGCTCAGTCCGGCTCCGAGAGTCATGGCGACCGCAGCGTCTAACCACTACAGCCTGCTCACCTCCAGCGCCTCCATCGTGCACGCCGAGCCGCCCGGCGGCATGCAGCAGGGCGCGGGGGGC…		1.0	-0.584962		-0.287098		1.80735			0.261009	0.883747	0.472371
327	ENST00000680603.1	ENSG00000144233	protein_coding	4884	GGGAGGGGCGGGCGGCGCCGTGCCCCGGGCCGCGAGGCTCGGCTCCCGCTCCTGGTCCTTGTCTGCACTCCCTCCAGGAAGCAGGCTCGCTCGCTGTACAGGAAGAAGGAATGGAATCGGAAGGAAGAAAATTCATTCCAGAGACAAAATAGCTCCCCTCCTCTGTTGTAGCTGTTCCTCTGGCAATACAAACTTTCTGCTTTCAGGTTCTGCAGCATTCCAGACCTTGAGCACTGAATCAGGATGGGAAAAAGACGTTGTGTTCCTCCACTCGAGCCCAAGTTGGCAGCAGGCTGTTGTGGGGTCAAGAAGCCCAAATTATCTGGAAGTGGAACGCACAGTCACGGGAATCAGTCCACAACTGTCCCCGGCTCTAGTTCAGGACCTCTTCAAAACCAC…	-0.203288	0.164293	-0.0858093	-0.592966	-0.241354	-0.228774	-0.657608	-0.56682	-0.523002	-0.623467	-0.162459	-0.192357	-0.225571	-0.495711
328	ENST00000409494.5	ENSG00000239389	protein_coding	4884	GACAGTTTGAGGTAAGGCGTTGTATATATTGCAGATAGCTCTGAGGTTTTTGGAGTGTACCATGCTGTCTTCCTGGCAAGGAGGCCCAAGACCGCGGCAACTACTGCTCTGGCTTCTGATCCTCGCAGCCTGGGAGACGGGTAGTGGCCAGCTCCACTACTCCGTCCCCGAGGAAGCAAAACACGGCACCTTCGTGGGCCGCATCGCTCAGGACCTGGGGCTGGAGCTGGCGGAGCTGGTGCCGCGCCTGTTCCGGGTGGCGTCCAAAAGACACGGGGACCTTCTGGAGGTAAATCTGCAGAATGGCATTTTGTTTGTGAATTCTCGGATCGACCGCGAGGAGCTGTGTGGGCGGAGCGCGGAGTGCAGCATCCACCTGGAGGTGATCGTGGACAGGCC…		-1.7068					1.35478
329	ENST00000318950.11	ENSG00000133789	protein_coding	4884	AGGTGACTGCGCGGCGGGCTGTGGCTGCGGAGGTTGAGGGGCGTCCGAGGCGCGGAGGGGCTGGCTGGGCAGGAGGGGTTGGCGGGGCAGCAGGGCCGCGGCCATGGGGAGCTTGAAGGAGGAGCTGCTCAAAGCCATCTGGCACGCCTTCACCGCACTCGACCAGGACCACAGCGGCAAGGTCTCCAAGTCCCAGCTCAAGGTCCTTTCCCATAACCTGTGCACGGTGCTGAAGGTTCCTCATGACCCAGTTGCCCTTGAAGAGCACTTCAGGGATGATGATGAGGGTCCAGTGTCCAACCAGGGCTACATGCCTTATTTAAACAGGTTCATTTTGGAAAAGGTCCAAGACAACTTTGACAAGATTGAATTCAATAGGATGTGTTGGACCCTCTGTGT…	1.22569	1.87637	2.01237	1.59397	0.898828	0.785216	1.50696	1.12892	0.40695	1.79518	1.65094	1.83571	1.54995	1.54226
330	ENST00000370238.8	ENSG00000023909	protein_coding	4883	AGTTTGGAATCAGCTCTCCCGCTGCGGCCGCAGTAGCCGGAGCCGGAGCCGCAGCCACCGGTGCCTTCCTTTCCCGCCGCCGCCCAGCCGCCGTCCGGCCTCCCTCGGGCCCGAGCGCAGACCAGGCTCCAGCCGCGCGGCGCCGGCAGCCTCGCGCTCCCTCTCGGGTCTCTCTCGGGCCTCGGGCACCGCGTCCTGTGGGGCGGCCGCCTGCCTGCCCGCCCGCCCGCAGCCCCTTCGCTGCGCGGCCCCTGGGCGGCCGCTGCCATGGGCACCGACAGCCGCGCGGCCAAGGCGCTCCTGGCGCGGGCCCGCACCCTGCACCTGCAGACGGGGAACCTGCTGAACTGGGGCCGCCTGCGGAAGAAGTGCCCGTCCACGCACAGCGAGGAGCTTCAT…	1.87392	0.584962		1.73996	0.567644	1.08898	1.62778	1.26692		1.52631			0.668531	0.835381
331	ENST00000545135.5	ENSG00000119242	protein_coding	4883	GTCACTTCTCAGAAGCACCTAAATAGGAAGCCCATGGAAACAAAAGCTTTTCAACCCTGAAGCCCTTACATTCCTCTGGCACCACAGCTGCACTCAACAGACTGGCACCAGGCCCATTCGTGGGCCTCCAGGGTGCCAGGCACTGTGCTAGGGCTTAGGGTGCAGCAGTGAACAATCTGGAGTCTGTGCGAGGAGGCGGGAAACAGACCCACACTTACAGACCCTCACAGAGACACAAAGACTAGAACTGGGGACAGGGTGGTAATGCACCCGAGTCTGGGGGCCAGGGCTTCCGGGAGGAAGTAAACTTGTACTGAGACCTAAAGGATAAGTAGACAGTGGAGACCCAGGAGAGGTGGGTGGGAGAGAGGCCTAAGAAGAGTGTTCTGGGCAGAGGAG…	0.0778387	-1.61005	0.249859	-0.1775	1.1452	0.518349	0.52233	2.85708	1.40048	1.19758	-0.111537	0.172768	-1.28951		0.591509
332	ENST00000335999.7	ENSG00000167566	protein_coding	4882	GGCACCCCCCTTTCTCTGCCCCCCGCCCCCAAGCCGCGGCCATGGACCTGGCGGATCCGGCCTGCCCTGGCCCAGCTCAACACCTGATTTCGGCAAGGTGACCGTTCTGGATGCTAGAGTGAGTGTGCCCACCTGCGTAAGGGGGCAGAGACAGCCTGCCGGGGCTTCTCTTCCTTGTTCCCAGGGCCAGATGTCAGAGGCCATGGACCAGCCAGCTGGGGGTCCTGGAAACCCAAGGCCAGGAGAGGGTGATGATGGCAGCATGGAGCCAGGCACCTGCCAGGAGCTTCTGCACCGACTGCGGGAGCTGGAGGCAGAGAACTCGGCACTTGCCCAGGCCAACGAAAACCAGCGGGAGACTTATGAGCGCTGTCTGGACGAGGTTGCCAACCATGTGGT…	-1.33474	-1.34857			-0.898858	-1.22791	-1.28219	-0.504473		-0.582169	-0.31278	-2.918	-1.89014		-1.73373
333	ENST00000614918.4	ENSG00000214575	protein_coding	4882	GTGGGAGGAGCACTTGAGCCCAGGAGTTTCAAGTTCAGCCTGGGCAACACAGCGAGACCTCCTCTCTGCAGGTTATAAATCTTTGCATCTTAGCCTTCATGAAGTTGCCTTCCTGAAATTGAGAATCAGCTTAGAAATCTACAGTTGTGAAAAGGGCCTTGTGTGTCACTGGATTTAACAGTTCTCAATGGCACCACTCTAGAGAGCTTGGGAAAACAACCTTGTAGGATTGTGTATTTTGGTCGTCTTCACAGTTTGCAGAGGGTACCAATCTTCAAGAACTTGAGGCTGACGTGAGGCTCAAGTTTGTCCCTTTAAGGTCATCCTGCAGAGTTGGTAAAACTGTAAATGCTCTTGGTCATTCTCATGCTCACTTGGATTTTAGTAGGCCAAACAAAA…	-0.314613	-1.28484			-0.773724		-1.7323		-0.640458	-1.29813	-0.188719	-2.64511		-2.58401	-0.247572
334	ENST00000622479.4	ENSG00000181315	protein_coding	4882	GGGGGTGGGGCTGCGCCGGCCTCTTCCCAGCCAGCTTGAAAGGGTTTGCGTAGCCGGCCTTGTGGGCCCTTGAAGCGCTCTGTTAAAGCGCTCTGTGGGCGGCCTGGCCCCAACTCCTCTAGTCTAGGCGCACGAAGGGAGTTGCTCCTAGGTCTTGTCCGTGCCGGGTTCGCTTTTCTTTCCTTCCCGAAGCCTGGCCCTTAGATCTACTATCGCAGAGTCTGCGGCCGCCAGGAAGCCCAGATTCGAGTGTCCGGAGAGTAACCGGAAGTGCTGTCCCCAGGCCTAGGGGCGGCGCCGGCGGCTGCCAGGAGCTGGTCGGAACTGATGGCTACCAGTGGCAGGTACTTCCTGCAGGAGAAACAGTGTAAGCAAAGATGGGAAGAGGAGAGGCAAGAA…	0.331676	-0.679322	-1.72807	-1.05716	-0.28667	-0.402941	-1.25758	-1.0922		-0.976324	0.779014	-1.39625	-0.0910645	-1.39097
335	ENST00000648539.1	ENSG00000156650	protein_coding	4881	AATCAGTGTCATGTCGGATTCATGTCAACGACAACAACAGGGGGACACAAAATGGCGGCGGCTTAGCTCCTACCCCTGGCGGCGGCGGCAGCGGTGGCGGAGGCGACGGCACCTCCTCCAGGCGGCAGCCGCAGTTTCTCAGGCAGCGGCAGCGCCCCCGGCAGGCGCGGTGGCGGTGGCGCGCAGCCAGGTCTTGATTTCCCAGTTAAAGATGTTCTTCACCCGAATGCAGTCTTTCCTGTTGGTAAAATAAGACAACCATCAACATTGCCTGTTTGTCTGCTTTTGAATCTCTTAAGGATGGATGTTTGTAAGATGTTGCTTAATACAGTCTGGAATACTCTGTCCATTTGTTGAATTGTAAATGACTTTCAAATGTGCAAGTTCTGTTAAATACAA…	-0.516015	-1.15636	0.491713	-0.466514	0.0267319	-0.631048	-0.490326	0.929116	-0.928741	0.349746	-0.709162	-0.482585	-0.480777	-0.391579	-0.531124
336	ENST00000299575.5	ENSG00000166454	protein_coding	4881	GAACTGGGCCGGGCGGCCGTGCGGGAGCCATGGCGGCCTCGGAGGCGGCGGCGGCGGCGGGGTCCGCGGCTCTGGCGGCGGGTGCCCGGGCCGTCCCGGCGGCCACGACAGGAGCCGCCGCCGCCGCCTCGGGCCCGTGGGTGCCCCCGGGACCCCGACTGAGGGGCAGCCGGCCGCGGCCCGCGGGGGCGACGCAGCAGCCCGCTGTCCCCGCGCCGCCGGCGGGGGAGCTGATCCAGCCGTCGGTGAGCGAGCTGTCCCGGGCCGTGCGGACCAACATCCTGTGCACCGTGCGCGGCTGCGGCAAGATCCTGCCCAACAGCCCCGCGCTCAACATGCACCTAGTCAAGAGCCACCGCCTGCAGGATGGCATAGTCAATCCAACAATAAGAAAAGATT…	1.68535	0.768099		1.46588	1.49145	0.521783	0.104964	0.499926	1.63145	1.07027	0.921476	1.21621	1.65247	0.445769
337	ENST00000409177.6	ENSG00000115641	protein_coding	4881	ACTTTGGTTTTCCCGCCCTGGAGGGGAATCCAAGATGTCTAACTAGTCTTCTGGCCCCGAGAGGGAGAGGTGGGGATAGGACCTTCCTTTAGTCCCCTCCGTAGTGGAACGAAGGATTCTTTATGGTCATCTGTGGTGTTCATTTCGTAAAGAAGCATCTGCAGGGTAAGAAGGAAAAACGTCCACCTTGCAAATATATCCCAGGCACATGCCTCCTGAGAAGTGACCCCCTCCTCCCTCCGCCTCCCCCGGCACGTCCTGGGGCTTCTCCAGTCTCCCGCTCCTGGGACCAGGCAGAGATCCCGGCGTGGGCAGACCCCTGCCACCGCGCCCAGGCCTCGTCCGAAACTCGCGCCCGAGAGCCCACGCCGGAGGCGACGCTCCCGATAACTACTGTGC…	0.807758	1.03669		2.09683	1.34547	1.16312	1.6722		1.08476	1.65083		0.493617	1.80515		1.92459
338	ENST00000539826.6	ENSG00000100852	protein_coding	4881	CTGCGCCGCCGCGCCGCCGCTCCGCCCCCGGTCGGGTGTGTGGCTGCGCGCGCCGGGAGAGATGCTGAGGAAGATGATCCCTATGATCTTGAAGATGTTTCTGCACAGAAATGAGGGAAATACAAAGAACCAAATACAGTTCTGAAATTTGGGATCTGTATTTTGAGATGATTTTATTTTCAGAATGAGAAGCATATCTGGTTACCTTTATGAATGTAGAGACATGAGAAGAGAGTTATGATGGCAAAAAACAAAGAGCCTCGTCCCCCATCCTATACCATCAGTATAGTTGGACTCTCTGGGACTGAAAAAGACAAAGGTAACTGTGGAGTTGGAAAGTCTTGTTTGTGCAATAGATTTGTACGCTCAAAAGCAGATGAATATTATCCAGAGCATACT…		0.480047	0.725502		0.470928	-0.0758438	-0.0843736	0.110772		-0.214994	0.891658		-0.16466
339	ENST00000378226.7	ENSG00000132640	protein_coding	4881	ACCACACAACTTCAGCCGGCTGAACAGACTCACGCAGCTCCAGCCCATCTTGCTGACCTAATTCAGAAAAGAAGTGCTACAGCTCTGTGCCTGTCATCTTTGCAGTGTAGCATTTTCAGGTGATCTAGGAAACAGTTATTTTTATGAGCAAATAAGAGAAACAGGAATCATGATGGGGATATATTTAACAGACCCAGTACTGGATAAAACTTAAAGCCAGTTTCTATTCAACATAGTGAAAAGGTCACCTTGCCTGGCTGAGAAAAGCAGCAAAATATCAGCTTTGTTGGTTTCAGTTAACCTCTTAGCCCGGGCTAATCTCTTTTCCTTGATGTTCAAACCAATTTGGGATATCTAACTCTAAAGAGAGACACACTGTACTCATGGTAGATGACAAGG…	-0.377372	0.246239		0.0298955	0.718748	-1.0955	-2.18769	-1.17459	0.0255273	-0.125734	-0.0734336	-0.758781	-0.635803
340	ENST00000673510.1	ENSG00000021826	protein_coding	4880	GCTCTTTTAAAATAGTTGCTTTCTTAGGAAATGTAGTTGCTTTCTTAACCTCATCAAATTCATGAAGATTTAGCCGAGGCCCATGCTACCCATTATCTTCTAAATGGCCTTCAGAAATGATGGAGAAACTGACACGTTATGAGTATTTCCTGCCCTACATGGATTTTGAACTTGAATTCCCAGCCTCGCTTGCATCTAGACACAGCCACAAATCATCAAAATGACGAGGATTTTGACAGCTTTCAAAGTGGTGAGGACACTGAAGACTGGTTTTGGCTTTACCAATGTGACTGCACACCAAAAATGGAAATTTTCAAGACCTGGCATCAGGCTCCTTTCTGTCAAGGCACAGACAGCACACATTGTCCTGGAAGATGGAACTAAGATGAAAGGTTACTC…	-1.06349	-0.31088		0.301265	-1.274			-2.21396	-1.30842	-0.810231			-2.25082	-1.68825
341	ENST00000435564.6	ENSG00000115252	protein_coding	4880	GGTGAGGTGGTGAGCAGTGGATATATGCCTGTCAAAGTCAATAGCAAATCTGTCAGAGTCTTCCCTCAGCTTTGTACATCAGCACTGTTTTGATAGATAAGAGAGGCTACTGTATAAGTGTGTAAGATTTGTAATGGACTGAGGAATGCTTGTTCTAGCTGCTGAAACTGACTGTAACTGTATTGTCTTAGGAGCATCATCATGGGGTCTAGTGCCACAGAGATTGAAGAATTGGAAAACACCACTTTTAAGTATCTTACAGGAGAACAGACTGAAAAAATGTGGCAGCGCCTGAAAGGAATACTAAGATGCTTGGTGAAGCAGCTGGAAAGAGGTGATGTTAACGTCGTCGACTTAAAGAAGAATATTGAATATGCGGCATCTGTGCTGGAAGCAGTT…	1.32193		1.45251		0.736966	0.526748		0.625831			0.111257	2.07039	1.0
342	ENST00000408910.7	ENSG00000177398	protein_coding	4879	ATGCTCAGGACCTCGGGGCTGGCACTGCTGGCTCTGGTCAGTGCTGTGGGCCCAAGCCAGGCCAGCGGCTTCACAGAAAAAGGCCTCTCCCTGTTGGGCTACCAGCTATGCAGCCACCGTGTGACCCACACTGTACAGAAGGTGGAGGCCGTGCAGACGTCCTACACGTCCTATGTGTCCTGCGGCGGCTGGATCCCCTGGAGGCGGTGCCCTAAGATGGTTTACCGGACACAGTACCTGGTAGTGGAGGTCCCCGAGTCCAGGAACGTGACTGACTGCTGTGAGGGCTATGAACAGCTCGGCCTCTACTGTGTCTTGCCCCTGAATCAGTCCGGGCAGTTCACGTCAAGACCTGGGGCCTGCCCCGCAGAGGGGCCTGAACCATCCACCTCCCCCTGC…							-0.847997
343	ENST00000379509.8	ENSG00000172954	protein_coding	4879	ACTAGGGCGACGGCCGGACGCCTCCGCGTTACGGGATGAATTAACGGCGGGTTCCGCACGGAGGTTGTGACCCCTACGGAGCCCCAGCTTGCCCACGCACCCCACTCGGCGTCGCGCGGCGTGCCCTGCTTGTCACAGAATCATGGTGTCATGGAAAGGGATTTACTTTATACTGACTCTGTTTTGGGGAAGCTTTTTTGGAAGCATTTTCATGCTGAGTCCCTTTTTACCTTTGATGTTTGTAAACCCATCTTGGTATCGCTGGATCAACAACCGCCTTGTGGCAACATGGCTCACCCTACCTGTGGCATTATTGGAGACCATGTTTGGTGTAAAAGTGATTATAACTGGGGATGCATTTGTTCCTGGAGAAAGAAGTGTCATTATCATGAACCATCG…	0.435793	0.420797	1.12351	1.15954	0.710714	0.30929	1.4189	1.3911	-0.412134	1.07116		1.65812	0.541383	0.524841
344	ENST00000690824.1	ENSG00000118873	protein_coding	4879	TGGTGAGGTAAGGTGAGTGCCGTAGTGGGGTTCCCTGGAGCCATGGCCTGCTCCATTGTCCAGTTCTGCTACTTCCAGGACCTCCAGGCCGCCCGGGACTTCCTCTTTCCTCACCTGCGGGAGGAGATCCTCAGCGGCGCCTTGCGGAGGGACCCCAGTAAATCAACAGACTGGGAAGATGATGGTTGGGGAGCATGGGAAGAAAATGAACCACAAGAACCTGAAGAAGAAGGAAATACTTGCAAAACACAAAAAACTTCCTGGCTCCAAGATTGTGTTTTATCCTTATCTCCAACCAATGATCTTATGGTGATAGCTCGAGAGCAAAAAGCTGTATTTCTAGTGCCAAAATGGAAATATAGTGATAAAGGAAAGGAAGAAATGCAATTTGCTGTTGGC…	-0.490648	-0.999359	-0.490986	-0.390838	-1.16364	-1.37634	-1.27879	-0.256156		-1.36466	-0.0935645	-1.0093	-0.23826	-0.306762
345	ENST00000338883.9	ENSG00000180815	protein_coding	4879	CTCTTTCTCTCCGGCCTTCAAAGGGCGCTGGGGGCCTTGGGGCCTGAGCGTCAGGCTGCAGCCTAGGGGTACTGCCGTCTTCGGCCCGCCGCGGGGTCCCCGGTGCGCTCCGTTCCCTCGATTCCCGTAGCGTCCCGCGCTTCAGGAGCAGGTGCCGGGACCGCCTGCGCGGCTGCTGTAACTTGTGCCTCCTAGCGGATCGCAGCCGCTGGCCACTCGCCCAGGGGAAGGGCGCGCAGGCGGGCACATGGAGAGCGGCGGTGGGAATGCTCCGGCCGGGGCCCTCGGGGCGGCGAGCGAGTCCCCTCAGTGCCCGCCGCCGCCGGGGGTGGAGGGCGCGGCCGGGCCGGCGGAGCCCGACGGGGCGGCGGAGGGCGCGGCAGGCGGCAGCGGCGAGGG…	-1.06374	0.307784	-0.651033	-0.798924	-0.521346		-0.530515	-2.07257			-0.207442	-0.169925	-0.514573	0.847997
346	ENST00000531349.6	ENSG00000131620	protein_coding	4878	GTGAGCGAGGGCAGCCAAGTTTGGCTACAGCACGCGCGGCTTCGCTCCTGCCTCTGGGGAGGAGAGAGGGGACAGTCCCCTCCCGAGCTAGGCTCGGACCTTGGCCCCCAGAGCCGCCGCAGACCTCCAGGGGTGACTTCGTCGCTCCCTAGTCTGGACTCGCTAGGTCCCGGGTGCACCGGAGTCGCGCAGCGAACGCGCCATGCAGGAGGGCGACATCGGCCTGGAGGGGCTGCCCCCCAGGGAAGTCCCCACAGTCGAGGCCGCCGGGGCCGTGGATGGGGAGGGCGCGCCGCCCGGCGGTCCCAGCGCACAGGCGGCCACGATGAGGGTCAACGAGAAGTACTCGACGCTCCCGGCCGAGGACCGCAGCGTCCACATCATCAACATCTGCGCCAT…	-0.592825	-1.29115					-0.979822		-0.506946	1.46815
347	ENST00000268989.8	ENSG00000141258	protein_coding	4878	GTGCGGGGCTCGGAAGATGGCTGCGGAGCCGAGCACCGGGCAGTGGCTGCGGCGGCGGCGGCGGCGGCGGGCCGGGAGCGCGGCGGGCGGGGGCTCCGCCTTGCGCGTGGGGCGCTGAGCCGAGAGGCGCGGAGGCGGCGAGGGCGCGGGGGCTCTGAGGACCGCTCGGCGCCGCCTCCTGCCACACCATGGGCAGCGCAGAGGACGCAGTCAAAGAGAAACTGCTGTGGAACGTGAAGAAGGAGGTGAAGCAAATCATGGAGGAGGCTGTCACCAGGAAGTTTGTGCATGAAGACAGCAGCCACATCATTGCTTTATGTGGTGCAGTGGAGGCTTGCCTCTTGCATCAGCTGAGACGCCGTGCCGCTGGCTTCCTGCGCAGTGACAAGATGGCAGCCC…	-2.33899	-2.19461	-3.44682	-3.55539	-2.93955	-2.95725	-3.27163	-3.68103	-2.70359	-3.49109	-3.1332	-4.51767	-2.13135	-2.16556
348	ENST00000517970.6	ENSG00000123124	protein_coding	4877	ATTCCGGGTCCGGAGTTGGAGGCTTTGGGCGGCCGCGGCGTAGCGCGCGGTGCCGGGGCCGGCGGGGAGGCGCGCGCTTAGGGCGCGGCGCCGGCGACGCGGCCACGCGGCGCGCTCCCGAGGAAGGGAGGTGTGGGGTCGGCTGGGGGTGGCGCGTGGACGGGGTGGGGGTGGGGGGAGGGTCGGGTGTCGGCGAGCTCCGCGTGCGGGTTCCGAGTGGCTGCTGGCGGCCTGGGCTGCCGGGGCCGACGCCTGGGTGGCTGCTGCCGCCGCGCCTGCTGCGAGATGGCGATCTTGGGCGCGGAAGGGTGAGGGCGCCCGCCGCAGGAGGAGGTGCCGCTGCCGTGGCCGCCCGGCTGCCGGGAGCCGACAGCTTCGCGCCGGGGTTGTCTCCTCACA…	1.24404	0.328373		0.48346	0.856135	-0.0839623	-0.0260603	-0.152674	1.4418	-1.00301	0.30267		-0.105862	-0.743399
349	ENST00000418919.6	ENSG00000135677	protein_coding	4877	GCTGACCATTTGGGAATAAAAGATTGAGTAAGATGTAACAAAACAGGAATTCTGGGCTGTGTGTCTCAATTTATTGGAAGAAATTGTTTAATGGATAATTACTTACTTTTACAGACACCGCTAAAGAAAACCAAAGCTCTCATCGGAGAGATGGGGATGACTTTTTCCAGTGCTTATGTGCCAAGTGCTCTCTGCTGCCCCAGCAGAGCCAGTATCCTGACAGGAAAGTACCCACATAATCATCACGTTGTGAACAACACTCTGGAGGGGAACTGCAGTAGTAAGTCCTGGCAGAAGATCCAAGAACCAAATACTTTCCCAGCAATTCTCAGATCAATGTGTGGTTATCAGACCTTTTTTGCAGGGAAATATTTAAATGAGTACGGAGCCCCAGATGCA…	-0.256627	0.582002	0.674986	1.90006	-0.509902	0.960538	1.483	0.263566	-1.50901	2.30341	1.58111	1.26417	1.1675	1.43613
350	ENST00000340080.9	ENSG00000164654	protein_coding	4877	CCCTTCCAAGGCCGAGGCGCCGCTGCGCGTCCTCCAGGCGTGGTGGTGGGGTCGTGGGTCCCAGCCCAGTGGTCCAGGTCACGGGCCGCACGGCCGCGGCCGCCATCTTGCCCGCGTCCGGGCTCCTGCGGCGGGCGGGGCGGTGTCCCGGCCGGAAGCGGCTGTGCGGCGGCCGCGCTGCCACCTCAGGGAAATTTGGATATGTGCAGTGCATCTCCTCGAAGATGCTGATGGTGGAAATTTCTTGAAACCGCTCTCGTAATTTGCCACGTGCTGTTGCAAATATTCTGGTGAATGAACACAGAATCAGCATGGCTTTCCTTTGCTGAGAAATCACTGATGGGAAGTGAGACTTGTTAAACTTGAAAGTGAATGGACCTGAGTGGACCCTTTGATCAC…	0.322508	0.984067	-0.0189595	0.170396	0.123483	-0.357493	-0.744542	-1.15493	0.468706	-0.858035	-0.115105	0.215296	-0.195609	-0.23568
351	ENST00000318066.7	ENSG00000177889	protein_coding	4877	ACTCGTGCGTGAGGCGAGAGGAGCCGGAGACGAGACCAGAGGCCGAACTCGGGTTCTGACAAGATGGCCGGGCTGCCCCGCAGGATCATCAAGGAAACCCAGCGTTTGCTGGCAGAACCAGTTCCTGGCATCAAAGCCGAACCAGATGAGAGCAACGCCCGTTATTTTCATGTGGTCATTGCTGGCCCTCAGGATTCCCCCTTTGAGGGAGGGACTTTTAAACTTGAACTATTCCTTCCAGAAGAATACCCAATGGCAGCCCCTAAAGTACGTTTCATGACCAAAATTTATCATCCTAATGTAGACAAGTTGGGAAGAATATGTTTAGATATTTTGAAAGATAAGTGGTCCCCAGCACTGCAGATCCGCACAGTTCTGCTATCGATCCAGGCCTTGTTA…	2.17669	0.264644	1.21104	2.15992	1.17247	1.51575	2.37945	1.25421	1.71691	1.36774	1.02823	1.71932	1.09408	1.25735
352	ENST00000373555.9	ENSG00000136935	protein_coding	4877	GGTTCCGGGTCGCTGCTCGGCTCGCCGGCTGGGCGGTGGGGGTTGGTGACGCGGGCCGGGGCTCACGAGAGGCCCGGGAGGCGGGGCTTTGCTGGCTTCCCAGAGAGAGGCAGGACAGAATGCTTTGACCTCCAAGCTGTTTTAAATCTAGTAGATAAGCCAGATCCTGTGTTGCCATAAGCCCTTGGCCCACATTTAAGTGGGAATGCAGCTAGCTTGGATGTCTGAAACTTTGTAGGCGCCTCTGTCTGAATCCTGAACACAGGCACCAGGACTACTGAGAGCTCGTCATCTGTGCAGGATAGCCACACAGCAAACATGTTTGCAAAACTGAAGAAGAAAATTGCAGAAGAGACTGCTGTTGCTCAGAGGCCAGGAGGTGCTACTAGGATCCCACGG…	-0.939147	-0.714452	-0.360028	-1.98326	-1.03266	-1.30496	-0.928863	-0.352231	-0.748043	-1.05603	-1.89001	-1.9375	-1.83947	-2.03632	-1.35364
353	ENST00000511317.2	ENSG00000137628	protein_coding	4877	ATCAATCAAAGGTGTTCCTTGATGATCTCCCTGAGGATTTTAGTGATGCTTTAGATGAATATAACATGAAAATTATGGAGGACTTTACCACTTTCCTACGAATTGTTTCCAAACTGGCTGATATGAATCAGGAATATCAACTCCCATTGTCAAAAATCAAATTCACAGGTAAAGAATGTGAAGACTCTCAACTCGTATCTCATTTGATGAGCTGCAAGGAAGGAAGAGTAGCAATTTCACCATTTGTTTGTCTGTCTGGGAACTTTGATGATGATTTGCTTCGACTAGAAACTCCAAACCATGTTACTCTAGGCACAATCGGTGTCAATCGCTCTCAGGCTCCAGTGCTGTTGTCACAGAAATTTGATAACCGAGGAAGGAAAATGTCGCTTAATGCCT…	-0.757799	1.40939	-0.230006		-1.41116	-0.992727	0.177998	-0.810708	-0.798221	-0.0706355		0.468524	0.297154
354	ENST00000392551.6	ENSG00000163328	protein_coding	4876	GGGGGCGGGGCCTCGCGGCCGGCGAGGGGCTGAGCTGACAGGGCCGCATCGGCTTACCCCACCTTACTTTATCGGAACGTGCCTAAGCTGCTGCAGCTGGCACCCGGTTGCGCTCGGCGAAGAGGGCTGGGGGCGGGAGATGACGGTGGTCTTCTCCCTGCTTGGCACCCTGCGAGCACCAGCTCCCTTCTCCTCGCCACTCCAAGGTTGCAGACGAAGCAGATGTGATTATAAAGACTTCAGTGGAATAATCGCAAGTTCCCATGTGAGATCTGGTTGGAGTTGGAGGGTGAGAGAAAATGAATTCTAATTTACCTGCAGAGAACTTAACCATTGCAGTCAATATGACCAAGACTTTGCCTACAGCAGTAACGCATGGATTTAATTCCACTAATGACC…	0.0687127	-1.0		0.321928	-0.656301	-0.606989	0.106915	0.644341	-1.69192	0.609273	0.431716	0.836739	0.0608822	-0.925999
355	ENST00000434935.7	ENSG00000180917	protein_coding	4875	GAGTGCCTCCTGGTCCCTGTCTGCCGGCATTCGCGGCTGCGGGGCCCGGAGGTGGGACTGGCTTCCCGGTGCCGCGAGGGCGGGTCCGGACAGCCTTCCCCCCAGTCCGGCGCACCATCTCCCTGCCTTGTGGCTGGAGGCGCCGCGGACCCAAAGGGAGGGACCATCCCGGGAAGCAGCCCCGAGAGCGGAAGTGCAGAATGGCTTCCTCGAGAGAGTAAAGTGCAGCCTCTCCAGACACTGGGGCCCCAGTGGGCGTGGGCGAAGTTGCTGGTAGGAGGAGTTGGCGGAAGCACTTGGAACTCCTTTATAAGTGTCAGCTGTGAGATTTTAATTTGATTTGAAAATGAGTAAGTGCAGAAAGACACCAGTTCAGCAGCTAGCAAGTCCCGCGTCATT…	0.490616	1.40926	-0.149834	-0.488887	-0.308844	-0.155076	-0.604652	-1.02499		-1.53891	-0.103734	0.0655654	0.178004
356	ENST00000344293.6	ENSG00000165632	protein_coding	4875	AGCGGGAGGCGGAGCGAGTCCAAAATGGCGGCTCTCAGGCTGGCGCGCTCCGTGCTGCTGGGGCTTTGAGGTGGTCGCCGGGGGTCCGGGGGACCCTTTCCCCGCCGCGGAAGCCCTAGAGGATGAATCGGGGACCCTGCTAAGGTCTGGCGGCGGGGCTGGAGAGCAGTGGCAGCAAGGGCTGCGGTGGCGTCCACGCAGCGGGATGTGCGAGAGTTACTCCAGGTCGTTGTTGAGGGTCTCGGTGGCGCAGATCTGCCAGGCGCTGGGCTGGGACTCGGTGCAGCTCAGCGCCTGCCACCTCCTCACGGACGTGCTGCAGCGCTATCTGCAGCAGCTGGGCCGGGGCTGCCATCGGTACTCTGAGCTCTATGGCCGAACAGACCCAATTTTGGATGA…	0.627776	-0.837729	0.736966	0.104108	1.0689	0.0920482	0.7849		0.212153	2.3443		0.712423	0.222392	-0.635428	0.627142
357	ENST00000636174.2	ENSG00000188878	protein_coding	4874	AGACGGCTGAGGGTGCCGGCAGCGGCTGGAAGCGGGAGGCCAGTCCTGGCCGGGCTGGGCGACCCGAATGGAGCCAGGGCCGGCGCTGGTCCCAGCGGCCGCACCTCCGGGGGCACGGCGCGTAACAGGAGGCTTCCGGGGCTGAGAGCGTTACAGGCTGCGCTCCGGGGCCAGATAGGCCGGGCGCTCAGAAGGGGAGTATGAGCCTGATGTGGGCAGAATCCAGATGAGCTGGCCAGTGCTGTGAAGGAGCTGAGAGCACCCCCGAGAGCCGTGAGATGGCACCAAAAACCAAGAAAGGATGTAAAGGCTCCATTGATGATTTTCTTGGTGACCTTCTAGGGGATGATATGACACTACCTGAGAAGCCTGTTAAACTAGCTTCACATACCAGAGACA…	-2.2116	-2.20954			-1.98475	-2.45059	-2.85946	-2.65456		-2.32452	-2.3539	-3.89618	-2.21795	-2.45402	-3.40399
358	ENST00000643716.1	ENSG00000119866	protein_coding	4874	GACGTTCAAGTTCGCAGGGACGTCACGTCCGCACTTGAACTTGCAGCTCAGGGGGGCTTTTGCCATTTTTTTCATCTCTCTCTCTCTCTCTCCCTCTATCTCTCTTCTCTCTCTCTCCCTCTTTTTTTTTTTTTTTTTTTTTTTTTTTTTGCTTAAAAAAAAGCCATGACGGCTCTCCCACAATTCATCTTCCCTGCGCCATCTTTGTATTATTTCTAATTTATTTTGGATGTCAAAAGGCACTGATGAAGATATTTTCTCTGGAGTCTCCTTCTTTCTAACCCGGCTCTCCCGATGTGAACCGAGCCGTCGTCCGCCCGCCGCCGCCGCCGCCGCCGCCGCCGCCCGCCCCGCAGCCCACCATGTCTCGCCGCAAGCAAGGCAAACCCCAGCACTTAA…		-0.594046			0.189034				-0.54633	0.741831	-0.268489	-0.329436
359	ENST00000265361.8	ENSG00000075223	protein_coding	4874	ACTCCGAGGTGCTTGATTGAGCGACGCGGAGAAGAGCTCCGGGTGCCGCGGCACTGCAGCGCTGAGATTCCTTTACAAAGAAACTCAGAGGACCGGGAAGAAAGAATTTCACCTTTGCGACGTGCTAGAAAATAAGGTCGTCTGGGAAAAGGACTGGAGACACAAGCGCATCCAACCCCGGTAGCAAACTGATGACTTTTCCGTGCTGATTTCTTTCAACCTCGGTATTTTCCCTTGGATATTAACTTGCATATCTGAAGAAATGGCATTCCGGACAATTTGCGTGTTGGTTGGAGTATTTATTTGTTCTATCTGTGTGAAAGGATCTTCCCAGCCCCAAGCAAGAGTTTATTTAACATTTGATGAACTTCGAGAAACCAAGACCTCTGAATACTTCAG…	0.0628275	0.0995357			-1.81026		-0.686944	-1.22925	-0.969181	-0.662467		0.239226
360	ENST00000295709.8	ENSG00000163482	protein_coding	4873	AGCCGGGCCTGATGGCCCTGAGGCAGTTCGGATGTGTCCCAGGAAGTGCCCATGTGTGGTCCGCCGTCCATTCCACACCTCTGAGCGCCTTTGTCCTCTGAACTTCTCACCAGTTCTAGCGAGTAAAATTGCGTCCCAGATGTTGTGGAACTGTCCCTGGATCTATAGCTCTTCACCGTCTCTACTTTCTTCCTTCTAAGAGATCCTGAAACCTCTGTCATGGAAAAGTACCACGTGTTGGAGATGATTGGAGAAGGCTCTTTTGGGAGGGTGTACAAGGGTCGAAGAAAATACAGTGCTCAGGTCGTGGCCCTGAAGTTCATCCCAAAATTGGGGCGCTCAGAGAAGGAGCTGAGGAATTTGCAACGAGAGATTGAAATAATGCGGGGTCTGCGGCAT…	-2.38083	-2.39408	-3.59251	-6.24657	-3.99825	-4.22404	-2.22931	-2.17825	-2.9308	-4.51336	-3.78781	-4.40175	-3.02749	-3.76231	-3.64744
361	ENST00000703354.1	ENSG00000113575	protein_coding	4873	GCGGAGGAGGAGGCGCAGCGGCCGACGGCCGAGTACTGCGGTGAGAGCCAGCGGGCCAGCGCCAGCCTCAACAGCCGCCAGAAGTACACGAGGAACCGGCGGCGGCGTGTGCGTGTAGGCCCGTGTGCGGGCGGCGGCGCGGGAGCAGCGCGGAGCGGCAGCCGGCTGGGGCGGGTGGCATCATGGACGAGAAGGTGTTCACCAAGGAGCTGGACCAGTGGATCGAGCAGCTGAACGAGTGCAAGCAGCTGTCCGAGTCCCAGGTCAAGAGCCTCTGCGAGAAGGCTAAAGAAATCCTGACAAAAGAATCCAACGTGCAAGAGGTTCGATGTCCAGTTACTGTCTGTGGAGATGTGCATGGGCAATTTCATGATCTCATGGAACTGTTTAGAATTGGTG…	-0.266102	1.82298		1.84368	0.743918	1.14699	1.57478	0.636554	1.31353	2.31163	0.951385	1.16136	1.24251	1.87755	1.75002
362	ENST00000599672.6	ENSG00000126749	protein_coding	4873	ATTGTTGCAAGATGGCCGCGCCCAGTGATGGATTCAAGCCTCGTGAACGAAGCGGTGGGGAGCAGGCACAGGACTGGGATGCTCTGCCACCCAAGCGGCCCCGACTAGGGGCAGGAAACAAGATCGGAGGCCGTAGGCTTATTGTGGTGCTGGAAGGGGCCAGTCTGGAGACAGTCAAGGTAGGGAAGACATATGAGCTACTCAACTGTGACAAGCACAAGTCTATATTGTTGAAGAATGGACGGGACCCTGGGGAAGCGCGGCCAGATATCACCCACCAGAGTTTGCTGATGCTGATGGATAGTCCCCTGAACCGAGCTGGCTTGCTACAGGTTTATATCCATACACAGAAGAATGTTCTGATTGAAGTGAATCCCCAGACCCGAATTCCCAGAACCT…	0.371789	0.399701	-0.579291	-0.0970842	-0.22737	-0.113244	0.177778	0.00967743	0.857677	-0.741136	-0.0154769	-0.263713	0.19211	-0.967183
363	ENST00000394810.3	ENSG00000166317	protein_coding	4873	AGCAGGAGCAGGACAGCCGGACAGGAAGCCCAGACGGGGTTCGAGCACCTCAACTTCTCTCCTGGGGACACTGTTCAAACTCCGGGGGCCATAGGCCAAGCTGAGCGATGGGTGCTGAGGAGGAGGTGCTGGTCACACTATCAGGGGGAGCCCCCTGGGGCTTCCGACTTCATGGGGGGGCCGAGCAGAGGAAACCGTTACAGGTGTCTAAGATTCGAAGACGGAGCCAGGCTGGCAGAGCAGGACTCCGAGAGAGGGACCAGCTCTTGGCAATCAATGGGGTCTCTTGCACCAACCTCTCCCATGCCAGTGCCATGAGCCTCATCGATGCCTCAGGAAATCAGCTTGTCCTCACTGTGCAGCGGTTAGCAGACGAGGGTCCTGTGCAATCTCCATCTC…		-1.926					0.584962								0.292782
364	ENST00000427363.7	ENSG00000131196	protein_coding	4873	GCGTCAGAGCGAGACTCAGAGGCTCCGAACTCGCCGGCGGAGTCGCCGCGCCAGATCCCAGCAGCAGGGCGCGGGCACCGGGGCGCGGGCAGGGCTCGGAGCCACCGCGCAGGTCCTAGGGCCGCGGCCGGGCCCCGCCACGCGCGCACACGCCCCTCGATGACTTTCCTCCGGGGCGCGCGGCGCTGAGCCCGGGGCGAGGGCTGTCTTCCCGGAGACCCGACCCCGGCAGCGCGGGGCGGCCGCTTCTCCTGTGCCTCCGCCCGCCGCTCCACTCCCCGCCGCCGCCGCGCGGATGCCAAGCACCAGCTTTCCAGTCCCTTCCAAGTTTCCACTTGGCCCTGCGGCTGCGGTCTTCGGGAGAGGAGAAACTTTGGGGCCCGCGCCGCGCGCCGGCGG…	-0.741597	-1.26875		-2.32193		-0.2844	-0.384535	-0.251539	-0.292027				-1.10539	-0.681347
365	ENST00000366578.6	ENSG00000077522	protein_coding	4872	GGAGCTGGTGCTTCGCCCGAGACCCAGCGCCCAGGCGTGTCGCCCCGAGAGGAGCCGCGCGAAGGTCACCCCGCGCCCGCCGCCCGCCGCCCGCCGCCTCCGTGGGTCCGTTTGCCAGTCAGCCCGTGCGTCCGAGCCCCTCGCGCCCCGCCGCAGCCCCGGCCAACCGAGCGCCATGAACCAGATAGAGCCCGGCGTGCAGTACAACTACGTGTACGACGAGGATGAGTACATGATCCAGGAGGAGGAGTGGGACCGCGACCTGCTCCTGGACCCAGCCTGGGAGAAGCAGCAGAGGAAGACCTTCACTGCCTGGTGTAACTCCCACCTAAGGAAAGCCGGCACCCAGATTGAGAACATCGAGGAAGACTTCAGGAATGGCCTTAAGCTCATGCTGCT…		-1.60755								-4.90627	-3.33648	-4.49185
366	ENST00000637581.1	ENSG00000198689	protein_coding	4872	GAAGTATAGAGCAGTGCTGGATGGAGAGAGAAGTACATTCTCGGGGGAGCAGAAGCCTCAGGGGGATTGGCTGCCTGGTAGAAGTTACTACCATTTCAAGATTCCTCCTAGAACTCGAGTACAAAGAGATTGCTGAGGGGCATACTAAGTTGCTGGGGCCACATAAACAGAGGTGGAGTCTGGTGCTTGAAGACATTTCCTGACTCTGGTCAGGGAAGCAATCTGTGGCTTCGGGTTTTTTTTTTTTTTTTTCAAGTTCCCAACACTCAGTGAAAAGTGGGTTTATGCTGGGACAAAACAGCCTTGGAATGAGCAGTTAGCAGTGGGCGTCTTTGACTGGGCAGGGGCTTCGGACGGCGGCGGCGGAGAGGCTAGAGCCATGGACGAGGAGATCGTGTC…	-0.00891932	1.09799	0.441879	1.30851	-0.25907	0.110722	-0.0117772	-0.234678	-1.08191	0.723564	0.797796	1.03349	0.760852	0.378771
367	ENST00000251864.7	ENSG00000095627	protein_coding	4870	GCTGAGGCCAGGAGGGCGCACTGGGGATTGGAGGCGAGGGAAGTGCAGGGCGCATCCCAGGCGGCAGGGCTCCCAGCATCGGCAGTCGCCATCACCGCCAGACCGCAGAGACAGGTTCGGATCCGCGGTCCTCTTGCCTCTTTCCAGGCCTCGATGAGTGTTAAATCGCCATTTAATGTGATGTCAAGAAATAATTTGGAAGCACCTCCTTGTAAGATGACAGAGCCATTTAATTTTGAGAAAAATGAAAACAAGCTTCCACCACATGAGTCTTTAAGAAGTCCTGGAACACTTCCTAACCACCCTAATTTCAGGCTGAAAAGCTCAGAGAATGGAAATAAAAAGAACAATTTTTTGCTTTGTGAGCAAACCAAACAATATTTGGCTAGTCAGGAAGAC…		1.0					-0.492963
368	ENST00000378486.8	ENSG00000149527	protein_coding	4870	GTCCTTTGCTCCCCCAGCCTTGGGAGGCGGCTGCGTCAGGGATTCCTTGGTGGCCCTGGAGGGTGGATAGGCTGGCCTGGGGGCCATCAGGACAGCAGGTGACGGTCAGGCCAATGCCAGCCGGGCCTGGGCACAGCCCTGTGGGGGCTTCGGAGGGCCCTGAGGAGGAGGAGGAAGAGGCAGAGGAGAGAAGGCCCCACGGAGGTCCTGTCGCCAGCGCTGCCACTGCCTGACCTCCGCTGCCCGAAGGCCGGTGGGCCTCTGTGGCCTCCGTGAAGCAGGCCCGGCTGTCGTCAGGCCATGTCTGGTCCATGGCCCTCCCCCGACAGCCGGACCAAGGGAACGGTGGCCTGGCTGGCGGAGGTACTCCTCTGGGTTGGAGGGAGTGTGGTGCTGTCT…	-1.7122	-1.87447			-2.71469		-1.76977				-3.91816
369	ENST00000216286.10	ENSG00000087303	protein_coding	4870	GGAGAGTGGGCTGGAGGCCGGGGCGGGACGCGTTGTGCAGCGGGTAAGCGCACGGCCGAGCGAGCATGGAGGGGGACCGGGTGGCCGGGCGGCCGGTGCTGTCGTCGTTACCAGTGCTACTGCTGCTGCCGTTGCTAATGTTGCGGGCCGCGGCGCTGCACCCAGACGAGCTCTTCCCACACGGGGAGTCGTGGGGGGACCAGCTCCTGCAGGAAGGCGACGACGAAAGCTCAGCCGTGGTGAAGCTGGCGAATCCCCTGCACTTCTACGAAGCCCGATTCAGCAACCTCTACGTGGGCACCAACGGCATCATCTCCACTCAGGACTTCCCCAGGGAAACGCAGTATGTGGACTATGATTTCCCCACCGACTTCCCGGCCATCGCCCCTTTTCTGGCGG…	-1.56397	-1.11397			-1.93037	-0.696025		-0.295314	-1.58298		-0.828975	-0.604263	-2.23786	-0.884523
370	ENST00000252512.14	ENSG00000130227	protein_coding	4870	AGCGCGCAGGCGCAGCGGCGACGGCGTCGGCGGCGGCGGCGGCAGCGGCTCCGGCCGAGGTGCGCGCTGGGGGGGAGGGGGGGCCGGAGAGGAGCATGAATGGAGCAAAATGGCGGATCATGTGCAGAGCCTGGCCCAACTAGAGAATCTGTGCAAACAGCTGTATGAAACCACAGACACAACCACTCGACTCCAGGCAGAGAAAGCCTTGGTTGAATTTACCAACAGCCCTGATTGCCTGAGCAAGTGCCAGCTACTCCTCGAAAGAGGAAGTTCCTCTTACTCCCAGTTACTGGCAGCTACATGCCTTACCAAGCTTGTATCACGCACAAACAACCCCCTACCATTGGAACAGCGAATAGATATTCGGAACTATGTGCTCAACTACCTTGCCACTCG…	0.533758	-0.418247	0.230711	-0.0617991	0.0365201	-0.525836	-0.0842719	0.646137	0.58438	-0.0522547	-0.279515	-0.328742	0.247066	-0.00742518
371	ENST00000310974.8	ENSG00000173852	protein_coding	4870	CCCTAAGTGGCCGCTCCGGGCGCCTTCTCCCTGCCCCGCCGCGTCTCGCCTGCGCGGGCTCCAAGCGCAGCCTTAACAGGCTCCGAAACTTGAATCAGCGCCCCGATCCCGAGAGGGCTCTTCCTTCGGCCCCATCACTCCCACAATGGAAGGGCGGCCGCCTCCGGAAGGCCGTCCGCCCCCGCGTCCTCGCACCGGCCGAGCCCCGCGCGGGCGCCGAAGAGCTGTTTTTGCAGCAGTGTTGCACTGGAGCCATATAACACACCTCTTTGAAAATGACCGTCATTTTTCTCACCTCTCAACATTGGAAAGGGAGATGGCTTTTCGCACTGAAATGGGACTATATTATTCCTATTTCAAGACTATTGTGGAAGCACCCTCATTTTTGAATGGAGTATG…	0.391944	1.55846	1.08897	0.55132	0.546893	0.471181	-0.0462937	0.210728	-0.614147	1.31131	0.838931	1.66223	0.26321	0.981868
372	ENST00000640607.2	ENSG00000150527	protein_coding	4869	GAAAACAGACAGTGTTTGTCTCTCAAGTTAAACCAACAAGCCGATAGAAAAAGGTAGTTATCAAGAGATTTTTAAAACTTCAACCCTTTTTCTCTTATAGTTAGTGAAGAGAGTAGAATATCTCCAGTTTTGGCTGACATCTCTACAACCTGAACAATTGGCTTAAACTTCACTTGGGATTCCCGGTTGCTTGTTTTAGCATGGCAAAATTTGGCGTTCACAGAATCCTTCTTCTGGCTATTTCTCTGACAAAGTGTCTGGAGAGTACAAAACTGCTGGCAGACCTTAAAAAATGTGGTGACTTGGAATGTGAAGCTTTAATAAACAGAGTCTCAGCCATGAGAGATTATAGAGGACCTGACTGCCGATACCTGAACTTCACTAAGGGAGAAGAGATAT…	-0.00982543	-0.154809		0.257455	0.0774737	-0.556121	-0.0038275	-0.254059	-0.538291	-0.00181243	0.610886	-0.359234	0.509468	0.0938174
373	ENST00000244745.4	ENSG00000124766	protein_coding	4869	GCTCTAAGCTGCAGCAAGAGAAACTGTGTGTGAGGGGAAGAGGCCTGTTTCGCTGTCGGGTCTCTAGTTCTTGCACGCTCTTTAAGAGTCTGCACTGGAGGAACTCCTGCCATTACCAGCTCCCTTCTTGCAGAAGGGAGGGGGAAACATACATTTATTCATGCCAGTCTGTTGCATGCAGGCTTTTTGGCTTCCTACCTTGCAACAAAATAATTGCACCAACTCCTTAGTGCCGATTCCGCCCACAGAGAGTCCTGGAGCCACAGTCTTTTTTGCTTTGCATTGTAGGAGAGGGACTAAGTGCTAGAGACTATGTCGCTTTCCTGAGCTACCGAGAGCGCTCGTGAACTGGAATCAACTGCTTCAGGGAAAAAGAAAAAAAAAAAAAAAAGACTTGCC…	-0.0432916	0.148288	-1.01012	-0.594361	-0.0505079	-0.443999	1.14799	0.702811	-1.12682	0.230069	0.740453	0.520572	-0.436935	0.0	0.14036
374	ENST00000639828.2	ENSG00000243335	protein_coding	4869	AGCTGGGCGCGAGCGGGTCGGCGTTGAGGGAGCCACCGCCCTCCCGCCTGCGCACTGCCTCTCGCCCCCCTCCGGCCAGCCCGCAGCCGGCCGCGTCATGCCAGGCGCTGCTCGGCGGTAGGGAGTGCCCGGGGCCGCCGCCTCCGCCCGCCCGAAGCCGCGCCCACTGCCCAGAGCCAGAGGGATGGTGGTAGTCACGGGGCGGGAGCCAGACAGCCGTCGTCAGGACGGTGCCATGTCCAGCTCTGACGCCGAAGACGACTTTCTGGAGCCGGCCACGCCGACGGCCACGCAGGCGGGGCACGCGCTGCCCCTGCTGCCACAGGAGTTTCCTGAGGTTGTTCCCCTTAACATCGGAGGGGCTCACTTCACTACACGCCTGTCCACACTGCGGTGCTA…	-0.692769	-0.753785	-2.61111	-1.67999	-1.4206	-1.27498	-2.41915	-2.10426	-1.35476	-1.61254	-0.537073	-2.68324	-0.934878	-0.385671	-1.43394
375	ENST00000678673.1	ENSG00000119912	protein_coding	4868	AGCATGCGCAGTGCGCAGGGCCGGCTCGAAGCGCAAGCAGGAAGCGTTTGCGGTGATCCCGGCGACTGCGCTGGCTAATGCGGTACCGGCTAGCGTGGCTTCTGCACCCCGCACTGCCCAGCACCTTCCGCTCAGTCCTCGGCGCCCGCCTGCCGCCTCCGGAGCGCCTGTGTGGTTTCCAAAAAAAGACTTACAGCAAAATGAATAATCCAGCCATCAAGAGAATAGGAAATCACATTACCAAGTCTCCTGAAGACAAGCGAGAATATCGAGGGCTAGAGCTGGCCAATGGTATCAAAGTACTTCTTATCAGTGATCCCACCACGGATAAGTCATCAGCAGCACTTGATGTGCACATAGGTTCATTGTCGGATCCTCCAAATATTGCTGGCTTAAGTC…	0.0620038	-0.286824	-0.570279	-0.404288	-1.03921	-0.892108	-0.693923	-0.0407696		-1.65015	-0.550353	0.0183892	-0.481136	-1.55248
376	ENST00000418265.1	ENSG00000261796	protein_coding	4868	GGCCTGTGGAGTTTCTTGGACAGGGGCCGCGGGGCTCCAGGACGGCGCCCTTAGCGACACCATGGCCCGAAATGCAGAAAAGGCCATGACGGCCTTAGCAAGATTTCGCCAGGCTCAGCTGGAAGAGGGAAAAGTGAAGGAACGAAGACCCTTTCTGGCCTCAGAATGTACTGAACTGCCTAAAGCTGAGAAGTGGAGACGACAGATCATTGGAGAGATCTCTAAAAAAGTGGCTCAGATTCAGAATGCTGGTTTAGGTGAATTTCGAATTCGTGACCTGAATGATGAAATTAACAAGCTGCTAAGGGAGAAAGGACACTGGGAGGTCCGGATAAAGGAGCTGGGAGGTCCTGATTATGGAAAAGTTGGCCCTAAAATGCTGGATCATGAAGGAAAAGA…		3.70044		0.793549	0.597241	-0.855183	1.99136
377	ENST00000249883.10	ENSG00000114019	protein_coding	4868	AGAGCGTCGGCGCCACGGCCGAGAACACATCTTCGCCGCCGAGCTGAGCTGGGCCGAGCCGGAGGTTGTGGTGTCTGACTGCGCTGGGCACCCTCGGGCCGCAGCGGTGCTCTGGGGCCAGGTGCCACCGGCCATTGTCCAGGCAGCTGTGTGCAAGCCAAAGAAGCATGAGGACACTGGAAGACTCCTCGGGGACAGTCCTGCACCGCCTCATCCAGGAGCAGCTGCGCTACGGCAACCTGACTGAGACGCGCACGCTGCTAGCCATCCAGCAGCAGGCCCTGAGGGGTGGGGCTGGAACTGGGGGTACAGGGAGCCCCCAGGCCTCCCTGGAGATCCTGGCCCCAGAGGACAGTCAGGTGCTGCAGCAGGCCACCAGGCAGGAGCCCCAGGGCCAGG…	-0.531176	-0.676903		-2.09668	-0.388026	-0.127309	-0.213888	-0.384337	-0.826802		0.510622	-1.33319		0.0	-0.726603
378	ENST00000307431.12	ENSG00000152910	protein_coding	4867	GCGGAGCTCGAGCGCTGTTGTGTGTTTGGAAGGAAGGATGCTGCTGCCAATTTGTGGGACCGCTGCTGCGAGGAGTGGGCGTGGCCTCGGCGGTGTGGATGCTTGTTAGGAAAGATGCTGAGTGCTTTTCAGTGAGGAGTCAGGGAGGTGTGTGTGAGAGAGAGAGAGAAAAGAGAGAGACAGAGACGGGGAGAGAGAGAGGGAGAGAGAAGAGAGGGAGGAGGGAAGAAGAAAAGACGGAGGGAGGTGAGGAGGAAGGGAGGGGGAGAGACAGAGACCTAGAGGGGCTGAAGACCCAGACAGAGCTGGCAGAGCTACTGAGAAGAGGACTGGAGCGCTCTGAGAGCCTCTCAAGATCTTTTGGGGGAGCCCAATAAATGTGAACATGGGATCTGTCAC…		-1.0							-2.72247	-2.32942	-1.13061		-1.30666
379	ENST00000646708.1	ENSG00000144747	protein_coding	4867	GTAGATTTGGTTGCTGTGTACGTGGAAGAAGCAAGCGCATGCGCACATGGGCCCCCTTCGTCTCAGCTGTGCGGGAACGGCCGAGGGTAACATCCCGGGCTCGCGGGAGGCTGTCGGGGTAATGGCCACACGCTGACAGAACCAGCCGAGTGGAAAAGGGGAGCGAAGCCGTTCCTCTGCACCCTTCCCCAGGCCTGAGGCCTTCCCGCTTGGTGCTGCCGCCGCCACTGCCGGCTGAGGAGGGGCGATGAGTTGGTTCAACGCCTCCCAGCTCTCCAGCTTCGCTAAGCAGGCCCTGTCCCAGGCCCAGAAGTCTATTGACAGGGTTCTGGACATCCAGGAAGAGGAGCCGAGCATCTGGGCCGAGACCATTCCGTATGGAGAGCCGGGAATAAGTTC…	0.992544	-1.84327		0.0837293	-0.313673		-0.639442	0.346302	-0.067834	0.370299	0.327502	0.330891	-0.51644	-1.38228
380	ENST00000343253.11	ENSG00000122483	protein_coding	4867	AGCGGGCTGGCTTCCTGAACGGCCCTCGCCTCTTCACCACCAGGGCCGTCCACCAGAAGTTTCTAAACGGGTGAGAGGCGACAACGCAGTGCAGCTGGGTTAAAGGAAGGAGGCTGGTTTATCCTCCGCACTTACTTGGTACTCGATCTCCAGCGAGGCCTTCAGGGGCATGGGCTGGTAGAAGCACTCCTTCTGGCCGGCGGGAAGGGTAAAGGTGAAGTCGCTATCGAGGGAAGGTGTGAAGCCGGCCGCCCCAGGCAGCAGCACCGGAGGCAGAGCGGCCAGAAGGAGCACGGGGAAGGGCAGCCAGATCTTGTCGCCCATCCCTGCTGGGGCGATCCCGGGCTGAAAGAGGCGTCAGGTACTGTTGTCTCCGCTCCGCGTTTCCTCTCTGGACTC…	0.351799	0.51862	-0.764085		-1.69194	-1.05869	-2.15303		-0.594859	-2.32193	-1.06134	-0.926225	-1.75078
381	ENST00000445922.2	ENSG00000166170	protein_coding	4867	GCAGGCGCGCCCTGGCACCCGGGCCAAGACGCCCGGAGCGGCTGCTGCAGCCAGTAGCGGCCCCTTCACCGGCTGCCCCGCTCAGACCTAGTCGGGAGGGGTGCGAGGCATGCAGCTGGGGGCCCAGCTCCGGTGCCGCACCCCGTAAAGGGCTGATCTTCCACCTCGCCACCTCAGCCACGGGACGCCAAGACCGCATCCAATTCAGACTTCTTTTGGTGCTTGTGAAACTGAACACAACAAAAGTATGGATATGGGAAACCAACATCCTTCTATTAGTAGGCTTCAGGAAATCCAAAAGGAAGTAAAAAGTGTAGAACAGCAAGTTATCGGCTTCAGTGGTCTGTCAGATGACAAGAATTACAAGAAACTGGAGAGGATTCTAACAAAACAGCTTTT…	0.832992	0.925038	0.324796	0.422691	1.07184	0.914552	0.71851	0.560195	0.0591035	-0.847589	0.864234	1.29715	0.201505	0.567041
382	ENST00000541463.6	ENSG00000139116	protein_coding	4866	ATGTTGGGCGCCCCGGACGAGAGCTCCGTGCGGGTGGCTGTCAGAATAAGACCACAGCTTGCCAAAGAGAAGATTGAAGGATGCCATATTTGTACATCTGTCACACCAGGAGAGCCTCAGGTCTTCCTAGGGAAAGATAAGGCTTTTACTTTTGACTATGTATTTGACATTGACTCCCAGCAAGAGCAGATCTACATTCAATGTATAGAAAAACTAATTGAAGGTTGCTTTGAAGGATACAATGCTACAGTTTTTGCTTATGGACAAACTGGAGCTGGTAAAACATACACAATGGGAACAGGATTTGATGTTAACATTGTTGAGGAAGAACTGGGTATTATTTCTCGAGCTGTTAAACACCTTTTTAAGAGTATTGAAGAAAAAAAACACATAGCAATT…	0.444495	1.63529	0.800371	0.276806	-0.802997	-1.57358	-0.859608	-0.164102	-0.258988	-0.683508	-0.182057	0.87583	-0.592915	-0.428674
383	ENST00000267984.4	ENSG00000140406	protein_coding	4866	AAAAGATTTCTATAGGCTCCAGGGAGGTTACGGCCGAGGCGGCGGCGGCGGCGAGCCCGGGGGCGAGGCGCGGACGGGAACAGGAAAAGCCTCCGGCAGCCCCTGCGGGCGGCGGCGCAGCCACGGCCGCGCTCCGAGGTGAAGCCGCGCGCGGAGAGGAAGCGGGTGTTTTCCCCTCTGCCTTTCGGCCCCCGCCCTTCCTTTCAGTTTCTGCCCGCTCGCTCGGAAGTTGGCGGTTGACAAAAATGGCAGGAGCCGGGGCCCGGGCCGGTTGCCGCAGCGCCGCGGGGACCTTCTGAGTTGGCCCGGTGGCAGGGAGACTCGTGCAGGGGCGTCCGATGCGCGGGGCCCGGGGCCTCGGGAGAGCTCAGCTGCTGCGGGCCCCAGACGAGGCGACAG…	0.258697	0.357193			1.10844	1.4205	1.87214	-0.32247			1.20466	0.436425	0.734174
384	ENST00000354586.5	ENSG00000198252	protein_coding	4864	GGTTGTCGGGCTGGTTCCTGTGCTGGATCCTGGGCGGCCTGAGGGGTACGGAGACTCTGGGGGAGGGAGACGGCAGCGGCATGGCGGCCGGGTGTAAGACGCCCGACCCTCCTCTTCCCTGTCTTCGCCGCCGCCGCTGCTGGAGTCACTGGGACCCTGTAGTCTGCGTGTGTTAGTTGTAATCCCGCCGCCCTCCTGTCAGCCCTCCGCTCCGCCGGCCCTCCTTCCTTCCGCCGCCGCAGCCAGCCCGAGGGTCGGCCGGCTGTGTAACACTCTCCCACCCCACCCACCAGCCCGCGGGCCAGCACCATGGAGGACGTGAAGCTGGAGTTCCCTTCCCTTCCACAGTGCAAGGAAGACGCCGAGGAGTGGACCTACCCTATGAGACGAGAGATGCAG…	1.48845	2.06308	1.09344	0.652077	1.51375	0.832158	0.839878	0.484739	1.74499	1.04499	0.581079	2.18491	0.900101	1.10038	0.901635
385	ENST00000575779.2	ENSG00000180626	protein_coding	4863	ACCGGAAGTTCTCGCCTGGCCCAGGCGCGGGGTCCAAGATGGTGGCGCTAGGAGCCGCGACCCAGTGATAGCGGCCGTGGAGGGGCCCCCGACCGAGCGGGAGGTTGGGGGTAGCCTGGAGATTCTGAAGACAGGAATAAGATGAAGGAATGGAAATCAAAGATGGAAATTTCTGAAGAAAAGAAGTCAGCAAGGGCTGCATCCGAAAAACTCCAAAGACAAATCACCCAGGAATGTGAGTTAGTTGAAACCAGTAATTCTGAGGACAGATTATTGAAGCACTGGGTAAGCCCTTTAAAGGATGCAATGAGACATCTCCCTTCCCAAGAGAGCGGTATCAGGGAAATGCATATTATCCCCCAGAAAGCCATTGTGGGAGAGATTGGCCATGGATGTAAT…	-0.496187	-0.98317		-2.02868	-1.48507	-1.95905	-2.08425		-2.94753	-2.60832	-0.838555	-2.02644	-2.53672	-0.979536
386	ENST00000347992.11	ENSG00000141503	protein_coding	4863	GGAGATAGCGCCTGTCAGTCGGTGGGTCGGTCCTCGCGCCGGCCCTCCCCCTCCCCGGTCTCCGGGGGAGGCGCGGTGGAGTCCGCCCCCGGGGTTCTCCGATGGGGGAGAAGCGGCGACGGCGGCAGTGGAGTAACCGAGCCGGAGCGTGAGCGGCCCCGGTGCCCCGTTCCCCACGGAGGCCATGGGCGACCCAGCCCCCGCCCGCAGCCTGGACGACATCGACCTGTCCGCCCTGCGGGACCCTGCTGGGATCTTTGAGCTTGTGGAGGTGGTCGGCAATGGAACCTACGGACAGGTGTACAAGGGTCGGCATGTCAAGACGGGGCAGCTGGCTGCCATCAAGGTCATGGATGTCACGGAGGACGAGGAGGAAGAGATCAAACAGGAGATCAACAT…	-1.69096	-2.32638	-2.68257	-3.45087	-1.79613	-3.14483	-2.64665	-1.90348	-2.3204	-1.28132	-3.19613	-2.9457	-3.10217	-3.23042	-2.16634
387	ENST00000527403.6	ENSG00000110075	protein_coding	4862	CTTGTTTCATATCCATATCCCACTGTATTCCTGCTAATCTGCTAATGCAGTAAATTGGAGGAAAACTGTTACCAGGATAACCTGTAATGGGCAAGGAGCCACAAAGAAGAAAACATTTCTTTTAATTTTTAAACTTGGTTTGAAAGACCAGCATGTTTTGGAAATTTGATCTTCACTCATCATCCCACATAGACACACTTCTAGAAAGAGAAGATGTAACACTGAAGGAGTTAATGGATGAGGAAGATGTTTTACAGGAATGTAAAGCTCAGAACCGCAAACTTATAGAGTTTCTGTTAAAAGCAGAATGTCTCGAAGATTTAGTCTCATTCATTATAGAAGAACCACCTCAAGACATGGATGAAAAGATCAGATACAAGTATCCAAATATATCTTGTG…	-0.809438	-0.647535	-0.697046	-1.2556	-0.640722	-1.47292	-0.796881	-0.625136	-0.353917	-1.23457	-0.310901	-1.15177	-1.24581	-1.07739	-1.34802
388	ENST00000366923.8	ENSG00000136628	protein_coding	4862	GAAGGCTGCGGCGGCGTCGGGTACGCGCACACGTTGCATCTTCTTCCTTTCGCGGGGTCCTCCGTAGTTCTGGCACGAGCCAGGCGTACTGACAGGTGGACCAGCGGACTGGTGGAGATGGCGACGCTCTCTCTGACCGTGAATTCAGGAGACCCTCCGCTAGGAGCTTTGCTGGCAGTAGAACACGTGAAAGACGATGTCAGCATTTCCGTTGAAGAAGGGAAAGAGAATATTCTTCATGTTTCTGAAAATGTGATATTCACAGATGTGAATTCTATACTTCGCTACTTGGCTAGAGTTGCAACTACAGCTGGGTTATATGGCTCTAATCTGATGGAACATACTGAGATTGATCACTGGTTGGAGTTCAGTGCTACAAAATTATCTTCATGTGATTCC…	0.208546	-0.0751437	-0.783927	1.11827	-0.95857	0.178934	0.765214	0.289536	-0.0990179	0.580357	1.08619	0.404426	0.656336	-0.350844
389	ENST00000647930.1	ENSG00000141576	protein_coding	4862	AGGGCGGCGCGGGCACCGGGGCCGGGCCGGGGCTGCAGCCGCAGCGGCCATGGGGGCCCTGACGAGCCGGCAGCACGCGGGCGTGGAGGAGGTGGACATCCCGTCTAATTCCGTGTACCGCTACCCGCCCAAGTCCGGAAGCTATTTTGCCAGCCACTTCATTATGGGAGGAGAGAAGTTTGACTCAACTCATCCTGAAGGTTACCTGTTTGGAGAGAACAGCGATCTGAACTTTCTGGGGAACAGACCAGTTGTGTTTCCTTACGCCGCCCCACCTCCCCAAGAACCCGTGAAGACTCTGAGAAGCCTGGTCAATATCCGAAAGGACACACTGAGGCTCGTCAAATGTGCTGAGGAAGTGAAGAGCCCTGGAGAAGAGGCCAGTAAAGCTAAAGTCCA…	0.168788	0.0994429		1.12286			-0.125127	0.642448		0.971137	0.957471	-0.0342015	1.44192	0.641025	0.463247
390	ENST00000581897.7	ENSG00000266338	protein_coding	4862	GGGCTCTCCTGACGCGCCGGGCGGGACCCTGAGGAGCCAGCTGGCGCAGGCTATGGGCTGGGCGGCGGTTGAGACAGCGGCGGTATCGGGAGGGGTAGGTGAGGGTCGCGAGGCTGCGTGAGCATCTGAGTGAACGCGGTGCTTTTGGGAACGCGGGACGGGCGACCTGTGGCGCCAGGAGCGGGCCGAGGCGTGGCGCACGGATGCCGTCTGGATGGGAAGTTACGGTTTACAGCGAAGTCCACCCAGCGTTTCCGAGGTGAAGGCGCCGCGCCAGGCCGGGCGGGCGGCTGGTGATGGGCAAGCCGGGTGTACCAAGTCCAGGATGCACATGAGGAGCGTTTGTAGCAGTCACTGAATCACCTCATGACTAGCGGGGCAGGCCTCTAATTCACCGCA…	-1.05539	-1.14594	-2.29275	-1.72297	-1.73023	-3.01847	-2.57118	-2.35611	-2.01135	-2.79808	-1.10772	-2.61	-1.52797	-1.84015
391	ENST00000394747.5	ENSG00000121270	protein_coding	4862	ACTGGGATAAAGCAAGAAGACTGATTTTATGAGCAGGGGTTTGATACATCAAAGGAGATTGCCCAGGATCAAGGGTGCGGTGTTGGGGGTGGGTTGGGGAGGGTGGTTAGAGAAGGTTTCACTAAGTGATTTGGGCCTGAGGCCTGAGAAGATGTTTAAAAAGAGGGATCAAGCACAGGCTAAGGAGAGGAAAGAGCAGGCACCCAAACCTCTGCATGGCCCCAATATGCTCCCTGCAGGGTAGTGCCCCCTCTTCTGGCTGCTCAAGGCGAGATCTAAGCTTCTTCTAACTCCTGCTGTCTTTTCATATTCTCTGATTCTGGGAAACGAAGAATTGGCAGGAACTGAAAATGACTAGGAAGAGGACATACTGGGTGCCCAACTCTTCTGGTGGCCTCG…	-1.39855	-1.58496		0.363638			-1.11548
392	ENST00000652555.1	ENSG00000174989	protein_coding	4861	CCGGCCGCGGCGGACACTTCCCTGGGCGGGACTGTCTCGTGGCACCCGGTGGAACCGAGGAGAACGTGGAGCGCCGGGAGCGGCGAATATGGACGACTACAGCCTGGATGAGTTCCGTCGGCGCTGGCAGGAGGAGCTGGCGCAGGCCCAGGCGCCGAAGAAGCGGCGACGGCCCGAGGCTGCCGAGAGGCGGGCTCGGCGGCCGGAGGTGGGCTCCGGGCGCGGCGAACAGGCCTCGGGGGACCCGGCGCTGGCCCAGCGTCTCCTGGAGGGCGCGGGGAGGCCCCCGGCGGCGCGGGCGACTCGGGCCGAGGGGCAGGACGTAGCGAGCCGCTCACGTTCTCCTCTGGCCCGCGAGGGCGCCGGGGGCGGGGAGCAGCTGGTGGACCAGCTCATCCG…	-0.354354	-0.901269	-2.02578	-0.839605	0.00327761	-0.677331	-0.318674		-1.93974	0.296067	-0.0512172	-0.834306	-0.629974	-0.419702	-0.600607
393	ENST00000303775.10	ENSG00000156239	protein_coding	4861	GCATGGAACGCAGCGAAGGACTATGGCAGGGGAGAACTTCGCTACGCCGTTCCACGGGCACGTGGGCCGCGGCGCCTTCAGCGACGTGTACGAGCCCGCGGAGGACACGTTTCTGCTTTTGGACGCGCTGGAGGCAGCGGCTGCCGAACTGGCAGGAGTGGAAATATGCCTGGAAGTAGGGTCAGGGTCTGGTGTAGTATCTGCATTCCTAGCCTCTATGATAGGCCCTCAGGCTTTGTACATGTGCACTGATATCAACCCTGAGGCAGCAGCTTGTACCCTAGAGACAGCACGCTGTAACAAAGTTCACATTCAACCAGTTATTACAGATTTGGTCAAAGGCTTGCTACCAAGATTGACCGAAAAAGTTGATCTTCTGGTGTTTAATCCCCCCTATGT…	0.905052	-1.08123	-2.51473	-2.19544	-0.818182	-0.146841	-0.997863	-1.593	0.16557	-1.716	-1.99226	-0.969848	-1.67956	-2.39773
394	ENST00000389418.9	ENSG00000155093	protein_coding	4860	GTCCGGTGCTGAAGCTCGGCCCGGCGTCGCCGCAAGAGCGCGAGAGGCGCGGCGGGAGGAGCCGGCGGCGCGCGCCTCCCTGGGCCCGGACTCGGCCGCCTCCCGCCGCCTCCCGCGCGGCCATGGACTGAGCGCCGCCGGCCAGGCCGCGGGGATGGGGCCGCCGCTCCCGCTGCTGCTGCTGCTACTGCTGCTGCTGCCGCCACGCGTCCTGCCTGCCGCCCCTTCGTCCGTCCCCCGCGGCCGGCAGCTCCCGGGGCGTCTGGGCTGCCTGCTCGAGGAGGGCCTCTGCGGAGCGTCCGAGGCCTGTGTGAACGATGGAGTGTTTGGAAGGTGCCAGAAGGTTCCGGCAATGGACTTTTACCGCTACGAGGTGTCGCCCGTGGCCCTGCAGCGCCT…	-1.23616	-0.34034		-0.300625	-0.356144	1.86129	1.06904				1.20145	-0.145283	1.47022		1.11548
395	ENST00000642007.2	ENSG00000266714	protein_coding	4860	AGATGGGCACAGACGCCCACAGTGCTAAGGCTGCTTGGGCGTTGGCAGGGCTGGCATAGCAGCGAAAGGGCCTTGGAGAGAGTGCCAAGCATGGAGCTGGGGCGCTTGGAGATCCCGGCTGAGCTGGCCGTCATGCTGAAGACGGCGGAAAGCCATCGGGACGCCCTGGCTGGGAGCATCACCGAGTGCCTGCCGCCTGAGGTTCCTGCCCGGCCCAGCCTGACTCTCCCAGCAGACATTGACCTGTTCCCTTTCTCCAGCTTCGTCGCCATCGGCTTTCAGGAACCGTCCCTGCCCAGGCCAGGGCAGCCACTGGCGAAGCCCCTAACCCAGCTGGATGGAGACAACCCTCAGCGTGCCCTGGACATCAACAAAGTGATGCTGCGGCTCCTGGGGGAC…	-2.6741	-2.77933		-5.49233		-4.95372	-4.62749					-5.64018	-3.79868	-4.56923
396	ENST00000641482.1	ENSG00000164073	protein_coding	4860	GTAGGGAGTGTAACTATGGCCGGCCTGCGGAACGAAAGTGAACAGGAGCCGCTCTTAGGCGACACACCTGGAAGCAGAGAATGGGACATTTTAGAGACTGAAGAGCATTATAAGAGCCGATGGAGATCTATTAGGATTTTATATCTTACTATGTTTCTCAGCAGTGTAGGGTTTTCTGTAGTGATGATGTCCATATGGCCATATCTCCAAAAGATTGATCCGACAGCTGATACAAGTTTTTTGGGCTGGGTTATTGCTTCATATAGTCTTGGCCAAATGGTAGCTTCACCTATATTTGGTTTATGGTCTAATTATAGACCAAGAAAAGAGCCTCTTATTGTCTCCATCTTGATTTCCGTGGCAGCCAACTGCCTCTATGCATATCTCCACATCCCAGCT…		-0.367128	-1.75474	-2.66233	-2.35323	-2.7707	-1.93378	-2.30714		-3.34066	-2.03901		-2.14729
397	ENST00000360635.7	ENSG00000119185	protein_coding	4859	TTCCGGGCGGGGCCGCGCTCCCGGGGCGCGGGTGGAGGAGCTTGGAACCACGCAGATCGGGCGTGGGCTTGCGGACTGCAGCTTCCCGAGCCGCTGTCGCCCCGGAGGGGCGGCAAGGCGGGCGGCCGCGGGCCGTTTCCTTGCCTCTTCCTCTGCCCCGCTTCGGCCGCCTCCCGCCTCTCAGGGTCGGGGTTGTCTGTCCCCTTCGCTGTCACATCCTCCGCACCCAGCGCTTGGAAGGTGCTCCATCACGGTGACAGACAGGTGCCAAGCAGGCTGGCGTCTGGGAGGAACTTCGGAGCCGGCTCTCCCTAGGCCCCGAGCTTGGCCGCATCCGTCCTTACTCTGGTGACCCTGGGCAGGTCACTGACTCTTCGGGCGCTTTGGCATCCTCGTTTG…	1.74298	1.4052	1.91957	0.582873	1.12793	0.917579	0.156283	1.44429	1.67885	0.123292	0.185035	0.373692	0.838974	0.959272
398	ENST00000379983.6	ENSG00000137831	protein_coding	4859	ATCATGCACTGCAGCGTCTGTGTTGCAGTGTTGAGGCAGCAGGATGCAGAGTGCTGTTCAAGTTTTCCAGTGGGGTCCCTCAAAGGGACAACTTTGAAAGATAGCTAGCTTCCAAAGAATAAGAAATAGATAGAGTTACTGTACCTGACTTGGGGCTGCTCTTAATCAAGTTCTGCATTGCAAGGAAGATAATATTCGAGCGTTATGAAGGCGGAGAAGGATCCTGAAGACGAAGAAAATATCGTTAGAGATCCAAGCTAAGTGTAGCACAGCATGTGAGGGACTGAGTCACTTGTCAGGAGTTTGTCTGAGAGTTTGCTTTGTGAGCTTACAGAGATTTGTAACTTAATGCAAAGTAGTTTGCCATTAGCAACAAGAAACTAAATCCTGTCTATGATG…	-1.26755	-1.3054	-0.46098	-0.827431	-2.06938	-1.837	-3.2169	-2.12591	-0.692278	-3.15027		-2.33957			-1.43291
399	ENST00000438723.1	ENSG00000136828	protein_coding	4858	GGAATTCTCCCAGAACCCGGAGCTGTGTCTACAGCCCCACCGGCCCGTGCATCTGTTCTCTGGGGAACTCCGCAGCTGTGCCCACCATGGAGGGGCCTCTGAGAAGAAAAACCCTGCTCAAGGAAGGGCGGAAGCCTGCGCTGTCCTCGTGGACCAGGTACTGGGTCATACTCTCAGGATCCACCCTCCTGTACTACGGAGCCAAGTCCTTGCGGGGCACAGACAGAAAACACTATAAATCCACACCTGGCAAAAAGGTTTCCATCGTGGGCTGGATGGTGCAGCTGCCCGATGACCCCGAGCACCCAGATATCTTCCAGCTGAACAACCCTGACAAAGGCAATGTTTACAAGTTTCAGACTGGTTCCCGATTTCATGCAATACTGTGGCACAAGCATT…	-1.10761	-1.13174	-2.03076	-2.25757		-2.22352	-2.20954	-2.82064		-2.32193	-1.87457	-1.74944	-1.74918	-1.70905
400	ENST00000632792.1	ENSG00000170471	protein_coding	4858	TGAGGTGGTCCTGGAAGGAAAGTTTAGTAACGATGACAGCTCTTCTTATGATAAACCAATAACTTTTCTGTCCCTGAAGTTGAGACTTGTGAATATATTAATAGGTGCCTTGCAAACTGAAACGGACCCCAACAACACCCAAATGATATTAGGGGCAATGTTAAATATTGTTCAAGATTCAGCACTTTTGGAAGCCATTGGTTGCCAGATGGAGATGGGTGGTGGAGAAAATAACCTGAAGAGTCATAGTCGCACCAATAGTGGTATTAGTTCAGCAAGTGGTGGAAGCACGGAGCCCACGACTCCCGATAGTGAGAGACCTGCTCAAGCTCTCTTAAGAGATTATGGATCGACAGCTCTTAATACAGATTCAGCTGCTGGGCTCCTGATTCGCAGCAT…	-0.260402	-0.00343908	-0.821846	-1.74552	-1.03567	-2.4107	-1.9386	-0.0264528	-1.24916	-1.47311	-0.99122	-1.26886	-1.66719	-1.7552
401	ENST00000644798.1	ENSG00000149970	protein_coding	4858	ATTTCCGCCGGGCAGCTAGTCGTGCTCGGGGCTTCACTCCCGCGCGTGAGGCGAGCGGGCAAGTTGGCTGAGGGCGTGCGGCAGAGGCTGCTTCCCTCGGCGACGCGACCCCTCAGCAACTCAAGCTATGAACTGAAGCTCCCTAGGGACGGAGACCGGAGCGGAGCGGCGGAGGCAGCAGCAGCAGCAGCAGCAGCAGCAGCAGCAGCAGCCGCCGCCGCCGCCGCCTTAGCGGGAACTGAGCAGACCCGGCGCGGAGCCACGACTCCTGCACGTTTACCTCCCTGTCGCCGTTCCTGCCGGCGGTTGGCTAAAAGACGTTACAGCCGCGAGACCCGACACACAAAAGCCGCTTTCTCCGCGCCGCCCGCCCAGGGAGGCTGCGGCCAGCAAGGGACC…	0.210859	-0.0642985			0.375968			1.78025			0.388355		0.0374747		-1.73697
402	ENST00000300413.10	ENSG00000167088	protein_coding	4858	CTTGACGTCCGGAGCCCCTGGAGTAGGCGCTTCCGGCCATTCATACTGCAGTCGGTCAGTGTTCGGTTGAAGGATTCTGTGTGCTGTCGGACCCAGAGGGTGACGGCGCCGCTAGGATGAAGCTCGTGAGATTTTTGATGAAATTGAGTCATGAAACTGTAACCATTGAATTGAAGAACGGAACACAGGTCCATGGAACAATCACAGGTGTGGATGTCAGCATGAATACACATCTTAAAGCTGTGAAAATGACCCTGAAGAACAGAGAACCTGTACAGCTGGAAACGCTGAGTATTCGAGGAAATAACATTCGGTATTTTATTCTACCAGACAGTTTACCTCTGGATACACTACTTGTGGATGTTGAACCTAAGGTGAAATCTAAGAAAAGGGAAGCTG…		5.11817	3.48522	3.26871	1.57503	2.48196	4.1316	1.67472	2.15306	2.50829		4.02748
403	ENST00000335327.6	ENSG00000132970	protein_coding	4857	GTGGACGGGCCGGAGGCGGCGTCGCTCGCGCCGCTGCGTGCGGTGTGGTGCGAGGCGGGTGCGCCGGGCGGCCGCGGCGCGGCGGGACCATGGAGCTCAGAGCGCAGCCCCGGCGCCGGCGGCGGGACCGCGGACCGTTTTAGTTTTGATTGCTGTTAACTACTACTGATAACTGAGCCAAAGTGGTGATGCTACTTGAGGGGAATTTCTGCAACCCATAGTCAACGATTACATGATTGTGAACCATGCCTTTAGTGAAGAGGAACATTGAGCCCCGGCACTTGTGCCGGGGAGCTCTGCCTGAAGGGATTACCAGCGAACTTGAATGTGTAACCAATAGTACTCTTGCCGCTATCATACGCCAGCTGAGCAGTCTGAGCAAACATGCTGAAGACATAT…	0.568284	0.690491		0.441068	0.720375	-0.523792	-0.415038	0.206702	0.766145	0.660263	0.891592	0.225718			-0.852078
404	ENST00000517490.6	ENSG00000085719	protein_coding	4857	GCCAGTCCAGCCCTAGGTTCTCCTGAATCCCTGCGGTCCCAGCGTCGCTCCGGACGCTGCCAACCTGTTCTCCACCGTCGCTCGACTTCCACCTCTAAGACTCCCACGAAACTCAGGTTGAATAATTCATCAAATTACACAACTGAACTCAAGACATGGCTGCCCAGTGTGTCACAAAGGTGGCGCTGAATGTTTCCTGTGCCAATCTTTTGGATAAAGATATAGGGTCAAAGTCAGACCCTTTATGTGTGTTGTTTTTGAATACAAGTGGTCAACAGTGGTATGAGGTTGAGCGCACAGAAAGGATTAAGAATTGCTTGAATCCCCAATTTTCCAAGACATTTATTATTGATTACTACTTTGAAGTGGTTCAGAAATTGAAATTTGGGGTTTATGACA…	0.38384	1.24172		0.409899	-0.592506	0.0517638	0.431977	0.368387	0.845918	-0.0666223	0.824565		0.705981	1.10287
405	ENST00000696973.1	ENSG00000048028	protein_coding	4856	CTAGTCCTGAGAGGCTGGGCCGGCGGCGGCTGCGGCGGGAGACCGGTGACCCGCGGCTGGGCGCCTCGGCCATGACTGCGGAGCTGCAGCAGGACGACGCGGCCGGCGCGGCAGACGGCCACGGCTCGAGCTGCCAAATGCTGTTAAATCAACTGAGAGAAATCACAGGCATTCAGGACCCTTCCTTTCTCCATGAAGCTCTGAAGGCCAGTAATGGTGACATTACTCAGGCAGTCAGCCTTCTCACTGATGAGAGAGTTAAGGAGCCCAGTCAAGACACTGTTGCTACAGAACCATCTGAAGTAGAGGGGAGTGCTGCCAACAAGGAAGTATTAGCAAAAGTTATAGACCTTACTCATGATAACAAAGATGATCTTCAGGCTGCCATTGCTTTGAGTC…	0.945986	-0.509324	0.529914	-0.520494	0.222059	-1.07007	-0.267154	0.425143	0.242792	0.00231238	-0.560342	-0.452688	-0.281551	-0.831152
406	ENST00000452614.6	ENSG00000153214	protein_coding	4856	GAGTCCGAGCCCCGCGTCCCGGATTCGGACCCGCCTGCCTGGGGCGGTGCTGCACCAGGTGCGGGTGTGGCAGGCGTCTCGGAGCGCCAGGTGCAGCTTCCTGGTCAAGATGGTCGCCGCCTGCCGCTCGGTAGCCGGGCTCCTGCCACGCCGCCGCCGCTGCTTTCCCGCCCGGGCCCCGCTGCTGCGCGTCGCCCTCTGCCTCCTGTGCTGGACCCCGGCGGCTGTGCGCGCGGTCCCTGAGCTCGGGCTCTGGTTAGAGACAGTCAACGACAAATCAGGACCTTTGATATTTAGGAAAACTATGTTTAACTCTACAGATATCAAGTTATCTGTTAAGTCATTCCATTGTTCTGGGCCTGTGAAGTTTACCATAGTGTGGCATTTGAAGTATCATAC…	-0.707183	0.867693	-0.579856	-0.846855	-0.987204	-1.02073	-1.05214	-1.31326	-1.60943	-0.43414		0.120294	-0.701739	-0.773107
407	ENST00000252711.7	ENSG00000130414	protein_coding	4855	GCGTCCCCTTGGGTCCTTGATCCTGAGCTGACCGGGTAGCCATGGCCTTGCGGCTCCTGAAGCTGGCAGCGACGTCCGCGTCCGCCCGGGTCGTGGCGGCGGGCGCCCAGCGCGTGAGAGGAATTCATAGCAGTGTGCAGTGCAAACTGCGCTATGGAATGTGGCATTTCCTACTTGGGGATAAAGCAAGCAAAAGACTGACAGAACGCAGCAGAGTGATAACTGTAGATGGCAATATATGTACTGGAAAAGGCAAACTTGCAAAAGAAATAGCAGAGAAACTAGGCTTCAAGCACTTTCCTGAAGCGGGGATTCATTATCCAGACAGTACCACAGGAGATGGGAAGCCCCTCGCCACCGACTATAATGGCAACTGTAGTTTGGAGAAATTTTACGATG…	0.65776	0.873462	0.969466	0.793772	0.268105	0.226987	0.801328	-0.523298	0.516921	-1.09733	1.01404	-0.0593452	0.748558	0.310104
408	ENST00000394198.7	ENSG00000170854	protein_coding	4854	GCTGCGCCGCAACGCAGTGGGCTCGCGGCCGCGAGCAACAGGCCGTGCCGGGTTTGCATTTCCTTACTGCTTTGTCTTGAAGACAGAACGATGCCAAAGAAAGCAAAGCCTACAGGGAGTGGGAAGGAAGAGGGGCCGGCTCCCTGTAAGCAGATGAAGTTAGAAGCAGCTGGGGGGCCTTCAGCTTTAAACTTTGACAGTCCCAGTAGTCTCTTTGAAAGTTTAATCTCGCCCATCAAGACAGAGACTTTTTTCAAGGAATTCTGGGAGCAGAAGCCCCTTCTCATTCAGAGAGATGACCCTGCACTGGCCACATACTATGGGTCCCTGTTCAAGCTAACAGATCTGAAGAGTCTGTGCAGCCGGGGGATGTACTATGGAAGAGATGTGAATGTCTGC…	0.288651	-0.236067	-0.524126	-0.211784	0.0169859	-0.505586	-0.738185	-1.11014	-0.0704504	-1.1985	-0.0575458	0.0574588	-0.575738	-0.22278
409	ENST00000262133.11	ENSG00000103479	protein_coding	4854	GGCGGACGGGCGGGCGCTTCGCCGTTTGAATGGCTGCGGGCCCGGGCCCTCACCTCACCTGAGGTCCGGCCGCCCAGGGGTGCGCTATGCCGTCGGGAGGTGACCAGTCGCCACCGCCCCCGCCTCCCCCTCCGGCGGCGGCAGCCTCGGATGAGGAGGAGGAGGACGACGGCGAGGCGGAAGACGCCGCGCCGCCTGCCGAGTCGCCCACCCCTCAGATCCAGCAGCGGTTCGACGAGCTGTGCAGCCGCCTCAACATGGACGAGGCGGCGCGGGCCGAGGCCTGGGACAGCTACCGCAGCATGAGCGAAAGCTACACGCTGGAGGGAAATGATCTTCATTGGTTAGCATGTGCCTTATATGTGGCTTGCAGAAAATCTGTTCCAACTGTAAGCAAAG…	0.35159	-0.830348	-1.15845	-1.99991	-0.724886	-2.66827	-2.54331	-2.13348	-1.01938	-1.98438	-2.73776	-1.53768	-1.77451	-2.82832
410	ENST00000263846.8	ENSG00000011347	protein_coding	4854	CCGGGCGCGCTCACACACGCGCTCACACACACACATACACACGGCCTCGTACACACACACACGCTCCGGCGCGCACACGCGGCGCGCAGGCCGGAGGGAGGCGGCTCGGCGCTGTTCGGCGGCGGCGGCAGCGTGCTCCGCGGGCGGGCGGGAGGGCTGGCGGGCGGCCCCCGCTCCCCGGCTCCGCGGCTAGGTGCAGCCCGCTCGGCCCCCGCCCTCGGACCCGCCCCCGGGGGTCGCCCGGCCCCATGCCCAGCGGCGGCGGCGGAGCAGCGCGCGGCCGCGGGCGGCTCTGAGGAGCCCGGAGGGAACCGGCGACGAGGGGACCATGTACCGGGACCCGGAGGCGGCCAGCCCAGGGGCGCCCTCGCGCGACGTCCTGCTGGTCTCTGCCATCAT…		-1.05232	-1.37109	-1.39612	0.0272215	0.616671	-0.843545	0.0124909	-0.0718503		-0.0634791			0.632268
411	ENST00000252085.4	ENSG00000253159	protein_coding	4854	AAGATTGTGCAGTAATTGGTTAGGACTCTGAGCGCCGCTGTTCACCAATCGGGGAGAGAAAAGCGGAGATCCTGCTCGCCTTGCACGCGCCTGAAGCACAAAGCAGATAGCTAGGAATGAACCATCCCTGGGAGTATGTGGAAACAACGGAGGAGCTCTGACTTCCCAACTGTCCCATTCTATGGGCGAAGGAACTGCTCCTGACTTCAGTGGTTAAGGGCAGAATTGAAAATAATTCTGGAGGAAGATAAGAATGATTCCTGCGCGACTGCACCGGGACTACAAAGGGCTTGTCCTGCTGGGAATCCTCCTGGGGACTCTGTGGGAGACCGGATGCACCCAGATACGCTATTCAGTTCCGGAAGAGCTGGAGAAAGGCTCTAGGGTGGGCGACATCTC…		-4.10852			-0.506634	0.0816838	-2.78136		-2.2122	3.13934		-4.59694	-2.42146		1.37965
412	ENST00000613019.4	ENSG00000135253	protein_coding	4853	GAGCCGCGACGACAGACGGCGAGCCGAGCGAGGCGGAGCTAGCATGGCCGGGGTCGGGGCCGCTGCGCTGTCCCTTCTCCTGCACCTCGGGGCCCTGGCGCTGGCCGCGGGCGCGGAAGGTGGGGCTGTCCCCAGGGAGCCCCCTGGGCAGCAGACAACTGCCCATTCCTCAGTCCTTGCTGGGAACTCCCAGGAGCAGTGGCACCCCCTGCGAGAGTGGCTGGGGCGACTGGAGGCTGCAGTGATGGAGCTCAGAGAACAGAATAAGGACCTGCAGACGAGGGTGAGGCAGCTGGAGTCCTGTGAGTGCCACCCTGCATCTCCCCAGTGCTGGGGGCTGGGGCGTGCCTGGCCCGAGGGGGCACGCTGGGAGCCTGACGCCTGCACAGCCTGCGTCTG…		-2.07337	-2.73697				-2.97269			-3.74057	-3.16941		-3.23077
413	ENST00000251472.9	ENSG00000105613	protein_coding	4853	GCCGCCGCCGCCTCCGCCGCTGCTGCCGCACCTGCCACCATGTCGCCGCCGCCGGGTCATGTCTGACTCTCTCTGGACCGCGCTTTCTAATTTCTCGATGCCCTCCTTCCCCGGCGGCAGTATGTTCCGCCGCACCAAGAGCTGCCGCACCAGTAATCGGAAAAGCCTCATCCTGACCAGCACTTCACCCACGCTACCGAGACCCCACTCCCCGCTGCCAGGTCACCTAGGCAGCAGTCCCCTGGACAGCCCCCGAAACTTCTCCCCCAACACCCCCGCCCACTTCTCGTTTGCCTCCTCCCGAAGGGCGGACGGACGCCGGTGGTCTCTGGCCTCGCTCCCTTCATCTGGCTATGGCACCAACACGCCCAGTTCCACCGTCTCGTCCTCCTGCTCCTC…	-1.44736	-1.98962	-3.42478	-2.58257			-1.82229				-1.84964		-2.07039	-1.47175	0.41997
414	ENST00000538941.6	ENSG00000140386	protein_coding	4853	ACTTCTCCTTCCTGCTGCCTTGTAAAGAAGGCGCCTTGCTTGCCCTTCTCCTTCCACCATGATTGCAAGTTTCCTGAGGCCTCCCCAGCCATGCTGAACTGAAAACCTAAATGTCAAACTGGTGGAAAATCTAAGAGGACCATTCAAGGCACTCATAAAACTACTAAACAGCTCTTTGAGGAATCGCCATACTTCTTTCCATAATGGCCGAACTAATTTACACTCCCAGCAATAGCGTAGTACTGCAGTGGACTGTAAAATAACATCGTCTACGACTGGAGATAAACACTTTGATAAAAGTCCCACTAAAACAAGGCACCCTCGGAAAATTGATCTAAGAGCTCGATACTGGGCATTTCTTTTTGATAATCTTCGCCGAGCAGTAGATGAAATCTATGT…	-0.500429	-0.263034	0.87342		0.373691	-1.33156	-0.377756	-0.586309	-0.243971	-1.18692	-0.285791	0.0248441		-0.610958
415	ENST00000680607.1	ENSG00000134321	protein_coding	4853	AGGGCGAAGTGAGCCAGGGTGCAGTCGGGAAGCTCCAGGACGAAGCGGCGCGGCGGAGCCATGGCCCCAGCGCAGACCCCGCGCCGCCCGAGCAGCGGCCCCGACAGTGGCCCGCGCAGGAGCCGGCGGGCGAAGGCCATGGGCGCCTCAGCGACGCCGCCCTCGGCCCCGCCTCGGAAACGAAACCTGGCGGGAGCCAGGCGCCGGCGGGAAACGAAACCCGGAGGGAGCCAGGCGCCAGCGGGAAACGAAAGCGAAGCGTTGCGGGGAAACGAAAGCCGGAGGCCCAGGCGGGGCAGGAGCCCTGGGGCTGGGGCGCCCTTCCGGCCTCTCCTCCTCGCCGCGAGATGTGCGCGATAAACGGCCGGCGCTCGGGAGCAGACGCTTGGCCCCGGGGCC…		1.70044	0.0									0.125531	-0.783189
416	ENST00000676187.1	ENSG00000196233	protein_coding	4853	GCGCGGGGCCGCGGCGGAGGCTGGGCCGGGCGGGCGGCAGAAGATGGCGAGGGTGTGTAGGCGGCAGCAATGCTCCGTTGAGAGACGCGGCTTTCGGCAAGAACTGGATTCGTGGCGCCACAAGCTCATTCACTGTGTAGGTCCCGTTTCCCTCTGTGCGGCGGCCGGCGGGACCATAAGGGCTTAACTCATATATTTAACCCCCCTCCAAAAAGGTTTCGTTGGAAGGAATTATGCAAATCCTGCTTTCTGGTGTCCATTCAGCGGCAATTTCATGCGGGTTTGAAAGTATTCTTGAAGGGCTGTTTGGACCTGCATTATTAAAAGATCTCAGTTTATTTAAAGACTGTGAACCTGAAAGCATTTCTGATTGGACTTTTGATGAAAACTGTTTATTCT…		-0.304441	0.782041	-0.420691	-0.272731	-0.685853	-1.32902	-0.927037	0.201793	-0.962707	-0.00828954	0.335232	-0.574665	0.0032801
417	ENST00000319172.10	ENSG00000176142	protein_coding	4853	CAGCTCCGCGGTAATGGAGGCTAGGGATGGGTGCTGAAGTATCAGGCTCTGGCTCTAGCTTTAGCTCTGGCACTGGAACTGCGTCGGAGTCTGGGTCTGAGTCTGGCAGCCCGAAGCCTGGACACCTTTTCTTGATTCTCTAGGCGGGGGCTGCCTGCGTCCAAGCAGCTGGTTTGCAGCGTTCCAACGCTGGGAGGGAGTTCCCTTACCTGGGGTCCAGTCTGTAAAGTTGTCGCCGCTTTCTAGGGACCCCGCCCCACCGGCTGGGACTCTTCCATGCAGTTGAAACTGGTTGACAACCATTAACCTGGGTTGCAACTACAGGTGGCACTGGAAGCAGACTGGTTCCTGGACATGCCCGGTGGAAGGAGGGGCCCTAGTCGGCAACAGCTAAGCCGT…	-0.137219	-0.675389	-1.3401	-0.503961	-1.14722	-1.41803	-1.61411	-1.89505		-1.41081	-1.2586	-1.65902	-0.9463	-1.375	-0.451289
418	ENST00000264914.10	ENSG00000113273	protein_coding	4852	ATTCTATCAGCGGTACAAGGGGCTGGTGGCGCCACAGGCGCTGGGACCGCGGGCGGACAAGGATGGGTCCGCGCGGCGCGGCGAGCTTGCCCCGAGGCCCCGGACCTCGGCGGCTGCTCCTCCCCGTCGTCCTCCCGCTGCTGCTGCTGCTGTTGTTGGCGCCGCCGGGCTCGGGCGCCGGGGCCAGCCGGCCGCCCCACCTGGTCTTCTTGCTGGCAGACGACCTAGGCTGGAACGACGTCGGCTTCCACGGCTCCCGCATCCGCACGCCGCACCTGGACGCGCTGGCGGCCGGCGGGGTGCTCCTGGACAACTACTACACGCAGCCGCTGTGCACGCCGTCGCGGAGCCAGCTGCTCACTGGCCGCTACCAGATCCGTACAGGTTTACAGCACCAAA…	0.63812	0.479912	1.37988	0.96619	1.23088	1.63274	1.87741	0.864194	0.286928	2.74567	1.38643	0.953372	1.6037		1.91787
419	ENST00000677364.1	ENSG00000140479	protein_coding	4852	TCTGGGAATGGCGGGAGAGAGGGGGACTACTGCTCGTGCGATGGCTACACCAACAGCATCTACACCATCTCCGTCAGCAGCGCCACCGAGAATGGCTACAAGCCCTGGTACCTGGAAGAGTGTGCCTCCACCCTGGCCACCACCTACAGCAGTGGGGCCTTTTATGAGCGAAAAATCGTCACCACGGATCTGCGTCAGCGCTGTACCGATGGCCACACTGGGACCTCAGTCTCTGCCCCCATGGTGGCGGGCATCATCGCCTTGGCTCTAGAAGCAAACAGCCAGTTAACCTGGAGGGACGTCCAGCACCTGCTAGTGAAGACATCCCGGCCGGCCCACCTGAAAGCGAGCGACTGGAAAGTGAACGGCGCGGGTCATAAAGTTAGCCATTTCTATGGA…	0.117097	-1.14336		-0.235924	0.556885		0.147438	0.106352	-0.449232	0.248062				-1.25358
420	ENST00000458385.7	ENSG00000164323	protein_coding	4851	CTCTCCGCCTCCGGAAGCGCGGGCGCGCGGCGCCGGGAGCCCGTTCAGGGCCGCGGGAGTGCGCCAGCGCCGCGCGTGGGGCTGTGGTGGCCGCGGCTCTCAGATATATTTTTGCCATCATGGATCAGTTTGGAGATATATTAGAAGGTGAAGTGGACCATTCTTTCTTTGACAGTGACTTTGAAGAAGGAAAGAAATGTGAAACTAACTCAGTTTTTGACAAGCAAAATGATGACCCAAAGGAAAGAATAGATAAAGATACAAAAAATGTAAATTCGAACACTGGAATGCAAACAACAGAAAATTATCTTACTGAGAAGGGAAATGAAAGAAACGTGAAATTTCCCCCAGAACACCCCGTAGAGAATGATGTTACACAAACTGTAAGTTCTTTCTCAT…	1.86673	0.0549316		1.01007	1.38769	0.336902	0.632595	0.653756		0.837642	1.53828	1.71697	0.851566	0.492591
421	ENST00000371850.8	ENSG00000160293	protein_coding	4851	ACTTTGGCTCGAGCACTGCCCTGAGCCGGTCGGGCCCGCGGGCGCCATGGAGCAGTGGCGGCAGTGCGGCCGCTGGCTCATCGATTGCAAGGTCCTGCCGCCCAACCACCGGGTGGTGTGGCCCTCGGCCGTGGTCTTCGACCTGGCGCAGGCGCTGCGCGACGGGGTCCTTCTGTGCCAGCTGCTGCACAACCTCTCCCCCGGCTCCATCGACCTCAAGGACATCAACTTCCGGCCGCAGATGTCCCAGTTTCTGTGTTTGAAGAACATACGCACCTTCCTGAAAGTCTGCCACGATAAATTTGGATTAAGGAACAGCGAGCTGTTTGACCCCTTTGACCTCTTCGATGTGCGAGACTTTGGAAAGGTCATCTCCGCGGTGTCGAGGCTCTCCCTGCA…	-0.459483	-0.679025	-0.204284	-1.09011	0.0596646	-0.553464	-0.282508	-0.191966	-0.220656	0.198142	-0.826674	-0.742663	-0.648191		-0.730139
422	ENST00000405846.5	ENSG00000132975	protein_coding	4851	GAAAGCTGGGCGCGCGAGCCGAGGCTGCTGCTCACCTGCAGCCGCGCCGCTCACCTGCCGCGGAGTGCGCGCCCCGCGCCCTCCCGGCCCGCTCCGGAGCCCGGCCGCCCCCCCCTTGCCACAGCGGGCAACTGCGCCGACATGCGACACGAGTAGCCCACGCGCTTCGGAAGCACCGGAGGAGCCCCCTCGGCCTGGGCGAGCCAAGAGGACAGGGGTTAAAATGAATGAAGACCTGAAGGTCAATTTAAGCGGGCTGCCTCGGGATTATTTAGATGCCGCTGCTGCGGAGAACATCTCGGCTGCTGTCTCCTCCCGGGTTCCTGCCGTAGAGCCAGAGCCTGAGCTCGTAGTCAACCCCTGGGACATTGTCTTGTGTACCTCGGGAACCCTCATCTC…		-1.04731							0.736966
423	ENST00000647546.1	ENSG00000074803	protein_coding	4851	AGACATTTACACTTCTAGGCCAGGAAAGCGCTAACCAGGGCCCTGTGACTCTACGCAGGTTCCAGAACACGCCTTCTACATTTGTTACTGAACCGATCAGCGAACACAGACAAACGTGCCAACACTTAAGTCTACTGGCTGGACTTCATCTCCATGGCAACAAGCATGGAAGCTTTGAAGAACATCCTGAAGATTATATCGGAGACAATATATCAAGAATCTATTTATTGAATCATCTAGAACAAAAGCCAGGAGCTCCCTAATGGAAGCACATTAGTGTTTATTTTGATGAAGAAATATATAGATTTTTTAAAACAACCACAAAGTAGATAGCTCAGTAAAAAATCAATTTTGGAAGATGTCACTGAACAACTCTTCCAATGTATTTCTGGATTCAGT…		1.58496
424	ENST00000376747.8	ENSG00000102595	protein_coding	4850	AGCCGCGCAGCGGGAAGAGCCGGCCGAAGCGTGGCGGCCACAGACTGTGGGTACCGGGTCCGAGGGACTCGCGCTTTTCTCTCCGTGCCATGGCGCCAGCGAAAGCCACGAACGTGGTGCGGCTGCTACTAGGCTCCACAGCGCTGTGGCTTTCGCAGCTCGGCTCCGGGACGGTCGCCGCGTCCAAGTCGGTGACTGCCCACTTGGCCGCGAAGTGGCCCGAGACCCCGCTGCTGCTGGAGGCAAGTGAATTTATGGCAGAAGAAAGTAATGAAAAATTTTGGCAGTTTTTGGAAACTGTGCAAGAATTAGCAATTTATAAGCAAACAGAATCAGATTATTCTTATTACAACTTAATCCTGAAGAAAGCTGGACAGTTTCTAGACAATTTACACATCA…	-0.14307	-0.803123	-2.24577	-0.302936	-2.3299	-1.63634	-2.17377	-1.73227	-2.59051	-1.67642	-2.05627		-2.67283	-2.67387
425	ENST00000274341.9	ENSG00000145681	protein_coding	4849	ACTTGATCTCCAGCTTCCAACTTAAGCAGAACTTGAGAGCATCCGAACTCCTGGATTTCAGGACAAGTGAAGAAGATTCTTTGGGCTATAAAGATGAAGAGTCTACTTCTTCTGGTGCTGATTTCAATCTGCTGGGCTGATCATCTTTCAGACAACTATACTCTGGATCATGACAGAGCTATTCACATCCAAGCAGAAAATGGCCCCCATCTACTTGTGGAAGCAGAGCAAGCCAAGGTGTTTTCACACAGAGGTGGCAATGTTACACTGCCATGTAAATTTTATCGAGACCCTACAGCATTTGGCTCAGGAATCCATAAAATCCGAATTAAGTGGACCAAGCTAACTTCGGATTACCTCAAGGAAGTGGATGTTTTTGTTTCCATGGGATACCACAAA…		4.08746										1.63743
426	ENST00000672479.1	ENSG00000070808	protein_coding	4848	ACAGTTGGAGGTGGGGGAGGTGGGAAGAGAAAAGATCACTTGTGGACAAAGTTTGCTCTATTCCACCTCCTCCAGGCCCTCCTTGGGTCCATCACCCCAGGGGTGCTGGGTCCATCCCACCCCCAGGCCCACACAGGCTTGCAGTATTGTGTGCGGTATGGTCAGGGCGTCCGAGAGCAGGTTTCGCAGTGGAAGGCAGCACGGGCAGGCAAGTGGTCCCTAGGTTCGGGAGCAGAGCAGCAGCGCCTCAGTCCTGGTCCCCCAGTCCCAAGCCTCACCTGCCTGCCCAGCGCCAGGATGGCCACCATCACCTGCACCCGCTTCACGGAAGAGTACCAGCTCTTCGAGGAATTGGGCAAGGGAGCCTTCTCGGTGGTGCGAAGGTGTGTGAAGGTGCTG…	-3.59904	-1.89308									-0.940411		-1.58496		-2.75002
427	ENST00000372981.1	ENSG00000102362	protein_coding	4847	AGGGTGAGAAGGGCCGGCTGCCGGAGCTGGGTTGCGATCTTCCCGGAGCCGGAGACCCTCCCTTGAAACCGGCACTGGGACTTCTCGATCTCTGGAGGCACCTGTTGCAAGTGACAGGCAACTCTGGTAGCTCTCCTTGTCTGGTTGTTTTGAAGAAAGAAGAGTAGAAGAAAAAGTTGAGTAAATCATGTCGGAGTTACTGGACCTTTCTTTTCTGTCTGAGGAGGAAAAGGATTTGATTCTCAGTGTTCTACAGCGAGATGAAGAGGTCCGGAAAGCAGATGAGAAAAGGATTAGGCGACTAAAGAATGAGTTACTGGAGATAAAAAGGAAAGGGGCCAAGAGGGGCAGCCAACACTACAGTGATCGGACCTGTGCCCGGTGCCAGGAGAGCCTGGG…	-0.576599	2.32193	-1.37234		-1.64007	-1.46798	-1.87978	-1.14771			-0.548209	-0.384823		-0.968598
428	ENST00000254719.10	ENSG00000132383	protein_coding	4847	CTCGGGCCAATAACTGCGCAGCGCGCGGGACCCGGGTGGGGAAGCTGGAGCTGTTGCGGGGTCCGCGGGGAAGTCTTGGCGGTGGAGCCATGGTCGGCCAACTGAGCGAGGGGGCCATTGCGGCCATCATGCAGAAGGGGGATACAAACATAAAGCCCATCCTCCAAGTCATCAACATCCGTCCCATTACTACGGGGAATAGTCCGCCGCGTTATCGACTGCTCATGAGTGATGGATTGAACACTCTATCCTCTTTCATGTTGGCGACACAGTTGAACCCTCTCGTGGAGGAAGAACAATTGTCCAGCAACTGTGTATGCCAGATTCACAGATTTATTGTGAACACTCTGAAAGACGGAAGGAGAGTAGTTATCTTGATGGAATTAGAAGTTTTGAAGT…	0.0674075	1.01577	1.42077	1.27152	-0.0579805	0.789091	0.644821	2.37258	0.209916	0.315194	-0.15434	0.236096	1.01353	1.22853	0.858244
429	ENST00000264711.7	ENSG00000115137	protein_coding	4847	AGCGGTGCACAAGAAGAGACCGAGGCGGGTGGCCCCGAGAGAGCCAGGGCCATGGAGGCCAACATGCCGAAGCGGAAGGAGCCCGGCAGGTCTCTCCGCATCAAAGTCATCTCCATGGGCAACGCCGAAGTGGGGAAAAGCTGTATTATAAAGCGATACTGTGAGAAAAGATTCGTGTCTAAATACCTGGCAACAATTGGAATTGACTATGGAGTCACAAAGGTACACGTCAGAGACAGAGAAATCAAAGTTAACATCTTTGATATGGCTGGACATCCCTTCTTCTATGAGGTTCGAAATGAGTTTTACAAGGACACACAGGGTGTGATACTGGTCTATGATGTTGGGCAGAAAGACTCCTTTGACGCCCTTGATGCGTGGCTGGCAGAAATGAAGCAA…	-0.180572	0.66172		-1.66709	-1.57218	-1.4305	-2.04182	-1.56614	-1.05733	-2.96843		-0.871844	-1.05311
430	ENST00000640135.1	ENSG00000105711	protein_coding	4846	CCGCTGGGATGCTGGGGACATGGGGGTCAAGGGGGAGACGGAGACAGAGAGAGGGGTATTGGAGAGAGAGAGAGAGAGAGAGAGTTAAGAGACTGAGCGCGATGGAGAAAGGGAAACTTGAGAAAGGCAGAAGGAGATGGAGAGAAGAGAGAGGGAGATGCGGGTGCCCGTGAACACCGGGAGAGAATCTTGCATGGAGTTTGAAAAGGGATAGACGTAGAAAGGTGGAAAGAGATTAGGAGAGGTCTCCTTCTGAGCCCAGAGAGTGGACAAAAAGTGGAGGGACCTTCAGAGAGACCCCTGAGAGGGACAAAGATAGGAGGGACTGAGACAGAGGCCCTCAGGGAGTCTGAAAGGGACCGCAGGGGAGGCGGATGGATGAGAAGTCCTGAGGATCAG…	0.368867	-0.781149	0.119415	-0.360792	1.35428	0.385755	0.484274					0.0216759		-0.80561	-0.114919
431	ENST00000673846.1	ENSG00000023445	protein_coding	4846	AGGCCAGGCGACAGGTGTCGCTTGAAAAGACTGGGCTTGTCCTTGCTGGTGCATGCGTCGTCGGCCTCTGGGCAGCAGGTTTACAAAGGAGGAAAACGACTTCTTCTAGATTTTTTTTTCAGTTTCTTCTATAAATCAAAACATCTCAAAATGGAGACCTAAAATCCTTAAAGGGACTTAGTCTAATCTCGGGAGGTAGTTTTGTGCATGGGTAAACAAATTAAGTATTAACTGGTGTTTTACTATCCAAAGAATGCTAATTTTATAAACATGATCGAGTTATATAAGGTATACCATAATGAGTTTGATTTTGAATTTGATTTGTGGAAATAAAGGAAAAGTGATTCTAGCTGGGGCATATTGTTAAAGCATTTTTTTCAGAGTTGGCCAGGCAGTCTC…	0.974988	0.736966			0.235813	0.132104	-0.263034					1.37615	-0.333325
432	ENST00000314728.10	ENSG00000072134	protein_coding	4846	ACGCGTCCGGCGCGCCCCCTCCCGGCCGCCATGTTGGCTGGTGTGTGGGTGTCAAACTGAGCCAGACGCGGCGGTGGCGGCGGCTCCGCGGGCTACGGTCGCTCCCGCCTCTCGAGCGCTGCCGGTGGCCGCAGCGGCGCACCCACGCCGGCCCGGAGGAGCAGAGTGTTCATTTCTGTGTCGGGCACAGTGCTAAGTGCTGGGTGCTCACTGGTGATGAGGCAGATGAAGGTTACCAAACTTGTGGACAGGAGCCTCATATCAGAGACGTGGACCTCACTGTAGCCTGGTCATGGCTTCCAGCTTTTCGAATCTGAGGCTCCAAAGGAGGAAATGACCATTCAGGGATCTTACTCCAGCTTGATTACGGAGACTGAACCTTCATAGGGTGCGCACTTA…	-0.7445	-1.14521	-0.416169	-1.17132	-0.248583	-0.54521	-1.10491		-0.567706	-0.183094	-0.156475	-0.863938	-0.681824	-0.930158	-0.592531
433	ENST00000324666.9	ENSG00000125386	protein_coding	4846	CACAATGACATGCAGACCTGCATATTGGAGCTGGACGGAGAAACTGGGCTAATGTGACAGACAGCAACAAGAGTAAGGCAGTTGCTTCGCTATTGAGAGAAAGAACCATATGAAGAAATTTCGGCAGAGGCGGACCGGGAACCTCAGCAGCTGCAGAACTACTGGTCAGAAGTGCGCTACACGGTGCGCTGCATCTACCGCCAGGCAGGAACCCCGCTGGCAGATGACCAGGACCAGTCTCTGGTGCCTGACAAGGAGGGAGTGAAGGAGCTCGTGGATAGGCTCTGCGAGAGGGACCCCTACCAGCTGTACCAGCGTCTGGAACAGCAAGCTCGAGAGTATGTGCTGGAGATGAAGGTCCGCCTGCTCCGGCAGCTGTCGGCTGCGGCCAAGGTGAAG…	-1.50401	-1.38092		-2.03332	-0.621391	-1.11021	-2.11297	1.07044	-1.38292	-1.1087	0.432299	-1.87411	-0.657991	-1.13139	-1.01718
434	ENST00000262815.13	ENSG00000129933	protein_coding	4845	GTGGCGGCGGCTTGTTGTTGTGGAGGCCAAAATGGCGGCTCAGGCGGCGGCAGCGGCCCAGGCGGCGGCGGCCCAGGCTGCGCAGGCCGAGGCGGCCGACTCGTGGTACCTGGCGCTTCTGGGCTTCGCTGAGCACTTCCGCACTTCCAGCCCGCCCAAAATCCGCCTGTGCGTGCACTGCCTGCAGGCCGTGTTCCCCTTCAAGCCGCCGCAGCGCATCGAGGCCCGTACACACCTGCAGCTGGGCTCCGTTCTCTATCACCACACCAAGAACAGCGAGCAGGCGCGCAGCCACCTGGAGAAGGCGTGGTTGATATCACAGCAAATCCCGCAGTTCGAAGATGTTAAATTTGAAGCAGCAAGTCTGTTGTCTGAATTGTACTGTCAAGAGAATTCCGT…	-1.66562	-1.32634	-1.7131	-2.54017	-1.10284	-1.45902	-1.75301	-0.970149	-1.61777	-0.950823	-1.16255	-2.51495	-1.80039	-0.962644
435	ENST00000615670.5	ENSG00000275342	protein_coding	4845	AGAAGCCACCCGCCCGCGGCCGGGCACGCACCGCGCGCAGACCTTCTGCGAACAATGCTCCGGCCGGGCGGCTGGCGGCTCGGAGACCGACGGAGGGGCCGGGGGAGCGCAGCCCAGAGGAAGCCGCTCTGTGACCCACCTCTGAATCCCACAAAACTGCACCAGAGAGCCGGGCGCAAGATGAACCAGCACCCTGTCGGCTCAAGATGCACCAGACCCTCTGCCTGAACCCCGAGAGCCTGAAAATGTCTGCGTGCAGTGACTTTGTGGAGCACATCTGGAAACCCGGGTCCTGCAAGAACTGCTTCTGCCTGCGGAGCGACCACCAGCTGGTGGCCGGCCCTCCCCAGCCCAGAGCGGGCAGCCTGCCCCCTCCACCGCGCCTGCCTCCCAGGCCTG…	-0.977162	-1.53967		-3.60426	0.575673	-1.07107	-1.01422			1.23919	-0.300202	-1.42943	-1.41452
436	ENST00000679966.1	ENSG00000244694	protein_coding	4845	GCAGAGAAGAAATAAAAGAAATCCCCTCTCACTCTCCAATTCTGTTGTTGCCTCCATGCGCCAATCCAAACCGAAAGCCAGAAGGCAAAACTACCTGGTGTGTCTGGAAGTGTCTGTTTCTGGAATTCCACTCACAGGGGAAAATTAGCCTGAACCAGATGGCTTGAAACAGTCCTCATGGGTGAGGGGTGGAAGGAGACACTGGAAAAGGGGACTGAAATCAGCTTTAGGAACTTTCTGTCCTTTAATCTCAAGAATACAGAAAGTGAATGTAACATGTTATGAGAAACCTCATATTGCCTGTAGATCTTCACTTTCAATACACACACACGCACACGCACACGCACACAGGCTACTGCTATTGGCAAATGCCTCCTCTCCAGCCATCAGAGGAAAGAA…		-1.6845		0.478855	1.02743	-0.452127			0.192645	1.52648		0.932886	-0.469485
437	ENST00000597700.6	ENSG00000183647	protein_coding	4845	GGAACTTCCGGCGTCCTCCCTGTGGCGGGCACTTTGGCTTGTGTCAGTTCCATCCGCGGGTGCCGGATCTGGACCTAGGTGCTGACAGCGAGAAGGCGCGAGGAGAGTCGTTTTCTCAGCTGCACAGCCGGGGCCTGACGGTCGCCGGCGGTGGTGACAGCTTTGCTCTTGTCTCCGCCCGGATCGTCCACCGCTCCCGGCCCGCTCCGCCCAGAGTCCGATGGCGGCGGCACTGAGGGCCCCGACCCAGATTGCCACTAGTACTTACAGGTCCGTAAGAAGCACTTGAAGACCCTACAAGGCAGGTTTTTGTAGCCTTTGAGGATGTGGCCATTTACTTCTCCCAGGAGGAGTGGGAGCTCCTTGATGAGATGCAGAGGCTCCTGTACCGCGATGTGA…	1.31286	0.738751	-0.393843	0.0183785	0.912761	0.195551	-0.364054		-0.53756	-1.26109	1.26849	-0.968378	0.100723	0.0850279
438	ENST00000696179.1	ENSG00000012232	protein_coding	4844	TCCGCAGTCGCCTGTCGGAAATGGCTGCCGGCCGGCAGGGGGAGCGGCGGATCAGGCGCGGCCTGGAAGGCGGGCGGCCGGCAGCCAGAACGGCTTCTGGGACGCCGACTTTCGCGCAGGCGGCGGCGGCGGCGGCGGCGGGTCCCTGAGCTGGAAGCCGGAGAGCAAGCCCTGGAGGTTCACTCTTTCAAGAAGTCGTGTGCTGAGGTGTAATGCTACACAAGTCAGAGGAAGGAAGGGTCCTGAAACACATGGCCTGATTGTTGGCAAAGGCATCATAAGAAGCTGGCATTTATTTCTGTTCTAACCTATTACTGTATAACTGTGAATAGACACTATGCATATTTGTTGGTCAGCAAAACCAAGAAACAAGAGCTATGGCATTTGAAAAAGTCTGTC…	-0.0832696	-0.346408	0.142539	0.889817	0.394882	1.06302	0.202662	-0.266045	-1.06266	1.4766	1.20528	0.260083	1.33612	1.53476	2.39437
439	ENST00000457010.6	ENSG00000140691	protein_coding	4844	GCTGCGAGTGAAGAACTCCCCGTTTCCTAGATGCCAGCTCCTGAGCTCACGAGCACGTCCAGAGCGGAGGACACTCGGGACACCGGGGTCCAGCTCCGGAAACGGAAAATTCCACAAGCCCGTCACTCTAGGAAGCGGCAGCGAACGTTCTCGGTAGGTTTAACCCTCTTCTTCCTCTGACCGAGCGAGGGCTCCCCGTCTGCGGCGCGGTCAGGACCCCGCACTTTCGGCCCGGCTCGGGGTTCTCGGAGTCCGTCCCAAGGCCGGGCCGCACCACCGCTGGGGGGCAGCGAAGCGAGCCTAGAGGAGAAAAGGCGGTCCCCGCCGAGTGCACGCCGGGGGCGGGGCACGGCACGAAGGCTCCGTGGTCGGACTTCTGGGCTGTTCGGAGGCCCTGGC…	-1.92811	-1.64426		-3.08542	-0.839012	-1.0284	-1.62263	-1.34996		-0.0675981	-0.523562	-2.69321	-2.36343		-1.49335
440	ENST00000675961.1	ENSG00000154309	protein_coding	4844	GCAGCCGGAACGTTGCAGGCACTTGTTTCCTCAGTGGATGCCTTTCGGCGCGCCGCCGCCCGGCGCCGCGGGACTGGGAGACCGGGCTTTGGTATCAGGATGATGCTGGCCTCATAAAATGAGTTAAGGAGGATTCCCTCTTTTTCTATTGATTGGAATAGTTTCAGAAGGAATGGTACCAGCTCCTCCTTGTGCCTCTGGTAGAATTCGGCTGTGAATCCATCTGGTCCTGGACTTTTTTTGAGTCAAGAAATTGGAGCATGGCTATGAGCAATGGAAACAATGATTTTGTGGTTCTGAGCAACAGCAGCATCGCAACCAGTGCTGCTAACCCGAGTCCCCTCACCCCCTGTGATGGAGACCATGCAGCCCAGCAGCTCACACCCAAAGAAGCAACAA…	-0.574803	-1.17051	-0.0777223	-0.370368	-0.633461	-0.903198	-0.925636	-0.742842				-0.813149	0.0691836		-0.957772
441	ENST00000397860.7	ENSG00000197971	protein_coding	4844	CGCGCCAGAGAGAAGCAGCCTCCGGCCCCGGCGGCCCCTGTCTCCCGACCCCGGAAGGCGAAGCAGGCTGCCCGGGGACCCCGCGCGTGGGCGCTTGAAGCCGAGACCAGCCTGCCCGGGCCTGGGCAGGCGGAGCAGGGCCTTGGACCCCGCGGCGCCCCTCGGCCTCGGAGCAACGAGCGCAGCGCCGCCTCTGAAGAGCCAATCCATTCAGGATGGGAAACCACGCAGGCAAACGAGAATTAAATGCCGAGAAGGCCAGTACGAATAGTGAAACTAACAGAGGAGAATCTGAAAAAAAGAGAAACCTGGGTGAACTTTCACGGACAACCTCAGAGGACAACGAAGTGTTCGGAGAGGCAGATGCGAACCAGAACAATGGGACCTCCTCTCAGGACA…	0.0389144	-0.33479		-0.647526		-0.174632	-0.0901978	0.0778833	0.478339	0.319261		-0.584962	0.683865		-0.533035
442	ENST00000611049.4	ENSG00000152208	protein_coding	4844	TTCTTGCAGCCTGTGAACTTATGAATCAAGGCATCTTGGCCCTGGTCAGCTCCATTGGCTGCACGTCAGCAGGATCCCTCCAGTCTTTGGCAGACGCCATGCATATCCCCCACCTCTTCATTCAGCGCTCAACAGCTGGGACCCCAAGGAGTGGCTGTGGACTCACCCGGAGCAACAGGAATGATGACTACACTCTCTCAGTTCGCCCACCTGTCTACTTGCATGATGTTATCCTAAGAGTGGTCACAGAGTATGCCTGGCAGAAATTCATTATATTCTATGATAGTGAATACGATATCCGTGGAATACAGGAGTTCTTGGACAAAGTCTCTCAGCAGGGAATGGATGTTGCACTTCAGAAGGTAGAAAACAACATCAATAAAATGATTACCACTCTCT…		-1.21086
443	ENST00000278193.7	ENSG00000148943	protein_coding	4842	GTAGGTTAAGGGAGAAGATGGCGGCGCTAGGGGAACCCGTGCGGCTGGAGAGAGATATTTGTAGAGCAATTGAATTATTGGAAAAACTACAAAGGAGTGGAGAAGTACCACCACAGAAACTTCAGGCTTTGCAAAGAGTCCTTCAAAGTGAATTCTGCAATGCTGTGAGAGAGGTATATGAACATGTCTATGAGACTGTGGACATCAGTAGCAGTCCTGAAGTGAGAGCGAACGCTACTGCAAAGGCTACTGTTGCTGCATTTGCTGCCAGTGAAGGACATTCTCATCCTCGAGTTGTTGAGCTACCAAAAACAGAAGAGGGCCTTGGATTCAATATTATGGGAGGCAAAGAACAAAACTCTCCAATCTATATATCCCGAATAATTCCAGGTGGAATTG…		2.11103	2.00511	1.48559	1.00851	0.704757	0.824633	0.814408	0.878588	0.0982344	1.98388	1.9174	1.31029	2.07698
444	ENST00000443439.7	ENSG00000164307	protein_coding	4841	ACTTTCACTTTCGGTCCTGGGGGAGCTAGGCCGGCGGCAGTGGTGGTGGCGGCGGCGCAAGGGTGAGGGCGGCCCCAGAACCCCAGGTAGGTAGAGCAAGAAGATGGTGTTTCTGCCCCTCAAATGGTCCCTTGCAACCATGTCATTTCTACTTTCCTCACTGTTGGCTCTCTTAACTGTGTCCACTCCTTCATGGTGTCAGAGCACTGAAGCATCTCCAAAACGTAGTGATGGGACACCATTTCCTTGGAATAAAATACGACTTCCTGAGTACGTCATCCCAGTTCATTATGATCTCTTGATCCATGCAAACCTTACCACGCTGACCTTCTGGGGAACCACGAAAGTAGAAATCACAGCCAGTCAGCCCACCAGCACCATCATCCTGCATAGTCACCA…	-0.628411	-0.630292		0.063833	-1.80378	-0.265027	-0.5943	-0.58257	-0.758863	0.776774	0.524557	-0.470612	0.160037	-0.565418
445	ENST00000432264.4	ENSG00000177873	protein_coding	4841	GTAGGGACCGACGGCCGGCCAGCTAATGCTTCCGTCTTGGCCACCTTGCGAGCGCTCGGGTTGAGTTTCCCGGGCTTCCCTGACTCGGCTACCTGTTCTGGAGGTCAGGCTTTGGGCCCTTGCAGAGGTCGCCGAGGGGCCCGCGCCGCCGCCAGAGCCTGGGCCCAGTCCCCAGTCTTCAGAGACGCCCTCGACCTTCCTGCTCCGAGGAGCTGGCCTGATGTCCTCGGGTCGCGCTCCGCAGGTTCTTACTTTTTCAAACCTAGAGGGCAGTGCATGAAGCCAGGGGTCATCAGCCATGCTCCAGACAGTGTGGTTCCAGGGCTTGGGCAGGAACCTGTTGTTTCAGGAGCCAGTAACCTTTGAGGATGTGGCTGTGTACTTCACCCAGAATGAATG…	0.36257	0.234465	0.105436	-0.323944	-0.66355	-0.420286	-0.147933	-0.136635	-0.565309			-0.409039	0.441292	0.0615594
446	ENST00000467549.5	ENSG00000169855	protein_coding	4841	GTGTGTGGCTTCATACATTTGGGGACCCTATTTCCACTCCCTCCTCTTGGCATGAGACTGTATACAGGATCCACCCGAGGACAATGATTGCGGAGCCCGCTCACTTTTACCTGTTTGGATTAATATGTCTCTGTTCAGGCTCCCGTCTTCGTCAGGAAGATTTTCCACCTCGCATTGTTGAACACCCTTCAGACCTGATTGTCTCAAAAGGAGAACCTGCAACTTTGAACTGCAAAGCTGAAGGCCGCCCCACACCCACTATTGAATGGTACAAAGGGGGAGAGAGAGTGGAGACAGACAAAGATGACCCTCGCTCACACCGAATGTTGCTGCCGAGTGGATCTTTATTTTTCTTACGTATAGTACATGGACGGAAAAGTAGACCTGATGAAGGAGTCT…	-0.153835	-0.347691	-0.0184283	-0.239815	-0.964464	-0.142752	0.68274	-0.452325	-1.58383	0.898465	0.061732	0.851974	-0.397803
447	ENST00000621136.4	ENSG00000275066	protein_coding	4841	GCTGACAGCTGCTGATAAGGTGGCGGCGGCGAAGGCAGCGGCAGGTCGGGAGCAAGATGGCGCTGCGGCCAGGAGCTGGTTCTGGTGGCGGCGGGGCCGCGGGAGCTGGCGCGGGGTCCGCCGGGGGAGGCGGCTTCATGTTTCCTGTTGCAGGTGGGATAAGACCCCCTCAAGCAGGCCTGATGCCGATGCAGCAACAAGGATTTCCTATGGTCTCTGTCATGCAGCCTAATATGCAAGGCATTATGGGAATGAATTACAGCTCTCAGATGTCCCAAGGACCTATTGCTATGCAGGCAGGAATACCAATGGGACCAATGCCAGCAGCGGGAATGCCTTACCTAGGACAAGCACCCTTCCTGGGCATGCGTCCTCCAGGCCCACAGTACACTCCAGACA…	-0.118553	-0.49891	-0.345411	-0.595404	-1.23121	-0.942614	-1.10023	0.619192	-1.08644	-0.650926		-0.473857	-0.201199	-0.352172
448	ENST00000320717.8	ENSG00000115419	protein_coding	4840	AGTGCGGAGCCTTAGGCGGAGCGAAGAGAACCGGTCGCGGCAATCCTAGCGCGCAGCAGCAGCAGCAGCAGCAGCAGCAGCAGCAGCAGCAGCAGCAGCACCCGCATCCGCTGCGGGAGTCCGAGCCGGAACCACACCCAAGTAGCTGCCCTTTCCTCTTCTGTCATCTCACCGCCCCACCACAGACCGCGTTCCCCGAGGAAACCGGCCGCCCACGCCCGGAGCATCCTCCCCTGTTGAGCGGGCGCTGACGGACCCGGCGGCATGATGCGGCTGCGAGGCTCGGGGATGCTGCGGGACCTGCTCCTGCGGTCGCCCGCCGGCGTGAGCGCGACTCTGCGGCGGGCACAGCCCTTGGTCACCCTGTGCCGGCGTCCCCGAGGCGGGGGACGGCCGGCC…	-0.735693	1.0853	-0.630233	-1.10251	-1.51221	-2.67895	-1.75872		-1.08076	-1.52704	-0.61964		-1.78199	-1.92982
449	ENST00000559420.2	ENSG00000138604	protein_coding	4840	GTATGGTCTGAATATGCGTTGCTTGGCAGCTCGGGTCAACTATAAGACTTTGATTATTATCTGCGCACTCTTCACTTTGGTCACAGTACTTTTGTGGAATAAGTGTTCCAGTGACAAAGCAATCCAGTTTCCACGGCGTTCGAGTAGTGGCTTCAGAGTGGATGGGTTTGAAAAAAGAGCAGCAGCATCTGAGAGTAACAACTATATGAACCACGTGGCCAAACAACAGTCTGAGGAAGCATTCCCTCAGGAACAGCAGAAAGCACCCCCTGTTGTTGGGGGCTTCAATAGCAATGTGGGAAGTAAGGTGTTAGGGCTCAAATATGAAGAAATTGACTGTCTCATAAATGATGAACACACAATTAAAGGGAGACGAGAGGGGAACGAAGTCTTTCTTCC…	1.13092	1.07728	1.36238	0.859664	0.1752	0.590431	0.377623	-0.496442	-0.774119	0.559762	0.401887	1.62479	0.191975	1.08267
450	ENST00000520200.5	ENSG00000086570	protein_coding	4839	AGGCGCCAATGCCCAGGTGGTTTACTCTCTGCCGGATTCAGCCGAAGGCCACTTTTCCATCGACGCCACCACGGGGGTGATCCGCCTGGAAAAGCCGCTGCAGGTCAGGCCCCAGGCACCACTGGAGCTCACGGTCCGTGCCTCTGACCTGGGCACCCCAATACCGCTGTCCACGCTGGGCACCGTCACAGTCTCGGTGGTGGGCCTAGAAGACTACCTGCCCGTGTTCCTGAACACCGAGCACAGCGTGCAGGTGCCCGAGGACGCCCCACCTGGCACGGAGGTGCTGCAGCTGGCCACCCTCACTCGCCCGGGCGCAGAGAAGACCGGCTACCGCGTGGTCAGCGGGAACGAGCAAGGCAGGTTCCGCCTGGATGCTCGCACAGGGATCCTGTATGT…		-1.58496			-1.45943				-3.49818	0.425022			-1.16992		-0.485427
451	ENST00000344111.4	ENSG00000240230	protein_coding	4839	GTACGCTCGCAAGGCGCTCGCAGACTCCGGAGTCGCCAACATGTCGACCGCCATGAATTTCGGGACCAAGAGCTTCCAGCCGCGGCCCCCGGACAAGGGCAGCTTCCCGCTGGATCACTTAGGTGAATGTAAAAGCTTTAAAGAGAAATTCATGAAGTGTCTTCATAACAATAATTTTGAAAATGCTTTGTGCAGAAAGGAATCAAAAGAATATTTAGAATGCAGGATGGAGAGAAAATTGATGCTACAAGAACCATTGGAGAAACTGGGATTTGGAGACTTGACTAGTGGAAAATCAGAGGCAAAAAAATGAATTTTGATGAGAAGACCCCTGGGCCGTGTTCAGTGGTCTCTCAGGACGGAGGGCATCATCCTGCCTCTTAGGTTGGCTGAGGCCTG…	0.0863409	-0.19006		-1.79927	-0.160108	-1.21032	-0.849397	-0.1532	-1.20968	0.0649864	0.696012	-0.978161	-0.570041	-0.51285	-1.26435
452	ENST00000680143.1	ENSG00000112787	protein_coding	4839	GTCAGTTGTTATCTGTTCGGGGCGCCGCCGCCGCCTCACGAGCCCGGTGCCCAGGAGCCCGGCCGCCTCCCGCCTGCCGCCTGCCGCGCCCGCCCGGCCCCGCCCGCTCGGCCCGATCGCCGCGCCGCGCGCATGGGGCGCGCCCCCGGGGGGGCGGCCGAGGGCCGCTGAGCGCCGGGCCCGCCCCCGCCGATGCGCCCAGCCGCCCGCGCCGGGGGTCCCAGGCCGCGCCGGGCCCGGGGCTGAGCCGCCCCCCGCGCCCGGCATGCCCGGCCCGGCCCGCCGCCCGCCGCCGCCCAGGGCCCGAGCCCGCGCGGCGCACACTCAGCCCGGCGGCGCCGCGTAGCCGAGGGAGCCCGCCTGCTGCGAGCCAGGCGCGGGGCGTCAAGGTCACCGGCC…	-1.30661	-1.28505			0.0882		-0.674801			-0.34069	-1.04015
453	ENST00000381782.7	ENSG00000179299	protein_coding	4839	AGTCGACTGCCGGAGACTCGGGAGGCTGAGCTTTCCTCGGCCTGAGCCAGCCAGACCCCGGGCACCGCGCTCACCCCTCTTCGCCGCCACGTCCGCGAAGGCCTCACGCGCGAGGCCAGGCGAGGCCCCGAGGCGCCCACCACTTCACGACACCGGAGCGAACCGGGCGCCAGAGGCTGCGACCCCCCTGCCCCGAATCCTGCCGGTGGGAGTGGCTGCATTTGAACCAAACGGCCTTCGCGGGCAGCAGCCGTCGCCCCGCAGTCCCGGGGCTCCCAAGGGCCTGTGACCGACGCCGCCCTCCGCGTCTTCGTCCCCGAAGCCCCGGGAACCATCCGCCCTCGGGAGACCATGCTGCAGATGCGAGGAAAGCCGTTTCCTGGAACATCGGAATTCTAA…	0.730393	0.343364					-0.62545					-0.237039
454	ENST00000362042.8	ENSG00000082641	protein_coding	4839	AAGCGGAGGCTCCGAGCTCTAGGCCGGCCGGCGGTGGCGGCGGCGAGGCCGGGACTCGGGCTTAGGGCCTGCTGTGGAGGCAGCGGCGGACGCCGAGCTAAGCAGTTTCTCTGGAAACCCCCCTGGTAAGTGTGGAGGAGGCGGGACACTCTGACCCAAGACGAAAGGCCTGTAGCTCCAGCCAAAGAAAATAAACCTTAGGAGGGAGAAGGAAAAAAAAAATCCATCAGCTGTTCCTGAGAACAGCCTGCATTGGAATCTACAGAGAGGACAACTAATGTGAGTGAGGAAGTGACTGTATGTGGACTGTGGAGAAAGTAAGTCACGTGGGCCCTTGAGGACCTGGACTGGGTTAGGAACAGTTGTACTTTCAGAGGTGAGGTGTCGAGAAGGGAAAGT…	-0.494904	0.321007		0.59853	-0.439287	0.67843	0.427893	-0.440678	-1.62683	1.88299	1.04194	0.50843	0.416271	1.00453	0.974349
455	ENST00000515803.5	ENSG00000145555	protein_coding	4839	TTCTTTCTAATGCCAGGCAATCAAGGCTGCACTTGCTACCCTTCTGCAGGAAGCTTCCCAGCCAGCACAGTTTCTCTCTGCCCTGCCTCTTAATCCCCACCCCTGCTCCCAGGCCTGGGACACTGCTAACCACCCCTCCTTCCTGACACCTCTCTGACCACCCCTCCTCCTCTTGACTGGTTCCTCTGGAGGTAGGCATGGCCTCGGGTTCTGCCCCCAGTTTCTCACTCGCTGGGCTCCAAAAGAAACACTGGCTTCTCTCCTTCAGCTCCAGGCTAGATGCCAGACCAGTTTGACCAGGCGGTTGTGCTGAACCAGCTGCGGTACTCAGGGATGCTGGAGACTGTGAGAATCCGCAAAGCTGGGTATGCGGTCCGAAGACCCTTTCAGGACTTTTAC…	-0.0692668	-0.743451	0.117997	-0.479893	-0.166638	-0.313689	0.0128813	0.721557	-0.701217	1.10839		-0.90447	0.461331		0.734718
456	ENST00000361171.8	ENSG00000196814	protein_coding	4838	GCCGCCGCCGCCGCCGCTCTCGGTGAGGCTCGCGCTCGAGCTGCGGCGCCGGCTCCTGCCGCCTGGGCCCCGGGCCCGGCCCCTCCCGCGCCGCCCGGGCGATGAGAAGCTGCTTCTGCGTGAGACGGAGCCGGGACCCGCCGCCGCCGCAGCCACCGCCGCCGCCGCCCCAGCGGGGAACAGACCAGTCCACCATGCCTGAAGTCAAAGACCTCTCAGAAGCCTTGCCAGAAACGTCAATGGATCCCATCACGGGAGTCGGGGTGGTGGCTTCTCGGAACCGAGCCCCGACAGGCTATGACGTAGTTGCACAGACAGCAGATGGTGTGGATGCTGACCTCTGGAAAGACGGCTTATTTAAATCCAAGGTTACCAGATACCTGTGTTTCACAAGATCAT…	-0.134809	-0.432959	0.169925	-0.0623328	0.880517	-0.161303	0.100694	0.468387	-0.154843	1.01712	1.66544	0.0581518			0.235991
457	ENST00000422959.7	ENSG00000006576	protein_coding	4838	ATCCTCCCTGCCCGCGCGCAGTGACTGCAGGCTCCGGCGCAAAATCCTGCGGGAGAGGGGGTGGGGCAACCCTCTGGAGGCAGCGCGCCCGCGGGCAGCCTCGTTGTGGCTCCTTGGGCTCTGTTGGCGGCGGCGCTAGCTTCGGAGTCTCCCGCGCGCACCTCAGCCGCCTCCTAGCGGCGCGGCGCTCGCTCCTACGCCTAAAATGACCAATGTGTGATTTCAGTGGAATAAATGGCGTCCAAAGTCACAGATGCTATAGTCTGGTATCAAAAGAAGATTGGAGCATATGATCAACAAATATGGGAAAAATCTGTTGAACAGAGAGAAATCAAGTTTATTAAACTGGGGCTAAGGAATAAACCAAAGAAAACAGCACATGTGAAACCAGACCTCATA…		0.994339	0.70174	0.750905	0.593712	-0.604583	0.214379	0.230029	0.0183361	-0.58225	0.145536		-0.706438
458	ENST00000613537.5	ENSG00000011007	protein_coding	4838	AGTTCCGGCGAGGAGGCCGCGCCAGTGACAGCGATGGCGGCGGAGTCGGCGCTCCAAGTTGTGGAGAAGCTGCAGGCGCGCCTGGCCGCGAACCCGGACCCTAAGAAGCTATTGAAATATTTGAAGAAACTCTCCACCCTGCCTATTACAGTAGACATTCTTGCGGAGACTGGGGTTGGGAAAACAGTAAATAGCTTGCGAAAACACGAGCATGTTGGAAGCTTTGCCAGGGACCTAGTGGCCCAGTGGAAGAAGCTGGTTCCTGTGGAACGAAATGCTGAGCCTGATGAACAGGACTTTGAGAAGAGCAATTCCCGAAAGCGCCCTCGGGATGCCCTGCAGAAGGAGGAGGAGATGGAGGGGGACTACCAAGAAACCTGGAAAGCCACGGGGAGCCGA…	0.331701	0.210129	0.721412	0.538107	0.593911	-0.196973	0.706797	1.09281	0.729866	1.32483	0.515571	0.0928013	-0.119164	-0.139019
459	ENST00000642653.1	ENSG00000143179	protein_coding	4838	AGGCAGCGGGAGGAGGGGCGGCGCGAACCATGGCCGGGGACAGCGAGCAGACCCTGCAGAACCACCAGCAGCCCAACGGCGGCGAGCCCTTCCTTATAGGCGTCAGCGGGGGAACAGCTAGCGGCAAGAGGTAAAGTACATTTATGGAGAACATCGGGGTGAATGCCAAAGCGGCTTATGTTCTAAAATAGTGAAAAGAATTGTGCAGTTGGAGTTAGACCTATGGTTTGAGACTCAGCTTTGGGACTGAGCAAATCATTTCACGTGATCAATTTTCTAAGCTCCAGTTTCCTCATTAGGAAAAAAGAAGACAAAGTAATACTTGTTGTAATGGAATTAAATGAGATAATGTCTTCAGAATGCCATTCTTCCGTGTGTGCTAAGATCGTGCAGCTCCTG…	0.904641	0.574341	1.47426	1.57778	0.930196	1.02619	1.63051	0.855275	0.49514	1.49843	0.598895	0.654241	1.47113	2.03558	1.29178
460	ENST00000359297.6	ENSG00000196182	protein_coding	4837	AGCTGAGAATGAAGCGGAGAGCATCAGACAGAGGAGCTGGGGAAACGTCGGCCAGGGCCAAGGCTCTAGGAAGTGGGATTTCTGGAAATAATGCAAAGAGAGCTGGACCATTCATCCTTGGTCCCCGTCTGGGCAACTCACCGGTGCCAAGCATAGTGCAGTGTTTGGCGAGGAAAGATGGCACGGATGACTTCTATCAGCTGAAGATCCTGACCCTGGAGGAGAGGGGGGACCAAGGCATAGAGAGCCAGGAAGAGCGGCAGGGCAAGATGCTGCTGCACACCGAGTACTCACTGCTGTCTCTCCTGCACACGCAGGATGGCGTGGTGCACCACCACGGCCTCTTCCAGGACCGCACCTGTGAAATCGTTGAGGACACAGAATCCAGCCGGATGGTTA…	-0.802287	-0.348535		0.370274	0.50706	0.203773	-0.727099	0.0538817	-1.02614	1.03628	0.87393	-0.585663	0.593319	1.06014	-0.643293
461	ENST00000337929.8	ENSG00000103522	protein_coding	4837	ACTCTGCACATGCGGCTGGGTGGCAGCCAGCGGCCTCAGACAGACCCACTGGCGTCTCTCTGCTGAGTGACCGTAAGCTCGGCGTCTGGCCCTCTGCCTGCCTCTCCCTGAGTGTGGCTGACAGCCACGCAGCTGTGTCTGTCTGTCTGCGGCCCGTGCATCCCTGCTGCGGCCGCCTGGTACCTTCCTTGCCGTCTCTTTCCTCTGTCTGCTGCTCTGTGGGACACCTGCCTGGAGGCCCAGCTGCCCGTCATCAGAGTGACAGGTCTTATGACAGCCTGATTGGTGACTCGGGCTGGGTGTGGATTCTCACCCCAGGCCTCTGCCTGCTTTCTCAGACCCTCATCTGTCACCCCCACGCTGAACCCAGCTGCCACCCCCAGAAGCCCATCAGACTGC…		1.21412			0.578478		0.14439		-0.289507		1.21594		0.735729
462	ENST00000522781.6	ENSG00000188916	protein_coding	4836	GGGGCTCCGCCCGCCTCGGTGCCAGCCGGGCGCACAGGCGGCAGGCGCGCGGCTTGGGGCGCCCTCGCCTCTGGCCGCCCGGCTCCGCGGAGTAGCTGGGACCTGGAGCAGCGGAAAGGACTTCCCTCCTGCTCCCTCCTCTGCCCCGCCCCCGCCTCCTGGCCCTGGCTCTGAGATCTCGCCGAAGACAATTGCAGTAAATGAGGACATCGGAGGAGCGCGAAGCCGGGTGGCTGTGGCTGGCTCCGCCGCGTCGCGAGCAAGCGAGCGCGCGGGCGTCCCCGGAGCTGGCCCAGCCGCTGCCTCCCCGCGCGCGTCGCTAAGCGGGGCCGGAGGGACGCGAGCGACGCGAGCTGCGGCGCGGGGGCCGGCCGGGCCAGCAGGGCCGGGCCGGCAGCG…	0.351472	-0.652077					0.4975					0.0			1.152
463	ENST00000646935.2	ENSG00000167595	protein_coding	4836	GAAGGAGCAGAGCGGCCGGAAGCGCGGAGGGAGCCGCGGGATGGACCGCAGCCTGCCAGTTTTCTCCATTCAAGATAGTCCCTTTGGAGATGCGCCCCTGGGTCGAAGCCACTACTGGCCATCCCAGAGCCAGACCTGGTGTCCCAAGACCCTGAGCCCATCCAGGTCTCAGAGATCCAGGCTCCCACAAGCTCCCAAGGCTCTAGCCACAGGTCCCAACTCCCCTGAGCTGTTTGAGGAGTCCTGGCCATCCAGTTCAGGGACCCCCTCCCTGCCCAGCACCACTGAGGGACAGATGTGGGCCTCCCCAGCACCCACCCTGATTGACAGCGGGGACTCCGTGGTGGCCAAGTATATAAACAGGTTCCGCCAGGCTCAGCCCACCAGTCGAGAGGAGCG…	-1.6561	-2.26239	-1.88564	-2.44271	-0.607123	-1.058	-1.88948	-0.363255	-1.84298			-3.19458	-1.30795	-1.34211	-1.86605
464	ENST00000453963.5	ENSG00000148396	protein_coding	4834	GCTAGAGTCAGGGACCCCCGCACCTATGACCGGAGGTATTGGTGTGATGCAGAGTATGACGCATACAGGAGAGAGCACTCTGCCTTCGGGGACAGGCCCGAGAAACGTGACAACAACTGGAGGTACGATCCTCGCTTCACGGGGAGTTTTGACGATGACCCCGATCCGCACAGAGACCCTTATGGGGAAGAGGTGGACCGGCGCAGCGTCCACAGCGAGCACTCGGCACGGAGCCTGCACAGCGCACACAGCCTGGCCAGCCGCCGCAGCAGCCTCAGCTCCCACTCGCACCAGAGTCAGATTTACAGAAGCCACAATGTGGCTGCCGGTTCCTACGAGGCCCCGCTTCCTCCAGGCTCCTTTCACGGCGATTTTGCCTACGGCACCTACCGCAGCAAT…	-1.51676	-1.48096	-1.61447	-1.99015	-1.39291	-1.01478	-1.19074	0.614463	-1.71743	0.218572		-1.96014	-1.22822	-1.72671	-1.27782
465	ENST00000383827.5	ENSG00000214021	protein_coding	4834	TTCTTTTTTTTTTTTGAGACGGAGTCTCGCTCTGTCACCCAGGCTGGGGTGCAGTGGCGCGATCTTGGCTCACTGCAAGCTCCGCCTCCCAGGTTCCCGCCATTCTCCTGCCTCAGCCTCCCGAGTAGCTGGGACTACAGGCGCCCGCCATCACGCCTGGCTAATTTTTTGTATTTTTAGTAGAGACGGGGTTTCACTGTGTTAGCCAGGATGGTCTCGATCTCCTGACCTCATGATCCATCCACCTCAGCCTCCCAAAGTGCTGGGATTACAGGCGTCAGCCACCGTGACCAGCCTGAAACAGGAGCAAGTTCTAAACTCAGGCTCTAGAGTCAGAAAAGGTAGAGTCAGGTTCTGGATCCAAAATGGGGCAAGTCATGATCAGGTTCTGGAACCAGA…	-2.7838	-1.22458	-3.79572	-4.75149	-4.06385	-4.09314	-4.75188	-3.80893	-5.47619	-5.02261	-1.99619	-5.51285	-2.18903	-2.78082	-4.41718
466	ENST00000297990.9	ENSG00000165271	protein_coding	4834	AGGCATTTCCGCCCACGTGGGAAGCTATGAGGTATAGACCCGGCTAGAATCTGAAGTGCGGGAGAGTGCTGGACCCTGAGTGATGGGGCCGGCGCCAGCTGGAGAGCAGCTTCGCGGAGCGACTGGAGAGCCAGAGGTGATGGAACCAGCCCTGGAAGGCACAGGCAAAGAGGGGAAGAAAGCATCCTCCAGGAAGCGTACATTGGCTGAACCTCCAGCGAAGGGCCTCCTGCAGCCAGTGAAGCTCAGCAGGGCAGAACTGTACAAGGAGCCTACCAATGAGGAGCTTAATCGCCTTCGGGAGACTGAGATCTTGTTCCACTCCAGCTTGCTTCGTTTACAGGTAGAGGAGCTACTAAAGGAAGTAAGGCTGTCAGAGAAGAAGAAGGATCGGATTGA…	-0.465223	-1.14216	-1.43432	-1.76825	-0.814806	-1.12977	-0.51998	-0.108711	-0.731848	-0.668097	-0.782317	-1.54875	-0.658455	-1.44088
467	ENST00000680493.1	ENSG00000178607	protein_coding	4833	CGCCCCCGGAGCCAGGGCCGAGTCCTCGCCATGCCGGCCCGGCGGCTGCTGCTGCTGCTGACGCTGCTGCTGCCCGGCCTCGGGATTTTTGGAAGTACCAGCACAGTGACGCTTCCTGAAACCTTGTTGTTTGTGTCAACGCTGGATGGAAGTTTGCATGCTGTCAGCAAGAGGACAGGCTCAATCAAATGGACTTTAAAAGAAGGTAATTTGGATTTGGTCCTTGGGCGACATGGACATTTGCTTAACTGGTTCCACAGAAACATATTCTGGAGAAAGAGAAAACATTACTCATTATCTAATAAAATAAATAAGAAATAAAGAAGAATGGGATCAAGAGAGGAAAAGGCATTCTGCTCAAAGGACGTTTATAGCTTTGCTGTGGTTATCCACTAAGTG…	-0.39696	0.315305		-1.19317	-0.308779	-1.25048	-1.02977	-1.50332	-1.90276	0.27459	0.0940199	-0.66166	-0.901368	-0.480222	-0.679195
468	ENST00000301873.11	ENSG00000168056	protein_coding	4833	ACTTCTCCCTGAGCCCTCCCCGCGCGCTCCCTGCCTCCCCGCGGCCGCGGGAGAGGAGCCCGGCCAGGGGGAGGCGCGGAGCGGGCCGGCCGCCCGGCCTTCCTCTCCCTCGCTCCTCCTCTCCGCCTCAACTTGCTCCGGCCTCCTCGCTCCTGCCTGAGTTCGGGGCCTGGTCTGGGCTTCGTCCTGGGGCTGGGAAGTTTCTGCGCTCCCCGCTGTCCAGTCTGCATCTCCGCGCCTCCCGCCGGGCCCCCGCGGTCCCCTCCCGCCCGCTTCCCCCGCTGCCCTCCCTCGCTGCCCCCTACCCTCTCCCGGGGCTCCCGGCCCTCTACTCCCTTCGGGCGCGGGCCCCTCGCCCCGCCCGGGCGCGCCCCCCCTCCCCCGGGTCCTGCGGCCCCG…	-2.29726	-1.85633	-1.5437	-4.36887	-1.09817	-2.33538	-0.825666	-1.2788		1.2013	-2.20254		-0.851797	-2.27995
469	ENST00000570682.2	ENSG00000180269	protein_coding	4832	ACAGACGGGCTCCGGGAGCCCCTCCCGAGGCCCCGCGCAGCGCGCCCCGCACCCTGCGCCCCGCGCCCTGCGGGAGGGCTGAGCCAAGACTCCAGGCGGGCAGGTGCGGAGCGAGCAGAGGGGATCACGGCCAAGGGTAGGAGCCAGTCCTGCGGGGAGAGAGGCGCTGCTGCTCCAGCTGCCGCTGCCTCCGCCGCCGCCACCACCGAGCCGGCGACCAGAGTCGGGCTGGCAGGCCGGGCGCGAAGCGGCAAGGGGAGCGAGGGGCGCGCTCATGGAGCACACGCACGCCCACCTCGCAGCCAACAGCTCGCTGTCTTGGTGGTCCCCCGGCTCGGCCTGCGGCTTGGGTTTCGTGCCCGTGGTCTACTACAGCCTCTTGCTGTGCCTCGGTTTACC…		-0.103623					0.597241
470	ENST00000318006.10	ENSG00000166887	protein_coding	4832	GGGGTTGACGATGGCTGTGTTGTTGAAGGGCCTGTAGCCGGGGGGTTCCTGGCCGGATCCCGGTCTACCCTTAGCCCAGACTCGTTCCGGACCCCAGCCCGGCCCGGAACACTCTGGGCGAGACGGCGGTGGCAACTCTCCCCTTGCCGCCATGCACGACGCTTTCGAGCCAGTGCCGATCCTAGAAAAGCTGCCTCTGCAAATCGACTGTCTGGCTGCCTGGGAGGAATGGCTTCTTGTGGGAACCAAACAAGGACATCTTCTTCTCTATAGGATTCGGAAGGACGTTGGTTGCAACAGATTTGAAGTGACACTAGAGAAATCCAATAAGAACTTCTCCAAAAAGATTCAGCAGATCCATGTGGTTTCCCAGTTTAAGATTCTGGTCAGCTTGTTAGA…	-1.30234	-0.785495	-1.44347	-2.40842	-1.24199	-2.06325	-2.13792	-1.16503	-0.938394	-2.19144	-1.66871	-1.84845	-1.78075	-1.55837	-1.4051
471	ENST00000367912.7	ENSG00000185860	protein_coding	4831	GTATTTAACATTCTCCTCGCAGCCCTCTCCAATGGTCTCCCTCTATCCTTTCTCCAAACACCAAACTCCTAAGTTTACTGAAGAAAAATAAGCTCATTAATCAAGACTCAGTCTGACATAGCAAAAGAAACAAGACATAGTCTCATGGTGAAAACTCTGGATTTGGAGACCATAAAGAAGATGGAGAGGCACATGGTCAGGGGACAATTGTATAAGCATTTTGATTTGGAGAGGAAGAATGCCAAGCAGGCTGAAGCCAGACTGGACCAAAGACTGCAGAGACTAAAGGTTATTTGCCTCTACCATGTGAAATTGCTGACCTGGGAGCAGAGGCAGCTCCAAAAAGAACTGCAGAGGTTGCAGCAAGAAACCATGAAGAAAAAGTTCTCCTCTTATTTG…					0.0369942	-0.455156
472	ENST00000370025.9	ENSG00000134186	protein_coding	4831	ATCTTGTTCCCAGGGGCAGTTGGCGGAAGAGATCGAGCTCCCTGGCTGCCGGCTCGCCTTCTGCGTGGAGTTCTCGCGGTCTGGGTTTCGCTGTCTGCTCTTGGCCCGGGGTCATTTTGTCGGCGTCGGGTGCCCTCTCTTGCCCAGCTGGGGCACAGCGAGGCGGCCCCTTCTCCCGACGACGTTCGATGGAGTAGGGTCCCAGACCGTTGTCCCGAAGAGCGAGATCGAGCTTGGCCCCCTCCCCCCCCTCCTTCCCTCCCTCCTTCCTTCCGCCGCAACATGGCTAACAACAGCCCCGCGCTGACAGGCAACTCGCAGCCGCAGCACCAGGCGGCTGCAGCTGCGGCTCAGCAACAGCAGCAGTGCGGCGGCGGCGGCGCTACCAAGCCGGCGGTC…	-0.545681	0.093691	-2.26188	-2.08359	-2.08758	-2.25198	-2.10814	-1.4704	-1.726	-3.8309	-1.04571	-1.75089	-1.26485	-1.85574	-2.35966
473	ENST00000551177.6	ENSG00000166183	protein_coding	4831	AGTCCCTGAGTCCCGCAGGCCCTGCGTCCCCGCTGCACACCCCCGTCCACTCCCGTGGTCCCCGGTCCGGCATGGCGCGCGCGGTGGGGCCCGAGCGGAGGCTGCTGGCCGTCTACACCGGCGGCACCATTGGCATGCGGAGTGAGCTCGGCGTGCTTGTGCCCGGGACGGGCCTGGCTGCCATCCTGAGGACACTGCCCATGTTCCATGACGAGGAGCACGCCCGAGCCCGCGGCCTCTCTGAGGACACCCTGGTGCTACCCCCGGCCAGCCGCAACCAGAGGATTCTCTACACCGTGCTGGAGTGCCAGCCCCTCTTCGACTCCAGTGACATGACCATCGCTGAGTGGGTTTGCCTTGCCCAGACCATCAAGAGGCACTACGAGCAGTACCACGGCT…		-2.73073
474	ENST00000344803.3	ENSG00000214929	protein_coding	4830	GGCACCCTCAGTGCTCAGTTGCTTCAGGCAGCTGAGCTATTCAGACCATGGAGAATATCCTCTGTTTTCTGAACAGCTATACTGAGACAGGGCTGAGCCCTGACTCACATTGGTTGGATATCGACCCCAACTTCATCTGCTTGAGTGGGTTGGGGTTGTTTATACTGTACTTGTTCTACGTGGTATTGACCCTGTATTCGTCACCCACCGAAAAAAATAATGACATCCAAAAGCATCAGGGCAGAGCCAAGAGGAGAAGGAAAGGTGGGACATTCAAAGGTTTCCCAGACTGGAAAAGTTTCCAGAGAGAAGAGGAAGAGGAAAGGAAGCTGCTTTCTCTTCTGAAAAGCTTTGGACCTCCTGTTTCCTGCAGTCCTCGGGGCCAGCATCATGATACCA…													-2.38247
475	ENST00000581287.5	ENSG00000141526	protein_coding	4830	TCCTTGGCCTTGCATGGCCTGTTTATTTTTAAAAGTGCAAACTTGCAACCCCAAACAAGCTGGGGCCCTGAGGCCGTCAACCCCTCCAGTCTCCCCTGTGACCCGCAGTCTGCGTCCTGTTCCCAGTTTCATTCCTCAAGTGCATATATTTTTATTTTTTTATTTTTTTTTTGAGACAGAGTCTCGCTCTGTGGCCCAGGTTGGAGCGCAGTCGCGCGATCTCGGCTCACTGCAAGCTCTGCCTCCTGGGTTCACGCCATTCTCCTGCCTCAGCCTCCCGAGTAGCTGGGACTACAGGCGCCTGCCACTGCGCCCAGCTAATTTTTTTTATTTTTAGTAGAGACGGGGTTTCACCGTGTTAGCCAGGATGGTCTCGATCTCCTGACCTCGTGATCCGCC…	-0.336684	0.271364	-0.240729	1.18526	0.627524	1.15894	0.759354	-1.13008		-0.806925	0.861863	-0.105057	0.370472	0.898948
476	ENST00000377307.7	ENSG00000147799	protein_coding	4830	GCGCACTGGGCCGGCGGCGGCGGCGGAGGACGCCGACAGCACGGGCTGCCGCGGCAGCAGCGGCGGAGCAGCAGAGAGGCCGGGGAGCGGCGGCTGGCTCACGCGCGTCGCGCGGGCCGGGATGAGGGACTGTGGCGGCGCGGCCCGCGCGCAGCCGGCCGTGCGGCACCTTCCCGTCTGATGCTGGCGTTGTGCGTATGGTGCCCTGACGTCTGTCCACGTGGGCGCGGAAGCAAACAGCGATGTCCCAGACGCAGGACTACGAGTGCAGGAGCCATAATGTCGACCTGCCGGAGTCGAGGATTCCAGGGTCGAACACTCGGTTGGAGTGGGTGGAGATCATCGAACCGCGCACCCGCGAGCGCATGTACGCCAACCTGGTCACCGGTGAGTGCGTGT…	-1.64216	-1.2888		-3.04803	-0.315419	-1.90383	-2.36494	-0.738289		-0.732038	-0.413327	-2.97763
477	ENST00000368648.8	ENSG00000108001	protein_coding	4829	ACTGGCGTGCTCGCGGCCGGGCCCGTGGGCTCTCCCGGGAGGGCGGGAGGTGGGAACGTGGGAAGGCGCGGGGCCGCCCACCTCCCGGCCCGCAGCCGGCGCCGCCGACACCTCGCGGCCGGGGCGCCCGCGATGTCCGTCGAGTGAGCGGCACAGGCGGGCCGCGCCAGAAGCGGGCGATCCCGCAGTGTCCTGCAGCCGCGGACGCCGCCTGGCTAGGATGACACCACGTTGAGCGCGCCTGCAAACAACAACAACAACAAGCGCCGCCGCGGCCACCGCGTCCTGCTCCTTCGAAGCGCCGCCGCCGCCGGTGGAGCCGCCTCCGCGCCCCTGGCCGTCCGGAGCGCCCGGCCGCTGGTGTATGTCGCGCCTGCCCGGGACGGGCTGAAGCCGGCG…	-0.485427	-0.0614005				-0.773491				-0.18541	-0.141252				-0.138828
478	ENST00000338564.9	ENSG00000134138	protein_coding	4829	ACCGCTTGGAGGGAGTGTGCTCTGAGTTAAGCTGGTCTCTTCTGGTCCTGGAAAAAAATGAGTATTGACAAGGTTGCTGGATCTGCGCAGAAAAGAAAGTGCCACTTAATAAAAAATTTAGCCCGGCAGTGGTACCGTCTGCAGAGCTTGCTGCCCTTGGACGTTAGCAGGAAGCCTTCGGGGTGCTGTAATCGGCGGGCAGAGGAGAGGGAGGCCGCGGAATTAAAAGGAACAAAAGCTAGAGCGCCATGCCAAACGTCCCCGGCAAGACCCAGTTAGGCAGGAGCCGGGAGTGATGGGAAAATGAACTAGAACATATTGGAGAATTGGGAGAAGTCTCTTTGGTTTGGAAAAAAAAAAAAGGAATCTTCAGCCTAGATCACTTTCTTATCCGGACTG…	-0.171759	-2.04731	-0.140005	-0.72284	0.159478	-0.521341	-0.442607	0.997168	-0.720741	-0.445818	0.177904	-0.831815	-0.715663	-0.327124
479	ENST00000395718.6	ENSG00000139926	protein_coding	4828	GGGGCGGGGCGGACGCGGAGCGCCCCTCTGGCTGGCGGGGCCAAGGGGCTGAGAGGAGTGGGGCAGGCTCGGCGCCGGTAGGAAGAGTCAGAGGGGTGACCAGAGAGCCCAACGCCTGGTGCTCAAGACTTTCTCCGAGCTATGAAACCCACGTAGTCGAACACCGTGATGCTTCTCCTGCAGGGCGTGTGATGAGGAGGCGAGCTTGGCTTTGGAGTGCTGGGAACCTGAGGAATTGCCAAGGACCCAGAGCCCAGCCCTGACCACCAGAGTGCCCAAAACACAATGAACAAATTGAATTTTCATAACAACAGAGTCATGCAAGACCGCCGCAGTGTGTGCATTTTCCTTCCCAACGATGAATCTCTGAACATCATCATAAATGTTAAGATTCTGTGT…	-0.0852473	-0.853107			0.208421	-0.887578	-0.381871	-0.672845	-0.100162	0.0521868	0.628106	-0.366872	0.17148	0.615659	0.0290221
480	ENST00000310917.6	ENSG00000173040	protein_coding	4828	TTATAAATTCTCAGCTTCTCGAACCCCATGGCCTTGTCCATGTTAGGTCAGGAAAGGCCTGTCCTTGGATGGTCTGGGTTATGGGGAGAGAGGCTGCCAGGGGCCAGGCTCGCTGGCCTGAGACTTTATAGACAGCCTAACAGCCTGCCCCGCAGGAAGGCTGGCGGGAGTGGAGCCCTCCCCCGTCAACAGGTGTCAGCTGTCACCCAGGACCTAGGCAGGGATGAGGAAGCACACAAAAGGCTCCACCAGTCCCCCTTTTTGTGTCTTTCTCCTCCTCCTCCTCCTGCGTCCCTTGGCAAAGCAAATCCCTGTCCCCTCGGAGAGTTCAGGGAGAGCTTGCTTAGGGCTGCGACTTCAGACACCAGCTCCCCTCTTTCTAGGTCCCCAGAGAGGTGG…	-1.19265	-0.441269				-0.916311			-2.05712		-0.182986		-0.812484		-1.18442
481	ENST00000374686.6	ENSG00000148143	protein_coding	4828	CACTGTTCCTACAGCAATCGGTCAGTTGTGGGAGTGCTTGTCCACTACCAGAAAAGACACCCAGAAATAAAGGTTACTGCCAAATATATCAGACAGGCTCCTCCCACAGCTGCAATGATGAGAGGGGTCGAAGGGCCCCAAGGCTCCCCCCGGCCACCCGCCCCCATACAACAGCTGAACCGAAGCAGCTCTGAGAGAGATGGCCCTCCTGTGGAGAATGAGATGTTCTTTTGCCAGCACTGTGATTATGGGAACCGGACGGTCAAAGGGGTACTCATTCATTATCAGAAGAAGCACCGAGACTTCAAGGCCAATGCAGATGTGATCCGGCAGCATACGGCCACCATTCGAAGCCTCTGCGACCGAAATCAGAAGAAGCCTGCCAGCTGCGTGCTTGTC…	-0.752562	-1.52466	-0.674088		-0.843315	-1.00254	0.116514		-1.45778	-0.959839	0.830646	-0.785261	-0.336402		-0.784455
482	ENST00000595661.5	ENSG00000142528	protein_coding	4828	GTCACAACGCGTTTCCATGGCAACCTACCGCTTGCTCTTCGGAAAAGGTTAACACTCCCTGACTTCTAGTAAAGTGCTAAGGCTGAAGAAGCAGGAGGAGATGGGAAGGCGAAAGAAGTCGCCCGCACAGCCCTCTGGGAAATAGAGTCCTGGCGCTGCCGCGGAGGATCCTGGGTGCAGCCGCTCAGAGAAGCTTCTCGCGCACAGGAAGTCGCTGCGAGGAGGCGCGTGTGCGGGGAGTTGAATCTCCCGCTCCCTTGAGGCTGGGGTTGCGTCTGTTGACGCGGCCGACTACAATCCCGAGGGAGACTCACATTGGGACTTGTCCTCCTCCTCCTGGACATTTTGGGGGCTCGTCAGCATGGACAGCGAGTCAGCCATGGGTGGAAGGGAGGCTTT…	-0.247852	-0.823607	-0.592407	-0.41225	-0.287493	-0.298049	-1.15931	-0.805257	-0.195446	-1.04485	0.360922	-0.774613	-0.97867	-0.825448	-1.11058
483	ENST00000683350.1	ENSG00000182150	protein_coding	4826	GGAAGTCAGAGCCTAGGAAGATTTGGGGGTCGCCTTGCCGGCCTCCTGTCCTCCTCCGGCGGCGGCGGAGCCCGAGAGAACTAGGTGAACACCGCTTTGCCAGCCTCACACAGCGTCCCCTGGCTCTGCCGCCGCTCCGGACGTCGCCCTCCCGTTCTGCTTGGGTCCCCTTAGTCGCTACCTTTGCTGGGATCCCCCTCCTCCATCCTGTGGCTTCGGGTTGCCGAAGAGCGATGCTCGGAGGGCGGCCGGAAGTGGCGTTGGCCGCCATTGGCCTGCCGGCCAGCCACCTTGCTGTCCTCCGCCGCCTTCCGGGTGTTACATGCAGCCGGGCTCGGCCCCTCCCCCTGGCCGGATGGATCCGTCGGCGCCACAGCCCCGCGCGGAAACCTCAGGCAA…	0.707671	-0.0297985	-0.00274886	-0.353214	0.226024	-1.01953	-0.419042		-0.363916		0.176959	0.19128	-0.688994	-0.925828
484	ENST00000377770.8	ENSG00000130226	protein_coding	4826	GGAATGTGTGCCGGTCTCTAGGTGGTGCCAAATTCTGGGGCCTAGGCATTTCCCTCGCTTTATGTTTTTGGTTTTTTTTCTTCCTTCAATCTCTTTGATTAGGCCGTACGTGGCTGTGGCAAGGAGTTGGGGAAAAAAATTATAAAAACAGGAAAGAGAGAAAGCACAGCCAGAGCCCCGGCTTCGCGAGCCGCCGGGGAGGGGGCGGAGGAGGCTGAGCCAGGCAGAGTCGCCAGCGGAGACTCGCGAGTGGCGCGCGGGAGGAGCGGCCGCCGGCGCTGGGCTTGCCTTGCTGCTGCTGCTGCTGCTGCCTCCCCACCGCCTTTTTTTTTTTTTAATCTGGAGCGGGGTGGGGAGTGGGAACCGGAGAGAAAGCAAAATATTAAAAAGCCCCAAAGA…		-0.503644									0.618419
485	ENST00000639629.2	ENSG00000216937	protein_coding	4826	AACGGCCCCATCCGGCGCCGGCGGCGGGTGCCCGGCGGTCTTTGCTGCCGCCCGGGGGCGCAGAGGCCGGGCCTTTTCTTTCAGCACAAACGTCAGTTTGTAAAAGGGAGGTGCTGGAGTCTGAGGAGTTTTCAGGCTTCCGTCTCGAAGGAAGTCTGGCAGGCTCGGAATTGTCATCTTCCTCAGGCAAATAGTTTTTCACCTTAGAGCCAGCAAGGCCAAACCGCCCAGTCACCCGACTTCCCACAGTCTCAGCAGGGAGGAATAAGTTTTTTTCATCTGTAATTTGGAAGCCAAGTCAGTAACAAAATGAAACCAGTAAAGCATCTGTTGACCACCAGTAACAAATCGGCAAATGTTCCAGCATTAACTACTAAAAAAGGACTACATAATTTACCA…	0.514573	-1.63227		-1.54432	-0.258734		-2.65351		-1.69744			-0.915936	-1.88559
486	ENST00000682019.1	ENSG00000129167	protein_coding	4826	GACCCAGCCTGCACCTACTGGCGCCCGAGTTTTAGAGAATTACTCCAAATTCATCATGATTGAAGACAATAAGGAGAACAAAGACCATTCCTTAGAAAGGGGAAGAGCAAGTCTCATTTTTTCCTTAAAGAATGAAGTTGGAGGACTTATAAAAGCCCTGAAAATCTTTCAGGAGAAGCATGTGAATCTGTTACATATCGAGTCCCGAAAATCAAAAAGAAGAAACTCAGAATTTGAGATTTTTGTTGACTGTGACATCAACAGAGAACAATTGAATGATATTTTTCATCTGCTGAAGTCTCATACCAATGTTCTCTCTGTGAATCTACCAGATAATTTTACTTTGAAGGAAGATGGTATGGAAACTGTTCCTTGGTTTCCAAAGAAGATTTCTGACCT…		-0.152003		-3.54432	-4.1375		-4.70044		-4.09954	-6.30986	-3.00383		-3.28011	-3.24793
487	ENST00000372827.8	ENSG00000116985	protein_coding	4826	AGGGACTCGCGGGAACCGCACCAAGCGGGTGGCTGCAGGAGCTCGCCCATCGCCCCTGCGCTGCTCGGACCGCGGCCACAGCCGGACTGGCGGGTACGGCGGCGACAGACGGATTGGCCGAGAGTCCCAGTCCGCAGAGTAGCCCCGGCCTCGAGGCGGTGGCGTCCGCGTCCTCTCGTCCAGGAGCCAGGACAGGTGTCGCGCGGCGGGCGCTCCAGGGACCGCGCTGAGGCCGCGGTCGCCGCCCGTCCCGCCCCGCCCCGCCGCCCGCCGCCCGCCGAGCCCAGCCTCCTTGCCGTCGGGGCGTCCCCAGGCCCTGGGTCGGCCGCGGAGCCGATGCGCGCCCGCTGAGCGCCCCAGCTGAGCGCCCCCGGCCTGCCATGACCGCGCTCCCCGGCC…	0.358741	-0.533432	0.169083	0.530515	2.32193	-0.415038	0.20578			2.53848			-0.311586	-0.929611
488	ENST00000561514.2	ENSG00000083093	protein_coding	4825	GTGGGTCAGCTGATCGCGCACTGAGGGTGCGATCCCGGGCTCCCCATTCCTTCCTGGGGCGCCTCCCCGGCCCAGGGCCAACTGGGTCCCGGTGTCGGCAGGCCTGGGGTCGGCGACGGCTGCTCTTTTCGTTCTGTCGCCTGCCCGATGGACGAGCCTCCCGGGAAGCCCCTCAGCTGTGAGGAGAAGGAAAAGGTGCCGGGGGTGCGGGAAGGGCGGACGCAGGACTCTGACCCCGCTTTCCCAGGGTTTTAGGCCTGGCTTTGTGTCCTCGGCAGTCCGAGGGCAGCAGTATCATCTGACCACCCCCTCCTCTTAGGGCTGAGGGGGCACAGAAAATGAAAATGTGGAAATAGCGTGGTGCTCACGTGGTGGCGTTTAAAGAACAAATTTCATTAC…	0.264661	1.07065	0.259253	0.23774	0.148058	-0.322821	-0.524101	1.03497	-0.312872	-1.37436		0.206451	0.170869	-0.00401306
489	ENST00000615255.1	ENSG00000150764	protein_coding	4825	ATCCGGAAGGTGGCACGGAGTGGGATCGCCGCTGGGGACTCGAGGCGCAGCCTGCGCCGCCGGGAGCCTCCCTCCCAGTGGGAGATGGGTTGAGATGCCCCCGCCAGGGGGGATGCCCGGCACCGTGCGTCCGCGGAGGCCAAGATGCAGCGGCCAGGGGCCGGCAGCCTGCGAGGGGAGGCAGCTTCCGCCGGGGCCGGGCTGCTGCACAGTCTGAGCGGCCGGGACTGCGCGCTTCAGAGCCTGGAGCATCCCAGTCGCTGGGGCCGAGACGCCGCCGCCGCCGCCGTTCCCGCTTTCTCCCGCGAGCCGGGCCAGTAGCTTTGCTAGCTGGCCTTCCCGTGGAGGCGTTTTCCAGCCCCAGCGCGGGGAGACATGCCTGAATTTGGGAGCGATGTG…	0.723638	0.329705	0.560337	-0.0644487	0.216095	0.043399	-1.21317	0.2963	0.762775	0.451048	0.73719	0.204482		-0.0220938
490	ENST00000315579.10	ENSG00000010292	protein_coding	4825	CCTTTTCATTTCAGCCTGACTGCCGGAATCAGAGCCGCGGGTGAGATCCCCAGCCCTGTGAGCCTGTAGGAGTAGAATGGCTCCCCAAATGTATGAGTTCCATCTGCCATTATCCCCAGAGGAGTTGTTGAAAAGTGGAGGGGTGAATCAGTATGTTGTGCAAGAGGTACTGTCCATCAAACATCTTCCACCACAGCTTAGAGCTTTTCAGGCTGCCTTTCGAGCTCAGGGGCCCCTGGCTATGCTGCAGCACTTTGATACTATCTACAGCATTTTGCATCACTTTCGAAGTATAGATCCTGGCCTCAAAGAAGATACTCTGCAATTCCTGATAAAAGTGGTATCCCGCCACTCCCAGGAGCTTCCAGCTATCCTGGATGATACAACTTTGAGTGGATC…	-0.14734	-0.453325	-0.0431655	0.178647	-0.942959	0.448322	0.486547	2.15268	0.250836	0.654197	0.725915	-0.341555	0.759646	0.123456	1.14662
491	ENST00000331343.11	ENSG00000186866	protein_coding	4825	GCCGGAAGTGCGTGGCCGCCCGGGGCCATGGCGACACTCAGCTTCGTCTTCCTGCTGCTGGGGGCAGTGTCCTGGCCTCCGGCTTCTGCCTCCGGCCAGGAGTTCTGGCCCGGACAATCGGCGGCCGATATTCTGTCGGGGGCGGCTTCCCGCAGACGGTATCTTCTGTATGACGTCAACCCCCCGGAAGGCTTCAACCTGCGCAGGGATGTCTATATCCGAATCGCCTCTCTCCTGAAGACTCTGCTGAAGACGGAGGAGTGGGTGCTTGTCCTGCCTCCATGGGGCCGCCTCTATCACTGGCAGAGTCCTGACATCCACCAGGTCCGGATTCCCTGGTCTGAGTTTTTTGATCTTCCAAGTCTCAATAAAAACATCCCCGTCATCGAGTATGAGCAG…	-2.00187	-1.82285	-3.74567	-1.71314	-1.46498	-1.68817	-3.17934	-2.22818	-2.13025	-2.13366	-2.01679	-2.41548	-3.1625	-3.17174	-1.49506
492	ENST00000369485.9	ENSG00000111880	protein_coding	4825	GCATTGTGGGTTCTCCTGGAGCTGTGGAGTTGATCCTGAATGAAAGTGGCGCGCCGCCCCTGACGTTACCCGGATCGGAGAGGTTGGAATTCAGATTACGGCTGCGATTCGGGTGTCTCGGACCCCGGTGTGCACCGGACCACGGGGAGGCGGCTCCAAAGGCGCGGTGAACGTTGGTGAGGGAGGGCAGCTCTGCGCAGCCCCAAGACATGGCTCACAACAAGATCCCGCCGCGGTGGCTGAACTGTCCCCGGCGCGGCCAGCCGGTGGCAGGAAGATTCTTACCTCTGAAGACAATGTTAGGACCAAGATATGATAGTCAAGTTGCTGAAGAAAATCGGTTCCATCCCAGCATGCTCTCAAATTACCTAAAGAGCCTAAAGGTTAAAATGGGCTTGT…	0.184425	1.11495	0.580249	-0.648676	-0.333541	-0.287239	0.0265263	0.302913	0.103154	1.31331	1.19632	1.07322	0.0115509	-0.0829614
493	ENST00000322054.10	ENSG00000013016	protein_coding	4825	GCTGCTGCGGATGCAGAGCTGTCCGCGGGCTGGGCAGCGTCGCCGTCTCCCCTGAGCCGCCTCGGTCCGGCAGGAGCGGAGCCGAAGCATCCCTTGCTGCACGCAGGGCAGAGCAGGCGAGGGCTGGGGGCCGATCGGGGACCCCGGCTTGGGACCCCGGCATCTGGCAGTTTCCTTGCAGGTTCAACTTTAATTGCCAAGATTTCACCCCTCCTCCTCAAGCCCAGATTATTTATCCTCCCTCCGGCCTGGGCTGCTGGATGCAGCAGCGGCTGGGCTTGGTCCCAGGAGCAGGGAGAGTGCGCTCCCGGCCCTCCTAGCCGCGTGCCCGGGCCATGGTGCGGCTGAGCCCCGCGCTTGGGTGAGGCGGCGGCGCGGCTCGGAGCCCGGCGGACCGGT…	0.903599	0.890336		0.747234	0.817909	1.16583	1.07751	0.736966	0.667588	1.64743	1.32453	0.587428	1.45851		1.10571
494	ENST00000251047.6	ENSG00000074695	protein_coding	4824	CTCCGCGTTCCAGAATCCAAGATGGCGGGATCCAGGCAAAGGGGTCTCCGGGCCAGAGTTCGGCCGCTGTTCTGCGCCTTGCTGCTGTCACTCGGTCGCTTCGTCCGGGGCGACGGCGTGGGAGGAGACCCCGCGGTCGCGTTGCCACATCGCCGTTTCGAGTACAAATACAGCTTCAAGGGGCCGCACCTGGTGCAGAGCGACGGGACCGTGCCCTTCTGGGCCCACGCGGGGAATGCTATTCCAAGTTCAGATCAAATTCGAGTAGCACCATCTTTAAAAAGCCAAAGAGGCTCAGTGTGGACAAAGACAAAAGCGGCCTTTGAGAACTGGGAAGTTGAGGTGACATTTCGAGTGACTGGAAGAGGTCGAATTGGAGCTGATGGCCTAGCAATTTGG…	-0.0307989	1.14052	0.653155	1.47652	-0.57324	-0.318482	-0.438213	-0.429888	-0.694374	-0.140958	-0.237117	0.652594	0.287081	0.434187
495	ENST00000544898.6	ENSG00000166548	protein_coding	4824	AGTCGTCCGCGCCGACTCGCACAAGAAGGAACCCCGGGCCTCTGGATCCGCTCGCCCGGCTATGCTGCTGTGGCCGCTGCGGGGCTGGGCCGCCCGGGCGCTGCGCTGCTTTGGGCCGGGAAGTCGCGGGAGCCCGGCCTCAGGCCCCGGGCCGCGGAGGGTGCAGCGCCGGGCCTGGCCTCCCGATAAAGAACAGGAAAAAGAGAAAAAATCAGTGATCTGTGTCGAGGGCAATATTGCAAGTGGGAAGACGACATGCCTGGAATTCTTCTCCAACGCGACAGACGTCGAGGTGTTAACGGAGCCTGTGTCCAAGTGGAGAAATGTCCGTGGCCACAATCCTCTGGGCCTGATGTACCACGATGCCTCTCGCTGGGGTCTTACGCTACAGACTTATGT…	-0.0256817	-0.618711	-0.921281	-2.4252	0.245696	-0.130542	-0.599623	-0.615016	0.194555	-1.01979	-1.42382	-0.961625	-0.83599	-0.89423	-0.736349
496	ENST00000394945.6	ENSG00000152377	protein_coding	4824	ACATCGCTGCGGGCTCACAAAGCGGCCAGACGCTCGGCGGCGGCGTGTGGCAGGAGCGCAGGGGCGCGAGCCGGCGATCAGCCTTCCCGGCGACCGTGCCGCGGGAGCTCGAGCAACTCGGACTAGGGGACCCGGGCCGGCCCCCAAGATGCCGGCGATCGCGGTGTTGGCGGCGGCCGCCGCGGCGTGGTGCTTCCTCCAAGTCGAGAGCCGGCACCTGGACGCGCTCGCCGGAGGCGCGGGCCCCAACCACGGCAATTTCCTAGACAATGACCAGTGGCTGAGCACCGTCTCCCAGTACGACCGGGACAAGTACTGGAACCGCTTTCGAGACGATGATTATTTCAGAAACTGGAATCCCAACAAGCCCTTTGACCAAGCCCTGGACCCATCCAAGGA…	-0.0937144	-1.66748			0.286869	1.22442	1.28364	0.622385	-1.51686	2.24553		1.44796	-0.415038		1.52832
497	ENST00000397374.8	ENSG00000184545	protein_coding	4824	ACTCGCGGCCGAGCGCGGCGGCCGAGCCGGCTCCCCCCACGACGCCCCGCCGGACGCCGGACGCCCGAGCCCGAGCCCGAGCCCGAGCCCGAGCCGCGCCGGAACCTCCCGGCCGCGCCCGCCGAGCCGCGGGGCTGGGATGCGCGCCGCGAGCGCGCGTGCCCGCCCGCAGTGCGCGCGCCCCGGCCCGAGCGAGCGCTCCCCGCGGCGTTGGCGGCGGCGACGGCGGCGACGGCGACGCGGCCCGCGCGCTCCCCCGGCCCCTGCCCCGGCTGCGCGGGCCCCCGCCGGGCCCATGGACGGCGCGGCCGAGCGGGCGCCCTGAGCGCGGCGCGGGTCCCCGGAGCGCCCCCGAGGCGAGCGCGAGCGAGGTCCAGCACCATGTGCTAGGTCACTCCC…	-0.876828	-0.740241		0.0156938	0.296531	-0.775178	-1.70737	0.252387	-0.914464			-1.3737	-0.536753	-0.429911
498	ENST00000572887.5	ENSG00000102967	protein_coding	4824	GTGCACCCAACCAGAACCTGGGGGTGGTGCCGGGCCTTCCCCGCTGCGCGGAGGCGTCCTCTCAACCCTTCTGCCCGGCGACTGGTGGGTTGGCGGCTAAGGGGCGGAGACAAGAGGGGCCGCCACCATCTCCTCCAATGGAAGGGAGACAGGGGCGGGCTTAATGACGGAAGGAGCATGGCGTGGAGACACCTGAAAAAGCGGGCCCAGGATGCTGTGATCATCCTGGGGGGAGGAGGACTTCTCTTCGCCTCCTACCTGATGGCCACGGGAGATGAGCGTTTCTATGCTGAACACCTGATGCCGACTCTGCAGGGGCTGCTGGACCCGGAGTCAGCCCACAGACTGGCTGTTCGCTTCACCTCCCTGGGGCTCCTTCCACGGGCCAGATTTCAAGAC…	0.367671	0.146779	0.257854	0.735513	0.0820063	0.528458	0.251009	0.0509416	-0.501492	-0.0383888	0.310512	-0.0432841	0.94217	0.344792	0.831539
499	ENST00000622602.2	ENSG00000256537	protein_coding	4823	GGCTACGCGCCGCACTGCACCGAGCGGCGGCAGCGGCAAGCTTGGGTGTGAGCCCGGGAGCCGCTTTGCTTACCGTCCTGCCGGTCCCAGCCGTCGCTAGGAGGTCCGCGGGCCCTGCGGCAACCCTCGCTACAGACGCTGGGCGGGCGGCGACACCTGGCTCATGGCCCCCGCGGCGGCTCCGTCCTCCTTGGCCGTCAGGGCCTCAAGCCCCGCCGCGACACCCACCTCGTACGGCGTCTTCTGCAAGGGGCTCTCCCGCACCCTGCTCGCCTTCTTCGAGCTGGCCTGGCAGCTGCGCATGAACTTCCCGTACTTCTACGTCGCGGGCTCGGTGATCCTCAACATCCGATTGCAGGTACATATTTAGAGCCATGACTAAGCTAACGGCCTCCGGGG…	1.15092	-0.602036		0.984802	1.95971	1.29183	2.07013	0.876989	1.01954	0.537793	0.589138	1.22239	0.49871		2.13516
500	ENST00000375003.6	ENSG00000127483	protein_coding	4822	TTTTTTTTTTTTTTTGAGATGGAGTCTTACTCTGTCACCCAGGTTGGAGTGTGGAGTGCAGTGGCGCGATCTGGGCTCACTGCAACCTCCACCTCCCAGGTTCAAGCGATTCTCCTGCCTCAACCTGCCAAGTAGCTGGGACTACAGGCGTGCACCTCCACACCTAGCTAATTTTTGTATTTTCAGGAGAGACGGGGGTTTCACCATGTTGGCCAGGATGGTCTCAATCTTTTGACCTTGTGATCCGCCCACCTTGGCCTCCCAAAGTGCTGGGATTACAGGCATGAGTCACCGCGCCCAGCCAATATGCTATATTTTTGTATGACTGGCAGCACTGTAGGTTTGTTTACACCAATGTCACCACAAACAAGTGAGTAACGTGCTGCGCTGTGATATTAC…	0.666508	0.615965	-0.932138	-0.643601	-1.32847	-0.505854	0.435393	-1.63492	-1.23952	-1.18835	0.0856414	-0.0196794	-0.432708	-1.65613
501	ENST00000302351.9	ENSG00000171617	protein_coding	4821	GCAGACTGCTCTGGCAGCCGGAGAGGAGGCGGTGCGGCGGTGGCGCTGCGGAGACCCGGTCCAGACGCCTGGCGGCCGCCGGCACACAAGGCGCTTTCTAGCTCCCTCCCCCGAGCGCACAGCCCGCCTCCTTCCGCGGCGCCTGCAGTGGCAGGCTTGCTCTGCCCTACCGTGACGCGCTCCGGAGACGCTCTGCGGGTCCTGGACACCGGGTCCGCGGCGTGGGGACGACAGACGGAGGCGAACGCCATCGGTAGCCGGTCCGCGAGCCATCGTTCGGGGCGCAGTCCTCTCCCCGGCTGGCCCTCCTTTCTCCGGGGCATTCGCCACCGCTTCCCTGGGCTGAGACGACCGGTTCGTCGCCTCCTTGCCCGTGACCGTCGCTAGAACTCAGTTGTG…		-1.27319	-1.90689	-2.09319	-0.487113	-1.88426	-1.10397	-0.431242	-1.63956		0.460841	-1.69152	-0.124796
502	ENST00000339717.11	ENSG00000096070	protein_coding	4820	CTGAGGCCTGTCCCCTCAGTTCCCAGGTGCCATGAGGAAGCCTCGTCGGAAGTCCCGGCAGAATGCCGAGGGCCGGCGTTCCCCGTCCCCCTACAGTCTCAAGTGCTCACCCACCCGGGAGACCCTGACATATGCCCAGGCCCAGCGGATTGTCGAGGTAGACATTGATGGACGCCTGCATCGTATCAGCATCTATGACCCACTCAAAATCATTACTGAAGATGAGCTAACTGCCCAGGATATCACCGAATGCAATAGTAACAAGGAAAACAGTGAACAGCCTCAGTTCCCTGGCAAGTCCAAGAAACCCTCATCCAAGGGCAAAAAGAAGGAATCCTGCTCCAAGCATGCATCTGGTACTTCCTTCCACCTCCCACAGCCCAGCTTCCGTATGGTGGA…	-0.00826762	-0.496426	-0.528403	-0.413679	0.39597	-0.306054	-0.509059	1.21238	-0.365649	0.663269	0.370678	-0.230529	-0.56987	-0.719302	-0.418336
503	ENST00000450403.3	ENSG00000128923	protein_coding	4820	CGGTCTCCATAGAGCTGGGGGCGGGCGGCCCGGTATGGAGAGCAGCCCCGAGAGCCTGCAGCCGCTAGAACACGGGGTGGCGGCCGGGCCAGCGTCAGGGACAGGTTCTTCGCAGGAAGGGCTACAGGAGACCAGGCTCGCCGCTGGTGATGGTCCTGGGGTATGGGCGGCGGAGACCAGCGGCGGGAATGGGCTGGGGGCGGCGGCCGCCAGGAGGAGCCTCCCGGACTCGGCTTCTCCCGCGGGCTCTCCTGAGGTTCCCGGACCCTGCAGCTCCTCCGCGGGTTTGGACTTGAAGGACAGTGGTTTGGAGAGTCCTGCTGCCGCCGAGGCGCCTCTGAGAGGGCAGTACAAGGTGACCGCCTCCCCGGAGACAGCCGTGGCCGGAGTGGGTCATGA…	-0.155871	-1.17383	0.380448	-0.0615196	0.518535	-0.00968255	-1.28739	-0.715494	0.13388	0.249451	1.15673	0.651336	-0.432783	0.0869356	-0.373178
504	ENST00000374201.8	ENSG00000170324	protein_coding	4819	AGTAAACAAAGACAGCGGCAACAGTGCTGGTGGCAGGGAGCTCCGCGGACAGACTTGCAAGAGACCCCTGCTCCTTGTTGGAAAGTTGTCCCATGATGAAGGCCTAGACCTGGTCACGGAGACTTTTGGATGCAGCCTTTAACGAAGGACGCAGGCATGAGCCTGTCCTCTGTGACGCTGGCCAGCGCCCTACAGGTCAGGGGTGAAGCTCTGTCTGAGGAGGAAATCTGGTCCCTCCTGTTCCTGGCCGCTGAGCAGCTCCTGGAAGACCTCCGCAACGATTCCTCGGACTATGTGGTTTGCCCCTGGTCAGCCCTGCTTTCTGCAGCTGGAAGCCTTTCTTTCCAAGGCCGTGTTTCTCATATAGAGGCTGCTCCTTTCAAGGCCCCTGAACTGCTA…		-2.152					-0.628031						-1.30879
505	ENST00000300176.9	ENSG00000106351	protein_coding	4819	GGTGGACGGCGAAGTCTCCTGCGGATGCCGCCCGCTCCCGAGCTTCTGTCAGGGGAGCCGGGCGTGCGGAGGCGGCTGAGGAGGCGGGAAGGCGGCAGTGGTTGAAGGGGTGATTGCTGACTAGCGGGGAGGGAGTGGGCAGCGATGGTGATGGCGGCGAAGAAGGGCCCGGGCCCGGGCGGCGGGGTCAGCGGGGGCAAGGCGGAGGCGGAGGCGGCCTCGGAGGTGTGGTGCCGTCGGGTGCGGGAGCTGGGTGGCTGCAGCCAGGCCGGGAACCGCCACTGCTTCGAGTGCGCCCAGCGCGGGGTCACCTACGTGGATATCACCGTGGGCAGCTTCGTGTGCACCACCTGCTCCGGCCTCCTGAGAGGGCTGAACCCCCCTCATCGTGTCAAGTCA…	-0.110255	-0.778552			0.391599	-1.455	-0.188252	0.498142		0.284434	-0.471489	-1.36453	-0.131117
506	ENST00000361357.7	ENSG00000198909	protein_coding	4818	AGAACGGTGGCCGGACGGAGAGACTGCGGGTCTGAGGGACTGGCGGGCGGGCGGGCCGAGCGGCGCCGCCGAGGCCGGGCTGGGCCGAGCCCAGGAGCGCCCGGGATGTAGCGGGCCACCCTGCCGATGCCACAGCGCCCGGCCGCGGGCGGAGCCGGAGCCGGAGCCTGGGGAGGCGGCGGGGGCCCAGAGCGCAGCCCGCGCCCCCCGCGCGGAGCCAGGCCCGCTGCCGTCCCCGCCGCCCGGGCCCCCGGCATGCAGCCCCGGCTGCGGAGGTGACACTCACGGACCTTAGCCACCGCCGCCGCCATCGCCACCATGGACGAACAGGAGGCATTGAACTCAATCATGAACGATCTGGTGGCCCTCCAGATGAACCGACGTCACCGGATGCCTGGA…	-0.707737	-0.4602	-0.476318	-0.827566	0.17394	-0.499538	-1.83991	-0.423155	-0.186957	-0.470349	-0.69261	-1.2652	-0.602094	-1.01689	-0.486427
507	ENST00000507499.5	ENSG00000038295	protein_coding	4818	CCTTCCTCGGTCTCCCCTTTCAATTCAGATGTGCTGATGTGCAGACCGGATTCATCTTCTCGGAGCTGCGGCGGCGGCTTTGGGCTCAGGCGGCGGCGGCTCGCGCTCGGCCGCGGAGTCCTGGCAGCAGCGGGGACGCGGCGCGGGAGTCCGAGCTCTGGTGGCAGCTGAGCCCGCGGGGCGCCGCTCGCCGAGCCGCGGCCGCGGGAAGTTCGGCAGCCAGAAGGACGACCTGGCAGGCTGCGAGCGCCAGCGCCGCCAGAGCCGAGTTTGCCTGCGCCCTCCCCGCCTCCGAGTGCAGAGTTCCTTACCTGCCCTCCGCCCACCCGTGGGCCCCTAGCCAACTTCTCCCTGCGACTGGGGGTAACAGGCAGTGCTTGCCCTCTCTACTGTCCCGGC…		-1.72583	-1.0			-0.50564		-1.38247	-0.879319				-0.616671
508	ENST00000684003.1	ENSG00000188566	protein_coding	4817	GGAGCGGTCCCTGCAACCCGGCCGGCGGGAACTGCCTTCTAGTTTTTAGTCTCAGACCAGACCACCGGGCGCACCCCGATGCCGAGCCCGCAGCTTCTGGTGCTCTTCGGCAGCCAGACAGGCACGGCTCAGGATGTGTCGGAGAGACTGGGTCGCGAGGCCCGGCGCCGGCGGCTTGGCTGCCGGGTGCAGGCCCTGGACTCCTACCCGGTGGTGAATCTGATTAACGAGCCCCTGGTGATATTTGTTTGTGCAACTACAGGCCAAGGAGACCCCCCTGACAACATGAAGAACTTCTGGAGGTTTATATTCCGGAAGAACCTGCCCTCCACTGCCCTCTGTCAGATGGACTTTGCCGTCCTGGGCCTCGGGGACTCCTCATACGCCAAGTTCAACTTC…	-2.25661	-2.48706		-3.88978	-1.71236	-2.03969	-2.84727	-1.67712		-2.43259	-2.55656	-4.33947	-2.75466
509	ENST00000683046.1	ENSG00000186314	protein_coding	4817	GAGTGTGGGCGCCTCCGGGCCTCTGCGGAGCCCTGGGCAGCTCTGAGCTCGCGGAGGCGTGGCCGGTGCGCGGGGCCCGCGGCGCGCGGGGATGGGGGTCTCGGTGGATGTGCACCAGGTGTACAAGTACCCCTTCGAGCAGGTGGTCGCCAGCTTTCTCCGAAAGTACCCCAACCCCATGGATAAAAATGTCATCTCAGTAAAAATCATGGAGGAAAAAAGAGATGAATCAACAGGGGTCATCTACAGAAAGAGGATTGCAATCTGTCAGAACGTGGTTCCAGAAATTTTAAGGAAGGTGAGCATTTTGAAAGTACCTAATATCCAATTAGAAGAGGAGTCATGGCTCAATCCTCGGGAAAGAAACATGGCCATACGGAGTCACTGCCTTACGTGGAC…		-0.24664	0.795816	0.667687	2.05311	0.21818	1.3806	0.288669	1.22071	2.42754	2.4788	1.50983
510	ENST00000361742.7	ENSG00000167178	protein_coding	4817	CTCAAATCGGGGTATTGATCTCCACGGAAGCCCCAAACCCTCGCCATCGAGAGACCCCCATGGCCCGGGGTGATGGCTGTGGGGCTTGGTGCTCCCAGAGAGCTCAGTGGCTACAGAATGGGTGGGGATTCTGCGTGTCTCCCGGAGCCTGAACCCCTTTCCTGGTTATGGCCGGTAGCTGTCTCCAGGGCTAACGTGGGCAGCGCAGGGGGGCGGAAACCGGGTTTTAGCCAAATGCCTCGACATCGCCGCGCCTCCGCCTCCTCGTCGCTGAAAGAAATGTCGGGGTTTCATCAGAGCTAGGGAGCGACAGTCGGGAACAGCGAGTCTGCCGAAGCCGGCTGTTGTGTGAGGGTGTGAGACGGCGGGGCGGTGAGGGGCCACCGCGGCTTGGGGGAT…		0.0780025									0.0196494
511	ENST00000370401.7	ENSG00000013619	protein_coding	4816	AGATTGAGGCCGCCACTGCAGCGCCGCCAGCATGAACTTGGCCGCGAGCTGAAGCGGCCGGCGGCGGGCGGGCGCGGGGGCACCGGCCGCTAGCCAGGGGGTGATCTGCAACAGGGCTGGGTTCCTTGGCGGCCGCCTGAGTCCAGGCTGCCCGCGCCGGCGGCCGCCCGCCCCTCGGACACTGCCCCCGCCGCCGCCGGAGCTCTGCAGCACGCCCTGTGTCTAGGTCGTTTGGGAAACGCCTTGGAGAGTCAAGAATAAATTTGCAGGTCAAACAATGGATGACTGGAAAAGTCGGCTTGTAATCAAGAGCATGCTTCCCCATTTCGCCATGGTGGGAAATCGTCAGGAGCCCAGAAAGCTCCAGGAATCGGGAAAGAAGCCCTCGTGGATGGAGGA…	-1.74178	-0.552541	-1.46378		0.156363	-1.83723	-2.69757	0.576349	-1.1441	-0.707064		-2.43649	-2.5502		-1.94421
512	ENST00000381793.6	ENSG00000163694	protein_coding	4816	AAGGGGAAGTGTGGAAATAGAGCCTGCTTGTTCATTTTCATTATTGTACATTACATGATATCTTTTCGACCATTATATTGTGTTCCCTCAGTGGTGTTTGCTCTGAGGGTGGGACACAAGCCTGTTTAGTGTCTCGTAAAACATTTACCAAAAGCACTGAGCCATGGTTTTTGAAGGGCATTCCGTTGCCAGAGTGTGGGAGGAGAGAGCAAGCAGGGAAAGAGAGCGCCAGGTGCTTAGCAGGATTTGCCTCAAAGGGCACTGCAAAAATTGAACAGAGGAATCCCAAGGAAGCTGCCTGAATTTGCCTGTATACTCTCGTTCTGCGACTTATAAAGGACCAGACAAATCAAATTAGTGGTTTTGGTTTCCGCCAGCTGTGGATGCCTTTGACATTAT…	-0.201682	-0.308669		0.284143	0.940294		1.27052	0.476878	-0.0380234	2.02308			0.325738
513	ENST00000658652.1	ENSG00000128512	protein_coding	4815	GAAGAAAAAGGTGTTAGAAAAGTATGGTGACATGCGGGTAACAATGGGTTGTGAAATTTTCAGCATGTGGCAAAACCTAGGAGAGCACAAGCTTCATTTTATCCCTGCCCTGATTGGCCCCTTCCTAGAAGTGACCTTGATACCCCAGCCAGATCTTCGGAATGTCATGATTCCAATTTTTCATGATATGATGGACTGGGAGCAGAGGCGGAGTGGCAACTTTAAACAGGTGGAAGCCAAGCTAATTGACAAACTGGATAGCCTGATGTCAGAAGGCAAAGGTGACGAAACATACCGCGAGCTCTTCAACAGTATTCTACTAAAGAAAATTGAGCGGGAAACATGGCGGGAAAGTGGCGTTTCATTAATTGCTACTGTAACTCGTCTAATGGAGAGGTT…	-0.847642	-0.434743	-1.01879	-0.816244	-0.774276	-1.60244	-1.29797	-1.44982	-1.01684	-0.814704	-0.704595	-0.389412		-3.36095	-1.33485
514	ENST00000356698.9	ENSG00000146374	protein_coding	4815	ACTGGAGCGTCTCCTGCTCGCGCACGCCAGAAGCAGCTCGGGGTCTCTCCGCCGCCCCTTGGCCATGGCCGCTGTGCCGACGGCGCCCGCTCCCCTGCGCTCCAGGGGCCCCCGCCGCTGCAGCCGCAGCCGCCGCAGCTTCTGAGCCCAAGGGGCCGCCGCTGCAGCCGCCGCCGCCGCCGCTCGCCCGCCCGGATCCCGCCTGCGGCAGTTGCCGCACAACATGCTACCTGCGGCCGCCCCGGCGGCTCCTGGAACCCCGGTTCGCGGCGATGCCAGCCACCCCAGCGAAGCCGCCGCAGTTCAGTGCTTGGATAATTTGAAAGTACAATAGTTGGTTTCCCTGTCCACCCGCCCCACTTCGCTTGCCATCACAGCACGCCTATCGGATGTGAGAGG…	1.14671	-1.0				0.880701		0.852101
515	ENST00000683676.1	ENSG00000069431	protein_coding	4815	AGTCAAAGCTGAGCAGAGCAGGGATGGGGAAGGTCTCCGGCCCCAGGCGCGGCGCGCGGGGCTTCTGCCCAGTTTCCTGCTTCTCAGCCGCGGTGTCTGCCCCGGCCCAGAGCAGTCTGTGCAATTTAGAAACTCGATAGGAGGCAGCAGCTGGTCTCCCACCACCCTAAAAATAATCCGTTCCGGCGCACTGCGTGCTTCGCCTAGGGGAGGAAAACTGTCATCGGAGAGTTCTGCGTCCGGGTTTGAAATTTACATCTTAAGACAGTGTAGGAAGTCGGTGTTTTGAAGGTAGCTCAAGTGCACCGGCAGGGGTTTGAAGCAGCGTGAAGCTATTGCCCAAGAGTAAACCATATAAGAAGAAATGAGCCTTTCATTTTGTGGTAACAACATTTCTTC…					-0.452512		-1.0	-0.661358				1.0		-1.0
516	ENST00000287008.8	ENSG00000156453	protein_coding	4814	ACACACTCGGGGAGCGGGAGCGCGGCGCGGACGCAAAGCCGCCGGGCTGCTGCGCCCAGAGCCAGCCGGAGCCGGAGCCGGAGCCCGAACTGCAGCTCCAGCCCCAGCCGTGCGGAGCCGCAGCCCAGGCCGGGGCCGGCGGCGGCTCATGGACAGCGGGGCGGGCGGCCGGCGCTGCCCGGAGGCGGCCCTCCTGATTCTGGGGCCTCCCAGGATGGAGCACCTGAGGCACAGCCCAGGCCCTGGGGGGCAACGGCTACTGCTGCCCTCCATGCTGCTAGCACTGCTGCTCCTGCTGGCTCCATCCCCAGGCCACGCCACTCGGGTAGTGTACAAGGTGCCGGAGGAACAGCCACCCAACACCCTCATTGGGAGCCTCGCAGCCGACTATGGTTTTCC…	-0.949959	-0.498357		0.639598	-0.676779	0.839286	0.31999	-2.96963	-1.80798	0.455195	0.444317		0.469485
517	ENST00000296591.10	ENSG00000164176	protein_coding	4814	ACACGCACGCCGCCTCTGTTTGTACACAGTGCGCTCCCGGCGGCCCGCTCGCTCCCCTCCAGCTCACGCTTCATTGTTCTCCAAGTCAGAAGCCCCGCAGCCGCCGCGCGGAGAACAGCGACAGCCGAGCGCCCGGTCCGCCTGTCTGCCGGTGGGTCTGCCTGCCCGCGCAGCAGACCCGGGGCGGCCGCGGGAGCCCGCGCCCCGCCCGCCGCGCCTCTGCCGGGACCCACCCGCAGCGGAGGGCTGAGCCCGCCGGCGGCTCCCCGGAGCTCACCCACCTCCGCGCGCCGGAGCGCAGGCAAAAGGGGAGGAAAGGCTCCTCTCTTTAGTCACCACTCTCGCCCTCTCCAAGAATTTGTTTAACAAAGCGCTGAGGAAAGAGAACGTCTTCTTGAA…		1.34764			-0.820062	0.765613	2.11548
518	ENST00000336949.7	ENSG00000165175	protein_coding	4814	GGACCTTTTCCTTCTGGAGTTTCCCCGGCGGGTGTGAGTTGTTGCGGGGTCTGGGGGAGCTGGGAGGCCCGGTTTGGGAAGTTTTGCAGGCAGGTGCATGAGCCATCTTTCTCTGAAAGTGTTTAAGAAATGTTCAAGAACAGCGGCCAGAGTCAAGAAACTGGGGGATGAAGGGTTATCTCGAGACTAGACGGAAGGAAACGTATCAGGGGAGGGGTGGAGGCCAGAAGGAAGGAGTTAGGTAGGGGCCCTCTCCCAAGCTGGCGTTTTTGCTGGGTGGAATCCTTTTGCTAGATCCCTTGGATTTCCGTTTTCCGTGTGTTATCACACTGTTGGAACTGGGAAGAAGAGAAAAAGAGGCAAGATTTTGGCATTTAGTAAGTTAAGTCTGAATACCGA…	0.0327719	0.834197		1.06675		0.888969	2.00052	-0.648857		1.82633	0.989385	0.0609306	0.97518	1.18664	1.13969
519	ENST00000421134.5	ENSG00000131503	protein_coding	4814	GCTGCTGGGACGGGGGAAAGGAGACGCTTCTTCCTCTTGCTGCTCTTCTCGTTCCCGAGATCAGCGGCGGCGGTGACCGCGAGTGGGTCGGCACCGTCTCCGGCTCCGGGTGCGAACAATGCTGACTGATAGCGGAGGCGGCGGCACCTCCTTTGAGGAGGACCTGGACTCTGTGGCTCCGCGATCCGCCCCAGCTGGGGCCTCGGAGCCGCCTCCGCCGGGAGGGGTCGGTCTGGGGATCCGCACCGTGAGGCTCTTTGGGGAGGCCGGGCCAGCGTCGGGAGTCGGCAGCAGCGGCGGCGGCGGCAGCGGCAGCGGTACGGGCGGAGGGGACGCGGCGCTGGATTTCAAGTTGGCGGCTGCCGTGCTGAGGACCGGGGGTGGAGGTGGTGCCTCTGG…	-0.468893	-0.301319	-0.939746	-0.840755	-1.55506	-1.38831	-1.2687	-0.183392	-1.228	-1.65241	-0.740999	-1.2963	-0.294379	-0.724124
520	ENST00000634840.1	ENSG00000110395	protein_coding	4813	GGCGGCGGCGGCGGCGGCGGCGGCCGGGAGAGGCCCCTCCTTCACGCCCTGCTTCTCTCCCTCGCTCGCAGTCGAGCCGAGCCGGCGGACCCGCCTGGGCTCCGACCCTGCCCAGGCCATGGCCGGCAACGTGAAGAAGAGCTCTGGGGCCGGGGGCGGCAGCGGCTCCGGGGGCTCGGGTTCGGGTGGCCTGATTGGGCTCATGAAGGACGCCTTCCAGCCGCACCACCACCACCACCACCACCTCAGCCCCCACCCGCCGGGGACGGTGGACAAGAAGATGGTGGAGAAGTGCTGGAAGCTCATGGACAAGGTGGTGCGGTTGTGTCAGAACCCAAAGCTGGCGCTAAAGAATAGCCCACCTTATATCTTAGACCTGCTACCAGATACCTACCAGCA…	0.072945	0.355481	0.362416	0.0340889	0.496586	-0.249836	-0.711992	1.31411	-0.631325	1.32953	1.11615	-0.0463986	-0.169925	0.197314
521	ENST00000394576.3	ENSG00000081853	protein_coding	4813	AATCCAGCAATACGGCTCCCACAGCACAAGGGGGTGGAGGTTTGGCCCTAAAGCTTCAGGACACCAAAGAAATTCAGTCGAACAGCCCACCAGTTCTCTCCATAGGGACCTGGGTCCCGTGAATGCTGGTTATCTCACACCCTGAGGAATAAAGATTGGAATCCGCACTGGATGCTGGAAGTTGACTCGGAGAAAATTGCGACAGGAGGGAAATGGCGGCTCTGCAAAAGTTGCCACACTGCAGAAAGCTGGTCCTGCTGTGCTTCCTTTTGGCGACCCTGTGGGAGGCCAGGGCCGGGCAGATTCGCTATTCTGTGCGGGAAGAGATCGACAGAGGCTCCTTCGTAGGCAACATCGCCAAGGACTTGGGTTTGGAGCCCCTGGCACTGGCAGAGCAGG…	-1.52995	-1.75002		-1.43296	-2.63322	-0.443989	-0.36036		-3.21501		-1.01649	-1.32629			0.0989544
522	ENST00000373316.5	ENSG00000102144	protein_coding	4812	GTTCCGCATTCTGCAAGCCTCCGGAGCGCACGTCGGCAGTCGGCTCCCTCGTTGACCGAATCACCGACCTCTCTCCCCAGCTGTATTTCCAAAATGTCGCTTTCTAACAAGCTGACGCTGGACAAGCTGGACGTTAAAGGGAAGCGGGTCGTTATGAGAGTCGACTTCAATGTTCCTATGAAGAACAACCAGATAACAAACAACCAGAGGATTAAGGCTGCTGTCCCAAGCATCAAATTCTGCTTGGACAATGGAGCCAAGTCGGTAGTCCTTATGAGCCACCTAGGCCGGCCTGATGGTGTGCCCATGCCTGACAAGTACTCCTTAGAGCCAGTTGCTGTAGAACTCAAATCTCTGCTGGGCAAGGATGTTCTGTTCTTGAAGGACTGTGTAGGCCCA…		0.684711	1.28833	1.8273	-0.236891	0.757136	2.02184	1.13265	0.501423	1.52099	1.00812	0.968521	0.908564
523	ENST00000567016.1	ENSG00000040199	protein_coding	4812	AATCCTGGGTCGCCGATGGGGGAGGTGGAGCCGGGGCCCGCGGGCCCGCTGGAGCCCCCGGAGCCGCCCGAAGCGCCCGCGAGCCGCCGGCCGGGAGGGATCCGGGTCCTGAAGAGAAATATGAAACGCAATGGGAGCAGAAATTGTTTGAATAGGAGAAGTAGGTTTGGTTCTCGAGAAAGAGACTGGCTAAGAGAAGATGTAAAGAGAGGCTGTGTTTACCTTTATGGAGCAGACACTACCACTGCCACTACAACCACCACCACCTCCTCTTCCTCTTCCTCCTCCTCCTCTTCCTCTGACTTACATCTCGTCCTTTGCACTGTAGAGACACCAGCATCAGAAATATGTGCTGGAGAGGGAAGAGAAAGTCTTTATTTACAGCTTCATGGAGACCTG…	-0.105373	-0.259506	-0.317346	-0.173947	-0.122995	-1.18423	-1.06804	0.0979752	-1.18115	-0.659412	-0.772371	-0.886056	0.696465	-0.769309	-1.64202
524	ENST00000261769.10	ENSG00000039068	protein_coding	4811	AGTGGCGTCGGAACTGCAAAGCACCTGTGAGCTTGCGGAAGTCAGTTCAGACTCCAGCCCGCTCCAGCCCGGCCCGACCCGACCGCACCCGGCGCCTGCCCTCGCTCGGCGTCCCCGGCCAGCCATGGGCCCTTGGAGCCGCAGCCTCTCGGCGCTGCTGCTGCTGCTGCAGGTCTCCTCTTGGCTCTGCCAGGAGCCGGAGCCCTGCCACCCTGGCTTTGACGCCGAGAGCTACACGTTCACGGTGCCCCGGCGCCACCTGGAGAGAGGCCGCGTCCTGGGCAGAGTGAATTTTGAAGATTGCACCGGTCGACAAAGGACAGCCTATTTTTCCCTCGACACCCGATTCAAAGTGGGCACAGATGGTGTGATTACAGTCAAAAGGCCTCTACGGTTTCA…	-0.68186	-0.120508					0.435616		-2.46512
525	ENST00000530326.5	ENSG00000030066	protein_coding	4811	GGCGGCGGGAGCCCTGGAACGGAGCTTCGTGGAGCTAAGCGGAGCTGAGCGCGAAAGGCCGAGGCACTTTCGGGAATTCACAGTCTGCAGCATTGGGACTGCAAATGCCGTGGCTGGCGCCGTAAAATACAGTGAAAGCGCGGGAGGCTTTTACTACGTGGAGAGTGGCAAGTTGTTCTCCGTAACCAGAAACAGGTTCATTCATTGGAAGACCTCTGGAGATACATTGGAGCTGATGGAGGAGTCACTGGACATAAATCTGTTGAATAATGCCATTCGCCTAAAATTCCAAAATTGCAGTGTTTTACCTGGAGGGGTTTATGTCTCTGAGACTCAGAATCGTGTGATAATCTTGATGTTAACCAATCAAACAGTGCACAGGTTACTTTTACCACACCC…	-0.00891472	0.589049	0.294073	-0.106697	-1.0907	-0.863566	-0.666944	-0.391809	-0.71967	-0.813713	-0.418379	-0.149226	0.20059	0.342476
526	ENST00000346248.7	ENSG00000182022	protein_coding	4810	GTCCCCTCCCTGCGCCCCGCCGCGTCTCGGGAGGCGGCGTGACTCGGGAGTTGCCGGCGCTTCCCGGCGGTGGCGGCGTCTCTGGCCGGCCTTGGTGCGGCGAGCCGAGCGAGGCAGCTCTGAGCCGCGCGGAAATCTGGCATTTTTTAAAGTTTGCGCCCCACAAAGAGGAAATATTCCAAAGGTACTCAGGATGTAAAAGGGGAGATCTTCACAGATGCCTCCGTGGATGGCATGGCAATCCATCCATCAATGAGAAGACCATGATTTCTTTTAATTTTCTGTGTGTTTCCACATTCCCCAGTGAGAATTCTTCCACCTTTTTTTGTGCCATGGGAAAAACCTGAAGGGCAGGCAGAGCTGCTCCCGAACTTGTGACCTTCTCTGAGGTTGCAGCGG…	-0.144532	-0.136721	-0.169681	-0.21462	0.0854477	-0.460957	-0.940164	0.55216	-0.727539		-0.438267
527	ENST00000258301.6	ENSG00000135823	protein_coding	4810	GATTCGGCCAGTGGTGCTGAGCGAGTGCTGGACCAGCGGCCGTCCTGTGCACCTGGCCTGTGCGCGTGCCCGCTGCTCGGCTTCACCCAGACTAAGGCGCGGGCAGCTGCGGGAACAGGCGGGGTGGGCGGAGGGAGACCGGGAGGCACGGGCGCCCTGTGCGCGGAGGAGGTGAAGGCGGCCGGGGCCGGGACGCCATGTCCATGGAGGACCCCTTCTTTGTGGTGAAAGGAGAGGTACAGAAAGCAGTCAACACTGCCCAGGGATTGTTTCAGAGATGGACAGAGCTCCTCCAGGACCCCTCCACAGCAACAAGGGAAGAAATCGACTGGACCACCAACGAGCTGAGAAATAACCTCCGGAGCATAGAGTGGGATCTAGAGGACCTTGATGAAACCA…	0.588566	0.890274	0.891878	0.50435	0.878217	0.247542	0.654457	0.0550279	0.601412	0.485547	0.538173	0.354304	0.801421	0.167615	0.591871
528	ENST00000612754.2	ENSG00000145362	protein_coding	4810	GTTGGTGAACAAATAAGCAAAGTCATCATCACAAAAACTGATGTGGATTCTGATTCTTGGAGTGAAATTCGGGAAGACGATGAAGCCTTTGAGGCTCGTGTGAAAGAGGAAGAACAAAAGATATTTGGTTTGATGGTAGACAGACAATCACAGGGTACCACCCCTGACACCACTCCTGCTAGGACCCCAACTGAAGAGGGGACCCCAACAAGTGAGCAAAACCCATTTCTGTTTCAGGAAGGAAAATTGTTTGAAATGACCCGAAGTGGTGCCATTGATATGACCAAAAGGTCCTATGCAGATGAAAGTTTTCACTTTTTCCAAATTGGTCAAGAATCCAGGGAAGAGACTCTCTCTGAAGATGTGAAAGAAGGGGCTACTGGGGCTGATCCCCTACCG…		-2.18006		-1.60918	-0.776429				-0.367732	0.110214	-0.138756	-0.286182	-1.99346
529	ENST00000677363.1	ENSG00000150093	protein_coding	4809	GCGGAACAGCAGGCCCGAGCCCACCGCGCCGGGCCCCGGACGCCGCGCGGAAAAGATGAATTTACAACCAATTTTCTGGATTGGACTGATCAGTTCAGTTTGCTGTGTGTTTGCTCAAACAGATTTTCTATAAGAAGCATATGCTGGTTTTATAATCTCAGAAAAGATACGTTGGAGACAGTCTGTATTAGCGCTTACCATGTAGAAGGCATACTCTTCCTTAGGTAGATGCAAAGAAACCTAAAACATACTTTGAACATAGAGCCTGAGAAATTCTGGGATTATGGATTAGATGAATATGGACTTTTCAGTTATTTAACATACTGAAAGCAAAGGGAAAGCCTTGAAGATTCTTGTGAGTATGGTAGGAGTTAAATGACAAGAAATAATACTTTGCCC…	0.568762	2.48655	0.569956	2.02995	-0.197616	1.05153	2.35902	-1.14358	-1.06146	2.67881	1.67652		0.755531
530	ENST00000262455.7	ENSG00000023318	protein_coding	4808	GTGTTCGCCGCTGGAGCCCGGGTCGAGAGGACGAGGTGCCGCTGCCTGGAGAATCCTCCGCTGCCGTCGGCTCCCGGAGCCCAGCCCTTTCCTAACCCAACCCAACCTAGCCCAGTCCCAGCCGCCAGCGCCTGTCCCTGTCACGGACCCCAGCGTTACCATGCATCCTGCCGTCTTCCTATCCTTACCCGACCTCAGATGCTCCCTTCTGCTCCTGGTAACTTGGGTTTTTACTCCTGTAACAACTGAAATAACAAGTCTTGATACAGAGAATATAGATGAAATTTTAAACAATGCTGATGTTGCTTTAGTAAATTTTTATGCTGACTGGTGTCGTTTCAGTCAGATGTTGCATCCAATTTTTGAGGAAGCTTCCGATGTCATTAAGGAAGAATTTCC…	0.695629	0.792439	-0.334339	0.803477	-0.525268	0.803308	1.09194	0.128337	-0.15146	1.40054	0.696884		0.0954468	0.105393
531	ENST00000545560.6	ENSG00000198542	protein_coding	4808	ATCAACGCAATTGCAACTCCGGCTGGAGCCCCGGACCTGCAAGCCTGGGTGTCCGTGGGTCCGTCTGCCCAGCCATCTGCTGGTGGCACCTCTCCCTCCTGCCGCCTCCCTCGGTGAACCCCACCTTGCAGAAGTGCAGCTCGCCCGGAGCAGCCCAGGAGCTCAGCATGCGTCCCCCAGGCTTCAGGAACTTCTTGCTGCTGGCGTCCTCCCTTCTCTTTGCTGGGTTGTCAGCTGTTCCTCAAAGCTTCTCGCCATCTCTGAGGCCATGGTAAGTGTGACTGTGGCAAGTGCAAGTGTGACCAGGGATGGTATGGGGATGCTTGCCAGTACCCAACTAACTGTGACTTGACAAAGAAGAAAAGTAACCAAATGTGCAAGAATTCACAAGACATCATC…	-0.115477	-2.70044			-0.461082	-0.853366		-0.493717	-0.116514			1.30594	-1.72773		1.64615
532	ENST00000356297.5	ENSG00000147485	protein_coding	4807	AGTCCAGCAGCCACCATCACCACCACTGCGGTTGCTGCTGCAGCTGCAGCTGCTGCTCTCCCTCCGGCTGCTTCTTCGCGTGGCCAGCAGCGAATGGAGCGATGGAGCCCAGACTGTTCTGCTGGACCACTCTCTTTCTCCTGGCCGGGTGGTGCCTGCCAGGGTTGCCCTGCCCCAGCCGGTGCCTTTGCTTTAAGAGCACCGTCCGCTGCATGCACTTGATGCTGGACCACATTCCTCAGGTACCACAGCAGACCACAGTTCTAGACTTGAGGTTTAACAGAATAAGAGAAATTCCAGGGAGCGCCTTCAAGAAACTCAAGAATTTGAACACACTTCTGCTGAACAACAACCACATCAGAAAGATTTCCAGAAATGCTTTTGAAGGACTTGAAAATT…	0.652077	-0.874469								4.0			-0.641546
533	ENST00000613416.4	ENSG00000176095	protein_coding	4806	AGATGCTGGCACCGAAGCCGGGGGGACAGCCGGTGTGGAGGACGGAGAGCGCCAGTGCCTGAGGGTTGGCCGGCTAGTAGCGGGAAACCAGCTTCTCTGACCGAAGCTCTGGACTCCGCTGATCCGGAGCGCTAAAGTGTGTCCGGTGCCACCCTGATGCTCTCCTGGGAGTTATGTTGCTCCTGGCTGAGAAATAGACTTACCTCTTTCTTAGATAGCGTTCCTGCGAGTGATTTTCAGGACGCTGGATGCTAAGACTAGACGAAGCAAGCCAAAGCCCCCGCGAGCCAGGCAGGCCGGTGTCACGGCCCTATGATTATGGCAAGGGGGACCCTCTGCCTGGCTGCTGCTTCCTGAGACCCGTTCGGAACCTCACGTGTACCTCGAAGCTCACCGTTT…	-0.626344	-0.386149	-0.101933	-0.574694	0.598749	0.0413502	-0.716693	0.172153	0.349949	1.44891	0.197491	-1.38784	-0.121874	0.421119
534	ENST00000505769.5	ENSG00000082269	protein_coding	4806	GCGGGGCCGTGCGGCCGGGGACCTGTTGATCGCAGGTATAGCCGGCTGGCCCGGGCTCCCTCGGGACTGGGGCGACTGCGCATGCTCGCTGGCCGCGCTGGGCCAGTAGCCGAGCCGCGGTGACGAACCGGCTCCGCGGTTGCGGTGTTTGCGGTTGCTGTGATGGCGATGTGAGGGGGCCCGGGGCGGGATGGTGCTGACCCGGGTCGGGCCGTCTTCTTGCAGCTGGACAACGAGCTCCTCCGTTCGACAGGCGGGGGAAGAGGCCGAGCCGGGCGAGAGGGTTGAAGATCAACTGGATTATGTATTTGGTTCTGGAATCTCAAAGCAGTCCACAAACAAATTCTTCCTTATGTTGTCTGTGTCAGGTGCTGTTATCAGAATAGTCTTCTGGGTATA…	0.882348	0.815089	-0.159925	-0.200436	-0.140205	-1.54988	-0.415038	-1.19707		-0.94982	0.0881788	0.160905	-1.39586
535	ENST00000426907.5	ENSG00000086758	protein_coding	4805	GCCTTCTGGCAGTAATGTAGATACTCTCCTCCGCCTCCGAGGACGGCTCCTTCTGGACCACGAAGCCCTTTCTTGTCTCTTGGTCCTACTTTTTGTGGATGAGCCAAAGCTCAATACTAGCCGTCTACACCGAGTACTGAGAAATCTCTGCTACCATGCCCAGACCCGCCACTGGGTCATCCGCAGTCTGCTCTCCATCTTGCAGCGCAGCAGTGAGAGTGAGCTATGCATTGAAACACCCAAACTCACTACAAGTGAGGAAAAGGGCAAAAAGTCGAGCAAGAGCTGTGGGTCAAGTAGCCATGAGAACCGTCCCCTGGACCTGCTACACAAGATGGAGTCAAAGAGCTCCAACCAGCTTTCCTGGCTCTCAGTATCCATGGATGCAGCCCTAGGCTG…	-1.31181	-1.26727	-0.878073	-0.829002	-1.80291	-1.01851	-0.766694	-0.759825	-1.9784	-0.696462	-0.678	-1.48564	-0.757404	-0.867245	-1.08476
536	ENST00000529726.1	ENSG00000110172	protein_coding	4805	AGTGCGTGTAGAATGAATGATAGAATTTGAAAGTACAGAAAGTACAGATGGTTCCGAACTTACCATGGTGTAACTTAAGATTTTTTTGACTTAACAATGGTATTATCAGGCTATAACCACATTGTAAGCAAAGGAGCATCTGCCTGTATTAGCAGGATTTGCTAATGGATTCGATGTGAAGGGAATTCAAGCATCTGGGTGATTGGTGACACCATTAACCAACAAGGTGAAAATGGGGTGGGGGCAGGTTTATACTTTTTCCTCATGTTAAATTTTAGATCACTTAAGGAATGGAGATACAATTGTATTTACATGTATATGAGGTAGAAGTAGTAGATAAAAGGGAATTAGTAATTACTGGATTGGGGAAGGCAGTGCAAATGGTAGGGTAATAGAGGA…	0.36967	1.6242	0.85504	0.774098	0.0493749	-0.233735	-0.731425	1.20879	-0.485503	-0.763568	-0.704765	0.458543	0.254524	0.299461
537	ENST00000649352.1	ENSG00000066629	protein_coding	4804	GTATCCCAGGGGCTGATCATAGAGAAACCACAAAGCGATGTTTTAGCTGCGTCGAGTCCTCAACACGGGGGACTTCCAGCCTGGTACCAGGATAGCCTCTCTGGCCCAGTGTGAGCGAAGGTTCGAGCTGACTTGCCAGTCCCGTGCTAAGTCTCACTGAGGCAGGGCCTTGCTGCCGCGGAAAAACGTGTGGACAGAGGAACGCGCCGGTCGGATGTGGGCCACAGTGAGCCGCGGCGTGGAAACGGCCGAAATAGGCAGAGTTTTGTCATGTTGCCTAGGCTGATATCAAACTCCTGCGCTCAAGCAGTCTGCCTACCTCAGCCTCCCAAAGTGTTCTCTGTGTTCTCTGGTTGGAGCACAGTAAGTGAAGGGAAGAATGATGTACAATGAGATTGG…	0.335158	-1.08727	0.0976383	-0.801454	1.07201	-0.164742	0.300462		-0.0927104	-0.402842	0.559049	0.156363	-0.254317		0.651493
538	ENST00000557998.5	ENSG00000157450	protein_coding	4803	TGGAGGGGAGAAAGAGGAAGGGCTGCGGCCGCGGAAGGCTGGGGTCGGTGACCGGCCGGTTATCTCTGGCTCGGTGGTGACTTAGGGTCTGGGTCTCCGCAGACGATTTGTGTTTGGGCAAGGCATTCGTCTACCGACACACCCACAGCCTACAGTGAGGGAGTGTGGGTGAGGGGATTTCTCTCCCACTTCCGACTCTCCCTAGAGTCTCAGGATGGGGGCTGAGGACCGAGGCGTGGGAGTGCGATTTGACAATGGAGTGATGAAGGCTTTCCTTAAAGTTTCCCATGTCTCAATGGACTCCTGAATATAACGAGCTCTACACCTTAAAAGTGGATATGAAGAGTGAGATTCCTTCTGATGCACCAAAGACACAGGAGAGTCTGAAAGGGATCCTTT…	-0.127669	0.176706	-0.6745	-0.0190583	-1.46747	-1.04149	-0.914891	-1.42588	-1.02424	-0.715125	-0.54274		-0.0646317	-0.503541	-1.45854
539	ENST00000379878.7	ENSG00000173698	protein_coding	4803	GCGCCCAGCCTCGCCGCCGCCGAGCGCCCGACGCGCCACGCCGCGCTGGGCAGCTGGAGAGCTGGCGGCGGAGCGGGCCGGGAGCGGCGGGGGCGGCGCCGAGGCCGCGGGCGGGGGGAGGAGGGCCGCAGCCCCGGAGAGGGGAAAAGGCGGGCCGGACGGCGCCAGCAGCCAGCCCCGAGGACGCGAGCGGCAGGTGTGCACAGAGGTTCTCCACTTTGTTTTCTGAACTCGCGGTCAGGATGGTTTTCTCTGTCAGGCAGTGTGGCCATGTTGGCAGAACTGAAGAAGTTTTACTGACGTTCAAGATATTCCTTGTCATCATTTGTCTTCATGTCGTTCTGGTAACATCCCTGGAAGAAGATACTGATAATTCCAGTTTGTCACCACCACCTGAGG…	-0.198501	-0.0175087	0.493815				-0.376148	-0.603357	1.39855			-0.133267
540	ENST00000310442.5	ENSG00000174165	protein_coding	4803	GGAAGCGGCCTAGTCCTCCGGCTCCGACAGCTGGGTGTCCAGGCCATGGGGCAGCCCTGGGCGGCTGGGAGCACGGACGGGGCGCCCGCGCAGCTGCCTCTCGTGCTCACCGCGCTGTGGGCCGCGGCCGTGGGCCTGGAGCTGGCTTACGTGCTGGTGCTCGGTCCCGGGCCGCCGCCGCTGGGACCCCTGGCCCGGGCCTTGCAGCTGGCGCTGGCCGCCTTCCAGCTGCTCAACCTGCTGGGCAACGTGGGGCTCTTCCTGCGCTCGGATCCCAGCATCCGTGGCGTGATGCTGGCCGGCCGCGGTCTGGGCCAGGGCTGGGCTTACTGCTACCAATGCCAAAGCCAGGTGCCGCCACGCAGCGGACACTGCTCTGCCTGCCGCGTCTGCATCCTG…	0.22815	0.18925		0.875386	0.996569	1.80735	2.1892	-1.05475			1.84077	0.333458	0.606394		2.00342
541	ENST00000394320.7	ENSG00000155846	protein_coding	4803	CTCGGCGTTGACTCCGCCGCACGCTGCAGCCGCGGCTGGAAGATGGCGGGGAACGACTGCGGCGCGCTGCTGGACGAAGAGCTCTCCTCCTTCTTCCTCAACTATCTCGCTGACACGCAGGGTGGAGGGTCCGGGGAGGAGCAACTCTATGCTGACTTTCCAGAACTTGACCTCTCCCAGCTGGATGCCAGCGACTTTGACTCGGCCACCTGCTTTGGGGAGCTGCAGTGGTGCCCAGAGAACTCAGAGACTGAACCCAACCAGTACAGCCCCGATGACTCCGAGCTCTTCCAGATTGACAGTGAGAATGAGGCCCTCCTGGCAGAGCTCACCAAGACCCTGGATGACATCCCTGAAGATGACGTGGGTCTGGCTGCCTTCCCAGCCCTGGATGGTGGA…	-1.10733	-1.51887		-3.0199	-1.41425	-1.36257	-1.5009	0.314786	-2.06473	-1.41402	-0.863938	-1.85415	-2.48882	-1.97947	-1.58496
542	ENST00000554215.5	ENSG00000139990	protein_coding	4803	GAGGGGAAGGAGAGGATGTCTTCTATAAAAAAGACCTAAAATGGTTGACAGCTCCTTAATTCGCTTTATCCCAAGTGCAAAGTGATCTCTCCTGATGCCTGCCCTGAAAGTGTAGGTCGGGGAGGGGGGCGAGGTTACCGCTCTACAAAGTTTGACGGCAAACTCTTCCTCCGCGTACTTTAAAAGGAGGAGATGACCGCCGGGTTCTGCTATGGCACATGGAACAAGCCATCCACTCCAGGGTCAAGCCCATACAGCTGAAAGGAGAGCACCATTCCAACATTTTTTGCCTGGCTTTCAACAGTGGGAACACTAAAGTGTTCTCTGGAGGCAATGATGAGCAAGTTATCCTCCATGATGTTGAAAGCAGTGAGACATTGGACGTGTTTGCTCATGAAG…	-0.990951	-1.08034	-0.981184	-1.85271	-1.07137	-0.866067	-1.79333	-0.913175	-0.614035	-1.87962	-0.665999	-2.30197	-0.337442	-0.911063	-1.26872
543	ENST00000398610.3	ENSG00000253846	protein_coding	4802	AATCCGGATTCTCAGGGCTTCAACTACACAAGCCCCACAAACCGGCTGCTGGGCTGCAGGGAAGCTCACTCCAGAATTTAAAGTGCCCAGGCTACAGAGACACCCTGAAGCCACAGAAAGACAAAGGAACCGGTTGAAACACACAACGTGTCCAGTGAGGACTTTGCAGAATTCTGTAACCAGACTACAATGGCCGCTCAAAGGAATCGCTCAAAGGAATCAAAGGATTGCAGCGGGCTGGTCCTGCTCTGCCTTTTCTTCGGGATTCCATGGGAGGCTGGAGCCCGGCAGATCTCCTACTCAATTCCTGAGGAATTAGAGAAAGGCTCTTTCGTGGGCAACATCTCCAAGGACTTGGGTCTGGCGCCCCGGGAGCTGGCGGAGCGCGGAGTCCGCATA…		-1.18571	-0.556393	-3.26303	-2.53287	-0.898778	-4.30875		-2.54973		0.777608	-0.629689	-1.12553		0.133099
544	ENST00000438794.6	ENSG00000163681	protein_coding	4801	CCCGTGGCGGTGCACCGGGTAGGTTTCAGTCAGAGTCACTATGGCGGCCGGCGCTGGCAAGGTCGGAAAGTTTCCTGCCTCGTCGGGCGCAGCTTGAGCTTGCCCCATCGGCCGCGATCGGTGGAGGCTGCGGCGGATCCAGCCCGGGGCCTCAAGGCCTCTCCCCAACCTCCGGGCCAGTCTCCCTCCCCCACCTTCTCGTCCGCCGGGAGCTGCGGCTGCCGTCCCTGAGATGCGACCCTCGCGGGGGCGACCCTGAGGGGAGGCGGCCCATGTGCTGAGCGGCGGCCCAGAAGCCTAGGCGTCCGGGGACCAACTTCCTGCCGCCTGGGAACTCGAGCCTCCCGGTGTCGCGCCTCGCTCGGTCCGCACCGGCCTGCGGAGCCGGGTCCCCGCCCT…	-0.0920094	-1.14437	-0.821484	-0.41522	0.534935	-0.847379	-0.553351	-0.0780025	0.0131773	0.0330034	0.524415	0.286009	-0.561254	-0.547947
545	ENST00000262305.9	ENSG00000090565	protein_coding	4801	AGCCTCCTTAGTCTCCTCATCCTGCTTCACAGGCTCCGCGGCCTCCGGCCTCCTCGGCCCCCGTCCCCCGGCCTCCTCGGCCCCCGTCCCCCGCCATCCGCCGCCCGGATCCTCGCCGCCCTCCCTAGGCCGCCCCGCCGCCATGGGCCTGCGCCCGCCGCGCCGCCGGGCCGAGGGCAGCTGAGGCGCGGTGCGAAGATGGGCGAGGACAGAGCAGGGCCCGAGCGCCAGCCCCAGCAGCCCGGGCGCCCCGCGCGCGCCCGCCCGCGCCGCCGAGGGGATGCCCGCGCCCGCCGCCGCGCCCTGAGCGCCTTTGTCTGCCGCCCGCGCCCTTCCGCACCACTAGCCTCTCGGGAGCATGGCGTCGGCCCCGCCGGCCTCGCCCCCGGGCTCGGAGCC…	-1.1182	-1.01616	-0.79959	-1.95837	-0.354777	-0.93882	-1.56415	-1.14396		-0.600197	-1.09453	-1.45656	-2.08079	-1.23266	-0.86237
546	ENST00000321437.9	ENSG00000166128	protein_coding	4800	AGAGGGCCGGAGCGAGAAGATGGCGAAGACGTACGATTATCTCTTCAAGCTCCTGCTGATCGGCGACTCGGGGGTAGGCAAGACCTGCCTCCTGTTCCGCTTCTCAGAGGACGCCTTCAACACCACCTTCATCTCCACCATCGGAATTGATTTTAAAATTAGAACGATAGAACTAGATGGAAAGAAAATTAAGCTTCAGATATGGGACACAGCGGGTCAGGAAAGATTCCGAACAATCACGACAGCGTACTACAGAGGAGCCATGGGCATTATGCTGGTCTATGACATCACAAATGAAAAATCCTTTGACAATATTAAAAATTGGATCAGAAACATTGAAGAGCATGCCTCTTCCGATGTCGAAAGAATGATCCTGGGTAACAAATGTGATATGAATGA…	2.4852	1.91452		0.51989	0.934905	0.37713	1.76753	-0.309927	1.26669	0.1261	0.865385		0.545249	-0.604632
547	ENST00000377255.3	ENSG00000189298	protein_coding	4799	AGTTTCAAGCACTTTGTGAGTATGGGGTGAATCGGCGTCGGCCTTCCACTGTGGGGTTAAATCTCATCCCGCGGCTCTCCTCCTGTCGGTCCTGCAGTTCTTTTGTCCCCGGGTAGAGGGCCGTTACCGAGTGTCCGGGTCGGTTCTTGAGGGTATTTGGAGACGGGATGCATGGGTCACATAGACAAGCCTCGAGAATGGGAGCCGTTACATTTTTGCACTGCCTGGTAACAAGGGATCTTCTGCAGAAATAGCGCTGGAAGCTAGAGTGAGGCCTGAGTACTGCCTTGGCCTAGGATGGCTAGAGAATTAAGTGAAAGCACAGCCCTGGATGCCCAGTCTACAGAAGACCAGATGGAGCTTCTGGTCATAAAGGTGGAGGAAGAAGAAGCCGGTTTT…	0.545161	0.735028	-0.35591	-0.208502	-0.465923	-0.294061	-0.753769		-0.82415	-0.0320612		-0.233572	-0.0597812	-0.725269
548	ENST00000352241.9	ENSG00000187098	protein_coding	4799	GCGAGCCGGCGAGCGGGCAGAGCTCGGCACTGCGCCGGGGCGCACGGCTCGGGGGACCCAGGCCCAGCTACCTTCCCTCCGCCCCCGGGCTCTGTTCTCACTTTCCAGCAGTGGAAGGACGGGAAGCGGGAGCCATGCAGTCCGAATCGGGGATCGTGCCGGATTTCGAAGTCGGGGAGGAGTTTCATGAAGAGCCCAAAACCTATTACGAACTCAAAAGTCAACCGCTGAAGAGCAGCAGTTCCGCCGAGCATCCTGGGGCCTCCAAGCCTCCGATAAGCTCCTCCAGTATGACATCACGCATCTTGCTACGCCAGCAACTCATGCGTGAGCAGATGCAGGAGCAGGAGCGCAGGGAGCAGCAGCAGAAGCTGCAGGCGGCCCAGTTCATGCAACAGA…	0.660543	-1.0			0.635879	0.286439	0.386468		0.0777689	-0.207633		0.673077	1.29546	0.510384	-0.0388344
549	ENST00000609883.2	ENSG00000242732	protein_coding	4799	GACAGATCCTGCCGCAGTCCGCTCCCTCCCGCTCCGCTCGCCCCTGCCCGCCCGCCCGCCCGGTCGCGCGGTCGCCGCCGCCACCGTGTCGCCCGCATCCTCCGCCTGGCGCCTCCGGGCCCCGTGCCTCCGCCCGCCCTCTCCGGCCCCGGCGACGAGGTAACGCGCCCTGGGCCGAGCCGCCGGGCCCTCCGCCCAGAGCGCCGCCCTCCGAGCTCGCCCCGGTGGGTGTGGCCCGGCCTGGCCCGTGCCCCGCTGCCGCACTTCGGTCCCTCCCGAGCCCCGCCGCCGCATTTCGGCCTCCTCCGGCCGCCCGTAGTTCCAGTTCCCCTTTCCCCACCACGGAGCCCCAGGGCCCCTGGGCTTGTCGAGATGTCTGAGGCGTCAGGAAATCTCAAC…	-0.385493	-0.871676				-0.62532	-1.61125		-1.76139		-0.548839	-1.11876			-1.15357
550	ENST00000512560.5	ENSG00000177034	protein_coding	4799	GCGCAAGATGGCGGCCCCCTTGGAACTCAGTTGCTGGGGAGGCGGCTGGGGACTCCCATCGGTTCACAGCGAGTCCCTGGTGGTGATGGCGATGTACCAATTTTGACAACTGAAGACGACATGGTTTCTCAGCCAGCAAAAATACTAAACTTTTTAAGAAAACAGAAATATAATGCTGATTATGAACTCTCAGCAAAACAAGGGGCAGATACATTGGCTTATATTGCTCTCCTCGAAGAGAAGCTTCTCCCTGCAGTGCTTCACACATTCTGGGTTGAGAGTGACAATTACTTTACTGTGACAAAGCCATGGTTTGCTTCACAAATTCCTTTTCCTTTGAGTTTGATCCTGCCTGGAAGAATGTCTAAGGGAGCACTGAATAGGATTCTCCTGACCAGA…	0.106259	0.637038	-0.00404117	-1.20982	-0.971417	-1.59197	-0.980852	-1.05204	-0.339081	-1.29926	-0.266608	-0.17663	-0.623935
551	ENST00000321792.5	ENSG00000213516	protein_coding	4799	CACCCCTCATCCAGTCTCTTCCAGCCTAGAGATCCTGGCCTACCCCTCCGCCAAAGCGCGCACTGAGTGCAAACCCCAGAGTCAATCCCTGTCCCGGCTCCGCCCCCCGCGTCCGAATCCCGCCCAGCCGGGCCCTCAAGCCCAGTCGGGACTCGAGCCTAGGGAGGCGAGGTTCCCGCACCGGATAGGAACATTCTGTTGTTTTCCTCTGCCATCTAGTGGCAAAAGAAAGTAATTTTCCTGGTTTTTTGAATGGATAGCCATACCTTAAAAAGCATCCAGATTGCGCAGTAGTGCTAGCGGCTTCGCGGTTCAGTCCTCCTAACTGACAGCCGCCACTGGTGCTGAGCTGCTAGGAAGCCCCTGTCGGCGAGCTTGTTGGAGCTTGAACCCACTGTC…		0.213921	0.194164	-0.0237682	0.0883293	-0.127917	-0.525153		-0.200387	0.0926111	0.905425	0.746574	-0.314986	0.238724
552	ENST00000452135.7	ENSG00000050748	protein_coding	4799	AGACCGGGCGCCGCGGCGGCGGCAGCGGCGGAGAAGGGAGCGGGACCGGAAGGGTCGCAGCGCCCCGGCGCCCCTCACACCCACTGCGGCGGCGGCGGCGGCGGCGGCGGCGGGGCGGAGCGGAGCGGGGCGGGCCGGCGGCGGAGCCGGGGCCGCGGAGCCAGGAGTGACTAGCACGCAGCGCCGCCAGTCCGCCCGCCCGCCCTCTCCCCGTGGCGCGGCGGCGGGGAGGCGAGGGATCTGAAACTTGCCCACCCTTCGGGATATTGCAGGACGCTGCATCATGAGCGACAGTAAATGTGACAGTCAGTTTTATAGTGTGCAAGTGGCAGACTCAACCTTCACTGTCCTAAAACGTTACCAGCAGCTGAAACCAATTGGCTCTGGGGCCCAAGGGAT…	0.84245	0.971145	0.559141	1.48382	1.15568	0.521154	-0.406462	0.964222	1.09159	0.435661	-0.307807	0.930078	0.55623	0.802484
553	ENST00000521913.7	ENSG00000092964	protein_coding	4798	CTTTCGGCTCCCGCAGCCGCAGCGGACGCCCTCCCAGATCCAACTTTGCCGCTTCCCCGAGCTCGCGCTGTAGCCGCGGGGGGCGTGGGCAGGGAGGGGAGAAGCGGGGTCAGGGGGAGGGACCGGGAGGGTGGGTCGCCGGCTCGCCAGCCCTCCTTCCTTTCTGTGCACCTTGCGGTGGGCGGCGAACGGCAGCCGCGGCAGCAGCTAGGGGGCTTGTGCACACAGCGAGGGAGACTTAGGGACTGGCAGACGGACGGACGGACGGCGAGGACCCTACCCGAGCCCCCGAGCCATGGCCGAGAGAAAGCAATCCGGGAAGGCGGCAGAGGACGAAGAGGTCCCTGCTTTTTTTAAAAACCTGGGCTCCGGCAGCCCCAAGCCCCGGCAGAAATTCTG…	-0.305279	-0.297395		-0.59934	-0.925823	0.715859	1.48872	0.262168	0.206344	1.43616	1.78534	0.369571	-0.296232	0.11984	1.4447
554	ENST00000244571.5	ENSG00000124608	protein_coding	4798	GTAAAGTCACTGCCCGGAGCTACGATGGCAGCGTCAGTGGCAGCTGCAGCCCGGAGGCTGCGGCGGGCCATTCGAAGGTCGCCCGCATGGCGGGGCCTCAGCCATCGGCCGCTCTCATCGGAGCCCCCTGCAGCCAAGGCCTCGGCCGTGAGGGCCGCCTTTCTGAACTTCTTTCGGGACCGCCATGGCCACCGGCTGGTGCCCTCCGCTTCCGTGCGGCCCCGCGGCGACCCCAGTTTGCTTTTTGTCAATGCGGGCATGAACCAGTTCAAGCCAATCTTTCTGGGCACCGTGGATCCACGAAGCGAGATGGCAGGCTTCCGACGTGTGGCCAACAGCCAGAAATGTGTGAGAGCTGGAGGACACCATAACGACCTGGAAGATGTGGGTCGAGACCTT…	-0.735653	-0.84743	-1.45919	-1.27149	-0.822231	-0.856656	-0.644393	-1.27996	-1.7525	0.302005	0.0421432	-1.46822	-1.49604
555	ENST00000368814.8	ENSG00000159445	protein_coding	4798	GGTAGAGTGCGCCGTCCAGGGCTAGAGCAAGCGCGGCCCCGCGGCCCGGAGCCATGCTGAGGAGCTGCGCCGCGCGCCTCCGCACGCTGGGGGCTCTGTGCCTGCCGCCAGTAGGCCGGCGCCTGCCGGGAAGCGAGCCGCGACCCGAGCTGAGGTCATTTTCTTCTGAGGAAGTCATTCTTAAGGACTGTTCTGTCCCCAACCCCAGCTGGAACAAGGACCTAAGACTGCTCTTTGACCAGTTTATGAAGAAATGTGAAGACGGCTCCTGGAAACGTTTGCCTTCATATAAACGTACACCTACTGAATGGATTCAAGACTTCAAAACCCATTTTCTTGACCCAAAGCTTATGAAAGAAGAACAAATGTCACAGGCCCAGCTCTTCACCAGAAGCTTTG…	1.02631	0.753044	0.454279	0.733029	-0.158978	0.241555	0.42905	-0.195368	0.481675	-1.70643	0.450177	0.488296	0.875982	0.148729
556	ENST00000344423.10	ENSG00000186918	protein_coding	4797	AAGTGCGCATGTGCGCGAGGAGTCGCTCGGGCACTTATTGAGCGCCGACTGTCTACGGGCGGCCGGGGGTGATGGGCAGAGGCTTCAGTGTCCCCTTCGCCTCCGCAGGAGAGGAGAGGCAGCAGCATGGCGAGTGTCCTGTCCCGACGCCTTGGAAAGCGGTCCCTCCTGGGAGCCCGGGTGTTGGGACCCAGTGCCTCGGAGGGGCCCTCGGCTGCCCCACCCTCGGAGCCACTGCTAGAAGGGGCCGCTCCCCAGCCTTTCACCACCTCTGATGACACCCCCTGCCAGGAGCAGCCCAAGGAAGTCCTTAAGGCTCCCAGCACCTCGGGCCTTCAGCAGGTGGCCTTTCAGCCTGGGCAGAAGGTTTATGTGTGGTACGGGGGTCAAGAGTGCACA…	-0.344377	-0.271206	-0.0692405	-0.549849	0.682692	0.146657	-0.891631	-0.276518	0.303643	0.97682	0.505368	-0.441627	-0.184009	0.325679
557	ENST00000429027.7	ENSG00000052126	protein_coding	4797	GTTCCCTCCTCCCTCGGCAGCCGCGGCGGCAGCAGGAGAAGGCGGCGGCGGCGGCTAGGGATCAGACATGGCGGCGGATCTGAACCTGGAGTGGATCTCCCTGCCCCGGTCCTGGACTTACGGGATCACCAGGGGCGGCCGAGTCTTCTTCATCAACGAGGAGGCCAAGAGCACCACCTGGCTGCACCCCGTCACCGGCGAGGCGGTGGTCACCGGACACCGGCGGCAGAGCACAGATTTGCCTACTGGCTGGGAAGAAGCATATACTTTTGAAGGTGCAAGATACTATATAAACCATAATGAAAGGAAAGTGACCTGCAAACATCCAGTCACAGGACAACCATCACAGGACAATTGTATTTTTGTAGTGAATGAACAGACTGTTGCAACCATGACATC…	0.21544	-0.321214	-0.169248	-0.365757	-0.242243	-0.766347	-0.507197	-0.217884	-0.522649	-0.929631	-0.573402	0.480377
558	ENST00000252087.3	ENSG00000240764	protein_coding	4797	ACTCGGTGACTAAGAACTGCTGCAAGCAGGCAAACCTCCGAGCAGTTTTTAAGAGGCTGGAAGGAGACATAAGAGACTTCAGCTGCTGCATTCCAAGCCCTGGGTCTACCTTGGAGACAGGACAGCACAGACTTACTCTCCACAAAGGGACTTCTGGGTCATGGGGCCCAAGACACTCCCACAGCTCGCTGGGAAATGGCAAGTGCTGTGCATGTTGTCCTTGTGCTGCTGGGGCTGGGTGTCTGGGCAGCTTCGTTACTCAGTGGTGGAGGAGTCTGAGCCGGGGACGCTGGTGGGGAATGTTGCTCAGGATCTGGGCTTAAAGATGACAGATCTGTTGAGCCGGCGGCTGCAATTGGGCTCTGAGGAGAATGGGCGCTATTTTTCCCTGAGCTTGAT…		-3.60204			-2.7022		-4.65535		-3.8314			-2.37445			-1.44276
559	ENST00000368494.4	ENSG00000153989	protein_coding	4796	GTACTACTGGGGGCGGGGCTGCCAAGGGAGGAGGAAGATGGCGGCGGGGGCGAGGTGAGGTGTTGGCAGTGGAAAGGGGTTCGGGCTCGGGGGGCGGGGGGACGCGGAGCGATGGCCCGCGCCGGCCGCAGGGGCGGATAAAAAGCCGTCGCGCTGCGGGAGTGGGCGGGAGGGAGAGGGGGTGTCTGAGGGCCACAAGAGTATGACGGGGCTGTACGAGCTGGTGTGGCGGGTGCTGCACGCGCTGCTCTGTCTGCACCGCACGCTCACCTCCTGGCTCCGCGTTCGGTTCGGCACCTGGAACTGGATCTGGCGGCGCTGCTGCCGCGCCGCCTCTGCCGCGGTCCTAGCGCCGCTCGGCTTCACGCTCCGCAAGCCCCCGGCAGTCGGCAGGAACCG…	1.48714	0.186859		0.952487	1.57554	0.902736	1.02531	1.05115	1.182	1.32216	0.480516	2.53229	0.413505
560	ENST00000392328.6	ENSG00000151690	protein_coding	4796	GTCGCAGCCCCGGAGGAGCGCGCGAGCAGCCCGGGATGGTGCGCGCTGCCCCGACAGCCGCCGCCCCGGCGCCCCGAGCCGCCGCCCCGTGCTCCGGGGACAGGGCTCCCCGCGCCCCGCGCAGCTGAGCGCTGCCGCCGCCGCAGCAGACAGGATCTCTCTCAGTTACCCAGGCCGGAGTGCAGTGGCGTGATCCTAGCTCACTGCAGCCTTGAACCCCTGGGCTCAAGTGATTCTCCTGCCTTGGCCTCCTGAATAGCTAGAACTACAGATCAACAGTACAAATTCTGAAGTTTGTAAACTTGCTGATGGTGGTGGTAAGCCATGGCAGATGATAAAGTTGCTATCTTAACGGATGATGAAGAGGAACAGAAGAGAAAGTATGTGCTTGCAGATCCC…	0.481051	-1.26369	0.528176	1.19555		0.347923	1.36257		-0.0659503	3.25034	1.16024	1.23915	1.19485	0.512062
561	ENST00000306100.10	ENSG00000168843	protein_coding	4796	AGTGACTGAGACAAACTGGAGGTGAAAGGAGCTGGTACTGTCCACTGTGCTGTCGGTGCTGAACCTGAGACGCGAGCGGACCAGTTGCTCCAGCACCTGAAGGCAACGCCCTCTTGCACCCTCTGTGCCCTGTGGGACCCGCTTCACCAACAGGACCCATATCAACTTGACAAAGGAGTGTGGTATCGGACGTGGGAGAGAGTCCTCTGTTTGCCACCTGGGCGCTCATTCAGGCGTGACTTTGGAGATTTCTATAGTTTTAGACCAAACTATTTTTTTTTCCCCAGCTAAGACGATCTTTTGAGAGTTTTTTTTTTTTATTGTGATTTATATTTCCACAGCGTTTAGGAATCTTTCTGGGGGACTTTTGTGACTGTTAAAATAAGGTGAAAAGCAATA…		-0.584962				0.385364	0.584962			1.8945			0.241973
562	ENST00000343813.10	ENSG00000116237	protein_coding	4795	GTTTCTCCGGGCTACAGCCGGCGCCGCCGCCCGCTAGTCCGCCGCCCGGCGCCATGGCGGGCTGCGCGGCGCGGGCTCCGCCGGGCTCTGAGGCGCGTCTCAGCCTCGCCACCTTCCTGCTGGGCGCCTCGGTGCTCGCGCTGCCGCTGCTCACGCGCGCCGGCCTGCAGGGCCGCACCGGGCTGGCGCTCTACGTGGCCGGGCTCAACGCGCTGCTGCTGCTGCTCTATCGGCCGCCTCGCTACCAGATAGCCATCCGAGCTTGTTTCCTGGGGTTTGTGTTCGGCTGCGGCACGCTGCTAAGTTTTAGCCAGTCTTCTTGGAGTCACTTTGGCTGGTACATGTGCTCCCTGTCATTGTTCCACTATTCTGAATACTTGGTGACAGCAGTCAATAATC…	0.897066	0.682973	1.56226	2.04489	1.40595	1.59775	1.8124	0.689548	0.78607	3.04291	1.67246	1.69005	1.67764	1.85286	1.79696
563	ENST00000321453.12	ENSG00000154678	protein_coding	4795	AGCAAGAAAACATCAAGAGTTTTTGAGTGTGGTGTGTGGTTCCCTTCGTCCCCATCAGTCGCTTCAATATTTCAAAATGGATCCGGTTCTGTGGCGGGTGCGAGAGTGAGGCTGTGGGGGACCTCCAGGCCCAACCTCCGCGAAGCCTCGCGGCTTCTGCGTGCCCTGGCCCCGGGAGGATAAGGATTTCCCTTCCCTCCTACTTGCGCGCGGAGCCGAGCTCTTGTTGAGGTGAGGGTTCCGGAAGCCCACGCAGCTCCGCAGGTCGGTGGTGGCCGCGGCTGCCCTGCGGGGGTGAGTGTGCCCGGCCGGGGTCGGAGCCCAGCGTGTGCCCGGCAGACGGCGGTGCCCGCGCGCCCCTCCCTCCGCGCCCGCGGTGACAGCCCAGACACCAGCCCG…	-0.92639	0.0995357			-1.07895	-0.478921		-0.772517	-0.387023	-0.878864		-1.08964	-0.378512
564	ENST00000256689.10	ENSG00000134294	protein_coding	4795	ACAGCCGCGCGACGCCGCCGCCTTAGAACGCCTTTCCAGTACTGCTAGCAGCAGCCCGACCACGCGTTACCGCACGCTCGCGCCTTTCCCTTGACACGGCGGACGCCGGAGGATTGGGGCGGCAATTTGTCTTTTCCTTTTTTATTAAAATTATTTTTCCTGCCTGTTGTTGGATTTGGGGAAATTTTTTGTTTGTTTTTTATGATTTGTATTTGACTGAGAGAAACCCACTGAAGACGTCTGCGTGAGAATAGAGACCACCGAGGCCGACTCGCGGGCCGCTGCACCCACCGCCAAGGACAAAAGGAGCCCAGCGCTACTAGCTGCACCCGATTCCTCCCAGTGCTTAGCATGAAGAAGGCCGAAATGGGACGATTCAGTATTTCCCCGGATGAAGAC…	-1.19677	0.158006		-0.601995	-2.24224	-2.39152	-2.01672	-2.36841		-1.5579	-0.482968	-1.2479	-1.40458	-0.940447
565	ENST00000336715.11	ENSG00000143373	protein_coding	4795	AGGAAGTAGCGGCGGCCGCGGGGAGGGCGGCGGTGGCTGCAGCGGCTGGAGCGGGGTAGAGACCGCCGGGTCTCGGCCCGCACCAGGAGCGGAACAAGTCTGGGATCTGCCGATATGGGGGATATGAAGACCCCTGATTTTGATGACCTCCTTGCTGCCTTTGACATCCCTGACATTGATGCGAATGAAGCCATCCATTCTGGGCCAGAAGAAAATGAGGGGCCTGGAGGCCCAGGGAAGCCAGAACCAGGTGTAGGAAGTGAATCTGAAGACACAGCAGCAGCCTCTGCTGGGGATGGCCCTGGAGTTCCAGCCCAGGCCTCTGACCATGGCCTGCCACCGCCAGACATTTCTGTAGTCAGTGTCATTGTCAAGAACACTGTGTGTCCCGAGCAGTCT…	-0.997876	-0.629923		-1.40242	-0.2857	-0.660991	-0.838117		-0.794855	-0.136445	-0.252624	-1.8959	-0.731496	-0.203036
566	ENST00000517434.3	ENSG00000253731	protein_coding	4794	AAGTTACATCCTCCAACAACAAAGCAAATTAGACGGGAAAGCAGGAAAGCTGTGCAGAAATTCTGACCTGAAACGCTTCGCATCCGGTCTCTGCTTGTTGAAGGACCTTCACCGCTATTTCTGAGAAGAGCAAAAGTGATGCAGATCTGTTCTTCCTCTTCTTAATCCCAGAGAAGTTCCTAATAAGCCAGTAATGGCGCCTCCGCAGAGGCATCCGCAGCGCAGCGAGCAGGTCCTGCTCCTCACGCTCCTGGGGACGCTGTGGGGGGCCGCGGCAGCGCAGATCCGCTACTCTATTCCCGAGGAGCTGGAGAAAGGCTCCTTCGTAGGCAACATCGTCAAGGATCTGGGACTGGAGCCCCAGGAGTTGGCGGAGCACGGAGTCCGCATCGTCTCCAG…	-1.83561	-3.13532	-2.45943	-3.47721	-2.98844	-1.01008	-3.53713		-3.80735	-0.863938	-1.84232	-2.25905	-1.8111		-1.02736
567	ENST00000687538.1	ENSG00000175110	protein_coding	4794	ACAACAGAGGCGGCAGCTGTCTCCGCTTATTACACCTCCCCGCCCCCTGCCATGGCCGGCACTGACTCTGCCTCTGACGCTGAGGATACGCACTGCACACGCCCTGCCAGATGCCAAAGGAAGCCATTCTTCTGGAAGAAGACTTTCTCCTGAAAGCCTCCTGGAGGCAAAGTTCTGGCAGAACGAGGCAATTTCCCTCCCTGCAGGCGGAAGGAAGGCAATTAGAGCGGGAGCTAGGGCTGAGAGAGGGGAAATGATGCAGACACTGCCACCCAGCAAGTGAGAGGAAGGACTGAACATGGACAGAAGGGCTTGAGACATTGAGCCTTGGCTGCTTTCACCCATCCCTTCAATTGCTGCCCTCTTTTCTAATGGCCTGAGTCTCCAAATGGAGCCAAG…	0.821992	1.95231	1.91033	1.42501	0.3764	0.0969117	0.626585	-0.282338	0.673012	0.361074	1.02948	0.66914	0.846336	1.78939	1.03094
568	ENST00000390655.12	ENSG00000172116	protein_coding	4794	AGGTGTCCCGGGCGCGCCACGATGCGGCCGCGGCTGTGGCTCCTCTTGGCCGCGCAGCTGACAGTTCTCCATGGCAACTCAGTCCTCCAGCAGACCCCTGCATACATAAAGGTGCAAACCAACAAGATGGTGATGCTGTCCTGCGAGGCTAAAATCTCCCTCAGTAACATGCGCATCTACTGGCTGAGACAGCGCCAGGCACCGAGCAGTGACAGTCACCACGAGTTCCTGGCCCTCTGGGATTCCGCAAAAGGGACTATCCACGGTGAAGAGGTGGAACAGGAGAAGATAGCTGTGTTTCGGGATGCAAGCCGGTTCATTCTCAATCTCACAAGCGTGAAGCCGGAAGACAGTGGCATCTACTTCTGCATGATCGTCGGGAGCCCCGAGCTGACCTTC…		0.274622									0.906443		-0.263034
569	ENST00000441508.4	ENSG00000214688	protein_coding	4794	ACTCTGCTGGCCAGGCTGACCGAGGGCTGCAGGGCACAGCAGAGCCTGGCAGGGCTGGGGTCACAGGCACTGCCCAGGGCTCCTTGGGCCTCCCTTCCACAGCTGAGAAGACCTCTCCACGGAGCTCCGGACGGCTGGGGTCTGGCTCTGAGGAGCCATGAGCACAGAGGGCCCCAGCCTCGCCAGCTCCCCAGCCATCAGCCCCCTCGCCTTTCTCTCAGCTCCCGTCACTCCCGGGACCCTTGCAGAGGCAACTGACCCCCTCCCCATGCTCATCGCCCTGGCCTGCATCTTCCTCCTGCTGGCCACCTGTCTGCTGTTCATGACGCTCTGCAAGCCGGCCGCGCTGGACCCGAGCCGCCGCAGGGCTCACGAGTGCATGCCCCACCACCCTGGGAG…		-0.179324
570	ENST00000382275.6	ENSG00000145526	protein_coding	4793	GAGTCTGGGCTTTCCGAGGACGGCGAGCAGCTGTGCCCAGAGCTCTGGGAAAGTCCCCTCTCTTTGCTTCTTATAAATTAAGTTCCTTTCCACCAGTTAGGGCAAGTCCGCCAAGATAGACTGAAGAGGAGCAAGAACAGAAACAGGGAGCCAGTTACAGATCTATCCCAAGAATTCTGGGGAGAGATGATGGTGTCTGCAGCAGAGTGACAGCAGTGGAGATTGAGAGAAAAGGTTGAAAATGGTTGCTTGTGTTCAACTACTGTGAAGAGTTGGAATCAGACAACTACGGCTTTGATTTTCCAAGTGGTTCAGAATGTAAATATGATCTGACCTTTCCCTGATGGACAGTTAAATCATGGACACGCTAAACAATTTACTTTGGACTGTCCTTCCTAA…		1.1375				-0.758992	0.167644					0.679274	-1.54432
571	ENST00000674535.1	ENSG00000070061	protein_coding	4793	GCTGCGGCTGCCTAGTTGACGCACCCATTGAGTCGCTGGCTTCTTTGCAGCGCTTCAGCGTTTTCCCCTGGAGGGCGCCTCCATCCTTGGAGGCCTAGTGCCGTCGGAGAGAGAGCGGGAGCCGCGGACAGAGACGCGTGCGCAATTCGGAGCCGACTCTGGGTGCGGACTGTGGGAGCTGACTCTGGGTAGCCGGCTGCGCGTGGCTGGGGAGGCGAGGCCGGACGCACCTCTGTTTGGGGGTCCTCAGAGATTAATGATTCATCAAGGGATAGTTGTACTTGTCTCGTGGGAATCACTTCATCATGCGAAATCTGAAATTATTTCGGACCCTGGAGTTCAGGGATATTCAAGGTCCAGGGAATCCTCAGTGCTTCTCTCTCCGAACTGAACAGGGGA…	-0.265317	0.0154197	-0.735582	-0.850564	-1.38813	-1.68582	-1.49645	-0.721898	-0.984303	-1.34516	-1.61989	-1.26889	-1.53348	-1.77061
572	ENST00000679412.2	ENSG00000254469	protein_coding	4792	ACACGGAAATGTATTTTCCTGGCTGCAGCACCTGCCATCTTGCCTCGGTAGGACTCATTTTCAAAAACAGCAGCTTCTTGAAGCCCCAGAACGCATTCCTGTGCTACGGAAGACGGAAGAGTAGCTCTCGGGGTCAGAAGGCGAAGGTCAGAAGGCCGAATTGGCGGGAGAATAGGTTTGGTGGTCCGAGATCCGAGGCAACGGTGGCTCCTCGAGGTCCACGGTCCCGGGAGTAATGTGAGGATTCTTGCTTTTCTGGAAGCTAACACATAGTCAGTGCCAAAGTAGTGACAGAAGAAATCTTGAGAGGAAGCATTTTTGTCTTGTACTTGAAACAGCTGCTGGGCCCACCATGGCTCCTGTGAAGATCAGCCATGTGGTATCATTTTCTTCTCAGGA…		-0.563473		-1.80537	-0.632471	-0.948926	-1.92918	-1.18396	-1.49033		0.593404	-1.50883	-0.190648	-1.06585
573	ENST00000584601.5	ENSG00000141736	protein_coding	4792	AGTACGCAGTCGCGGTACACCGGCTCACGGTCGCCCTGGGAGCCGCTCGCCAGCGCCGCTGCCCCAGCTAGCAGGACCAACCGCGCCGCCAGGCCGGCCATCCTTTCTCCCTGGCTCGCCGCCGGGGGAGGAGCTTAGGAGTATGAAGCTTCCACTTCCGGAGTAACCGGAAGTTCCTGTGTTCTTTATTCTACTCTCCGCTGAAGTCCACACAGTTTAAATTAAAGTTCCCGGATTTTTGTGGGCGCCTGCCCCGCCCCTCGTCCCCCTGCTGTGTCCATATATCGAGGCGATAGGGTTAAGGGAAGGCGGACGCCTGATGGGTTAATGAGCAAACTGAAGTGTTTTCCATGATCTTTTTTGAGTCGCAATTGAAGTACCACCTCCCGAGGGTGATTG…	-1.13736	-0.626551	-1.18341	-1.79769	-0.60604	-0.144107	-0.546416	-0.621046	-1.75526	-0.696106	-2.20192	-2.47428	-1.07631
574	ENST00000367135.8	ENSG00000174502	protein_coding	4791	AGAGCCCTTTCACACACCTCAGGAACACCTTTCGGCTGCCCGCTCCCCAGACACACCTGCAGCCCTGCCCAGCCGGCTTTGCTCACCCACTGCTTGTAAATGCCCCAGATATGAGCCAGCCCAGGCCCCGCTACGTGGTAGACAGAGCCGCATACTCCCTTACCCTCTTCGACGATGAGTTTGAGAAGAAGGACCGGACATACCCAGTGGGAGAGAAACTTCGCAATGCCTTCAGATGTTCCTCAGCCAAGATCAAAGCTGTGGTGTTTGGGCTGCTGCCTGTGCTCTCCTGGCTCCCCAAGTACAAGATTAAAGACTACATCATTCCTGACCTGCTCGGTGGACTCAGCGGGGGATCCATCCAGGTCCCACAAGGCATGGCATTTGCTCTGCTGGCCA…	-1.03477	-0.415038			-1.26303	-2.76939							0.449803
575	ENST00000396821.8	ENSG00000100201	protein_coding	4791	AAGTTGGAGCCGACTCAGCGGCGGCCGCCATTTTGTGCAGTCGCTGGGAAGGAAGGAGACGCCTAAACCGCGGCACTGCCCGGTTTGAGCGTAGCCAAACCTGCCCACCGGCTTTGTAGCCCCGATTCTCTGTGTTTTGCTCCCGTCTCCGACGAGAGAGGCGGCGACGGTGGCGTCTGCGACGGGAGACAGCGCGTCGGAGCGAGAGAGCGCTGCGCCTGCCGCCGCCCCAACAGCGGAGGCGCCGCCGCCATCGGTCGTCACCAGACCGGAGCCGCAGGCCCTCCCGAGCCCGGCCATCCGTGCCCCGCTCCCAGATCTCTATCCTTTTGGGACCATGCGCGGAGGAGGCTTTGGGGACCGGGACCGGGATCGTGACCGTGGAGGATTTGGAGCAAG…	-1.72017	-1.44661		-1.8814	-2.89865	-2.55638	-2.0832	-1.8079	-1.9476	-3.61559	-1.31505	-1.77404	-1.56699	-1.90305
576	ENST00000649864.1	ENSG00000171793	protein_coding	4790	AGAGCCCGCCTCCGTGAAAGACTGCCGGGCGCATGCGGTCGGGGTTGTTCACTGGCTGTCCGGGGCTCCGCGCGCGTCGCCGGCCCAGCTCTGTCGCTGACGGGAGGATCTGAAGCCGGCCGCAGGTCAAAGAGTAAAATGAAGTACATTCTGGTTACTGGTGGTGTTATATCAGGAATTGGAAAAGGAATCATTGCCAGCAGTGTGGGCACAATACTCAAGTCATGTGGTTTACATGTAACTTCAATCAAAATTGACCCCTACATTAACATTGATGCAGGAACATTCTCTCCTTATGAGCATGGTGAGGTTTTTGTGCTGGATGATGGTGGGGAAGTAGACCTTGACCTGGGTAACTATGAGCGGTTCCTTGACATCCGCCTCACCAAGGACAATAAT…	-0.562867	0.175883	-1.85098	-2.26333	-0.582858	-1.23912	-1.32264	-0.602757	-0.74264	-1.67309	-1.18459	-0.502157	-1.29999	-2.12816
577	ENST00000706271.1	ENSG00000169862	protein_coding	4790	ACTGGGCTTGTGGTATCTCTGATATGTCTTGCTTTGCTTTCTTTTAAACTGTTTGCGAGTGAAAGCAGAAATTACCATAGGATAATTCAGCGTCCTGACTTTTTCGAGGCTGTTCTTCACTCCCTTCTCGGTTTTTGAGCTGCTCTGTGGTTCCTTTTAGCCGTGGTGCAGGGAGGGAGGAGGGAGGTGGGTAGGATGCCAGGAACCGCCTGCTCCACAGCCTGGGGAAGGAGGGAAGAGTAACCCTTCATCTTTGGGACTAGTCGTCTTGTTTGCCTAGACTACAGTTTTCAAGTATTTAAGGACCATTTATTTCAAAAGGTACAGTAAAGGAATTACAGTTTGAAAGGCTGACCCGAGAGCTGGAGGCTGAACGGCAGATCGTAGCCAGCCAGCTGG…		-1.21352			0.0		0.394367	1.39438			1.38307
578	ENST00000698890.1	ENSG00000100385	protein_coding	4789	GACCTTAGGCAACGCACTTCACCTCTGTGTGCCTCCGTTTCCTCATTGGAAAATGGGGATAATAAGAGTATCCCCGCCAGAGGCCCTGATTGCTGCATTTAAAGAGTTTTAAATGGAGCCTGGCTTACAGTAACCTGTCAGCCGATGGTTTTGGTGTGACTAAGGGGGTGGCAGAGCGGCGTGGAGTTGGGTTCTGATCCCAGCTCTGTGCTGGGCTCCTGATGTAACCTTCAGCAAGTCTTTCCCACTTCGGGACCTCAGTGTTCTCAAATGTAGAACAAGGGACTGTGCTTGCTCAGAGAGCCTTTGCAGCTTTGACAGTGCGTGGGCCTCTGACTCTCACTCCTGTGACATCTGCCTTAGGAGATGGAACCCATGGCTCTTGGGGCCAGGGTGTGT…	-0.115477	-0.662965			1.41504		-0.172467						0.124337
579	ENST00000298229.7	ENSG00000165458	protein_coding	4789	CTTTCTCTTCAAGTTGAGGCCGGCGCTGCAGGCAGCGGCGGCTGCGCGGTGAACGAGGCGGCCTGCGCGGCGGAGTGCTGAGTCCCGATCCCCGGCTCTGTCCGGCCCACGGATCCTCAAGCCCGGGCCCCGGGCCCGGCCCCAGCCTCAGCCCTGAGCGTCTCGGGGCGGATGGCGCGGGGCGGCGGGGGCGGGCGGTGCTGAGCCCTGCGCGGGCCATGGCCTCGGCCTGCGGGGCGCCGGGCCCGGGGGGCGCCCTGGGCAGCCAGGCCCCCTCCTGGTACCACCGCGACCTGAGCCGGGCGGCCGCGGAGGAGCTGCTGGCCCGGGCGGGCCGCGATGGCAGCTTCCTGGTCCGAGACAGCGAGAGCGTGGCGGGGGCCTTCGCGCTCTGCGTCC…	-2.48875	-2.70899	-2.89934	-4.1479	-1.887	-3.46424	-3.08963	-1.25837	-3.43636	-2.28892	-2.1473	-4.09001	-3.05044	-3.31622	-4.09612
580	ENST00000409874.9	ENSG00000156414	protein_coding	4788	GTTCCCGCCGCGGAGACCCGGCAGTTGGGGGATGCCGACGCCTGGGCCTTGAGGATGCTGCGGAAGCTCACCATCGAGCAGATCAACGACTGGTTCACCATCGGCAAGACGGTGACCAATGTGGAGCTGCTGGGCGCGCCGCCCGCCTTCCCGGCAGGGGCGGCCAGGGAGGAGGTGCAGCGCCAGGACGTGGCCCCCGGCGCTGGTCCCGCGGCCCAGGCTCCGGCTCTGGCCCAAGCTCCGGCCCGGCCGGCCGCTGCGTTCGAAAGGTCACTCAGCCAAAGGAGCTCAGAAGTAGAGTATATTAACAAATACAGACAGCTCGAAGCACAAGAGCTTGATGTGTGTCGCAGTGTCCAACCAACCAGTGGGCCAGGTCCAAGGCCATCTTTGGCTAAA…		1.0	-0.837947			-3.10901			-1.16992
581	ENST00000332582.5	ENSG00000184194	protein_coding	4787	ACCCCCTCTTTCTGGCGTCCATCCCCTCCCCAACACCACCTCTGCTGCTGCCTCTGGCTGTGGACCTGCACCTCTTCCCCATCCCCGCCAGGCCCGGGGAGCGGGGTGAGCCTGGATGAGAGCCCCCCCAACCTGGGGCTCTCCCAGGCCATGGCCCGTGTGCTCCCAGGGAGGAGCCCCGGACCCTGAGCATCTGCTGGAGGCTTGGCAGAGGCCCCGCGGGGACCGTGTCTTCTGAGGACAAAAGGCGGCGGCCAGCAGGCAGACGGAGGGGGGGGGTGGGGGGTGGGGGGGGTAGGGGGACCGGCAGCCAGGCAGGCAGACGGGTAGCAGGGGCCAGCACTGGCCCCCCTCCCAGCTTGGCAGTGGCATGAAGATGGGAGTGGGAGTGTATAGTGG…		-0.858064	-2.0858		-0.630175	-2.93375		0.277534	-2.54432		-0.826948	-4.439	-0.952694		-3.95225
582	ENST00000280800.5	ENSG00000151176	protein_coding	4787	AGCATTGTGCGGTCATGGTGGGCCAGATGTACTGCTACCCCGGCAGCCACCTGGCCCGGGCGCTGACGCGGGCGCTGGCGCTGGCCCTGGTGCTGGCCCTGCTGGTCGGGCCGTTCCTGAGCGGCCTGGCGGGGGCGATCCCAGCGCCGGGGGGCCGCTGGGCGCGCGATGGGCAGGTCCCTCCAGCCTCCCGCAGCCGCTCGGTGCTCCTGGACGTCTCGGCGGGCCAGCTGCTTATGGTGGACGGACGCCACCCTGACGCCGTGGCCTGGGCCAACCTCACCAACGCCATCCGCGAGACTGGGTGGGCCTTCCTGGAGCTGGGCACAAGTGGCCAATACAATGACAGCTTGCAGGCCTATGCAGCCGGTGTGGTGGAGGCTGCTGTGTCGGAGGAGC…	-0.550333	-0.157281	-0.666801	0.144443	0.0750014	1.35404	0.766576		-1.57546	3.34025	0.271364	-0.117864	0.494059	1.13004	1.86144
583	ENST00000398587.7	ENSG00000253873	protein_coding	4787	ACCACACAAAGCGGAATGAGATGGATACTCACAGATCCTGACACTGGAGACTTAGAAGTATTTTCCTTCGCTTTCTGATATATTTTGGATGTAGTCGGCCTAGGACTTCATAGATACATAAGCCGATTCACAACCAACCAGCTCGAGAAACCGCGGAATATCGGCTTAGAGCCTGCCATGGCGAATCGGCTACAGCGCGGGGACCGCAGTCGGCTGCTGCTGCTGCTGTGCATTTTCCTGGGGACGCTGCGGGGGTTCCGGGCCAGGCAGATCCGATATTCGGTGCCAGAAGAGACCGAAAAGGGCTCCTTCGTGGGCAATATCTCCAAGGACCTGGGGCTGGAGCCCCGGGAGCTGGCGAAGCGCGGAGTCCGCATCGTCTCCAGAGGGAAGACACAG…	-2.80735	-1.88372			-1.56704	0.342514	-3.45943		-2.9486			-2.36923	-0.63941		0.977854
584	ENST00000330701.7	ENSG00000181638	protein_coding	4786	ATTTCCTGCCGGTGCCTAGGGCCGACGGGGACGCTGGCACTGGTGGGGAGCTGTTGGGGGGTCCCGCATCTAGGGCTCTCCTTTCCTGCCTCCGGCCCCCGCGAGGGGCGCGCGCCTCTCCCCGCCCTCCAGCAGTCCTGGTAGGGCCCGGGCGCGTCCGCGCTCTGCAGCGGGAGGTCCTCGTCGCCTCTCGTCTCCAGCCAGCACCAAGAGGATGGTGGCCCTTGGCCTCCTGGTGCAGAGCATCAGTCCCACGCTGGGAGTGTGGAGAGGTGCGTGGGAAGCAAGCCATTGAGGAAGTGGGGCCAACAGAGAGGTCAGCAGCCCCTTAGCCCTCACGCTTCCAAGGAACAGAATGATGGAGAAGCCTGCAGGCAGAAAAAAGAAGACGCCGACCCC…	-0.477729	-1.75798		-2.09717		-1.23692	-1.34313			0.127878	0.491476	-2.61126	-1.78444		-1.68056
585	ENST00000457138.7	ENSG00000215301	protein_coding	4786	GAGCACGGGAAGTGTAGCTCGAGAGAACTGGGACAGCATTTCGCACCCTAAGCTCCAAGGCAGGACTGCTAGGGGCGACAGGACTAAGTAGGAAATCCCTTGAGCTTAGACCTGAGGGAGCGCGCAGTAGCCGGGCAGAAGTCGCCGCGACAGGGAATTGCGGTGTGAGAGGGAGGGCACACGTTGTACGTGCTGACGTAGCCGGCTTTCCAGCGGGTATATTAGATCCGTGGCCGCGCGGTGCGCTCCAGAGCCGCAGTTCTCCCGTGAGAGGGCCTTCGCGGTGGAACAAACACTCGCTTAGCAGCGGAAGACTCCGAGTTCTCGGTACTCTTCAGGGATGAGTCATGTGGCAGTGGAAAATGCGCTCGGGCTGGACCAGCAGTTTGCTGGCCTAGA…	0.236458	0.745787	0.583171	0.0632516	-0.594718	-0.414579	-0.36246	0.798614	-0.232797	-0.485115	0.251749	0.61367	-0.270037	-0.0298776
586	ENST00000358491.9	ENSG00000197013	protein_coding	4785	ACGGTTTCCGGAATATGGCGGGGCGTTTGGCTCTTGCTGCAGCCAGAGCTCCAGGTCTCGTCTTCATTTCTGTGTCCTTTGTTCTTAGAGGCCCAGCCTGTGTGGCCCTGTGACCCGCAGATATTGGGAGATACACAGCTAAGACTCCAGGACCCCCTGGAAGCCTAGAAATGGGACCATTGACATTTACAGATGTGGCCATAGAATTCTCTCTGGAGGAGTGGCAGTGCCTGGACACAGCACAACAGAACTTATATAGAAATGTGATGTTAGAGAACTACAGAAACTTGGTCTTCCTGGGTATTGCTGTTTCTAAGCCAGACCTAATCACTTGTCTAGAGAAAGAAAAAGAACCCTGCAAGATGAAGCGACATGAAATGGTGGATGAACCCCCAGTTG…		0.251283		-0.101131		0.289507	-0.317722		-0.258734		1.21044	-0.319871	0.331844	1.17178	0.885704
587	ENST00000398073.7	ENSG00000175215	protein_coding	4785	CTCTTGTTTTCGCTCCGGATTCTCCATGTTGGACCCAAACTGAGGAGCCCGGAGCTGCCGCTGGGGGATCGGGGCCGGGGGCACCCGGGGGAGCCGCTGCCCGGGCCGCCCGCCCTTTGTACAGGCCGCCTCCCTTCCCGGTCCGGGGAGGAAACGAGAGGGGGGATGTGAACAGCTGTGGAAGTCGGAGTCTCGGGAGCCGGAGCGGGCCCCCGCCCAGGCCCCCCAGCCCAGCCCAGCCCGCGCGCCCGCCCGTCCTCCCGCCCAGCCAGCCCGGGCCCGCGGGATTGTTAGATGGAACACGGCTCCATCATCACCCAGGCGCGGAGGGAAGACGCCCTGGTGCTCACCAAGCAAGGCCTGGTCTCCAAGTCCTCTCCTAAGAAGCCTCGTGGACGT…	0.795447	0.265636	0.647971	0.26664	0.86362	0.53011	0.0317881	0.716969	0.710331	0.464631	0.0604186	-0.188727	0.805372	0.540588	0.668986
588	ENST00000268097.10	ENSG00000213614	protein_coding	4785	CTCACGTGGCCAGCCCCCTCCGAGAGGGGAGACCAGCGGGCCATGACAAGCTCCAGGCTTTGGTTTTCGCTGCTGCTGGCGGCAGCGTTCGCAGGACGGGCGACGGCCCTCTGGCCCTGGCCTCAGAACTTCCAAACCTCCGACCAGCGCTACGTCCTTTACCCGAACAACTTTCAATTCCAGTACGATGTCAGCTCGGCCGCGCAGCCCGGCTGCTCAGTCCTCGACGAGGCCTTCCAGCGCTATCGTGACCTGCTTTTCGGTTCCGGGTCTTGGCCCCGTCCTTACCTCACAGGGAAACGGCATACACTGGAGAAGAATGTGTTGGTTGTCTCTGTAGTCACACCTGGATGTAACCAGCTTCCTACTTTGGAGTCAGTGGAGAATTATACCCTGACC…	-0.790748	-0.903857	-0.435378	0.12509	-0.840202	-0.711808	-0.0763266	-0.791031	-0.97378	0.37934	-1.02368	-0.457234	-1.18956	-0.247249	-0.186628
589	ENST00000696719.1	ENSG00000140525	protein_coding	4784	GGAAGTTTGTGGCGGAGGTGAGGCCGAGGTGACTGCAGAGCGGCTCGCGAGGCGCGCTCCGCTGTCTCCCGCCGCCTGCCTCAGCTTTCGCGGTTCCCTCCTAGGGGTGTGCCTCAGTCGGAGCCCCTTCTGTTAAATTCTTCCCCCTTGGCCGAGGTTCTGTGATATGAGCAACAATGGACCAGAAGATTTTATCTCTAGCAGCAGAAAAAACAGCAGACAAACTGCAAGAATTTCTTCAAACCCTGAGAGAAGGTGATTTGACTAATCTCCTTCAGAATCAAGCAGTGAAAGGAAAAGTTGCTGGAGCACTCCTGAGAGCCATCTTCAAAGGTTCCCCCTGCTCTGAGGAAGCTGGAACACTTAGGAGACGTAAGATATACACTTGTTGTATCCAGT…	-0.0239231	0.422583	-0.718851	-1.15027		-1.49768	-1.21541	-0.834749	-0.675987	-2.6646	-0.635159	-0.486147	-0.905873	-1.36975
590	ENST00000561618.5	ENSG00000066933	protein_coding	4784	GTTCAGTGGACTGCTTGAAGGAGTCACCAAACAAGCAGCAGGAGAGAGCCCAAAGCCAGAGTGGTGTGGACTTGCAGGAAGATGTGCTTGTAAGAGAGAGACCCAGATCCTTGGAGGATCTCCATCAGAAAAAAGTAGGCCGGGCTAAGAGAGAAAGTAGGAGAATGAGAGAACTAGAGCAAGCTATATTTAGCTTAGAATTGCTGAAAGTTCGTTCTCTTGGTGGTATTTCTCCTTCAGAGGATCGCAGATGGTCTACAGAATTGGTGCCTGAAGGCCTTCAGTCTCCACGGGGTACACCTGATAGTGAGAGCTCTCAAGGAAGCTTGGAACTTCTGAGCTATGAGGAAAGCCAAAAGAGCAAACTAGAGTCTGTCATTTCAGATGAAGGAGACTTGC…	0.121501	-0.982859		-1.41206	-0.863109	-1.59048	-1.21038	-0.698536	-0.864445		-0.236282	-1.12429	-0.794994	-1.07876
591	ENST00000377075.3	ENSG00000158158	protein_coding	4783	AGTTGGCTCGGCGGCAGCGGAGCGGCCGGAGCTGCGGTGCGGACCGGGGCCGCGCGGCGTGGCGCGGGGAGCGGCGGCGGCGGCAGAGCCAGAGCAACATGGCGCCGGTGGGCGGGGGCGGGCGCCCGGTCGGCGGACCGGCCCGCGGGCGCCTCCTCCTGGCGGCGCCGGTGCTGCTGGTGCTGCTGTGGGCGCTGGGGGCCCGGGGCCAGGGCAGCCCCCAGCAGGGCACGATCGTGGGCATGAGGCTGGCGAGCTGCAACAAGTCGTGTGGGACGAACCCGGATGGCATCATCTTCGTGTCCGAGGGCAGCACCGTGAACCTGAGGCTGTACGGCTACAGCCTGGGCAACATCTCCAGCAACCTGATCTCCTTCACCGAGGTGGACGATGCCGAGA…	-0.177562	-0.371382	0.13283	0.373688	0.193363	0.486305	-0.0991098	0.50123	-1.73385	0.635148	0.224027	-0.4975	0.399472	0.099199	0.313086
592	ENST00000398604.3	ENSG00000253767	protein_coding	4782	ACACCTCACGAAGACCCGCAGATGCCACAAACTAACTGCTGGACTGCAGCGAAACCCGACCCCTGTTTGGAGGCACTCCAGGTTTCCGGAGGATTGTCATCTCCATAGCTGCGGCAAGAAACTAAATAAGACCCATTTATGCACAGTGAAGATTCTGAGAGGATTCTGCAGCAAAACAACAATGGCCGCTCCACAGAGTCGCCCCAGACGCGGCGAGCTGATCCTGCTGTGCGCGCTGCTGGGAACGCTGTGGGAAATCGGGAGGGGACAGATTCGCTACTCTGTGCCAGAAGAGACGGACAAAGGCTCCTTCGTGGGTAATATCTCCAAGGACCTGGGGCTGGACCCCCGGAAGCTGGCGAAGCACGGAGTCCGTATCGTCTCCAGAGGTAGGACGCA…	-2.70044	-2.92497		-3.30117		-2.10309	-3.9542	0.394279	-3.16992	3.22239		-3.59991
593	ENST00000589210.6	ENSG00000182473	protein_coding	4782	GGGACCAAGAGCGGAAGTGGGTGTGACGGGGACGGGGGCCCGGTGGGCCCGCGGAGGAAAGATACTGGGGAGTGGGAGCCGCGGGGTTCAGAGCGATGATTCCCCCACAGGAGGCATCCGCTCGACGGCGGGAGATTGAGGACAAGCTGAAGCAGGAGGAGGAGACTCTGTCCTTCATCCGAGACAGCCTGGAGAAGAGCGACCAGCTCACTAAGAACATGGTGTCTATCTTATCATCCTTTGAGAGCCGCCTTATGAAGCTGGAGAACTCCATCATCCCTGTGCACAAGCAGACGGAGAATCTGCAGCGGCTGCAGGAGAATGTTGAGAAGACGCTGTCCTGCCTGGACCATGTCATCAGCTACTACCATGTGGCCAGTGACACTGAGAAGATCATCA…	-0.956498	-1.34945	-0.778849	-1.41006	-0.778942	-0.970648	-1.94465	-1.23624	-0.419806	-1.51044	-1.27503	-2.01878	-1.27355	-0.607314	-1.58324
594	ENST00000645846.2	ENSG00000011376	protein_coding	4781	GCTGTTTTGACAACATGGCGGCGCCCATGGTCCGTGGCCCGGCAGTGCTCGCCTAAAGGTGGAGAACGAGGAGTAGAGGAGCCGCAGGCCAGAGCCTGTGAGCAGATCCAGACCTACAGATAAAAAACATTATTTAATCTATCTGGGATTTACTCCGGCTTATGATTTGAGGGCCTTCTCACCTTCTGAAGAATGGCTTCTGTTTGGCAGAGATTGGGTTTTTATGCCTCTCTTCTGAAAAGACAGCTAAATGGTGGGCCAGATGTCATCAAGTGGGAAAGGAGAGTAATTCCCGGATGTACCAGAAGCATCTACAGTGCCACGGGAAAGTGGACAAAAGAGTATACATTGCAGACAAGAAAGGATGTTGAGAAATGGTGGCATCAACGAATAAAAGAA…	-0.500739	-1.15105	-0.106532	0.789856	-2.12516	-0.350706	1.20798	-0.904457	-1.28168	0.853338	-0.224908	0.342633	-0.342599	-0.579023
595	ENST00000683871.1	ENSG00000048991	protein_coding	4781	ATTCTGCCAGCCGCGGCTGCCGCTGGAGCCGGTGTCCGGGCTGGTGATGGGGTTAATTCCCTTTCGTAAGACTCTTACTTGCACCCACCCAGCCCCGCCGTCGCCCCGCCGCGCCGCGCTCCAACCGCCTCCTCCTCCTCAGTAACGCGGGCCACGGAAAGGTATGATATATTTGATCCAAGACAGTCCATTCCAGTCCGGGAATCTACAGTGGTGACAAGGACATGGGACTCCTCCTGCCAGATTACAGATGGTTCACTACAGTTGACATCCTGGCTGACAACTGTGAAAAAGAACCTTGGATTATTTTATTTTATTTTTGTGGGACACCACAATCCCAAATCCAAAGGACGCATCAGGCTTCAAGCTCCCTGTAGAATTCGAAAATAACCTTTTCTA…	0.614239	-1.33049	1.51331	1.20495	1.47553	0.657566	0.885041	2.66592	1.07353	0.0300161		0.394712	1.40155	2.21638	-0.286947
596	ENST00000673807.1	ENSG00000265590	protein_coding	4781	GGAGACTGAAAGCGGCGGAAGGGACGCTGGAATGTGGAGCGGTTGTGGGGCGGCAGCTGCGGAACTGCGCGATTGTGGTTCCCGCCGTATTTCCCGTTCCCCATCTAGTAACTCCCATCTCAGCCCACGTATCTCCCTGAGTGGAAATCTCGGGCCCCAGACCAGTCGATTGGGAGGTCCGCCCTCCCCTTCAGCGACTTGGTCTGTGTTTTGGCAGTTGCCGCGACAACAGTCACTTCCGGGAAGGGGCTCTGCGAATCTCCTTCCGTCGGTCCGCTCAGAATCAGCTGTCCTCTCAGACTGTGTGGGTGGTTTCCCCGGCCGCAGCTCCGTACGGGCTTGGATTGCTGGGCCTCGGTGCACCCCAGCCTCCCCCACTCGGGTTCTGAGCTTGAGCTG…		5.87447
597	ENST00000443314.5	ENSG00000115365	protein_coding	4781	ACTGTCCGGGGCTGCGGGGTGAGAGGCCAGGGCCGAGAAGGGCTTCAGGACGCGGGAGGCGCACTTGCTTCAAGTCGCGGGCGTGGGAACGGGGTTGCAAAACGGGGCCTCTTTGTCCGGGTGGGTTAAGGGCCCTGGCAGCTTTTTCGCGAAGGCGCCATGTCCTAGCAGTTGGGCCGCAGTGGGCCCGAGGTCCACTCGGACCGCCGAGACGGCTCGATGGCCCTGGAGCTGGAGGAAGGGGGATACCTGGGCGCCGCCGCCGCCCTCGCAACTCGGCCGAGGCCCCTATCTCAACCTAGTTTCTGTTTTTCCCCTGTTCTGCAGGCTTGCTTCCGGCGTCATGGCTCAAAGGGCCTTCCCGAATCCTTATGCTGATTATAACAAATCCCTGGCCGA…	0.756148	0.686287	1.03007	0.619931	0.162779	0.0412964	0.312934	-0.237622	0.246333	0.280802	0.406978	0.175045	0.947051	0.976881
598	ENST00000378429.3	ENSG00000101349	protein_coding	4780	CGAAAACCCGGAGCAGCTGCGTACGCTCATGGACAGTCCTCCGAGGGGCGAAGCCGGGCAGCTGGGCATGCTCAGTAGCTGGGGGAGGTTTGGGTGGAGAGTAGAAAGCTGTGGCTCTGCCTCTCACCCCCTCCCGCTGGCCCCCGCCCCCCTTGCCCCTACCCAGCCAGTAGTAGTTCCCCAGCGTGCGCCCGGGGAGACCGGGAACATGGCGCTGGGAGCGCTGTAGCAGCTGAGAAGGGGCTGAGGCACCGCCGCTTCGCTGACAGCCGGCCACCAGATGTTCATGCATTCTAGAGAAAGTGGAAAACTTAGAAGCCTAATTAATGACTGTCTTCTGGACCTCTGAGACCATGTTTCTAGTGTTTTCCGTGGAATATTATCAGAAATACACTGTGG…		-0.900464									0.0230836	1.41504
599	ENST00000238738.9	ENSG00000119729	protein_coding	4780	CTCCTCCTGCGCGCCCCTCCGCGCGGCCCTCGCAGGGAGTGGGGCTCGGGTGCGCCGGCAGGGCCGCGCGGCGGCAGCAGGCGGGGGCGCGTGGCGCGGGCCGCGCTCGGGGAGGCGCCTGGGCCCGCCCTCCTCCGGGGCGCCGCGGGAGGGGCCCGGGTTGGCGCGGGGCGGGGAGAGCCGCCTGGCCCCTCCCCTCCGCCGCCCTCCCCAAAGTTGCCGTCTCCCCCGGGGCCGGCCGGTCTTATGATCCGGCGGATCCTCCTGGGGAGGCCGGGCCGGGGAGAGGGCGCGGGCGCCGAGTGGCGGGGGCAGCGGGCGGGCGCGGCGACCGGGGCCGGGGCGGGGATCCGGGCGGCGACCGCGGCGGCGGCAGCGCCCCGGGCCCGCCGCCCCCTC…	-0.428501	-1.89541		-0.706341	0.980721	0.29746	-0.175735	0.0187341	0.865616	0.796295	0.366488	0.46909	-0.576021	-0.945975	0.660624
600	ENST00000305249.10	ENSG00000115353	protein_coding	4779	GAGCTGAGCAACCCGAACCGAGAGGTGCCCGCGAAACTGCAGGCGGCGGCAGCGGCAGCAAAAGAGAAGGAAAAATCTCCAGCTGGATACGAAGCTCCAGAATCCTGGCCATAGGCTCAGAACTTTTACAGGTCGCGCTGCAATGGGCCCCCACTTCGCTCCTAAGTCCTCACGCAGCACAGGGCTTTGCCTTTCCCTGCGGAGGAAGGAGAAATAGGAGTTGCAGGCAGCAGCAGGTGCATAAATGCGGGGGATCTCTTGCTTCCTAGAACTGTGACCGGTGGAATTTCTTTCCCTTTTTCAGTTTACCGCAAGAGAGATGCTGTCTCCAGACTTCTGAACTCAAACGTCTCCTGAAGCTTGAAAGTGGAGGAATTCAGAGCCACCGCGGGCAGGCGG…	0.623233	0.0
601	ENST00000416165.6	ENSG00000140320	protein_coding	4779	GAGTTTGTGGGGGAACCGCGAGCGGCGTAGCGGATCCCGGAGCCCGGCCCCCGCCGCCCGCCCGTCCGGCTGCCTGCCCCGCCCGTCCGGCCCCCGCCGTCCGCCCGCCCCGGCCAGGCGCGCCCGCCCCCCCCGACGGCCCCGCCCGGCCGCGGTCCCCGCTCCGCCCGCCCGGCCCCGGCCCCCAGGAGGAGGCGCTGACGCAGCAGCGTGGAGCCCGGGAATTGAGCGCCCCCGGGGGGTTCCAGCCGCCGGATTCCAGCCCGGCCGGGGCCTGCGGGCGCCCAGAGCCGCGCCGTCCGCGCCGCCCGTTCTGGTTGGAAGTACTCCATGACACACACTCGGAGAAAGTCCCTTCCCATGCTGAGTTCGGGCCTCACTGGCCGCCGAGAGCCCCTG…	-1.01642	-0.933129	-1.18598	-1.50161	-0.364511	-0.346534	-1.23948	0.464883	-1.09233	-0.0545977	-0.583231	-1.95861	-0.935355	-0.765924	-0.428703
602	ENST00000268251.13	ENSG00000183044	protein_coding	4779	GAGCAGACACCCAGCGCTGCCGGAACTCGGGGCGCGCATCCCGCAAGTCGGAACCCGGCGGATCGGATCCCGCAGATCGGAGACGGGGCCTGGAGGGTGGCAGCACGCAAAGGGTGTCCCTGTCCCTCAAGGGGTCATGGCCTCCATGTTGCTCGCCCAGCGCCTGGCCTGCAGCTTCCAGCACAGCTACCGCCTGCTGGTGCCTGGATCCAGACACATTAGTCAAGCTGCAGCCAAAGTCGACGTTGAATTTGATTATGATGGGCCTCTGATGAAGACGGAAGTCCCAGGGCCTAGATCTCAGGAGTTAATGAAACAGCTGAATATAATTCAGAATGCAGAGGCTGTGCATTTTTTCTGCAATTACGAAGAGAGCCGAGGCAATTACCTGGTTGATGT…	-1.22239	-0.0394512		-0.600548		-0.398549	0.4003		-0.37679	0.13516	0.86241	0.204931	0.200543		0.0922585
603	ENST00000571252.3	ENSG00000262576	protein_coding	4778	AGAATCACAAGATTTCTGCAGCACAAAGCACTGGCTCTGGAGCTTTATGAAAGCTTCAAGCGGAAGCCCTGAGAGCTCTGGCTGTGAATGCACTTTATTTTGGACCCAGAAGATCCTGGGGCTCCTCAGGCCTCGACAGAGGGAAAACCGAAGCACAGGCGACTCCGCGGCGGGGTTGTAATGGCGGCGCCTCCTGCTCGCCCAGACCACACCCGGCTGCTCCAGATCTGCCTTCTCCTGGGGGTTCTGGTGGAAATCAGGGCCGAACAGATTCTCTACTCGGTGTTTGAGGAGCAGGAAGAAGGCTCAGTGGTGGGCAACATCGCCAAGGACCTGGGGTTGGCGCCCCGGGAGCTGGCGGAGCGCGGAGTCCGCATCGTCTCCAGAGGTAGGACGCAG…	-2.04439	-3.43644		-2.68118	-1.68966	-0.692266	-1.62149	-0.79518	-3.48543	1.01862	-1.05184	-0.650386	-1.22239		0.139
604	ENST00000520790.2	ENSG00000253305	protein_coding	4777	AGAAAGAAGAAAACCAGCTCCCACACAGAGCCTCCCGGCTGCGCAGACCTTTCCCAGCACAGCGGATTGCCAGCTCCGAGACCCGGGACTCCTCCTGTCCTGGGCCGAATGCTCTTTTAGCGCGGTAGAGTGCACTTTCTCCAACTGGAAAAGCGGGGACCCAGCGAGAACCCGAGCGAACGATGGGAGGGAGCTGCGCGCAGAGGCGCCGGGCCGGCCCGCGGCAGGTGCTATTTCCTTTGCTGCTGCCTTTGTTCTACCCCACCCTGAGTGAGCCGATCCGCTACTCGATTCCGGAGGAGCTGGCCAAGGGCTCGGTGGTGGGGAACCTCGCTAAGGATCTAGGGCTCAGTGTCCTGGATGTGTCGGCTCGCAAGCTGCGAGTGAGCGCGGAGAAGC…		-1.52989		-3.53605		-0.655736	-3.02483	-1.94996	-4.18322			-3.51658	-1.73697		-1.19265
605	ENST00000641492.1	ENSG00000182613	protein_coding	4777	GTTCAGTACCTATGTGGGCAGTGGGAGGCGGTTCTGGAACCTGGCCAGAGCCAGGGTGTCCTGGAGGCAGGTGGGAATCCTGGGTGGGCTCAGGGCACTGCTCCTGGCTCCACCTCTCCTGCCAGCACCAGCTCCTTCCCTGAGCCTGTTTCTCCCTCTGAGAGGAGGCTGTGGTCTGTGTGAGCCTCGCTCTCTGAGCCTGAGGGGCCACTGGAGGCTGAGGGTGCCGTGGGCTCCACAGCCCGATGAGTAGTCGGTGCGGGCTGAGGAAGGAGGTTGGGGCTGCGGCTCCTCCTGTCCCCTGACCCAGTGGGAGCAAAAACAGGAGGATGAGTGCATGGCTCTGATGCTAGGAACTCCTCCACAGGTGACTCTGCTGAGTTTGTTCCCCTGCAGGGA…													-0.536053
606	ENST00000435660.5	ENSG00000152683	protein_coding	4776	GTTCTGGGAAAACTCGAGCACCCAGAACGGCTTCCGGCGGGAGCTGTGCAGCTCCTTATCATGGGGACAATTCATCTCTTTCGAAAACCACAAAGATCCTTTTTTGGCAAGTTGTTACGGGAATTTAGACTTGTAGCAGCTGACCGAAGGTCCTGGAAGATACTGCTCTTTGGTGTAATAAACTTGATATGTACTGGCTTCCTGCTTATGTGGTGCAGTTCTACTAATAGTATAGCTTTAACTGCCTATACTTACCTGACCATTTTTGATCTTTTTAGTTTAATGACATGTTTAATAAGTTACTGGGTAACATTGAGGAAACCTAGCCCTGTCTATTCATTTGGGTTTGAAAGATTAGAAGTCCTGGCTGTATTTGCCTCCACAGTCTTGGCACAGTTG…	0.777195	1.83092	1.31393	1.41634	0.152082	0.21229	0.321761	0.129168	-0.942578	0.641899	1.25653	1.1882	0.907781
607	ENST00000573521.2	ENSG00000261934	protein_coding	4776	AGTTCTGCGGCTACACAAAACCCGGCAGATACCACAAACCTGCTCCCAGGCTGCAGCAAAACTCAGCCTCTTTCTTCTAAGGAAAAGATCACCATACTTTGCAGGGTGGAAGAAAGAACCTGATGAAGCAGCGCGCACAGAGATCCTTTTGAGAAAATTCCAAAGCGAGGCAGCAATGGCAGCTCCAACCAAATGCCAGCTCCGCGGAAGATTAGTCCTGCTATGCTCGCTCCTGGGGATGCTATGGGAGGCCAGGGCCAGTCAGATTCGCTACTCAGTGCCTGAAGAGACAGAAAAGGGCTATATTGTGGGCAACATCTCCAAGGACCTGGCTCTGGAGCCCCGGGAGCTGGCGGAGCGCCGAGTCCGCATCGTCTCTAGAGGTAGGACGCAGCTTTT…	-2.94996	-3.57766			-3.21205	-1.39291	-1.92459	-0.331206	-3.5025			-1.97491			-0.338802
608	ENST00000451657.6	ENSG00000172113	protein_coding	4776	CGTAGCGCTGCGCCAGCACCCGGCCCAGCACTCCCTCCCGCCGAGGGCGCCCAGGCCGGCTTCCGAGGGCGCCCAGGCCGGCTTCCGAGGGGCGGTTCCCACAAGCGAGTTCCGGCGCCCAGAACGGCTTCATCCTCTCGTCCCGTCCGCGGCAAATGCATGCGCCTGGAAAACCCGCCACCCTCCAGGGCAACTCACACCTCACCTCACGCCGCGGCGCAACCGGACTAGGACCCCGAGCAGGGCTGCCCAGGGAGCGCCTGAAGGACCCTGCGAGGGCCGCAGGCTATCCAGCGTGGCGCCTGGTGGCCGGGCCCTGTGCCGGAGGACAAGGAGTGAGATGGCCTCAATCTTGCGAAGCCCTCAGGCTCTCCAGCTCACTCTAGCCCTGATCAAGCC…	1.6665	0.65296		2.07711	1.17685	1.82258	1.30026	-0.0173472	1.09371	0.951422	1.89138	0.829573	2.64395	2.72063	2.07971
609	ENST00000699324.1	ENSG00000151694	protein_coding	4776	GTGGGTGGTGCGGGGGACAGCGGCGGCCGGAAGCTGGCTGAGCCGGCCTTTGGTAACGCCACCTGCACTTCTGGGGGCGTCGAGCCTGGCGGTAGAATCTTCCCAGTAGGCGGCGCGGGAGGGAAAAGAGGATTGAGGGGCTAGGCCGGGCGGATCCCGTCCTCCCCCGATGTGAGCAGTTTTCCGAAACCCCGTCAGGCGAAGGCTGCCCAGAGAGGTGGAGTCGGTAGCGGGGCCGGGAACATGAGGCAGTCTCTCCTATTCCTGACCAGCGTGGTTCCTTTCGTGCTGGCGCCGCGACCTCCGGATGACCCGGGCTTCGGCCCCCACCAGAGACTCGAGAAGCTTGATTCTTTGCTCTCAGACTACGATATTCTCTCTTTATCTAATATCCAGCAG…	-0.325195	0.556906	0.0881855	0.150156	-0.461453	0.0947591	-0.821142	-0.757352	-1.44795	0.0870856	0.839535	0.474949	-0.777149	-0.338263
610	ENST00000620315.2	ENSG00000165732	protein_coding	4776	GGATAACAGCGCGTCCAGACACCGGGCGTGGGTCTTGGCGGGCGGTCGCCCAGGAGTGGTGCGCTCCCCGGGCAGTGGACGCGTCGTTTGCCCGACCGAGCCAGGTCCGCCGTGCGCTGACCTCTTCCTCTGAGCTTATAGGCATCCACAGGTCGGAACTCTGGTAGAGAGGCCCTGTTGGAGCTCGGGAGAGGGCCGGGTGTCCCACGTGGTCCCCGGCGACTTGGGCGCGCCTCACACAGTGCGCAGAGTTGGACCTTCAGTCAGGCTCCACGTTGTTGGCTAAGACAGAACTCCCGGCATGAGCGTGCGCGAAGGAAGTTACACGTCAAGTCAAAAAAGAGAAAAAAGAGAAGCCAAAATCTGATAAGACTGAAGAGATAGCAGAAGAGGAAGAAA…	0.582721	2.16937		1.70284	-0.186843	0.485482	1.22507	0.78671	0.473727	0.728234	0.94778		0.472018
611	ENST00000452015.9	ENSG00000235194	protein_coding	4775	GCAGTTGAGCGCACGCTCAGAGCAGACCGCTAGCAGGAGGCAGGATGTGATAGTCTAAGACCCTGGAAGCTGACGGCCAGAGGGAGGGAAGGGTGGTCACAGAGGAGAGGCAAAGCAACGGGAGGTGGAGGATCCTGGAGGTGTCTGCAAGGAGAATACACAGCAGCGAGGGGCTGCAGAAGCGGACCCAGCGACTTCTGCGCTGACGCGGGGCGGGCGGGAGAGAGGAAGAGAGGGGAGCGCGGTGGCGCTGCGAGCTGGCCCCGCCGGGGAAGGGGCTGCCATGTCCCGTGAGCGGCCCCCGGGCACCGACATTCCCCGCAACCTGAGCTTCATCGCCGCGCTAACGGAGCGCGCCTACTACCGTAGCCAGCGGCCCAGCCTCGAGGAGGAGCCGGA…	-2.21072	-1.19348		-2.72794	-2.53978	-2.53891	-4.85526	-2.9572	-3.53605		-1.13402	-3.30192	-1.43426
612	ENST00000398594.4	ENSG00000254122	protein_coding	4775	AACAGAAAAGAAAACCAGCTCCCACACAGAGGCTCCCGGCTGCGCAGACCTTGCCCAGCACACCAGATTGCCAGCTCCGAGACCCGGGACTCCTCCTGTCCTGGGCCGAATGCTCTTTTAGCGCGGTAGAGTGCACTTTCTCCAACTGGAAAAGCGGGGACCCAGCGAGAACCCGAGCGAACGATGGGAGGGAGCTGCGCGCAGAGGCGCCGGGCCGGCCCGCGGCAGGTACTATTTCCTTTGCTGCTGCCTTTGTTCTACCCCACGCTGTGTGAGCCGATCCGCTACTCGATTCCGGAGGAGCTGGCCAAGGGCTCGGTGGTGGGGAACCTCGCTAAGGATCTAGGGCTTAGTGTCCTGGATGTGTCGGCTCGCGAGCTGCGAGTGAGCGCGGAGAAG…	-2.37346	-1.55061		-2.97728	-2.25308	-0.222392	-1.21501	-2.33628	-2.81291	1.99349	1.09311	0.0165076	-2.71516		0.572541
613	ENST00000543091.1	ENSG00000070018	protein_coding	4774	TCGCCGGTGAGAGAAGAGAACGCGAGAAGGGAAGATGGGGGCCGTCCTGAGGAGCCTCCTGGCCTGCAGCTTCTGTGTGCTCCTGAGAGCGGCCCCTTTGTTGCTTTATGCAAACAGACGGGACTTGCGATTGGTTGATGCTACAAATGGCAAAGAGAATGCTACGATTGTAGTTGGAGGCTTGGAGGATGCAGCTGCGGTGGACTTTGTGTTTAGTCATGGCTTGATATACTGGAGTGATGTCAGCGAAGAAGCCATTAAACGAACAGAATTTAACAAAACTGAGAGTGTGCAGAATGTTGTTGTTTCTGGATTATTGTCCCCCGATGGGCTGGCATGTGATTGGCTTGGAGAAAAATTGTACTGGACAGATTCTGAAACTAATCGGATTGAAGTTTC…	-0.0240915	-0.850714	-0.571236	-0.26957	-0.746676	-1.35669	-0.99691	-1.65548	-2.16826	-0.639656	-0.13338	-1.40609	0.454566	-0.249251
614	ENST00000251810.8	ENSG00000048392	protein_coding	4774	AGCGGACCACCTGGGTGCTGTCGTAGTTGGAGGTGGCCTGAGGAGCTCAGTTCCCTCAGCGCCCGTAGCTTCGGCGGAGTCTGCGCGATGGGCGACCCGGAAAGGCCGGAAGCGGCCGGGCTGGATCAGGATGAGAGATCATCTTCAGACACCAACGAAAGTGAAATAAAGTCAAATGAAGAGCCACTCCTAAGAAAGAGTTCTCGCCGGTTTGTCATCTTTCCAATCCAGTACCCTGATATTTGGAAAATGTATAAACAGGCACAGGCTTCCTTCTGGACAGCAGAAGAGGTCGACTTATCAAAGGATCTCCCTCACTGGAACAAGCTTAAAGCAGATGAGAAGTACTTCATCTCTCACATCTTAGCCTTTTTTGCAGCCAGTGATGGAATTGTAAAT…	0.785875	1.45998		-0.356368	0.510754	-0.118712	0.445264	-0.787095	0.934175	0.0015959	1.15442	1.1686	-0.49491
615	ENST00000675231.1	ENSG00000116688	protein_coding	4772	AGAGGCGTAAGGAGTAGGCGGGGCGAGCCGGCTGGGCTCAGGGTCCACCAGCTCACCCGGGTCGAGGGGCAATCTGAGGCGACTGGTGACGCGCTTATCCACTTCCCTCCTCCCGCCTCCCCCTGGGGTGGCGCTCGCTGGTGACGTAGTGAGTGTGATGGCCGCCGCGAGGCCGGGAAGGTGAAGGGCACTTCCTCACATGCCAGCGCAACTCCCCAATACCTCAATGAGTAAGCTTCCCTCAGGGATGAGTTTGTTTGGCTTGAAACCTGATTAGACATGTTTTGTACACCAGTGTTTTTTTTTTTTGGACACCGGATCCATCTCCCTTTTCTTTTCTAATAAGTCAGGACTGGTGGAGTCAACACAGTCAATCAATAGCCAACCTCAACCTGAGAC…	-0.412597	-0.180396	0.207497	-0.0853368	-0.0361996	0.0240809	-0.0903117	0.0814868	-0.14873	0.604303	-0.22945	-0.413798	-0.0792497	-0.599714	-0.00785423
616	ENST00000296474.8	ENSG00000164078	protein_coding	4772	AGTGTACAGCGGCGGCTGGGGCGGCAGGTGAGGCGGCTGGGGCGTTGCTGTCGTGCGTCCGCAGGCGTCAGGTGCTCAGACCCGAGGGCCGGGAAGGGATTTGGGTTTCACAGGAACCTGGGGCGGGGGTCCGCTATCTTGGGGCTGTCGGGACCGCTGCTTAAATTTGGCCCAGTCCAGACCTCGAGTCGGGCCCCCAGCCAGGCCCACGCCCAGGTCCAGGCCCAGGCCGGTAGGGATCCTCTAGGGTCCCAGCTCGCCTCGATGGAGCTCCTCCCGCCGCTGCCTCAGTCCTTCCTGTTGCTGCTGCTGTTGCCTGCCAAGCCCGCGGCGGGCGAGGACTGGCAGTGCCCGCGCACCCCCTACGCGGCCTCTCGCGACTTTGACGTGAAGTACGTG…	-2.19214	-2.16595	-3.40762	-3.15094		-2.42339	-2.76916		-3.49529			-4.41504	-2.89147	-2.92802
617	ENST00000306503.5	ENSG00000171150	protein_coding	4771	GGCAGCCGCGCAGAGCGCGCACCCAAGCGGCCGGACCTCCCCGACTCCCGGGCCGCCCCCGTCTCGCGCCCTGCCTCCCTCCTTCGGCCTTCACCTACCCGCCTCCGGATTGGCCGCTAGGAATCCCGCCCCTCTAAAGCCCTGCCTGCTATTGGTCACGATTTTATAATCAATGGATAAAGTGGGAAAAATGTGGAATAACTTCAAATACAGGTGTCAGAATCTCTTCGGTCATGAGGGAGGAAGCCGTAGTGAAAATGTGGACATGAACTCCAACAGATGTTTGTCTGTCAAAGAGAAAAACATCAGCATAGGAGACTCAACTCCTCAGCAACAAAGCAGTCCCTTAAGAGAAAATATTGCCTTACAACTGGGATTAAGCCCTTCGAAGAATTCTTC…	0.948361	0.752198	0.172525	0.64322	0.814581	0.613849	0.263034	0.187352	0.177643	0.0488288	0.535906	1.07468	0.153857	0.0291463
618	ENST00000359321.2	ENSG00000196584	protein_coding	4771	AGTTGGTGAATGGCGTTGGTGGCGGGAAAGTTGAGTCTCTCCTGCGCCGAGCCTTCGGGGCGATGTGTAGTGCCTTCCATAGGGCTGAGTCTGGGACCGAGCTCCTTGCCCGACTTGAAGGTAGAAGTTCCTTGAAAGAAATAGAACCAAATCTGTTTGCTGATGAAGATTCACCTGTGCATGGTGATATTCTTGAATTTCATGGCCCAGAAGGAACAGGAAAAACAGAAATGCTTTATCACCTAACAGCACGATGTATACTTCCCAAATCAGAAGGTGGCCTGGAAGTAGAAGTCTTATTTATTGATACAGATTACCACTTTGATATGCTCCGGCTAGTTACAATTCTTGAGCACAGACTATCCCAAAGCTCTGAAGAAATAATCAAATACTGCCTGG…	-0.305172	-0.765672	-2.05791	-1.06946	-0.515028	-0.621652	-1.79601	-1.28241	-1.43976	-2.09629	-1.60567	-0.889039	-1.0123	-1.22111
619	ENST00000621309.4	ENSG00000158769	protein_coding	4770	GAGGCAGCTCCTGTGGGGAAAGGCGCCAGTGCGCCGAGGCGGGGAGTGGCGGCGGGGTAACACCTGGCCGAGGTGACTCGTTCTGAAGAGCAGCGGTTCCTTACACCAATCGGAACGTGCAGGGGTGGGGAGCTGGCCAATCAGGCGCGGAGGGCGGGGCCGGGCGGGGTTCCACCTGGCGGCTGGCTCTCAGTCCCCTCGCTGTAGTCGCGGAGCTGTGTCTGTTCCCAGGAGTCCTTCGGCGGCTGTTGTGTCGGGAGCCTGATCGCGATGGGGACAAAGGCGCAAGTCGAGAGGAAACTGTTGTGCCTCTTCATATTGGCGATCCTGTTGTGCTCCCTGGCATTGGGCAGTGTTACAGTGCACTCTTCTGAACCTGAAGTCAGAATTCCTGAGAAT…	0.52902	-0.0476489	1.02879	1.13243	-0.0799636	0.740681	0.709164		-0.903202			-1.49211	1.37676	1.57595
620	ENST00000424768.2	ENSG00000105835	protein_coding	4769	AGACGTCATTACACTTCTTTATTTTGGGGTTGCCAACTCGTTTCCCAGGATTTAAAGACTATAACGATGATAAAAGTCAGTGTCGCACCCTGTCAAAGGCTTGGCCCGTTGCCTTTTCCTTCCCGGCAATACTCGGTTCAATTAGGTCTTGTCCCCTCATTATCTGTGAGGACTGAATTCCACCCCCGCTTTTCAACGCAGGCTCTTTGCTCGGGAAAAGTCAAACCATCTCTCAAAGGATCAAAGAGCTCAGCCATAGACAGAGCCGCCGGAGGAAAGCGGAGTCGCTGCATCAGATGAAAGGGGCCCCTCAGCCTCACTCCTCACCGCAGCTCCTGGGATCTTAAAGACAGGGTCAGGAGGATCAGGAGGGACAAGAGGGATGGAGGCGAAAGGCTG…	1.25875	1.16992			0.684478	-0.147345	0.574333	-0.403461		0.975637	0.503292		-0.00375539	0.533062
621	ENST00000517417.3	ENSG00000204956	protein_coding	4769	GAACCTCCATAACCGCCAGATTGAAAACTGACTGTCCAAGACTGCCTAAATCCTACTTCTGGATGACTCTCCAGTCAGAATTCTCCTGAAAATTGGGTTAATTTCAGCTCAGAAAAGCAGAAACGATACCCTTGGTACTGGACTGGAAGAAAACTACGAAGTGAGAGAGCCATGAAGATTCAGAAAAAGCTGACTGGCTGCAGCAGGCTGATGCTTCTGTGTCTTTCTCTGGAGCTGCTGTTGGAAGCTGGGGCTGGGAATATTCACTACTCAGTGCCGGAAGAGACAGACAAAGGTTCCTTCGTAGGCAACATCGCCAAGGACCTAGGGCTGCAACCCCAGGAGCTGGCAGATGGCGGAGTCCGCATCGTCTCCAGAGGTAGGATGCCGCTTTTCGCT…	-1.47534	-1.02697	-0.963474	-1.22239	-2.18161	-1.4245	-0.761672	-1.89947	-2.87447		0.497283	-0.889356	-1.87447		-0.263034
622	ENST00000251195.9	ENSG00000092853	protein_coding	4769	AGCACTGCTGGGCTGGAGACGGCGGGAGCCGCTGCTCTCCGGCTGAGGGAATCAGAGACAGCTCCGTCCCTAGTGGAGCGCAGGGGAGGCAGAAGTCATGACAGGCGAGGTGGGTTCTGAGGTTCACCTAGAAATCAATGACCCAAACGTCATTTCACAAGAGGAAGCAGATAGTCCTTCAGATAGTGGACAGGGCAGCTATGAAACAATTGGACCCTTGAGTGAAGGAGATTCAGATGAAGAGATATTTGTAAGTAAGAAGTTGAAAAACAGGAAGGTTCTACAAGACAGTGATTCCGAAACAGAGGACACAAATGCCTCTCCAGAGAAAACTACCTATGACAGTGCCGAGGAGGAAAATAAAGAGAATTTATATGCTGGGAAAAATACAAAAATCAA…	0.753018	0.326228	0.334118	0.290779	-0.0610294	0.138013	0.103866			1.57696	0.996358	0.687875	1.03923	0.293784
623	ENST00000432564.3	ENSG00000196917	protein_coding	4769	AAATGTTTGGATTTCTCCACCAGGAGGGAGGACAAACAAGCTTTCTTCTTGCCTTCTGGGCAGCTTTGTGTGCTCTCCAGCACGGAGTCCGAGGAGGAACAGCGAAGCTGAAAATGAAAATTACTCTGGCGCTGGACCCAATCGCTCCTCTACGGCATCAATCTCATCGGACCCCCCCACCCTACCGCCTCTCAGAAATGACCACTTTTGCAAAATTGCATGCATTTCCAAGCTTCATCCGGCTCCAGGCTTGGCCTCTCCCAGAGGCAGGCGGCTTGTGAGACGGGCTCCAGAGAAAGGACCTCCCTGGGTCTCTCATTTCCTGGCTGAAGTTTCTCTTCTCGCTGCTGTGGCAGCATCCAACCCACACACACAGGACCCGCATCCTGGGTGATGAAG…		0.584962		1.35313	1.0		0.922959
624	ENST00000518335.3	ENSG00000087116	protein_coding	4769	AGCTGCGGGCGGCTCCAGCTGCCCCCAGATGTGGGCTGGGCGGCTCGCGGGGAACTTTCGCGCCGGCTGCGAGTGCGGGGCCCCGGCTGCAGTCCGGCTGCCATGGATCCGCCGGCGGGAGCCGCTCGCCGCCTGCTCTGCCCCGCGCTGCTGCTGCTGCTGCTGCTGCTGCCGCCGCCGCTCCTGCCGCCGCCGCCGCCGCCCGCGAACGCCAGGCTCGCCGCCGCCGCCGACCCCCCAGGCGGGCCCCTGGGGCACGGAGCGGAGCGCATCCTGGCGGTGCCCGTGCGCACTGACGCCCAGGGCCGCTTGGTGTCCCACGTGGTGTCGGCAGCTACGTCCAGAGCAGGGGTACGAGCCCGCAGGGCCGCCCCGGTCCGGACCCCGAGCTTCCCCGGA…	-0.415038	-0.782107			0.742504						-1.6772
625	ENST00000267163.6	ENSG00000139687	protein_coding	4768	AGTTGCCGGGCGGGGGAGGGCGCGTCCGGTTTTTCTCAGGGGACGTTGAAATTATTTTTGTAACGGGAGTCGGGAGAGGACGGGGCGTGCCCCGACGTGCGCGCGCGTCGTCCTCCCCGGCGCTCCTCCACAGCTCGCTGGCTCCCGCCGCGGAAAGGCGTCATGCCGCCCAAAACCCCCCGAAAAACGGCCGCCACCGCCGCCGCTGCCGCCGCGGAACCCCCGGCACCGCCGCCGCCGCCCCCTCCTGAGGAGGACCCAGAGCAGGACAGCGGCCCGGAGGACCTGCCTCTCGTCAGGCTTGAGTTTGAAGAAACAGAAGAACCTGATTTTACTGCATTATGTCAGAAATTAAAGATACCAGATCATGTCAGAGAGAGAGCTTGGTTAACTTGGGAG…	1.30653	2.02975	1.18258	1.23842	0.249306	0.541067	0.830621	1.15971		1.41918	0.535193	1.7567	-0.519216
626	ENST00000305921.8	ENSG00000170836	protein_coding	4768	AGTGCGCAGGCGCAACTGCCTGGCTCTGCTCGCTCCGGCGCTCCGGCCCAGCTCTCGCGGACAAGTCCAGACATCGCGCGCCCCCCCTTCTCCGGGTCCGCCCCCTCCCCCTTCTCGGCGTCGTCGAAGATAAACAATAGTTGGCCGGCGAGCGCCTAGTGTGTCTCCCGCCGCCGGATTCGGCGGGCTGCGTGGGACCGGCGGGATCCCGGCCAGCCGGCCATGGCGGGGCTGTACTCGCTGGGAGTGAGCGTCTTCTCCGACCAGGGCGGGAGGAAGTACATGGAGGACGTTACTCAAATCGTTGTGGAGCCCGAACCGACGGCTGAAGAAAAGCCCTCGCCGCGGCGGTCGCTGTCTCAGCCGTTGCCTCCGCGGCCGTCGCCGGCCGCCCTTCCC…	0.409958	0.72316	0.892415	1.05364	0.354416	0.515458	0.642	-0.16677	-0.0605415		0.948739	0.584536	0.521778	1.05975	0.76184
627	ENST00000265375.13	ENSG00000108100	protein_coding	4768	AGGCCCCGCCGCCGCCGCCGCTGCTGACCCGGCGGCCGGCCGCCGTTCCGCCCCCTCCCGTGGCGGCGAGCGGGCGGGCCTCCCCACACGCCCCCGCCGCCCGCGCCCCGCGTCCACCCGCGCCCCGCTCCCGGGGACTGGGAGAACAGGATAGCAGCAGGAGTCGGGGGGCCGCCGAAGATGGGGAACACTACCTCGTGCTGCGTGTCGTCCAGTCCCAAGCTCCGGAGGAATGCCCACTCCCGGCTGGAGTCCTACCGGCCAGACACGGACCTGAGCCGCGAGGACACGGGCTGCAACCTGCAGCACATCAGCGACCGGGAGAACATAGACGGTGACCCCAGTGGCTGAAAGCAGGAGAAAGTGTTTCATCACGGGCCCTCTCCTTCTGAATACTAT…	0.652814	0.670676	1.19519	1.74785	1.12953	1.10014	1.63967	0.711279	1.26614				1.36788	0.801006
628	ENST00000674398.1	ENSG00000133706	protein_coding	4768	GAGATGCCTTGGCTGTAGTTAGTAAGGAGCCGGATGATTGCCTCAGCAGGTGTGAAGCGTGTGCTTTAGTTTCGTGGGAGGCCTGGCATCCCCGAGAGGGAGGGGAAAGGTAACCACTCCTTTGTGGAGGTCGCCAGGGTCATTGTCGTGGATTTGCACAGTCGGCTGGGCGGTGCAATGGCGGAAAGAAAAGGAACAGCCAAAGTGGACTTTTTGAAGAAGATTGAGAAAGAAATCCAACAGAAATGGGATACTGAGAGAGTGTTTGAGGTCAATGCATCTAATTTAGAGAAACAGACCAGCAAGGGCAAGTATTTTGTAACCTTCCCATATCCATATATGAATGGACGCCTTCATTTGGGACACACGTTTTCTTTATCCAAATGTGAGTTTGCTGTA…	-0.0591075	0.93202		-1.18727	-1.38929	-1.47496	-1.65923	-1.05135	-0.579984	-1.09841	-0.193052	-0.427013	-0.576573
629	ENST00000358933.10	ENSG00000038358	protein_coding	4767	AGCCTCGGCTCGTGGGTGCCGGAAGTGGAGGCGGTTGGTGGGGTTGGCGGGGCTCAGCGACGCTGCGCGGGTGGCGGTTTGCGAACTGCGGGTGGACTGTGTAGTGACCGGCGTCCCGCTGTCTCGCCCCGTGGCGGGTGAGCGAGGGTGCGTGGTGCGCGGCGGCGGCGGAACGAACGCGGTGCGGGCGGGGCGCCCGCCGCAGGGCCCATGGCCTCCTGCGCGAGCATCGACATCGAGGACGCCACGCAGCACCTGCGGGACATCCTCAAGCTGGACCGGCCCGCGGGCGGCCCCAGTGCAGAGAGCCCACGGCCATCCAGTGCCTACAATGGGGACCTCAATGGACTTCTGGTCCCAGACCCGCTCTGCTCAGGTGATAGTACCTCAGCAAACAAG…	-2.00777	-2.339	-2.93252	-2.73354	-1.78698	-1.83149	-2.30378	-1.6393	-1.4408	-1.75656	-1.74929	-3.29283	-1.72067	-1.30142
630	ENST00000518069.2	ENSG00000253485	protein_coding	4767	GACCCGACTCTGCTCCCTCCATACTAAACACACAGACCAGACAAGCTCCTACGAAAAGCCAACGCTCCACGCCCATTTTCGTCAGGGAATATGTACCCATCGGCTTTAGATAAATAAGGAAACAGCAGGCTGAACCAGAACTAAGAGAAAATTGGGCAGAGAGAAGGCAATGGCGAGTCCACCTAGGGGCTGGGGCTGCGGAGAGCTGCTGCTGCCCTTCATGCTCCTGGGGACGCTGTGCGAGCCAGGATCCGGGCAGATCCGCTACTCGATGCCGGAGGAGCTGGACAAAGGCTCCTTCGTCGGCAACATAGCCAAGGACCTTGGGCTGGAGCCCCAGGAGCTGGCGGAGCGCGGAGTCCGCATCGTCTCCAGAGGTAGGACGCAGCTTTTTGCCCT…	-1.848	-3.33914		-2.69349	-1.93707		-2.26981	-0.947533				-2.1302	-1.3388		-0.697265
631	ENST00000569704.2	ENSG00000169594	protein_coding	4767	GTCGGTTCCGTGCTGGGAGCCGGGCGGCGGCGGCGAGGCTGGGGGCCGCGGGCGGAGAAGGAGGAGGCCGCTGCGGGGTCTCCCGCTGCTCCTCCGGAGCCGCCGCCCAGACCCGGAGCCCCGCCGCCGCCTGGCTTTGCCGGAGTTCCTCGGGATTTGTCAGCCAGATGTGACAAGATTGTGGCGAGGCGAGTGAAGGAGATCTGATATTAATCAGCGCGTAGCTCCGAGCCAAACTTTCACAAATGCGGTGTAGAAACATGTTCTTCTCATTTAAGGCATCTCTTTGTGGCTGCGGGGCTGCCACCGCTCCGAGTCTGACAGCTATCAGCTGTACTCTGAACTGTAGTTGCCAAAGTTTCAAACCCGGGAAAATAAACCACCGTCAGTGTGACCAAT…	-0.315502	-1.18556			0.708991	0.0273181			-0.195776
632	ENST00000262961.9	ENSG00000105278	protein_coding	4766	AGGCTCGGGGAAGACGCCAAGATGGCGACGAGTCAGTATTTCGACTTCGCGCAGGGCGGCGGCCCGCAGTACAGCGCCCAGCCTCCGACCCTTCCCCTGCCCACTGTGGGGGCCAGCTATACTGCACAACCCACTCCTGGGATGGACCCTGCCGTGAACCCGGCCTTTCCCCCAGCTGCCCCGGCAGGGTACGGTGGATACCAGCCCCACTCCGGCCAGGACTTCGCCTACGGCAGCCGACCCCAGGAGCCCGTCCCCACGGCCACCACCATGGCTACCTACCAGGACAGTTACAGCTACGGACAGTCAGCAGCTGCCAGGAGCTATGAGGACAGGCCGTACTTCCAGTCTGCTGCCCTCCAGTCTGGGCGCATGACAGCCGCAGACTCCGGCCAGCCA…	-0.59561	-0.132879	-2.11548	-0.418953							1.51602
633	ENST00000592099.5	ENSG00000105426	protein_coding	4766	GAGATCGGAGGTCGCTGCCAAGCATGGCGCCCACCTGGGGCCCTGGCATGGTGTCTGTGGTTGGTCCCATGGGCCTCCTTGTGGTCCTGCTCGTTGGAGGCTGTGCAGCAGAAGAGCCCCCCAGGTTTATCAAAGAACCCAAGGACCAGATCGGCGTGTCGGGGGGTGTGGCCTCTTTCGTGTGTCAGGCCACGGGTGACCCCAAGCCACGAGTGACCTGGAACAAGAAGGGCAAGAAGGTCAACTCTCAGCGCTTTGAGACGATTGAGTTTGATGAGAGTGCAGGGGCAGTGCTGAGGATCCAGCCGCTGAGGACACCGCGGGATGAAAACGTGTACGAGTGTGTGGCCCAGAACTCGGTTGGGGAGATCACAGTCCATGCCAAGCTTACTGTCCTCC…	-1.10475	-1.37551		-1.8184	-0.587669	-0.999121	-0.867863	-1.53381		0.633659	-0.495743	-1.78024	-1.91108
634	ENST00000525528.1	ENSG00000176697	protein_coding	4766	GCGCGCGCGCACACACACACACACACACAGAGAGAACATCTCTAGTAAAAAGAAAAGTTGAGCTTTCTTAGCTAGATGTGTGTATTAGCCAGAAAAAGCCAAGGAGTGAAGGGTTTTAGAGAACTGGAGGAGATAAAGTGGAGTCTGCATATGGGAGGCATTTGAAATGGACTTAAATGTCTTTTTAATGCTGACTTTTTCAGTTTTCTCCTTACCAGACACATTGTTTTCATGACATTAGCCCCAGGCATAGACACATCATTAAAATGAACATGTCAAAAAATGATTTCTGTTTAGAAATAAGCAAAACATTTTCAGTTGTGACCACCCAGGTGTAGAATAAAGAACAGTGGAATTGGGAGCCCTGAGTTCTAACATAAACTTTCTTCATGACATAAG…	-0.2121	0.297681			0.890037	-0.681367		-0.65164	-0.371969		0.257862	0.258796	-0.289507
635	ENST00000705473.1	ENSG00000136205	protein_coding	4766	GCCCTGCCTGGGTGGGTGGGGGACGCCACCGCTGGGACAGGGACTCGGGACTCTGCTCACCACGTAGGGCTGCTGGGGACACAGCCCAAGGAGTTCCCTCTGTCTGGCCCACATCCTCCCAGGCCCTTCCATGGACTGACCAGGGTCCTGGGTGCCAGAACCACGAAGCTGCCCTGAGACGCTCACTCACGCTGTGGGGATGTCAGAGAGCCCCATCGGACCCAAATCCACGATGCTCCGGGCTGATGCGTCCTCGACGCCCTCCTTTCAGCAGGCTTTTGCTTCTTCCTGCACCATTTCCAGCAACGGCCCTGGGCAGAGGAGAGAGAGCTCCTCTTCTGCAGAACGCCAGTGGGTGGAGAGCAGCCCCAAGCCCATGGTTTCCCTGCTGGGGAGCGG…	-1.02023	-0.781576	-0.820287	-0.942899	-0.851356	-0.4067	-1.09023	0.131021	-0.803472	0.911519	0.491379	-1.10517	-0.799303		-0.485171
636	ENST00000695840.1	ENSG00000282815	protein_coding	4765	TCTGTGATGTGTCGCGGAGTTGCCGATAGGGTTCGGTGTGGCGAGGAGGACCTGCTTCTCTCTTTGTGAGACAAGGGAGTGAGGGAGGAAGGAGGCCAAGGAGGAGGCCAGGACTGAGCAAGGACTAAAGTAAGACTGAAAGGGGAGGTGAGGGGTGGACTGGTTGGTGGCAGCAACCTGTACCGGAAGCGGCGGCGGCAGCCGAGGCGACGCACCGTGAGGCAGCTGCTTGACTAGGCCGCAGCCGCCATGGCGATGAACTTTGGGGACCATGCCAGCGGGTTCCGCCATGATGATGTGATCAGGTTCATCAACAATGAAGTCCTCAGGAACGGCGGCAGCCCAGCCTTTTACACGGCCTTCCGCTCGCGGCCGTGGAACGAGGTAGAGGACCGGCTT…		0.736966										0.415038
637	ENST00000409134.8	ENSG00000164904	protein_coding	4765	ATCCCGAGTCCCGGGCTCAGTATGTGGCGCCTTCCTCGCGCGCTGTGTGTGCACGCTGCAAAGACCAGCAAGCTCTCTGGACCTTGGAGCAGGCCTGCCGCCTTCATGTCCACTCTCCTCATCAATCAGCCCCAGTATGCGTGGCTGAAAGAGCTGGGGCTCCGCGAGGAAAACGAGGGCGTGTATAATGGAAGCTGGGGAGGCCGGGGAGAGGTTATTACGACCTATTGCCCTGCTAACAACGAGCCAATAGCAAGAGTCCGACAGGCCAGTGTGGCAGACTATGAAGAAACTGTAAAGAAAGCAAGAGAAGCATGGAAAATCTGGGCAGATATTCCTGCTCCAAAACGAGGAGAAATAGTAAGACAGATTGGCGATGCCTTGCGGGAGAAGATCCAA…	1.0846	1.45928	1.40998	2.23052	0.0444871	0.939549	2.17811	1.34132	0.420158	1.52577	0.595421
638	ENST00000465342.4	ENSG00000212993	protein_coding	4765	CAAAAGGTCATTCTCTCTGGGTGAATCCAGCTGACATGTTGTGAGGACACTCAAGCAGCTTTATGGAAAAGCCCACATGGTGAGCAACTGAGGCCTCCTACCAACAGCCAACAAGAAACCGGGGCCTTTGCCAACAGCCAAGAAATAAGAATCAGAAAGAAGGACACACCATTCCATAGCACAGAACACAAGTAGATGGCTCCCATGAAGAATCTAGCATCATGGTATGGCAGAAGCAGAATGGACTCAGGAATCATGGTGCCTACACTGGAATTTCAGATCGGCCACTGACACAATGGACACATTATTCAACATTTCCAAATCTTGGCATTCTTATCCACAAAGTGAAGATAATAATTGTCAATTCACAGGTGATTATGATTTAAAGAGATTACTTTT…		0.222392				-2.5025	-2.37851		-1.05311				-2.64883
639	ENST00000645974.1	ENSG00000157103	protein_coding	4764	GAGACAGCGGAGAGGTTGCGGGTGAGCTGCGCTGAGCCCAGGAGCCGAGGAGTCGGGAGCGCAGTAGCGCTGAGCCCGAGCCCGAGCGGCCCCGCGTCCCGAGCGCATCGGAGCGGCCGAGCCGCCCGGATGCAGCGCCTGTCCCGGGCAGCGCAGCCCCGGCCGCAGTGCCCTTTGAACGTGGCTTTGGTGGAATTAAGTTAATCGTGGTATAGTATGCACCTGAAGGAATGTGGAGCCGCATGCTGGGTCTGCAGAATGTTGTCACCTGATGAAGAAGAACTGGAAGACGCTGGAAGAAGGCTTTGGAAAAATGCCCAGATCATGAGAAGGTCTTCAGAGCAGCCACCGTCTCTGATCGTTCAGGGCTTGGCATGAGGAGGTGCTCAATATAGTCAT…		0.203533
640	ENST00000449373.2	ENSG00000116151	protein_coding	4764	GTCACGGGAAGTTGTTATTTAAAGATGGCAGTTATTACGAAGGGGCGTTTGTGGACGGAGAGATCACGGGAGAAGGCCGCCGGCACTGGGCCTGGTCAGGAGACACCTTCTCTGGACAGTTTGTTCTGGGAGAGCCTCAAGGCTACGGCGTCATGGAGTACAAAGCCGGCGGATGTTATGAAGGGGAGGTCTCCCACGGCATGCGGGAAGGACACGGGTTTCTGGTGGACCGGGATGGACAAGTGTACCAGGGCTCCTTCCATGACAACAAGAGGCACGGCCCTGGGCAGATGCTCTTTCAGAACGGTGACAAGTACGACGGCGACTGGGTCCGGGACCGGCGTCAGGGACACGGGGTGCTGCGCTGCGCCGACGGCTCCACCTACAAGCTCTGATCCA…	-0.416706	-0.891343		-0.988659	-1.14473	-1.2421	-1.53244	-2.34395	-1.40982	-1.38342	-0.24468	-1.50733	-0.946126	-0.927293	-1.48251
641	ENST00000674572.1	ENSG00000107147	protein_coding	4763	CACCCCTCCCGACTTGAGGAGAGAGAGGAGAGTTTTGTAGCATCCCTGGACCTGGTGTTCCAAATGAGTGGCCTCTGTGCAGGGCCTACGGGCACAGCACGGGGAGCTGGGTATGGTCAGAGCCTCCTGCCCCTGCCCGTGGGGGAGCCAGCCCCCTCCATCCCCCCTCTGCTCTCCTGCTGGCCTCGAAGCCTTGAACAAGGGCCGGCCTGGGCCAGGCGGCCCTGCGCGGGGGACGGCGCGCTCCTGGACACCGCCGGCTTCAAGATGAGCGACCTGGACTCCGAGGTGCTGCCCTTGCCGCCGCGCTACCGCTTCCGGGACCTGCTGCTGGGCGACCCGTCCTTCCAGAACGACGACAGGGTCCAGGTGGAGTTCTACGTCAACGAGAACACCTTC…		-2.60204										-1.87447
642	ENST00000330175.9	ENSG00000167100	protein_coding	4763	GCGCCGCGTCTCCCGCGGGCAGAGAAGTAGCTGCAACTCCGCTCCCCGGCCCCAGCCGCCTCCTCCCCGCCGCCCTCCCCCGCCCCCGCCCCCTCGCTCCCTCCCGCTCTTTGTCTCCTGGGCGCCCGGCTTCTCCGCCACGCGCCCCCCACCCCGACGCCCCTTCCCCGGAGACCCCCGCGGACCCCTGCCGACGCGACGCCGCGCGAATCGGCCCTGCCAGGCGGGGGCCCCGCGTCCGGCCAGGCCTGGCGGGCGGCAGGGGCGGGGAGGGAGGTGGCGCTCGCTCTTCGCTCTTCTCTCTCTCTCTCTCTCTGTCACACACACACACACGCACACGCACACGCACACACACACGGAGCATCCTCCCGTCAGGTCTCCTGGTCCAGCCCCGCCCGC…	-2.27633	-1.36647				-1.69611					-1.2292	-2.81323			-2.04564
643	ENST00000306593.2	ENSG00000242419	protein_coding	4763	GCGTAACCCTTGCGGCGCCGGCCGAACCGCGCCAGAGCTGGCGCGGGGAAAGGGAGATAGGTGTCTCCAGCTGCTGTGGCTGTTTGGGGCGGGTCGGCTTCATCCGCGTCTCAGGAGCAAGTAGAGAATTAGCGGGCGGCAGCAATGCTCCGCAAGGTGAGAAGCTGGACAGAAATCTGGCGGTGGGCTACCCTTTTGTTCCTCTTTTACCACCTGGGTTACGTTTGTGGGCAGATCCGCTACCCGGTCCCAGAGGAGTCACAGGAAGGGACTTTTGTAGGGAATGTCGCTCAAGATTTCCTGCTGGATACGGACAGTCTGTCAGCTCGCAGGCTGCAGGTCGCTGGAGAGGTGAACCAAAGACACTTCCGTGTGGATTTGGACAGCGGAGCCCTGCTC…		-0.848962				-3.95777					1.37985	-2.34136	-3.03562		-3.98132
644	ENST00000682523.1	ENSG00000152207	protein_coding	4763	GAAATGAGCAACCTGAATTACTCGGAGGAGAAAGGCAGGAGAGATAGAGGCAGCAGAAGCCAGGGCAGCTGAAAGACAGAGACCTTCAGTCTGAACCAACAACAAGCAAAGTTAAATTATGGATATCCAAGGGAGTCTATAGAAGGTCCATGCAAGGTATGGAGAGTTCCTCAACAGAGACATTTTGACTACTTGTCTGAACTAGATATCCCTTGAATGTGCACACAAAAAGTGAATGGGTCATTTGATAAGGGAAAACTAGGTTCCAAGATGGCTGAATAGGAAGAGCTCCAATCTGCAGATCCCAGTGTGAGCAACGTGGAAGACGGGTGATTTCTGCATTTCCAACTGAGCATGGAGAGAAAATTTATGTCCTTGCAACCATCCATCTCCGTATCA…						-2.1375				-0.387908
645	ENST00000400384.7	ENSG00000141639	protein_coding	4763	GGAGCCCGAGCTGGAGCAGCGAGCCGGGCTGTCGGGGCGACCGCGGGAGCTCGCCGTGCGCCGTGGCTGGGACCGGCCTGGCCGAGCGCGCCGGCGCCGCGGCCGCAGACAAAGGGCGGCTCGCGCCCGGGCCGCCACGCTCTCGGGCTCTGCCTCGGGAAGGAGACTTGGTCTGAAAGATGCCACATTCCTGCAGCCTCTCTTGGTGCAGTGGAATACAGTCTTGGGCGAGGTGGCGTGGATGAGCTGGTGAAAGAGGATGCTGCCCACATCCAAAGGCTCCAGAGGATCCTGGCCTGGCAGCTGAGCTCCCCTGCATTTGGAACCTCAGGCGTAACTTGGTGTAGAGCTCATGAAAGGTGCTTGTGTTTCTCCAGCTTTTTTCACCAGTGCTTACCA…		0.231947	0.55729				0.971986	4.65105	-1.63743	1.13266	-0.0326662
646	ENST00000683159.1	ENSG00000055609	protein_coding	4763	GAGCAATTCTTGGAAAATTATATAAAATTCCAGAGCTTGGCGGAAAAGATGTTGAAGACTTATTTACAGCTGTACTTAGTCCTGCGAACACTCAGCCAACTCCATTGCCACAGCCTCCCCCACCAACACAGCTGTTGCCAATACACAATCAGGATGCTTTTTCACGGATGCCTCTCATGAATGGCCTTATTGGATCCAGTCCTCATCTCCCACATAATTCTTTGCCACCTGGAAGCGGACTGGGAACTTTCTCTGCAATTGCACAATCCTCTTATCCTGATGCCAGGGATAAAAATTCAGCCTTTAATCCAATGGCAAGTGATCCTAACAACTCTTGGACATCATCAGCTCCCACTGTGGAAGGAGAAAATGACACAATGTCGAATGCCCAGAGAAGCA…	-0.717632	-1.34551	-0.801138	-1.09004	-1.16452	-1.73102	-1.11273	0.163618	-1.61215	-0.253617	-0.746149	-0.951174	-0.66918	-1.50142
647	ENST00000374212.5	ENSG00000136868	protein_coding	4762	AAATCCTCGGCCTCGGTGGCGGTGGTGGACACGTCGAGCCGGGTAGAAGTGGAGGGGCCGTTCGAAGAGTCGTGAGGGGGTGACGGGTTAAGATTCGGAGAGAGAGGTGCTAGTGGCTGGACTTGACCTGGAAAGAATCTTCTGCTGACTCTCAACTTTTCCTGGAAAAAATGGATCATTCCCACCATATGGGGATGAGCTATATGGACTCCAACAGTACCATGCAACCTTCTCACCATCACCCAACCACTTCAGCCTCACACTCCCATGGTGGAGGAGACAGCAGCATGATGATGATGCCTATGACCTTCTACTTTGGCTTTAAGAATGTGGAACTACTGTTTTCCGGTTTGGTGATCAATACAGCTGGAGAAATGGCTGGAGCTTTTGTGGCAGTGT…	1.5075	1.50865	1.88152	2.78278	0.978341	2.12348	2.60397	0.84812	-0.110172	2.5702	2.62971	2.13698	2.81245	3.15006
648	ENST00000395324.6	ENSG00000111424	protein_coding	4762	GGGGACAGGGGTGAGGCCAGAGACGGACGGACGCAGGGGCCCGGCCCAAGGCGAGGGAGAACAGCGGCACTGAGGCAGAAAGGAAGAGGGCGGTGTGTTCACCCGCAGCCCAATCCATCACTCAGCAACTCCTAGACGCTGGTAGAAAGTTCCTCCGAGGAGCCTGCCATCCAGTCGTGCGTGCAGAAGCCTTTGGGTCTGAAGTGTCTGTGAGACCTCACAGAAGAGCACCCCTGGGCTCCACTTACCTGCCCCCTGCTCCTTCAGGGATGGAGGCAATGGCGGCCAGCACTTCCCTGCCTGACCCTGGAGACTTTGACCGGAACGTGCCCCGGATCTGTGGGGTGTGTGGAGACCGAGCCACTGGCTTTCACTTCAATGCTATGACCTGTGAAGGCT…	-0.0152668	-0.234465	0.577219		0.118532	1.47805	1.00643	2.26366	-0.0471437
649	ENST00000394507.5	ENSG00000001631	protein_coding	4762	GCTCCGGCTCAGCCGCTGGCACCCCCACCGCCACCACCCTAGTCTCCTAGTCGCCTGCCACCAGCCCCTGAGAGACTGCAGGTCCAGTGAAAAGGAGCAGGAACGGCAGCAGCCCGGCCGCCGACCCGGAAGCTCTTTCACCGCCAACCGCGAGGCTGCAAAGGGTGTGAACCCGGAAGCGATTTCATAGCCACGGTGACTGTCCCACCCATTTAGTTGAATGTAGCGGCCAGAGAGGCACTCGCGGCAGCCCGTACGGGTGGGACCTCTCGGTGTCCTTCGGGAAACAGGAGGAGCAAGTTCGACTCCAGCGAGGGAAAACGGAGGTGGGAGACTGAACCATCTCCACATCTAGTTGCCCCAGGTTTTTGGCTTTCATCGCTTTTTCTACATGTTTTT…	0.0539675	0.465123	0.244103	-0.808344	-0.607899	-1.57001	-1.22664	-0.435169	-0.239691	-1.1907	0.350533	-0.916238	-0.624561	-0.517118
650	ENST00000351936.11	ENSG00000066468	protein_coding	4761	CTCAGACTCCAGGAAGGATTATGGTATTGAAGGCAGGAAGCCGGGATTGTGGCCGCCAGCGGCATGCTGGGCCTGTATTCCCAACACCGAGCCTGGGGACCTAATTATCCTGCCTAGGAGGTCGCACCATACTTTTGTCCACTGGTGTGAGGAACTGTGCAGACCTGTCGCCTTAGGTCTCCGCCTTCCAGAGTTTTGGGGAGGGGGCTGCCGTGGGGTTTGGACCTGGAAATGGCTGAAATGCAAATTTCTAGTGCCAGCTAGCGGGATGATGGAACGGCTTGAGATTCAGCGGAGCGCCCTGTCCACCTTTCTCTGCCTGGAGCCAAGGAGGCTCCTCTGGGCAGGGACAGGTGGGCGAGCAGGCCGGGGAAGGAGCCTGGGGTGAAACCTCTGCGA…		-0.57319		-1.51056	-0.807355	-1.41504	-0.0930282		-1.03779		-0.422934
651	ENST00000307741.11	ENSG00000172009	protein_coding	4761	AGCATGCCCCGGGAGCGCGGGCGGCGGGCCCCTTGGTCCTCAGGCGGCCGTGGCGGCGGTGGCGGCGGTTGGGCCGAGGCAGGCGGCCTCAGTGGCCGAGGTGGCTGGACGCGTAGCAGGTGGAAGGAGGGAGGGAGCCGCAGGCGCAGACCCACCCGCCATGAAGCCCCCCGCAGCCTGTGCAGGAGACATGGCGGACGCAGCATCTCCGTGCTCTGTGGTAAACGACCTGCGGTGGGACCTGAGTGCCCAGCAGATAGAGGAGCGCACCAGGGAGCTCATCGAGCAGACCAAGCGCGTGTATGACCAGGTTGGCACCCAGGAGTTTGAGGACGTGTCCTACGAGAGCACGCTCAAGGCGCTGGCCGATGTGGAGGTCACCTACACAGTTCAGAGGAA…	-0.585119	-0.473571			0.287147	-0.0737129	-0.669139	-1.02546		-0.231957	-1.38937	-1.33174	-0.973257
652	ENST00000452319.6	ENSG00000074047	protein_coding	4761	ATGGAGACGTCTGCCTCAGCCACTGCCTCCGAGAAGCAAGAAGCCAAAAGTGGGATCCTGGAGGCCGCTGGCTTCCCCGACCCGGGTAAAAAGGCCTCTCCTTTGGTGGTGGCTGCAGCGGCAGCAGCAGCGGTAGCTGCCCAAGGAGTGCCGCAGCATCTCTTGCCACCATTCCATGCGCCCCTACCGATTGACATGCGACACCAGGAAGGAAGGTACCATTACGAGCCTCATTCTGTCCACGGTGTGCACGGGCCCCCTGCCCTCAGCGGCAGCCCTGTCATCTCTGACATCTCCTTGATCCGGCTTTCCCCGCACCCGGCTGGCCCTGGGGAGTCCCCCTTCAACGCCCCCCACCCGTACGTGAACCCCCACATGGAGCACTACCTCCGTTCTGTG…	-1.18955	-1.93071	-1.63801		-0.150325		-2.0	-0.205511	-2.58496		-0.307314	-2.21086
653	ENST00000326047.9	ENSG00000163808	protein_coding	4760	AGTCGCGCGCGGTGCAGTCGGGAGGTGGAGGCACCGGCTGCATTGTTTTCGGGATCGAGGGGTGAGGGCGCTATGGCACCCGGCTGCAAAACTGAGTTACGCAGCGTGACAAATGGTCAGTCTAACCAACCAAGTAATGAAGGTGATGCCATCAAAGTTTTTGTGCGAATTCGTCCTCCTGCAGAAAGATCTGGGTCAGCTGATGGAGAGCAGAACTTATGCTTATCTGTGCTGTCCTCCACGAGTCTCCGGCTGCACTCCAACCCTGAGCCCAAGACCTTCACGTTTGATCATGTTGCAGATGTGGATACCACTCAGGAATCTGTATTCGCAACTGTGGCTAAAAGCATTGTGGAGTCTTGCATGAGCGGTTATAATGGTACCATCTTTGCATATGGA…	0.705669	1.36166	0.560539	0.230884	-0.242451	-0.38009	0.31507	-0.255501	0.44859	-1.07773	-0.0375108	1.3832	-0.662114	-1.08252
654	ENST00000372525.7	ENSG00000164008	protein_coding	4760	GCCTTTATGCGCAGGCTCTTCCTACTCGCACAGCCCAGGGAGTGGGGAGGATAAGGCGCTGTCATGGAGGACGCCGCCGCGCCGGGGCGGACCGAGGGGGTCCTTGAAAGGCAAGGAGCGCCGCCAGCTGCAGGCCAGGGAGGAGCCCTGGTGGAGCTCACCCCGACCCCCGGCGGCCTGGCCCTGGTGAGCCCCTACCACACCCACCGGGCCGGGGACCCCTTAGACCTCGTGGCGCTCGCAGAGCAGGTGCAGAAGGCTGATGAATTCATCCGAGCAAATGCCACCAACAAGCTGACAGTCATAGCTGAGCAAATCCAACATTTGCAAGAACAAGCCAGGAAGGTACTGGAAGATGCTCACAGAGATGCCAACCTGCACCATGTAGCTTGTAATATA…	1.42704	0.508209	0.755141	0.726604	1.13722	1.09768	1.32285	-0.861561	1.36609	0.171078	0.538135	0.682752	0.906716	0.810153
655	ENST00000269228.10	ENSG00000141458	protein_coding	4760	CTTCCTGACCGGCGCGCGCAGCCTGCTGCCGCGGTCAGCGCCTGCTCCTGCTCCTCCGCTCCTCCTGCGCGGGGTGCTGAAACAGCCCGGGGAAGTAGAGCCGCCTCCGGGGAGCCCAACCAGCCGAACGCCGCCGGCGTCAGCAGCCTTGCGCGGCCACAGCATGACCGCTCGCGGCCTGGCCCTTGGCCTCCTCCTGCTGCTACTGTGTCCAGCGCAGGTGTTTTCACAGTCCTGTGTTTGGTATGGAGAGTGTGGAATTGCATATGGGGACAAGAGGTACAATTGCGAATATTCTGGCCCACCAAAACCATTGCCAAAGGATGGATATGACTTAGTGCAGGAACTCTGTCCAGGATTCTTCTTTGGCAATGTCAGTCTCTGTTGTGATGTTCGGCA…	-1.34712	-0.886354		0.00511897	-2.03708	-0.430251	-0.414935	-1.31464	-2.32669	-0.352327	-0.385042	-0.857579	-0.793208	-0.626242	-0.0806607
656	ENST00000332070.7	ENSG00000156531	protein_coding	4759	AAGGGCGCTCCGCGAGCCCGTCTCTCCTCGAATGAAAGGAAACAACCTCCGGCGACAGAGCCCCGCTCTCAGGCACTGCTGGAGAACCGAGACCGACTTCTTTCTCTTTACCCTCATTGGCGCTTCTCTCCTGCAGTCCGCCTCTGGGCCCTGCCGCATTTCTTGAGACTTAAAGTGGCATTCTAAAGGCAATTTAAAAATCATGTCAAGCTCAGTTGAACAGAAAAAAGGGCCTACAAGACAGCGCAAATGTGGCTTTTGTAAGTCAAATAGAGACAAGGAATGTGGACAGTTACTAATATCTGAAAACCAGAAGGTGGCAGCGCACCATAAGTGCATGCTCTTTTCATCTGCTTTGGTATCATCACACTCTGATAATGAAAGTCTTGGTGGATTTTC…	0.833902	1.88222	0.263945	0.0239789	-0.313761	-0.069558	-0.802674	1.0188	0.115867	-0.165456	0.370224		0.0794345
657	ENST00000406071.6	ENSG00000170959	protein_coding	4758	AGCTTTGTGTCTCTCAGTACCATCATGGCCTCTCCATGTATCTTTACAGTATACCTTCTGAGACCTGCTGAGGATATGACTCAGCAAATCACCATGGTGATGGGAGAAAGCCAGGTTGTGGGGGCACCAGCTATAACGGGGTAATACTTGGAAGGCAATTTCTTTCTGAGAACTTGCTGCAGCCTAGCTTGGAGTCCTGGCCTGGAAAGCTTGAATATGAAAAGTCAGGTGGGCCATAAAACATGAAGGAACCAGTAAGCCAGGCCAGTGGAAACATTCTAGAGTTGAAAATCCTCTATGGAACAAGCTTACCTACATGTGGCCTGTCCTTCCCAGTGGCCAACTTAATGAGGAGTTTGATTGGCCAATACAAGGACTGCTTGTTCCGAGCAGTCCTCC…		0.436099		-0.793549								-1.078
658	ENST00000368207.7	ENSG00000152894	protein_coding	4758	TCCGCCGAGCATGGAGAGCTGCCGCCGCGGCCGGCCGGCGACGCTGGCGACGCTTTCGCCCCTGAGGTAGTTTGGCGACCGCGAAGAAGGAAAAAGGGCGGGCGGGCGGCTGTCCTCTCACCGTCCTCACCCCGCGAGGCCCGGCCCGCTCCTCCGTCGTGGATTTCGCGGCGATCCCCCCGGCAGCTCTTTGCAAAGCTGCTTGAAACTTCTCCCAAACTCGGCATGGATACGACTGCGGCGGCGGCGCTGCCTGCTTTTGTGGCGCTCTTGCTCCTCTCTCCTTGGCCTCTCCTGGGATCGGCCCAAGGCCAGTTCTCCGCAGGTGGCTGTACTTTTGATGATGGTCCAGGGGCCTGTGATTACCACCAGGATCTGTATGATGACTTTGAATGGGTG…	-0.716693	-0.922781	-0.895257	-0.384751	-0.150528	-0.632534	0.628753		-1.53676	1.52155	-0.331881	0.875402	0.463947
659	ENST00000617690.2	ENSG00000116983	protein_coding	4758	CGGGATGGGGCGGGGCTTATGCAAATAGTGTCGCCTTCGGGAGGCACATAGTGATACAAGAGCTGGAAGGCGGCTCCGGCGCAGACCTTGGAGAGCACAGCTGCCGGCCCGCGAGCCAGCCTCGGTTCCCGCGGCCCGCCGAGGCTCGGAGCCATCCAGCGACCCGGCGACCGGCCTCAGGCGGCAGCAACTGAAGAGCCCACCCCTGGGCAGGAGACCCCCCACCTCAGTCCAGGCCCATGGGTGCAGAGAAGGAGGCAGAGCCGCCTACTTATCCCCAGCTCAGGCCCCGCCATGGGGAAGACCAACAGCAAGCTGGCCCCCGAGGTGCTGGAGGACCTTGTTCAGAACACTGAGTTCAGCGAGCAGGAGCTGAAGCAGTGGTACAAGGGCTTCCTG…	0.222392	-0.130061	-0.146841				-1.0							1.0
660	ENST00000308177.5	ENSG00000240184	protein_coding	4758	AGAGACTGAACAGCCGGCGAGCAAATCAACGGCATCCAGAAAGCCATGTCGGACTCGGCGCCCAGCGCCCAAGCGCTAACCCGCTGAAAGTTTCTCAGCGAAATCTCAGGGACGATCTGGACCCCGCTGAGAGGAACTGCTTTTGAGTGAGATGGTCCCAGAGGCCTGGAGGAGCGGACTGGTAAGCACCGGGAGGGTAGTGGGAGTTTTGCTTCTGCTTGGTGCCTTGAACAAGGCTTCCACGGTCATTCACTATGAGATCCCGGAGGAAAGAGAGAAGGGTTTCGCTGTGGGCAACGTGGTCGCGAACCTTGGTTTGGATCTCGGTAGCCTCTCAGCCCGCAGGTTCCGGGTGGTGTCTGGAGCTAGCCGAAGATTCTTTGAGGTGAACCGGGAGAC…	-0.848407	-0.417235		0.0	0.000230113	2.88813	2.52862	1.41022	-1.42455			0.227447	0.575685		2.54025
661	ENST00000675307.1	ENSG00000159267	protein_coding	4757	GCCACGGTAGGTTCCGGCTCCCATGCCTCCGCTGCCATCTGCGCTGTCCTTGGCGACTACGCCTTCACCCCCCTGGGTGCGTTTCAGCGGTCCCGGAGCCTGGCGGGAGCGGGGCCAGGAGCGCTCCGCGGCCGGTATCAGGCCTGCAGTCCATTGAAGACTTGAACAAGTGGGCCCTATTTCTTGTGTCTCCTTTTATACTTGAAGCAGAACACATAGCATTTGTGACGGAGAGCATTTGGGTACAAAGTGAGAATTTACAGAGATCATCCTCTTCAGAAACAATTGTCAAGTGGTCAGACTGTTGTTTGCCATTAGCTTGCAGACCTGGGGATCCTTATCGGCTAATTGCTGAAGCAAGTGTGGACAACTTCAGCAAGCTGGGGGTGGCGTTCATGG…	0.0	-0.135227		-0.371224	-0.403641	-0.642394	-0.798647	-0.995062	-0.296982	-0.493906		-0.403096	-0.566798	-0.146344
662	ENST00000487830.2	ENSG00000144815	protein_coding	4757	GGCTGTGGGCATAGGTGCCAGGGAGGGGAGGCCCGGGTCGAAGGCATAGGCAGAATTGGAGCCCTGGGTTGCCAAAGCGTCGCAGCTAAGAAGCCGGAGCCCAGGCTAGTACCGGCGGGGCGGGGCGGGGCGGGGCCGGGAGCGAGCATCTCCATCCTCAGTTTCCTCCACTTGCGGCAACGCCACAGCTCGGTACAGTTCGGACCTCCACGCCGCAGCGAAAGACTTCTGTCCTCCAGGCACCTTCACTAACCCGGTGCGGAGCACTTGGCGACGCCTCCCTGCCCATCTCATATCTCTCGGCTCATCGCTGCTCTGGGCACCAGCTGCCTCTTGGCTGGCGCTGCTGTCACACGGTGGACTGTTCTGGCCTTACTGAGCTGCCGTTTGGGGACATCA…	0.759838	0.299366	0.676345	1.42642	0.924449	1.1441	0.871032	2.55825	0.251394	0.738377	1.34593	0.842971	1.38333	0.665133	0.991833
663	ENST00000692912.1	ENSG00000172046	protein_coding	4755	GCGCCGGAACCGGAACGGAGAGCGGGTTGCCAGGGCCCGAAGAGGGCTGGCTGCGGCGGTCTCGCTCGGCTGTCCGTTCCTTGCTGGAGAATTTGGCCACAAAGAGTTGCCAAGATAGCTGGGCCAGGAAGAAAGCGCCGCAGCCCTGACCCAGACGCTGTTGCCGACCCCGGGGCACTCTGGCTGTCGACCAAGCGGCTCAAGATGTCTGGCGGGGCCAGTGCCACAGGCCCAAGGAGAGGGCCCCCAGGACTGGAGGACACCACTAGTAAGAAGAAGCAGAAGGATCGAGCAAACCAGGAGAGCAAGGATGGAGATCCTAGGAAAGAGACAGGGTCTCGATATGTTGCCCAGGCTGGTCTTGAACCTCTGGCCTCAGGTGATCCTTCTGCCTCAGCC…	-0.858826	-1.39047	-1.10483	-1.35909	-1.04423	-1.28362	-0.798389	-1.6665	-0.990404	-0.765519	-1.15269	-1.81694	-0.970249	-1.04503	-1.43893
664	ENST00000617380.2	ENSG00000276547	protein_coding	4755	GCAGCCCCAGCTCAGACTCCCCAGCGCCGGCCTTTACACCGCTTCCTCCTCGGAAAAAGAATCGTTTCCTAAACTGGAACTGGAACTAAAGCCCGTTCGGAGATCCAAAAATCTACAATACAGAGGTTATTTGTAACCTGGCGTCTCCAGGCTGGTGAGCAAGCTGAGGAGAGCAAGAGGGATGGGGAGCGGCGCCGGGGAGCTGGGCCGGGCTGAGAGGCTGCCAGTGCTCTTTCTCTTCCTGCTGTCTTTGTTCTGCCCGGCGCTCTGTGAGCAGATCCGCTACAGGATTCCCGAGGAAATGCCCAAGGGCTCCGTAGTGGGGAACCTCGCCACGGACCTGGGGTTCAGCGTCCAGGAGTTACCGACTCGAAAACTGCGCGTCAGTTCGGAGAAGCC…	-1.67377	-3.10553		-4.2854		0.137504	1.20299	-1.07435	-2.6095			-2.82782	-1.37851		0.673812
665	ENST00000449047.8	ENSG00000109339	protein_coding	4755	GTATTTATGAGCCTCCATTTCTTATACTACTGCAGTGAACCAACATTGGATGTGAAAATTGCCTTTTGTCAGGGATTCGATAAACAAGTGGATGTGTCATATATTGCCAAACATTACAACATGAGCAAAAGCAAAGTTGACAACCAGTTCTACAGTGTGGAAGTGGGAGACTCAACCTTCACAGTTCTCAAGCGCTACCAGAATCTAAAGCCTATTGGCTCTGGGGCTCAGGGCATAGTTTGTGCCGCGTATGATGCTGTCCTTGACAGAAATGTGGCCATTAAGAAGCTCAGCAGACCCTTTCAGAACCAAACACATGCCAAGAGAGCGTACCGGGAGCTGGTCCTCATGAAGTGTGTGAACCATAAAAACATTATTAGTTTATTAAATGTCTTCACA…		-1.25196					-1.97534		-0.495419		0.110558	-1.83354
666	ENST00000348564.11	ENSG00000081237	protein_coding	4753	AGAACAACTTTTTTGACTTCCTGCAAAGAGGACCCTTACAGTATTTTTGGAGAAGTTAGTAAAACCGAATCTGACATCATCACCTAGCAGTTCATGCAGCTAGCAAGTGGTTTGTTCTTAGGGTAACAGAGGAGGAAATTGTTCCTCGTCTGATAAGACAACAGTGGAGAAAGGACGCATGCTGTTTCTTAGGGACACGGCTGACTTCCAGATATGACCATGTATTTGTGGCTTAAACTCTTGGCATTTGGCTTTGCCTTTCTGGACACAGAAGTATTTGTGACAGGGCAAAGCCCAACACCTTCCCCCACTGATGCCTACCTTAATGCCTCTGAAACAACCACTCTGAGCCCTTCTGGAAGCGCTGTCATTTCAACCACAACAATAGCTACTACTCCA…		2.80735											0.818378
667	ENST00000273179.10	ENSG00000144677	protein_coding	4753	CCTTCCCCCTCGCCCGCCCGCTCCCGCTTCCAGCGGCGCCGGGCCTCCCGCTCCGCCTCCCCGTGCGCGGCTCTCCCGGGCGCGGCTCCGGGGTTCATGGTGACGAGGCGGCGGCCGCTCGAGCCCAGCGGCGGCGGCGGCGGGAGCTGGGGCGCGGGCCCGGGCCGCCTCTCCCAGAGCGCGGGGCCGGGCGGCGGGCGCGCCCAGGCAGCGGCTGCGAGCGCCCCCCCGCGCCGCGCCCCCGCGCCCCCCGCGCCGCGCCCCCGCGCGCTTGGCTTGCGGGGGGCCGGGCCTGCGGGCGGCCGCCGCGCCGCGCACCCATGGACGGCCCGGCCATCATCACCCAGGTGACCAACCCCAAGGAGGACGAGGGCCGGTTGCCGGGCGCGGGCGAGAAAG…	0.536203	0.413859	0.986974	0.736621	1.06552	0.23406	0.0630668	-0.0373175	0.769138	0.537797	-0.140088	0.0696163	0.392317	0.336204	0.0904335
668	ENST00000397394.8	ENSG00000133424	protein_coding	4753	AGTCTGCTCCTGCCCCGCCGCCGCGCCGGAGCCCGGGCGCCCGAAGCTGGGGGCGCGGCCGCGCTCGTCTCGCCGGGCTGTTCGCGGGCAGGCCCTGCCCTGAAGGGACGAATCGGCTTGGAGCGCGGGAGGTGGAGTCGGCCCCGGCGGTCGCTCCCTGGACCCAACCCGAGGCTGACCCAGGCCCCTGCCCATGCGGGGCGCCCCTGGCTCGGAAGAGTCCCCCGGGCCGGGAGCAGCTCCAGGCAGCGGCCCCGGAGGAAGAGGAAGAAGGGACAGTGCTCAGCTTGGGGGACCCGGACCCTCGCCGCGGCATTTGGAGCCGGGGGCAGTCCCGAACTCTGTGCTTGGCACCGCCGCTCCGAGTAGGGCAGCGCCTGCCGGGACCCTGACCCGGAC…	-0.0153752	-0.125414		0.181821		0.797183	-0.00484036	-0.450033	-0.257496	0.157432	0.72458		0.885338	-1.22239
669	ENST00000551483.5	ENSG00000111596	protein_coding	4753	GTCAACAAAGTAATCTTGAGATAACAGTTACTGTTTGAGATTCTTACAGTTGTGAAATTTGGAGAAAACTAAAAATTAATTGGGAAGTGGCAAAATAAATTGAAAATGGTAAAACAAAAATTAAAAGCTATAGCGCAGGCTAAAAGGACGGTAGAAAGTTTTCTTCAAAAATTAAGAACCCAAGGTTATAAGAATACTAAAAAGTTAAGAAATTGAGATGATTAAAATAGACAAAGTAGAGAAGTTGGGTTAAATTTTAATTTTTAAAGGAAGCCAGCTGATTGTTTTAACTTAAAATGAACAAAAATACATTTAATTTATTCTATATATATTTATTGAGCGCCTACTGTGTAATAGGTAATATAAACTTCTGGGCTTTGTATCATATTTCTATATTTC…	0.672418	0.720445	-0.155278	-0.24691	-0.596949	-1.03785	-0.860223	-1.28574	-0.0556329	-2.22407	-0.309242	0.585054	-0.204095	-0.517082
670	ENST00000503837.5	ENSG00000145147	protein_coding	4752	ATGCGCGGCGTTGGCTGGCAGATGCTGTCCCTGTCGCTGGGGTTAGTGCTGGCGATCCTGAACAAGGTGGCACCGCAGGCGTGCCCGGCGCAGTGCTCTTGCTCGGGCAGCACAGTGGACTGTCACGGGCTGGCGCTGCGCAGCGTGCCCAGGAATATCCCCCGCAACACCGAGAGACTGGATTTAAATGGAAATAACATCACAAGAATTACGAAGACAGATTTTGCTGGTCTTAGACATCTAAGAGTTCTTCAGCTTATGGAGAATAAGATTAGCACCATTGAAAGAGGAGCATTCCAGGATCTTAAAGAACTAGAGAGACTGCGTTTAAACAGAAATCACCTTCAGCTGTTTCCTGAGTTGCTGTTTCTTGGGACTGCGAAGCTATACAGGCTTGAT…		-0.609109	-0.988381			-0.3708	-0.24952		-1.90344	2.29278	0.30139	0.186992			-0.181128
671	ENST00000600377.1	ENSG00000064607	protein_coding	4752	GAGACCGTTGGTTCATTTGCATGTCCCCGCCTCGCGCGGCGGCGGCGGCGGGGCAAAATAACATGGCAGCCAGACGAATTACACAGGAGACTTTTGATGCTGTATTACAAGAAAAAGCCAAACGATATCACATGGATGCCAGTGGTGAGGCTGTAAGCGAAACTCTTCAGTTTAAAGCTCAAGATCTCTTAAGGGCAGTCCCAAGATCCAGAGCAGAGATGTATGATGACGTCCACAGCGATGGCAGATACTCCCTCAGTGGATCTGTAGCTCACTCTAGAGATGCCGGAAGAGAAGGCCTGAGAAGTGACGTATTTCCAGGGCCTTCCTTCAGATCAAGCAACCCTTCCATCAGTGATGACAGCTACTTTCGCAAAGAATGTGGCCGGGATCTGGAAT…	-2.04419	-1.09447	-2.61893	-2.64855	-2.12675	-3.03247	-2.62334	-1.97474	-2.62132	-2.07579	-0.77197	-3.22997	-0.990456	-1.70022	-3.64429
672	ENST00000269142.10	ENSG00000141384	protein_coding	4751	GTGGCTATATAAACATGGCTGGCGTGGCCGCGCGGCGGGGCCGTGCCAATCGCGCGTAGGGGGCTGTGGGCACTCGGGGTTCGTAGTTTTGAAATTTCTGGCGGGGGAGCAGCTGCGCAGTTAGGCTCGAGGTGTGAGCGACGACCTTCCGGGAGCCGCAAGTCCAGGCTCCCCCGCAGCGGGACCCGAGCCTGAGGCGCAGGGCTGAGGCAGCGCACGTGTGAGCGCCGCTGAGGAAGCTGCGAGAGGTCGGGCGGGTGTCGCTCCGGGGGCAGCCCAGGCTCGCGCGGACGAGAGGAAGGTCCGGGACGCGCGTGTCCTGCCGTGCAGCGGGCGCCCGTCACTGACTTCGCTGCTGCGGCCCCCGCGCCTCTCCCCAGCGATGCTGTGGAACCCGAA…	0.485427	0.191555	0.922105	-0.160077	0.923379	0.0220263	0.10721	-0.248788	0.531566	0.406192	0.292658	0.980635	0.288234	-0.0786569	-0.10188
673	ENST00000651028.1	ENSG00000174428	protein_coding	4750	AAAAGGGGGGGAAAGAAAGAAAGAGAAAAAGGAGGGCGAGTGGCGAGCAGGGGCCTCGGCCGCCACCCACACGCCCCGAAGCGTGCTCGTCCCCCGCGCGGGGCTCCCGGCCGCCGCCCTCGGCCATCGGCTGCTCCCCGGTGGCCCAGGCCTCGGACTCCGCGGCCGGCCCGGCGCGGCCCAGCGCCCTCAGGTGTATACCAAGGACTGGAATTGATGGGCCAAGCTTTGTGTTTTAAGGAAAAAAAAATCATGTTTTAGTTTCGTGCTGGTAATTTGAAGTAAGCAGATGTCTAGATATAAGCTTGGAAACTGGCCAGTTGGAGATTGCTCACGGCTGCAATTGAAGACTCCAGCAGCCTCTTCTCCTCTTTGCTTCCATTTGGAGAGGAAGGCGTC…	0.319198	0.962953		0.202263	0.452992	-0.662157	-0.53339		-0.381402		0.59533	-1.52699	-0.206166	0.24175
674	ENST00000316334.5	ENSG00000139517	protein_coding	4750	AGGAAATCCGCGGCGGCGGCGGCGGCGGCGGCGATTCCTGGCGGAGCGGAGCCGGGCAGGCTCTCCGCTCCCTCAGCGGGCCGCGGAGAGCGGGAGCTGGTGCCGAGCAGCGGCGCCAGGAGCCCGTGCGCGGCCCGGGCAGCCGCGCTTTCCCAAAAAACACACCTTGACTTTAGTCAGATACATCACTGTCTGTTAAAGGAAACCAAGCGTGAAGTGGAAGTCTAACACATGAGGATACAGAATTGATTCAAAATGGGAACAACAAGTGATGAGATGGTGTCTGTGGAACAGACCTCCTCCTCTTCTCTAAACCCCCTGTGTTTTGAATGTGGCCAACAGCACTGGACAAGAGAAAACCATTTGTACAATTACCAGAATGAAGTGGATGATGACCTA…	0.864455	0.697437	1.15646	0.821382	0.45474	0.240464	0.848481	0.555988	-0.043043	1.56027	1.52251	1.06291	0.061494	0.450275
675	ENST00000700191.1	ENSG00000119042	protein_coding	4749	GGGGAAGAGGGAAGGGGAAGGAGTAAAGAGGAAGACTAGGAGAACACTGCAAAGCCAAGCACCAGAAACTTTCCACCCTGGATTCTCTACTTTTGCTCCATGGACAGAGCCCCAGTCAGCCAAGTTTCAGACAGACCGTGAGCAGTCCCTGTGCGTTTTATTGCGACCTGCCGGTGGGAACTTTGTCTCCGAGTCGGAGCAGCATGGAGCGGCGGAGCGAGAGCCCGTGTCTGCGGGACAGCCCCGACCGGCGGAGCGGCAGCCCGGACGTCAAGGGGCCTCCCCCAGTGAAGGTGGCCCGGCTGGAGCAGAACGGCAGCCCCATGGGAGCCCGCGGGAGGCCCAACGGCGCCGTGGCCAAGGCCGTGGGAGGTTTGATGATTCCTGTCTTTTGTGTCG…	-1.28951	-1.12653		-2.12375	-0.444153	-3.02198	-1.33428	0.481635	-2.22607	0.119981	-0.705025		-1.86465	-0.618012	-2.05381
676	ENST00000523390.2	ENSG00000254221	protein_coding	4748	GCCTTCCTGCTTTGTCCGGTGCACTGAGCACAGACGCTGCTCCTGTTCACCCTCGAGCGCCTAACTAATAAGTCCTAAGCTCAAATCACAGAAGTCCAGGGTGCTGCCATTTCTTTTTGAAAAACATCCCAGAGGAAAGAAGCTCCGCGGAGAGTTCCTGAAATGCAGAGAGCCAGAGAAGCCGAAATGATGAAAAGTCAGGTACTGTTTCCCTTCCTGCTGTCTTTGTTCTGCGGGGCCATCTCCCAGCAGATCCGATACACGATTCCAGAGGAGCTAGCCAACGGCTCACGGGTGGGGAAACTTGCCAAGGATCTGGGGCTCAGTGTCCGGGAGTTGCCAACTCGAAAACTGCGGGTTAGTGCAGAGGATTATTTCAACGTTAGTTTGGAGAGCGGG…	-1.53022	-2.36405	-1.32193	-1.50524	-2.66763	-1.58496	0.297434		-2.58496		1.03171	-0.2824			0.36592
677	ENST00000473233.5	ENSG00000053524	protein_coding	4748	ATGCTGTCTTGCTTAAAAGAAGAGATGCCTCCCCAGGAGCTCACCCGGCGACTGGCCACAGTGATCACTCATGTCGATGAAATTATGCAGCAGGAAGTCAGACCCCTGATGGCGGTGGAGATAATAGAACAACTTCACAGACAATTTGCCATTCTTTCAGGAGGCCGAGGGGAGGATGGCGCCCCCATCATCACGTTCCCAGAGTTTTCGGGGTTCAAACACATCCCAGATGAAGACTTCCTGAATGTCATGACCTACCTGACTAGCATCCCCAGTGTGGAGGCTGCCAGCATTGGATTCATTGTTGTTATCGACAGACGAAGAGACAAGTGGAGCTCCGTAAAGGCATCCTTGACACGAATAGCTGTGGCATTTCCAGGAAACTTACAGCTCATATTC…	-0.584962	-1.14732							-0.874469		-0.196223	-2.12858	-1.52154	-2.42497
678	ENST00000394083.6	ENSG00000165219	protein_coding	4747	CGAGTGGCGAAGGTGGCGGCAGCGGCGGCGGGGGCAGTCACCGGCTAGGGCGACGGCTCCGAGGCCGAGTGGCGGTCCGACAGAGTCCTCCGTGTCCTCCCCCGCATGACCCCCTTGTGATCAGCCTTTGAGCCTTTCCCACATTGAAGATGGTGAAACTAGATATTCATACTCTGGCTCATCACCTCAAGCAGGAACGCTTATATGTAAACTCTGAGAAACAGCTCATTCAGAGGCTCAATGCAGATGTACTTAAGACAGCTGAAAAGTTGTATCGTACAGCATGGATTGCGAAGCAACAGAGAATCAATTTGGATCGGCTTATCATAACCAGTGCTGAAGCTTCCCCTGCTGAATGTTGCCAACATGCCAAAATTTTGGAAGATACACAATTTGTTG…	-0.114672	-0.180425	-0.0801516	-0.984893	-0.987039	-1.25024	-0.877971	-0.147438	-1.14393	-0.500835		-0.949002	-0.403139	-0.98186
679	ENST00000270162.8	ENSG00000142178	protein_coding	4747	GACATGCGGCGCGGCCCCGGAGGCAGCAGCAGCGGCGGCGGCAGCCGGAGCAGTAGGCACCCGAGCAGCGCCAGCGGCCGAGCGGGCGGCTTCCTGGCCTGGGCGCTCCGGTGGCGGCGGAGGTGCGCGCGGAGCCATGGTTATCATGTCGGAGTTCAGCGCGGACCCCGCGGGCCAGGGTCAGGGCCAGCAGAAGCCCCTCCGGGTGGGTTTTTACGACATCGAGCGGACCCTGGGCAAAGGCAACTTCGCGGTGGTGAAGCTGGCGCGGCATCGAGTCACCAAAACGCAGGTTGCAATAAAAATAATTGATAAAACACGATTAGATTCAAGCAATTTGGAGAAAATCTATCGTGAGGTTCAGCTGATGAAGCTTCTGAACCATCCACACATCATAAA…	-2.14097	-0.494765		-2.70789	-0.833091	-5.28077	-4.67384		-2.44457	0.205245
680	ENST00000651036.1	ENSG00000173599	protein_coding	4747	GTGGAGGCAGCAGCGGTAGAGGCGGCGGCGAGGACTGGCGACGGCGAGGAGATGGAGAAACTGACTAAAGCGCCTCGCGCGAGGTCCCTGAGGGTTCGAACCCAAGTCTGTCAGGATCGGGAGCCCAAGTTGTCCCCATCGTACTGGATGTGGCTCAGCTCTGCAGGAAGCCGCGGCGTGTAAGGCGAGGGCTTTCCTTGTTCCTTGCTCTCGCACTCCGCCTCCCGTAGGATCCTCTACTTTGTTTCAGACGGGGAAGCTCCAGGCGCCCAGACGCAGTGATTCGCCCAAGGCCGCTCATTCAGGAGACAGGGTCTTGCTGTCACCCACCCAGGCTGGAGTGCAGTGGCGCGATCTCGGCTCACTGCAGTCTCGACCTCCCGGGCTCAAGCGACCCTC…	-1.46715	-1.89209		-1.64992	-1.12154	-1.04642	-1.00562	-0.0256975		-0.82446	-0.708802			-2.01027	-0.99523
681	ENST00000595962.6	ENSG00000198464	protein_coding	4746	AGTTTCCCACAAACCCGGAAGCGGATCGCGTGGAGTGAAGGTCACGCCGCGGCGCGATTGACTTCTAAAGAGTCATGCTGTGTGATGAAAAAGCCCAGAAGAGAAGGAAGAGGAAAGCAAAGGAGTCAGGGATGGCTCTTCCTCAGGGACACTTAACATTCAGGGACGTGGCCATAGAATTCTCTCAGGCGGAGTGGAAATGCCTGGACCCTGCACAGAGGGCTTTATACAAGGATGTGATGTTGGAGAACTACAGGAACCTGGTCTCCCTGGGAATCTCTCTTCCTGACCTGAATATTAACTCCATGTTGGAGCAAAGGAGGGAGCCCTGGTCTGGTGAGAGTGAAGTGAAAATAGCAAAAAATTCAGATGGGAGGGAGTGCATCAAAGGTGTGAACA…	1.65834	1.41792	0.476438	1.06378	-0.504631	1.11302	1.45204			-0.307429	0.421216	2.46949	-1.51301
682	ENST00000274376.11	ENSG00000145715	protein_coding	4746	ACTCACTGAGAGCTCCAGGTAGTGAGCAGTTCAGTCGATTTCCTCGTTACCCCGCCCCCCTTTCTCTTGCCCCCCCACCCCTCTCATCTGCCTGGTGGAGGATGAAGCGGCTGCAGTGGCCCCAGCCTCAGCAGCGGCACCGGCGGTGGCTGCGGTGTGGGTGGCCGGAACTGGGGTGGTGAAGAAGCGGTGGTGGCGGCTGAAGGAGCGGTAGCAGCCTCAGCCTCTTTCCCTGTGCTTCCTTTCCTCTTTAGTGCAGCGAGGAAGTTTTCGCTTCTGTACATGTGTTTGTGTGCGTGAGTGTGGGTGTGTGCGGTGAGGTTTGGGTGGCGTTTGTGCAGGCGTTGGGTTTTTTGCCCACTTGGCTTCCCGTAACCCAGGCAGCTGGGGAGCCTGGGC…	0.63547	0.782372	0.309261	-0.202169	-0.504408	-1.03145	-0.496254	0.152187		-0.472968	-0.211398	-0.172756	-0.913048	-0.870954
683	ENST00000641044.2	ENSG00000221970	protein_coding	4746	CTCTTCTGAGATCCTTGAGTCCAAATGTGGGAGCTAACCAGGCTGCCTCTTTTTACTTTACCATGAATTCCTCCTAGACATGTTGTAGCTCCTGGTCTTGGTTAACTTTCACATCCACTACAAACATTGGGAAATGGGGGAAAATCAGACAATGGTCACAGAGTTCCTCCTACTGGGATTTCTCCTGGGCCCAAGGATTCAGATGCTCCTCTTTGGGCTCTTCTCCCTGTTCTATATCTTCACCCTGCTGGGGAACGGGGCCATCCTGGGGCTCATCTCACTGGACTCCAGACTCCACACCCCCATGTACTTCTTCCTCTCACACCTGGCTGTCGTCGACATCGCCTACACCCGCAACACGGTGCCCCAGATGCTGGCGAACCTCCTGCATCCAGCCAA…		-6.24793
684	ENST00000424127.3	ENSG00000160219	protein_coding	4745	CTTCTGCCGCGGGCGGCTGGCCCAGCTGGAGGAAGCGGCGGCGGCGGCCACGATGAGTGCGGGCGACGCAGTGTGCACCGGCTGGCTCGTTAAGTCGCCCCCCGAGAGGAAGCTACAGCGCTACGCCTGGCGCAAGCGCTGGTTTGTCCTCCGGCGAGGCCGCATGAGCGGCAACCCCGATGTCTTGGAGTACTACAGGAACAAGCACTCCAGCAAGCCCATCCGGGTGATAGACCTCAGCGAGTGTGCAGTGTGGAAGCATGTGGGCCCCAGCTTTGTTCGGAAGGAATTTCAGAATAATTTCGTGTTCATTGTCAAGACTACTTCCCGTACATTCTACCTGGTGGCCAAAACTGAGCAAGAAATGCAGGTGTGGGTGCACAGCATCAGTCAGGTCTG…	-1.67138	-1.848				-2.3809	-1.58496	-2.39232	-1.87447	-2.39855			-2.2303	-1.58027
685	ENST00000355943.8	ENSG00000164209	protein_coding	4745	AGAATTTACCCCTGACGCGGCGGCGGCCGACGGGAAGCTGTGTGTGCTTAGGTCGTGGTGGCCCCGGTGGTGGTGGGCTCCGGGCGGGCTCGCGTCATCCTGCCCCCGCTGCGATGCATCCGCGGCGCCCGGACGGATTTGATGGCTTGGGCTACCGGGGTGGTGCCCGGGACGAGCAGGGCTTTGGCGGCGCCTTCCCTGCAAGGTCCTTCAGCACCGGGTCGGACCTGGGCCACTGGGTGACGACTCCCCCAGATATCCCCGGCAGCCGCAACCTGCACTGGGGCGAGAAGAGCCCGCCCTACGGCGTGCCCACCACCTCCACCCCGTACGAAGGCCCCACGGAGGAACCCTTTTCCAGTGGCGGCGGCGGCAGTGTGCAGGGGCAGAGCAGTGAAC…	1.21881	1.54328	1.51367	0.00109586	0.539169	0.236665	0.0240497	-0.974996	1.45289	-0.735924	0.55022	1.18624	0.221376	0.767667
686	ENST00000648685.1	ENSG00000169896	protein_coding	4745	TTTTCTGCCCTTCTTTGCTTTGGTGGCTTCCTTGTGGTTCCTCAGTGGTGCCTGCAACCCCTGGTTCACCTCCTTCCAGGTTCTGGCTCCTTCCAGCCATGGCTCTCAGAGTCCTTCTGTTAACAGCCTTGACCTTATGTCATGGGTTCAACTTGGACACTGAAAACGCAATGACCTTCCAAGAGAACGCAAGGGGCTTCGGGCAGAGCGTGGTCCAGCTTCAGGGATCCAGGGTGGTGGTTGGAGCCCCCCAGGAGATAGTGGCTGCCAACCAAAGGGGCAGCCTCTACCAGTGCGACTACAGCACAGGCTCATGCGAGCCCATCCGCCTGCAGGTCCCCGTGGAGGCCGTGAACATGTCCCTGGGCCTGTCCCTGGCAGCCACCACCAGCCCCCCTC…	-1.6682	-1.1481					-2.94029		-2.10434				-1.01443	-1.01549
687	ENST00000400324.9	ENSG00000139734	protein_coding	4745	AGATGTGTTGGCTGCGGCCCCGACTTCAGCGGTTGGGCTAGGCTGTGCTGACTGTTTGGGTGGCGGACCCCGGGAGTAAAACCTGTTGTCGATCCCTCAGCTTCCAGCTTGCGGCTTGCTGAGTGGCCACCTTCTTTCCGGTCCCCGGAGCTGCGGGGAAAGATGGAACGGCACCAGCCGCGGCTGCACCACCCGGCCCAAGGCTCAGCCGCTGGGACTCCCTACCCTTCCTCAGCCTCTCTCCGCGGCTGCCGGGAAAGCAAGATGCCGCGCAGGAAGGGCCCCCAACACCCTCCGCCGCCCAGTGGCCCCGAGGAGCCTGGGGAGAAGCGCCCCAAGTTTCATTTAAATATTAGGACACTGACGGATGATATGCTGGACAAATTTGCCAGCATAAGA…	0.15887	-0.242424	-0.223549	-0.281893	-0.522398	-0.177157	0.412072	1.18391	0.570702	0.56269	0.182286	1.07535	-0.445238	-0.654623
688	ENST00000355083.11	ENSG00000213533	protein_coding	4744	AGGCTTGGGATCCCGGCTGCGGGTTTGGCGGCGCTGCGCCGGCAGGCAGCGAGGCCGGGCGGGCCCTGGGCCCTCGCGCCCCTCCCGCGAGGCCTGTCATGCAGGGCCCCGCCGGGAACGCGAGCCGGGGACTGCCAGGCGGGCCGCCCTCCACAGTCGCGTCCGGGGCGGGCCGCTGCGAGAGCGGCGCGCTCATGCACAGCTTCGGCATCTTCCTGCAGGGGCTGCTCGGCGTCGTGGCCTTCAGCACGTTAATGCTCAAACGCTTCAGAGAACCAAAGCATGAAAGACGTCCGTGGAGGATATGGTTTTTAGACACTTCCAAACAAGCCATAGGAATGCTGTTCATCCACTTTGCAAATGTATACCTAGCAGATCTCACTGAAGAGGACCCTTGTT…	-0.608616	-1.3965	-0.415733	-1.56168		-0.447536	-0.311564	-2.29933	-0.417448	-0.306886	-0.473667	-0.972594	-1.11983	0.121668
689	ENST00000648911.1	ENSG00000149557	protein_coding	4744	GTGACAAGAAGCGGAAACTACGCTGAAATAGGCCCTTGCTCCAAGTCCCAGTAACTCGGAATGCGGAGCCGCTCGTCTCCCGTCTTTTTTAAGTGCACTGGTACCATCATAGTTCACTACTGCTTCATACTCCCAGACTCAAGCAATCCTGCCTCCTTGGTCTCCCAAAGTGCTGAGATTACAGCTGTGAGCCACCTCCCCTGGCCATAAAGTAGAGACGGGGTTTCACTATGTTAGCCAGGATGGTCTCGATCTCCTGAACTTGTGATCCGCCTGCCTCGGCCTCCCAAAGTGCTGGGATTACAGATAAACTCATCCTGAAAGTCGCTGTTGTTCTCCTGCTGAGCAAGAATGGAGGCCCCACTGGTGAGTCTGGATGAAGAGTTTGAGGACCTTCGA…	1.15528	0.689423			1.65812	1.12548	-0.0676617		1.51111		1.47003	0.892346	1.20267
690	ENST00000394854.8	ENSG00000138814	protein_coding	4743	AGGTTGTGCCCGGGACTGTGTCTGCCGAGCTCGGCGGCTGTGCCTTGGTGAGTGGAGGAGCGGCGCGGGGAGGCAGAGGCGAGCGCGGGCGATCGCGGCGGCGGGACGTCTCCGGCGGCCGCGGCACCAGCGGCGGCGCTCTGTGTGGAGAAGCAGGGGCAGCGGCAGCAGCAACAGCGGCAGCGGCAGCAGCAGCGGCAGCAGCGGCGGCCGCCTCTCCGCCGCCGGGGACGCCAAGGTGCGGCTGGTGGCACTGACATCGGCGGCCCTGCCTCTCCTCCCTCGCCCCCGGCCTTCCCCATGTGATCGGTCTTAATCCTGGCCGTGTGTGCGCGCGTGGGGCTCCATTCCGCGGTGCTGGGTCTCCGTGCCGGGGTGGGTGCTCGTGTGTGCGCTTCT…	0.730112	0.787493	1.43558	0.678709	0.310366	0.470417	0.720044	-0.20519	0.296268	1.41504	0.51603	1.42556	0.31263	0.57836
691	ENST00000323557.12	ENSG00000112146	protein_coding	4743	ATGCTCGGCGCGTCGGCGCAGGTTTCCGCAGCTGAGGGGGCAGCTCCGCGGCGGCGTCCGGGGTCTCCAGTAGGGCTGACGCTCCGGTGCTCGCACAATCCCCCGCCTCGGCTGGCAACGGGCGTCCCTCCACTCCCCGAGTCCCCGGCAGCCGCCGCCACCCCAGCGCGCCCCGATCTGGCCCCCTGCCCCGCGAAGATGGCTGCCGTACGCCGGGCCCGCAGTTATTGCCGCTGCCTGGTGCGCTTCTCCGACCGAGAACTCTGCTAAGCTCCGCTGCAGAGACAGGCAGGAGTAGACACCCGGACACCCAGCACCCCTCCTCCGGGGGGCGGTGCAGAGGGGGCACGGAGAGCCCCTCGAGCGCAGCAGGCCGCCCCGCCAGCATGGCAGAAGCTG…	-0.488956	-0.195399	-0.929178	-2.58174	-0.409503	-1.31045	-1.78429	-0.347868	-0.958842	-2.47815	-1.40307	-1.90561	-1.01353	-0.736872
692	ENST00000276198.6	ENSG00000147246	protein_coding	4743	GAGGTAGGCGCTCTGGTGCTTGCCGAGGACGCTTCCTTCCTCAGATGCACCGATCTTCCCGATACTGCCTTTGGAGCGGCTAGATTGCTAGCCTTGGCTGCTCCATTGGCCTGCCTTGCCCCTTACCTGCCGATTGCATATGAACTCTTCTTCTGTCTGTACATCGTTGTCGTCGGAGTCGTCGCGATCGTCGTGGCGCTCGTGTGATGGCCTTCGTCCGTTTAGAGTAGTGTAGTTAGTTAGGGGCCAACGAAGAAGAAAGAAGACGCGATTAGTGCAGAGATGCTGGAGGTGGTCAGTTACTAAGCTAGAGTAAGATAGCGGAGCGAAAAGAGCCAAACCTAGCCGGGGGGCGCACGGTCACCCAAAGGAGGTCGACTCGCCGGCGCTTCCTATCGC…		-1.04264					-2.84276				-2.5025
693	ENST00000355842.7	ENSG00000087274	protein_coding	4743	GGGGGCGGGGAGGCCGCTGCGGCGCCGAGGGCGTCTTGGAGGGGTCCCCGCGGGGCCTTCGGCCTGGGCCGAGCCGGGGAGCGAGGGCGCCGCAGATCTTTCATCGGGATAGGACCCCGGGGACTAGGCTTTTCCCGGGCCGCTCGTTCCTGGCCGGCTTGTGGGCTGCAGGGGTGGGGGCGGAGGAGGACGACCCTGGCTGGACGCTGGTCAGCATCCTGCTTGTGAGACCGGTTCCGCGGTCCGCAGCGCTGGTGGCTGCAAGGTTTGTGTACGGACGCATCTGTCGGCTCTCGTATTTAAAAACGACGGCTTCTGCCAAAAGAGAAAAGCCATATCTGCCGACGGACGCTCGAGAGATAATCGTGGAACTTTATCAGCGATGGGGCTGTTGGTCAC…	-0.837617	-1.12884	0.228775	-1.32336	-0.0167749	-0.399097	-0.926143	-0.0786077	-0.791986	0.722587	-0.405324	-1.58037	-0.200404	-0.148973
694	ENST00000274629.9	ENSG00000145936	protein_coding	4742	GAGGCCAAACTTCCTGCTGAAGCTCTGTGGCCTCTTTTGGGGTGGGGGCGGGGGTCCAGGCAGAAAGAAACTGTCTGCTGCTCAAGACCCACAGGACGCCGGGAAGACTAAATGATCACTGCCCCCAGTGAATATGGTGAAGAAGCTGGTGATGGCCCAGAAGCGGGGAGAGACACGAGCCCTTTGCCTGGGTGTAACCATGGTGGTGTGTGCCGTCATCACCTACTACATCCTGGTCACGACTGTGCTGCCCCTCTACCAGAAAAGCGTGTGGACCCAGGAATCCAAGTGCCACCTGATTGAGACCAACATCAGGGACCAGGAGGAGCTGAAGGGCAAGAAGGTGCCCCAGTACCCATGCCTGTGGGTCAACGTGTCAGCTGCCGGCAGGTGGGCTGT…		-1.32193				-1.70044							-1.24683
695	ENST00000662483.1	ENSG00000179240	protein_coding	4742	GCGGGGAGAGAGAATTGCGCATGCGCGCCTGTCTCCCGGGACGCTAGAGCAGGCGGTTCCTGGGCTGCTCCGGTAGGTTTGGCGTGCGCGGGTTTCTGCAGATCTAGGGCGAGCTTGCACGTTACATCACCGATGCATCTCTTCTTGCTTGCTTAATTTGCCACCACTTAGGCCTTTCTTGCAGAATTCGCCATATACTCCTTAAGGGCCGCGGAATCGGAGCGACCTTGGTGACTGGCAAACTCTCGGCAGATGTGCGTGCACTGGTTTGATGCAGACGTGGTTGTAGGCGATTTAATTTTTCCCAGCTTTGCAGCGACTGTTGGCTTCCCAGAACGGATCTCCCCAGCCTCGACTGGAAGCTGAGGGACAAAAATTCATAAAAGCAATTACTCTTTC…	-0.826749	0.462904	-2.73644	-1.70633	-1.25615	-1.79328	-2.17725		-3.77529	-4.21609	0.0149892	-2.27302	-0.672425
696	ENST00000359227.8	ENSG00000196361	protein_coding	4742	AGAGCGCGGAGCGCGCAGCGCGGGCCGGAGGGAGGGAGGGAGGGTGGGCGAGGGGAGAGGACTTGAACACACGGGACCGGACAGGACCGACCGAGGGGCGGCGGCGAAAGGCAGAGCGCCGCGATCTCTGTCGGGAAGCGCAACCTCCCCGGGCCCCGCGGGGCCGCGCAGGGGGCGTCCTCAACCCCGCGCCCGCTCCCTCTTTCCATCCCCTGCCGCCCGCAGGCCACCCCGGGGCCCGGCCATCCGCGCGCGCATCCCCGGGTTCGGGCCCGTCCCTGGCCCTCGAGGGAGCCGCCGCCTTCATCGCCACATCTGCAGCGGCCGCACCAGAGGCCGCCCGGGCGGGACCCCAGCGTGAGCATCGGGCGCCCCCCTAGGAGTGCACCACCCCCGGAG…		-1.52083									0.521458
697	ENST00000391878.6	ENSG00000143514	protein_coding	4741	GGGAGCCCCGACCGTCACGAGCGTCGAAGAGACAAAGCCGCGTCAGGGGGCCCGGCCGGGGCGGGGGAGCCCGGGGCTTGTTGGTGCCCCAGCCCGCGCGGAGGGCCCTTCGGACCCGCGCGCCGCCGCTGCCGCCGCCGCCGCCTCGCAACAGGTCCGGGCGGCCTCGCTCTCCGCTCCCCTCCCCCGCATCCGCGACCCTCCGGGGCACCTCAGCTCGGCCGGGGCCGCAGTCTGGCCACCCGCTTCCATGCGGTTCGGGTCCAAGATGATGCCGATGTTTCTTACCGTGTATCTCAGTAACAATGAGCAGCACTTCACAGAAGTTCCAGTTACTCCAGAAACAATATGCAGAGACGTGGTGGATCTGTGCAAAGAACCCGGCGAGAGTGATTGCCA…	0.140231	0.0591572	0.527361	0.194632	-0.549824	-1.05904	0.262834	0.167013	-0.661981	0.0535395	0.611504	0.131406	0.36542	-0.168902
698	ENST00000446273.1	ENSG00000100354	protein_coding	4741	TCTGGAAATCTGACCCTAAGGCTAAATCTGTTCAATCTTCCAACTCTACTACAGAGAACAACAATGGACTAGGAAATTGGAGGAATGTGAGTGGTCAGGATAGAATTGGACCTGGCTCTGGCTTCAGCAACTTTAACCCAAATAGCAACCCATCTGCCTGGCCAGCACTGGTCCAAGAAGGAACTTCTAGGAAAGGGGCATTGGAAACAGATAATAGTAATTCCAGTGCACAGGTTAGCACAGTAGGTCAGACATCCAGGGAACAGCAGTCAAAGATGGAAAATGCGGGTGTTAATTTTGTTGTCTCTGGCAGAGAACAGGCTCAAATTCATAACACTGATGGACCAAAAAATGGAAACACTAACTCCTTGAACTTAAGTTCACCAAACCCCATGGAGA…	-0.677259	-0.874047	-0.643998	-0.996163		-0.778266	0.053701	0.499735	-1.84381	0.148781	0.194398		0.0025156	-0.0761368
699	ENST00000223145.10	ENSG00000106415	protein_coding	4741	AGTTGCCATTCGGAGTGAGGAGTGGGTAGAAGCGGCGGCGGCGGCGGCGGCGTTTGCGGTGGCGCGGACTCCGAGGAGCGCCAGCACCTCGAGGCCCTTTCTCTCTACCCTGGTCCCCAGAAGCAGGGGTCCCGGCCCTCCTTGCAGCTGCCGGGTTCTCCCGTGCGTGCAGCCCTGCGAGGGCTGAGGAGAAGGCTGCGAGCGGCCCTCGGGGCTGCGTGATCCGGGCCGTTGCCCTGTCAGCACGATGCCTGGAGCGGTGGCGGCGGCGGCTCCGGGCTCCTTGCGGCCCCGGCCGTGACCGCCACACCGAGCCCAGCCGGGCGGTTGCGGCCGTTGGACGTTTGTTTTCGCAGCCTTCCCCTCCCCCCTCGCCGAGGCGGCGGGGGTGTGCGTTGG…	0.532495	-0.359456	-0.34597		-0.975095	-0.864223	-1.39741	-0.0563762	-0.104547		-0.455033	0.387425	-0.459267
700	ENST00000593695.5	ENSG00000198300	protein_coding	4741	GTTTGGGAGGCGCGGGAGATGTCCACCCTGGGCTGGTGGCGCCGCCGGGCGCCGGGCGCCATGAGGGTGCGCTAGGCGGCTGTTCGTGCCCGAGGCTGCGCAGCACTGAGGTGAGCTTTGCCTTCTTGATCTTCCGTCCTTCTTGGAGACGACTGGCGAGAGGAAGAGGGACTAGGTCCAAACGCTAGGTGGCTGGGTCCAGCCGGAGACCCGCACCAAGGAGGAGATCATCGAGCTCTTGGTCCTTGAGCAGTACCTGACCATCATCCCTGAAAAGCTCAAGCCTTGGGTGCGAGCAAAAAAGCCGGAGAACTGTGAGAAGCTCGTCACTCTGCTGGAGAATTACAAGGAGATGTACCAACCAGAAGACGACAACAACAGTGACGTGACCAGCGACGA…		3.32193		-0.525682							-0.424358
701	ENST00000396292.8	ENSG00000083067	protein_coding	4740	ATGTATGTGCGAGTATCTTTTGATACAAAACCTGATCTCCTCTTACACCTGATGACCAAGGAATGGCAGTTGGAGCTTCCCAAGCTTCTCATCTCTGTCCATGGGGGCCTGCAGAACTTTGAACTCCAGCCAAAACTCAAGCAAGTCTTTGGGAAAGGGCTCATCAAAGCAGCAATGACAACTGGAGCGTGGATATTCACTGGAGGGGTTAACACAGGTGTTATTCGTCATGTTGGCGATGCCTTGAAGGATCATGCCTCTAAGTCTCGAGGAAAGATATGCACCATAGGTATTGCCCCCTGGGGAATTGTGGAAAACCAGGAGGACCTCATTGGAAGAGATGTTGTCCGGCCATACCAGACCATGTCCAATCCCATGAGCAAGCTCACTGTTCTCAAC…		-0.244685				-2.60881		-0.621488		-2.91687
702	ENST00000522605.2	ENSG00000253910	protein_coding	4740	CTGCACAAACCAACCACACAGAGAAGGCCAGTATAGATTCGGAAACAGAAAACAAAAGCAGGAAAAGTGACCTTAGCCCGGATTCTGCCATCCCCGGAAGGCTTATTCCTCCTATGGGCAAAGGAGCAAAGGGAGCCAGAAGATGAAAGCGAGCTCAGGGAGGTGCGGGCTGGTGCGGTGGCTGCAGGTACTGTTGCCCTTCCTGTTGTCTTTGTTCCCCGGGGCTCTCCCAGTCCAGATCCGCTATTCAATTCCAGAGGAGCTGGCCAAAAACTCGGTCGTAGGAAACCTCGCCAAGGATCTGGGGCTCAGCGTCCGGGACTTGCCAGCCCGGAAGCTGCGGGTTAGCGCGGAGAAGGAATATTTCACAGTAAACCCAGAAAGCGGAGACTTACTTGT…	-2.57568	-2.38042	-1.85798	-1.61298	-2.06154	-1.22827	-1.81915	-1.96347		1.03533		-0.301489	-1.16294		-0.550273
703	ENST00000343742.6	ENSG00000188906	protein_coding	4740	GCGCTGGCTGCGGGCGGTGAGCTGAGCTCGCCCCCGGGGAGCTGTGGCCGGCGCCCCTGCCGGTTCCCTGAGCAGCGGACGTTCATGCTGGGAGGGCGGCGGGTTGGAAGCAGGTGCCACCATGGCTAGTGGCAGCTGTCAGGGGTGCGAAGAGGACGAGGAAACTCTGAAGAAGTTGATAGTCAGGCTGAACAATGTCCAGGAAGGAAAACAGATAGAAACGCTGGTCCAAATCCTGGAGGATCTGCTGGTGTTCACGTACTCCGAGCGCGCCTCCAAGTTATTTCAAGGCAAAAATATCCATGTGCCTCTGTTGATCGTCTTGGACTCCTATATGAGAGTCGCGAGTGTGCAGCAGGTGGGTTGGTCACTTCTGTGCAAATTAATAGAAGTCTGTCC…	0.0494687	0.0	-2.36923		-2.03562	-1.66838				-1.37631		-0.530515	-1.25243
704	ENST00000424248.2	ENSG00000105339	protein_coding	4740	GGCACTCTCGGTAAAACCCGGATGCGCTCCTTGAGAAAGAAGAGAGAGAAGCCCAGACCAGAGCAGTGGAAGGGCCTCCCGGGGCCCCCCAGAGCGCCAGAGCCTGAGGATGTCGCCGTCCCGGGCGGCGTGGACCTCCTCACCCTGCCGCAGCTGTGCTTCCCAGGGGGTGTGTGCGTGGCCACTGAACCTAAGGAGGATTGCGTCCACTTCCTGGTGCTGACCGATGTCTGCGGGAATAGGACCTATGGCGTGGTGGCCCAGTACTACCGGCCCCTGCATGATGAGTACTGTTTCTACAATGGCAAAACGCACCGGGAGTGTCCTGGCTGCTTCGTGCCCTTCGCGGTGTGCGTGGTCTCCAGGTTTCCCTATTACAACTCCCTCAAGGACTGCCTT…	-2.46771	-1.93947	-3.08778	-3.86933	-2.46075	-3.51507	-3.14585	-2.28859	-3.0341		-3.14085	-3.54091	-3.09942	-3.50391	-3.79379
705	ENST00000401707.7	ENSG00000104356	protein_coding	4739	ATGCGCTCTCCAGCGCGCTCTCCAGGAGCTTTGGCTCGGTGGGTACTGTCGCGGAGGCTTGTCATTCTGACCCGGGGATTCCTCACAGCGTCTGGCAGAAATGTCAAATGCAAAAGAAAGAAAACACGCCAAGAAAATGAGAAACCAGCCTACCAATGTGACTCTGTCCTCTGGCTTTGTGGCTGACAGAGGTGTAAAGCACCACAGTGGAGGTGAAAAACCTTTCCAAGCTCAAAAACAAGAGCCTCATCCTGGAACTTCACGACAGCGGCAAACCAGAGTCAACCCCCATTCTCTGCCTGACCCTGAAGTGAATGAGCAGTCTTCCTCCAAAGGGATGTTTAGAAAAAAGGGAGGATGGAAAGCAGGTCCCGAGGGCACGTCTCAGGAGATCCCCAA…	-0.524493	-0.709744		-0.872244	-1.01789	-0.590878	-0.994147	0.0160382	-0.357737	-1.0563	0.713643	-0.841838	0.149811	-0.579892	-0.841589
706	ENST00000402538.7	ENSG00000152689	protein_coding	4738	ATTTAGCCAAACAACCTTTAATTCATTGAGCTCAAAGCTTAGCAGCTTCAATGTTGTTGTTAGGCATAAACAGCTTGCAAATTTCAATTTTTTTTCTCTCCTCACTTTTGAACTAGATTTGGGCAATGGAGGTGATGACAGCATTTTAGAAGACAGAACAGGAATTCTAGGTGTTTAGGCACGTTGAAGAGAAACTTGCTAGAGGTGATGAAGTGGAAAGAAAAAGACAATTCACTATAGGGATCAACATTATTGCAGTTCTGCAAAGGATATTTTCTTTTAAAACATCCATATCTCTTCTTTGCCATGGAAACTACACCCAATCTACCTGAACCTGCGGCACCCCTCTGATGACCCATTTGGATTCTCTGATTTCACTGCCAAGATTCTCAGTTCTCC…	0.0297473	1.1375	0.0		-2.32193	-1.40585						-4.13714	0.0305613	0.430634
707	ENST00000402938.4	ENSG00000111886	protein_coding	4738	GGCCAGCCTTGCCCTCACAGCCCCTCAGAGCAGCCCGTCAGGAGGCAGCAGATGGATCAATGGTCAAGCCAGGGGGGATTTGCTCTGCCACAGGCTACTGGAAAGCAGCTTTTTGCCTCACAGATGTCCACAAAATGCCTTATTTTACAAGACTCATTTTGTTCTTGTTTTGCTTGATGGTTCTCGTGGAGAGCAGAAAACCCAAGAGGAAGCGATGGACAGGGCAGGTGGAAATGCCCAAGCCAAGTCACTTATATAAGAAGAACCTTGATGTGACCAAGATCCGGAAGGGAAAGCCTCAGCAGCTTCTCAGAGTGGACGAGCACGACTTCAGCATGAGACCCGCCTTCGGAGGCCCTGCCATCCCGGTGGGCGTGGACGTACAGGTGGAGAGCCTGG…	-1.73697		-3.24393			-5.21444	-4.30378		-4.49185			-5.89077	-2.97174	-5.44294
[truncated: 12,588 more rows]
