# Supplementary material for: LncRNA Subcellular Localization Across Diverse Cell Lines: An Exploration Using Deep Learning with Inexact q-mers
Source: Noncoding RNA. 2025 Jun 25;11(4):49. doi: 10.3390/ncrna11040049 (PMC12286058; doi:10.3390/ncrna11040049)
Supplement: Supplementary file 1 [file ncrna-11-00049-s001.zip › Supplementary_Table S7_mean_RCI_positive.canonical.tsv]

ensembl_transcript_id	name	cdna
ENST00000444968	ENSG00000240731	TTTATCTTTTTTGTTGTGAAACTTTAATTTTTTTTTTTTTTTGACAGTGTCTCACTTTGTTACCCAGAGCGAGACGCGAGACTCCGGCTCAAAAAAAAAAAATTTATTTGCCTGCAAATGGATTTACTTTATCCTCGTTCTTAAAGGACTTTTTTTCCCTTAGGTGTGTAAGATTTTAGGTTGACAGTATTTTGTCTCTGCACTTTGCAAACAACGTTCTGTCTCTGGGCATGGGCAGCCGTAGGGTCTGAGCAGGAGCCTTGGTTTTTGGTGCTTGTGCTCTGATGGGCTGACATGTATCCTCAGCCTGTTTAGAGTTTGAGGCCTCTTGGATCTGTGGCTTGAGGCCTTCATCATGTTTCTTCCAGTGTTGTTTCTGCCCCGTT
ENST00000448629	ENSG00000224870	ACCCAGGGGACTCCGCGGTGCCGGCCGACCCGGAAGCATGTCTGTCCCTAGCGGAGGCGCGGGTGCCGTGCTGAGAGCGCCTGCCTGTGCGCCCCGAGCGGGGCTGGGACTCTTCCAAGATGCCCACGTTCGCACAGAGACCCCGGATCGCGGAAGCTCGCGTCTCGAAAGGCCTGCGGTCTCACGCCCTGCCCGTCCTGGGTTCACGGTTTTTCATCACCTGCGGCTGTCCTGCGATCGACCACAGCTGTGCAGGAGGGGCAGGAGGTATCTGTTGCTGCAGTTACCGGAACCTTTGCCAGGACTAGTACAGGACCACGGGCTGGTAGCTCAGGGATGTCTCGTCTGTGAGTTACAGCTGCACGCTCTCCAGGAAAGAAGGAATTTCCTCTTCTCTGG…
ENST00000607307	ENSG00000272455	GCCGAGATCCCGCCATTCATTGCACTCCAGCCTCGGAAACTAGCAAAACTCCATCTTAAAAAAAAAGAGGAGGCCGGGTGCAGTGGCTCTGCACAACACTTTGGGAGGCCGAGGCAGGTGGATCACCTGAGGTCAGAAATCCGAGACCAGCCTGGCCAACATGGTGGAACCCCATCTCTACTAAAAATGCAAAAAGTAGCCGGGCGTGGTAGCGGGCCCCAGTAATCCCAGCTGAGGTGGGAGAATTGCTTGAACCCGGGAGGCCAAGGCTGCAGTGAGCCAAGATCGCACCACTGCACTCTAGCGTGGGTGACAGATCAAGACCTTGTCTCAAAAAACAAGAAGAAGAAAAACTACTTTTTTTTTTTCAGATGGGGTCTCACTCTCACCCAGTCTGGA…
ENST00000647566	ENSG00000215014	TCGTGGTATGCCGTGATTGTGTTGCGCGCCGTTTCCAGGGAAGGTGGCCAACGACGCACACGAAATACCATGATCGGCCGCCGCCGCGCAGCCCCTCGCCGCGGACGCTACCCTCGCCCCCCGGGCCCGGCCTCGGAGAGCTCGAAGGACCACCGGACAGCGGGCGCCTCGTCCCGGAACCTGCCTTCCCTGTGATGCCCACCCGCGTGTGGACTACGCGCGCTGCCGTCCAGCTGCCATCCCAACCAGGCCGACCTGTGACAGACCTGGTTGGGAGTGCACGTCGACTAGGATCTTCCTCGCCTCGGGCTTCCTTGGAGAGGCCGCCGGCTGGTCTGAGATTTGGGTCCAGTTACAGTAAATCCAGTCAACGCGAGTGTGTCATTCCCCAGCTATGCC…
ENST00000607222	ENSG00000272106	GCGCAGCCCCAGCCCATCCCGTGCGGACCCTACGCCGAGTCCAGCCCGGGGCTGCTGGGCCAGCGGGAGCGGGAACCGGACGGCGCTCGCGTTCTGCCAGAGCGGAGAACGACTCGGGGACGGTGCGGAGGACCAGGGGAGGAGATCCGCGCCCGCACGCACCATCAGCCGAGAGGACGGCCCGCATCGCGCCAGTGACCTAGGAGCGACTCGGGGACGGCTTCGGGCTCCCAGGCCCTCCTGGGCCACCGGGCACTGAGGAGAGCGGCGGCTGGAAACTGTGGGACCCGAAGGGCGGGAGCCCAGGGCCCGCCCCCGCCGGAGCGCCCCCGCCATGGCCACGCCCCCGCCACGGGGATGGGCAGGGCAAGCACCGGAAGTGCGTCACGCGGGAGCGTC…
ENST00000443930	ENSG00000233542	ACACTTTCCCCATATGGCACGGAGCAGAACGTGCACCTTTGGCTCTGGAAGGAATGAACATCCTACCCGTTAGTTAGCCCTGGGAGTCACTGACTCGGTTCTTCCCTGGACACCAATGTCCTATGGAGCACACAGAAAGCCACGGAAGTGTGGTCTGCGGGTTGAGACGGACTCCGTTCATGTGGATAAGCAGAGGAAATTTGGCAGAAACGACCAAATGCAAAATACGTGTAGCAGCCTGAGACCGGCCGTCTACTGAAACAAAGGATGCAGTTCAGTCGGAAACCACGCTTAGCTGAGTAGCTGTCTTTAGCCATCCAGGCCCTGAGAACCAATGAACAACCCAGCTTGGCCGCTTAGAACATTTTTTCTATACTTGAGTTAAATAGATATCCAAGA…
ENST00000607858	ENSG00000272420	CACGCCTGGTTAATTTAAAAAAATTTTTTTTTCTTTTAGAGATGAGGTCTCACTCTGTTGCCCAGGCTGCTCTTAAACTCCTGGTCTCAAGCAATCTGCCCACCTGGGCCTCCCAAAGTGCTGGGATTACAGGTGTGAGCCACCACGCCTGGCCCTCTGTTAATGTATTAATTATAACTCTTTGTTTTGTTATTTGAGGGATTACTTTAGGGTTTTACAACTCGTTAAGTAAAAGGGGATCATCATAAATGTATTGGAGGAGGAAGGGTTGGTCTTGCTGTGTCAGGGGTAGCAGAGGTACATCTTGACTTACCACAGTTTCTTTCTTTCTTTTTTATTTTATTCTTTACTCCTGGCAAGCTGTGACACAGTTATTTTCAAGAGATGTAATATACTACT…
ENST00000644246	ENSG00000272449	GGACCGGAGGCCGCGGGGACAGCGCGCCGGGCGAGTCTGCTGGAGCTGCCTCTGCGGCCCCTGTCCTCACCCCTGAGGAGGCCAGGCCCGGGCAGGTGCCTGGGCTGGGGCTGCTCCTGGCCAGGCTGGAAGACTGTCAGATGGAGGACAGGTCAGGTGGTCGGAAAGCTGGGGACAGGGAGGGAGCAGGTTTGACGGAGGGACGTATGGGCAGGCTCCTCCTCCCGGTCAGGTCCCACGTGACCCCCCAGCCACGCCTACCCACATCGCCCTGCTGGAGGCCGGGGGCGGGGGGAGCGGGGAGTGGGGGGTGTGGGGGGTGAGGGGGGTGGGGGTGGGGGTGGCCCGGCCCGGAGCTAGGGGGCGGGGCCGTGCTTCTTCTGGCCCTGGCCTCCAATT…
ENST00000443270	ENSG00000231510	GATGCCCACCTCTCATCACAGGCCCATGCTGGGGCCATGCACACAGATTACCTGGAATGACTGGCCCACAGAACCCATCATTGGATCACAGGCCCATGCTGGGGCCATGCGCACAGATTACCTGGAATGACTGGCCCACAGACTCCATCACTTGGGGGTGTTTGATGAGAGAGACAAAGTGAGAAGGCGAGTTAAATACGTTTTGATGAAGATAGACAGAGCTTCACTCTTGTTGCCCAGGCTGCAGTACAATGGTGCGATCTCAGTTCACCACAACCTCCGCCTCCCGGGTTCAAGTGATTCTCCTGCTTCAGCCTCCTGAGTAGCTGGGATTACAGAGCCTGACTTTCTCATCGAAACCATGGCTGCTTGGACCCAGGCTCTCCCCATGAGGTAATA…
ENST00000650463	ENSG00000225077	AATCAACCCACAGGCACGAAATCACAAGGGCTGAAATGTGAGCAACTAGGGGGAAGCCAGGAGACTTCGTTTCCAGAGAACCCTGAACAGCCTTCTGCCGGTCACAGATGAGACAGGGATGAGGAAATGCCGCTACAGACCCTCTGATCTGTCCACCCTCGCCTGAAAACCAGTATTTCCGAAGGAATTCTTACCAGCCAAAGTGACTCCAAGAAGACTGGCTAAAACTTAGCAGCGTGCCGCAGCCGAACACAAACCCCAGGAAACAAGCTCGGATGGCTATCTGAAAGGAACCCAAGAGAAGCTCAGTCATTCACAGTCCTCAGAGTACAGATCTGGGCTGCTGACCTTCCCGGAATAGGCAACCCACAGACACAGGGTCTCACTGTGTTGGCCAGG…
ENST00000602406	ENSG00000269925	TTGCTGAATTTGTTAGCTCTAGCAGTTTGTTGTGGATTCTTTGGTATTTTTTATATAGAGAGAATCATCTGCAAATACAGATAGGTTTATTCTTCTTTTCCAATTTGGATGCCTTTTCTTTCTCTTGACTAATTGCTCTGTTCAGAACTTCCAGTACAGTATTGAGTGGCAGTGTGAAAGTGAGCATCCTTGCCTCGTTCCTGATCTTAGGGGGGAAGTCTTTCACCATGGAGCATGATATTAGTTGTGGATTTTCCCATAAATGCCCTTTATCATATTAAGGAAATTCCCTTCTATCCTTAATATGCTGATTGTTTTGATCATGAAAGAGTGAGCCCATTTTTTCTAAAGTGAAAGTTTGGCTCAAAGTAATAAAGTGCTGACCTGAAAGAA
ENST00000442636	ENSG00000230679	GACGGCTGCAGTAGCGTGGAAAGGGGGGTGACGTCCCGCGGACTTGAGGCGGGCAGATCTGGGGGGCCCCGACTCCCCAGCGGCCCTGTAGTGGTGCGGGCGAAACTCTGGCCCCAGATAGGACCGGGAACTAGATCAAACCTACCTGGATTCTTGTGAACCATTCATGTGAATTATTTGGAACTGGAATTTCACACAGACCCGGGGAATTTCTCAAAGTTCAAGACGGGTCATATTCCGTGGAATACGGAAGGAGTTGGAGTGATTTCACTTTTCTGATCAAGAACTGATAGCCATTAAAACTCAGCTCCGCAATATATCCCCCCACTCCAAGGGAGGGCTGAGATGATCACTTCGTTTTCTGTTACGGCTACTTTTATATTTTTCAACATTACTGCT…
ENST00000415330	ENSG00000231789	GCCCTCCCATCTCTCCCTCCTTCCTGCCGTCCCCCGCCTGAGGGAGGGGAGCGGTGCAGCAGACATCCGAGGGCAGCTGGGACCCCCTGACTCAGCCGACGGGTGAGTCAGGCTCCCTGCAGGCCACACCGGACCCCCCCAGGGCGGGGATTTCCCCAAGATGAGAAATCAGCCACCGGAAGTCACGCCGGACCTTGGACGGGCAGACAGAGGCTGGGAGGAGTTCTGGGTGCAGAGCCCCCCAACCTGTGCTCTCATCTCTTGCTCTGGGGTAAGCCAGTGGCCATGCTATAAGGACACTCAAGCCACCCTATGAAGAAGCCCACATGAAGAGGAACTGAGATATCTGGCCAACAGCCAGCCAGTCACTGAGCCTGCCAACCACGCTGTGGCAGGTAC…
ENST00000435388	ENSG00000230337	GCAAGGGCTAGGGACGTCTGGGTGGCAAGGAAGCCTTTCCCAGGATGCGAGACGGCTTTCCACATTTGGGCCTCCATGGACTTAGGCTCGCAAGCGGGACGCCCCTCAGTGTCCGTTTCCGAGGCCCCATCCCCGGAGGGTGCAGGAGAGTCTGCGCCCAGCGCGGACAGGGGCCCCGCGACCCTCGCTCGGGCTCCACTACGGCGGGCGGGCATTGGCTGCCCAGAGGGCCCAGTCGGCTTCCGGCGGCCGCGGGCGACTCCTGGTACCCCCGAGGCCCCGCGAACTCACCTTCACAAAGCTGTCGGCGTCCGGGAAGCCTGGCAGCACCATCTCTCCGTCGGATTTGGTTGCGCTGGTCGCCGACAGGACCCTGGGCTCCCGGGTAAGCTCCTGAAG…
ENST00000562878	ENSG00000261135	TGCGTCTGTTCTCTCCCAAAGAAGCTGGTCCTTAGCCTGTGTTAAGGAGCAATCTTTCGGTGGCCAGATGGAGCCGGGGCATCCTTCTTCAAATAATGGCTTTTAATTCGCAGACTAGAATGTTTCGGATTACAAAAGAAACCGGTTCTCTTCACATCCTTATCCTTGTGATGCAGCATTCCGCTTGCATTTGGAAGCCGTTTAATATCAGAGAGAAGCCATATTTATGAAAGTAAAGAGGCTGCTCAGATGACTGCAAACCAGCCTTCCTTACTGGTTTTATCACTGGTAATGTTATAAAGACAGTTGTCCAGTTTCATGAATCTTGTAGGTTTTTTTTTTTTGATGTTGTTTTTTTTTCAAAAATCCGTATTGTAGAAAAATATGCTGTCCCAGAAG…
ENST00000654227	ENSG00000238142	GCTTCCGCTTCTACTGGTGATATGGGAAGGGCCCACTCACTGAACTAACTCCCTTCCCTCTACTCCCAGAGCCCGCCCGGCAGGACCACCGAGCAAGGCCTTGGAAAACCAGAGAGATTAGAGCGGTGAGTCGCGCCGGTCACGTTGGACGCCTGCGCGTTAGGAGATTCTGGAGCCAGAACAGCGGAATTGCCTTCGCCCGCCCTGCCCCTCGCCTGCTTCAGAAGCTTCCAGGAACTCCCGGGTCGGCGACCCAGCCCGAGCCGCCTGGGGCCCCAAGGGAAGCTGAACGCCCTGTGGGCTCCTGGGATGGTTCTTCCCGTTCTTTGCGCCGCCTTCACCCATTGAAGAGCCTGTGCCCACCCTGCCCAGTCGCTCTCGGGGCCGCGGAGGAGCTTC…
ENST00000635675	ENSG00000218510	GGCTGTGTCATTGAACCTGTGTGATCAGACGCAAACCAGATCAGTATGACTTCAAAGCTTCATCTTTGAGATGGAGTCTTGCTCCCTCGTCCGGGCTGGAGTGCAATGGCGCAATCTCGGCTCACTGCAACCTCCGCCTCCCGGGTTCAAGCAATTCTCCTGTCTCAGTCTCCCGAGCAGCTGGGACTATAGGCGCCTGCCAGCACGCCCGGCTAATTTTTGTATTTTTAGTAAAGACTGAGTTTCACCTTGTTGGTCAAGCTGGTCTCGAACTCGTGACCTCAGGTGATCCACACGCCTCTGCCTCCTAAAGTGCTGGGATTACAGGCGTGAGCCACCGCGCACGGCTAAAGCTTCAGTTCTTAACCATCAGGCGACATTGGGCAAACTGCGGCTCAG…
ENST00000431803	ENSG00000230068	CTCACCGCAACCTCCGCCTCCCAGGTTCAAGTGATTCTCCTGCCTCCACCTCCCTAGTAGCTGGGATTACAGGCATGTGCCACCACAGCACGGGGCCTTAATTATACATTTGAACTTAAGTGACATTTTATTGAAAACTAATTGTGGTGACGAGGAATGGTCTAAGCATATGATTAGGATAATTCATATTCATTATGAAAACTTAGGTGAAATACAGACTTGGCATTTAGCTTGTCAAATGTAAACATGTTTTCTGCTTTCTTTGCTAAAATCATATTTCCAATTTCAAGGGAAAATGTTAAGAACCAAAATCATCTTTTTCAGCTACCCGCCTGAAAAAATTATTGCTATTTTTCTTTTCTTTTTTTTGAGAATTCTCGCTCTGTTGCCCAGGCTGGA…
ENST00000454117	ENSG00000249087	GCGCCGCCCCGCGCCGGGGCGACTCGGGAGTGCGGTCGGCAGTAGAGCCTGGCGGTGTCTTGGCTTCGGCGCTTTAACCCTGTAGGGGCGTGCGACTGCGTCCTTCTCAAGGGGGCGCCCCTCGAGCGGCGGGCTGAGTGGCGTCCAGCGGCGGGGAGGCGAAAACCCTGGGGGACTCAGAAGCGGGTGGCGGTGTAGGGCGTGTAAGGAGGAGATAGCCAGGCCCCTGCGGGGGGGGCGGGCCCTCCTTAGCGTCCCAGAGGGCTTGTCTGCTACAGGGGCTCCCAGCGGCCTCCCGCACCGAAGGGACCCTGGGCGTCTGAGGCCCTGATCCGGGCGGGCCTTCAGGATGTTAGCAGTCCCTGTCCGGTTGAAGGTAGGAAGCCGAAAACCCGAGTG…
ENST00000655402	ENSG00000236810	GTATATGACTCCAGTCCTGGCGCTGGATGCTGCTGCTGTTCCAGCTTCCTAGGTGTGGAAACTGAAGGACCAAGAGATTAAACAGGAATCTCTGAGGACAAATGGGAATTCTCACTGATTTCTAGGACTACCCTGGGGCAGTTGTCCATGGAAATCTTGCTGGTTTACCTTCAAGATGTATCTATCATCTGCCCATGTCTCACCACCTCCAATGCTGCCACGACGTCTGGACCAGCATGAATGCCTGGCCTCAACCTCCCGGGCTCAAGCCATCTTCCTGCCTCAGCCTCCCAAGCAGATAGGACTACAGTTGCACAAGAGCACTGAGCTGACAATACTTTCTGATAAGTCTTCCTGCTTCCACCCTTACCCCCCATATTCTGTTTTTAATATGCAGTT…
ENST00000607698	ENSG00000272432	CGGCTGCAGGCTGGAGAGGGCTCGCAGCCGGGCTCGGAGCTGGGGCCGTCTGACGGGCTGGTGCCCACAGGGTCGTTGCCGCCACCCACCGGCAAGTCGCAGACCCGGCCTGAGCCTCCCTGGACCCTTCCTGGCCTCTTCCTCCTGTCCTAGGTACCGCGGCGCCAGGAGAAGGCGACCGCGTCCACACCCCGCCATGACAGAGAGGGGACCTCACCCTCCCCCGGAACACCCCAAGACCCCTGGAAATGCAGTATTAACGTAGAAAAGATGTTTTACTTCCATGTTTTGGCTAGGAAGGTAATAAGGTCGAGACAAAATAAAAAGACTCAAAACTGACCTTTAATCTGGGGATAATAATGAAGTCTGCGATATCTCTTCCAAAAACTGTGTTTGGTG…
ENST00000413987	ENSG00000242125	AGACATTCCAGGACTTCCGGGCACTTCGTAAGGTTTAAAAAGGATGCTTCGCGTTTTCTCTCTCCTTTTTGGAGACAGATTCGCAGTGGTCGCTTCTTCTCCTTGGATTTGTTAAGGATTCCAAGTAACTCTTATTTGGAGAGAAGACGATCTGCACTTCGCATTTTGGCATTGACATTTAATTTTAGGGTCCTTTATATAGAAGGGAGAGTAGGTAAACTGATTTTTTTTTTTAACAGGGAGGGTTTGACAATCTTTGGCAGACTTGGAGCAAAAGATTGAGGTGCATTTCATGCCTCCTTTTGAGAGTCTTGCTCTGTCGCCCAGGCTGTAGTGCAGTGGCGCAATCTTGGCTGCAACCTCAGCCTCCCAAGTAGCTGGGATTACAAACATAAGCCA…
ENST00000418471	ENSG00000233427	CGGGCAGCCTTGCCTAAATTTCTCCCAAGCCAAGCTGTTTGACTGTGTGCACGTGTATGAACACAGGTGTACGGATGTGCATGTGTATGGGTCAGGTGTATGGGTCACAGGTGTACAGATGGAGGCCTATTTGTATGTGGCTGTGAGGTGTGTGTGAACAGCTCCCCGCCGCCCCCACTCCCCAAAGCAGCAGCTCTTAAATTTTGGGTCTTGGAGCATCCAATGAAGATTTAGGATCCTGCAGTTAAGTACGAAGTTCGTATTCCATTTAAAAAGGCTCTGGAATCAGCTATGGACCCGTTGAACATTCTTCTGGCTGTCCTTCCCAGCTTTGGTGGGAGTTGGCTCTGACTAGATCTGTCAGGCCTCTGTGAAGTCTTCCTGACTGAGTCTCTCTCT…
ENST00000567508	ENSG00000259943	TTGCATCAACATTCTTCCCCCACGTCTTGACGCTGGGTTCCGGCCTAGGGTTCTGGCTTTCCTCCTGGGCTAGTGAACGCGGCGAAGTCCTCCTCTTTCTAATCTCCAGAGCCGCAGTTCCATCCTCTGGGTCAGCGGCTTACCCTGACTGGGCTGCGGTATCTGCCTTCCTTCCCCCAACAAGGCGACAGGTAGTCGGGGCTGGGGCCGGAACTGACTGAGTGGGCCGCAACTGACTGAGTGGGCCGCGGCTCCCGCCTGAGGAGGCTAGGAAGGACTGAACAGCAGCCGACTTCCCAGGCTCTAAAAATCGTGCCTCTGAGTTAGAGCTACCTCAAAAGCAAGACCAAGCATGAGAAATGGAGTCTTTTGGCCAGTATTGGGGTGTTCGGAATTCAA…
ENST00000565390	ENSG00000260920	ATTATTATTATTATTATTATCATTATTATTATTGTAGAGACAGTCTCACTATGTTGCTGGACTGGTCTCAAACTCCTGGCTCCAAGCAGTTCTCCCACCTCAGTCTCCCAGTATGCTGCGATTACAGACATGAGCCACCGTGTCTGGCCAGGAACAGCCTGTTATATTACGTCAGCTTTATGACAGACTCCCACATTTATCTTTACTTTTCCCAGTTCACTATGTGCCAGTGAAATTTCATGGCGTGTTAGTGATCTGTGGATTAACTTTTGAGAAACACTCTTTTAAGTATCCCTTTAATAAATCAGAATAAAATATAGTACAGCCTTTTACTCTAGCCCTTTATATGGCTAGAAGAGGTAGAAATTAAAATGTTGCTTCTCATTTCTAGAAGAAAAA…
ENST00000624658	ENSG00000279667	ATCCTTGACTCCTCTTTCTTTAACGCTCTTCATTCAACCCATCAGAAAATTCTGTGAGTTGAATCTTCAAAATATATCTTTTCTCATCATCTCCACTGCTACCACTTAGTCCAATTCACCATTCTCTCACTTGGCTTCCTGAACACTTGCATCCCCCACAGTTTATTATCCTCCAGATAGCAGCCAAATGACTGTATTAAAACATAAATCAGATTATGCTGTTTCTCAGTTCTAAAGTCTTCAAAGGCTTCCCATTTCTCTCAGAATAGATCCAAGTTCATACCATGGTTTGCCTCAAGCCATCCTGGATTCCTTGCCAGTCCATGCATATGCCCACACATGCTTTCACCTCGGGGACTTTTTCTTCTGCTAAGATGCTTGCTTTCTCCAGGTATCAAT…
ENST00000606277	ENSG00000272145	GACGAGGCACACGGACCCCACGAGCGCGGCGGCGGCGACAGCAGCGGGCCAGGCAAGAGCACAACATGGCGGCGGGCAGGACGGACCGAGCTACAGCAGCGGCCGCGCGAGGAAGTGAGGTCTCTGGCGAAGGCGGGAAGCGCTGCCCCTCCCCCCGCCGCCGCTTCCCTATCACCCTCGCACAGAAACTCCCGCACACTCACACACCTCTGCTCAGGAGTCCAGGAAGAGCAGGAGCCGCCCCCGCGCTCCTACGGAGTCGGGCAATGCAGAGGCCCAGGCGCGGCGGAGGGGAGGGGGAAGTGTGCGTCACGGAGAACGGAGCGCGCGCGAAGCGGGGGCACAAGCAAGATGGCGGCCACGCCGTTTGCACCGTTTCCCCTTTTCCCTTCCCCCTCC…
ENST00000659750	ENSG00000228192	AGAGAAAACTTGCGAAGTTTAGGATGGAGCTGAAGAGACTGGGTTCCGTCCTACGGTGGGATTTCTTTCCGTGCTCGCGCGTTCAGCCCCAAGTCTCAGGGCCACTCGTCTGGGAAGTTGTAGAATCTGTATAGCCAACCTACACAACCTCCAAGGGGCCTTTGGACAGGACCATCAGCTTTTTCCTTGCCTTCGGACTTGAATTAAACATCATCTCTTCCTTGGCGTCAAGCCTGCTGCCATCAGACTGGAACTAAACCATCAGCTCTCATGGGACTCCATCTTGCTGACTTATCCTGCAGATCTTGGGATTTAACCGCCTCCATAATCACGAATCCTCCCTCCAGGTCACTGGGAGCTTCAATTCCTTAGAAGAAAGAAAGAGATGACTCCTGCTTC…
ENST00000653200	ENSG00000227533	CTCTCTGCGTTGGGACCGCGGAGGGCATTCGCTGTGTGACTCAGGGCAAGTGTGCGCACCTCTCTGAGCCTCCGCGGCCTTCTCTAGCAAAATGGTGGAGCCGGTACCCGGCTGTAAGGCAAGCTGGGATGCGCGGAGTAGCGGGTGGAAAGCTGGACTGGAGTTCTCACTCGGCCGCTGGGTGACTTCGGTGCACTAGGGATAGTAACAGTACCACCTCGTAGGGTTGTAGAAAGACCAAGTGAGTTAATATTTGTAAAGTGTTTAGAACAGCGTCTACTGCATGGAAAGTAGTATTTATTTGTTAGAGAGACTCCAGGAGGTCTTGCCCAGGGATTGACTTCTCCCTTCCCTGTCTCCACCCCCCACATTCCCGTTTGTGAGCCAAGCCTTGCTTTT…
ENST00000424948	ENSG00000234694	GCCCTTTTGCGTGCCTTCCACCGCCGCGAGCTCGGAATGTCTGGCCCCGGGTGCTTCAGGGTCCGAGAACCTGCAGAAGTTCACACTTAAATCCTACACGAGAGTCGTATTTATGATGCAGAACTCGGTGCAGAACCCGATGGAGTGCCCAAGGCGCTTGAGCCGTTCCTAGAAGGGGAAGGAGAGCCGCGGGCGGCAGCGGGGCAGGGGACGGAATTGGGAAGCTTGGGAGCAGGAAGAAGGCCAGAGCTACTTAGGGCCATGCGCGGTGGCTCACGCTTGTAATCCCAGCACTTTGGGAGGCCGAGGCGGGCAGATCACGAAGTCAGAAGATCGAGACCATCCTGGCTAACACGGGACTCAAGACTGGAATGGGAAGAGCATGAAATTGAGCTGTCT…
ENST00000434244	ENSG00000230615	AGAACCTAGCTTTCCTGCCTGCCCCCAGGGCTAATCCAGAGGTGGGGGAGGGGCTAAAGACACTGGGCTCTGCCAGGGGCCTTGGATGAGCTTATCATGGAACATAAGAAAAATAAAACAGATGTCAGCCTGTGTATGAAGAATTCATCCACAAGATTTGAGCAGACCGAAGACTGTGAGACTTCCTCCCCACAGTGAGCTAAAAGGACGCTTTTGTCAGAGTGGGGAAATAAAAGGGCTTTATGGGAAGGAAGATAAGAACAGATGAGTCAGAGGTTTCTGCTTAATGCTCACTCTTCAATTCTTTCCCGAGCAAAACCAAGAATCTTCTTGGGCTAAGCCCCAATTTGGGGTTCACCTGCCTTGCAGCAACATGGCACCAAACATGCGGCAGAAGAG…
ENST00000657773	ENSG00000269956	GCCACTTCCAGGCTGGCCTATTGGATTATGGAAGCAGGACTCTGAGTTGATGCTATTGCTCTCCCCAGTCCTCTAAGCCCCTTCTATTTCATTCCAAGTCCAGCCTTCAACCCCAGTGCCTGAGCAGGAGGGAGGGACATTGCTCTGACTCTTGAGTTGCGAGGACTGGAAGACCTTCACTTTAGTTCTTGACCACTTGTCTGGGCACTGCTCCTGTCTCCTGGAGCTCAGGCTGGATGGAGTCTCTCCCCTAGTTCAGGCTGCAGCCCCAGCCGCCACAGCTACAGCGGTGAGAGCAGGCTGGATCCCAGATCTGCAGGCGGGTGAGCAGGTGGAGCCCAGTGAAGAGATGTTCCTGCTGCAGGCAATTATGCAAAGCTCACCAAGAAACAACCACCT…
ENST00000425802	ENSG00000223390	TCGTTCGCGCCCGCCACCTGAGGTCCCGCGATCGGGCCGCCGGGCCGTACGCAGTAGACCAGGCAGAGCGGGGTGCGCGCCGCCCGTGCCAGGCAGTAGAGCTCGTAACGGAAACCTTTGATGTAGTTAAGCGAGTCCAGGATGACCACGTCGTGGCGACTCAGGCGCCGTTCCACGGAGGCTCGCAGAGCTCCACGCAATGCCTTCTCACGGGCAGAATCGCCGTACACCGCTGGGTCCTCTGCGCCCAGGACAGCTGCGTCGTCCACCACGTACACCGCGCGGCCCTCGGCAGCCAGCGCCACGCGCAACTCTTCAGCACGCCGGCTCTTGCCGCTGTACGGCAGCCCGCAAAACACCACGAGCGGCATCCTCTCAGGGAGCGACCATTGGCAACCG…
ENST00000629810	ENSG00000236723	GTCATGAACAGCATACCCAACACCAAAGCCATCAGAGACCACAGGGGCAAAGCCCCCAAGGTTCACTGCTGGGCTGCTCAGTGTGCTCGTGGACAGGACATTGTGGTTTATCTGCCCGTATGCAGGGTCCAGGTAGAGCTCAGGCAAGATGATCCCTTTGGCTGCTGCCAGATGCCGCAGAGCAAACAAGTGTCGGTCAAAGCCCTGGCCTGTGAGAAACAAAATGGAAAACCAGAGTCTCAGGATGGAAAAGGACCTCAGGAAAACCTCCCAACTCACCACATGGACCAGGAGGTGTCTGGCCTTGTCATCAGTGAAGAGTTCATCCCGACTGGGTTTGGGTAAACGAGTTGAGTTGAAAAGCCGAAAATACTGGGACATATCCAGGGGATACGCATT…
ENST00000655937	ENSG00000226754	CTTCTCGCTAACCTCTTCGCCCGGAAGTGGCAACAAGACTGCAACATCCCCTCACGCCTAGTCTGTAAAGAACTTTGTTTAACCCGGAGGCGGGGCCAGCCAGCTCCGCCCCTCCAGCTGGACGCGGGAGCGAGGTTGAGGTTCATACCCCTGGGTTCTCTCCAGGCCTGAGGCGGAGAGCCAGCCGCCTGCCTACCTCTGGGCTTTGAACCCCGGGTCTGGTGACTTCGCTTAAAGACCTCGGGCCGAAGGCCCGCCAGGCTCAACCTCGGTTCACAGGACCCCCGACTTGTGTGAGTCGTACACCGCTCTTTACCGTCTCTGGACCTAGGTCATCTCGGCAGTAAAATGGGGTGAAATGACCCGACCTCCCCGGAGGATGCCGCGCACGATGTGTGC…
ENST00000689429	ENSG00000242396	GTCGCCACCTCGCGTCCCGCTATCCCCGCGCACGCCGCCTCCGGCCCTGAGTCCCGGCCGCACCCGGCGCCGCTCACCTGCTTCTGGATGTCCCGCACGCGCTGCTCGTGCAGGCGCGGAGCGCTGCTGAGCTTGAACACCACCCAGGCGCGCACGTAGTAGTAGATATCGAAGATAAGCGAGAGCGGCAGGAGGAAGAGGCACACGAACACCCAGCGCTGGTGGATGAGCACGAACTCCAGCCCCTTCAGGCGCACCCACAGCAGGAAGAGCAGCGCGCACACGGCCAGCGACACGGCGGGCTCCATGGTGCGGCGCCGCGCGAGCATAAACTCAGAGGACGCAGCTACTTCTCTCCATGAATAGGCTGTCTCCCAGGCACAGAATTCCAGGAACCAG…
ENST00000641035	ENSG00000260971	GGCTGCCGGGAGGGGCTCATTGTTCTGCCGGCCGCTTTGACTTCATTTTCTGCTTTTCATCCCAGGCCGGGACGGTTTAGAATGCAAATGCGGGCTGCTTTTGTAGCTGTGCGTTTGTCTGGGAGCCGTGCGTTTGTCTGGGGTGAGATCACAGCAAAAGGGTTTTGTTTGGCTTTTTAAATTCTTCTGGGGAGAGCAAAAGAAGCTGGAGGAGCGCTGGGCGCAGAAGACCTCCCGGGCGGGAAGGCGGGGCAGGCATGGGCCCAATGGGAGCAGCCGTCGGCTTCTGCAGGCCTGGTTTGGAAAGGAACCGGGTCAGAAGGGTGTTGTTGAACATTAACTCCTTGTGGCCTGGCGGATGGGGAGTTGGGGGTTTCCAAGCTGCTCACCCCAGAACAT…
ENST00000665413	ENSG00000232453	ACATTATGTGCACAGTCACGGGAGCATGACAAGACATGACTCCTTCTGGAAATTGTTCAGAGTCTGGCTTGCAGACAAGGTACAGATGGAAATCTTCCTGGACTCAGGCCAAGAAGAGGAGAAAGGCCCTGTGCCCATCCTGCTGTGATTCAGGAGTCTCGCAGAAGACATCAGAATGCCTTTCTCTGAGTCACAGTCTGTATCTTCTAGAAAAGGCTGTCCATCTTCACCCCAAGCCCACTGGCTCCTGAGATACGACATCCAGACCCAGTGCAGCTGGACCTGGCCCAGGAAAAGAAATACAAGTCCTTCCGCCTTGGCAAAGATGATAGTACCGTTCCCTTCAGTGTTCCGGTTCTGCTCTATTGGATAAGTTCCGGTTTGACTATGACTACGTGA…
ENST00000451090	ENSG00000235215	AGCCTGTGGGAAAATGACTGAGTGCCCATAGATGAAGTGCTTTCAAGACTGTCTGGCACCTAGAGGTATCATCGCAGAAGCCTTGGATATGAACAGAAGCAGGCAGAGGATGAAGCTGATGGTGTGCATGGTCACTGTGCTCCTGCCCATTTTTGAGCTTCTGGAATACAAGCTGTGCCTTTGCCTGGAATGTCCCTCCCAGTCTGACTAGGCATCTTCTGATGGGGTTTGACCTGGTTGCTTCTAACACTAGGATGGACCTCTTGGCAATCTCTGGATATCTTTCTGTGGTTTGTTATAATGGTAATTATTACTTA
ENST00000453229	ENSG00000235545	AATCCCGGCGGGAACCCCGGCTGCGGAAGGCGGCTGCGGCCGGCGGGAGCCGAGGGGAAGAATGGAGCGCTGAGGAAGCGAGGCGCCAGCCCCAGCCGCTTCGCTGCCGCGGAGCCTGCACGACCGAGAGGTCGCGGAGAGAAGCCAGAGACAGGCCAGCGACCTGGCGAGAGAGAAGATCTAGCTATGTTACCCAGGCTGGATTTGACCTCCTGGGCTCAAGGGATCCTCCTACCTCAGCCCCCCACACAGCAGGGACTACAGCTGCACACCACTACCCAGCTCCCTTCTTCATGTCTTACCTGTCCTTATTATCACAGTGAATAATGCCTAATCTATTAGTGAATAATGCCTAATCTATTAAGAGCTATGTGAAAAACCTAAACTCTTTCCATTTGC…
ENST00000656229	ENSG00000224209	GGGAAGGAAGGGAGCGGAAAGGCCGAGCGCCACCCGCCCCGGGAGTCTCCAGAGCAGCGCGCGGGGCAGACCTCCTCGGGTCCTCCGGCGCTTCGGTCTCCGGAGACGCCCGGCCTCCTGAAGGGTTCGGCTTGTCCTCCTCTGGCGCTCAGCTCCCTCTGGCGGCCGGGCTGGCAGGACCTCAGCGCCCAGCCCTTCCGTCTTGTTACGTCCAGGGTCTCACTCTGTGTCTCAGGCTGGAGTACAGTGGTGCAATTGTAGATGGCTGCAGCCCTCGACCTCCTGGGCTCAAGTGATCCTCCTGCCTTAGCCTCTCGAGTAGCTGGGAGTACAGATGCACACCACCACACCCAGCCTAGAATGAAGAAACCTGCAGTTGGGAAGCATGAATTTACCACC…
ENST00000427268	ENSG00000230798	GGCTGCGGGCTGCAGAAACTGTCCGGAGAGTGGCACGCTAAGAATGGGCGCGATGGTGGCAGTCGTCCGGCTCAGCGACAGCGGTTGGTGTGGACAAATCCTCCAAGATTTAACTTCCAAGAAAACCGGCGGCGGAGCGGGTGGAGGAGGCGAGGATGTGTGGCCAATGCACGCGGAGTGCAAGGCCGCCTAGTTGGGAGCCGCAAGAGCCTGCCTGGTGTGGCAGGCACACGGAACCCAATCCCTGTCTGTCCGCTGCGGCCTGGGAGGGGAGCGCCGGCCTCACCAGAGGAAGGAGCACGAGGGGAGGAGTTCCGAGAGGAAATAATTAGTGAAATATTTGCAGAAGATGCTGGGATGTGGATTTAATTCCGGATGGACAGTGGTGCTTCTGATTCC…
ENST00000371086	ENSG00000116652	GAAAGTTTTCACTGCATCTCTTGTGGGATACGTATAATGTTTGGCAGATGATACTTTTAAATGACAATAACAATAGTTATTTTTCAGAGAGAGGAATCAAGATAGCCCTGCAAATTCAGTGTAGTTGTTAATTCTCTGTATTCTTATTAACAAGATTCCTTTATTCATTTATTTATCAAATAGTTATCGAGGGCCTTATATACCAGACATCAGTTTAGGTGTTTAGGATACATTAGAGTTAAAAAAAGACAAAAATCCCTGCCCTCGTCAACTTAAATTTTAGTGAGGGAAACAATACATAATAAACATAATAAATAGTAAATGACATGGTATGTAGGAAAGTGATAAGTGTTATGGGAAAATCAGAGGGAAAGGGGGTTAGTGAGTGCTGAGGGAATG…
ENST00000428732	ENSG00000234264	AGGCACAGGAGTCGCTCCTCATAGCGAGTCTGGTGCGGCCTACGCGCGGCGCTTCCTTTCGGACCTGAGGCCCAGACCCTCAAAATAGAGGGAGCGGATAAGGAAGTCATAATATTAATGAACTCTGAGGACTGCTATGAGGATAAAATGGGATCATCATCATCATCATCATCACTTACTCAATGCGTACTACAATCCTGGCACTCCTCTAAGTGTTACAAATATATTAACTCCAACAATAACTCCAGAAGAAATCCTAGTATTGCATAAGTGATCTTCATGAAGCTTCCTATTCCCTGTGGAGTTTGGAAGGAGAGGCATTCCTGTAGGCTTCTGCTGAGAAGGGAAGAAGAGTCTTCCTGCTTGGACACTGGGCTTCTGAAAAGGCCATGTGCTCTC…
ENST00000607679	ENSG00000271992	GGCTAACTTTTATATTTTTAGTAGAGATGGGGTTTTGCCATGTTGGCCAGGCTGGTCTCGAACTCCTGACCTCAGGTGATCCACACGCCTCGACCTCCCAAAGTGCTGGGATTACAGGCACGAGCCACAGCACCTGGCCTTTAATAGGCTTTCATAACAGAAAAGTAGACATCAGACTTTCTAAGTTCAAAACCTGGCTCTGGTGCTTACCAGCTAGCTGACCTTAAACTTAAACTATCTAAACTTTAATGTTCTTCCTCATAGGAAAAATGGGGCTAATAATGTTTCCTGACATAATGCATTTAAAGCATGGATGCATTAGGTGCTCAATAATTGTTATCTATCCCTTTGGCTTAGTAAAAACCATTGTCAAAGTTTTTGTGTATATGACTTTTAAGT…
ENST00000663294	ENSG00000229956	GGAGCTGGAAAGGTGGAGGCGGAAGTGACTGATCAATTCAGGGGCGTGGGGTTCGTTTAGGTTTTGCCCTGTGTATGACCTCGTTTGGAGCCATGAAACCAGGTGGCTTTTCTACAATATAAAGATGGAAATGGGAAGAAGATGTTCATTGCAAATTAAGGAAGCTCTTCCACGAGTTCACGAATGGAAATAACATCAAGAGTTTTTCATCTTCTTAGTGTGCAAGATGTCTGAGGAATAGTCTTAGTGGATTATCCCAAACTTGACACATTTTTTGCAAAATGCTATACAAAAAGAAGATACATGCGATTATGACAAGATTCTCCACTTGGTGTGACCAGTCTCATACAACCCAAGGCTGTGTGTCCAAAGGCAACTGTACTAGCTTTCATGGTGAAA…
ENST00000608243	ENSG00000272855	CCTTCTTTCAGAATAATGTGAAATTTCTTTTAAGGACAAGAAACTTTAGTGTCTAGTTGGTAAATGACATAGGTTTGAATCTCTTTCTAAGAGTTGTAATTGATGATAAGAATATTCTGTGGTTCTTTACAGGGATAAATTGTTTAGTTTAATCAGAGTGGTGGCTCTCACTATCCATAAGTCCATGGGCAAAAGTGTTGACTAATACGATCATACAGTGTACACCAGCCACCTTACACCATGCATTGTTGAGAGTTCTTGCTCTATATTTGATAACACTTTTCAAATATGCCATTTTCCGTGATTATAAAATTGCTTAAATATCTATATAATCTTTCAAAATAATTTTCCTACAAATGTCTAAATTTCTCTAGAAGTACAACATATACAATCAGATTT…
ENST00000624216	ENSG00000280099	CAATTTTTAGGTACTTTGGTATGATAAAGTTGTATTATGATTAATAATAACAAGTCTTAATTTGAGGCTTACTCACTTGAGGACTTTGGTACAAAAATGCTCTTTTGCTGTTTTTCCTGACCAATTTTCACTCTGAATGCAAAAGGGTCATATGTGATAAACACTGAAGTGCCACAAGTCAGATTTCTTGATTGCATTCTGCCTCAGCCTGAAATGGACTTGCTAACTCAGGCAGAAATTGAATTTGTTGAGAAAATAGTGTATCAAAGGGAAGACTTTGAGGGTGCTGAAAGTCTTTTATATTTTGGTCTAGGTGGTGGTTTCATAGGTGTTTACATATCAGGTTGCATACTTAAGATTTGTGCCCTTTATATGTCATACCTCTTTTTAAATTTTTTT…
ENST00000610230	ENSG00000273264	GTTGGAGCCTGAATATTTCACCTACCACTCAGTGCCCTGAGTCTAACTATGAACAGGGTTCTGTGTACCACTCTGGGCTCATGTCAGTCTAGCAGCCAATTAAAACCTGATGTTAGCCATGTCTTTCCATACTGAAATTGGGTACCTGTTCTTTTAAAATCTAATTTTGTAGTTATCCCTGTTAAATGTTATTTACTTATTTCTAATTTGTCTAGTTTTGATTCTGTTATCTCGTGCATTACTTATTACTTCTAATTCGTGCCATCTGAAATTTGATAAGCATGCCTTCTATTTTCTCTAAGCAGTGGTCAAAAAGTGTTAGAATGTATATATTAGTAAAAAAGAATAATAAAAATACCAAATCCA
ENST00000645056	ENSG00000237505	AGAAACAAAAACAGAAACGAAGATATCCATGATACCTAATGTTACAAGGAGAAGAAAGCACTTGTAATCACAAGGGTACTGAGAAAAGAAGTTAAATGAAAAATGGATTGTGGATTATAGCCTGAGCAGATTTGAGCCTAAATGTAATATAACAGCTTGTGGCAAATGGAGGTAGCAGGAGAGTAGAGCCAACTAGCCAAAAATCCCCTGGAAAGGTGAAACTGAAATCACTCATTCATTCAAAAAGTGTTTACTGAGTAGCTTCAAAGAGCAAATATTAGGTTAGATGCAGTGGGTGATGTAAGGATGATTCAGACAACTATTTCTCATGGACTTTGCTTACTGAGCCATCAACACACGGCCACCTTTTTCTAGATGAAGTATCCCATCATTTGATTC…
ENST00000655657	ENSG00000231999	GTCGACTCCGCGGTGCCAGCCCCGCTGTGACGCAGGCCGCGCCGCCCGGGAACTTCCTCCCCTGCAGAGACCACCTCGCTCCCGGGACTCGCCAGCGAGGGATGCCGCCGGCCGCCGGGGGCCTTCTCCAGGACCAGGAGAGAAATCCTCTCTCCGCTTCACGACGCGGCCACTCCCACCCCTGAGACGCCCACCTGGCGGACTCTGAGGGAGGATTCGGCTGCGTCTAATACCACCTCCACCCCTCATCCCTCACAATGCGCGGAAAACCACAGGCGGCTGTGCGCGCAGCGTCGGCTCAGCCACCGCAGCTCCTCCCCTGGGATGAAAAAGCACTCTGACGTCTTGAAAGCTGGCAGCTCTCTGTTTGGAAAATCTCTGCCCAGTGAAAAAATGTAC…
ENST00000609194	ENSG00000272931	GACGGGGTCTGTGTGGCGAGGGAGGGGACCCGGGGTTGGAGACTGGCGGCGAGCGACTGCTAGATGCGGAGCAGGTGCTTGGGAGGGGAAGAACGGCAGCCTACATAACCATCGCCGTAATGCTCTCGCAAGCGTCCACCTGGGCAGGGCTCGGTGCCGGGCAGGCGCAGCTGCCAGTTAGCTGCGAGGCATGGTCAGGAGCCTTCACCCGTCCTGGGCGAAGGAGGCTGTCCCGTCGACTAAAACTCTGATATTAAGACTTGGCGCTGGGGGTGGGGAGTTGAATTACGTTAAAAAGTCACTTAAGTGCCTTCCAACTCTAAGGAGAAGTACTTATCTGAGCTTTGGGGCACACACAACTACTACTTGGCATGGAGAGTTTCTCAGCTTCATGTGTTC…
ENST00000671059	ENSG00000233593	CGCCCGCTGTCCTCCCCCTGGAGGCGGCAGCGCCCGTTTATTTGAGCCGTGTGAAGATGTGCCTGCTTCGCCTTCCATCATGACTGAAGTTTCCTGAGGCCTCCCCAGCTATGCTCCCTATACAGCCTGCAGAACGGTGGTCAATAGCATTAGAGTGCAACCAGTCTCCAAGGTCAGACAGAATGGATTCATGCACAGGTCCTACTTCTCTGTTCCCATCTGATTGGCTGGTAAATTCTGTCATTTTACTGTGGAACTGTCCTCTGGGATGGCCCTTTCCTCCCATTCCTACTGTCACTTCCTCAGTCAAGTTTTCAGCACTTCTTGCCTTGAGTATAGGAGCAGCCTCCTTATTAGAGCTCCTGGCCTGACTCTCATCTCTTCTCATTCCAGTACATG…
ENST00000413606	ENSG00000223745	CCCACCCACGCCGGCGGGAGCCGCCCGTTCGCGCTGCCAGCAGCTTCCGCCTGCTACGGTCCTGGCAAGCACCTCGGGATCCCATTCCTTCACAGGGACCCTAGCCAGTTAAAGCTGATACATTCCTGTGGGTCAACTATGCAACTAACTCAGATTTTGAGCAAACAAAGCTCTCAAGTTGGTGATCCTCAGGAGTCTCTGCATTAGTTGGACAGCTCTTCTGGAATTATCTTCTAAGTCAACTGTGGGTTGGGTAGGTGGCTCTGCTGATTTTTCGCTGGACTTCCACATTTGGGACGAGTTGGCTGTCATCAGCTCTAGAAAGGGTGTGGCCGTTTTACATTGGCTGTTTTCCTCACATTCCTCAAGCAGATAACTGATACCGTGCTTCCAGAAGAT…
ENST00000565336	ENSG00000260464	CCTGCAACTCTGGGGTCCCGGCCGGGCTGGAGCGGCCGCCGGAGAGACCTGGTAGGCGGGGCGCTTGGGGCAGGAAGGGAGCCGGGGAGGGAAAAGCGCGACTGTGATTCGTACGGCTGGGCCCGGACCGTGAAGGGGACCGGGTTGCGGCTGCCCTCACACCGACCAGGTGGGACCGTCGGACTGCGGCCGCCCTTGGCTCAACTGGGTCGCCGACCTTGTTGAGGGGCGACCACTGCGGGGAGACCGAGAGCCTGCGGCTGGCGTTTGAGGCGGATGGCAGTGCCCTGAGCGCGGCGGCTGGGTCTCGGTGACACTGACGACGGGAGGCGCGGTCGGAAGAGCGCGGGGCCGTCGCCTCTGGCTTAACATAGCAGATGCGCTGAGACTCCAACAGGT…
ENST00000666627	ENSG00000235501	GCCGCTGACCCGCCGCCTCCGTCTGCCTCCTCCCGGGCTCTGGGCCCAGCGCGCCCAGATGCCGGGCAGGACCCCTCCGCCCGCTGCTGGAACACCAATAGCAGCGTTGGAGCCTCTGGGCCGGAGGAACTGGGGCCTCCACCGACACCTGCTTCTTCCCTCACCTCGCAGCCTTCCACACCTGTTGATCTGACCTCTGCCCCGCTGCCGCCCAGGAGTAACCTAAGGCTTTTGGCCTGATTCGAGCTCACTCCGTCTAAACCTCTAAATGCGGTGCGAAAAAATCCTGGGGAATGTGCCATGCAAAGCCTGGGCATTTCAAGTGCTTTTCTGGATTCGCATCAACTCCTCTTTACAGGCATCTTTATCCGGAATTCAGCTCGTCCCAAACCCCACGTG…
ENST00000456933	ENSG00000228971	ATGGGAGAGACAGGCAAGCTGCAAAGGGAAGTCGACGAAATAAAATTAAAGCCCTACAATCGTGTTCGTGTCAATGTAGATGGGGTGCCCCCCTCGGTTTGCTCACAGAGGTGGGTGTGAGATCCTACAGGACGGTCTGGAAGACATCCCATGGAAGGCACTTTATTTTGCCCAGAAGCTGGAGGAAAAGCAGAAGAGTGCTGATTGGTGCATTTACAATCCTTTAGCTAGACAGAAAAGTTCTTCAAGTCCCCACTTGACCCAGAAAGTCCAGCTGGCTTCACCTCTTAAAACTACTCCACCTGAGGTTTTTAGATCAAAAAGAATTGTACTCAAGGAATTGAAGCTATGGAGCCTCTGCCACATCTGGACCTGATTTTGATGACAAGATCCTGTACC…
ENST00000454219	ENSG00000228084	CGCCTCGGCTCTGGCAAATGCCGTTCCCGGCTCGGCTCTGGCAGCCCCAGCTCGGCACTTGGCAGCTCTGTCCCTAAGGCGACGCACCTGGGCTGCTCTGCTGGCAGCCCCTGGTTCCTGCTTCACCGTCGCGTGGAGGCCTGGGGCACTGCTTTCTGCTACACCTCTCCTAGGAGCGCGAAACAGATGGAGTGACACTCGTCGAGGGCCTCTGCGGGACTGTCTGTTTGCAGAGGGTGCCAAGGTGTCCACTGCGTAAGGAAGGGCAAAGTCCTTTGGGGCAAAGAACCCTGAGAGGAACGGGGAGATGGATTTTGAAAGCAAACGAACCCTCTCCTAAAAGTGACTGTCACTGACCTGAAAACAACCAGATTAGCTATGGCAAAGGCTGCCAACCAA…
ENST00000659528	ENSG00000233184	GACTAGCGGGAGGGGGCCGGGCTAGCGGGCTACTGGGCTGCGGAGACCAGAGCCCGGCTCCACTGAAGAAACCCGCCGGCTGCTGGGGCAGGGCGGCGAAAGGTCAGTCGGCCGAGAGGAGTCCGTGGAGCCACCGTTTCATAGCCTCAGGGAAAGGATCGGGCGTGCTCACGAGCCCTCTAACCCATGGCTTAAACACCCGCTTCCTAAGCCTGGCCTCTCAAGCACTGTGAAAAATCACTTTCTCTTGTTGTATTCTTGGAGCCCCTGCTAATTCATTATTGAAAAATACCTGCTGCCTGCATTTGGCCTTATGTTGTCATTTACTTGGTACTTCCTAAGCGTGGCTACTCCAATGAAGCTTTAGTATATGTACTGAAAGAAGATCCTCTCATACTG…
ENST00000564063	ENSG00000260879	CGCTCAGGCGGCGCCCCGGCGGCGACCCACCTCCTCGGCGTCCTGGCCCAGAGGGATGCCCAGGTTCCTGAGCCCCTCCTGCAGCTCGCCGATGTCCACCACTCCGTCCCCATTGCGGTCCAGTGCCTGGAAGAGGGTCTCGTAGCGCGTCGGCTGCTCCGCGTCCTGGCAGGCCGCGGTGGGCAGCACGAAGTCCCGCAGCCAGCGCAACATGGTCCCAGAGGCGCAGGCGGCCTGGCCGAGGAAGTCACGGGAGATCGAGGGCTGCGGGGCGAGACCGGGACCAGCGCGAGGCCGGGCTGGGCGGGGCGCGCGGCGCAACAGCGTTTGGGGCGCCGTCGGGGTTGCGGCTGCGGCGCGCAGGGCGCAGGGCGCAGGAGCGGAGACCCCACCCGAGCC…
ENST00000609909	ENSG00000273373	AGGAAAACTGAATCAAAGTAAAAATCTGTAAGGCTTTGTAGTTTATGGGGAAAATAATCACTAGATACATAAAATATTTACTTTTTTTTAGCCTTTTTTTCCCCCCACAGAACATATAGAGGACAGGGCTTTGCTCTGCCTTCTCACTTTCTCCCCACTCACCCCCAACCTCCAGAGTGTGTTTTCCAAGTAAAATTTTAGGCCATAGAGAAATTCGCAATTGATAGGCCAAGGTGACTGATAAAACTCTAGAGGTCAGGATTGGTAATAGTGGAGCGAGGACCAGATGGAATTTTTGTTTAATACTGTATCTGAAATTGAGGATGGGATAGATAGGAAATGACCTATCATTTCATGAGGAGATGACTTTTCTGTGATAATGGGACAGAGATGAGCTTA…
ENST00000562952	ENSG00000261654	AAAATGTTTAAATTCACTTGAAACTAGGCGTATGCAAATTAAAACCACTCAGATACCATTTATCACTTTCCAGACTCCATGAAATGTAAAAATATGGCAATACATTCTGTTGGGAAGGCTGTGGGAAAATAGGTACATTCATACATTGCTGATGGGAATGCAAAAGTTTATTAGTTGCAATATTGTTCTTAGTTGCAAAGTATTGGAAGCAACCTAAATTCCCATCCACAGGAGAGTGATTTAATAAACTATAGCATGTCATGCAGTGGAATATTAAATAGGTATAAGAAAAGAATGAGGAAGAGCTCTATGAACTAATATGGAGTGATTTCCAAGATGGACTGTCAAATGAAAAAAGCAAAGCACAAAAGAGTATCCATAGCATGCTACCTTCATGTA…
ENST00000610049	ENSG00000273221	ATTTTGCTTAAATTTAAAAAAATAACATTAAAACTTAGTTTATCTTTCCACTGAGTAAAACTGAGAAAAAGTTGGCTTTTAGATCATATATTTATTTAAAAAAATAAAATGGGAAATTGACAAAGTTACCACATTATTCTGCATGCTAACAGGATTTCCCAAGCCTGTGAGAGAATCATTTCTTGAGCAATTAAAAAAAAAAAAAAAAAAAAAAGGACTTCCTCAACAATGTAAAGATAGGAAACTTTTCAATCCAAATTCAAGGTCTTTATTACTAGTTCCACCTCACAAGCTAGTGGGATGTATCTGTGTCACAAGCTGAATTCCTCAGTAAAGAAAGCTTGAGAAGACACTAAACAAGGATGTTACTAAAAGACAATGATTTGTTAAAATTATAAA…
ENST00000564771	ENSG00000260948	TATACAAAATATAAGTAAATAGGAAAAAGTAACTATAGTAACAGTTGCTATTGGAATTCCTCTTTGGATTTATTAGAGAAAGTACCCTAATATCTGCCTTGGGTATAGATAGTGAAAGCCCAAGCATTTTGGGTCTGGTTAGAACTAAACTGTAGCAAACAAGGGAGGAGTTTTTCAGGGACTCTGGAATGGGAGAGAACACTGGGATAACTGAGAGGAGCCAGGAGTTGGTGAAGTCTTTGCATTAGGGGATGTGACACTTCACAGGCACCCCTCTCCCCTATGTTTTTACTAAAAACTACCAAGAACTTGATGTGTAAGGATTTCTTATAGAGGCCAGTAAAAAGGTTAAGTCATGCAACAGGAAGCTTTGCAGAAAAACAGTCTATACCCAAGGAT…
ENST00000658759	ENSG00000227811	GGCGAGGACACACCTGGTCCCGGCCAGCGCGGCGGAGGGCATCGTGACTCCAGGCTGTACCGCGGCCCCCAACGAAGCACGTGACCCTCGTGTGGTCATAAAGGGAGAGCACAGTTTTACGGGGAGGGACTGGGTAGCGGTCTCAGTAACAGGCAGAGTGCCATAGTGTCAGTCCCTTTTCCCAAACTCCGATCAGGAAGGGAAACACCCCCACCCACTCCGCTCCCATCCCCAGAAGTCCCTCAGAAGCTCTTTTCTCCCCGAAGAGGACCCTGGGAAGGTGGCTCCCGCCTCACTCCTAGAGTGAAATCCTCGCAGCCCTGCCCTCGCGGGCGGAGCAGAGACGCCGCCGCTTGGCCGGTTCACGCCTGTCACACAAAGCCGCCGAGGGTCGGCTGC…
ENST00000608357	ENSG00000273483	ACTCCAAGCCACTTGACTCTTCCAGGAATGACAGTGATGGGTGAAAACAAACAGTACCGAAGATAGCTGAGGTTTTTTGGCTCCACTTCACCCAAGTCCTGACGCTGAGCCTGTAGAAAAGAGCCTGGGAGCCCCACAGCAATAACCAGAGGAGAAGAGTTCTGCTGCATTGCATGTTCCTAGTTTAACCTATCTGAACCAGAAATGTGAGCCAGGATGGTAACTTTCATTCCCTTGGGGAAAAACCATATCAACTTCCAGCACCTCCAAGAATCCCACCACAAATACCTCGAACAGACTGAAAAACAACCATTTGCTGCTTTACCTGCCTTTGGTAGGGATCTCTTCTTCGTTTCTTTTTCAGCTGTTTCAGAATCTTCAATGGCAGCACACTGGATA…
ENST00000401018	ENSG00000215866	ATTTACAAAATGTTCATGGCAGGGCCCACTTCACAGGGCTGTGAGGATTACAGAGGATAATCTGGGTGAGGCGCATCAGCCCCAGCGCCGCCTGCCACAATTCTATCCGGCCCCACATATGCATCGTCCATAAGCGTCCGGCCCCTGCATTCTCGCTTTTCCACGTGGCCGAGGTGCACACCCCAACCCACTGGGCCAGTCTCCCCGCCCTCTTACCTGCTCTTCTTTCCCGACTCGTCTTTAATACCCACCAGGAGCCAGTCGCCGCGGGCCTGGCTCTGTGGTGGCAAGTTGCATGGGTTCTCCCATCAGGACCTCCCGATGAGCCTACGAGGTCGGTTCTATTACTGTCGCCACTTCAGAGGGAGGAAACAGGCCCGCAGGGTTGGGGAACTTCCC…
ENST00000658577	ENSG00000224167	CCCCGGCCGAGCCTGCGCACTGGGGACGCAGTCGGCCCTCGCGTCCTCTGCTGCCCGAAACAAGCGCGTGGAAAGCTTGGTCGGGGCTTCTCACAGCCGCGCGCACAGACTGGTTCTCCCCCCGCGTCTCCCGGGAGCGTCGCCGCCACCTGCACGCGTCCGGCACACAAACGTCGGTCTCACCCCTTAGTTTCTGGAAGAGAAAAAGGAAAAGCCACCGAGAGGCCTGACCCTGAGGGGTCGGGGGGAGATGCGGGCGCGTAGTAGAGGGAAGCGACTGAGGAGCGGGGACTGGGCAGCATTTGAATGGATGCGGGTGCCGCTGGCACCCGGGAAGACGCCTGGGAGCCGGCGCTGGGGAGCCGGGCATGGGCTGGGATGTGTTTGGATTCCAATCTG…
ENST00000627431	ENSG00000226419	AGTAGTAGAACCGACCTCGTAGGCTCATCGGGAGGTCCTGATGGGAGAACCCATGCAACTTGCCACCATAGAGCCAGGCCCGCGGCGGTTGGCGCCTGGTGGGTATTAAAGACGAGTCGGGAAAGAAGAGCAGGTTGATAGACTGGATGCTGCTATGGTAATCTGCCTCAGGAAAATGCCGGACTGTTGTTTGCAAGCTGGTTAAGTGAGCAAATCTTGGGAAGATTTCAAGTTTTTATCTTCAGGAAACTCCCAAGCATTCTGGAAGCTCTGCATGTGAGTAAGAACCACTGCTGTTGCTGTTGCTGTAGCTGCCTGAATCTATGGCAAAAAGCCAGGAAAAAAAAATTGCTTCACACCATGTGCACCGACTCCCCTGGAGCTGGCACCACCAGGGCG…
ENST00000421157	ENSG00000238198	AGTGAGGGGCGGGGCCAGACGCAGCCGAGTATCTTGAGGAGAAGGACTTTAAAGCGTTCAGGGATTTTAGCTGCCGCTGTGGAGTTCCGCCGCTGTTCTTCCGCTGGAGGGCGCAGTAGTTCCTTAAGAGGGAATGGTGCGGCGAATAGCTGTGAGTTCAAAGTCCTGACTACAGAGTTTTGCTCTTGTTGCCCAGGCTGGAGTGCAATGGCGCGATCTCGGCTCACCGCAACCTCTGCTTCCCAGGTTCAAGCGATTCTCCTGCCTCAGCCTCCTGAGTAGCTGGGATTACAGGCATGTGCCACCAAGCCCAGACAGAATCTTGCCCTATCACCCAGGCTGTAGTGCCGTGGTATAATCTTGGCTCGCCGCAACCTCCGCCTCCTGGGTTCAAGCCAT…
ENST00000670954	ENSG00000235527	ATCGCATAGTACTGATTGCAGTAGGAGTCGGTGGGCCTCGAGTAGGTGGGCCTCCGTAGGGAGCCAGCGTGGATCGAGTGCGGGGCCTGGACTTCCCGCCCCCTCCGCACTGCAGACTCTGCGGTGATTTAAAGGTGCCTGGCGGTGGTACGGGATCCAACTGTAAAATGTCATCCCAGCTAGTGTGACATCACCACAGTTTAGTGTGACACCCCCAGAGCTTGGGCAGTGTACGGGACGACAGTGCCTAGCAGAGGAGCTTCACTGCCGGTGAGGGATTACCTCAGGTTAGGCTTTAATGTTTCGTTGCCGTCTAGAGACGTTCTAGCAATGTGACATCTGTGTACCATATCTGGAAGTCTCCCTGTACGTCAAGAGCCCCTTAGGGGAGTCTCCCAT…
ENST00000632517	ENSG00000282048	CACTGACTCTCTTTTTGGACTTAGCCCACCTGCACCCAGGGGAAATAAACAGCCTTGTTGCTCACACAAAGCCTGTTTGGTGGTCTCTTCACACGGACGTGTGTGACAAGGAACACCCTCCTTGAGCACAGGGGGAGGGTGAATATCAGAACTGAATCTGACTTCTGACAACATAGGAGCTGAAGGGACCTTGGATGTTGGGTAAGCAGTTCCCACTGTCTGTCACAAGCCCTAATAAAATACAAGTAAGAGAAAAGAACAAAACTGGGGCAATCTAATCAAGAAAGGCTTTCTGGAATGCATGAGGCCCCAGCGAGATCTAAAATTCCTAGATGGACTTGGTGTTGTGGAAGCAAGACAGCAGTCGGGCAAAGGAGAGACAGGAAGCAAATGAATTCT…
ENST00000675607	ENSG00000203865	CCCCAGGCTGTCGCGCGAGCTCCCCGGAAGCTCCCACCTGAGCGGCGCATCCTCAGGGCCTGGGCCTGGCCTCCTTGCCTGTGAGATGGCACTGTGACGGTGCCCACCTCGTGGGGTGTGTGAGGGCCGAGTGAAATCGTGCATTTGCGGTCTGAAATGCAGAAGACAGAAGATGAGCTCTGGCTCTTCACCTGCATGGCTGGTGGCAGTGTGGCCTCAGTCTTCTGGGGCTTGAGGAGCTCTGACACTGGTCAGGTCAGAGGTGCCCACTCACCCACTGCTGCCCGTAGCTGTCTTCCACATCGTTGATCCAGCGGTCATCCCAGTCCACTCGGAGGCCCAACAGGTGAATTGGGAGGAAGCCGTTCTCAGCCAGAATCACAAACCCACAGACAAAAG…
ENST00000445523	ENSG00000236137	TTGGCCCGCGCTGCTGCTTCCTGTGTGTACTGGATGTTCTCTAGGCTCGCCCAGCGTGGAAGCCCCGAGTTACCAGCCGCAACGTGGAAACCACAGAAGGGGAAATAGATGACTTTTGGTTATCCAGATCTCTTTGAATCTTGTTCCTGTCAACTGACTTATTAGTGCCATCTCCTAATTCTGTGTCAACTTGACAAGCCTGCTGTCTTTCCCTTCATCCAAGTTGCCAATAAAAATGCTCAACAAGGCAGAGTGCTTTAGCAAGACCTGGAGAGATCTCCTACAGGGTCTCAATGGAGCCTGATGAATGAATCAATTGCATGAGTACATTCCACACATGGGAACCCAGGGATGGCTGCCATCATGCTATACAAAGTACAGATCATCACTGAACATTAG…
ENST00000623435	ENSG00000279513	TCACGCCTGTAATCTCAGCACTTTGGGAGGCTGTGGTAGGCAGATCACTTGAGGTCAGGAGTTCAAGACCAGCCTGGCCAACATGGTGAAAACCCATCTCTACTAAAAATACAAAAATTAGCTGGGCATGGTGGTGCATGCCTGTAGTCCCAGCTACTTGGGAGGCTGCGGCAGTAGAATCGCTTGAACCTGGAAGGCAGAGGTTGCAGTGAGCTGAGATCTCATCATTGTACTCCAGCCTGGGTGACAGAGCGAGACTCCGTGTCAACAATAAATAAAATAAAATAAGAATTTATTTTAGTGTATTCATGAAAATTGATTTTATTTACTTTTAGTTAATGTTTACAGAGACTGGAAAAACTTCTGACTTTATATACATTTTCATAAACATTTTTCTTT…
ENST00000418015	ENSG00000231365	GGCTTGGGCCTCCAGGCTGCGCAGCGCAGCCGCTATCGGGCGGACTGCAGTTCTTGCCGAGCAGCTACTGAAAATTACCAAGGAGAGGTAGGAGATAAGAGATGCCTATAAAGGAGCTGAAATCTACCAGGTCGCAATGATTTGTATGACAGCTGCTAGCCCAAGAGAGAGTTCCAGAAGAGGGCTACCTAACAGGTGCTGTGGCATTTAGAAGAGGAATGGAGCCATTGTCAACGCACAGCTTGCAGGGGAGCAGGAGAGTCAGTCTAAGAAGGAAATGTGATGATGGAAACAGAGGTTGGAAGATGGAAGAGGACCCAGAGTCAAGGAATGCAGGTAGAAAAGAAAAGCCTGGATTCTCCCCTAAAGCCTCCAGATGGAACACAGCCCTGCCTCCAC…
ENST00000457683	ENSG00000232650	GGCAAAGAAGAGGACCTTGGGTTTACTGTTCACGAGATGACCTCATAAAGGTGTTCAGTGATGAAGAGGAGTGGCTGAAGAGAGCTTCAGCAAGCAACCACTAGGATAATGTTAAAGATCTTCAGTGGTAAGAAGACAAGGAGCAAAGATTTTTATCTTACTTTGTGATTTTCATAATTAAAAAAGAAAGAAAGGAAAGAGACGAGGTCTTGCCACATTGCTCAGGCTGGTCTTGAACTCCTGGACTCAAGCAATTCTTCCACTGTAGCCTCCTGAGGTGGCAGGATTACAGCATAAGCCACCATGCCTGGCCTCAGTCACACTTTGGAAAAGAAGACTATGGATCTACATGTTCATTTTGTGGTCGAATTATAACCAACACGCCACTCTA
ENST00000562811	ENSG00000260941	ATTGTTTTGAATTTCTAATTAAATACTACTGTGGCCATAGCATATACTCTGTATGATTTTGATCCTTGTGTATATATTGAGACTTGTTTTATGGTGCAGCAAAAGGTCTGTGTTGGTGAACATCCCATAAACACTTGAAACGAATGCTTTCTGCAGTTGTTGGAAGTAATATTCTACAAATGATTTGCTTTGAAACCCCACTCTAGGTCTTGCCCTCCTCCCATGTTGAAAACATTCAACTGCTACTTGGGACCTGACTACCAATGCTTCAAACCCACTTGCCTAGAAAAGGTTGGCCCTGTGCTGCAAGATGTAGCAGCTTGTTCTCCGATAGCTACAGGCCCTGGGTCTTGCTGAGACATGTGGAGCACTATCTGAACCACCCAGGTGCATCACACA…
ENST00000614062	ENSG00000226067	GCGTGCGAGGGGGGTGGGGTGGAAATAGCGGCTGCTTCTTTTCCAAGGATTTATTTAATGGGGATGTGTTCAAGGCAAGACCGAATTCAGAAGGATATCGACGTCGTGATCCAGAAGTCCAGAGCTGAGGACTGCCTGTTTGCAGGACAACTGTGCAGACTACAAAGCTTCGGAAAACCGGAGAGGCTGAGTCGACTAATCGTGTTGTTCCACGTTAGAAACGCTTGCATTGCCTGACTCTGAAACCAGAAGGGCGGCCGAATGGCCTTCACCCTCCGTTAACCCTCGCCTGCTTCAGAAGCTAGTGCCTCTGGAAATGCCTGGATCTGCGACCCCAGCCTGAGCCTAGTAGGGCCCAAGGGAAGCTGAACGCCCCGACGGCTCTCATGAAATCACAGA…
ENST00000457996	ENSG00000233029	GCGGGGTTGGAGGGACTCAGCTACGCGCCTGGGGAGGCCGCGGGCCCTCGCAGACTACCGAACTTCCATTCTGCCGCCGGGTTTTCACACCTGCCGGCCCCGAGGAAACAATGACGTTGGGATTTTGGGGGGCCGCCCCTTGACTCGGGCGAATGGGACACGAACGGCGACCCCTTGCTCTCTTCCATCCGCCTGCCGCCGTTGCTGCCCACCGACTCCTACAGCTCATTTCTCGCTCCTGCAGGCTCCAGGAATGCAAATAATTTCTCACTGGGTTTTGGCGGGGGCGCGGAGCTGCGGAGAAGCGCGCGCCCGACAGCTTTCGCCGCAGCTGGGTCCCCGGGCGCTGGCGGCTGCGGCCCCCAGATACGGGCGGAGGCTGCAATATGCACATGCGGC…
ENST00000609485	ENSG00000272583	CTCTCGCCACCCGCCCTCACCAGCATCCCCGCGCCTCTCCCCGCCAACCCTGCCCGGAGCGCCAGCGATGCCCTCTGCCCGCGGGGACCCGAGCCTCGCGCGCCCTCCGCCCTCCCTACCCTGGCCCCTGTACCCATCACACCTGGGGCACTGCCGTCCGCCGAGCTTGGGCGCGCGGCGGCGAGAAGGCACTGGAGGAGGAGAAGCAGCCGGGGCGTAGGCGCCCTCGCCCCCAGCAGGCCGGGGAGGGCGCGCATGGCGCCAGAGGGTCCGCCTCAGTTCTCGTGGAGACTGCTCCCTCAGCTCGCCGCCGCGGGTGTCCGGAATCCCTCCGCACACTCGCAGGTGGCCCGGCACCCGCAGCCAGTGCCGCGGGCAGGACGCTGAAGAAAAGGCGGA…
ENST00000452399	ENSG00000232527	GCACAACGCAGCTCCGCCCTCGCAAAGGCACAGCGCGGGCGCAGGCGCCCAGAGGCGCACAGGAGACCTCAGGCCCAGACTCCACTCCCCAGCTGTGAAAGGACTGCTGGCCAGACCCCCAAGCTAGCCCGCCAGGCCTCCATAGAGCTGCCCAGCATGGCTGCATCCAGTACCAAGAGTTGGTGGGAGACGGGTGAGGTATAGGCTCAGTCTGCGGCCAAGACTCCGTCCTGCAAGACTCTTTGGCAGTTGCACTGGGTACTGGCTGAGTTCTGGAAAACAGGAATGTGAGCAGAGTGCTGCAGATCTCCTTGTCAGGAGCACCTAAGAACTGGCATGACTCTACACCCTCTCTCCTTCTGCAATGACCTCGTGTCAAGATGGCAGACCCGCAGAGAT…
ENST00000618589	ENSG00000276216	ATACTTACCTGGAAGGGGAGATACCATGATCACGAAGGTGGTTTTTCTCAGGGCGAAGCTTATCCATTGCGTTCCGGATGTGCTGACCCCTGCGATTTCCCCAAGTGTGGGAAACTCGAGTGCATAATTTGTGATAGTAGGGAACTACGTTCGCGCTTTCTCTTGGTGCTTCTGTGGTGCGAATAGTAGGTGAGCCGTAAGTGTTTTTGTAATTCAGGGTGCGGGCTCGTGTTTTGTGGCTGTGTTCTGTCCGGTCAGTTGTTTCCGTTCGCAACGGTTAGTTTTCCTTTGTGAGGCCATGTTTGGGGACAGCTTAGAACTATCCACTTGCTCTCTTGGGAGGCGAA
ENST00000622359	ENSG00000276509	AACTCTTATGGCCTGGAATCCTTGCGTTTCTGCTGATGACTGTCATTTTAGAGTACTTACTAAAGACAATGGTTGGGGAAATAGATATTTTAAAAATAAGGGAAAAAGTGGGTAGGGTAAACCCAGGCTTACTTATGTAAACTCTGAGTGCTGAAGTTAGAAGACAACTTTTAAGATTAAAAAAAAAAAAAAAAAAAAAGATTTCTGGTAGCCGCCAGAAGCTAAGAACAGATTCTCCCTCTGAGCCTCCAGAACCCAGATGACACCTTGATTTCAGACTTCTGGCCTCCAAAACTGTGAGAGAAGAAATGTGTTGTTTTAAGGCACCCAGCTGGTGACAGTTCATCACAGTAGCCACAGGAAACTAATACCCAGCCCCATGGCAGGCATAGGTCAAGC…
ENST00000665117	ENSG00000274372	AGGATAGAAGAGCCACAGTAGAAGAGAGAGGAAGAGGAGTCCGCCAGGTGGGATGCTGCAAGCCGCTGGATAGCACGGCGGAGATAGGGCGTTCCTGCCCCGCAAGCCTCCCTGCGACCGCAGGCCTCCGGCCGCCTTCTTCCAGGAAGACGCGCCCTGCTTTCTTCTGATGTTGGTAGAGACGCTGCAAAGCGCATCGTCCTCGAGCATTTCTTCTCTCCCCAAGACCCTCCGAAGGAGCATTTCTTCTCTCCCCAAGACCCTCCGAAGGAAGGATGGGCGGACAGACTAAGTGGTCAAACGCGCAGAGCTCCAGCTTCCGCAGGAGCATTTCCCGAGTGTCTTTCATGGATCTGGATTTTCATCTGGTATTGGATTCCTTCTGCCCGGAAGACTCCT…
ENST00000662742	ENSG00000274265	GGCTCCCGCCGCCCAGCCGGTGATCGCTCTCCGGCCGTCCCCGGCACCCTCGGCCCCCCACGGCGGTTGGTCCGGGCGGGGGAAGGAGAAAGTGAGACTCGGTGTCATCACCAATCCGTCGCCAGAAGGGGAGGAAACTGGAATCCAGCAGCGGCGAGCAGCAGCTGGACGGTAACATCTGGAAATGGAAAGCCGACCTCCCCCTCCTCCTCCACCTCCTCCTCCTCCTCCTCCTTCTCCTCCTCTCACCCAGGATCACTTCCGAAACCACTTGGCCTTCAGCCCCTGCCTCGGCCAGAGGTTTCATTTTTAACTGAATATTTACCAAAGCTGAAAGCGTGCGAGGGGGGTGGGGTGGAAATAGCGGCTGCTTCTTTTCCAAGGATTTATTTAATGGGG…
ENST00000610119	ENSG00000272755	AAAAGAAAAAAGAAGAAAAGAAAAAAAGGACTGGAAAGACATTGGTGAATAGAAAGATGAAAAGGGTGAAGAAAAAAATGATGATGGTCAATAGGGTGGTTTTAAAAGAGGCTTTTGTTTTATTAATTTGTTTTTGTGTGAGTGTGTGTGTATGTGTTTGTTTTTTGCCTAAAAGTATTTAACTCCGCATTACACCACTGATTTCAAAGAAAAAAAGCTGAAATGTAAGATCATATGATTTGTTTTTAAACTGAACACTGTATACTGTCTTTTTATTTTTGCAAAATTAATGTAGTATCCAGTGTGTCTTTAGATAACCCTGTCCTTAATGATATTTTCAATAGCCACTAACCTTGCCTGGTACTGTTTCGGGGTTTAAACTAGAACAGAAATTTAAGG…
ENST00000577853	ENSG00000264207	GTCATTTCTTTTCTGTTTTCCTCTCCCTCCTCCTCCACTCTGCTCAGGTCCCTCTCACTCTTTTTTTTTTTTAACCGCTACGCCACAGTCCCCGGGAGAATTCAGATCCCAACCGGGGCTTCCGGATTCTGTAGTGGCTTTGGCCTGTGTCTGGTCTGAGGACGCCCGGAAGGCATTGCACTGAGGCTAAGGGAAAGGTCTCTGGAGGGAGCCTCAGGAAGAGCAAATGGAGGCCAGAGACTGGCAGGAGCGCGCCAGCGCAGGATTTAATCCCGACGAGCGGATTCAGAGCCGTGCTTATATAAAGCTTCAGGAAGCGCCGTTCCGACGATGAGGTCGACACGCGAGAGGCGACCTCAAGAGCGGCGGCGCCAGGGATCTGTGCGCCAAGGGAGGACG…
ENST00000611044	ENSG00000276110	GAGAACTCATCTGGAGCAATCTCTTCTGTGCCTGCCACCACCCCCTTCCCACGCTGTGCTGATTTGGAGTAGGTGTCAAGGGGACCCTTATATGTAAGTTAAAAAAAAAAAAACTGACACAGCTCCCTCTCCCCACTCAGTCTTAGTTTCCACTCAAACTCTGGCACCTTTGTTTTAGTTCTGACCTCTCTCTCAAGCCCTTTCCTTGCTTGCATTGGCTAAAACCGTTAAAACCAAAACCAAGCATCTCACTGCCTTCTGGCGCCATCTCCTGTCCTTGTAGATATACTGAAACTTGACTGAGATGAGGCGTGGTGGCTCACGCCTGTAATGCCAGCACTTTGGGAGGCCGAGGCAGGTGGGCCAGGAGTTCCAGACCAGCCTGGCCAAAGCATAGCA…
ENST00000416894	ENSG00000228126	GCGCATCTCCTACGGCCTCCAGGACAGAGGAACCGGGGGAGGCAGGGGGAAAAGGCCGGCCCAGCAATTCCCCTACCCCCCGGTCCCACGTGTACCCTCCTGGCCTGGGTCGCCCCAGCCCACGGGGAGCGGGCGGAGTCCTGGCCCACGAAGCCTTGTCACCTGGCGGGCGAATCCGCAAGCGGAGACTTGTCTTTAAAGGGCTTTGGGCCGGGCGCGGTGGCTCATGCCTGGAATCCCAGCACTTTGGGAGGCCGAGGCGGTGGATCACGAGGTCAGGAGTTCAAGACCAGCCTGGCCAAGAAGCTCATACTGACTAAGGCAGCAGAACATACAGGAGGAAGAGGAGCAGGTTTCACAGAGGGAAGACATGAGTTCAATTTTGGACTTCTCAGTAGT…
ENST00000661167	ENSG00000232671	AGAAAGAAGCCAGCCTGCTTCCCAGCTTGCCTACTGGAAGGGGGAGCACCCAGGTGCGTCTCCGCCCCTCGCTCCCTACTGGCCGCTCGAAGCTTGAAGCTGCAGTTCACTTTCGCGAATGTAAGGAACCCAGCTTCTGTGTGGTGGGCACTGAGAGCAGAACCGCATTGAGTCGGAGTGGAGCACAGAAGTGTAGGTCCTTTTGCGCTGTTTCAAGCTAAACCCGTGTCACTGATGCCGTACAGAAGTTACAGAATGGGACGCCACCCCAAACATTACGTCATCCGCTGACCATTTCCTTGCGGTCTTCCCACCGTCTAAATCGCCATATAATCTGATGGATGGGGTCCTCGCGCGGTTCAGCTCCTGGGCGACAGCGTAACCCGTCGCTCCTCCCTC…
ENST00000455503	ENSG00000237976	ACCTCCTTCCCTTCCCCCTCCATTCAATCCCCGGTTTCTGCAAAGTGGAGCGGGGGTGGGGCGGGGTAGCGGAACTCATGCGCTGGGCGTCAGAAACCCGGCAGGGGAATGGGGTCCCAGATTCCGGGCACGTGCACATGGGTGAAGAAGCTGTTGAAAATACAGCTACAATCTTTTTCTGCTCTCCTCCCAACTCATCTTGCCCCTCCCTACCTCTGAACAGTCGCCTTCCAACACAAGCAACAATAAAGTTTAGTCTACGGTCCTCAGAGCTGCCGGAAGAGAAGAATCAATGGATGATAAAATAACTAGACAATGATGGGTAGGAGTGATGGAAGTTCACTGTAAGCTCCTATAACCCCCCATCACCATCACCACATGCCTAATACAACCTGCAGA…
ENST00000633140	ENSG00000282386	ACCGTTTCCTCAACCTGGATTCTTGTGGCCCACAACTCTGTGCCTTGAGAATCCTCTTCTAGCCTCAAGGGACGGTAAGACAAAAGAAAATTTAAAAAGGGGGCTCAGCTGTTCTTTTATGCAAAGGTGAAAAAAGCTTCATTGCCTAAAGAAGGGACAGATGGGATCTTGCTTCCTACAGGAAAATTAATTTTAAAAAAGAAAAAAAAAAGGGGGGACAGTGTAATGCTTCTCACAAGGCTCCAGAAACGAAGCCCAGTAATTCCTTAAGTAAAAGAGGAATGTGAAGACTTCTTAAGGGGCCGGGCGCGGTGGTTCACGCCTGTAATCCAAGCACTTTGGAAGGCCGAGGATGAATCACCTGAGGACAGAAGTTCAAGACCAGCCTGGTCAACATGG…
ENST00000608147	ENSG00000273026	AGCTACTAGGGAGGCTGAGGCAGGAGAATGGCGTGAACCCGGGAGGCGGAGCTTGCAGTGAGCCGAGATCGAGCCTCTGCACTCCAGCCTGGGCCACAGAGCAAAAGAAAAACAAACAAACAAACTTGTCAGCTCCATCTGCTGTAAGAATTATATGAGTAACATGGAAATGCCTGACTAGACCCTGTTCCCGTTTTTACCCTTAGCCCGTTCAAATCTTCATAAGGATAATTAGTAGCAGTTTGAGTTCTGGGATTCACACTCCAAACTACTGTTTTACTCACCCAGCTACCCTTTTCTGAAATACTACTGAAAACCATACCTGTATCAGTTTACCTCCATTGTTTTACTTGAAGTGAATTCCTGGACCATCAGACATTAGACCAAGGCAAAAAAATA…
ENST00000608236	ENSG00000272654	GGTCTTGGTAGTCTTTGCGAGAACGGCAAATGGCGGTTGCAGAGGCTCGTCCGAATTCTCGGCTCGCTGCTCCCTGGCTGGCGCGTGTTTGTTCATTCTGGGCTAGGTGAGCAGGGACAATACGTCGCCCTCTCAGGACTTTGCTCTCTCCTTAAAACCCGAGGATTCACCGTCAAGCTTCTGGTTTCTCTGACATCCTTCCCCAGCCGCCCCTTCATCGCCACCGATGATCCAGTGGAGAAGCTGTGTTGGAGGTCAAGGGATGGAGGCGAAACTGCGCGTTCTCGTCCCTGCAGAAACCGGAATATCCGAGACACATGACGAACATGAAACTTTCTCCTTGTCTCTTGGCTCCCACTCCGCTACACAGATGAACGGTGTTACCTTCCCTCATGTTAC…
ENST00000605085	ENSG00000271380	GGAGCAAGGACCGGACGAGACGCTACGCCTGAAAACAGGCGGCGGGCGAGGGACGAGGCTTACCACGGCACCACGCGAGTGGAAAGGGTCGTCTCCGCTAGCGGCGGCCCACACCAGCTCACCGAGGGGCGGCAGCGCGCGGCCCGGCTGCCGGACCGTACCATCCCGGGCGGTGGAGCCGCCGCGGAGGGGCGCGCGCGAGCCGAAGGCGCACCCGGGAGGCCCAGGTAGCCCGGGGGCCGGTGCTGGGGCGCCGGGCAGGCCCGGCTCCCGCCTCGACCCACCCGGAGCCAGCCCCCTCTGCGGACACGACATCCCCATGGGGACGGTGGCGCGAAACGCCCCACTCTGCCGCACCCAAACTCTGCAGACCCCCAGCTTCCCTGGGCGGCCGCGACC…
ENST00000456633	ENSG00000235919	CCCCATCTTCACCACTGCTCTCTCAGAGATCCAGGTCCGGGAGATGACAGTGGCTCCCAGAAAGCCCAGGATTCAATCGCTGAGAGAGTGCTTAGGCCCGAATGCCGGCCCAAATCGTTCTACTCACCGTGTCGGAGGCCGAGGCCGAGGCCGAGAGCGATGAGAGTGCAGGGAAGTGGGGAAGAGGGGGTGGCCGCCAGGCTCCTCCGCTTCCCTGGGTCCACGGCGGATCCCTCCCGCTTGTCAGGAGGCGGCCAGCGGGGGCAGGAGAGGAAGGGACGGGCCGAGCGGGTCGGGGCTTGCCGTTTGACTGGAATTGCCAGAATGGCGGACCGAGCCCCACGACAACCTACCTCCCTGGGCTCCTCGCCGCAGCGCTGCGGCTCGCCTCCCTCTGCT…
ENST00000662441	ENSG00000271736	AAGAAGCTTTTTTGGGGCAGTTTGTCCCTAACATTCCAGCCTTTTAATAGGACTCATGTGATTATACTGAACTGACCCAGATAACCCAGGATAATTCACATCTCAAGACCCTTAAACTTGATGACGTCTGCAAAGTCCCTTTTGCCATAAGGTTATATTGGCATATGGTCCAGGAATTAGTGCAGAGCCACAATCTCAGAAAGAAAATGAGAGTGGATAATGAAGACAGATCATCTGGGTGTAAACCTGAGGATATTCCAGAATATAGAGGTTAGAGAGATAAGAAAGAAACTAGCAAGGAAACTAAGGAGCAGCCTCTAAGTAGAAGGAAAAGAATGGTGAGTTGTAATTGGAGGTGAAGACAGTTTCAAGGGAGGGTATGTTAATTGCTGCTGACAC…
ENST00000628340	ENSG00000228863	GCATGCAGGTGAGAAGGGAAGATACATGTAATCTGCATGTCTGCCACCATTCCTTGTTACCCTTTTTCATATCCCATGAGCACAGCACTCCAGCGGACCTACCCAAAATATGTGGGAGTTCAGTGAAACTCAAATGAAACGACTAGGAGTTGAAGACTTGCCCACACAGTCAATGGAAAAGAGGAGAGAGAATTCAGCTCCCTATGCGAGGCTTGTGGGGCAGGAAGGCTTCTTATGAGATAGAGCTGCATCCTTCCTTCTGCGAGAGCAAGCCTGAACCTATGTTTGCAGCAGACTTAAGGAGAGTGGTCCTCAGAGGGGTCAGAGCAAGCATGCTTCTGGTCAGCCTATACAGTCTCTGTCCTGGTGAGGAGCATGATCACCAACAGGCAAGATCTT…
ENST00000449680	ENSG00000232995	GCAGGAAGTGGGAGCACCGCGGTTTCGGGGAAGAGACCGGGGTTGAGCGTCTAGCCCATCTCTGCGTGACTTCCGCCAGCGTTTAGAGCGTTTTCGGGGTCCGAGTTGAAGAGCAAAACCAAGTGAAGGAAACTTCACTAAGTTCAGGGTGACAAGGGAGGAAGTACAGAGTGAACTATTGGCATGGCTCAATCCATTGACCTGTTTTGGTTCCTGATGAAGTTTTGTTAATTTAAATGAGAAAAATAAGGACAGTGAAAAACAGAGCGCTTAAAAAGCACTGTCTGGATATCTTCAGAGGGAAAAAGGAGAAAGTTAACTGAATTGGTGACACTTCGGGTCTCTCACAGAGGAAGACCTATTAGAGTGCTAAGGAGAAGACAAGTTATTAGCACCCAA…
ENST00000602747	ENSG00000269887	AAATCCGGCCTGTAGTTGTATATTCGTATAGCTATATGTTGGTAGGATGGACCTACATGGTTTAATGAAAGTGGAAGGAAAATCTATTTTCAGTCAGATCCTATAGATATTTCATAAGGAATTAGAACTTAGTTACTTAAAAATTATATTCTAGAGGTTTATAAAGCAAACATTTATTATATTCATTTACCTTTTTAAAAAATTTTAAGCAAAGCCCATACTCCTGTTTTGGGGATATCTGAAAGAGAGAGCATTTACAACTTTAGAATTACAGATTCATGAGGGATCTGATTTTATTTTCTTTTTCAACTTTAATTTTTGATTCAGTGGGTACACATACAGGTTTTATTACCTGAGTATATTGTGTGATGCTGAGGTTTGGTGTACAGATAAAGCGAT…
ENST00000423121	ENSG00000224358	GAACGGTGTGGCCACGAGAGTCTAGAGGAAACCAACCCGCAACTCACTGGAGCTGAAGGGCTGGTAGTCAGGCCGAATCTCGCGAGAATTGGAACTATTTCAGAGCCAGAGGAGGATAGTGGCGGCGGCGAACTTTGCCCGGTAGATTTTACTGACTGGGGTGCTGGCGCGCGCCTTTTTCTCGGCCAGAATCCAGTTATTGGGATAGTCTTGACTTCTACCTCAGCCCAACTTCTGTGGTCGTAATATTAGTTTAGCTTGGGTTTGCCGTGAAGTAAGAAGACTGACTTCCGCAAAGGTACTGAACGACTGGGTGTAGGTGCCAGGGCATGGACGTGAAGCTGGAACCGCGAAATGAGTTAGTTGTGGGCCGCTGGCCTCAAGGAGCGAACGTCAGCG…
ENST00000456083	ENSG00000231407	TCCCTTACCCTGACCCTAACCTTCCAACCGTTGATTCCTGCAGCAATCTTCCCTAAGGGAGACACCCCGGCTGTAGGCTCACTTCCTCTCCCAAGTCCCATTCCTTTCACAAGAGTCAAATCCCTACAGTGGATTCCTGGACCGTTTTTTCTAAAAGAAGATCCCAGTCCTCTGGCTTGCCCCTCCCGTCGTGACTCCCATATTTGATGGGTCTGAATGAAAATCTGATGAAACAGATGTTACTTGAAGCTGAGTGACTTTCTCAGGGTCAAGCAAATAAGTAAATGGAGGAGCCAGAATTATACCCCAGGATCCCCATCACAAGGAGGGGAGGGCTACCATCCCAGCTGCAAACTCTCATTCAAGGTTTATGCTGCAGCCAGCAGTGTCCTTGGAGTC…
ENST00000450800	ENSG00000233540	TGCAGGGATTGCAAGGACACCTGCTGTATTTAAAATGCTGCATTTTCTTGGCATACCATTTAAGACAAATTACAAAAACCTATAACTGAAGCCTGTTTTTCCAAAAGGTCTCCAGCTGCCTGAACATTAAGGAGCTGTGCCAGTAAGGAGGACAAGACCTGGTAACTGGTTAAAAGAAGCTAACAGAGCTCATGATAAGGCTTGCCAGCCTAGAGGACAAACTGCCAGTTGTCTATAGAACAGACAGGACTTGTGGGAGCATAGTGTGTTAAGTGGAGGCCCCTGAGCTTAGAAAAAGGGGCTTTCCTATTAGGCAGGAACCAAGAGAAGCACAAAGAGATCATAGTTTATAAATATGCAACAGACACCTCTGTTTGGAAGGAGGCACAACACTTA
ENST00000702964	ENSG00000234741	CTTTTCGAGGTAGGAGTCGACTCCTGTGAGGTATGGTGCTGGGTGCAGATGCAGTGTGGCTCTGGATAGCACCTTATGGACAGTTGTGTCCCCAAGGAAGGATGAGAATAGCTACTGAAGTCCTAAAGAGCAAGCCTAACTCAAGCCATTGGCACACAGGCATTAGACAGAAAGCTGGAAGTTGAAATGGTGGAGTCCAACTTGCCTGGACCAGCTTAATGGTTCTGCTCCTGGTAACGTTTTTATCCATGGATGACTTGCTTGGGTAAGGACATGAAGACAGTTCCTGTCATACCTTTTAAAGGTATGGAGAGTCGGCTTGACTACACTGTGTGGAGCAAGTTTTAAAGAAGCAAAGGACTCAGAATTCATGATTGAAGAAATGCAGGCAGACCTGTT…
ENST00000414890	ENSG00000223525	TTTTTCCAATTCTGTGAAGAAAGTCATTGGTAGCTTGATGGGGATGGCATTGAATCTGTAAATTACCTTGGGCAGTATGGCCATTTTCATGATATTGATTCTTCCTATCCATGAGCATGGAATGTTCTTCCATTTGTTTGTGTCCTCTTTTATTTTGTTGAGCAGTGATTTGTAGTTCTTGAAGAGGTCCTTCACATCCCTTGTAAGTTGGATTCCTAGGTATTTTATTCTCTTTGAAGCAATTGTGAATGGGAGTTCACTCATGATTTGGCTCTCTGTTTGTCTGTTATTGGTGTATAAGAATGCTTGTGATTTTTGCATATTGATTTTGTATCCTGAGACTTTGCTGAAGTTGCTTATTAGCTTGAGGAGATTTTGGGCTAAGACGAGCCTACTCTA…
ENST00000654141	ENSG00000224687	ACACCGAATTATTCATCCGGCCTGTCCCGCCTACTTTCCAAGTACCCTCCCAGGGATAGCCGGGTATTGAGCGGTCCGGGTCTCTGCTGCTCAAAAGATCGAAGAAGCTGCTTTATCTTACAGTCACCCAAGGGGGAGCGCCTTCTTCCTTCCCAGAGTGGAGTGGCAGTGGGTCCGGGATTCTGGGATATGCACAGGGTCTGCGCCCTGCGCCCTGTCCGCGCTGAAGCTGAACTTGTCATTGGTTTGCAACAGCATGGTGAAGAAGTGTGGTGTGGATGGACGGACGGGCCTCTCAGGCACATGAAATACTCAAAGCCCAGTATTAACCAAACATGTTTCTCTGTTTTGTCTTTGATCTTTGTGCAGTGTGTTGGCTTTTTTCCTTTAATGATGTCA…
ENST00000608190	ENSG00000273384	GGGAAAATGGATAATAATGAAGCCCACAGATTTTCACTCCAGAACTGACTTTGCTGCAGAGGAGTGAGGAGAGCTGCCTGGCAACGCAACGCATCGCTGTGCATAAACTTTGTTTACAGCCAAGGCTGGAGTAAAGGAACAGATGGCAAGAAAATCGGATTTAAAGAAAGGAAGGATGTGCTTGCATCTGGGAGCTCGGTAAATCTCTTGGCTTCTGGTGTGCGTACAAGGGTGACGTCTAGCTACCCCAGCAGTCGCGTCCCAGTTTGCTGTTGATTTTTGCCTGTTTGGATCTGTCTCTGAGGATGGTTAATACATCTTATTACAAGCATTTATCTCATCCCTCCCACAGGAAATGTGTTTTCCCAGGGATTTGTATGTTCCCTAACCTTTTATGGA…
ENST00000610272	ENSG00000272906	CCGGCCCCTTCCCTCTCGGATGGGGGCCCTGGGGGTGACGTACACACCCCATCCTTCCCGCACCGCCTCTGCCCGCCGCCCGTCGCCCGCCATAGTTGTTGACGTAGCTTTAGTCGATCGCGAAGATGGCTTTATGGACCCTAGGTTCTCCTGCCGGTGGTGGCGATGGCTTCTCGGGGGTGTTGGGCGGTGGCCGCTGTGGTCAGGGAGGCAGTTGCGAGTCGCTGGGGCCGCCGCCTGCGTCGTCGCTGCTGTGTAGCAAACCTGCCTCTGGGCCCATGGTGTGTCTTGAGGGCTGTGAGAGAGGCAGTGCCTGAGCTGGGTCAGCTGCTGTGGATCGCTCCCGCCTCCTGGCTGGAGGCACCAAAGAGGAGGAGAAGGGGGAGGAGGACGTCTCTG…
ENST00000567904	ENSG00000260360	AGTGCCACAGGCATGCCAACCTTCGGTTAGGGCCATGTTGAGTGTGGCCGAAAGGTGGGAGCGAAATAAAACAAGGAGCAGAACCGCGAAGAAGCCATGTTTGGTGCGTCGAAGTTTAAACTCGTAGGACTTGGGAGGAGCCAAGGTATATCCGCAGAAGAGACCACCCCTGCCCTTTCGCTTTGACGCTCATTGGGCCTTTTGGCTGCGCATTTCACCCCGGGCTGAGAAAACAAGCTGGGGATTCGACAAGAATGAACTCAAAGTCTGGAAACGGCAGCTTCTGAGAGTTTACAATGTTTCACCAACTGTCGTCCAAATAAGTCGTCACCCCTGTCAGAGTAGTTGCAGCTCTGCCGTTACCCACTGCTGTCACTGTGGCCGTTTTATTCGCGAGGG…
ENST00000566297	ENSG00000261504	CTCTTGTGAGCTCCGCGGCCTGCGGCTCCGGAAGGCGAAGCTCTTCCAGGAAGCAGCGGCGGCCCCACTGGCCCTCTCAGGCTGCGGAGAAAGGGCGGGAGGCCGCGGGGCTCTCCAGGACTCAGTGGTTTCGGAGAAACTCGACTTCCCAGGCTCGGAGGGCCAGTTTGGGATTGTTATAGAACAAAACGTGGGCGGCATAAAGTGCTCCGAAGTGGAGATCACCTTGAAGACTGGGCCCTTGGCTCTGTGACCCAGCAGACCCGAAATTCCAATCTGGCAAACTTTCAGCCTGACCCTTGGGAAAGGATCGCTCCCAGAGTGTGGGGGTGGAGGTGATGGGACAAAGATCTTAAAATCCTGAAAAACAACCGTTATTCTCAACTGAATTTCTGCTAA…
ENST00000421703	ENSG00000232860	GGATTCCCAGGAAACCACCCAGGGTTCCCCGTTGGCTTCCCTTCCATCTAAAGGCCTCCCCCAAGTTAGGAATCGATATAGTTCTCCCCGGTGGTGAAGTCCACTTCCTCCTCCCTTCCCACTTCCCACAGCAACTGGGGGGACACCCCGAGGCATTCACCATGGGCTTTTCCACCCGCCTGCGAGCGGGAACCACCTCCGTAGTTTCCTCTCAGAGCCGGGCGTGGAGAGGGCTGGGCCTGCGAAGAGGATGCATGGCCTGGAGGCTGGCGGGCGGCGGGCTGGAGTCGGGAGGGCGAGGCGACAGCGCCAAGCGGCGAGGAAGGGCAAGGGGTTTCCCCACAACTGCCTTGGGCTCTGGGAGGCGGGATCCCGCCTGGACGGGGTCCCTGAGGGAGG…
ENST00000609881	ENSG00000273004	AACTTAAGGGTCGGGGGGGAAGTGGCGGGTGCGGAGAGGAGGCGTGGAGAGTGTGAGGAAGAAGAGAGGCACTCTGAGAAGAAGTCGAACAACTAACCCCTCATTTGGCCTGGTTTGGGTGAGAAGATTGAGTCACTTGGGGAAAAAAATATTGGAGAAGTCAGAGAAGGTGTAAATCAGTGGTGCCACAAACACCAGTTTACTTCCACTTTTCACCCCCCGGGTCTGTTTTGTCTGCGTGCAGCTCTCCTCGTGTCGGAGACGCTGAGTCAGTTCTCTACTGGTCTTGCCCTCTTCCGGAAAAAGAAAACACACCTGAGAAGTGGTAGTTCCTATCCTAACCTACTGGGGCCCTTTATACCAGGTGCCAAACTTCATTATCCACCCCACCACCTTGCC…
ENST00000608917	ENSG00000273129	GGAAACCCAGGAAGCTGCCCCAATTTGGGAGCAGAGGGGGTAGTCCCCACTCTCCTGTCTGATCCCTCCCTCTCCTCCCCGAGTTCCACCGCCCCAGGCGCACAGGTTTCCGCCAGATGTCTTTTCTTCTTCGCAGTCTTTGCCCGAGCGCTTCCGAGAGCCAGTTCTGGACTGATCGCCTTGGATGGGATACCGGGGGAGGGCAGAAGGACACTTGGCTTCCTCTCCAGGAATCTGAGCGGCCCTGAGGTCCGGGGGCGCAGGGAATCCCCTCTCCCGCCGCCGCCGCCGTGTCTGGTCTGTACGTCTTTAGAGGGTCGAGGAAGTCACGTCGGGACAGACTGGGGCGAGTAAGGTTAAGAAAGGCTGACATGTTTTATGTTTTAGTGACGACGCTTA…
ENST00000436905	ENSG00000237457	CCAGAAATGGCTTTGCTGCCGAATGCATTATCTTGCCATTTTCGTGTCCCAATACTGAACAAACGATCGCCTGATCGATCGGCTGTTGTCCAGCTCTAATGATGTCCTAGAGCAGAAGTGTTTCTTCTGATGTCTCATTTTAACAAGAGGATGATGTCTGTGTATGTCTCTGTGTTTTAGAGAGGCTGGCAAATGCTGCTAAGAGGATCTGAGGTTCACATAAAGAGGATGAAAATTCTGAATTACTTTCATTGCAAATAAACCTTAACAATTGTGAGAGTTAGAGAGCATACTTTTCACATAAGACTTTGGTATGCTGCCTAAAGCTACTTACATAATTTGCTATTCAGAGAAATGCATTTGTTTATTGAGGACCCACCCGGACTTAAATTGGAAAAA…
ENST00000636153	ENSG00000203721	GGGTCCCAGTCCCTGACTGCAAAAGGAAGCCAAAACTGACAACAACGTCTCCTTCTCTACGGAGGTTTGTAGAAAGGCTGTACAAAAATCTCACAAGATGTATTTCTTCTCGTGGACTGGAGTCCCAAGGTGCTTAAGAGCTCTTCAATTTGTTAATGGAAAGAAACACCATTTACACCGGATGGCTACAAAGCAACCTTATTCTGAGAGAGAGGATCTCATTCTGTCACCCAGGCTGGAGTGCATGATCATAGCTCACTGCAGCCTCGACCTCCTGGGCTCAAGTGATCCTCCTGCTCCAGCCTCTCAAGTAGCTAGGACTACAGATCTTTTCTCAGAATAGCAGTCTGTAGGCTGTCACCTAAAGTGTCCTGTTTTCAGTGCTGCACCTGCTCTGAG…
ENST00000637430	ENSG00000230623	GAAACTCTGTGCTCCTCCCCACCTGCCTTGCCCTATGCATCTCCTCATCTGGCTGCTCATCTGCATCCTTTATTAATACAACAAACCAGTAAATGGTCTCTGTCGCCCAGGCTGGAGTGCAGTGGTGCAACCATGGCTCACACAGCCTCAACCTCCTGAGCTCAGGTGATTCTCCCAACTCAGCCTCCAGAGCAGCTGGGACTACAGGTAAAGCACCTCATCTGAGAAACAGTGAAGTCAGGTCCTCTATGGGGAAATGACACATGCTCTCAGGCTGACCCTCTGAGACCTGGTTAAGAAGTGCCAGACCTCAAGGAGACAGGACAGGCTCTGATGCAGAGAAGCTTGTCCCCAGTGCTCCATCCACGAAGGGAGCAAGTTGCTCCCCATTCATGACTC…
ENST00000458003	ENSG00000229191	AGAACCTCGGCTCCTGGAGTAGCAGAACCTCGGCTTCAATGGGACCCTCATTTCATAAATGAAGAAACTGAGATTCAAAGAGGGGAACTACCGAAGGTTACAGAGCGAGTTCGTGGGTAAGCATGATGGGGAAACTGAGCCTCACATGTATGAATTCCAGCATATAAGCAACAGACTCCAGATTTGGACATGTATATCTTATTCCAGGCTTCCCAGATGACCACCAAGGTGGAAGGGATGATGATGTCCAGGCAGAAGGGAGCTAGGCCGGCCCAGGCTTTTCCTCTAGGCACAGCGGACTCCAGGTTCAGCCTTCCCGGATGGTAATGTTGCATTCTGAAGAGCTACTTTCCCGCCAACTCATCTCTGGACTTCTCTGGGGCCCAACTCTGGTTTCCT…
ENST00000415359	ENSG00000234132	TATTACTTCAAGCAAAGCTGATGCAGAGAGATGAGCCAATTGAGCAGGAGACAATGTAAGCAGCTGTGGGGGTGTCGAGTACTCCCTCCTGCCTGTGGGAGCTGCACCGTGGAGTCTAGCTTGTCACCCTCCGGAGGCAGAGCCCCTCCTCCCTGCCTCCTCTTGGTCTAGATGGACAGCCATGGCAGCGGAGGCTGCAGAGCTGAGCAGGCCCAGCTGCAGCCTCCCAGCCTTTGGAACCCTGCTTCTCCATCTTGGCCACACATAGGATCACCTGAGGAGCTCAAAGTCTACAGCCCAAGGTTGGTGAGATGGGAACCACCCAGCACAGCGGGATCTCCTTGGAACCTAAATCCAGTGATGGAATCTTATTGTCCACAGTCTTTTGTGGTATGTGCT…
ENST00000633182	ENSG00000282221	AGAACCAGTCCGACCAGCTTGGCGCTGGGACGCCTCCCCGCGCTGTGCCGCGGCCCGGGGTGCCGAGGAGCTGGGCTGGGGGCGGGGACCCCTGCCGGGAACCCGACTTAGCCCGGAGACGCTCAAGAGCAAGAAGCCGAGCGGAAAAGTTAGCGCAGGTTGTGGAAATCATATGAGTTCCCTGCTAGTGACATTGGAGTGCACAGATGAATATCGACAAGGCTCCAGGGAGTTCTGAACAGAGGCCAAGGCAGGCCCTGGAGCTGTATGCTGCTTACAGGAAAAGAGAAAGAGGGGACCCCAATAGTCTAGGTCCCTGGATCCTCTGACCCGGGGCCTGACACTGTCAGGGAAGCTGCTGTCTCCCTAGGGACCTACTGAATGTTCTTCCCATGGCTG…
ENST00000454651	ENSG00000224536	CCCGGCGGTGCTGCCCTCCTAGGCCCCGGGAAGGCCGGCCGGCAGGGGCGGGGGCAGGAGTCGCCGACTCTGGGGGTGCTCCGAGCTCGTGCTGCGGTCCCACTGTGCGCCCTGTCGCCGCCACCGCGGAAAACGTCTTGCACGTGCGAGGGGCATTTCAGGAGTTTCCTGTCTGTCAGGCTGGAGTGCAATGGCACAATCATGGCTCACTGCGCCCTCCACCTCCCAGGCTCAAGCCATCCTCCTATCTCAGCCTCCTGAGTAGTTGAGACAACAGGCATGTGCCACCATGTCTGGCTAATATTTTAATAAAATTTTTTGTAGAGACAGGTTCTCCATATGTTGCCCAGGCTTTGATTCTTCTAATGCTCGGTATTAAGACTCTATGACTGTGTATTA…
ENST00000419190	ENSG00000234678	TGCATATTCAGTGCCACTTGGCCCGGATCTTAGCAGGCAGTGCTGGGAAATCAGGCCCGGCTGGTTTAATGATTGTCAGAGTCTGTCATCCCGCACCCTCTGGGGTTGGGCACGGGGCACTGGCCTGGGCAGGTGGCGGGAACGTTGCTGGGGTGGGCATCTGTGCTTTCGGCTGCCCTCTGGCCCAGGAAATTCCTCCCAGGGGCCAGGCCAGAGATGGGCCAGGCAGGGGGAGGGCAAGTGAGGGAACATGAACCCCTGGCTGACCTGAGTCAGAAAGCTGCTGGCCCCTAAATTCCAGAGATTCAGCAACAAAGAGGCCTAGTAGGGAGAGGAGTTACTAGGTTTAGGGGTTTTTCCCAGAACACCCAGGACTCTGGCCAGGGGCTGGAAGGTGCT…
ENST00000564127	ENSG00000260021	GGTGTGGCTGTCAGCTGGGAGGGATCCCTCCGCCCATGTAAACATCATAAAGGGCAAGGGGAGCGTCTGTTGTGGGCGGGGGAGCGGCTGCCTTCCCGGAGAGTCCTCTCGGTCCCTAGGTTCCCCTCAAGACGCCGGCAACCGCCCCGTCCCTTAACGTCACACCGGGTCTGCTGGGAGCCAAACAGCTGCGGCCTGATCTGGGAGCGATAGAATCTCATCACTTAGGGTCACTACCGGAAATGGAGGAAGCCGGACTGGGAGACCTTGAGAGTTGGGAGCGAGAGGGAATCGTAGGACGCAGCTGAGAATTGGGAAAGATTTTCTTAGGCTTGTTCTTCCTGTCCATCTCAGTTAAATAATAATCATAACTCATGTAAGTCTAGAATTTGTCTCAAA…
ENST00000442318	ENSG00000224717	AAGCCGGCTCCTCTTGCACTCACTTCCTTTGTGTCTCTCTCTCTCTTTCTCTCTCTCTCCCCCTCACCAATCTCTTTCTTCCCTCCTTGTCCGATTCTCTGCTGTAGCTTCCAGTGGAGAAAAATAATTATTCTTCAATGGGTTAGCACGGGGCGCACGCACACACGCGCGCGCACACACACCCCGCCGAGGTACCCAATCAATGCACAAATCTTCGGGGTCCCTTTAACCTCTGCGGATGACTCCGGGAGTTAATTATGAAGCCTATTTCGGCGCGGCATAAATATGCATTAAGCCCCCCAGCCCCGGGGCCGGCGTGCCCGGCCCACCCCGCCCTCCGCGCCCCCCGACGGCCGCGGTCAGCCGGCATTCCGGAGCAGCGCGTCGGAGCTGCAACTT…
ENST00000480052	ENSG00000203706	TCTGAAGAATAAGAGCTATTATTATTCTTTATGTCTTATCCTTTTTTTTTTTTAAAAAAAAAACCAAGTTTCCTTCTAAGGGAAATAAACACCAAAGTGATCCTCCGACTGTGAAAAACCAGACCTCTGGCTGCCTGGCTCCCTAGGAATCAAGAAGACGCACAGACTGAAAATCAAGGGAGGAAGGAACAAGATCAAGGATGAGGATTAGCATCTGCAAATTGAACTCTATCTAATTTGCATGTTTATTTCTTAGAATTGTAATTAAATTTGTGTAATAAATGTTTTCCATTTCATTTGTACACTTAAAACTTGGGTGACTGACATGCAGTTAAGTGAATTTCCTTTTTTTAAAAGCAAATGTAGATTATTCAATAAAGCAGCAAACCAATATTAAAC…
ENST00000438597	ENSG00000234233	TCCATCCCTGCAACTGAAAAGTCCGAGGTGTCGGGACGTGCTCTCGGCGGCCTGATTCCACCCCTTCACCCACCCACCACTTTCTAGGTGAAGTTAAGGCTCACCTTCGAAGTGAGGGGCAGATGGTTTTCCTGGCGTCAGGTGGGAAGTGGAGGGCACAGGTGCAGAGCGAACTAAATGGTCACAGATCGACGGTAGCATGAAGCCTTGAGAGGCGAGAGTCCTAGGAGCGGGGATGGAAAGGAAGAATTCCAAACGCCTTTCGGACTTAACAGAGGAGAGACCCCAACTAAGCACTTGCAGAGCGACTAGGAGTCCTGGCAGTTGGAAGGCGCAGCGCACGAGTTCATCAAATGGCTATATTGAAAGATAGCCAAGCATAAGATGCTCTTTGCAGAC…
ENST00000423222	ENSG00000153363	CTAGTCGACTGTTGCGCGTGCGCGCGCTGTGACGTTCCCTACGCGGTCGGGCGTTGGGTTTCGCGGCGCTCGCCGCACTGGTTGTTCAGCACCTTCGGTCCGGTTGAGGTTGTCAAGTCGGACCAAACAGGTTGTTTCTCTGCAGTTTCCAACATGGCAGGGAGGTTTAATAGACATGGATAAGAAGTCCACTCACAGAAATCCTGAAGATGCCAGGGCTGGCAAATATGAAGGTAAACACAAACGAAAGAAAAGAAGAAAGCAAAACCAAAACCAGCACCGATCCCGACATAGATCAGTGACGTCTTTTTCTTCAGATGATCCTATGTTTCCTTCTTCCTCATCATCGTCTTCAGGAAGCCAGACAGATTCAAGTATTGAAGATGCTGCCAAGGGAAA…
ENST00000356684	ENSG00000198468	GGCGGGGGAGGAAAGCGGCCGGCGAGCGCTGGCTGACATTTTCCTGCCCGGAAGGATGCATGGCCCGGGGTCTCCTGCACCTGAGGGTGGGCGGGAGGCGGCCCCGCGGGTTGTGTTGCTGGAAAAAGGGGTCTCGATCCAGACCCCAAGAGAGGGTTCTTGGGTCTACTTCAGGGAAGAATTGGAGGCGAGTCACAGAGCGCAGTGAAGGAAGCAAGTTTATTGGAATCTACTCCGTTAGAGAGTGCAAGTCCTCAGACTGCAGGAGGAGGAACTCCCGTCCTTCGGTAGTGTCACTACTTAGAGGCAGCTGTGAGGAGCTGTGATTAATCGTGGAATGTGCTGATGTGCCCACTAAAGAGCTTTGCCCTTGGAGTCCAGGCTGGAGTGCAATGATGA…
ENST00000608771	ENSG00000272750	CTATTGACCAGAAGCCTTACCAATAACATAAACAGTTAACACATATTCTGTATATATATTGTATACTGTATTCTTTAATAAAGTAAGCTAAAGAAAATGTTATTGAAATCATAAGGAAGAGGAAATGTATTTATAACACTGTATTGTATTTGTACTGTACGTGTACATGGTCTGTTTACAAGATGAATCGTCTGACTGAAATGACTGCTGCTGCACACTCCAAACTATGGTATATATCAAAGCAATTCAACTTTTTCTAGTAGTGTCATGACTTTGCTTCTTGAGAATACTTCCAGCATCACTAGTGGCATTTTATATGGGTCCCATGGTGTTATTCAAGGTTTATGTTATTGCACTAAACATGAAAAATACACAAGAACCATGAGAGATTATGTTTAC…
ENST00000437416	ENSG00000233384	GCAGCGCCGGGGGCTGAGGAAAGGTGGGTGGCGAAGCGCCGCCGGGCGCTTGGTGGCCGCTGCCGCCGCCACTGCAGCTGTGCACGCCCGCCTCTCGGAGGAAACTTGAAGCCAGCAGTACAAGCAGGGCTGGAGGCCGAGCGGAGCCATCCGACCTTGGGACTAGGGAAACGTGGACTTGGTGGGCTATTCTGCGCTGAAGAGGCAGCAACGAGGGCTCGGTGGTATTGGTGTTGGTCCTAGTGGAATTGTCAAGAGGATGCTTTTGAAGTGGCCCAGCATCTTGGAAGTTCACCATGCTTGCTTTGCAAGAGATTCCTGACGCTGCAGTGAAAGAGGTCCAGTCATTCCAGAGAGAACTTCAGTTTCAGACAAGTCATCAAATCCAGAAAGCAAGGA…
ENST00000424332	ENSG00000242861	AGTCCCTCCCCAGCCCAGCAGTCCCTCCAGGCTACATCCAGGAGACTTAAACAGGCACAATCAAAACCATCTCAGTCAGAAGTCAGAGCGTGGTACCTGGGAGAGAACCCCGAGGGGCATCTGGAGTGTTGGGGCCATGTTGGTGATATGGACGTACTTCACTTGTGAAAATTCTCACCAAAATGTTCACAAGTTCTTTTGAAGGAGAGGGGATGTGGGGAGGGAGAAGAGGTTATATGAGATTGTCTTTAATGTTTTGTACTTTTTGCATTTTTAAGCTTTTTGACAACATGTATTTTATAATCAGAGAAAAATGCTGACTTTTATAAAGTGCCATTATTATGATTA
ENST00000654028	ENSG00000177788	ACCCTCCGTCCGGCCGCGACCGCGAGGAGGAAGAGGAGATGGGCTACGCGAGGCCCGGCCCACCCCGCGTTCGCGCGTGCGCACGGGGAGGCCGGGGCGGGGCGCGTGAGGACTTCGGCGCGCGCCGGAAGCACGTGCGCGGGCTGGGCGCTCTGGCGGTGTGCGCTGAGCATCTGTCCCAGTGTCAGGCACATTTTAGGTGCCCAACAAACATCTGTGGAATGAATGAATGAGTGCTGGCACCACCTATAAGCACACAGTAAGGATAACCATGGAGAGAATATGCCGAGCCTTTTAATCAGCCCAGAAGAGCGCCTTCTGTGTTAAGGCGAAATGCCAGAATCCCAAGGAACAGATTCACCACCCAGGGGCGGGACTCAGGGACTGCTGATACTGAGG…
ENST00000689608	ENSG00000282564	GGCTGGCGGTTAGGGGGAGGGCCGCCGGCGGCAGTGCCGGTCTCCTCCTACAGGGACGCGCAGCCCGGGACCGCCACGCGCAGCGCGGGAGGGGGAGGGCGGGACCGGGGAACAGGAGGGGAGGGGGACCCGGGTGCTTCCAGCGGTCCGGGCCCGCGGACGGAGTGCGGGCCGATCCCGCTCACTGTCCCCTTCCGCAGTCCGCGTGCAGCTCCAGGGAGCTGTCCGCCCCGGTGGTTCTGAACCAGGCGCCGCCGAAACGCTCCAGGAGCACCCAGGGAGCAAGAGAAGCCCTGCGACAGCAGCAAGGGACACTGTGGGGCTGCAGGAGTGGGAAGTTGACACTGTGGGACCATGGTCCTTCCTGTTGAATCTAAGCAGGCCTGTGACTACAGTGGA…
ENST00000654602	ENSG00000233461	CGCCCACCGCGTGGTCCAAGGACCACCACCCGCCACCGCCGCGCGAGCGTACTATTGCGGCCGCCCTCTGCTGCGCCTGAAGAGAGAGGCGACTCTACAAGCCTCACAGCATGCACTGTTACTAAAAAGACGATGCGTCCTCCTGGACCTGAGATCTGTGTGATCGTGGGAAAGCGACGAAAAACGAACAAAGGAACAGTAAATGGAGTAACTTGGCTAGAATATGGCAGTAACTACAAGGCATGTTCTGCTCTGGCACGAAGACAACCCACCTGAGGCACCAGACACATGAGTGAAGCCATCTTGGACATCCCAGTCACAGCCAAACTCACTCCTGAGTGCATCTGCATGATGAACCCAGCAATCCCCACCATGGAGCAAAGGATCCATCCAGTCAAC…
ENST00000412483	ENSG00000233332	GGAAAGGCTTCGGAACACGCAGGACAGACGTCTCCTTAGCCCGCTGCAGCCCTCTCCCGCCTCTACCAACTGCGGGCAGCACCTTTGGTCGGCCTGGGGGTGAGGCACAGAGCTCCACACCCAGGCAACTCAAGTGTGTGTGTGGTAAGGGGACACTGGGAGCGGCTGGACGACCCCCTCCTGCCGAACAGACAAGAGCCCCAGGACAAACTGGGATGGAGGTCCTGACTGCAGCCTCTGGCCACCACCTCTCTGAGAAGCCCTTTAAAAGGACCAGCGCCTGCGGAGGGGAGACCCTGAGAACTTAAGCCTCAGCGTTGCACAAGTTTAAAAAGGGAAGTGCTTGACTTTGGATTGAGAGTTGACTCTTCAGTGTGCGGAAGTCCTGAATTATTTCAC…
ENST00000641214	ENSG00000227630	GGCCTTTTCTGATTCTAGGAGGTGCTGCAGCAGGAGCTGACTCGGCCATTTCCTGGCCTCTTTAGTTGGAAGATGACAGAAAGGCGGAAGCAGGGACTGCTATTGTGAGGCCCATGGCAGCCTTCCTGTAAAACAAATTGGCAAATTGTCACCTTCAGATGGACCACAGCTGGCCCTCTGAACAGCCCTCCTTGGCCTTTCCAGAGTGTACATGATTGTGTCCCATGTCCAGGGAGAGGACAGAGCCACCAGGAGGGTCAAGGTCGTGGAGGGAAACATGGATTCTCAGCTCCTCAGGGGAAGAACTGAATCGTACATGCCTTATTTCTGGCTCCACAGCTCCGAGCTCTGAGCTCTGTACCCCGGGAGCACTCGATGGATGGTATTGACTGGCTGACT…
ENST00000487567	ENSG00000223776	AGGGAACGCAATGGAGGTCACTCCACTGTCACTACAAATTCCGGGAAGGAAACTTCCCCAGATTCCTCCACTTGGAGGTGGCGCTCGGCCTCAGGCTAGGAGGGAACAGGTGAGAAAGCAGCCCAGGTGGGGTGGGTTTGCAGCGAGGAGACACCCCAGGGCAAACAGCCTGACCCCAGCCAGGGATGTCCAAGAAAGGCCGCGACTCCTGATAATCCCTTATGCCCCGGAGCGCCTCGCCTGCAGAGGCAGCGTCCCCGCCACCCAGCCCCGGCTCTGCCGCGGTGAGGACCGGCGGGTCGGGGTGGACTGGACACTGTCCCACCCATCAAATGGTGATTTAGGAGCCGTGACATCCGAATGCCATCCTCCACTGGCGAGACCCTCAGAGCAGCCACG…
ENST00000649127	ENSG00000215808	TGGCCTCTCTTCTTTCTGTGTGGAACCTGGAATTCAAGCTGTGGGTGAGAAGCTCTCTAGCAGGGACTCTGACCTTATGGAGGATCGCTGTTTCCCCCATTTTTCCTTTTCACCCAAAAAAGTCCTGCTTCTCTCACCCTTCAAACAGCCTGTGAGCCTAAATTTTTGTGGCCATGGGACAGACAAGGACCCCGTCTTCAGCTGAACTAAGGAAAAGTCCTGCGACATCTTTGGTACGCACTGTGGAGGCTCTACAAACAGCCATCAAACTCCAACCAGTCACCCAACCAGAGCCTCTGAGGATGGCCCCTTCTGCGGGGAACCCTTACATGGGCCTCTGACTGATGCTTCCCCAAAACAGTGCCCCCTGTCATCAGGAAGCAGTTAACACTGGTCTTC…
ENST00000610145	ENSG00000273175	GCTGTTGGGGCTGTTGCTGCTGCGTCGCCGGCGGTTGAGGCTGCTGCTCCCCGTGCCCGTTCTCGTCGCCCGCGCCTTCCTCTTCGTCCCCGAGCTCATCTTCCCCTTCCTGGAAACCCTGATCGTCGCCGTTCTCGTCTTCCGAGGCGGCCTCCTCCTCCTCCATCGGGCCCGAGTCGGCCGCCCCCGCGGCCCCGTTCTCCTCTCCTAGCTCCATCTGGTCGCCGTCCAGAGCGGAGATTCCTTCCTCCTCCTCTTCCTCTTCCTCCTCCTCTTCATCGCCGCCGGCCGCGGCCTCCTGCTCGAGGCCTGCTCCCGAGCGCCCAGCGGAATCCCCGCCCAGGTCTAGGCTGCCGTTCCCGGGCTCCATGGCGGGGCGGCCCCCGGCCTCCTCGTCGT…
ENST00000567832	ENSG00000260855	GGTAGGGTTTTGCCGATGCTTCCCCTAACCTGTGGAGGCAAGTACCCCTGAGAACTAGGGATGCCCTGGGGCAGAGTCCTGGAGACAAGTGTTGGAGGAGATGGTACCGCACTGGCTGAAAATGGGAACGGCAGAGAGCAGGTAGTGTGACGTGATGGAGGAGATGGTACCGCACTCACTGAAAATGGGAACAGCAGAGAGCAGGTAGTGTGACGTGATGGAGGAGATGGTACCGCACTCACTGAAAATGGGAACAGCAGAGAGTGGCACTGGGATTCAGTTTCTATTTCCCTGAGTATTAGTGAAATGCCTGTTCAAATCCTTTGCCGATTTTTTTCGAATGTGCTTTCCAACATATTATCTTTTTTTAAATCTTAAAAGTAATAGTTTATTCTGAAT…
ENST00000566446	ENSG00000259865	GGCTTTATGCAGTCTTTCCACCTCAGCCTCCCAAAGTTCTGGGTTACAGGTGTGAGCCACTGCGCCGGGCCAATTTTGGTTTTTCATGGAGGACTTTTAGCAGGTCTCAAAAGTTTTCTTCTAATAGTTTTCTTGGTGTTCTATCATTCATAGGTGTTGAATTTACCAAACTTTTTCTATTTCAAGTATTACATTTTTACTTTGTTCAAGTAATATTGTATCATATTAAATGAACATTGCATTGTGAAAATACCCTGCTTAGTCATGGTATGTAATCATCCTTATACCTTTTTGTATTCTTTTTTTAAATATTTCTGAGAATTTCTGTGTCTAAATTTAAATAGGATGTTGTTTCGTAATCATCTTGTGATTCTTTTGTCTCCTTTGGGTATTATTGGC…
ENST00000654297	ENSG00000235779	ACTTTCTTCAGGGCTATCAGATGAAGGCAGCAACGAAAACACCACCACAAGACCAACTTCAGGCTGGAGCTGATGATGCCACACAGCGAGAAAAAAGAAAATAGACTCTACTTAGAAATGAAACTCAACTAAAGGTAAAAGTTGTCAGGAACATCTCCAAGAAAGCCAGAGTCAGCCTCTAAACTTTGCATCAAGAACGCAATGGCTTCCCTGAGGGCCCAGGGACGCGTGGCAGCTGTGAGGCAGCCCCTTCTCTGCTGTCGAGGAACTGGACACTTCTCCTGTCCCTTCCCACAAGGGGCTTCCTGGAGCTCCTGCAACCCCAGGCATTAGTTCCGGTGCAGTTCTAGGATCAGATCAATTCACTCGACAACAAGAGAAACAAATGGAGATTCCTAC…
ENST00000435573	ENSG00000233296	ACAGGGGAGAGTTACCTGTTGCTGTGGGAGCAATGAGGAGTTATGGAGGAAAGGAGAGGTACCAAGACCAGACCAAATCCCTGATGGCTGGTGTGGCCAGGCATGTAGTGGAGGCTGGCCCTGGAGAGAAGAGGAACAGAAACTGATTTTAATCTCAAGGGGCTGAAGCTGGAGCTCCACATGTGACCCCCAGAAGCACGGGACCCCATCCGGGACGCCGCTGTGCATGCAGCTGTCACATCTCCCTGGACCCCCCTCTGCTGGCAGTTTCTCAGATTTTCCTTGTTTTCGATGACTGGGATAGTTTTGAAGAGTAATGGTCAGGCATGCTGTAGAATTTCTCTCAGTTGGGGTTTTTCTGATGATCTGATTGGGATTATGGAATTTGGGGAAGAAGAC…
ENST00000426976	ENSG00000232057	AGAACATGTCTGACGTCAGCGCCAGCCTGGACGGAGAGCTCGGATCCCAGAGAAGGCTGAGCACAGGGAGGAGAGGGGCATGGGCCTCTGCATTTGAGCTGCTCTCGTCCTGAAGTTTGTGCCCTGGGCCCTGTGAGAACTCAGGGGCCAGCCTGTGACACCCCGGCCAGGCCATGCGAGGGTGGCGCCGGGACGCCGCCCTCTGCGGCTCCTTTGGGGAGCACTGACCAGCACTCAGGGATGGATCCGTGCAGCGAGTTGTCGAGAGGAGAGAGTGGAGGAGGACTCCGCAGTATCCCGGCTGATGCATATTGAGTCATCCAGAGGAGAGAGAGGGGGAGGACTCCGCAGTATCCCGGCTGATGCATAATTTGTTCTTCTTATGCATTTTACCACCAT…
ENST00000450917	ENSG00000235078	GGCCGCTGCCCGGCACCTGGAGGAGGCTGGGCTGTGCGCGGCGTTTGGGGGTCGGCGTCGCCCGCACGCTCTGCGAGGCTTGGGCTCGCGTACCTTCCAGTAGAGCACCCCGAGCCGCCGCAGCTGCTCCAGGCCCACTGGGCGGCCGGGGTCGGGGCGGTGGGGTTGCCGCGGGTCGCCCGGGGCGTCGTCCATATACCAGGCCTGCACCATGACGCGCAGTGCGGGTGCCGTGTTCGAACCCAGGGGCCGCGCTCGGAGCCCGTCGGCCGCGCTTTATCTTATAGGGAGGCGTGGACGCGCATGGGAGCCGGGATTGGGCGGCTGGTTGGAGGCAGGGCCGGCGCGGGGGAGGCCCCACGGCTCCGCTGTTTTCGGAAGCAAAGGCATTCAAGCCCC…
ENST00000664922	ENSG00000234171	GCCCCTGACGAGCCCGAACTCGTCAACTTCCTGTCGGTACTTGAAGAAGCGGAGCCAGGGCTGAGATCCCGAAGGCGGGCGAGGTCTGGGATGGGGCGGGGCCTATGGGAGCGGGGCTGAAGCCCTGGGCCCGGCAGAGGAAGGTCGAGATGGACCATGTTGGGCCCCTTCTCTCCCCGCCCCCAGGCCGCAGTTCGGGGGCCACGCCCCGGCGTGCTCGGGTCACCGCGGGAAGCCCTTGAACCCCCTGGCGCCCGGCACCCACGTGCGGTAACCGCGGCTCCTCGAGAGCTCCAGGGATGCGGATCTACAGTAAGGGCTGTGGCCAGATGAATGAATGCACATTTTTTAGTGGGCAGAAAGATGTTAGAATTCATGAATTAGAATAAGCACAAAGGA…
ENST00000655406	ENSG00000236106	GGCGGAGCTCAGCTTAAAGCCGTTGCCACCCAGCCATGGGCATTTTCTCCACATTTTGCAGGCATCCTACAACTGAAAACTGGGTCGCAGGCATTTGAATTGGCCCAGAGGACCCCTGCACCGCCTAAGCCCTCCTGGCTTTGTCATGGTTTTCAGAATTAGAGGGGAAGCATGCATAAGAAAGCAGAGGGCGTGGGCAGGAGCTGGGGCTGCCTCCTTCCCAAACACTGACGGCTCCTGTTGACACAGACTTGAAAATTCTGAGCGCTCATGGACATATTAGCATACTACAAATATCTAAAGGGGCTGTGAAATATCACTGAGAAGAATGGTTCTTCTCAGGCCACTGATTTGTGGAAGAGAGCAGGTCAGCAGTCCTGTAGAATGTTCCAGATAAGC…
ENST00000414654	ENSG00000230515	AGGATGGTGCTCAAACTGCAGGATGCAGGCTTTCCCTGAATTCCTCAGGATTCAGGTTTCCAGTCAATGCAAGAAGCCCTTCTTCCGTCCCTTCAGGATCAGCCTGCTCTCTGCAGGGCGCTTCCAGGGACAAGGCCTCATGAGGACAGCCCACTCCATAAACAGGTGGAATGCTGCCTTGATCAAGTGCAGTCTCCTTCCCAGCTCTGCAATGCAAGCGCACCCTGGACCCTGACTTCCCCATCCTCCTTTTATGCAGTCTCAAACTGATGTGTCATCGCTCCACAGTCCCTCAAGCCCCCAAGCTTCTCCCTCCTGCCTAGCTCCTTCCCTGGCCCCCAAAGAAGGCTGACAGGAGAAACTAAACTGAAATAAAGAGGCCATGGTAGCTCTGTTTCC…
ENST00000553181	ENSG00000257135	GGCCCCGGCCCGCGGCAGCTGAACGGCAGAGCCTGTAGCTGCACAGCTGTGCTTCCACCTGGCGTTCAGTACCTCGTGCCCGAGAGCGGAAAAGGGAAATCGCGAGCGGAGGACCGATGTGCTGGCCACGTGGGCCCCGCCGGGCCGACTCCGGACCCTGCTGCCGCCCATTCCTCCGGTGCAAGGGACCTGGAAGTGATCCCGGTGCCGCTCTGCTCCCACCAGCTAGGGAGCAGAGGCGCGGGAGGGAAGGGGCGTCCCGGGGGTCGCCAGCACGCTGCGGGCAGGGCTGGCAGCCGCCTCCACGCCCCCGCGCTGGAAGCCTCGTCTTTGTAACATCGAGGTATCCTGTAACTAGATGGGTCCTGGCCTGCGGAGGTAGTTTCCCCTGTGAAGCCA…
ENST00000607781	ENSG00000243819	AGGCGGAGGTTGCAGTGAGCTGAGATCGCGCCGCTGCACTCCAGCCTGGGGGACAGAGCGAGATTCCCTCTCAAAAAAAAAAAAAAAAAAAAAAAAACTAGACACAGCTCTCCCTGCTGTTAGCATCCCGAGCGGCAGGAGGAGGCTTTCGAGTCTCTGCCCAGGCCGAGATGTCATCCTCCCGGGCGGGGGCGAGGCAGTTCAGCGAGTGAACCCAGCGAATGAAGGCGACCAGGGTGCGAATTCCGAGTGGAAGTGTATTCTCTTCTCTCCTCCAGTGTTTCTGCGATGTTACGTTAGAAGTACTGTAGGCCGGGTGCGGTGGCTCACGCCTGTAATCCTAACACTTTGGGAGGCCGAGGCGGGCGGATCACCTGAGGTCAGGAGTTCAAGACCAGC…
ENST00000544306	ENSG00000145063	ATTCAGCTGGCGCGCTGCTTCCTATCTTTGTAAGGGAAGAGCTAAGTGCAGACAAAGCCCTGACGAATAGAGGCCTGCGCAGAGTGCCCGGGGTGCAGGGCAGCAGGGCAGCCAGTGAACCACTGAGCTCGCACTGTAGCCAGTCCTGTGTGCCCCTGCTGGATTCTGCTTCTATGAGGGAGGCAGCAAGGAGTTGGGACTTCACAGGTGAAAGGACTTGCCAGGTTTTGTTCAGGTTTAGCACAAGCTGTGATGAATATCTTCAAGCCTCTGCTTCCTGCTGTGGAATTGTTGCCAAAGGACACATTCCCAGATGGGATTACTGAGTCAGAGGAAGTGGACATTGAGTGGCTCTCAACAGACAGGCTGTGTTGCTCTCACAGTGCCCAGCTTCCCATG…
ENST00000641950	ENSG00000233718	AGGCTGAGCCCCTGTTCCCGGGAATGGCAGGGGCGCCCGCGCGAGGAGGGTCGCCGGGAGAGCCGCCTCTCCTCCAAGCTGGAGCAGCCGTGACCCAGATTGCGACCGCGGCGGCCTCGCCCTGCCTAATCCCCCCCTCTTCTTCCTCCAGGGGCACCCTTTGGAGAAGAACCCCAGCCTGGGGTGGGGACGCACCGGCTCTCCGACAGCTCAAACACAGACAGATCTTCTAGAGCCGAGGGAATTTCTTTTCGCAGAAGCCATTACTCCCCCCGTTCTGAGGATTCAGAAACAAGGAGGCCCCACTCGCTGCCCCCTGGATGCTTCCAGCCCAGAAGGCACGAAGATGAAGACATGCCCAACTGCAGTACCCTGTGGTCAATGCTACATAGGAGCCCA…
ENST00000412381	ENSG00000236989	CGCACGCTCAGGGTGTGGGCCTCTGCCGGCTACTTTCCAAGAAGCAATGAGACCTGCTTGGAATTCTTAGTGGGATTATCTGGAAGTTGCTGGCAGAGGGGGTTGGGTGCTGGAGGAAGGAACAGGCAGAGAGATCACGTGTCTCAGGGAGACAGCATTGCATGGCGCTGACGTTGCCGCCAGGCTGTGCGGAGTCGAATTCTTCACCACATGCTGGCTGTGTGGGCTTAAACTCTTCGTGTCTCAGTTCCTTGACAGTAAAGGAGTGGAATTGAGCAGTGTGAAAATGAACCAATACAAGTCCCGGCCATCATCTGATCTATTCTGAGGGATCGGGGTTACCTGAGGGATTGGGAGATTCCTGATGCTTTCACCAAGAGAGACCAGTGACCTATTGAA…
ENST00000607190	ENSG00000271991	GCTGGCGGGGCGTTTGCAGTGGCCCTTGTGAACTATGTTTCTGCCGTTACCAGTGTTGGACCCGCCTTCCTCTTTTCCTAGAAAAGGCGCAGATGCGTGGTCGCAAACTGATTTCCAAGTCCGTTGTCTGATGCTGCGAGACACTATCCGTTTGTTACAGCGAATTGGGGGCCGATGACGCTGGAGGTGGAAGAAGCCGCGGTTCTGTTTCTTAATGGCGAATTAGCCTGCGGACGTCCTGTCATTCCCTTGCCTTTTAGCGTCCCAACTTAGCAAAACTCCGCGTTTAGGGTGTTCTGAGTAGGCTTTGTCTACCCTGAAACGCTTTGTGTCGACATTCCACCAGGTCTGTTCCACGGTCCAAACTTCTCTACCTTTTTTGACCCTCTAGAATTGTGT…
ENST00000416575	ENSG00000227210	GCGGACGTCGATGGGTTTGTGGGCGCAGGGCGCGAGGCGCGAGGCGGTAGCTGGGCTAGTCCTGTTCCCTGGCGTCTGGGCCTTTCTGCTCTCCGCAAGGAGCTGGGTCGCGACCTGTCACTGCCAGCCGTGCGCTCGCCCTCTGCGCCCCGTCTCGTGGTCACTGCCGCCCTCCCTCCCGCCACACCTGTGATGATCGCTATGGAGCCGCGCCTCAGGTGGCATTACTATAAACCTAAGAGGAGAGGCGCCCGTTCGAATAAGGGCAAATTATTTAGTATTTTGTCTTCAATGTTCCTGGCAGCTTAAAGTACCAACTGGGACACTTGTCACTAGTTTGAGAAGTGCAGCCATAGTGACCTCTTTTGAAAGATGAATCAATGAATTAAGTCATTTCTG…
ENST00000607659	ENSG00000272148	CAGCTACTGCTCTCTTCACCTAATATCCTTGGTGACGGGCTTGGCCTTTTGCATACCCACCTAGGTACACAAGCTTTTTGTCCTCTCCACCCACCAGCTCTGTTCCTGCTCCTGGCTGTCATTTCTCACTTTGGGAATGTTTCTGTCAAACTATGTCTTACCTATTTTTCAAATTATTTCTTAACTGAACATTCTTTGGCTAATTACTCTTGTGTTTATCCACCACAGTAGTTCCCCAAACCCTCAGGATGTTTACAGTGTTTGTGCGCTCTCATGTTGTATTTACTGTCCTGTTTCCCCTATTAAGTTTCAAGTCAATCAACCAGGAATTACTTAGTACTGACTGTGCATATTTTCTATTGGTAGGGGGAAGTAACAGAGAAATAGAATACATGTCCT…
ENST00000412749	ENSG00000234072	AGAGAGTCTGTACCTGCAACCCTGGCGGCGTCCGAGCCCAAGGCGGAGTCTGGGAGACAAAGAAGTCCTCGCCGCCGGCCGCTGGAGGATTCTGCCAGTAGTGAAAGATGGGGTCTCGTTATGTTGACCAGGCTGGTCTTGAACACCTGACCTGAAGTGATCCTCTTGCCTCAGCCTCCCATAGTGCTGCGATCACAGGTGTGCATGCCTTCCTTATTTCTCATACTCATCACCTCCTCTTCCCGCTTGGAACTGCCCACACTGGTGATTTCCTTGTTAAGGAACTTGATGGCGTTGTGCATGCTCGCTGACAGGGGACGGCACTGAGTCAGGAAGCTATAATACAACAGCAATACCTTATATCTGCGCAACTCTTCACAACTTACAAAGCCTTCACAT
ENST00000379677	ENSG00000205334	GATGCAGCGTCAGGCAGCCGCTGGGGAGGACGCGGCGGGAGCCTCAGATGCCACCTACTCCCCGGCCTCTCTCCCAGTTGATGCTTCTATTTTAGGCAGCACATTATTTCCTGCTGTGATTTTTTCAGCCTTCTAATTTGGGCTCTGAGACCACCTCATAATTCCGTGTGTGTTCCTTGACGGAAGGGGCAGCAGAGCACCCAGCACTGGATACTCAGTGTCAGATGAGTGAACAAGCAAATGGCTGATGTCTGGTTTCAATGTTTGCCTACGAGGAGATGTACTCCGCTCCCAGCTCTTAGCCTCACCATGCAGTGGAAGGGAAGGAGGCTTCTGAACTGGCAGCTCTACATTCTTCCCCTCTCTGTGCAACTTGTTTAGATCACAGAACTGGAAGGG…
ENST00000666397	ENSG00000226833	ACGGTGGCGCAGGCGCCAGGGAGGTTCCCCGGCTTTGCCGCGCGGAGGAAGTCCCGGTTACGCAGAGCGCGCTGGGGCAGGGCTGACCTTCCCCTTTCTCTACTTCACTGGCCTCCTCCAGACGTGGTGGTTGCGCCCTTTCGGCCTCGCTTTCCGTTTTTTGGCTTCATCCCCTAGATCTGCAAACAGTTCCTCGTGTTTCTTCCGTTAGCCGGGAAACGCGAACTGCAGCGTTTGGGACCCGGGTTTGCGCGTGTGGAAAGCAAAAGGGGTTACTCTGCTGGAGTTCGACATTGCAAATAAAGATAATGTCTGTGCCTATCAGATAAAGGCAAACCAGTGCTCAGAGGAACCCAACCATCTCTGAATTGAGACCAGAGAGCTGTCTCTATGGATAGT…
ENST00000670470	ENSG00000235997	AGGCTCCACCGGGAACCTGTCCCAGACGCCTACCCCGCCTGAGCCAGAGGAAGGGAGGAAAACAATAGCAAAAACCAGGACCCTTCGGACTTGCCGCTGAATGGGGATTTTCGTCGGATGTTGAGTTTACCTGGAATGCCCCGGTGTTATTTTGGGAAGGCAGACATCCCACGGAAACAATGAAGTGGAAAAGAAAACAGCTAAAGCAAAATCTAGAGCCCAGTTTTTGCCAAACCAGCCCCACGTGGGCTGGGCAGGCTCTGGAAGCCCAAGTCAGGCCGATGAAGAGCGGCTGAGGCCGTGGGGATCTGGTTTACCAGGAGGGCACATGGAGGATGCAAGAAAAGGAAGAGCCGTATTCAAGTCCCCACTTCAGTGATGAGGCAGAAAGACCCTGCG…
ENST00000608851	ENSG00000273165	TCTTTTTAAGTGAAGTTCATTTTCTTCATGGAATAAGATAGTGTAGTTCAGCAAATATTGAGTACCTGCCACATGACAAACTGTATGTTCTTTAAGAACCGTATGAAATTGCTGATATTTAACTGTTGTTTACTTATACAAACTGCAACTTAGTGTGATTCAATCTTATACTTTATGTTATTTAATTCTTACAATAATCCCATTTTTAGATAGATGTTTTCATGGCTTAGAAAACATTTCTGACCAAGAATAGTTTCTATACTTGTGGAGACACTCATAGCCAAAAACTTGGATGGTCTAGGTTCCCTCAGCCCCCCGAAATAAACCTTAGTCTGTTTAAGATGTGTAAAGAATATGCTCTAAGATGACCCCTGATGACTCCTGTGCCTCTTGATGTTT…
ENST00000608489	ENSG00000272716	CTTCCCGGCTGTCCCTGCACTCCGTGGCGGAAGGCGGCTAGAGCGGCTCCCTCTGAGCTCTCCGAGAGATTGGTCGGGACCTGAAGCGTTGAGGTTAAGGGCAAGGCAAGGAGCAACGAGGAGTTTTTCGTTACGTTAGAAAAATTTCGTTGCGTGCTGAAGCGCTTTTACCTGTGTTGTATGATTTAACCTTATGAAAATGGACAGTATTCCAGTTTTACAAGTGAGGAAAGAAGATTAAGAAACTTGCCTCCGCCAGGCGTGGTGGTTCACTCCTGTAATCCCAGCACTTTCGGCGGCGAGGCAGGCGGATCACTTGAGGTCAGGAGTTCGAGACCAGCCTGGCCAACATGGTGAAACCCCGGCTCTACTAAAAATGCAAAAATTAGCCGGGCGTAG…
ENST00000565283	ENSG00000260025	GCGGATGGGCTTGGGGCGCACCCAGCGAGCAGCGAGAGTCGCGGTGTCCCGGGCGCTCGCTGGCACCGTGGCCGCAGCGGCCGGCCTGGGAGCCAGGAGGGCGAGGCGGCTGCACCTTCGGGGCCAGATTGGAGTTCGAAGAGTGGCGGGTACCCCAGAAGCTCGGGGCCGGGGCGATGGCTGCAGCCTCGGGAGGGTATCGCCGGATCGAACTCCGGGAAAGGGAAGCAAAGGCATGGAACCTCCGCACACTGGATGAGAATCCATCTTCCATTCGAGCTGGGAATAGACTTTGTGAAAGATATTATGTAATGGAGTCTCGGGAACCCTGAGACCTCTCCAGCGAAGCTGAAGTGAATTAATTAAGTGCTTTAAACGGTCTTGGTAAATATTCCGCGG…
ENST00000601251	ENSG00000269210	TTGTAGGCGCTGCTGCTGCCCGCCGGCGACGTAGCGCTCTTGGGCAGCGGCTGCAGCGGGTGCTCCGGCCGCTCGGCCTCCATGGCGAAGCTGACGGGCCGCAGGAAGCAGATGTCCAGGCTGGACTCGGAGGAGGCAGGCGAGCAGTTCTCGAAGAGGGCCGGAGCCTGGAACGGCTCCTCGTCGTAGGGCGCGGGCAGCGCGAAGATCTCGCCGCCGTACTCGAACTCTTCGTAGGCCGCGGGCACGAAGCCGCGGGCATCGGGCAGGAGCTCGGCCGGGGCGCGCAGGGAGCGCTCCACGTTGCCCAGCGGCTCCGCCGGAGAGGACTCGAAGTCCATCTCCGGGATGGCCTGCAGGGGCCCGGCCAGCGCCTTCACGTCCTGCTCGGCCGCGCAG…
ENST00000594472	ENSG00000229692	CTCGATGTGCTAATCAAGTTCCCCCTAATTTGACATACTAGAATCTAATACTAGAGGCAGCATGACATTATTATGGGGGAGGAGGTTGAGAAGCACTAACCTCGAAGTTAGAATTTCTGGTTTGTCATCCCAGTCTGCTAATTAGCTTTCTGATTTAAGACAAAATACTTTTTCTGTGCCTTCTGGGGGTCAAATTCGATTTTTAAGATTCTCTCAGTTGGAAGAAATCTAACTAAAAATATACTTAAAATAATTCTTTGGTAGTATATTATTTTGAAATTTGGTCCAGAATCCTATTTGTTTATTCCTGTAGTATACATACGTCTGTAGTTACCCAGTAGTCTTTGTTGTCTTTGGGCCATCTAAAGTATATTTGGGCTGGGCATGGTGTCTCACACC…
ENST00000609837	ENSG00000273106	CCCTAGTCCTTCCCCGCCCCTCAGGGTGCCCCGCCTCCAGCTGCCACCCACTGGGATGCCGCGCGCCCTCTCACGGCCCCCGGTTTGCTGGGAGTCTTGTCAATCACCGCTCCCCCTCCCCGTGCTGCTCCCTCGGCACCTCCGTACTTCGTTTACCCCGCCCACCCGGCCCCGCCTCTGGGTTTCTAATTTCCCATTGGGCATCAGTGGCTACTTTCAATAGGCAAGGTCAGCTGTCCATCAAACACCGCCCACTAAGTGAGACCCAACCCTTTATTACCATTTACTTTATTCGGCCCCGCCTCCGCTAGGTCCTACCTCCCGAACGTCAGGGACCAGCCCCCGCTACCAGCCATAAGTAGAGCCCTCCGTCAATCAAATAACGCCCACCTGCGCTCC…
ENST00000437916	ENSG00000259439	GGTGCTGCGGGCTCTGCCGAAAGCGCTGAAATAAAAAACCATCGCCACTCAGGGAGAACTGAGGCAAGTGGGGCTGAGACTCTGGCGACACCCCCGCCCCCCAGCCTCTGCCCCAGCGCCTGCCGCCCTGCCGCCCTGCCGCACCCCGCCTGCTTGGGTGGCGACCGCGGTTCCGGAACGCGAAGCAGGGCAGAGGGCTGCAGAGAGGCGTGTAGCTTTGTGCGCCAGGACCCGGTGGGGCAGGTGGCAGCCCCGGGCTGTCCGCGCCTCCCAGCAGAGCCGAGCTCGGCGCCGCCCACCGAGCCCACCTCGCGGTCCAGCCGCCGCCAGCGCCTTTCGGCTCTGGCCTGAAGCAGTACTCCCGCCTCCTGGAGCGGGAAAGTCTGGAGACTCACCAAG…
ENST00000425325	ENSG00000225156	GCACAATAACAGCTGGCACTGGGGTGCGGGAGGACGGTGAAAGCTCGAGTCCCAGGCTCCAAATCCTCCAGGAGTAACTGGGGTGACCCGAGGAGAGCAGCGCACTGGATATCAGATGTTTCACTGCAGAAATGCTGATGTGTTGGATTACAGGATTCCTGGCCACTCTCTCTGGTTGCCAGCCCAGCACCAAGCCTCCCAGACATTGATTCTCTGCTGCTCTGTGGCATAGAAGACTACAGTGATGGGCTCTGCAGACTTCACCTTGGAGTCCCCCTTTCATCCCTGCTCATTAGTCTCCTCCTCGGTTGTTTGGTTGAATGTTTCCTAATGCCAAGGGACAAGGCCACCTACATCCCAAGCCAGCTGGAGGAGCAGCTTCCAGTCTTCAGAGATGGG…
ENST00000448713	ENSG00000234690	GTTGTTGATGTGACCGCGTGTCCACAACCCTGGGATTCCCTCGCCCTCAGATTCCAGAATCCAATTTCTTGGATTTCAGTGTTTTTAAGCCCAAGATTCAGAATCCACTGGCCTTGAGTTCGCCCTGTCCTGGGGACAGTGGGACCTGTCACCTGCTGGCCAAGCTGCTCAGGAGTGTGGAGCCTGCAGGAAACAATGGCAGGAGATCTGGGCTTTTTCTGGCTGCAGGCCTGACTGCAGCAGAGAAGGTAACAGAGAAGGAAAGAGAGAGGAAGAAAGAGTGAGAGAGAGAGACTGGCTTCTCCTCCATTTCTCAAGCAAGCCTTGCCAGCACCGCCCACCGTGGAGCTGCGGCTGGTCCTGGGGCGAATGCAGAGCTGAGCAGCATACAGCTCCTGC…
ENST00000432064	ENSG00000233230	ACACTCGCCTGGGTCTCCGGTTGGCGGCTCGGACGGAGTTCATTTGCCGGGCTGAGGTGGCGGCGTTGGCGGAGGGACACACACACGCACACGCACAGCGAGCTTCGGGGCAGGAGAAAGGGGTCCCACAAACTGCAAGGAAAAGAAAAACCCTCAACAGGAATTACCTTTATACCTGATGCCCCCAACATAATCTCTCTCCAAGGGAAACGTGTTTTTATTGCCTTGCGGCTGAAAATGTATTCTCGATTCTCCCCCTTCTCTCTTTTGTTGTGCATTTTTTGGATGTGGTAAAACTGGCAGTTTATCTGATTATCTGGTTTTCAGAACTTTGGGCGATGTCTCTGAGTGTCATCAGTTGCTCTCTAGGTTTGACATAGATAATTAAGCAACTACAAA…
ENST00000606436	ENSG00000272156	CTTTATAGTACAAGTACTTCCTTATTAAAATAAGATAACTTTCCTCCAATAATCAATTTTTAAACCATTTCTGCATTGTCATGGTTTCACATGTCTTTAAGCTTATTTTGTATAGTTTGCAACCTAAATCTATGCAACATTTTCTAGTACTGACAAACCTACGGTATTTGAGTTATGGGCTGACATTCATGGTCTTGCAGGCAAAACTCAAGTTCCTAGGTAGGACTGAGAAGTGGCATGAGCCACTGTGCTCAGCCTCAGTTTATTTTTTACTCATAAATAACTCAGATTTGATTTCTTCTTATGGGTTTGCTGGAAGTAAAAATCACATTCACAACCACTGAAGCCAGACATTTGATTACTCTTAACAATTAACAGTATTATTTATTAGGAAAGTAA…
ENST00000366153	ENSG00000203327	TTTTTTTTTTTTTTAGTAGAGATGGGGTTTCACCACGTTGGCCAGGCTGGTCTCGAACTCCTGACCTCAGGTGATCCGCCCGCCTCGGCCTCCCAAAGTGCTGGAATTACAGGCATGAGCCACCGTGCCCGGCCTTTTACAGATAATTTTAAGTCAAACTTTGCATAGTTTTCCAAGTTGAGTTAAAATTCTCTATGAAAATAATTTATCTATCATTTACCAAATGTAATACTGAAAATATGTGAAAGATACTGATTCACAGATTCAACAAACCCAAAGAATCCCAAGCATCATAAATACGAAGAAATACTCAACTAGATTCATCTCAGTGAAGTTGTCAAAAATAGAGATCATAAAATTAGCATAGAAAGCAGCAAAAATTAGATACTTTCTCGTCCA…
ENST00000625718	ENSG00000240401	CACGGCGGGCGCGGAGTTGGGAGCGGCGCTCGAGCAGCGGCTCGGTGCCCTGGCCATCCACACTGAGGTCGTGGAGCACCCCGAGGTCTGGCCATCTTCTAAAGAGTTTGAACCTACTGAAGAACTATCTTGACTGTCTTGATGAGGGAGCTGAAGAAATCCTTCACTGGAGTCTGAGCGGAAGTGGAATCTATTTTCCTTCTTCTTGAATTTGGAATGCTTTTGGCCAAGAGAAAGAGGTGGAAGTGATGGTGTAACAGTTCCAAGTCTAGGCCTCAAGTTGCCTGTGGACTTCCACTCAGACTCTCAGAGCCCTGCTGGAGGATGGAGAGACCACATGGAACAGAGAAGGGTTATCCCACCGAGGCCACCATAGACCAGCCAGCCCTCAGCGTACAT…
ENST00000608113	ENSG00000272606	CCCGTCCACGCCTGCGCCGCGAGAGGCCGCTAGGTGGAAGGGGACTTCGGTTCCGCACGTCGTCATGTTGTTGGATGGCACCAGTATGTGACGTTCCTAGGAACTTAGCTCTGAGGAAAAAACAAAGCAAACCGGGGAAGTACGTAGCCTTGAACCGGAGTAACCAGGGACAGAAAGGAAGGAAAAGGGTTTCATACCTTCACGGAACGACGCTCACTTCGTCCGCCTGAGGAGGAAAAATAAGTTTAAACCTTTCTGTGAAAAAGAACGTGGAGCCCTTTCTGCCGAATGGAAACCCGCTAAACCCCGTTATGGAGTCTGCTACAATTAAGCATCTAACCAGGAATTGTCTATGGACACAACTCTCCAGGCAATTCATGCAGAAAGTGTGTTGACGAT…
ENST00000420918	ENSG00000212978	AGACCTGAAGGCTGCTTCCGCTAACCCGGGCTGGCGCTGCTAACCTCACCCAACGATCCCTGCTGTCGGAAAATGTCCAGAGGCACCATCCCTGCTATGAAGAGGGAATGCCAGTACAACAGCCACAAGGGGTCTTCCTGTGGCCCTCAAACAAAAAATCACTGCATTACATCAGCAGACTGCATTGGAGAGAAAGGCGCCGGGACAGAAAAGCCTGAGATAAACCACCTGTCATTCTTGGAGAAAAGGATGCTGCGGCTTTCCCGATTTGGTTGATGAGATGGAAAATCAACCCTTACAGGAAGGACATCACCAATTCCGGAAAGGATGCTGCGCCAGTCATGTTTCCGCACTCTGTGAGACGTTGAAATCTCCAGAAGTTGCCCAAGGTTTTCAAGC…
ENST00000650490	ENSG00000231609	CGGGCGCCACCGAGCAGCCCAAATTGAAACCCCGAGAGGCTCGGGACTAAAGCTGAAGGGGCAGGTAGAGGGGCCGCCCGGCGGTCCCAGACCATCCTAGCAAATCTGGGGCGAGGGAAGGGTTGTCAGTTGGCCGATTGGGAGCGGCTTCGGGAGCGAAGGAGCTGCTTTTCGGCGAGGCCCCTCGGGAGTGAAGGTTCCTCGAATCAAGCGTAAACTGGGGCCCCCTCTGGGATGGTGTAAACTTATTCAGCTTCAAATGCAGCCCAGTATCCTGCCCTAAGTTCCAGAGGACCATTTTCCACATGAAAAGTCTTACGGATAGACAAACTTCCATTCAAGCCAATGTCAAGTTTTCATTGCAAGAAAGTAGCAGCCGTGTTTAAGGTATGGATGGAT…
ENST00000561559	ENSG00000260101	GTAGGGGGATAGACGTCTTCCCGCACTCAGGCGCCGGTTGAGGCTGCGCTCCTGGCGAAGGACAGGTGCTCCTTTCAGCCGGTTAACGTTCAGCTCAAGACCGGATTAAGTCTCTTGCTCTCCAAATAAAATTGTAAAGGTTTGGAAATATAGAACCACATTTTTACCAAAAACCTACTAGAGAGCATTCGTCAGCTTGCCCTTTTCGCCCCGAAAAACGACTTTTTCATTCACAGCCTGTCTCTTCCTCTTTTTAAATTTATGCCGACAGAGGAAGAAGCTGATATTTAACAAATAACAAGAGGTTGCGATAAATAGAATTTAAGGTGGGAAAGCAGCCGCCAAACTGACAAATCGTCTTCGAGACCGACAAGAAAATAGTAGTCCGGAATTTGGCTA…
ENST00000445865	ENSG00000234572	ATTCGAGACCTTCTGGGTGGGAAGGAGGCAGCCATGTGGTGATCTGGGGAAGAGTGCTGCAAGCAGAAAGGCAAGTAAAAACAAAAGCCCTGAGGCAGAAATGTGCTCCTTATGCTTAAGAAACACCGTGAAGGCCAACGTGGTTGGAGCAATGTGAGCAAGAAGAATAGAGGGGCCTTGGGAACATAGGTAGCTGAGTCCTCATGGATCAAGGCACCTTGACTTTAAGTGTCTGTTACACCAAAGGTTATGGCAAACTGTGTCTGCAGCCCACAGTAAAATCCAGTTTAAGGCTCTCCACACTGGAGTGCAGCTATCCAGTTTTTCAGCCATTTCCAAAAGGAATTATATTGATGTGTTAGTTGACAAGCCTACAATGAAAAGATAGATGGGAAAAGA…
ENST00000609955	ENSG00000273275	TAGATTAGCAAGATTTCTCACACTTAAACCACAAATATATGTGGGTGTTTAGATACATACATGCATATTAAATATCACCAGTTTTTTAGATTAGCTGCAAGTCTTTTGAAACAAGGGAATTCATGATTCAAACACAAGTTTAATGACAAATTATTTACCCATGTAATCAAACAAATGGATATCCCTTATAAGTAGTTACATGATCACTTCAGGTATTCTTCAGTAAGTGATACATACAATCAATCATGATTGCCTCAGACAGCTTCTGGCCTTTATGTATAAAATCACAACTAGCACTTAACGTTACTGAGGGACATTTAATAAATGCAATGGCTCCTAGTTACAAAGTAGCAGAATGAAGCAGCTATAAGCCCTGTGCAGTTACTATATGAACACAAG…
ENST00000608069	ENSG00000273064	CCGGCGGGAGGAAGCGCGAGGGGTGCGCGAGTGCTAGCGAAAGGGGGACAGGGGCCCTGGAGTGGAAGCCTTGCGGGAGAGGAGGAGCAGAGGAGCAGTCTTAGGGTGTCAGAACCACCCGGATGCCGCACCAAAAAACAGGAAAAATCCAAGTCCTGCGAGAGGCAGTCAAAGGTATCTGTGCATCCGTGTACCGACTTGGATCCACTACAGAATTGCACGGCCCATCAGGACTGCTGTCACCCCGGTGCAGCACCCGCAGGCCCATCTGTAATATGAATTGGCAGAGTCAGGAACCAGGTTGCAAAGACAGAGAAGCGAGCCAAAGCTGGCCGCAGCCCGAGGCGTGGGGAGAACCTGGGCAAACGAGGAGAAGGGATACTTCCCACTCGCAGAAAG…
ENST00000628659	ENSG00000179818	CAAGAGACGCGATGACGAGTATGTGCGTGACTCTGGAGGGAAAGGGTCTACATCTGTCTCTGCTTGTGCCTCGGATGGGTTTTACAGTAGACGTACCACTGACCCCGCCTCTTCACCAGGTGAGACGTGGTCTTGTAACACAGTGGTTAAGAATGTGACTTTGGAGCCAGCCTGCTAGGGGCTGAATTCTGACTCAGCCATTTACTAACTGTGTGACCTTAGGTGGAGTCTCACTCTGTAGCCCAAGCTGGAGTGGCGTGATCTCGACTCACTGCAACCTCCGCCTCCTGGGATCAAGTGATTCTCGTGCCTCAGCCTCCTGAGTAGCCGGGACTACAGTTGTCCCTTGGTGTGGGATTGCTTCCAGTACCTCTGTGTGTAACAAAAGCTGCACCATTC…
ENST00000445084	ENSG00000233849	GCTCAGAGAAGAACAGTGTAGAAACCCGCGCTGTGTGAAGCGAGGTTGGGCGCAAGAGAAGCAGGCATGACCTGGCCAACGGGGAGGCCGGAAGTCCTCGCCTTTCTGGTCTTTCACGTTGGCAGCGCCTCTGCTGGGCCTCGGGCCGCTCACCTGCGGAAGGGGCCGCACTCTTCACCATGGACTCCACCGCCTCCTGCACCCGGAGCTGCTGCAGCTCAGCCATGGCGACCCCGCGCTGCCCCGCGGCGCTCCGCGCCGGCGCCCATATGGAATCGGCGTACGGG
ENST00000608612	ENSG00000272702	CGAGGCGGTGCGACAGGGATGCGGGCACGCAGCTCGCGCCCCGGCAGCCGCAGACCAGCCCGGAGCGGGAAGGGGCGGTGCGCGGCCTCTGCAGAGGGTGGGCGGAGTTCCCGCGGTGGCCCCGCCCCTGGCTGGGGGCGCCCGAAGCAACCCGGCCTCGCTTGTGGGGAGCCCTACACCCGCGGCCAGTCCGCCCCTGCGGGGGAAAATGCCGGAGTGAAACTGGAGCGATTGCCGCCCCGCCACGTGACGGTCCCGCATCGGCGACCTGGAAGCGGGTGAGCTGCCGCCGCCTCCAATCTCTCCCGGCGCAGGGGGCCGGGATGCGGCCATGCGGCGGCGCGGGAGGCCCGAGAGCGGGGCTCACCCTCCTCAGACTCTGCGGCGGAGAGCCGAGTG…
ENST00000441587	ENSG00000230002	TGGGCAATTGGTTGTCTTAGCACCATTTGTATATATGCTGCCAAAGTGAGCACTATCCTAGCATCATTTGTTTAAAATTACATAGTTTTCTCAGTGATCTGTGTTTCCCTATTTTTAAAAATTATTTTCTTGCGTTCATATTTCCAGATCCCTCAGCAAGCAAGTTGCCTTCCTTTGGGTAGACTCTGGTTTGTCTGTGTTTTTCTTAAAATAAGGTGTCCTGAATTAGATGAAACACAATTTCACTTCTGATCTGACCAGCATGAAGTATATTCAGTAATTCTCTTTCTGTCAATGTACTGTGAGATCTTTAATGGTCACAGCATAATTGGGCATTAAAAAAAACCATGTACTGCTTTCAAAACTTAAAGCTGTAGGAAAAAAGCAAAGCAAAACAAA…
ENST00000667561	ENSG00000237883	AGGCGACTGCTCCCGCGAGGTCAGAGCCGGGCTGTGCCGCTGCCCCCGGGACTAGAAAGGGAAATCTCCTTGCTAGAGGAGGAAGCCCTAAGAACTCAAGGGAGATAGGGGTGGCAGGGGCATTTCCCTGGATGCCTGGAGCATGGAGGGTGCGAAATAAGGAGGCTTTCCTACCCCATTGATGAGCTGAAGTTGATTCCGCACGGGGGAGGAAAGGGACAGGAAGCATAATTGGATGTGCAAGCCTGTGGTTCTTCAGGAAGTTAACACGTGGAACTAACACTGTTGGATGCTGCTGAACTCTCAGGAGGCTTTCCGGAAGCACTAAGAAATAGAACTAGTTTGTCTAATTTGGAATTAAAAGAGTAACCAACTGAGTGTCTTCAGCAGTGACAATGA…
ENST00000656407	ENSG00000225439	ACTGCAGCGCCTGCCGACCTCGGGGCCCCGCCCTCTGCCTTCGCTCGCGCCGCTCTCCTTCAGTCTCCCCAGGGCCTGTTTCATGGATAGGGTCCCCTTGCCCGCGTGAAAGTCTCATTCCTCCTCAGCTCAGAAACACTCCAAGGTGCGGGGACTCGTGGAAGGATTTGATTCGCGCTTGAGAAAGATCGCTCCGCTCCTGTAAGGAAGAGAGCGTGTAGGGGCTGCAACCAGAGACACAGTCAGAAGCTCCGAGGCTACCGCGATGGTCCAGGACACAGCCTAACAGAGGCCCAGGTTGGAGCCATGGACCATGGAGTCATGAGAATGGAAGGGAAGCTGACGCCATGTGGGATGGGGTAGAACTGTCCGCAAATTCGTCCCGCCTCTGGAGTCTTC…
ENST00000624835	ENSG00000279070	CTCCCTCCGCCACCCATTGGTCCCTGCCGCATGCCACTGGCTGTCTGTTGAGCCAGGTGGAGCCGAAGGGGCCAACCGGTTTTCTTTATTAAACGTAAGCGAAGTCCGAAAGAGCCCTGCTTTTGATTGGAGCCAGAAGAGCCTGGAGCGAGGTCCTGTAAGGCGCTGAAGCCTCGGCAACGTGCCATGATAGGCTGAGGAAGTCAAACTCCTGCCTGACGCCGCTAGTGTCACCGAAGGCCGGACAACACAAGAGAAAAGTTCATTCATTCATTCGTTGAACAATTATATGAGCGCCTACTGTGTGCCAAGCACTGTAAAGGGTGGATGAAAAGACAAGCTGATAGAATGCCAACGAACAGAAGTAAAAGGAATGATGGAGTTAGAAAATCACCATTT…
ENST00000610008	ENSG00000272711	GCGGCCGCTCAGACACCGGAGCCGGCAGCCTGGGGAGGCGCGCCGGGGGCGGGGGGCGGGGGAGGGGCGGGGCGCCTGAGATGGGACGTGTGGTCCGTGGCTAAAGGCTGGGACGGAAAGGCGCATGAGCCACCGCCGCGTCAGGCTCGGCTATGGGTGGGGGGAGCGTGATCGCGGACCCGGGGTGTGGGGCGACTGGAAAAACGGGCCTCTGGACCAGCACACGCCCTGTGCGGAGAGACACTGTCTGGCATCTCGGGATCATGTGAGGGGCTCCCACTGCCCAGTCACACGTCTAAAGCATCCTAGTTCTTACCTATTGTAGCACGGCCGGAAAGTGAGCCGCCTTAGCTGCTGATTGTACTAGAGCAGGCAATACAAGAGTCGGCCCATCCTCAA…
ENST00000604271	ENSG00000270571	ATTGGAAGTTTGGCCCAGGGAGATAATCAGCCAAGAGCGCGCACGCACACACACACACACACACACACACACACACACACACACACTCTGAAGAAACCCAGTGGAGATTCAGCACTAACCCACCACACACACACACACACACACACACACACACACACACACTCTCTGAAGAAACCCAGTGGAGATTCAGCACTAACCCAGCACAGAAGAGGAGAAGAGACATACAGAGGACAAGGCCATGTCACAACAAGTGGAGACTGGAATTATGCAGCCACAAGCCAAGGAACCTCTGGAACCACCAGAAGCTGGAAATGGCAGTCATTGACATTTATTGAAGCTGTGCTATTTTCAAAATGCTGAGGAAGTATTGGGAGGAGATGAAGCAAGGAATTTTTATCC…
ENST00000604845	ENSG00000270696	GTGGCCCTGAAAATCAGATATTCCCCCCTTCCTGAGAGTTAGTTTTATTTTTATTATTGAAGATTGTAGCAGTCTATTGCTACATGTGCAGTCATTTCCAAACTATTTTTGCAAAGACTGTATTCCTTCTGTGTGTCATCACTGAAGTCTCTGTTCCTTAGTTTGTGTTTAATAGTTTGACATAGATTTCCTTGAAAGGAGTTAAAACTAGCAGAAAAATCTCTCTCCCAGTCTTTCCAGTCTTTGTAGATTGGTTCTGTGCTGGGCTTTTCCATTAATACTTAGCCAGGCTTGTACTGAGCCTAACAATCAGGCCCAAAAGCGTAGGGTCTTTGCAGATCTTGTCTGAGCATGCTTCTTGCTGTGTATGCACGTAGTTTTCTAAATCTCCCTGTATGT…
ENST00000604219	ENSG00000271452	TGCTGGGATTACAGGCATGAGCCACTGTGCCTGGCCCATTTGTCTATATATGAGTACCACACATTTAATTATTTTGCTAAATAATAGATTTTAATAGCTAAATTTTTTAGAAATGATAAAATTAGAATCAGTCTTCCTTCACAACTTACCTGGTTGCACTTTTTAACCACATCTGGCCCAGGTGTGGCATTGAGAAGTGCTATAATAAGGTAACGATTTAGCAGCTTCCCTAGTCCTAGTTCTTGCAAGGTGTCATCTGTAAGGAGTCCATTCCAAAGAAGAATATTGCGGAAGAGCTAAAATAAAATATCAAGTAAATATGTACCTTTTCTCCAAAGAGAAACTGTAATAGTCTCTAACAAACATGAAGAGTTGGTCAAACTAAAATTCTCACTACAA…
ENST00000603612	ENSG00000270996	TGTCTCAGCCTCCTGAGTAGCTGGGATTAGGTGTGCACCACCATGCCTGGCTAAGTTTTGTATTTTTAGTAGAGATGGGGTTTCACCATATTGGTTAGGCTGGTCTCAAACTCCTGACCTCAGGAGATCCACCTGCCTCAGCCTTCCAAAGTGCTGGGATTACAGGTGTGAGCCACCACGCTCAGCTGACATTTGGTTATTTTGATTTTTTTGTTATATTACAAATAATGTTATTAAAGCACTTGTGATACAAGTGTCTCTTTGGGTCATGGGCACACAATTCAGTTGGGTATAAACCTAAGAATGGAATCATTAGGTCATAGGGTAAGCATATCTTCAACTTCACTGGAAAATATCAGTTCCCAAAGTAGTAATTGCCTAAATTTACATTCTCATCAG…
ENST00000610262	ENSG00000273080	AAGTCATCCCAGTCCGGCGAACTCCCTGGTGGCTGCCTAGCTGCCCGCCCGGGCCTCTCCCGACGAGGGTGGCCCTGAGGCTCGCCTTTGTCCTGGAGGCTAGGCAGCGACCAAGGCTCCCCCGTTTTTCGCTGACGGTTCTAGTTCAGCCTCCTCACGCGCCTCCGGGAGCCCCAGTGCTCACCTGGGCGGCGGCGGTCACACCCGATAACTGACAGGCCCGCAGCATCTCGGTCAAGCGGACGGCGCTGCTGGTGGACTCGAGCTGCCGCGGCGGCGCGAGTTAAGTGGAGGCGTGCTTGCGTGTGTGCGTGCCCGCGTCCGCGCCCGGCGCACCGGAAGCACAGCGGACGCCACTGCGCACGCGCGGCCCCTTCTACCGTCCCCGACTCCGCGGCT…
ENST00000646636	ENSG00000222041	GGAGGGAAATAAATGACTGGATGGTCGCTGCTTTTTAAGTTTCAAATTGACATTCCAGACAAGCGGTGCCTGAGCCCGTGCCTGTCTTCAGATCTTCACAGCACAGTTCCTGGGAAGGTGGAGCCACCAGCCTCTCCTTGCCCTAGCAGATGCTAATCCAGCGTGCGTCCTGACAGAGGTTGAAGGGGGCTTCTCAAGTCCCAGGTCCAGCTTGGTGTGGTTCAGCTACTCAAGAGACATCTGCTGCTAATGGATGAGCAGTCAACCTGGACGCAGGAAATCATTTTTTATTTGGACAAGCAAAGTGGATCAGCAAAGGCTGCAGTCACCAGCATCTTTTCCAACCTTAATGAACTGTATCCTCAAAAGAACACTATCAGACTGGCTCTGCCGACTTCC…
ENST00000453008	ENSG00000234028	GTTCCCAGGCTGGCCTTGTTGGGGAAGGTGGACTTTCCCTGGTGGTCAACATCGCACCTACCAATCAAATCGTAATTTCGTCGTTCGAGGCCCGTCCCTCTTCCGGACGCAATTACCAATGAGAAATGCCCTTCCCCGACGTCTTTTTACCTGATTGGTGCGCTCATCAGTTCCCGGAATACCTTTCCTACAACAGATTGGCCATCGCGGTGGTTGGCCTCGCCCCACAAAGCGAGGCGCTGGAGAAGACTTGAAGATCATTGGTGGAAGTGGATGTCCCTCAAAGGTCTGCGCTAACTGCCTCTTGATTGGTTGGAAGCGGCACTTACTACGTGGCGGATTCTGACTGTGAAGAGGACTGTCCCAAGTGAAGAGTGGGAGGCAAGTGCCTTGTGACCG…
ENST00000421534	ENSG00000230747	GGCACATCGAGGCTCTAGTGACCGCATTATGAATTAGTCCTTTCCTTTTCTCCTCATGTGATTGCAGCGAGCGCTCGTCTTGTTTGTAAATCGTGCTGGCAAGCCCCGTTTTAACCAACTACGAATTTCATTTCGGAATGAAAAAGGAGACGCACTTTCGGACAGGGCAGCGGTTGCCGCCGGTCCTTCCTCTGAGCTACCGGTCCCTAGAAGGAAGACCTGCCTTCGACCGATCTGGAAATGAGTCCCAGCTGCAAGCCCAGGGCGGCGGAAGCCCCACGGGCCGAGCCGAAGAAAGACGAGGCGGGGGACGGGGAGCGTAGTGCCGCGTGCCGGGACCCACAACCCCTTTCCCCTGGGCGCTCTTCCCCGAGCGGACAGGAAAAAGCTCTCCTTTGC…
ENST00000610202	ENSG00000272902	GAACTCGGGAGAGCTGCCGTCCCTGACCTCGACCTGAGACGTGGAGGAGGGACAGGGAAAAAGCCTTCTTCTCGCAGCTGCAGGTTGCCCCACCGAGGGCATTTTTCCGCACCGAGGGGGCGGGGGGCAGAATGCACGCCAGAAAACCTAAGTGCGCTGGGTTTAAAATAGCAACAACAACAAAAATTACAAATAACCAAAAAACAGCATAAGAATTAAAAACAGTTATATTCCAATGTTTTTAATACTTGGTTCACATTTTGGATGCTCTCCCCAGGGATCCGACGGCGCTGCGGAGGCGGCAGCGATGTTTGGGATCCTAAAGAAAGCATCAGACCAGACTCAGGTCTGGACGTCCCTCAAGTGGCCCGGAGGTACCGATATTAGTGTCACCGCCGT…
ENST00000667846	ENSG00000228528	CTGTTTCAAAGAGGTTTGCGCTAGACTGGGCATGCAGTTTTGCTCTGCAGATATTGTCGCTACCGATTTAGTGGAATGCAATTAGGAAGCCTAAATTAAGTGTCTTAACAGGATGAGCACTGGAACATGTCCGGACAGATCCAGGCAGCTGGTGAAAACTCATGAATTCTCTGCAGCACAGAAGGGAGCAGGTTTGCATTCAGGCCACTGAGACGACGGAGGCTGCATCACAGAAGAGGCCGTGGGAGGTCACAGGTACGGCCTCTCCTTCTGACTGTACAATGAACTCTGCAAGCTGTGTGGTCAGAGTGCCAGGGACAGCCAGGAACTGCTGTCATCGTTCCAGGTGGAGCTGACAGACTGTCTCCGAAGCGCCCACCTGCGCGTGCGCCCCCTCTT…
ENST00000669390	ENSG00000231851	ATGTACAATAGCTGCCTGGCAGGTCTCTTCCTTCTAGCAACTCCCTGCTCCTGCAGTCCCTCCGTGACCTTCCTGATGGGGAGATCCTCAAGACTTTTCCCATGAGCTCGGGGTTCCTGAGGCCCAGAAGAAGAGGACAGAGTTTTAATGGAGACAAGAGGCAGAGAAGAAAAACTTACTGTAAAGGACATGCATGGAATAAAACAGCAGTATTTGACAAAATACAGAAAAGACCTAAGTTCTAGCTTCAACTTGCGAAGATGGTCTTCAGCTCAAACTTCCCCAATTTATTCCAACTTCTAAAGCAGTAGTCTAAGGCACTAGGACAAGAAGCAGATGAACATGTATAGCCAGTATTGGGCCACCATGCCCGTCCCACCTAGACTCATACCTTGTCTC…
ENST00000438148	ENSG00000226508	TCGGGCCGCCGGGCGCGCGGGGCCCAGCGCAGGCAGGCCACGCGGGGACGGAGGAGGCAGAGAGGACGGGCTGTGATGGAGAAACGGGAGAGGAGCCGGCCAGGCGCCACCGTCACCACCATCACCAACCACCACCACCATCACCATCACTGACTGTCGCCCATCCCAGCTCCCCTGCCTCACCTCCCATCTCATATCCCTGTGCAGTGCCAACTTTATCAGATCATCTCTTTTTCACTGGGCCCCAGGGACGGCTGACCATTCAGAACAAACACAGGGACAGAGCCCCAGGGCTGTTGGGAAGCCCAGCACCAGAGGGCATGAACCTTCTTAGGAGAAGTAAAACTTACAAAAAACAAGCTCTTAAACCCTCCGCCTTTTCCCCTATTGGTTAGAAAG…
ENST00000610036	ENSG00000272994	GAGACTCGCGTGTGTCGTCACTCTGAGTCGCCGCATGCCGGGCTCCTTCTCTCGCTGCTGGTTCGGGTGTTGGGGCCTGGTCCCGCTTGCAAAAGCTCCCACGGACCAGAGAAAAGAGGAGGATGTCAGACGTAGAAACAAATGGCGTGTCAAGTTTCGCAGGAAGAGAGGGAAGAGTGAAGCTCCGGGAGCCAGCCACGATTAGTCGCGCCTTCTGTGACGTCCAATGGCAGAGGTCAAAGGGATTCCTGGGGCAACCTCGAGGGAAAGAATTCTGGCTCCGAGGGCCGGTGTACAGTGCTTTAAATATGGCAGTGGTTATGTGTGAAATTATCGTGTTTTTCTGTTTAACCTGTTTCTTGTCTCTTCATCGCCTTTCTATATAATGTAAGACCAGAG…
ENST00000632044	ENSG00000282033	TGCGCCGCCGCCGCCGCCGCTCTTAGGGTTCCGTCTGCTCATCAGACAACAGATATTTATTGAATGTTCTTTGTCATGCGTCTTCAAGATGTGCCCTGGCCATTCATGCAAGTTTCAAGGACTCTGAATCTGTTGAGAAAAAGAGGTTACGTTCCAATTCTGCTTTAGTTCCAACCCAAATGCTGAGAAACACTCCATGGAATTTAATTACAGGGCGATAACTGTGATCTTACCAAGATTTATGAACAGGAAGATCCTTGGTGATTGTAGTCAGTCAAAGGGTGGCTTTGACATAGCACCTATCTGTTAGGGCAAATACTGCCAGGGAAAAGGTGACATTTGGAATCATCTGGGATTGGACTCTTGATCAATAGATGCGAAATGTCAGGTGGACATGAG…
ENST00000568189	ENSG00000282304	AGCGGTCACGTGAAGGACCGAGCGCCGCGCGCCCAGGCGGGGCCTCCGGCCTGCACGAGGAGGGCAGAGTCCGTTGCGGCTGCCGCCCCGACGCCCGCGCATCCCCGCTCGCCGCGCCCGCCGCCGCGATGTCCGGGGCCGGCCTAGCCGCGGTGGTGAGCTGCCTGCGCCCGCAGCCCGGCGAGGAGCCGCAGACCCATGAGATATTTGGGTTCTTGGTCTGGACCATGGTAGCCGCCACCCACATAGTATACCCCTTGCTGCAAGGATGGGTGATGTATGTCTCACTCACCTCGTTTCTCATCTCCTTGATGTTCCTGTTGTCTTACTTGTTTGGATTTTACAAAAGATTTGAATCCTGGAGAGTTCTGGACAGCCTGTACCACGGGACCACTGGCA…
ENST00000436665	ENSG00000175772	AGTAGCGCAGCGAGAAGGATCGCCATCACACGGCGCACTGGTGCGGCTTCTCCCCCGAGTGGATGAACATGTGCTTGGTGTCGTTTTTCCTTGAGCTGAACGTCTTGCAACAGTGGCCGCACGCATAGCTGATGATATAAACTGGCTCATTTGATGCCAAGACTGACCATCACCACCATACCAAGGTCATCACTGATCAGAGGCCTAACCCAAGGAGGGGGTCATGTGCAGACCCAGCTGTGGGGAGGAAAGATGCTGCAGAGGAGACGGATGCCCACAGAGGCCCCTGAGTGGATACAATGCTCACTAAGTGGGCTGACCCCACATTGGACACCGCTGCATCCATGTCCATCACACAACACAGCTGCCGTTTCTTCTGCCTGCTTATGGGAAAGTCCC…
ENST00000624058	ENSG00000278962	TGTTTTGACCACATGGGAGATTGGTAAGGACAATACCTGGCCGTGGAGAGTTTAGGAAAATGCTTGAGTTGTCATAGATTCCATGGCCTTTTGTTTCTGATGAATTCACTACAGGGTGACGCCCTCCAGGTGATCAAAGAGAGAAAACACTGGCCAGAGCTGAGTGGGGTGTGGTAGGATGGGGTATGGGGTAGGGTGGGGAAGATCATTCAAGCTAAAACTTAAGAGGTAGCGAAGCTGTAAGAAAGTTTCATTATCTAATTACATGTCAAGCTGCTGGTGAGATTTCCTCACACATATTTTATTTAAATCTTTGTATTTGCCCTGGTATGAGATGGAGCCAGAAGTGTGTCACTAGTTCAATGATCAAGCCCTACATCAAGATGGTTTCTAAGATGG…
ENST00000422956	ENSG00000189223	GGACACCTCGGGGGTTTCCTGCTTTATGGCGAAGGACACATATACTCACAGAAATGAGTTATTTAAAGAAGACGGTCCAGATTCCACAGTCCAAAAAAAAAAGAGGTTTGCCCTGCTTCTGAAGGAGTCAGGGTATGAATGCAGAGGTCTTCCTGTTGGCTCACATATCAGATCTTCAACGTCAACATTAAATGCGAGTGATGCTTCCCCCTCTGTGAATGTGGCTTTGGGTATGGCTAATCCACACCCTGCACTCTGGCCTTCAGAAGCCCAGGGAGAGAAGCCTCCCAGAAGCAACCTTCCAGAACCTTCTCCATCCTCCCACCGACCTCCCCAGCCCCTGTCCTCTCTTTGAATCTCGTTGTCAAGTTCTTCCCGCAGACACCTGGCTCCTTGAGG…
ENST00000623707	ENSG00000279267	CCTGACCTCAGGTGATCCACCCACCTCGGCCTCCCAAAGTGCTGGGATTACAGGCATGAGCCACCCACCCAGTGAGAGATTTATTATCTATAAAGGGTTGTAGCCTGCAGGGTTGTCCTTCTGACAGGCTGGGAAGCATAGCCTCCAGCCAGAAGCCAGAAACAGACGCTTCAAGGAGGAGGTAAAGGAAATAGCAATTTATGCTGAGTGGAATGGCCAAATAGATTTATTTAATAAGCTCTAGGAGGAGTCATGAATATTTATGGAAGGAGAAATGCATGCACGCACAATTGAGTTTCTTGCTTCTTCATGGGTCCCATGTACAAAAAATGGCAGTGTTAGCATGATCCCAGGGTGGAGTTTTCAGCCCTCTGACATTAAAAGGTGAAGCAGAGGACA…
ENST00000602760	ENSG00000270019	AGTTCTGCTTCTGAAGCTGGAAGGGGCTTTTCGGTTGTAACCCTTGGGTTAGTTTCAGTTACTTCTTTGCTAGGTTGAGGAAAGGGTGGAAGCGCCTCCTGCAGCCACGAATATCCTCCAGTGCCTGAGAGAAAACGGCCTAATCGAAAACGTCCGCGGCATACATCCATTCTTAAAACTTGAGTGGCTGCTTTTCTGGGTGGAAAAGAGCGGTATCAGACAGGGTGAGCAGTCGGGGAACGGATGAACAAAGACTTGCACCGTGGCCCTGATGCCTTTGTTCCGAGTTCTATTCAGTTGTACTTGTGCGTTGTTACAGGACTTTAGAATGCAGCCCTGCCCCCCAACCCCCACCTCCCAGGGCCGACCTGTGCTCCTAGGAAGGCAAACCTCCCAGGA…
ENST00000624567	ENSG00000279957	TCCTGACCTCGTGATCCGCCCACCTCGGCCTCCCAGAGTGCTGGGATTACAGGTGTGAGCCACTGCACCTGGCCACGTGTATCACCTTTTTGATATTGTCCTTGATGAGTCCCTGAAGCTCTTTCCTTTTTCCTTGTTTTCTTTCCCCCCAATTTCAGAATGAATAATTTCTACTGCTTGGCCTTTATTTTCATTTATCTGGTGATATTTCCTTTATTATCAATTACAGGTCTATGTTAATACTCATTGTTGATTGGAAGTCTTTATCTTATAATTCCAGCATTTGGGTCATGTTAGAATTGCCTTCTGTTGAGTGTCTTCTCCCAGGAGAATGGGTTATGTTTTCCTGGTTCTTCCTATGTGAAGTAATTTTGGTTTGTATGAATATAACACTCTTGT…
ENST00000664094	ENSG00000235026	CGATCCGGGGCAGCGGGCGTCCTGTAGCTGCGCCTTCCGAATCCAGCCCAGATTCTCCTACCAGCTGCTTGGGTCACGTCGGTGGAACTCCTAAAGGGATGCCTTCAAAATGTGTGAATAAGCTTCAATCAGACTGCCCTTCCCAAAGAAAATAACTATAAATGCTGGAAAAACTACAAAACAGCCACCTGAAGGCACTGGCGAGAGACAAAAGCAAGCAAATTCTGGAGAAGAGTCAACACTTGGAAGAAGGGAGCTGCACTGGGTACATGGGGAAGGAACAGTGTCTCTGCATGAGAATGGCCAAAGAACAAGATACATTTCCCCGTGGAGAGCAATCCTAGAGAGAGGGAAGCATGGGTCAGAATAAGGTGTACTGGCCCCAGGCATAAACCAGGT…
ENST00000623784	ENSG00000279227	GCCGGAGCGCGGCGCCACTGCGCCTGCGCCACAGCAGCCCGGGGAGAGGTGGGCTGGGCTGCAGGTCCTGGCGTTGTGCTGGATCATCGCGCCCGTACTCTGAAGTTTTCTCCGTGGCGCTCTTTGAGAGGGGTTCCTCCTGCATCTTGAGAATATTTTGCATTTCGGCTCCCTTCTCTTCTCGCTGCCATCGGATGCCCCAAATAGGTCCTGTCCCCTCGGTGAATCAGACTTCGGAAACCGCCTCGCTTCAGGGTCAGAGTCCAAGTACAGATGAGCTTGAGGATTCTGAATGCACGCCCGGCTCTAGACCTTACAGACACACGCTTGGACAGACTTCTCCATATACGACCCAGGAACGGACCCCTTGAGAAGGGATTCTTCAAGCCCGCTGCCCTC…
ENST00000414886	ENSG00000226856	AGCAGCCCACAGCAGCCGAGTTCGCGCCGCCGGTAGGTGCTGCCATGCCAGGGGGCGGGATCGTGGAGCGCCTCGCAGAACCGCACGAAAGCAAAAACAAAGCCATCTCTCCGGAGCAGAAATAGAACAGACGTGGCCGGGGAAAGCCAAATATTTGTGGCTGGACTCAGACACATCACGCTCCAGTTTGGGTTCCAAGGTGCTTCTCTCTGGATTTTCACCTGCCTTGCCAAAAATGATTGATTACGCTGGGCCAACTGGGTGTCCGGCAATACCCAACAAATGACTTTGGCCCCTAACAGCAGGTCTTGGCCAGACAGAAATCAATATTTCACCATTAAAATCTATCAAAGAAGAGTTAAGGCACCATCTGTCCCTGCCGCCTCTCTATGCTTGTGG…
ENST00000667483	ENSG00000236859	GGGCCGCGAGAGGGCTCGGGTCTGACCCTCCGCCCCCTGACCGGGTACTTACAGCCCTGTTTTTCGTTACTGTTGCCGCTGCGGACCAGAGAGCCGCCGCCTTCTCCTCCACCCCAATGAGGTTAAGCGCTTGGTGCGGGGATTAAAAAAAAAAAAAAAGAAAAAAAAAAAAAAGACCGAGAGAGCGAGAGAGACGCCGAGGGCGCCTGCGCAGTGCGGTCACCCTTTTTCTTCTTACCGCCACCAACCCGGGTACACCATAGAGAGCGTAAACCGAGACCAGAGAGGCGGCTGCCTCTCTATGGTAACGCCCCGCGCAGGCGCTGGCCTGGCCGTGTTAGGCTTCGCTGGCGTAAAGTCCCCGGGAGCTTTGCCCCTCACGGAGAACGTTAGTTGACC…
ENST00000567613	ENSG00000260634	GGGCAGCATCCACCCACGATAAACCTTTCCGCGCCCCTAGCAGCAATGCACGCCTAGCCCTGAGCACCAATAAGGATGCTCAGGCAGGACCCGGATGGCGAGGCGGGGACCTTGGTAGCGGCGCCACTGGCTGCGGCTGCAGAGTGAGAACAAGCAAACGCCCCCCACCGGCAGGGTGGAAGGAAAATGGAGTGCGTTGGCGCTGCGGAGGAGTCACTGCGGTGAGGATGGCCCGGACACCAATTTGGGCACCCGCAGGCGCAGCTAGCCGGTGGGGCGCACCTGGGTCTCCTCCGGCTTCCGCGGGATATCTGCAGGGCGACTCCCTCCAGATTCAGTAAACGTCCTGCTGGGGGAGTCCTTCCCCTGCAAAAGGCCCGCCCCTGCCTCCCATGTCGT…
ENST00000609350	ENSG00000272667	GTCGAGCGTTAGCCACCCAGCATTGAGCTGCCAGCGGCTGTTCTCCCTAAGCACCCTCGCTCACGTCGCCTCGCCTCGCCTCGCCTGACCGGCCGCAGCCTTGGATACCAGCCTTAAATCGAGCCGACTACGGCCCAGCCCCGCCCGCGGCGAAGTGCGCGGGGTTCGGTGCCAGCCGCTCGCCCCTGGCCGGGCCAGCCTCTTGATGCACCGGGGACGGGCGCGCCCATCCGACTCTTCGAGGGGCGGCAGGGCCCCATCTGTGTCTTTCGCTCTCGAGCCCCCAGCTAGAGTTGGCTTCAGCGGAATACCTACTGTGCAGGATTATTCAACAAGCCGATTGATCACATTCTTCAGCTCTAGCAGTGCAAAGGCTTCACTGAAAAAGAACATTACAAA…
ENST00000429282	ENSG00000233221	ACCTTGAAGAAGCTCCGGAGGAAGTGCACGACGCTGAGCATGGTGGCCGCCGGGACGCCCGGAGCCCGGCCGCAGCACTACGAGCCGCGCCGCCGAGCCGGCTCCACCGACGCCACCCCGCGCCCCGCCCTAGGGTCCGCCCCCGCGCCCTCGCCCGGACGCTCCGCCCCCGCAAACCTGGCCACTGGAGGCACGTGAGGTCCAGGCTCCTGCCCTGCCCGCCCCTGGGCTTTGGTCACCCGCGGGACTGGGCACGCACAGGCACACAGCAGAGCCGTCCACAGACCCGGCCCAGGGGCCGCCGGGATCATCCCGCCCAGTCGAGCTCTTGGGCCCCCTTGAAGCCTAGGAGTGTTTTCTCAGAGAGAAAGCAGCACGCTTCTTGCGCATTTGCACATC…
ENST00000608279	ENSG00000272769	ATATTTCACATGTGCCGGTCCCAAAGGAATTCCTTAACTCTCCCTTCCTGGAACCGAAATGCTTCCAAAGGCAGAGAGCTCCTATATATATTTCTCTGTTTTCCCCGGAGGACCGTGCATGAAAGGCGCCTTTTTGGCGCGTGTGTCTCTGACCCTGTGGATCTTCTGGACAATTCCCGGAATTTCTTGCAGGGCAGCACTTCCCCTTAAGTCGTCTCTTTCTCGTTTGGATAGTCAGTATTTGTATAGTCACTATTCTCTTTTGGTTAGCCGTCTAATTTTATACTGCCAGTCAAGCTCTACTCCCTTCCCCCTAGAGTTTGAATTTATTTTTTTTCAAACGCTACACAAACCCAAATAAACTCAACCAAAGCGGACTTTACCTACCTTCCTACCTAC…
ENST00000670944	ENSG00000226953	GGAGACCCAGGCGGGAGGCGCGGAAGCATACAGTCTGCGGGGACAAGGACTGAACGGGGTAGTGGGAGCCAGGTCCCTGGTTCCCTTCACGCCCCCACCCCCAGCCTCAGCTCTGTCTGGGTGGAACGAATGTCTGCTAATGAACTAAACAAACAGGTCTCTTAATCTTATCATGGAGCTGACCCAGAGACTGGCACAGATATCCAAAGTATCATAATTGGCAGGTCAGAATTAAAACTACATACATCATGGTGACTTTATAGCTGAGGCAAAGTGGAGCTCAAGTGTTACTTTCCCAGTAAGCAAATCATAATGAAGTATCATGCTGGTGACTAATTTAACTAACATTGTCCAGGAAATTGCTGTTGTCCAGGAAGAGAAGAGTTGAGCCGAGTGTCA…
ENST00000692958	ENSG00000231890	GCTCCTACTTCCGGGGCGGCTGGTTCTTCCCGTCCTCCCCACCCCGGGGACACGCTTCTAGTAGGCCAAACTCCCAGGTGACCCCCGCAAGAAACGCGGTCCGGAGAGGGTCTGGCCCCACTGCTGGGGCAAGGGCTCTAGGCGCCCGGACCCCACGCCCGCAGCCTGCGGAGAACGTGCCGACAAGGACCTGTAGGGCCCCACTCCCCCTCCTCCCTCCCTCGGCGCAGCCCGGCCCAGGGGTCTGTCCTCCCAGGCCCAGGAAAGGAGGAAACCCACTTCCGCCGCGTCCATGATCTCCCGCGGCTTCTCCTGACTCTTGCGGCTGGCGCTGGCGCTGGGCATCGGGACACGGAACTGGGCAGTGGACACCACCCTCCCTCGCAGGCTTCCAAAGTA…
ENST00000655697	ENSG00000231969	CCACTGTCTCCAGCTGTCCCAGAACCGGACTCTTCCTGCCATCAAAATGGCGGCGGCGACGGCAGCGGTGGTAGCACCTACGCTGGCGGTGAGCAGGCAAAGGAAGTTGCTTCCGAGCGCGTCGAAACGATGATGCGCACGCGCAAAGTAGGCCTACGTGGAGCCGACCTGCCATTGGGTAAACGCAAGGGAGGAGAAAAGGGAACCTGATGGAATAAACTGCTGTGAGAGGGAGTATTGAAAATACTTCTCCCCTGGACCTTGTTCCCAGGCTCCGTGTGAAGCTGAACACTCCGCATGATCTCCCTGCCACCATAGCAAGCTATGAAGTTCATTACACATGCAGGTAGCAGACAATACAGCTCTGCTTCCATTTCTGAGCACCTACGGTAGACTGCC…
ENST00000686508	ENSG00000224152	GAGGGGTAGCGACAAGAAGATTAAAAGAGGGAAGCAGAGGAGTTGGGAGCTGGCGGTCGTTCCCGGGGAAGAACTGCTAAAACATGAGACCAAGGCACAGACCTTACTGTATGAGAAGCAATGCTCCTCAAACCTTCTGCGTGCTGACATAGACCTTCCCAGAAGCAAAACTGTTGGCGGCGACCTGAGCGCTGGAAGCCGAAGGGGAAGAGGAAGGAGACGCGAAGCCAGGGCGGCCGGCACAAAGGCGGCGGACTCGCGGCGGCAGCGCCTGCCCGGCCGGGAGCACAACCCACGGCCCTACTCCAGCGAAGTCCCGCACCGGCTTCTAGGAATAAAGTTTACGTTCTCCTGAGGCCGCACCCCCCACCTCCCACCCAGGACGGCACATCTCCGTGT…
ENST00000655684	ENSG00000227403	ACACCTCTTCCTCCCCTCCAGAGTGCCCCGGCGTCTTTCTAGCCTCCGCCTCCAGGCGGGTGAGGAGGTGACACCTGAGAATTCCTCCCTCTCACCCCTGACCCTGCCGGAAAGCGAAACTGAGATGCGGGCATTGGGCCCTGGGAAGCGTGGGGAAGGGGAAAGGAGAAAGCCAGGTTAACTACGTCAGGATTAATGTGTTCCACTTCTGCTGCCTGAGAAAATGGAGAAATTAAGTCCTTTCCATGGATCATTCCTTCTGTAAACAGAGATCACAAAGCAAGAGCTTCAGCATCCTCGTGAAAAAGACATTTTGTTCTGGGTGTCATCATCTCCTTCCACTACAGCTTGCAATTGGAACAAGCTTCACATCCTGGGGGTGCTGCCTATCTCTGTCTT…
ENST00000609273	ENSG00000273258	GCACCCGGGGCCAGGAGCGGAAGTCCGAGGGGACCCCACGGCGGAGGAGCGGCAGAGCCCGGGCCCCGCGGGAGAGAGAGGCGGGAGCCTCTCACACTAACAGTTGATCGGCGGATTCCACTTACTGTGACTATCCAGTCTCCTCTAGGCCTTTGGACATCTGAAAGGCAGTGTTAAGAGCCCAACTCTGGAGATGGACTTTGGCTCCACCACCAAGTATTAATAGCTCTGTGACTTGGGGCAAGTTACTTAACCTCCCTACACCACAGTTTCCACTGCTGTAAATTGGGGATGATGATAATAACAGCCACCTCACAAGGTTGCCTGGAGATTTGATTAAATGAAATAATTAGCATGG
ENST00000442996	ENSG00000236449	GCAGAGTTTTGAGGCAGAGCTGATCAAGGGAACCTCAACAAACAACCCCAGCCATGGAGGCGGCGGTGTCTTTGAAGACCCCATGAGAGCATCAAACAAGGGAGAGAGCCTGGAACAAATCATGGTAGTAAAATGGCGGCAGAGAGCTAGTAATGTGTCTGCAATTGGTGGGTTCTTGGTCGCACTGACTTCAAGAATGAAGCCGCGGACCCTCACGGTGGTGTCTTTGGTGGCTGTTCACCCTTCCACAGTAAACATGCTTGGGAAGCAACTTTGCCAAAAGCCTTCGGACAGTCCAGCGTCAACACCGCAAGCCAAGTGGAGGAGAAAAATCTGCGCCTCTTTCTCTCAAGGGATACTTTGTCTCTGGGGTACTTTCTGACCCAGTGGACCCCTGGC…
ENST00000695928	ENSG00000163364	GCCCGCATGGGGCCGAGGTTCCTGGCCGACGCGCGAGGGCGCGGGCGGGTACCGGGTTCCCGTTTTTCCCAGGCCCCGATCCCCGCCCACGCACGAGGCCCCCGGCCCACGCACGAGGCGCCCACGCCCATCGTGGAGGCTCCGCCTGGAAAAGAAGTCCGACTTCCTCTCCAAGCTGCTCCGAGGGGAATGGGGAATCGGCAGGAAATGACCCGAACTGCCAGCCTGCGCCTTTGCAGCCGGCCCTCGCTTTGCTGAAGACGAGCAGCTCCCACCAAAGTCTTGCCTCCCCTTACCCCGAAAGCCCCGCTCAGTTCAATATTTCAAGTGAAAATCTGCCTGTTCGAAAAGAAAATATTCACAAATGAGCAGTGTATTAGAAGACAACTGAATTGCTTC…
ENST00000657778	ENSG00000230552	AGACAGAGCACAAAGCCTTACCCAGGACCCCACTTCTCCCAGCAGCTGGATAAACATATTCGACGACAGACCTTGGCAAGAACTGCAAAGATGCTCTTGACAATGGCATGAATAAATATTAGGTGTTATCTAGAATTCACCACATTTGAGGTCGTGCGCAAAGCCAGATCAAAGAGAATGCAGAACAATAGAAGCAAGAAGGATCCCAAATATAGTGTTGCAACTCTCCTCACCTGCAGGAAGGGCTATACATTTCCGAAGACAGAGAAGAGGAAAAAGGAGGTAGAGTCTGGTATGAGGGCACCAGGGAACATTTCCTTACTTCACAATTTGGTGAACTGAGTAGAACTGCCTGACATCACACAGAGGGTAAACTTCTGCCTAGGGCCATGGAAAAAG…
ENST00000453026	ENSG00000223960	GCCCACACCCCTCCCCATCCTCTCCTCCGCGCCGCCGTCTTCGTTGCTCTTGGGTGGCCGCGGCGCCCGCTCCCTCTGAATTCGCCGGGCAGGGATACAGCCGCCCGGGGCCTCTTGCTCGTGCTTGGTTTTCCGGACCTTGCTTCCTAAAGGGTCTTTAGGGGTTCCCGGACTCCTCCGCCTGGGAGCCTCTATCCGCCTGGGAGCCTCTATGCGCCCCGCAAAGCCCCCGGCAGAGCCGAGGGGAGGCTTCATTGGCGACCTGGTGGGGCCTCGCGGCCCTGCTCCCTGACGTCAGCGCCGCCGCGGTGATTTAACAGCTTTTGTTTTGGGCAGAAGAACCTATGGGCACAAAAAGCAGGAACGAGTAGCGGTGGCTGAAGAACGAGCAGGAGCTTG…
ENST00000604215	ENSG00000271011	CAAGTATATAGGACTTAATTGGTGAGCCGCCATCTTCCAAGGGAGGTGTCCATGTAAGTGTTGCTTTTTCAGCAGAAACATTACTGATTTCAACAGGACCTGGGGGACCAGGTACATCAAGGACTGTTACCTTCACATGTTCCACCTTCGTGCCAAAAGGATTGGTAGCAGTGATGGTATATTCACCCGCATCTTTTCTAGTGGCATACTTGATAGTAAGCATGGAAGATGTTGGGGTTGAAGTTATCTGAGTGATATCTGATGGTCTAATGTCTTTTCCTGCCTTGGACCAACTTGATTTTGGAAGGGGTTTGCCAAGAATGCTAATGGCATTCAAAACAATGGTATCCCCTGCTTTAATTGTTAGCCCATCTTTTATTGTGGGATCAAGGACAATTG…
ENST00000605021	ENSG00000271401	CAGAAAGCATTAATAACAGCCAAGAACAGCCTTCAAAGAACATACAAGCAGCATTCGAACCATGAAAACAGACTGCAGTTTTACTCCAAAGTTCAGTAGTTAATTAAAGACCAGCAGAAAAAGAAGACAATTTTTGTTATTGGCAGGAGGAAGAAATTTTCCTTTAAGCATATATTTTACATTAAGGGAAATGTATTTATGTGTGTGTCTTCATGGAGTGTCAATTAACAGATGGGTGGCCTTTCAAGAGGTGCCAGAAGGTCCCCCTAATGGCTATGAGGGTTGTAGAGGGCAAGAATCACCAGCAGCAATGTCTTATGCTGGAAGACTGTGGTTTGAAGATACATAGGTCTGTATAGGGAAAGTGCATATCTAAGATTATATCTAGATAATTTTAGA…
ENST00000661621	ENSG00000272800	GGTCTGCTGGAGTTTGCTGGAGGTCCACTCCAGACCCTGTTTGCCTGGGTATCAACAGCAGAGGCCTCAGAACATCAAAGATTGCTGCCTGCTTCTTCCTCTAGATGCCCTGCCCAGTGAGGAGGAATCTAAAGAGGAAGTCTGGCCACAGTCGCTTTTCTGTGCTGGGGTGAATTCCACACAGTCTGAACTTCCCGGTTGCTTCCTTAACACTGTGTGGGGAAAACCGCCTACTCAAGCCTCAGTAATGGCAGACTTCCCAACCCCCACCAAGCTCAAGCATCTCAGGACCAGAAACCAGAAATGCAATTTGCCAAGCATATGAAGAATATGTTTTTACTGGTTTTTGATAACTTAAAATACTTCTTCATCTAAAACCAGGCTGATCTTGAGAAAGAT…
ENST00000703419	ENSG00000237877	CTCTCAGTCCACTTTCGCTTACGATGGGGCGACTCTTGTCCATCGTCACCTCACCGGGAAACTTTTCCTGCCGGGCCAGTTAATGGTCCCCTGTACCATCCCCATCCTGAGTGACTACTAAGCAGCCGCAGCGACTCGGGGTTGCTCCGTGACCACGTTACTCAGTTAACCTTCTTGTTCCCTGGAGAGGCGGAGCTGAATGGCCCGGACGGGGTTTCTCCATGTTTCCCAGGCTGGTCTCAAACTCCTGGACTCAAGCAATCTGCCCACCTTGCCTCCCAAAATGCTCCTCCAAAAAAGGAGTGTGCCGCCACACCCAGCCTGAGCAACTTTTGTTTTTAAGTATAAACTGAGAGAGAAGACTGCCCAAGTTCTGGCCTATAGACAGAAGACTTCTAA…
ENST00000564407	ENSG00000259915	AAAAATTTAAGAGATTGAGGTCATTTTAACTACATTTTTTTAAATACGGTTACAGATTTTTAACTATGAATAAGGACGTTAGCATACTTAGACTATTCCTCGTTCTCCCCACCTCCCTTATACTTAGTTCCTTCATGTTTTCCTGAACTAATTTTATTTTTGCCTTATTTTTCTTAAAAACTTTTAATTTCTGCTATTTTGCTATATTTTATGATATGTTAAGCCATCCTTAGTTTATAATAGGAACATGGCAGAATATAAATAAATCATAGATAAACATACTAGAAGTTATTATAATTTAAAATTTTGATAATTCTGATTTATGATTTACCAGTAATTTTTTGGTATGCAATAGTATGTGTAATGGTTACTTCTAGTTCTGTATTCACTATTGAAAGC…
ENST00000520651	ENSG00000253559	AGCTAGCACTTGTCTCCTTTCCCTACTAAAGACTGTCGACTGCCCTTATCGCTGCAGGAGAAAGCCCGAACCTGGCGCCCGGAAGTGATGTCATCGGAACTGTGCAAGGTCCCGTCCAGAGCTGGCTGCTGTTCCGCTAGCGAGCGGCATGCTTAGTGAAGAAAAGCTTAAAGGCCGTCTTTGCCCAAAACGCTCTCTGTGCGCACCTGCATTTCCCCCAGATTTGCAGGTGATGAGAGTTCTGTAAAATTACACAGCTAGTGACTGATCCAGCGGAGGCCGAATACAGATGGAGTCTCACTCTGTTGCCAGGCTGGAGTGCAGTGGTGCCATCTCAGCTCACTACAACCTCCACCTCCGGGGTTCAAGCGATTCTCCTGCCTCAGCCTTCCGAGTAGC…
ENST00000608680	ENSG00000273240	CTGTTTCACATAATAACAGCATTCGGACTCAACACTGGCCAAGAGTGCCTAGACGAGGAATCTACCAATGATAGCACACACAATAGGATCTTGCTTGTCTTGACAGCACAGAAGAGCATTGGGATATACTTGCTGAACATAATTGGAATTGTAAGAAAAATAATACCTGATGTGAAAGGTTTTATGTTCAAACTGGATTCCAGTGTATAACAGAAATAAGCTCTGACCTCTCTAACCGTATGACTAATTTTTCTTAACTTTTAGGTTTTAATTTTTCTTTTTTCCCTTGTTTAGGCCAACAGTGCACCCTAGAGAAAATGTGAGTTATTTTCTCTTCTAGCAGTTAAGAAAACAGACTCCAGTGCCAGATGTCCTGACTTCTAATCCTAGCTTTGCTTT…
ENST00000608741	ENSG00000273209	ATTCGCTCAGGGACGAAAACGCGCAGAAAGGGAATTTGCTTCAAAGATTTGTTCCTCTTCCTGGTGCACTCAGATGCGCATTCCTGAGCAGGGGCGCCTTCGCCAGCGGCGTTTGAGGGGAGCGAGGACCGCGCAGCGCCCCTTCGGGGAGAGACGTGACCAGGAGTCGCGTTAGGACTGCAAAGGCTGGCTCTGGCGGGGCTTTCGGGTCGCCGGGTCCTCAATGTGGGGTTTGGGACGGGACGAGAAGGGGGTGCGCCTTGCGGATCGCCTCTTTCCCCCCGGACCCAAAGAGTCCACGCGAGGCCACAGTCCCCTCTCCCCTCCCCCGAGTTATAAAAAGGAGGAGGGGCCGCCTCCGAGGAGAAACCCGAGTCGGGCGGAGGGGGCCGAGTGACG…
ENST00000607928	ENSG00000273456	ACGGCCCCGCCCGGCCCCGCCCCTCGTTCGGGGCTGGCTGAGGGCTCCGAGGCCCCACCGCAGCGCGTCTCTCCGGTGAATGGCCGAGGGCTGGGTGGGGCTGCGGTGGGCAGCGGTGGCCTTTCTCCTTCACACACATACACATGCCTTCCAAATGTGCATGGCTTGGGATTCGCGTATTTGTTTAAGAGACGACGGCCACATCCTTTTGTTCGGCGTTCAGCAGACTCCTCCGAGTTCCGGGATTTCTCCCGACTGAGGCGTCTCCGTCTCAGTACTCTCGGAGGAAAGCCTCGAGGGGCAGAACTGCCCTCTGTTGTTTCACGGGGCTGGAACCTCCCTCTCCGCAGCCCAAAGAATCCGGATGGACCCGCCTTTCCCAGAACCGGAGACCTTGGC…
ENST00000428777	ENSG00000237892	GGAGTGCATGACTCATCTCCTGGCCCCTCCAGGAAACCGGAGAAGGCAGAAAAGGGCAAGAATGTTGTGTTGTCTTTGGGCTGTGGAGTTCATGATTATGGACACTTTCTGAATTATTGGCACTAAGGGCACATCCTGCTTAGCATGGAGGCTGGACAGCTCTGGGAAAGCAGAGATTCTTTTTAGGGAGTCCAGAGCATTTTTTTCTTCTTTCTTATCCCCTCTTTCCAATAGAGATGTCAGAAGGGTGACTGTTAGGGTTGATACATTATGTGGTGCTCTGTTTTTTTGAGCATTGTCTACTCAGAGTGATTACCAAGGTGGAGCTCATTATGTTACCTGGCACCTGCAACTACTTGCCTCATGTTGGACTAAAGTGGAAAGACTCCTATTGGGAAT…
ENST00000609146	ENSG00000272851	AAATTATCAGAAAATGAGAAGCACCATTTATAGTTCACAAGAAATGCAACATGGACTCCAATAGAAGTAGATATCAATAACTGATACTTCCTCTGTTTATGACCCCAAACATGCTAAAATGCTAAAGTAATGCTTGCAAAGAATATGAATGACAAATGTTATCCAGCAGCTTTTTGGTTTAAAATGATTGCCAATGACTAGCAGCTTCAATGGTAACAGTAGGGAGGAAGAACCCTTCAGTACCTAACAACGCTGCTGTCTGCTCCTAAGTGGCTTTAGTTAGAGTCCCATGTTTTAATGGTAATACTGCATTGATTTTAAAGGCATATGCAGCAAAATGCGGGGGGAGGGAGAGAAACTGGAAGAAACATAAAAGTTATATGGTTAGTGTCTTTAAAG…
ENST00000440574	ENSG00000231908	AGCGAGAGGGGCGTGGCCACAGTCAAAGATGGAGAATCCATGGTGCCACTTTCCCGGTGATCCCGGTGGGGGAAGGGGTTGCCGCCCGGCAGAGATTCAGTCCCGAATCCCGACAGCGAAGAGACTTGTATGCCACCTGCAGGCCGGGGAGCGGGGCGCGCTGGGGCTGCACCACCCCGAACTTTGTAACAATCTAGAGCACCACAGAGTGTTTCCAGAGATGGGTTTCAGCAGCCCAGGCTGGTCTCGAACTCCTGGACTCAAGTGATTGGCCCTCCTCGGCCTCCCAAAGTCCTGGGATTACAAGCGTGAGCCACCATGCTCAGTTGGCGGGGGATTATCTGTGATCCAATGAAGTTGGACTAGAGATGTGAAGCCTTAGAAAACGGTGGATTGAAA…
ENST00000608095	ENSG00000272807	TTTTTTTTTGGTCACAGGTATTACTGTCTTACAGTGTGAATACCCCATGAAAACGTAGAACTCTTTGCAACTTATGTCACACCTGTATCTTCAAGGGCAAGGATTATTTGTTGCTATAGTTTTTATGTCACTAAAGTACCTTTTAGTGTCATATACATAGTAGATAACACTGGATAATAATAATAAAAAAGACTAAGAATGCTAAAGTAGTCTAGGAATTCCTAAATCTTAATAAAAACTGAGAAATAAAGTTGTGATACTATATAACACTTAAGGCACGAGTAATTTTTTTTTCACCGTTTCCCCTCCATGGCTATGAAGGAACTGGGAGAAGGATGCTCCTTTCATTAATTAAAATTCTTCACTTTGAAAATTTAAGTTTATTAGGGAAGGAAGGAA…
ENST00000452057	ENSG00000229127	ATTGGCCATTGTCTCCTAGGTTTCTTATAGTCTAGAATAAATCATTTTTCATTACATTGACTTTTGACAGGCTGGACCAGATGTCCTACCCTTTTGGAATTGTCTAGTTATTTATTTGTAGTATGACATTTCTTTATTTTATTCCTGTATGTACATCAAACTTGAAGTTAGATCTAAAGTGTCAGTCAATTTAAGTGAAACATTTTATATCTTAGGTAATGTATACTTCATGTTGCATCTTATTAGATGTTTTTAAAGCTTTATATATATATATAAGTTGAATCTTGTTGACTTTCTCAAAATCCTGAGGAATCTGCAGTGCATCAACATCTCCACAGTAGGTACCATAAATGGTTAACAGTTTCTGTAAGGCAACTTTGCACTAGCCTATTTTGAGCA…
ENST00000604818	ENSG00000270659	ACTCCCTCGCGCCCACCCGCGCGCCCGGCCGCGTCGCCCCCAGCCCGTTGGTCCCCGGACTGCGGACCCCGCCCCCGACGGGGGCCAGGTAACCCGCTTCCGAGTGTGCCACGGCGACCCCCATCTCCCCTCCCCGTGTCATAATAAATCTCACGTTTTCTGCCGGCTGGAGGCTTGGAGCGGTGAGGTGACGTTCATTTCGGCCGCGTGAAGTTTTCTTTCAAACTGGGATTGGTGGGGAGGCCGGGGGAAGGGAGCGGGGCGGCGATCTTGGCGCCCTGCGCGGAGTCCGGGAGCCGCGTCCCGGCCGAGTCGGGGAGTGTGCGTGGAGCCTCCCACCTACTGGTCTCCGCCGGCAACTCTGCGGCCCCATTTCGGAAAGCGCACCGCATTGACCGG…
ENST00000623250	ENSG00000279348	GTACCAGAAAAAGCTGAGGAATGAGACCCATGCAAAGTAATATAGAAACATAACAATCCACTCCTGATGTTCTTCTGTGGAAAGAGGGGAGAAATAATCCCAAAGCATTGTATCAAGTGGGCAGAAGTGAGATGGGCAGAGTCTCTTCCTGCCACTGCCTGAGGGAGAGATCTCCACTTGCAGAGCATCCGAAGTTGATGAACAGCATGGCACTTTGAAGAGCCTTCACTTACTGTGGAAACTCAGAGAAATTGCTTTACCCTCACAGACTTCAGTTTTACCATATGTATGGTAATTGGTATGTTTGAGATTTAAAATCAGTTCATTTAAGTAACACTCCCAATGGAGTAAGTCATGTTAACTTTTTAAAATCACAAATCTGTAAGTTTGGAAAAGGAG…
ENST00000562328	ENSG00000261338	TTGAGATAACTGTAGATTTAAATACGGTTGTAAGAAACAATACAGAGAGATCCTGTATACCTTCCACTTGGTTCCCCCACCATGCTAACATCTTGTATAATTGTTGTATAACATCACAGCCAAGAAAAAATCATTAGTATAGTCCACACACCTTCAGATTTGGCCGGATTTACGTGCACTGTATGAGATGTACATCTGTGCATTTTTATCATACGTGTAGCTTTGTGTGACGCCAGCATTTTTAAGCAATTGAATAGTATCAGAGTGCATTACATCTGTTAAGGGTAAGTGTTGATGTGGAAACGTATTTTAGTTACATATGCACATCATGACTGGATTGTAGAAATGTCTCTTGACTGTGAGTCACAGTGGAGAATTTTGAAAACCACAGGTCGTTCA…
ENST00000420563	ENSG00000229525	GCCTCCGCCTCCGGCCCGCCCTCGTCTCCGCCCCTGCGGGGGCTGCTCGTTAGGCCCCGCCCTGCACCCCCGTCACCCACGCCGCGCGACCCGCAGCCGCCGCCAGGGCCCTCTGCTGCCGCGGAGGTGCTAGGACAGCCGCGGACGGCCCGCCTCCCCGTGCCCCGGGCCTCGAGGCCAATAAAAAGCTCGCCCCTCCAGCTCACCGGGTCCGACGGGTACGGTACAAAGTGCTGTCTCTCGCCACAGCCACCTTTGTGACAATAAAAGCAATAAGGCTAATGTCCATGGGGCGCTCACGGTGAGCTTTAGCTTTATGATAAAGATTGGCCTGTTACCTCGTTTAATCTTCACAACTGCCCCATCAACTATGTACTCTTACTGTCCCCAGTTTATGCA…
ENST00000609776	ENSG00000272944	AGCACGGCCGGTCCCCGCCCCCGCCTGCCGGAGGGAGCCAGCGGGATCCCCCACGTTACCTCGAAGGTCGAGCCCCTGGACGGCGGAGGGACTTTGGAAAAGCTCGGAATTGACCGAGGGGAGCCAGAGAAGAGGTTGGAAACCTTTTCTCCCACCACGGGCGGTTTAAGATGGAGGAAAACGCTCTTTTATTGAAATAAAAGAAGTCTAAGCTGACCTGCGGTTGCTTCTTTAGGAGAGTCGACGTGTCTGCGTCCAGCGCGCCCGGGCTGAGCTGCAGACTCGCGCCTGCCACCGCCACCCTCTGCCACCTTGCCCTGTTTTGTCTTTATGGCGCTTCCCCCTCTGAAATACTCTTTGCGGGGAGTTTTGTGGCTCTATCACTCGCTTCTTCCCTGG…
ENST00000668519	ENSG00000272622	ACTGCGGCTACAGAGCCCCGAGTGGGAGGCCGGGGGGAGGCGGGGGCGCCGGAGCTGGGCTGCCTCTTACCTATCAGGAAATTAAAATTTTAAGGGCTAATTCCCCTTCATTCAAGAAATATTTACTGTGATGAAGACATGTTCCATGCAGAGGAAATGGCCAATGCAAAGAGCCCCTGACTGGAGGGCATTTGGCACATTCTAGGAGAGTGAGGAGGATTCTATGGGCCAGGAATTCAGACAGGGCACAGTGTTGATGGCTTGTCTGTGTCCTGGCTGGGATGGCTCAAATGGTTGTGGGACTATTTGACTTGAAAGGCTGGAGCCTGGAATCATTTGAAACATTGTTCACTCATGTGTCTGGCACCTGCGTTAGAATGACTGAAGGCTACATCAACT…
ENST00000439598	ENSG00000236432	AGCGATGCGCAGACATCTTTGTTGTGGGCGAAACGAGGTGACCGCAGAGTCTGTCACCCAGGTTGGAGTGCGGTGGTGTGATCTTGGCTCCCTGCAACCTCCACCTCCCAGGTTCAAGCGATTCTCCTGCCTCAGCCTCCCAAGTAGCTGCGATTACAGGCACCCACCACCATGAAGAATGGCATTTTTAAAAGATGGCTTTCTTAAAAAAGGATACTCAGTTGCTCTTCTACTCATACCAAGTCCTGCAGACACATTCTGGGACTGCACCTTATGAGTGCTGCTCACTCTGTTTCCTGCAGAAGACATACAGAGCCGTTCGCATAGAGGGCCATGATTTTGATTCAGCAATTCTTCAAACCACTGATGCTGGTTGACCATTTGACTTTGTTTTTGAAG…
ENST00000660361	ENSG00000226125	GAGTAGCTGGGATTACAGCCTGAATTGGCATCACCAAGAATTAACACCCGACTGCCCAAATCCCTGTCAGGACTGTGGGTTGCCTTGCAGCTGGCCTTTTCTCCCAGAATCTGAAGGAGTTCTACAAGCTGAGGCTTAGCGATTTGGCATAAACCTTGAAAGACTCAGCCCTTCAGGATACCATGAATTCTCCCTGGACAAGCTGCTGCCTGGACCACTAAGGAAGCCCAGCAAAATGCTCAGGCCATGTATGCCCTTTCGTGACAAGTGCCAAGATTGTGGACAATATCACAAGACATTGACAGCTTTAAGAAACTCAAAAACTGGTGCTGGAAGATTTTCTTCTGCTAACCTCTTGGAATTCACTGAACCAGCTAATTCTCAGATTCAACTACTGGC…
ENST00000414876	ENSG00000238062	GTCTTCTCTGCAGACACCAGCCTGGTGTCCTCCTTCATCCCAGGCTGCCAGGCTAGGCAGGGGACAGCGGCTGCCCTGGTCCTCACAGCCCTGGCTACGGGGCTGGTGACAGCCAGATCCTCATGCTTCTGCGACCTGAGCGCTGCCTTCAGACACCTCTCTGCTGGCGTGTTCCTGGGTCCATGATGGAAGAAGGAAAAGTATTTTTAAAAGACAATCTGAAGCTCATACTGTGACTGCAACATAAAATGTGTTCACCTGAGGAGACTGCTTTCATCGCCAGTGTGTCACAGATGGTGGAAACCTCAGAAGGCCACAGTCCAGAGTAGGGGCTTAATGCAAGCTGCTGGAACTGAATAAAGCTGACTTCTCTGAGCTGGATGGCACCCTGGACATCAA…
ENST00000313064	ENSG00000181798	GCCGTATCTTTACGTGGCCGTCTTCCCCGCGCGCCTTGGATCTGGGGCAATAGCTGAGAGGGCGTCACCAGCGTGTCGGCGCCTGCGGTTTTCTTCGGGCTGTCCCCAGGCGTCGTGCCCGCGTCCGTCACGCGCGGTGGCTTGCAGGGGCGCACCGCGACAGCCTTAAAGGAAAACCTGTTAGGGACAAGGGCTGCTGTGGGCAGCGAGGGTTATAGACTCATGTGTGTTCTGAATTCTGGTGGGGGTAGTGATGGACGCTGACCCAGTTCACAGAATTATCTGACTGGCGAAGTAAAGGAAAAAAGGTCAAGGTGAACTGAAGAAAATAAGTCTTTCCCCAAAGGAGGTAGAAGATGGGGAAGATGAGATGTCAGAAGCTAAGGACAATGGCAGTAG…
ENST00000452801	ENSG00000234949	GGAGACTCCAGGTGCAGGAGAGGGGGAGGTGGACTTCCTCTTGGTCTTCCCAAGCCATGAAACTTCCTGGCTTGGTGGTAACAGAAGAGTCTCCTCCAGTTCCCTTGAAGAATCCACCTTCCTGCAGGGTTGGGGGAGCGCAGAATGGGAGGAAGATACAAATACCAATTTTATAGCAAGAATGCAAAAAGAGGCCAGCGCGGTGGCTCGAGCCTGGAATCCCAGCACTTTGGAAGGCGAGCTGGGCGGATCACTTGAGATGTGACCAGGTGACCCCCCTCTGGCCAGGGAACAATGGGCCGAAGTCCTCAGGGGATTTGTGGGGAAGCGCGCCCCCTCCTCCTTGGGGTTTTCTTGCGGAGCTGCTGTGAAGACTCAGCTCAGCTGTGATAATTACCT…
ENST00000690671	ENSG00000222020	GAGTGCGCAGGCGCCGTGGGCCTCGCCCTGCCCCGCGGCGGGAACGCGGCCGTGAGGGTGTGGGGTGTAGGTCCGCCAGGCCTGCAACGGCTGCCGAGGGTCGTGGGATGCGCTCGCCGCGTCCCTGCTCAGGCGGAGGGAGCCCGGCCCGCCGCCAGGGTCTCGAGTCCGGGTCCAGGCAGGCGTGGAGGTGGCGGGAACGGCGCACCGCCCGGGTGGGCGTTGTTTTAAGGCCGCAGGGCTTGGGAGGCTTGTGTTGAGTTACAGGTCGGCCCGTAGATCCCCGGAAGCGCCTTTGGTTGCCAGCAGGTGTCGGCGAGGGTCTTCAGTGGCCACCCTCCTGGTGGTGATGTTTCCGTTTCTTTCCAACAGGAGTATGACAACTTTTCAACTTGAGTG…
ENST00000404327	ENSG00000218416	GTGCCAGGCTGAGCAGACTCAGGAGGCGTCTCTCCGAGGGTGTGGGCTGTGATGGGGCCCTGTGCACCCATCCAGGCTGCCCAGACCAGGAGAGCACAGGTCAGCCGGACACATGATGGAAGCCTCCCCAGCCTCTGGCCTCCAGTCCCAACAAGCCATGCTCCTTCCAGAGGGAACCTCTGCCAGGGGAGCCTCCACTTTCTTGCTCCTGCCTCCCTACCTGGCACCCAGGCCGGCCCTGGTACCCTGGTACTGAATAAAGGCACACGTCTAAATGATGTCGGGGGGAATCTGCCCAGTGTTGGCACTGGAGCGAACACGACCCACTGCCAGCATGGCCCACGAGCCACACCCCCCCAAGCCAGCACCTCCTCCCCAGAGGAAGCACGGGGCTCGACG…
ENST00000567819	ENSG00000260942	GGGGTCTCGGGTCACGTGACAGGCGGCCCAATCGCACTCGCGCGACGGAAAGCGCCACGGACGTCGGAGGCCCAGGGGGCGGGGCTCCCGAGCTCCGCTCTTTCGTGGTCGGGCGGCGGACCGCACTGTATTTTTTCCTTCCGGGGGCGGCGGAGCCCAGGGCTATCCCGGCCTCCGCTCATACCCGGAGGGCCGGCAGGCGTTCAGTCCTCCAGCCGGTGAGGCTCGGGCCGGGGTGTCGGGACCGCCTGAACACGCGGGCTCTGGGAGCTTCAGGGACCAGGGAGCCACCTCGGCCGAGTTGCGTCGCAGACTACAGCTCCCAGCATGCGCCGCCGCTCCCAGCATGCACCTTCCTCCCGAAACGCGTCTCTGCTTCCGGCGCTCTGCTGCGGAGGC…
ENST00000608316	ENSG00000273113	GCAAATCCCATGCCATTTTATACAAGAGACTCGAGCATCTGATTTTGGTACCCGTGTGGGTCCTGTAACGCACCCCTGTGGATACTGAGGACAGACTGTATACATGAAAGCATTAAGCTCGTAACATGAGTAGGGAAGCGGGAAGGGTAAGTGCAGTGGTGTGAGGAACTCCCAGTCCTTTGGCACCACTGGAGGGTGCCAGGACATTCTTACTCCAAAAATTGATCATTAAAGGGAAATAATTAAGTGCTTATGCTGCCTTTCTAGTATGAACGCACTTCAGGGTAACCTGACTTACCCTAATGGATAAAGGGAAGGTCTGAGAGAATTCCAGCCACTAAATGTCCTTCTGATGAGACAGAAGACGAGAATTCTGCAGTCCCAGTGAAGGTTCTGGTT…
ENST00000567549	ENSG00000261186	GCGCAGGGACGGGCGCGGTCAGTGCCTGAGATCCCTGCGATCGCTGGGAGATGACGGTGAAGACCTGAGATTTAGGCCTGCGCGGCGGGTGACGACGCCGGTCCGGGTCTTCACTGGAGGACGCTGGCCGGGGCCTTCAGGTGTTCTCGTGGCCTGAGGACGCGCGTCCCTGAGAATGTGCGTGCCCGCGCCGCGCGGGTCCCACAGGAGCCTGGGCAGCCCCGCCGCCGCATTTCCACCCTGCGGCCGTATTTCCACCCGCTGGGCGCCAAGCCCGGGATGACTGCACTCTAGGGCATCACTGCGCGCTCACACTCAGCATTCAGGCACAAGCACGTTCTCTTTATAAACAGTTTCGAATCTTGTCGAGTCTTTCTAGAAGGTTGAAATGCCCTGGAG…
ENST00000412804	ENSG00000231249	AGACGCGTGCGGGGACAGGGGAGGGGCGTCCTGCGAGGCTTTCAGGCTGCTGAGCCTGTTCCTTGGCTGGGGTCGGTAGGGCTTGGAGCCAGCCGTTCAAAGTCACCCCTGGGAAGCGCCCGCAACCCTTGGGGACGCCTCTCCTCCGGCTGCCCCCCTTCCCTGGAATCCAGGTGTCACTGGGGCCGGGGAGGGGCTAGGAGCTCGGATTTCTGCTTTGGGAAGTTTTTACAAGCCCACCCTCCCCCTGCCTTGGTTCCCCGAGCCAAGAATTTCAGAAATCCGGGGCACAAAAACGCCAGTGTTTGCGGTCAAGGATTAAAGGCGCGAGGTGTCTTTATTTAATCTGCTCCGCCCTGCTCGGGTTTGCACGAGAAACCAAGCCTGGGAGCGACGGTC…
ENST00000668962	ENSG00000235831	ACTTACTGTAAGTTTGAGATGTTCGGGTAGGAGATCCTTCAGCTGGGCGATGCACTCGTTAATCCGGTCACGTCTCTTTTTCTCGATGAGCCGGTGCGGCAATTTGTAGGTCTCCTGCAAGACGCACGGGGAGGCGGTGGGCGCTTGGGGAAGGAGATGAGAAGCCTATCCTCCCAGCCCCGCAGCAACAGTCCGGCAGAGGAGCAGAGTAGCAGAGTAGCACCCAGAACCATCGTCTGCCCTTTCTTTTCCAAGTCACTCAGAAGAGGCACCGAGCCCACACCCTGCATCCCCTCGCCAACCTCAAAGCGAGAAAACTTTTCTTGGAAACTCAGCGCGCGCGAGGGGCTGAGCGCAGGGTCCCTAGGGGTGCACTTGCTTACCTTGCTGTCCTCGCTC…
ENST00000439325	ENSG00000233912	GGCCTTGGGTGGATCGGGTCTCTGGGCAGAGCGTGTGTCCGGCAGAGCTAGGACCGGAAAAAGCCACTCTAGGTCTAGGTTAGGAGTGATGACAGTTAAAAGATATATAAGGAAAAGAAGGAAAGGATCGTTTCTGTATAAAACGAGCTATTTTTGCATATCGAGCGCATAAGTTTTATAACTTAGGTGTCTGTTTATGGAGAGGGTGGGATACTACCTTTTAGCTCAAGGAGTGCACAAAACGGTATCATGAATTCTGCTCTTTTGATTCAAACACCCAACTTTGAAGAATCGCTCATGGTGCTTGTAAAACACGTATCCCCAGATCCCTCCCTAGACCTATCGAACAACTCCAACGGTCTCGGGAATGTGCGTGGTTTCTGAAAAGCTTGGGAAGCA…
ENST00000491930	ENSG00000254485	ACGAGTCACGGTGGCTCCGCGCTGGCGGCGGGTTCCCCCACAAGGTCTTGGGGAAAGGAGCATGCGCTGGAAGCTGTGTGCTGTTGGTTTTGAGGATCTTCAGTAAGCTGAAAGCGGAGAGTCAGGGGCCTTGTGTCCTACCATGGTATTTGCTAACGTTTAGAGAGTGCTTCCCCTTGCCGAGCACTGGAACCCAAAGATTGGATCTTCTGAGAACATCAGAGAAAGACTGTCCTTACCATCCACACCACAGCAAAACTTTGGAGCCTTGAACATTGGGTTCATAATCTCACAGCTGAGAAAGGTCCCTCCACACTCCTGGAACTGTACACCTATTGGAACCCTTAAGCCTTCCAGGAGGCACCAGTCAGAGCAATCAAATGGAATCATCTCCTGGTG…
ENST00000468186	ENSG00000206573	GCGGGCTGCCGGCCGAGACTTCTGGATGGCGGCGGCCGCGGCTCCGCCCCGGGTTCCCACCGCCTGAAGGGCGAGACAAGCCCGACCTGCTACAGGCACTCGTGGGGGTGGGGGAGGAGCGGGGGTCGGTCCGGCTGGTTTGTGGGTGGGAGGCGCTTGTTCTCCAAAAACCGGCGCGAGCTGCAATCCTGAGGGAGCTGCGGTGGAGGAGGTGGAGAGAAGGCCGCACCCTTCTGGGCAGGGGGAGGGGAGTGCCGCAATACCTTTATGGGAGTTCTCTGCTGCCTCCCGTCTTGTAAGGACCGCCCTGGGCCTGGAAGAAGCCCTCCCTCCTTTCCTCCTCGCGTGATCTCGTCATCGCCTCCATGTCGAGTCGCTTCTCGATTATGGGCGGGATTC…
ENST00000383808	ENSG00000206567	ACAGGCGGGCACTCTCTGCGGGTCCCGCGGCTCCCGCGGCTTCCGGCCCACTCAGCGCCTCCAGAGGCCTCAGGTGAGGGTCACCCCCCGCAGCTTGGGGTCACTCCCCTGAGCCCCCGGATCTTCCCATGGGTCCTTTGGAGGCCTGGGTTTTGGAGTTTGTCCTTCGTTAAGTGCCGCCCGCCGGGCGCGGCTGCTCCAGGACCACAGACGAGTCTCGCTCTGTTGCCCAGGATGGAGTGCAGTGGCGCGATCTCGGCTCGCTGCAAGCTCCGCCTCAGCCTCCGGAGTAGCTGGGACTACAGGAGCCCGCCACCACGCCCAGCTAATTTTTTTGTATTTTTAGTAGAGACGGGGTTTCACCGTGTTAGCCAGGATGGTCTCGATCTCCTGACCTTG…
ENST00000430166	ENSG00000225733	GTCGCTCACGAGGTCGCGCCTCGCACCCGCCTTCCTCCTTTTCTTTTACCCTCCCCTTCAGAAAAAACGGCGGTTGGGCTGCGACGGCCGCCAAAGGCGGACTAGAAGCGGAGGGGTGAAAATCCCGGCAGAGAAGGAAGAAGGGACTGCAGGCGGGAGGAGGAGGAGGATAAGGAGGAAGGGAGCCCGCCCAGCCGGAGCCATCTCCGTCGAGAACAAAATGGCGGCGCTGGCGGAGGGCCAACTATAAGGCGGGGCCGCGGCCATTCCCCCTCCACCCCCACCCTTGCGCCGGCCGGGCCGGTCAGGGGGAACCCGCTCGCTTCGCCCGGCCGCGGGCGGGGAGGGGAGGGGAGCGGCCCGGCCCACTATGCAAAGCGCCGGGCGCCGCCGCCGCCA…
ENST00000693687	ENSG00000229271	AGTACCAGCTGGAGCTCTTTATTGCTCTGACCTATTGGATGATTTGCTGAAGTCTGAGAGTTTCTCCCTCCAGAGATCCCTAATCACTCAAAAATTTCCAGTTGAGATCTGAAGTTTATTCCACTGCAGAACTCCTTTTCTGAGAGTTCTTACTTCTAACAAGGAAGAAGACTTTCCTGCTTCCGTGATGGCAGAGAGCAGTTTTCAGCTTGTGCCCCATCTCCAGGGTGAAAGATATCTCCTTCAAAGCTTTTCAGGGGCCCAACTGGAAAATCTTAATGTTAATTTAAGGTCAAAAGACATAATTTAGAATTTGTTTTGGACAGGCACATAGACCAATGGAACAGACTAGAGAACTCAGAAATAAAATCACACCTCTACAACCATCTGATCTTCAAC…
ENST00000624232	ENSG00000274840	GAAGATCACTTTGATTGCCATGTGGAGAGTGAACTGTGGGAGGACCCCAGTGGAGGCAGGAAGACTAAACCAGAAGACAGTCACAGTAGTCCAGATAAGAGATGCATATGTTATCAATCGCCATGTGAAGAAGATGCTTGCTTCCCCTTTGCCTTCTGCCATGATTGTGAGTTTCGCGAGGCCTCCACAGCCATGCTTCCTGTACTGCAGAACTGTCTTCGATTAGATATTACTTCTTCTGAACAATCTTCCTTGATGACCCAGCTACTTTACATCTCTGGATGGAATCCTCCTCTTTGCTCTAATG
ENST00000647336	ENSG00000225548	GGGTTCATCTTCATGAGGTGTAATGGCGCCGGGATGCGCTCTCCTCTTCTCATTTGCCAATTTATTGCAGATCCCTCCTCAAAAAAGTTTTGGGACTAACTCAGCCCCATGGAGATCAAGGTGAATTAGAAAAACAACAAAACAAAACAAGATTCATTTTAACATCTCATTTTTCTATCTCCAACTTTCCCTCCCCTCCTCCCACCCCAGGAAGAAAAGACTACGTTTGTTTCTGGTGATACATTCATTGTAGGTGGGTGGGTGACTTCTAGAAGAGGAAAATCAAGAAGATTTGGAGAAGGAGTCTTGGAAGCTCTGGTGAAGTTTTCCAAAACTGGGAAGGACAGAGTCTGCTCAGCCTGTGTTAGTGGAGAAGAGGGAAGGAAACTGGCTGGAGGC…
ENST00000643609	ENSG00000235493	GCTAAGGCATTCATAGACAAGTGTTATTTGTTTTTTCAAACAAACGAGATTAAAAGAGAAAACCAAATAATGGAGAGAACCCAGCACAGAGCCAGTGAACCAGGATGTGAACTGCAAGATGTGGTATTTCATTTGTGACAGCTACTTCTACAAGCTTGAGGAAGAAAAAATACTGGAAAGGAAATTAGTTCGAATCATTATTAATAGAACATTCAAGAGGAAATCTCCTATCCAACCACCATGGAATTTACCTGCTGTGATGAGGTTTTACAGGATGCCAAGTGCCACTCTAAAGCAAGGAACTAAACCATCTATACAGAAATTGCATTTGGGGTGCTCTTTTGCCAGCATTATTCCACTTCATCCTAAAAAAGAAAAGGACACATCCTGGATATCCAT…
ENST00000565519	ENSG00000261572	GCCCGCCCTCTTCACCTGTTGCCCGACTCCCAGCGGCGGAGAAGGCGCCGCGTCGCACCCAGGGTGGCTGGGTTGGCAGCCTGGCGGGCGGCGCGGAGGAGAGGGCGCAGGGGTCCTTCTGGCCGTCTTCCGCTCCCCCTCCCGGCCTTTACTTCTGTCAGGCCCCGCCTGGCCCAGGCCCGCAGCCTGTTTCCTTCCACCTGGGCGGGTCGGGGGCTGCGGGCATTGGGGCCCCTTAAGGAAACCCAGGCCTCCAGGGACTCCGCCGCTCCAGGACTCGGCGCGGAGGGAATGACTGAGCGACGACCGAGGCAGGGGGTGATGTGGTACCTCGAATGCTGTGGAAATGGCAGGAATGATGACCCGGCCGGACCTTAGACCCGAGATCGATGAGAGGCC…
ENST00000604982	ENSG00000271643	GTCCGCGGTCACGTGAAGGTGTCGCGGCGGCTACGCCCACCTGGACCCAGTTTACCCTGTACTGTGCTGCAAAATATTACTTTCTCCCCATCTGGAATTCTTCCCTTCCTCCTTCCTGCCGCAGTGGTGTACTGAGCACTTTCACAAAGAACAAAATTTTAAATAAATTAAAAACGACACCTGTAATTTGAGAAGATGCTTGATATCAGAAGAGGAGAAGAGTGGAGAGGGGTGGAGTGGCAAAGGAGAGCCTCCAAACCAAAAGCCTGCGGCAGAGGCCCTAGGAGGCAAGCACTTAACCATGTTTCAGGACTAGAAACGAAACATGTGACAAGACCTTTAAAAACAAATAGAATGGGATGGAATAAAGTTGGATGAGTAAGCAGGCATCAAATCATT…
ENST00000607089	ENSG00000272334	TTTTTAAGCATGAGCATGTCAAGGCTACCAGGTGACTTACTGGAGAATTCAGTCTTGGCTTTTGTGCTTGGCTTGGGTTTCTAGGGTTCCCATGTAACCAGGAAAGCCCACCAGCCCACTAATACTGTCGGATTAAGTACTACTCACACATAGCACCTGGTTGAGTCCCCTCTCATGGATCACATGCACCACAAACACAAATAAAAGCTTCAGCTTCCTTTTATGAAAGGAAAATAACTTGTTAGAATATGAAGCGAATGGTCTGAATGGTAAGTGATAGTGAGGGTTCTCTTATGGCCTATCTATTGTGACCTTTATCTGCTGCTCCTTCACCAACTATGCTTTATTGTTATCCTATCCCTTGAGCACAGGCTGAAAGACTGGCCATTAGTTATCTAA…
ENST00000604992	ENSG00000270194	GTCTTTCAGGTCCCACCGCTCCTACCAGCAGCCTGACCCAGGATGGCTCTACTCCCCAGCCTTCAATCCCTGGACCTGGGTTTGGAATTAGGAGACTTCCGTCGAGGGTCAATTGTGCGGGATCCTGGCCATTCCATACAAAATCTCACGACTGGCAAAAGAGAGGGGGACCCCTCGAGCAGAGGTCAGATATCACAAGGGACCCGGGTTTTTCCACCCCGCCCTCATTCCCAGCGTGGGGTCTCAGATGAGTGGGAAAACCTCAAATATGGATCAGAAATCATGCAAGTTCGGACTCTGGCCTTAGGAGAAAACTCTTAACGGAGATGGAATGTCACGAGGGATCCAGCCACCCCCATCCACTCATTGACTGGATGAAGTTTTGCGATGGGAAAATCC…
ENST00000653023	ENSG00000235257	GGCCTCCGCCGCGGGCTCTGCCCGCTCGCCTGCTCGCCTGGTGGGGGAGAGGGGAGCGGGGCCGACACAGGGAAGAGAAGCATGAGGTTACATCTGTAATCTCCCTGCAGCAGAGTCAACTGCATAAGAAACCAAAAGACACACCTGCTCCATGCCAGCCTAAGCCACCACATAAAAAGTCAGACCATCTGCTGGAAGAACCACATGGAGAGGCCCTGAGTCAACATGGAGAGGAAGAAGGACTTGACTGAATCCAGCCTTCCAGCTGTCCCTACCAAGGTGCCAGGCATGAGAATGAAGCTGTCTTGAACTCTGAAGACCAGCTTAGCCACCAGGTCTGTTCTGAAAAATTGAGAAGATGATCTATCTTCACTTCAAAAAGAAATCTCTAAGGAGCAA…
ENST00000439293	ENSG00000223797	GATGACGTCAGTTACAAATATGGCGTTTTGGACGGGCTCGATAGTTTGCTTGGCCTCTACTCAAGGAATGCTGATGGTATAGCAAGAAGGTATTCTGAGCATTATATCAATGGGGAAGTTCTAGATCTTTTGCAAAGCAGGAGTTATACAATGCCTCCTCGTCTCTTTCTTGCTCTAAAGATTGGGACTGCCCCACAAGTTCAAAGTCCAATCAGGTGCTGGAACTCATAGGCTGAAGGGAAGAGAATCAGGAAAGGTGCTCTTCATGAAATCCAGAGGGAAGTTTTCCTTAAGCCTTTTAATCCCACCCACTTTGGACTCACACAGGAAGTGATTACTACAGAGCTTGTCTATGGGTCCCAGGATGAGGGGTGCTTTCTTTCCCATCTAATGTAAATT…
ENST00000607513	ENSG00000234617	AACTGTGAAAGGCAAGTTAAGATTTGCTCATAAACTGAATGTTGGGATGAAAAAGTGGATGACACCAAGATTTTCAGCTTGAATGAAACTATTGAAGGCTAGGAGTTGATATTTATTAAGATGGGTGCGCTAGTAAAAGGATTTGAGGGGAAAGATTAGGGGTTTTGAACTTGTAAAAATTGAGATGCTGTAGACACACAGACACATCCAAGAAGAAAAGTCAAATAGATAGTTGAAATCCAGTGTTCCCAGGGTATGTGGGCTAAATATATTTTGGGCTTCTATCAGCATATAGATACTAGACTAACTGAGATCAGGAGTCACTGCAGATAGAGCAGGGGTCCAGAATTGAACATTGGGACATTCCAAATTTAGAGGTTGGAAGAATGAGGAAGGACC…
ENST00000606217	ENSG00000272121	GGAGGGGGGACACGTGACCGCCCGGCCAGGCGGCCCGGCGCGCCCCATTCGCGATGGGCACCCCATCTTCCTCCTGGAAAAGCCGGGGGACACAGAGAAGGCGGAGGAGCACGCGGGGTGCAGGAGAGCCTACCAGCCCCTTTAGCCGCAGTGCTGGTGATTCCGGCCGCTGAACCCGGAGAGGAAAGGCTCCCACGCGGCCAGCCGGCCTTGACTGTCCTCTCGCCCTGCCCTTGGCCGCAGTACCCTCCCCTCGGCTGCAGTAACCGCCCCCTACACCTCCAGGCAAGGGCACGCTCAGTGTAGACCACTGCCACTTCATAGATGCCAGTGCCACTTAAGAGTGGTGTTGGGTTTTTTTTTTTTCCTTTCCTCCTCTCTGCACACCAGCACATTGTA…
ENST00000606008	ENSG00000272077	ACTAAAGGTCATAATTAAAAGAATAGTGATATGATAATAGCACACAGTAATATTAAATAAATGATGCAAAGTACAAAATAAAACACTGTACAGAGAGCTGAGTTTTCTGAGATGCACATGCATAGGAAAGAAAGAAATTGGGGGTTAACTGTGGTTAAATTTCCAGCAGTCTACATTTTCTACAATGAGCCTGTATTACTTTTATGATCAGGAGGGGAAGGTTAATAAAAGAGAAAGATCATGGCTTGTTCAGAGTGGTGAGACTTTCTTGTGAAGTGTGAAATGGGTAGTGGGGAATAATAGAATAAGGGTCTGGAGAAGTAAGGTCCCTATTTTTATCCATTGTTAGCATTTTATGGTTACCAAGAACCTAATACCAGGTGAAGGAGTTCAGCAGAA…
ENST00000658801	ENSG00000230530	AGAGCAGCGGGAGCGCGGCGCAAGGGCAAAATGGATCGTTGGTACCCGGAAGCCCGTTCAAACTGTATAAGGGTGATCAGCTATCACGGAGAAGGCTTTAGCAAGTCGGGGCCAGTGGCGCAATGGATAACGCGTCTGACTACGGATCAGAAGATTCTAGGTTCGACTCCTGGCTGGCTCGCGATGTCTGTTTTGCCACACTTGACCCATGTACTACTGGGTCTTGTAAAGATGTATATTCACAATGTGAAAGTATTACAAGACCTTGGAAAGGTGTATGGTTAGAATGTGAAAGTTAAATATCTGAAATTTTGATGCCGCTTTGCTCACAATGTCATCCTTTATCCTTTAAACCTGGAGTTGTCTGAGGTGGTTTGCAAACTGCAAAGCGCCCTGTTC…
ENST00000599511	ENSG00000268324	TGACTGTTTTCGGACTCAGCCTGCCTACACCCAGGTGATTAAAAGCTTTATTGCTCACACAAAGCCTGTTTGGTGGTCTCTTCACACAGATGCGCATGAAACCCAGTAATCTACTTCAAGTTTCCTAGCTCTTCCCTATGCCATCTCCATTACGTTTGTGAGCCTATCCAGTATTTTATTTCAATTATTGTCTTTTTATTTCTAAAATTTCCAATTAGTTCTTTATATCTTCTGTTTCTTTGTTGATATTTTTCTATCTTTCCATTCATACCCCAGGGCTGAGGGAGCACATCCAAGGAAGGGCCAACTTGGAAGGGGTTCAGCCCATCAGATAGCAGGTAAGTCCTCTGGTTTGGGCAGGCTAGTCTGGAGTTGCTGGGTAACTAATAGGAGAACCCC…
ENST00000624214	ENSG00000280173	AGCAAAAGTAGTCTTTGGAGAGATTTATTTTATGAGAGTCACTTCTGGTGAAAAATATGCAAAGACTTCATTTGCACTTTGGGACTGCATATTGGTGCCTGTCCTGATCGCCCCTACTCTCGGATTTCCCCTTTTCTCCATTCACTGCCCTAAAACTCCAGAGTTTCCCAGTGGAATGTGGCTGCCTGTTGACTGCCTGGAATCAGCATCTCCAGCTCCTTTTTTATGCTCTAGGCGAGAGGTGCTTTAACTTTGGTGCACATAAAAGTCACTGGAAAATGTTTAAACCACAGATCCGTTCCTAAGTCCCTCTCTAGAGACAGGTTCCCTAGGGCTGGGGTGCAGCTCAGCATTCTGGCGTGAGCAAGTTTCCTTGGTGATTTGCATGCTCTTCAGTGT…
ENST00000568593	ENSG00000260236	GGTCCTGGCATGGAGGAGGGGCGGGGCAGAACTGGGTCCGAGCGTCAGAAGGAGGAAGTGTGCTGCCTCAGTGGGAACAGCGGATGACTCGGGGCAGAAGTCGGGAACCGGGTTCAGATGAAGATGCAGGTGCTAGCACGGGGCTATCGGGGAGGAGAAGAATGGCCTGCGGGCGCCGGGGTGTGGGACAGGCTGAGGAAAACCGGCGAAGGCCCCTCCTGGCCTCACCGGACCCTGCGACCGGGCCTGAGGAGGTGATGGGCGCGCAGGGGGGCGTCACGCGCTTGCAGACGACGGAGATACGCGGCGGATAGGGGGGAAGATGGAAGGCAAGCTCACCTTCTTCACAGCTGGCTGGAAGTGAAAGTCACCGGCCTCCTTCAGGTCCAGCCAGATCAT…
ENST00000655796	ENSG00000224424	GGGCGGGGCAGGCGTCCTGGTTGTGACGCACGCCACCGCGGGCGTGCGCGTCCCCGCTTAGCACCGGCCCTCAGTGCGCTTGCGCCACTAGATGACCCGCCCCCTCGGGCTGTCGGGGGGTCGAGACAGTGGAGTGTTCCTGATGCCAGCTCACGGAGGGAATCCAGGGAATTAGCTGATGCCAAGAGCCTCTTTTTGGCCAGCACTTACTAAGCACCAGAGACACAGCGAGAAGCAGAAGCATACGAGCACATCAGTGTGATTCTGCTGTGATGAAGGGCAAGAGAGGGCTCACTTTCCGGCGTGACATTCAAGCTAGCCCCGAGGCCTGAGCAGGACCCGCCCAGGGGAAGATCTGGAGGAAAGCCATCTGAACATACAACAAGAGCAAAGGCCTGG…
ENST00000415982	ENSG00000235236	TAAAGGTGAGCCACAGACATGCAGCACCACCAGAGACAACAACACCCCGTGGCAAGAAGACCATGTTCTGGACTGTCTCCGTACTGCCACGGGCACAGAAGAAGAAGAAAACCACAGGAGTCCCATGAAGGTGCAGAGGTCTACACAGGAGTTCAGGATAGACACCTTGCTGGCAGGACATGGCCACAGACTCCTCTAACTTATTCCCCAAAGTGCAAGAGCAGGTCTTCTTCAGTCCATCCTTCTAACCTGTCCAGAGCAGCTGTATGCTTACTGCCAGATCGCTCTACCCTTCTGGGGCAACAGGACTCGAGCCCTGAGGACTCTGCAAAGCTAGGCCCCTGATGGTCTACTATGCTTAGAGACCATTATGCATGGGGCTCTTTGGGCTTCTAAAGG…
ENST00000609473	ENSG00000273211	CATAACCCTTAGGGCTCCCGTGAAGCTGGAGTTCACCCTGCCATATTCCACAGCCCTACATTCCCATGTCTGCTTTGGAGGGGTCCGGAGGTCTCAGAATGGGGGGGTTGGGACATTTATATCAGTACTCTACCACAACCCTGGGATCTATCTGTGGTGGGGAATGATTCAGCCTGTACTGAGGGAGAGGAGAGCGGAAAACTGGCAGGATTTTCTACTTCATTCCACAGGGATCACTTACAGGTGCCCTCTCCCCCAACAGCCAGAAAGGGAAAACAGAGCCGAGTTTGGCCACTGGGGCCTCCACAGCCCTCTGGAAGAAGGGGCTGACTGATAGGAAGGCACTCCTCTGGTGTTCACTGGCCAGACCCCTGTGGGCTCAGAAGACTACCTAGACCC…
ENST00000428083	ENSG00000235908	GAAACCAGGCTTGAAAAAACTTGCTTTAGGTTTGTGCTGAAGATGATGAGGTATCTATTAATAAACTTGTGCTGCAGCCCTCCCTGTCATGACAGGGCAGCAGGTGGGTCAAGGATGTTGTCGTCATTACCACAAACAGCCTTTGAGGGTCTGCTTGTGGCCTCGGGTTGCCTGGATAGTTAGTGTTAGAGTGATTGTGTTGTTATGGTTGTCCCTACCTTAATGATGATAACTGGGGTTGCTCCAAGATATTGAGCCACTTGTTTAAGGTCATGCTGGCCCAAGGAGCTGAGCTAAGATTGAGTCCTCTGTGCAGTATGTCCCAGGACAGAGAAAGAGCACGTATTCCATGCCGTTGGTTCACTTAGATCATTTTCAGCAGTTATGATTGATTGATTG…
ENST00000421598	ENSG00000226913	ATGCGCTGTCCAGGGCCGACGCGGTTGTATCATGCTGAGAAGGAGCCGGGCGGGGGCCGGCGGGGCTGCGAGGGCCCTGTGAGGAGGGGCACCTGCCACTAGAAGCGGCCTCTGGGACGTCGCGCTGAGCCCTGCTTTGGAGTCAGAGGGGCTTTCCGCCTCGGTGAACTCGAGAGTAGCAACTCTCCTCCGGGTAACCGGAGTGCCACAGCGGGCAGGCGTCATAAGGACAGGCCTCGGAGAGGAGAGGGGCTACCCGAGAATGGCCTCAAAAGTATGCATAGGAGTTGGGAAGGCAGAGGAACAAGTGTATTCAGAGACGCAAGCCGGTTTCTGCCCGCTACTCAGGATTGTCTGCCGTGGTGGCTTCTCACACAAGCCTGTACTTTCCTGTGGGAG…
ENST00000419183	ENSG00000228008	TCTTCCGGCCCTTGGAGGCCTGGCTCCTGTACCTTCACCTGGCGTCTTGGCGCCTTTTTCTCAGCGGCCTGTGGGTGGATGTGCATGGTGTGGCCTGGAGAGAGAAGCTCCACGTGCAAACAGATAGGGAAGCAGAGCCTGTATCCTGACAGCTGGCCTGGTGGCCACTCCTGCACTGAGCCTGAAGGACCGCAGAGCACATGGAGGGTTGGGCACCACTGCCAACAGCATCACCCCACACAGAATAAAACCAAAGAAAGAAGGTTGGGGAGATAATCTGGGGATTTTCTAGGCCCCCAGTCCCATCCATCAGGACAATCAAGAGTAATGGTTCCCAGCAAGAGTCAGAGCCCAGAAGGAAAAGGCGCAGGCTGCCTTGTCAGACAGTGGGCCAGAGGA…
ENST00000624646	ENSG00000280422	TTTGTCAACTGACTTTGGGTATGTTCAGCCAATGAAAGTTACCAGCAGAAGACTGGCAGATGGGAGGAGGGAAGAAGCCAGGATTTATTTCCCTCTGAAGCTCAGCCAGGGGCTCCCTTCAGGTGGCCCCCTCTGTGGTTCTGGCTCCTGCAGGGTGATCCTAGCCTCTTGGCATCAGAGCACCATTCACTTCCTTTATCTCTCCAGTCTTAAGAGTAGTAGTGACTTCCGGCTGTTGCTCATCTTTGGATTGCCTCATCATCCCCCATTTGGTCATTCAATTCTTTCCCTGTATCAAATTTCCCTTGTCTGAAATACCTAGGGTAATTTCTGTTTTGCTGACTGGTTGTTAACTGACGTATACTCTATAGTCCACTCTCTACACAGGGGCTGAAGTGG…
ENST00000464958	ENSG00000243224	AGGATGATGATTGATCCGCCGTGCGCACGCCAGCGCGTTCCTCTGTGGCAGGAGAGGGGGGCCTGCGTGTGACCGAGCGTGCGTGGGAGGACGCGCGTGTGTGTCTGTGCGCCCTGATCACGGTGGTCTGTGGGTGGGGCGGATCGTGCGCGCGCGCCCGATCTGTGCGCCCCAAGCCAGCCTTGCCTTACTGGTACCAGTACCTGCCTGCTGCTACCAACTAGTCAACATGTGGCATCTTCCAGGCCACTGTGATGAGTCAGGGATGAGCATCTGACTCTGGTTGGTCCAATCAGCTTGTCCAGGGACTTTGGCTGGGAAGATTGGAAAGGAGGCCAGCTTTTTGGGCTGGGGTTGCTGAGAGATGTGATGATGAAATGTGTGGCCTACCTGGCATCT…
ENST00000607783	ENSG00000271976	CATATTAGAGTCTACAGATATGCCTTTCTTACAGCAATCCTGCACCCACATAAAAGCTACATTTTCAATACAAGATTAAAAGGTATTCTGCAAAATGTGCAAGGTTTTCATGTCTGCTGGTGTAGCTGTAGTGATGGCTTCATGAATTTTTTTCTTTTTTGACTATGGTCCTTACGCTGGATTCATTTATCTTGAAATGGTGAACAATCACAGCTGCAGACCCTCAATTTATGGTACATATCAAGCAATTTGGCTTTTTTTCTTGTAATGAAAAAAAAAAGTTTTTTTTGCTTTTTTTCATGACACTGCTTCTTGGGAGCACTGCCAGCATTACTAGTGGCACTTCGTATGGGTCCTAAGGTGTTATTGAAGGTTTACGATATTGCACTAAACACGAAA…
ENST00000583516	ENSG00000265992	GCTGACTCTCTTTTCGGACTCAGCCCGCCTGCACCCAGGTGAAATAAACAGCCTCGTTGCTCACACAAAGCCTGTTTGGTGGTCTCTTCACACGGACGCGCATGAAATTTGGTGCCGTGACTCGGATCGGGGGACCTCCCTTGGGAGATCAATCCCCTGTCCTCCTGCTCTTTGCTCCGTGAGAAAGATCCACCTACGACCTCAGGTCCTCAGACCAACCAGCCCAAGAAACATCTCACCAATTTCAAATCCGGTAAGCGGCCTCTTTTTACTCTGTTCTCCAACCTCCCTCACTATCCCTCAACCTCTTTCTCCTTTCAATCTTGGCGCCACACTTCAATCTCTCCCTTCTCTTAATTTCAATTCCTTTCATTCTCTGGTAGAGACAAAAGAGACATG…
ENST00000665590	ENSG00000241472	GGGGAGCAGCTTTTGGGAGCGTCCTTGAGCAAAGCGCCACGCCCCGCGAGGCAGGTGCACCCACCACTAGAATTTGAACATCCTAAGAACAGGTATTTTTGTCTCTGCTTTGCTGATGTATCCTCAGCAACCGGAACTGCCTGACATCTGATCCTTTCTGTGAGACACCAGGCTGTTGAGGAAGAATCTATGGCAACATTGTATCTATTAATATACAGCTTCTGTATTTATCAGGCCCAGTTCTGGTGATGATTTCACTTTTGACAGAAGCTGTCCCTCAAAAGCAAACATGCAATAGAAGAAACAGATCTCAATGCCATCCATCTGCAGTTGTGACAAGCAAAAAAGTCTCCAGACATGGCCAAATGTCCCCTGGGGGGCAAAATCACCCCCAATTGA…
ENST00000595925	ENSG00000244513	GGGGACTGAACATCGTTCACCGAATACACTTTGTGATGTTTTAGGTGATGAAGTACCTGCTGCCAGAGTTTCCCCTGAAACACACAAAGAAGAGTCTTTTACTTGTGATTCAGTTGTTTCAGGAGTTCTTGACTGGCCAATGTGCAAGGATTCATGGTGGCTGTGATGGCTGGAGATTTCATTTGCCTAAAGATTATGATGAGAGAGAAGTATCAAACATAATTTTTATCAAAAGATAATTTTTTTAAGGTTTCAAAAATCACAAAAATGATTTTTACAACATAACAAAAATCTACAATACTTACAGAGAAGCACTATTGGTTAGATAATCCAAAACCTCCTGTAGTTTAGCTGATGGAGAAAACTGAATATTTTGAGGAAGCTGGCTACAAGCTGGGC…
ENST00000604491	ENSG00000270562	AACACAAATTACCTGCTCTCCCAGTGATCAGTCACGTGCAAAAAGCTTTGTCCAATTCTTTGAAAAGGTGAGATTTTTTTTTTTCTTTTTGCGGTTTTTGAAGTTTGGTTGAATTTAGAAATTCGAAGGAATAAACTAAGAGCCTGAATTAAATGTTTTGAAATATACATACATAAAACAAAAGACACTAGTATTTCTTTCACTTTTATCAATACGCATAGAGAAGGAAGCAGAGTATGTGTTTCCAAAACGTGACTTGGAAAGCTGTAAGACCTCTATGTCTTGTTGTTGTTGTTGTTGTTGTTGTTAACAGAAGTAAATTTTTTCAGACCCACCACCACAGAAGTGGCCAGACTCCCAAACCAGCATTTCCAGCTACTGGCTGGCTGGTGTACACCA…
ENST00000670291	ENSG00000239445	GGGAGCAGCCCTGCCCGGAGTCTCAGGCTCCCGCCAGCCCCAATCCCGGGCGACTGCGCCGAGCGCCTCCGGAGTCGCGGGAAGCTCCTCCTGCTCCGCGGCTGGCGCCAGTTGCACGGTGGCCGCCCCCAAATTCGAGGAGGAAGGTGCAAAGTGGTGGGAGGCTGCGGGTCTCCCGGAGGGTGAGGCGTTGGGGACCAGGCGGGAGCACAGCCGAACCCCTACCTTTCGGGCGGGGCGGACACCAGCCGCGCGCCCTCGCCGGGCGCCGGGACCGGAAAATCACCGCGAAGGGAGGGACGAGGAAAGGCGGCGGGTGGCTTCAGGACAAGGACTTTGTGATTACATTGGGCCCATCCAGATCATCCAGGATCATCTTCCCATCTCAAGATTCTTCAC…
ENST00000608028	ENSG00000273374	TGATACTGAAGAGTAGGGCATTGCTATAAAGATACCTGAAAATGTGAAATCAGCTTTGGAACTGGGTAACAGGCAGAGGTTTGAACAATTTGGTGGGCTCAGAAGAAGACAGGAAGATGAGGGAAAATTTGGAAATTCTCAGAGACTTGTTAAACTGTTATGACCAAAATGCTGTTAATGATATGGACAATGAGGTCCAGGGTAATGAGATCTCAGATGAAAGTGAGGAACTTATTGGGAACTGGAGCAAAGGTTACTTTTGTTATGTGTTAGCAAAGAACCTGGTGGCATTGTACCCCTGCCCTAGGAATCTATGGAACTTTGAACTTGAGAGTGATGATTTGGGGTATCTGGCAGAAGAAATTTCTAAGCACCAATGTGTTGAAGATGTGGCCTGGC…
ENST00000609682	ENSG00000256628	CTTCCTGTGGGAAGTGCGGCTCCTTTCGCGTCCCCCACCCTCTCGGCTCCGCCTGGCAGCAGCTCCGCCGCCCAGAGGCGTCCGAGACCCTCCGACTCGTGGGTACGCATAGGCCTCGCCAGCGAGCCTTGCCCAGGCAACGAGTCGCCAGCCCGCCCCCTCGCCGCGGGCTAGGTCTCACCTCGCCACCAGTACGTCTTGGACAAGTAGTGCCAGGTCTGATGCCGGGTGTGGTGAGTGCCGCCGGGACCCAGGTGCGCCGCCTCGATGAGGTCCCGGCGTCGCTCCGGCTGCAGCACCACCTCCAGCTCCGCGAAGGTCTTGCGGTGCCGCTGCCGCCGCTGGTAATACAGAGTCCCGCCGCGCACCACGTAGCAGGCGGCAGCTTTTCGGATTTTA…
ENST00000485473	ENSG00000242242	GAGATTTAAAAGGGACAGGAAAATCTGGAATAGCATCTTCAACTAAAGATGTCAAAGCACAAGCTCACTTCCCACGGAAGGTAGCAATTACTATTATCTACTTGACAGCTACAAGAACCTAGGCACAGAGGTTAAGTGCTCTGCAAATACTACCAGCCAGTGGTGGTTTTCCTGCCAGAACCAAGTTCTTGCCTTCCAGTGGACACCATTGATCTCTCAAGATGATTCTTTAAGTTAAAAAGAAATGTGAAATCTCTTAGGCCAAGAAGAACAACCTGAGGACTCTCTTTCTGGAGGTAATTGAACTCCTTTAGTAAATCCAGAGGAGAAATCTGAGATCAGTACATCTTTTGTATCTATGATAGCTAAGGATACATCACTTGAAAGATTCACTGTACT…
ENST00000498032	ENSG00000239482	ATTTCTGGTGAGTCAGCCAGGAGGCCGTGGAGAGGACAGGTTGGCTGTCTCCTTTGCCTGTAGGTGGTCTGGGGCCCCAGCAGTGGGAGACCTGTAACTTCAGGCACCACTGGAAGAACTTAAGCCCAGAGAAGGAAACGGCTCTTCCACTCCCCAGCGCCCCTCCCCAGATGGTGCATCAGAACCTGGAGGGTTGCAGGACAATCTCAAGAGCAGCAGGCAGACATCTGAACCGTGGTACATCTAGTTCTTCTATTTGTCTACCTATAGGTGCACTCATAACATTTTAATTTATTTCATGTGTTGTCATCGTTATCCTCTGTATTACTCTGAGAAAGAAGATGTTACCTGTTTGTGAAAAAGAGGGTCACAGAGTATGTGTGAACCAATACTTCATTT…
ENST00000609673	ENSG00000272844	GCAGCGGGTACAGCAGCTTCCTCAGCTGCTGCTTCGGCAGCCGCAGCACCTCAGCAAAAGCTTGGGACGTGCTATTATAGCGGCTCAGTCGCTCTAGCACCGCAGGCATTTCAAAGAGTCTTCCCGCTCCCAGCCGCAGCCCGGGCGCCGCCATTCTCCCTTCCCAGAAGACGGGCAGAGAGATTTTACTCCTGTGGCCTGGGTTGCGCGTGCGTGACTTCCCGCTGCCGCGACGCCTGCTGGGAGTTGTTGTCTCCTCTGGCCTCGCTCGTTCCGGTCTAAGTGTTTTGCCTTCAGTGCGCGGGAGGAGGGTGGAGGCAGGCGGTGACCTGCGGGGAACAGCTCACTGGGTTTCTTTAACACCGTGGGCTTAACGATTATGTCTTACTGGAAGGATGT…
ENST00000655310	ENSG00000240057	GCCCACATGCGCCGGCTGGGCCTGGCGGCCTCCCCCGGAAACGTTCCCCCATCCTCGCCCGGCGCCTCACTCACCAAGGGCCGCGCCGGGGTTCTGCACTGTCACTGCGCTGCGGTTCCCCGCCTTAGGGATTCTCACACGGTTCCACGGCTCCAGGCCCGGCGGCACCGCAGCCATCATGCGAGGCGGGGGGACTTACGAAAGGCGGAGCTACGCGAGAGCACGTCCAGCGACCGGAGGGCATCTTGAGACAATGTTCTGCCTACACAAAATTCTAAACTGAGAGGAGTGGCTCAGAAGCTCTACTAACATGGAATCACATGTGGGTTGCAGGAGGCTGGAGACTATCCCAGCAGCACATGGCACAAAGCAAGAACCAGCCCCGGACAGGACGCCATT…
ENST00000609657	ENSG00000273394	TCCGAACTACGTGAGACCGTGGAGCCGCCAGCCTTCATTCAGACTCCGGCAACAGGCGGTGAGGGAGCTTTCCACCGCAAAATGTTATCCAAGTACCTCCCCCAGTTTCGCTGACCTTCTCTTAAAGGCCCATCACTGCTGCCGGATCTGTTCATTTAGCAACCTGTTCGTTTCATGATTTCTGGCTAGCAGCCTTTACATTGGACCAGCAGGCCTCGCTAGTACTTTTGTTCCAGTCGTCTGTGTATTTGAGATGAAACTGCCCTGAGATGAGAGTCCTTTTTGGGTTTTATTATTGCACAAAATTTCTTTAAAGAGTGTGGGCCCATGTACACGTTTCACTACCGCAGGCTTTCTAGTTTTGTTTTTAAGTAGAAAAAGAAGAAAAACTACAACTCA…
ENST00000466292	ENSG00000241155	GGGCCCCAGCCTAGAGGGGCGCTCGAGGGGAAGCGAGTGAAGTGAGGGCTCCGCCAGAGCAGCACCCCCTTCCCCGCCGTCCCTCCCGGACTGGCCGGTTCTCGTCAGAGATTCCTTTGTCTTCGACGCTGGTCCCTCCACACCAAGATGAAGAAATTGAGAAACAGAAAGTATGATGATTTGCTTAAGACCAGATGACAATTATCTGCAGAATGAAGACAATCCTGACCTCCATCAGTGGATCCCTTCGCCACCTCCACAGTCTCCCCATTGCATGGACACAGACACATGACAGATGCACACATATGTGCAAAACACTTATACAGAACACACTCCTCCACCTCCACCTCACTACCACGCAATCCCAAGACAGCATTGCCCTTCTCTGGACCCAGCCAC…
ENST00000609469	ENSG00000272758	TTTTTCGCCCCGCCCTTCAAATGCGAAAGCGACTGCCTTCTTGGAACACTCAAAACTAGCATCTGATGAATGCCTACATTCAGTCCACAAAGCAACAATGGTCCTATTTTTCCCTCCACTTTAATGAGACCGATCACTCTTCTAAAAACTAAGCCAGTTCCTTCAAATTTAACATGTGATGATTAAAAAGAAATGGCTGGGTTCCGTTCCAAGATAGCTGAATAGGAACAGCTCTGGTCTGCAGCTCCCAGAGTGATCGACGCAGAAGACGGGTGATTTCTGCATCACCAACTGAGGTACCTGATTCATCTCACTGGGACTGGTTGGACAGTGGGTGCAGCCCACGGAGGGCAAGGTGAAGCATGACAGGGCGTCGCCTCACCCAGGAAGCACAATGGG…
ENST00000654154	ENSG00000246022	AATCAGGGAAGACCTTTCCCTGTCACAGAATGGGGTCGAGGGGCCCAGGAAACAGGTAGTCCCCAGTCACAAATCATCGCGTCGCCTTCGCTGGTCCCTTTCTCTTATCGAGCCTCAGTTTTCTCTTCCATAAGCCGGGCCAGCAGTGCCCACCCCACAGGTTGGCGCCAGCTCCGTAAGGGCCCTACCACCGCGGCCGGCCAGATCCTCGGCGGGCCAGTCCTGGCGCTGCGGTCATTTAGCCTGATGACCCCTGGCCAGGTTCAGCCTCAATTGCTCCAAAGAACTCCGGACCCGTACCCCGAGCCCGGCGTCCCAGCGGCGAAGTTGATGGGCCCCGCAGGAGCCCTTGCGGTGAGAACCGAGTCCTGGAGCCCCTGGAGCCCCCGGAGCCCCCGG…
ENST00000567253	ENSG00000261159	CAAAGCTCCAGGACGATTTTGCCACCCATGTTGGCATGTGTAACCGCCCCCCACAGTCACGACACTGAACATGGCCACCACCACAAGTGCCTAGTGTTGTGCTACCCTTTTACAGCCAGCGCCCCTCCCTCCTGCCCGGCCCCCCTGCGTTGTATTTATGGCTGCATTTTGTCCTGTCTTGTGGATGTTCCATGGCGGACAGACAGGCTGAACAAACAAAGGGTGTGCAAAGAAGCCCAGAGCAGGAGAGAAGGCTCCCCAGCCTGGCTCTTGGTCAGCACAGTCACAGGCTGGCTCTGCCTCTCTTGGCTGCACTGTCCTGAAGCAGGAAATATGAGAAAAACAAGTAAAGGGAAAACAAGTCCAGTTGGAGCTATGATAACATTATCTGCAAGGCCA…
ENST00000608909	ENSG00000273174	ACTCCACTCCCATGGGAAATACCCAACAGAATCAGACAGGAAACCCCAAAGTGCCACTGAAAAGCAATTGAGAGCCCCACTTTGGTACACCTGATGGGAGCGGAGAGTTAGAGAGGCAGGAAATAACCTCCACTCCAGGGTAGAAGTAGACAGGAGATGGGATGGAAGGTTTCTGCATGCTGGGACTAGCTCAGGTCAAAGTCCAGAACTCCAGAAAACAAGGCCTGCCCCCAGCTCAGAGCAGCTACCACAGCACAAAATGGTGTGGAATCCAGGAGCCAGGATGAAGCGTAGGGGTAGACGGTGGTTGGATAGCTAACTGGCCTTTCCACTGCTCTAGCCTGGAACTGGTTGGGCTGGGGCAGGGGACATGTTGGTCTGAGTATAGATTTTGTCAGA…
ENST00000609183	ENSG00000273437	ACCGCACCCGGCCCTATCTCAAGCTTCTTAACTGCACCTGCTAAATCCCTTTTGCCATGTAAGGTAACGTACCAACGGTTTCAGAGATTAGGATGTGGACATTTTGGGGGGCTGTTTTTCTGCCTGCAATACCTGCTCTCCAGTGAATCCATGTTTAGTGGAGGACAACATTTGAGGCACTTACATGGATGCTAGGGGACATATATGTGAATGTTAGGCAAAAGTGCTGCCTGAAGCCAGAAAATACCTTTTTAATATTAGTTTTTTTCACCCAATTTGATGTGTTATTGTATCCAACTTAAAATACATGAACTAATAAAATCAGATTTTTTTCA
ENST00000366451	ENSG00000203644	ATGGCAAATAAGCACATGAAAAGATGCCCAAAGTCGTAAGTCATTAGGGAAATATAAATTTAAACCATAATGAGATACCACTGCATACTCCCTAGAATGGCTGTAATGAATAGGATTAGTCACATGGTGACAAGAATGGAGGATCATCTGGAACTCTCATACACTGACGATAGGAATGTGAAATGGATCAACTACTTTGGAAGACAATTGGGCAGTTTCTTTCAAAGTAAATGTGAAGATGCCATACGATTCATCCATTCCATTTCTAATTATTCAAGAGAAATGAAACTGTATATCCACAAAAAAGACTTGTACACAAACATTCACAGCAGCTATTATTTATTGGTAATAGCTAAAAACTGTAAACAGCTCCCATATCCATCAAGTGTATGGATAAAC…
ENST00000502521	ENSG00000250608	CAAAAGAGCAAGTCAGGGAACTAGCTTTGGTTGGGTTCGGTGGTACACAAAGCACAAGGCCTGGGTTGGGGTTAGGAGGAAATGAGACTTGCGGCGGGTCGGGGCTGAAGATGTGGCAGCGCCCTGAACCTGGAGAAAGGCTGAATCCCTTTGGTCAAGGAGAGGGAGAGAGAGGTAAGGGTCTGGTCTTACTTTTTAAGCAGGAAGAAGACTACAAACCACCATCTACCATCTGCCAGGCCCTGGAATTTGAACCACCATCTTCTGGAGTGACTCAAATGCAGAGGAAGCCAGGCCTGCTGCTAACGTTTCTGAGAGGCGGCAAGAGTATAAATGGAGATCCACATATGTATAAATAAAGAGTGTGAATCAAGCTAACAAACTGTTTAATAAAATATG…
ENST00000565095	ENSG00000261167	ATGGAAATACTGAACCTTGGATAATTCTCTAAGTCTTATAGAGGCCAACAGATTAAGGAATACTTTCAAGAGTATCCCTTACACTACTTAGACTACTGGTCATCCTTCCTCTCCAAGACCTTTTTCCTACCTGCTAGGGTAGCCGAAGCTGAAATGCAAATGTTAATTAGTCCTATTTCCACAGTGGCCCCTGGCATGGGTAAATTGGATGATGCCAGCTGTCACAAACATTAAGTTGTAAATGAAAATATTTCTTACAGCAAGTATAAGGATATACTTTACAAGAATATTAAGCATTTCAGAATCAGTAGTGCTTTTGAGTCAGTAGTGCTTTTGCAGTCTAATGGTGAGGTACAAATCTGCTTTTCAACTTTCCTCAAGGGGTAGAATATAAGGATG…
ENST00000661875	ENSG00000248468	AGAACGTGCTTCCTTAGGTTAACGGCCCTTATTCTTCTGTGTCCCACGTCTCAACAGAGCCCCTTCCTCCTCCACCCAGGGGAGGCCCAACTGCACCAGGCCATTCCACTGCTTCAGGACGCAACTGTGCAGAGCATCAAGACAAAAATCTCAGTCTTCGAGGAACTCACAGTGTAGCAGAAAAGACAAAGGAGGTAAACAGGAGGAGCATGAATAATTCATCTTGATGTAATCATGCAAGACTCCTAAGAAGATGTTAGGAGACCCTGTCATCATTCTTTTGGCCTCTAGTGTCCTTTATCTTCATGTTTGCTGGCTTCCTTTTACTACTATGGAAATACAACATATGCAAAAGTAGTGTTTTCACTGTTTAAAAACATCGTCAGCAGCATCATCATC…
ENST00000661609	ENSG00000239213	GAGTAGAGAGCTAGAGGGTGAGAAGCGCTGGGCCGGACCAGAACTGTCTTAGCTTTTCCCTCTGCGGCTGCTCTGGTTGGTTACTTTGAGCCTGCCTCCTCAGCGCCGCAGGAGAGACTTAACAGCAAAAATGACTGTGTCCTGAGTTCAGCCCCCACTGCTCTGGGAGCTTCCCCCTGGTTTCTGCACCTGAAGAATGTCATCCCAGCCGAAGGTTCTTAGGAGCGGGGAGCGACAAAGAAAAACAAAGAAAAGCAGACCTGAAAATTGGGACCTGGGAGAAATAGACGAGTGCTCTAAACCAGTATCATGGCTCCAGTTCCTCTGACAAGGATTCACATGGGATCCCGAACCACTCAAAAGGACAAAACAAGGAAATAGCAATGAAATTGGATTCAG…
ENST00000609553	ENSG00000273486	AGAAGCAGGAATAAAATGATCTTTTCTATTTCCATGATTTTTTATGTTTCTGTTTAAATGGTTAAATACCCAATTAGGTTAGATGCTAATTAAATGTAAAATTACTGGGCTGTTCCAATATGCATGTTAAAGTTGTACTTCTTGGTTGTTTGTAATTTACCTAACTCTTGAGAGATCATCAGAGCAGCCCAGCTGAGTTTAAAGAAGGCTTCCAACTGCCCAGGATATGCATCAGTTCCTGAACAAAAAAAGAACACCCCAGGATCAACAGAAGCTACTATCAAATCCTTCAAACACTACATGCACCACATGCTCACATTTGTCCTATTTTTGCTACTATTTATCCACAAAAAAGCCAAGCCTGAACTCCTTCTTGAGGCCAAAACTTAAAAATATACC…
ENST00000595248	ENSG00000241570	GGACTGGCTGCTCAAACTCCACAATTTAATGAAAAATCTCAGATGATGACTCAGAAAACCTCTAATGATCTGAGGAATATATTAAGGGATTCCAGAGTCAAAGGCTGATCATGGAGGGCATTGATGAGGGAAGACTTCAGCACGTTTTTCAGCACCAGGACAAGCATCATTGCTCAAGGAGAGCTTGGTTGACAACAGGAAGTTAGAAGGAGTCTGAATTGTAACAAGTGTGGCAAGAGCACCAAGATCACTGTGTGTGTGTGTTCACAGAAAATGTACCAAAGGGAGAAGCCTTAAAAACAAATGGCAGGTGTGGGCACCAGAAAATCAACACATCGGGAAGAGAAAAATGGCATGGTTTTACTGTAATTGTAAAAAGACGCCCTAAAGAGTGTCTAT…
ENST00000597953	ENSG00000268129	GACTTCCGGTGTCAGTAATTTCCTCAGCCGCGCTCACTCCGCTAGTTTTCCTGGGAGTCACGGTGCTTGGTCGCGTTATTGGGTCCGGGAATTCAGAGAATCAGGGCCAGCTGATACTTCACCCTCTTATCCCAACGCCAACCCTTGATAGATGCGAACCAGTCGTATTTCCTTTGTGGGAAAGGAGTCGCTTTTTAAAGACGTGCACTGGCCATCTAGGGAGGAGCTTTTACTTCAACTCAAAATAGGACTGGAGCTGACTGGTGACCTGGCGCTCGATGGACGGAAACGCTGTTCTTGCCGCTTCGGCAGCTCCCATACTGGTGGGAGAGGCAAACTTGCAGTCTGCTCATCTTAAGATGGTGAATGTTGAGATAGGGTTGCTCCCGAAAAGCCGAG…
ENST00000471176	ENSG00000242791	GGTTTGCCTATCCAGTATGTACTCTTCTTCCTTGCTAACAGAATCTTGAATTTGCTTGAGATAATAGTAAATAATTTAAAATACCTCCATAAATGCCCTTCCAGCTAGGGTGGTCATCTAGTCCATTGGCCAATAAACTAGATCAAAAGCTACTTCATGGAAAGCTATTTTTTCCTTGATACCTATATCTTTCTGTAAAGGACTGCTCAGCTGGCATAAGCTTTCTACTTTTAACCTGTCTTTTCTCTTGTCCAGATTGTGATTCAGTGTCAAAGTGGGGCAGTCATTCGTAAGTGCTGAGCATTGTGGAGCAGGAGGGGAAAGGGGCCTGTTCTCTCAAGGACCTTCACTATCCATTCATTTCCTACCCCCAGACTCTTGTTAGATTGGGCTGATCCA…
ENST00000480639	ENSG00000243069	GTTTCGGCCCCGCCCAGATCCGCCTCCATCGCAGCCAGAAGCAAGAAGCTGTCTTCCCGCCCCCGCGTGCCTACAATCAGCCCCAGTCTCCCTGGGAAACCGACGAGCGCACCTGAGCTGGGTTCTGAGCTCCAGCGTTTTGGGGCTAGAAGTTGCGGACTAGTAGCTGAGGCGGCACGGGAGTGTAGGCGCGCGGGGTCGTTGCCGGGGGCACAGAGTGAGAACAAGCAAGGGAGCCCTGCTGAATTGCAGCTTAGGAAGCCCTGAATCCTGGAGACGGAGTTTTGCTCTTGTTGCCCAGGCTGGAGTCCAATGATGCGATCTCGGCTCACCGCAACCTCCGCCTTCAGGGTTCAAGCAATTCTCCTGCCTCAGCCTCCCGAGTAGCTGGGATTACAG…
ENST00000609190	ENSG00000272990	AAATGGATGTCACTACACAGTTCACCCCTGACATCTGTGATAGTGTATGTTATCACTGACATGTTCTCATTTAAACTATGTTATAAGAGCAAGGAGAAAGAAGTAAGAAAAATTTGCTATCATGTAGAAAATTCTGGGGAACCTCAAATAACTCACTTTATATTTAGCAGGAGTTTATGCTTCAGAGATCATCTGTCCCTGCAATAGACATTTTATCATGGTAAGGGTGTGGTCAGCAATAGAAAACTATGATCTCAGCAGAAGTCCCTCTACCACCCCATAGCTTAGTAATTTTCTTACCAACAGCTAGCTGAGGTAGTGTGCATCCCAGACGCTCCGCAATTGGGGAAAGGTCTTTTAGCTTGTTTTGCTGTTTTCTCCCTTCTTCACTTACAATTC…
ENST00000664429	ENSG00000243926	GCGTTCGTTCGAGGGGAGGCGCGCGAGTTCTGTGCGGTGGACTTATGCTCCCGCGAGGGGGCGTGTCCTTTCTCGCGTCCGCAGTGTCCCTGAGGGTCCGCGTCTACACGCGGCTGTGAGGAAGGAAGGCGCGTGCCGCGTGGGACGGGCTCCACCTGCCTGCGGACAGATGGAGGGTCACTTTGTTCCGAGAAGACCCAGACACCCGAGGGAGGATGTGAAACGGAACGACCCGTTTCGAGTAATAACAGGATGGAGATGGAGTTTCATGACAAAAATGAAGGTGAATATGATGTGGAAAATACAAAGATGGAAGCAACAAGCTAAGGATGCTGGGGCAGAAAGATGGAACCTGGGTTACTCATGACATCTTGAAACTGCTGCAGCCATCCTAGACTG…
ENST00000472943	ENSG00000240875	GCTGCCTGCTTCCGCCGCTTTAGTGCACGCTCGGGCTTCCTGGTGCGCCCGGAGCCTGCCTCGCGTGCCGACCCCGCCGCGTAATCCGGCGAGGCATCCCAGATTCCGCCCGGCTCCAGACGCCCTCCACCGACTTTAGTTCGAGCAGACTCATTTGGAAGCAGTGCATTTTTATCAGAGGGACTGAAAAGCCTTTCGAGAATCAGTCAAGAAAAAGGAATGCGCATGAGAGTCATGGTCACATCATGTGATTGTAGGGAAAGCCTAGGCTATCATGGAGGGAAGAGATTGGATAAATTATTTGAAAAGCAAGCCTGTGAATTGCTGTGGAGGAACAATAGCCTGTCTCTTATCTGGAGCCTTTCCAAGGAAAAGCAAAGGGGACCCTAGAAGGCTTCC…
ENST00000487238	ENSG00000243176	GAGGAAAAGTAAAAGTAATTTTGTCATTTCCTGAAACTTCAAGTTAAACCTTTAAGCTGTTCATTTCCTAAAAGGGTGAAAACGCGGGCACCCCTCGAGCTAGTTCATCGCCTTTTAACCTGTTGTTGGATCTTTCCAGATCACCACACCACATCACCCAGCCACTCTGCCCAATGGGAGGGCAGACAGTGTTCCAGTGTAGGAGGAAGGGGTGTAAGGTGCGGGCAGTTTGTGAGGAGGGCACCAACGAGAGCTACTGTGAGAAAGTCTGCATGGTCAAAAAGTGGATTACCAAGAACAAAGCATCATAATGTTGTCCAGTGGACCCCAGGTGCACAGCAGCTCCCTGAGGTACACAGAAGCTCTTGCTCACCTGCCACTTCCAGCCTTGGTATTTTC…
ENST00000465477	ENSG00000240207	AACAGCAGCAGCGCGAGCAGCGGGGCGGTGGGGCGCGGGCCCCTGGGCCCGGACCAGGGAGCAGGCAGCCGTTGCCGGCGGGGCTGCATGGACGCAGGAAAGTTGGCTCGGCACCCGACAGACACGGGCTCGGAGCGGGCAGTGCCGGCGCTCGCGGAAATAAGGCCGTGGTGGGCCCCTCCCCTCCGCCCCCAGGGCGAAGATAATTGTGAAACACCTGTGCCAGGCCCTGGGGGAATGAGGGTGAACAATCTTAAACATCTCTGCCTTCCTGGAGCACACCTTCTAGGTTGCACAGTGGCTCAGAGAGTAGACTTGGAGCCAGGCTGCCCGGTTTTATAGCCCTGCTTGACCTGTGTGATCCGAGAATAATCTTGTTTAATCTCCACAAGTTTGAGG…
ENST00000566372	ENSG00000260572	GGCTTGCAAAGCGGTAGGGAGACGATCGGGCCGCTGGCCGCTGTCTCGGCGTTCAGCAATAGAGGCCTTCCCGGATCTCCCGAGAGGCGGGGAGCGAGCCTGGGTCCAGCAGCCTTCTCCCTCCCGAGAACAGCAGAAAGGGGGGACTCGACAGAATGACCTCTGTTTCCCCAAGGAAGTGCACTCTGACGATAACCTCGGGAGGGACGAGAAGGGCCGCTCTTTCGGAGAGCGGCCGCCGCCCCTGGAGTAGGGGACTCAGTGGCCACGAAGGCCTTCCCTGCTCGCGACCTTTCCACGGGAAGGCACGAAGCTTCCGATGGGGGCCCCGGGGCGCTCCTGACTTTTCTACGGCGCGAGGGCTCTGACTCTGCGGTTCAGGTTTGAAAGTCCTTTGGA…
ENST00000490357	ENSG00000241168	AGGAGTTAGAAGTTACTTCTTTGTGCTGATGTGGTGATGCATGGGATGTTACAGAGCCAGCCACAGAAATAATTGACAGCTGGACCCAGCTCCTGTTTATAAGGTTTAAGTCTACTACCCATCTGATATGGTTAGGCTTTGTGTTGCTGTCCAAATCTTATCTTGAATTGTAATTCTCATAATCCTCGTAATCTCCACGTATCAAGGGAGTGACCACGTGGAGCTGAACAGAGAAGTTCTGATTACCTATTGGCCACTGGAATCATGGAAGGGGGAAGAATCATGTGCTTCTGAATGTGTAGATCTCTTTCATCTAATGGAATTGCACCACACCTAAAGATATATTAACCAGACAACTTCTGTTTAGGAGGAAAATCAAGGGCAATGAATGAGGTTTTG…
ENST00000602835	ENSG00000270096	CTCTATGTTTTATTACTCTTTTTAGTGGTGGAATTTTTGTTAGTCCTTTTGCAAATTTTGAGAATTTTAACATCTACTTTTTCCCCCTCGTTCTTTCCAAATGAAAACTGTTACCATTATTTCTGTTTTGAAAGTAGTATCAAAGGCTGTCTGTATTTATGTGAGCAACATGCCAAATATTTTGATAGCTTGTACTCTATCTCTCCCATTCCATATTTTGGTATAATTATTAGGGAGCAGATCAGAAATTTTGCTACATCTGATCAATAATTATGATTTTTCTTAACCTTAGAGGAATTAGAACTGTGTCATTCAGTGATGTGTAATACTAATACATAGTTTTAATATCTTTGGTTATTTGAACCACCAAACTCTCTAGTAGTTAATTTTAAGACTTAT…
ENST00000487580	ENSG00000239219	GCACTGTGCGGGGTAATACAGCTCGTTTAAAACAAGCTGGAGTCTCCATTCCGTTTTCCGCGTTGCTTCTCACAACTCACTGTTAGAATCCAGAAGTAAGAGAACCCGGGGAAGCGTAAGGAAGATGAATAGGACAAAGATTCTAAGAAGGTGGGAAGGAAGAAGGCTGCAGTCTATTTCAAGTCTGGTGAATTTCAATCACTGTAGCCTTTATTGTTATTTTAGAGCCACCTAGACCAAAAGAGAAGGAGCTCAAATTGCTGAGACATTCTGTTAAACATCAAGTTGAAAATGTGGGATTCCACAGGGTGTGAGCAGAGAGCACTCCACCTTGCCAGCTCAAACCTGCTTTGCAGAGATAACTTCCCCACCCCTTGGATGAAATCTCAAGTGGATACT…
ENST00000623631	ENSG00000279673	GAGGAGGCGTGGTCTTGGACTGGGGAGAGGCCGCGCTTCCTGACCCGGTCCCTCTGCACCAGCGTGGAGGGGGGAGGGGCGCGCACCCTTTCCGCCCAGGCTTTTGCGGGCTCCTCGGGCCGAACCCGAAGGGGCTGTTCCTGAACCTTGACTTGTTATCATAGGGACCCAAGCTCTATTTTTGTGTGGCCAATTCGTGCACTGCAGCAAAATGGCCCTTCAGTCGCGTCTTGGGGTTTCTCCTCGGTTCAAATGCTCTCGCGCTGAGAAAAAGCCGGAGGAAAAAAAAGCGACACCCTCCCTCCCCCATTAATTATTTGTGGGGCCGGAGTAACGCGGGCTGGTGCAACCGGTGCATATAAGGACTTGTGTGCAAGGAAGGGGATCCGCCTCCAGGCG…
ENST00000652470	ENSG00000223715	CTTCTTATTTTGAGATATGTCCCACCAATACCTAGTTCATGGAGAGTTTTTAACATGAGGGGATGTTGAATTTTATCAAAGGCCTTTTCTGTGCCTATTGAGATAATCATGTGGTTTTTGTCATTAGTTCTGTTTATGTGATGGATTACATTTATTGATTTGTGTATGTTGGACCAGCCCTGCATCTCACAGATGAAGCTGACTTGATCATGATGACTGCCTTTTCACTTAACTGTGTCCTCATATGGAAGAGAGGAGAAAAGAGGAGAGGAGGGGAGAGTTTTCTTCTTCATGCACAGACAGGCACCAATTTGAAGCTTAATGACAGCAGAAACAGAGAACAACTACTAACTAAGAGTATTTTTAATACAGTGCTGAAGAGCCAGCTGAACTGGCTTT…
ENST00000437488	ENSG00000237978	CTCAGACTGCTGTGCTAGCAATCAGCGAGACTCCGTGGGCGTAGGACCCTCCGAGCCAGAGATGGGATCTTACTACATTGCCCAGGCTGAAGTGCAGTGGCTATTAACAGCTGTAATCATAATGCATTGCAGCTTTGAATTCCTGGGCTTGAGCGACCTCCCCACCTTAGCCTCCTGAGTAGCTGAGACTACAGGAAATAAACTTAAGGAGAAAGAAGAAACAAAGATGGGGCGGAAATGTAAGAGAGGCATTCTAATATATGCATTCTTCATAACAACTGTGTGAAACATATTAATATCCTCATTGTTAACGATGAAGAAACTAAATCTCAGGAAGAAAAACTAAGTGAAGACAAAAGAAGGATTTGAACTGAGGTTTGTCAGACTCTCGGGACCATG…
ENST00000569932	ENSG00000260743	GCTGGAATTTGCTTTGTACTAGTGATTTGAAAAATAATTTTCTGGATAACGAATTTCCATACTAAAGCATCAGTCACCACCAATTCCTTATTAAGTTAATTCTCCTTAGTAACTTTGGTGTTAAAGTGGTAACTATCTGAACCCAAAATAAATTTGTGAAGAGTAATTTATTCATTCTAAAAAGAAATTTTCTTACATTGCTAGAAAAGAATAGTATCTACTAATCTTATTCCCATACTTTATGAAGGGTGATTATTTAGAGAGTTTTAAAAGAAATTAACAGAACATTTAAAAGTGTGTTCTTTGTTGTTTGTTTTTAAATAGGCAAATGAATCTAACCTGACATCTTTTTTCCCCTTGCTAGAAATATTGAGCTGAATGAATTACATTCCAAAAATG…
ENST00000626948	ENSG00000242808	GTCGTAAAAGGGGACGCGGAGGAGAAGGAAAGTCGCTCAAGCAGTGGACAGAGCGGAGAAAGCGACTTCGGCCGCAGAGAGAAGAAGCTGCCCAAGAATGGAAAGGAAGAAATATATCACATCATCTGTCTGTCCACAGGCTTTCCTTGGGGCTTATGAAGTGAATGAAGGAGGGAAGAAAGGAGAGACAGAGAAAATATGGATTTCCTCATGGTTGTGATTCCTCTTCACTCTTTTGAATTTGGAAGGATGGCATACACATCTGAAAAATACCACTACTTCCTTCATTGGACTGCAAGGTATTTCTGTTTGGAAAAGTAATGGAGTCCAGTCAACTTCATTGATCGCCAAGGACTGTCAAAATTATAAAACTTGCTGTGGAGCTCTGACATGCCAGAA…
ENST00000609288	ENSG00000273181	TAGAGTCATAACCATTCTTAATAATTTGATGGGTATTCATTTCTTCCCTAAATTTATATGTCTAGAACTAGAGCTAGAGTGTATGCCTACATACACACACACACACACCCATACATATATATTCAAACATAATATATGTATATCCACATGTATTCAAACACAGAATTATGTTTAGATAATTATGGTTATATGCTGGTATGCCAGAGCCAGACTGCCTGGCTTCGGTTCCAGGCCCTAGTTGGATAGCTTTGGGCTACTCAGCCTCTTTATGCCTGGACTTCTTCATCTTTGAAATGGGATAATAATAATACTTATCCCATAAAGTTATTGTGAGAATTAAATGAAATAATATATGAAAAGCCCTTAGAACAGGCATTGACACATTGTGAAGGTAATGTA…
ENST00000693086	ENSG00000272970	GGGGGTGCGCCCTGTGACGGATTTTAGGCTTGAAAAGTCGGGGGCGGGGGAATGTAACCAGGACTCTCCCATCCAAGGCATGCAGACTGGGGAATGTTTCGGTGTACAAGAGATGAAATAGGGATGGAGTGCCCCCCACGTTCTTTCTGCAAGTGCCTATTTGTGAGTGTGTGTATCTGGGATTTTCAGTGCTTTACCGGGGCTCTTGTGCAGAGTGCACGGTGAAGGCTGCGAGGGTCTCACTCTGTTACCCAGGCTGGAGTGGTGCAATGGCACAATCTCAGCTCACTGCAACCCCTGCCACTGCAACCCTTGCCTCCAGGTTCAAGTGCTTCTCTTGCCTCAGCCTTCCAAGTAGCTGGGATTACAGGCACCTGCCACCACACCTGGCTGATTTTT…
ENST00000609524	ENSG00000272922	ATAGTTATTCCAGTAAGAGGATATTAAGCTCCCTCAAACAGGCCCTGTATATCTAACAGGCTCTGGCCCCCAGCCTCCCCTGACGCAGCTCTGTTACACTGCAGCACACCCCTGGCCTCCCAGCAACTCCAAGAAGGGAGAGGAGGGATGGGGGAGGTAGGGATAATCTGGTGTCATTAAACACACAGGCCTTTGTGGAGGTTACCGTACACCAACAGCAGGAAGCTTTTTCTTCCTTCTGAGAGCATAGGGAGCCTATGTGATTTTGTTTTTTTTTTGTTTGTTTTGGTTTTTTTGTTTTTTGCTACCCCTGTGCTCCTGGCTATTTTACCTCCAGAGCTGCTGGTGATAAGTTGGTAAAGGAGGACCTCCTTAAACCATTTGTTAAACCATTTGAGA…
ENST00000577781	ENSG00000263826	GAGCGCCGAACTCCGCCCCCAACAATGCGCAAGCCGGGTGATTGACGCGGGCGGAGCGGCCTGGCGAGGGCGATGCCAACGGTTCACCGGCACCGGTCCTGTCCCGTCGCCTCCGCGCCGTGGCCGAGTGGAGACCGCTGCCTCCAACCCTTCCCCAAGTAAAGCCTAGGACCCTCCCCCAACTCGTGTGGATGACCGAAAATAAAGCTTCGGGTCCTGGTTACAGTGTACCGAACTCGGACTGCGCCACGGCTTTTTACTCCATGTTTCCCGTGCTCTACACTGGGAAGGAAAGCAGCCGAAGTTTCGTAATGTCTTAGAGAGGAAAAACGCCCTTTAGCCACTGCTTTCGCACCACCGTCCTATCTCCCCACAATCCGGGCCCTACCCATCATGGAA…
ENST00000444488	ENSG00000234076	GCGCTAATTATAGACGTGAATGGAAAGCGGCCGCTTCTGAATGATCGCGTTGCTCGAGCTGCCGTTGGAAGCTTAGAAGCAGGTGCTACCGTGCTAGATACAAAGCGATCTATTTAAAAGCCCTCTGTCACGCACGCACACTTACTGACGAATCCTCTGGCTCTCTCCTACCACCGCCCGGTGGCGGATTCCGGAATTGGTTCAAAAGGCCTTGATCCCGAACACCCAGGACAGAGACAGAGTACTTTTCCTACCTCTTTCGCCTGCATCCTTAGAAAACTCCCGTGGATGAGAAGATCCCCAGGCCTTTACAAGCTGTTGTTTTACAAAAGGAGAAACTGAGGCAGGAAGAGGCGGTGGATGTGCACCAGAGCACGTGGTGCGTCGGTGCAATAGCTG…
ENST00000691942	ENSG00000225764	ACACGCTCCTCCTGCTGCCTGAGACTCCGAGAGCCGCTCTCCCAGGCTCCCCGCTGCAGCGGCGGGGCTGCCAGGGGCGGCACACTCCAGCGCCAGCCAGAGAGCTAGCGCCGCTTGAGGCCGGCCGGGGACGAGGCGCTTTACACTGCCTGATGGGTACTAGCAGCCCACCCCAGCCAGATGGAGGACAAGGCCTCTCCAAGTCTCAAGGAAATGCACAATCCTTCCTTACCTCTGGCCTCAGAACTCTCAGCATCTCATTGATTAGCAACCTCATCTGTGGCAAATCTAAGACATGCATGAAATTTGGTGCCGTGACTCAGATCGTGACCTCCCTTGGGAGGTCCTCCTGTTCTTTGCTCCTTGAGAAAGATCCACCTATGGTCCTCAGACCGACCA…
ENST00000667386	ENSG00000225742	GGAGGGAGGAGTGTGGAAAGCAGGGCTTTATGTCCACATTGATGGCAGCTCTGAAAAGCCGACCTACATGCAGAGAAAGGCGGGAGGGGCTGCTGGGAGAAGTCTGCTGGAGCTTGTTCATGCTGAGAGGTTGGGGGTGTGATTTGAGGTGCGGAAGACCTACTTAAAACCTGAGAGTCTCGAATAGGAGAGGCGCTTTCAGATCAGCCCGAGTCTTCTGCAGCGCACAGGAGCTAGTCGTACTGAAAAGAATGAAGTTGGACTTGTCCAGGCGAGTTTCGGACAGTGCTGGGCTGCCCTGCTCTGATCTCCTGGGTGTCTTCACCTCCTCTGGTTCCTAAGTCGGCTGCTGCACCAGCACCCATCAAACTCTCCTGGAAGAGGAAGTGACAGCTCACC…
ENST00000447982	ENSG00000231770	GTTCTTCCCGGAAGTGCCCTGCTGGTGCTGGGAGTAGGGCGCAAGATGTCGGCGGATGCAGCTCCGAGGAGGTAGGCAGTGGGAGCCGGCGTTCAGTCCGGCCCGTGCCAACAGTGGTTCCTCTCTCCCCCGTAGTTCGAGGAGACCACGCGCTGCCCCTCTGGCACGATCGTGGATGAACCCCCTGGCAACTGAAATGGGAAAGGCAGCGCCCCCGACTCTGGGGACTGGACCGAAGTCCACGGTAGTGACAGCTGCCAGACCCTGAGGAGAGGACGAGAAGACCCGAGGCCTCTGCTACGAACACTGGCAGCCGATGGAAAATTCAGACGGATTTGGGACAGTATGCAGAGTTCTCCAAGCGACAGATTAACAGAGGCTCTTGAAGAATAACTGCGT…
ENST00000447139	ENSG00000229334	GATCCGGAAAGAAGATCCCACTTCAGTCTACAGAGCAATGTTCCATTGGATCCTATTACTGAGCCATCTCCTTCATCCCCCTTTCCGCCCCCTCCTCTAGGTTTCCGAGAGGGAGCAGCAGGGGATTGGCGCCCGTTTCCCCGCCCGACAGCCCCCCGACCCGTGGCCCCATTACAGCGCGTGGGCGGCGATCCAGCAGGAGGAGGCGCAGATCCACAGGCCGAAGGAGATGCAGACGCGGTGGCGGGCGAAGCAGCGGTCCAGGAGTCGCTGGTGTTGATGCTGAAAAGTTACAGGATCTCTTCCAGGAGGAGGATGGCAGTACAGCAGCTTACCCTACAAAGACAACATGAATGACAACAGTGCAGCCTAAGTGCCATCTGTGGCCTCAGAGGAGAC…
ENST00000419899	ENSG00000229325	AATATGCTTAGTATTATAAATGTTGAGTGATGAGTTGTTTACCATTTATAATAAACTGTTAAATGTATTTCTGGGAACATTCCATGGCAGCATATTCTGGGTTGTTGTTTATGTGTTCCAATGTAGACAAATTATATTTGCCTTGGGAAAAATTCTAAGTAATCAAAATTATATTTAAATATTAAAAAATCACATTGAAGTTCAATTTGTGTTAGCTGTATTAAATATCTTGGTCACTATTGTTCTTGTAACATTTGCTTTTGACAACACATTTTGAGATCTAAGAAAGGTAGTACATTAACAGTGCATTAATTAATGTTTTGTTAGAAACTAAATGTTAACAAAAAGTTTTGTGTGTATGTGAAGGTGGCAACTTCCTTTTGTATTATATTAACACTT…
ENST00000432047	ENSG00000230732	GTTCTGCACATGTATCCCGGAACTTTAAAATTTTTTGAAAATTCAAGTTTTCATTAAAAGAAAAAATAAAAGGTACTAGGCAGCTGGGCGTGGTGGTGTGTGCCTGTAGTCTCTGCTACTCCGGAGGCTGAGGTGGGAGGATTGCTTGAGCCCAGGAGTTTGAGACTGCGGTGAGCAGTGGTCACACCACTGTACCCCAGCCTGGGTGACAGACCTTGCCTCTAAAAATAATAATTTGTTTGAAAATTGTAGAAATTTAAAGGTACTAGACAAATTGAAACAAAAACAGAAAGGAATATTAATCATATTAATAGCAGTTGAAATAGAATTTAAGGTGAGAAGCAAATTGTGTAATTATCAGATTTCAATATAAAGGAGATATAATGACCAATCTTTATG…
ENST00000430666	ENSG00000227375	GAGGCGGGTCGGGGGAGGGCAGGGGAACGGAAGGGGTACCCGGGGAGCATCCTAAGGGAACCTCTTCGCTTAAAAGGGCGGCCGCTGAAGTGGCTCTGAGAACAAAGGAGTTAACACTCGGACTCCACAGGTGGCCCGGGGTGGCCCTGGAGGAGCCCGCCTTTACCTTGCCCTAGCCCACCGGCGCGTCCCGCAGTTCCGAACTAAACGCGCCAGGCCGGGAAGGCTCGGGCTGTCTGAAGAGAGGCGTGACCTCGCCTACACCAGATCCAAGGCGCACATACCGAGACACCCCTCAACCTCACTCAGCAGTGCCGTTTCCAACTCCGCGGCAGAGACAGCGCCTGGCGACCCCGGGGCCTGCGTCCCCGCCCGGTCAGCATCGCAGGTGTTACCCAA…
ENST00000424493	ENSG00000236833	CGGCCTTTTACACAGCACAGCACCCAGCCCTCGGCAGCCCAGAGCAGGAACCAACAGGGTAGGTGCCCAGGGGCCCCAAAGGTCAGAGTTCCTCGCACAGCTGCCAGGGAGCACAGGGACCGCAGCACAGGGTCTTCTGCTCAGCACCGGGACCCCGCTCGCTGCAGCTAAAGAAACAGATACGTCCAAGGGCTCCACGGCCGGGGCCGGGCACCTGGAACAGGGTGGTCCTGGGGCGGCCACATCCACTCCTTCCAGCTAACACTTCACAGAGATGTCTGACTGATGTCCACTGCTCAGCTGCACCCCTGAGCTGGTGAGCATTCAGGTAGAGCACCCACCTCTACTTTTCTCACCCCGAAAATCAGAGACTGGTTCTCAGCTGGTGCAGCCACCGCC…
ENST00000618815	ENSG00000275426	GTAGGTGAGTAGTCAAAAAACAGTGTAAAGTTACCATCTGTTTATTGTCTTATTACATATTATTCTGTGAGACAAACACTTTTGCAATTTGCAGGTAATTTCTGAGGAATGTAACCTTTTTAAGTAGGTGTAAATAATAGTTATAAAAAAATAAAATTGCCTTCTTAAACATTTTCAATTGTACGGTCTAGTGATGTTAAGTATATTTACATTATATTGCAATGGGTGTCTAGATTTATTTTATCTTGTAAAATACAATACCCAATAAAAAATAAACTGCCCCCCTTTTTTTCTTCAGCTCCTGAAGAACACCATTTGACTTACTGTTTTTATAATTTTGACTAATTTTTATATTCTTATTAGTGTCATTAATGTCTGTTTCTGTTTGACTATCTAATT…
ENST00000466692	ENSG00000244459	CCGGGCGGGAGGCGGGTGGGGTCTGGGGCTCCGTGCACCCCGCGCCGGGGATGCTTTCTCCCTAGCTTGTTGCGCCGTCCGGTTCTGCCCCAGCCTTAGATCTCAGCTCTGAGCTGCCCTCACATCCCTGCAGATCTTTTCTGGCCACACTGGTGGCCCGCGGGGTATGGCTGCTTCCGTCTCGCGGCGTTGGCCTCCCTGACTGGCCGCCGGTGTAGGGCGCCGTGGGCGGGGTCCCTGGGGCGAGGCTGCCTGGCCTCCGCGGTTGGTTCGGCGGCCGCGGGGCTGCAGCTCCCGGCTCGCACTCCATCATCGACGGATGACAGCGGGAACGGTGGGAGTTCATTACAGGGACCATGAATTGTTGGAGAGGAATCTGAAGAAACGTGCTGGATGTCC…
ENST00000627575	ENSG00000281202	CTGCAGGGAGGACCTCACTTGGCCAAGTTCTCCATATGCCTTCAGATGGAGACTGAGGGCAGAGGAGAGTGCAGCTTATCCAAGATCTCAAGGCTAGTAATTGGTGAGAAAATTCTGCACAGAACCATTCCCAGTGGTGAGACTGTTTTTGTCCTTCAGCCCGGGAAAGGCAGACCTGGCTCCCTCCTTTTATTTGCAAGCCTCAAAACCATCAAGACAGGGTTAAAGATGCCCCACTCCAAAAATGGTTGCAAGCTCAACACGGCTCCTTTCCAGACACTCGAAGGGCGCGGACCTTCGCTGAGACGCCACCCACGCAAGTGGAGGAAGCACTTGCGCCACTGCTGAGCGGTTGGAAGGGGAACACTGCAGCGATGACCCACGAGTGTCAACGAGACC…
ENST00000501050	ENSG00000246095	AGTTTACTGCGCGCCCCCGAGGGCCGGGGCTTCCCCTTCCCCGCCCCCTTGGCTTTCGCAGTCAAATCCCGCTCTCCGCCCGCCGCCCGCGGAAGTCTCACCGCGCAGCAGCACCCCCAGCCCGGGCGGTTCCGGGGACCGAAGGGCGCGGCACGTAGGGGGCCCGTAGGATCCAAACTGCGGAGGAGAAGCAGGAGGAGGGAGGAGGAAGAAGACAAAGGAGCAGCTTCTAGTTGCAGCTCAAGACCCGCGAGTTCACCCTCCGCGCCAAGCACCCAACTCCCGGCTCTGCCTACAGTCACCCACAGACCTAATGATCGACTAAGCGCCGTAATGGCCCGAGATGACACCAGGAGACTCCCTTGCTGTGCGCCTCCGGAAGACGCGGAACGTAGCCCC…
ENST00000505089	ENSG00000248360	CTTGCCTCTGCCATGTTAGAAGTGCCTTTCGCCTCCCACCATGACTCTGAGGCCTACACAGCCACGTCGAACTGCAAGTCCACTTAAACCTCTTTTCGTTCCCAGTTTCAGTGTGGTGGAAAAGGAAGAGAGAGCTGAGGCAGACGATGTAAGATCTGCTGTTACTTCTTGCTGTGTGACCTTGGGTGAAGTGAAGTGGGTGTGCCTGGGATCACACACAGCTGAGACGGGGTTTCACTGTGTTCACCAGGATGGTCTCGATCTCCTGACCTTGTGATCCACCTGCCTCAGCCTCCCAAAGTGCTGGGATTACAGGCGTGAGCCACTGCGCCCAGCCTGCAACTCTGTTTTTTGCTTTCAGGAAAATCAGGCCATGTTTGTGTCCACAAACAAGAGTGA…
ENST00000652378	ENSG00000249502	GTAGTAGGCGTGGTCACGTGACAGGACCGAGCGATGGGAGGATTCTGGTGCACCCCGGAAGGAGGATTTTTAATTCTTCTGTTTTCTTGTCTATCGCAAAACAGAGTTTACATGTATTTTCCTTTTTTCTTAGCTTAAGAATTGAAGACTTTGGCCGGATTAGACCTGGTTGTGTGGAGAGGAGAATTAATAACTACAGTGGAGCGAGCCCTCCTGCGAGAGTCAGGATACTACTATGCTAGTCCCGACTCTGCCCCAAATGCCTGGAGAGACTTTGGCTAAGTCACTTTTTCTTTCCGCGGGCTGTTTACCGTTGGTAAAAGGAGAGGGTCACCCACTCACTCCACAAACATTTGTTGAGTCATTGGTTATAGCGGGAACAAGACAGGCAAAGTTCTT…
ENST00000507794	ENSG00000281501	AGTTAAACCCTGGTGTTCCTGACACAAACTTCAGGAAAGGATTTTGCACTTGTGCAGACCGGGCGAGCAGAGTAAGAAGCAGTCTCACTGTGTCGCCCAGGCTGGAGTGCAAGTGGCATGATCTTGGCTCACAACTGCAACCTCCGTCTCCCGGGTTCAAACGATTCTCCTACCTCAGCCTCCCGAATATCTGGGATTACAGGTGCCCACCACCATGCCTGGATAATTTTTAAAAATATTTTTAGTAGAGACAGGGTTTCACCAACTAGGCCAGGCTGCTCTTGAACTCCTGACCTCAGGTAATCCACCCGCCTTGGCCTCCCAAAATGCTGGGATTACAGGTGTGAGCCACCGCGCCTGACCAACTTTAGCTTTTCAAAATCTGTCTTCGTAGACGAT…
ENST00000667363	ENSG00000240005	GCGCGTGCGCGGCATCCCAGCCCCGCCCCGGAGGCGTTCCTAGACGGACGGTAGTACCGTGGGGCGGCTGATAACGCTTTAGCGAGCCGCGAAGATAGGAGGCGGGGAAGAAGGGGGACGTGTACCTCTCCCTCATTCACGGTACATTTACCTGAACTCATCACCTTCCCACCCCCATCCCATCGACTCTGTGCTGTATCCTGAACCGGCTGACAGAACAATGATGTAGACTTGACTTGTTTTCGCCAACCTGGAATGAAGCAAAGCTCTTGTGCACCCAAGATCTGCTCTCTGTTGTAAATCCTGTTCAGACCTGGTCTAATTGGTTTGAATAAATAAAGAACCGGAATCTTTCTCATCCAAA
ENST00000512873	ENSG00000249699	AGTAAAGCCATCTCTTGTGTCCGTGTAGGAGAGTCCTGAGGTGGAGAAGGGCTGGGATCAAGCCAACCACTCACCCACTTAAGAAAATTCATCTGAAGCTTCCTCCACTGCCAGACAGATCTTCCTGCATCAGGTCCGGTGCTGCCCCTGACATGAAATGCTCAAGATTTCTAGACATTGAAACACTCTGAAGAATTGAAAGGCTTTGGTATCAGGATGATGCTGGCCTCATAAAATGAGTTAGAGAGGATTCCCTCTTTTTCTATTGATTGGAATAGTTTCAGAAGGAATGGTACCAGCTCCTCCTTGTACCTCTGGTAGAATTCAGCTGTGAATCCATCTTGTCCTGGACTATTTTTGCTCTGCACATGGAGTTTGGTGACACGTTTACAAGAGATC…
ENST00000667203	ENSG00000261761	GGTAGCAGAAGCAGGAAGAGAGCCAGCAAGAAGACACCTACCCTGGCAGGAAGACACGTACCCGTGAAGATAGAGAAAGAGGCCATCCAGTTCAGTCTCATTGAAAAGAAAGATGTCTACATCATTGAGAAGAAAAAGAAGCCCAATGTGGATTCAGCACAATTAACACGGAGTACTTGTCAAGGCACAGACACTGCAGGAATAAATTGTAGGCTGCATTTCTGGTCTTAGGACTCAGTCAAATGGGACATACAAGCCATGCAAGCCAACAGCATAATTGAAGACAAGGTGTTGGAAAAACAATATGAACAAGTTTTTATAGGATCAAAGGAAAGAAAGAATTCGACTGGATCTGAGGAGTACAAGAATATTCCAGAATTGGGGAATAAATAGGAGAGA…
ENST00000706646	ENSG00000255458	ACTCTTAGCCACAAGACCCGGATCTGCCGGCTCCCGCGGGCGGCGGCGCAACAGATTGCAGCGCCTGGAGACTCCAGCTGCCCCGCCTGCCGAGCATGCGCATGCCCAGCGCCTGCCCTGTGCGTCCCGGGAAGCCGGGCGGGAGCCTGCGGCTTCGGACGCCTACGACACGCTGCAGTCTCCACACCACTGTGCTCGAACAGCTCTATGAAGAGGCCTATGTGGAGAGGAGAAAAAGCCTCCACCAACAGCCAGCACCAACTTGCCAGCCATATATGAACTCTCGCTATGTTGCCTCGGCTGGTCTCAAACTCCTGGGCTCAAGTGATCCTCCCACTTCGGCCTCCCAAAATGGCGTCTTGCTCTGTCACCCAGGCTGGGGTGCAGTGGTGTGATCTC…
ENST00000567102	ENSG00000260296	GTGAAACTCCATCTAAAAAAAAAACAAACAAACAAAAAGATAATTAATAGATGCACTTTTTATTTTAAAATTTTGTGGGTACATTGTAGGTGTATACATTTATGGGGTACATGAGATATTTTTGATACATGCATGCAATGCATATTAATCACATCGGGGTAAATGGGATATCCGTCCCCTCAAGCATTTATCCTTTGTGTTACAAACAATTCAGTTGTTTATTTTAAAATGTACACTAAATGATTGTTGACTGTAGTCACCCTTTTATGCTATTAAATACTAGATCTTATTCATTCTAACTACACTTTTACATTTTGAAACATAGTGAAAATGTCATACTTGATATTAGAGTGAATTATTCAGTGTACACATTATATGTATTTTAATATGTTTCTCTTT…
ENST00000608029	ENSG00000272862	ACATCTATTAACTTTTATGGATAATTCTTTTTGAACAAAACTAATCTCATATTTTGGATTCTTAAAATGGCTTTGGTTTCAACTCGTTTTAGGCAAGCCTGATCAAAACTTCTCAGGTTTTATTTTTAATTTGTGCGATAGGATTATTATTTTTATTTTGTTTAGCTGTACTAATCATTTTTAGAAGAAAATGTTCCTTTCTTGATAAAACTTTTAAAAAAAATACATTTTGTGCAGAGTTCTTAATTTCCATAACAGCCCACCTGATGTGTAAAATATGTTGGTGCACAGTAAAATTTCACAGTGTGTGCTTTCCTGTCCTTCTTTTTCCTGGTATAGTTGGGGTGTAACTTGACTTAGACACTACTAATTGTTATAAACCTCCAGTACCCTTGATTT…
ENST00000610267	ENSG00000272936	GATTACGGAAAGAATACACAGAGCTTTAAAATACATGCAAATTAAAATATCAGTAAATATTAAAAATTCAACTCCTTTATAAAATTTTTTTCTTTACATTGGATATATCTTTTATACATCAAATAGGACTGCTTCCAAACTAGAAATAATTATTTTGAAAATTCTATTAATTGCTTTTTAGATATTAAGTCAAATATTTACTGTGACTTTAGGTAAAAACTGACAACTTTCTACATACGAATTTTATATAAATAAATAATTGCTACTTAAGTCAAACAGAAATAATTCTTCTGATAAAAATGCACCAGACTTCCTGAAACGTTACCAGAAGAAAGGTTAAATGTCACAGATTCTAACCAATGTCTATACAAAGTAACTTTTATGGTTTTGACTCAAAAT…
ENST00000563286	ENSG00000259959	TGAATGAATGGTATATGAAGTTGTTTGTTGTTTTTTCATCTTTTTGGCTAGCTCAGAGTGTAACTTATTTACCCAAAGTCACACAACTATTCCTTCACTTATTCAGTCAACAGATGTGTTTCCTATATGTCAGGAACTTTCTGTGTTCTGGAGATAATGGTGATCTTTCCTCCTATATTGTTGCTAAGGCACAGACAAGCACAGGCAGGTAATAGACATAAAAAAACGTGATTTTATGTGTGGTAAGTGGTATTCAAGAAAATAAGAGGAATGGTATAGAATGTGGTGGAAGTAGGGGATACAAGGACACTGGCTAATTTAGAATGGGAAAATCCCTCTGAGATGAGGATATTAGAGCCGTGACCTGAATGACCTCCATTTGAAGATCAGCGAAAAATC…
ENST00000503051	ENSG00000248866	CGGGCGCGCCGCGTGAGTCCGAGCCGGCCGCTCAGAGCGCTCCAGGCTGGGTTCCCGGGCCCCGCCGCGCCGCCTCCTTCCCAGCTCGCCCGCCCAGGCCTGGCCTCCTGCTTTTCCATTTGATTCCCTGCCTCTTTCTATTCGGACTGGAATGCCGGGCCAGGCTCCGGGGCGCGCCGCTGCGGCAGCCGCACCTCGCAGGTCCCCCGGCCGACCCCGACGCGGAAGCGGCGGCCCTCCTCGCCGTCGGGGAGCCAGGGAGCCGGGGACGATCAGTCACATAAGGCTTAGAGGATCAAGGATCCTGCCCAGATGACTTACCGAAATGTTACAGATTAAGTTGGTGTGGTAACCTGGGCTGAGCACTCTGGGAGAGGAAGAGAAGAGAGAAGACAGGAA…
ENST00000676450	ENSG00000226950	GGCCTCTTTGTCAGCTGGAGTTGCGCGGGCTGACGCGCCACTATGTAGCGGGTTTCGGGCGGGCCACGCGTGCGGGACAGGAACCCAACCCCAGCCGACCTTGAGCTCCAGGAGTTCGTCTCTTACGTCTGCGGAAGTGCAGCTGCCTCAGTTCTTAGCGCAGGTAAAGAAATGGATTAGTGATAACTCAAGTTTCATCACCTCTCTACAAGTTTCACGCTGTTTAAGTCATGAACCTACAAAAGCCTGTGAAAAAATCTTTGAAGATGCTCAGCTTGTTTCAGTCTGAAATTTCTCCAAGACCAATGAACAAAACAGGATCATGCCCTGAATACACACCCAAGCTGCAGGCTCCTGCTTAGCCCTATTTTGGTTTGGCCTCCATGAGATCTTCAGCCA…
ENST00000602927	ENSG00000269921	CTGCTCAGGCGCTCCTTGGGGTCGCGCATGGTCTCGGACAGGGTTTGCAAGGACTTCGGAGCTAACCAGTTTGGAGCCATAACCCTTTCGTACTTGCCAAAAAACTCTGGGCAAGACTCTTGAATTTTGAGCCGCAGTATTCTCGTTCATAAGGTGAGAATAAAAACATCACCTAGGGTTGATGTGAAGAGAGATGAAATCATTGTGAAATAGGAGAGTTATTGCTTTCAACCAATGACATTTTCTGGAAACGTGCTGGAGATATGGCTGCAGCAGTGACGCCTGCAAACGACGTTCCTGTCATCATGATGCTGACATTTTAATTGGGAAGCAGATTGAAACGATAACTAAGGAATTTGACAGGAGCATTTAGTAGGACCTGTAAAGAAATTAAAGCAG…
ENST00000602820	ENSG00000269949	AATTAGCCAGGTGTGGCGCTGTGTGCCTGTAATCTCAGCTACTGGAGAGGCTGAGTCAGGAGGATCACTTGAGCCTGGGATATGGAGGCTGCAGTGAGCTATGATCACATTACTGCACTCCAGCCTGGGCAACAGAGCGAGACCCTGTCTGAAAAAAGGAAAAAAGAAAAAGTCTACACCTTTTGTTATTCCTAGCTGAGTAAGTAGTACCACAGCTGTGTCATGAAGAATTGGCAAGTCAAGTCCCAGATCCTAATGTTGAAATAAATGCTGGTAAGATAAGCTAGGCTGAAACGCAGTTAGAGCCATGAAATTCCTGAGAGGACCATGTTCTGTCCCAACATATGGGAGCCCCCATGTATTTCACACTCTCCTGTCTTCTCCCCACTCCTCAGTCCT…
ENST00000623308	ENSG00000279464	CAATATTTTCAATCCCACATACTCTTCTAGAAGCTTACTACACTGTAGTCCCCATTAAGACCCCTGAGGTCAGGTCATAAAAGGATATATAGCTGGCTTCCTTTTGGCTCTCTCTCACTCTTTTACTTGCTCTCTTGGAAAGCTCACCTTTGGAACCTAGACGCCATGTTGTGAGGAAGCTCAAACTAGCACACATGGAGAAAATCTCATGCTACCAGCCTGCAGGCAGCATCAGGTGGTCAGACATGTGAGTAGGCAGACTTTCAAATGATTCCAGGCCCTAGATTTCACAGAGCAGAAACAAGCCATTGGTACTGTTCTGTGGTGTGCCATGCCAAACCCCTAACCTACCGACTCCATGAACATGGATTGTTTATGCAACTAAGTTTTAGAGTTATT…
ENST00000500538	ENSG00000248049	GGTTTGGGTGTGGCCGCATGGCGTGCTGTGGTGCAGGTGGCCGAAGGGGGCGTTACTGTTGCGACTGGCATCCGCATCCGGCAGATGTAGATGGAACCAAAGTCCAGAAGTTACGCGTCACCCTTGCTCTACAGCCAAACATGCAGGACTCTAGTAACCCGCGAAATGATGGGATAGCGTTGCAAATCCTTAAAAGAGTCTTAACGAAATCCTGGCTGACATTGACTTCTCCACTGCAACCATCGAGTTCATTGTCTCCTAAACCTTGCCATGGAGGCCTGTGGCACCTGAGCCAGCCATTATCATCACCAGCACTTCCATGAGCTACAAGCTGGACCCACTGCAGTCCTCCTGACACACTGAAATCAGAGCCTGCACACAGAGCAGCAGATGCTTCAA…
ENST00000608365	ENSG00000272626	GAAAGGAGCTGTTCTCCCGCGTCCCCGGTGCCCCTCCCCTGACAGCACAAGGGAACCCGGAGGGGTTGCAGGACGGTTCCAGGAATGGCGCCCTTTCTTCAGAACCATGGTATCATACCTTGGATCCACCACAGTTGGCTGAAACCGGCAGCCCAGGACCAGTGGACCAGCCAGTAGGACCCAGACCATCTGACCTGGCTGATCATGCAATGAGACCACGTTGCCAGTGGAGATGACAACAGCCCTATTCTGGTCACTCCGGAAGCTGACCCGTCTATGCACGGAAGAAGGTTGAGGAAACAGCAAGCCCTGCTCTAGTCACACTGGGAGCTGACTAGTCTGTGCATGGCTGAAGCTTGAAGAATCATCATCAGATGAGCAAATGTGGCCAGAAGTCTT…
ENST00000609599	ENSG00000272986	AGACCTGGCGAAATACCTGGCGGCGTTTTGTCGTGTAACCGCCAACTTTATCGGTAGCACGAAGGCACAAAGATCTGGGTTGAAGAAGAGGCGAAAGCTAATTTTAAAAAAGCACCTCCCTGCCCCCGGGTATTAAACTGTACCATTTGCCTTTCACACACTGCAACTTCAACCGTTGATTCACTGTTTGGAGTATTGAGCTCTTTATGTGAGAAACCAAAGGTGGGTGTCTTCCTTCCACCACCTCTTTTGTTCCCGTCTTGTGCGCTGTACTGAAATCCTGTATTTGCTTTGACTTTAATTCCCTGGTTTTCTAGTGCCGCGGGTGCGCATGAGTGCATTTTAAATCAAACAGCTTAGAATTTATACGACAAATGTCAATTACAGGTCGACAGTTTT…
ENST00000600169	ENSG00000269559	AGCCTTGGGCCCCACGCGCGCGAGCGCCGCCCGCGCCCCCGCCGACCTCCCACCGCCAGCGGCTCCGCACCCGGCGCCCGCAGCCCTCGTACCTCACACCGCTGCTCCGAAAGCCCCGGAACGCACTCCCGGGCTCTCCCGGTGCCCTTACGGAGGGTGCTGTGCTTCTGCCCAACGCCGGCGCTCGGCCAAGGCGGCCGCGGAGCAGCGAGAAGCCGCGGACCGGCACCGTCATGGCCGCGGATCCCCGGCTTCCGGACTGGGGCTCCACCTCCCGCGACTCCAGTCCTCGCGGCTGGAGGCCTGGCTCCGCCCTCACCCGGGCTGGCAGGGCAGCAAGTAGCGCTTCCCAGCCAGGTTCCGGCAGACACGCAGAGTGGGGTAAAGAGCGGTTCCCAG…
ENST00000561705	ENSG00000260265	ATATATTTTTTCAGTTGAGACAGGATCTCACTATGTTGCCTTGCATGGACTGGAACTCCTTGGCTCAAGAAATCTTCTTGCCTCAGCCTCCCAAATAGCTAGGACTATATGCACATGCTACTACACCTAGTGGAAAATGAAGCACAGAGAAGTTCAGTGATGGACCTCAGATACTACCAGCAGAAAGCAGAAGAGCTAGGATTTCAACTTAGGATGTCTGGATCCACAGTCTGCACTCCTACCCACTATGCTACACTGCCTCTAACTATGAGGAAGCAAGGGCATTTTTTTTTTTCTGGTGACTAAAAAGATAAGAGTTCAAGTATGTGGCTCCTGATAATCTAACTTATACAGCCTGGAAAAATTGATAGTTACTATATCCAGACTGTCTCATTCAAT…
ENST00000504520	ENSG00000251022	GGCCCCGCCCCACGCCACGCCACGGCCCGCCGGGCCCCGCAGGGAGTTCGAAGGCTTCGAGGCTGCTCCCATACGCACTGGTGGAAGGAGAGGCCGCGCTCCCGGCTGAGCACGGTGTCACGGGTGCTGCAGCCCACTGCGGAGCAACTTCGGGTCATCTTCTTGTTACGTGGGGCCCCACCTTCGGGGTTCCCGCGACAGCATGAATCACGACCACTTTAGCTCCGCCCGTTGACTCTGCGGCTACGACCTTTATTTGTCACGAAAGGCGGGCTTTAGAGGCGCGGGACTTCCACACTTCCTCTCCGAAGGCCCTGCGCCGGTGCCGTAGCCAATGACAGGCCACGTTGTGTCCCAGCAGCCAATCGGAAGGGCCTGAGCCTGAAGACGTGCATTTGA…
ENST00000603220	ENSG00000270720	AATGGGTTTTTGTTTATCTGTATTTTATTCAGAGTTCCTTGGTTTGAACCTGGTGTCCTGTTCCAGGCATCCAGCCAGGATACTACATTATGTTTAGTCATTGTGTGTTCTTAGGCTCCTCTTGGCTGTACTAGTTTCTTAGAATTTCCTCGTTTTTGATTGTCTGGACATGATGATCTTGACAGTTTTGAGGAAAAGTGGTCAGGTATTTTGTAGAATGTCCCTCATATGATAAAAAGTTTTTTAGTTCTTTGTGCATTTCTTGCCCCCACTAACACAAAATAGACTGTGAAAGTGCCATTATTAAAGATACATTAAAGTATGAGAGAAAGATAAATTCTTATAAGAATCTGGGAAGGCTTTTCATCACAAGTAATGTTGTCCATGAAGTAATTAGTT…
ENST00000659878	ENSG00000251095	TAATGGCACAGAGCCTAAGGTCATGTCAGTAAACCCCTTCTCCAACCCTGCTTCCTTTCCTATCAGACAGTGATTGAATTTCCAGACCTTAATGTCAACTGTTTATCAGCTGGGCTTCTGAAACCTGTTTAATGGCTTCTGTGATGCAGTTTCTTCCTGTTCCGGATTGTTTGAGCTCCATATATAGGAGGTACCATCATCATTTCAGAGACATCAGTATAATAAGCCCAACGGGAGAATGATATGGCAATTTCTAAATTTCCTAGAAGGATCGCTCAGGAGGATGGGCTTGAGCAGGCTGCCTTCCATGTCACACCACCACTGGGCACATTTTGTTTTTTGGCAACTGCCCCAACAGGATTTTTTGTTCATTCTGAAAATCACATCGCCAGATCCAAC…
ENST00000620420	ENSG00000276542	AAGATACTGTTGCCCCAAGTAGATATCATAATTTGTTACAATAAGTAAAAATGTATATTATTCAATACTAAACTGTTATACCACATTTCAAGTTTTTAAAACTTTATCTTCCTTTTATGCATAGATAGTAGTAGAGCATTAAGAACATGCATGGCTATCACCTGAGGTGTTGATTGTAAATTCACATTCCTAGGCTTTGTCTCTTAACTACTGAATCGGAATCTTTGGGAGTGAACTGACAGGAATCTGAATTTTAAAAATAAGGTCTTCAGGTGATTCTCATGCATCTAAAGATAACTGCTTTAATATATAACAAAGAAACCCAAAGAGGGACACTTGAGGATTTTTTCAATATATCTTCTTTTGCAGAGATTAATAGTGAATGTTGTTTTATCTGCT…
ENST00000624435	ENSG00000280056	TCAGACCAAAGGGTCTCCTGATTAATGAGAGAAACAGAGTTTAACTGATATATATATATTCCAGAGAAGTGTCTATATATGTCGTAAGCAAAAACAGAATGAAACAATAAAATAATGCAATTTAGAAAAATGTAACAGAAGAAAAATGCACACATACGAATTCTAACTTCCCTCCTTTTTTTCACTTTGTACTACCCTGACTTTCTTTCCTCCCTCCTTTACTTCTAACTACTTATTTTATTTTAAAAAATATTTGAGATAACTGCATTGAGTTAGATTAACTAATGAGAAGGCTTTAATTTTTATATCTCAATCATTAATATATTGGATGGTTATTCTTAAATTCAACAGTGTACTCATGCATAACGCTCTCTCCTATTGGAAA
ENST00000502518	ENSG00000249152	GGAACATCTCACCAATTTTAAATCAGTTTTTCAAGTGGTACCTGAGATTCAGCACTTCTAAAAAGCTCCAAGGTGATGAAGGTGCTGCTAGTTGGAGGCCATACTTTGAGTTGCCAGATGCTAAAAATTCAACAGATGGGGTATGTAAGCAGATAGTGTAGCATATTGAAAACAACTCTCAGTTTGAATCAGAAGCCTGGGTCTGTGATATTATGACACTAACTAGCTTAATATTTTGTGGATTATTGTGCATGAAATATATCCATTTAAATATCATACTTTCAATTTAAATTATGGGTTTCAACTTTGCCAGGCAAATATAATCAACAATATATTCAATAGTATGCCACAGCTAAAGACACAAATGAAAACAATGATCTCAGACTTTTGATCCAGGTG…
ENST00000605849	ENSG00000271474	GGGAGGCGCAAGGCGGCCACCTCCGCCGCTCCCCCCAGCAGCAGGAGCAGCCGCAGCTCCGCCGCACGCCGAAGTCTGGACTGCTCTCCGGGTCCCCTCGCCTGTGAGGAACACACACAGACACCGGGGGTGGGGGTGGGGGTGGGGGTTGAAGTGGGGGGAGTTGGAGGAGGAGGGAACGGAGGGAGGAAGCTTGGGCACCGTCAGGCGCTCTGGTCTCCAATCTCAGTGTTCTCACGCCGGCGGAGAGATGTCCCGGCTGTCGCTGCTGGGTGGCCAAGGAGGTTCACATCCTAGAGTAGGGCGCACGGGTGCGCGAAGGCGCTCGCCAAGGAGGCGTAGAGGGCGCAGCACAACTCCTCTGGGGGGTAACCGGGGGCGGGAGCACGCCCGCCCGCC…
ENST00000569927	ENSG00000260641	GGAGGACCGCAGGCGAGAGGGAGAAGGAAGGGCGCCCGGGGAGCAGGCTGGCAGAGTGACCGGGATTGATGAGCGGCGCAGCTCTGGAGGGACGCGGGCGAGAGGGTCGCTCCTCGGGGAGAGGGCTGGGTGAGTGAGGACCTGCGAGCCACCCCCGACACCCCTTCCAGGGTAGCCACACTGGCGCCCCCTCCTCCACAACAGGCTTATGTGGCTAGAGAAGATGCGATGCCACTGGACAGGGAAGGAAAGTCGTCGTGGACTTCGCTGAATGGAAAAGGGGGTAGTTGGGGAAGGTGGAGAAAAGAGCCACGGGAAGTGGGAGGAAAGGATGAAGGGATGGGACGTTGAAAAGGAAAGCTTCCTGAATCCCTGTGTGACTCTAACCCAACCTCCCCA…
ENST00000512915	ENSG00000248161	CTTTCTGAGAACCTGTGCTTTAATGAGTAAACTCACACAGCTGCAACAAATGCTGCCACCTCCTGGCATCTTTTAAAAAGGCTGGAGTGCAGTGGCATGATCTCGGCTCACTGCAACCTCCGCCTCCCGGGTTCAAGTGATTCTCCTGCCTCAGCCTCCCAAATAGCTGTGATTACAGGGAACCCGTTGTTGCTCAGACACCCGATGTGGAAATTTTTCTTCTCCCTCAGTTCAAATGAGATAAAGATCCTCCTCTCCTCACAGTGAACATGAGGTCACAGTGTCCATGTAACTAACTCCTGGTTAAGAGGATATGGATAGAAGGCACATGTTCAACTTCTGGCTTCTGTCCTTGAAAAGTGTGATGATTCCATCCTTTGCTGTCTTCCTTCCCGCTGA…
ENST00000501133	ENSG00000246560	AGTCCGCCAACGCCGCCGTCCCGAGCACAAGACCGATGTGAGGCCGAAGCCAGACGGCTTGCTTCCCACGTCCGGGGCCGAGTGAATACGTGTCAAGCCCTTTTCCTTCTTCTCGGAACAGCACCTTCTTACTAAACAGATCGGAGATTGGACCAGGAGGGCGGGGGAGGGAGGAGGATCATGAGCTGGGGGGAGGGTGAACGAGTGGCGGAAACCCTTAGGCTCAGAGAAGCATCGAGAACCGGAAGGAGACCATGGGAGGAAGGTAAAGGAAGCAGCCGCTGCGCGATCCAGCCCCACGCCCCTCCCCACAGCGTCCCCCAGTTTCCTCACTTGGTATCGAGGAGACGACTCTCGCGAGAACTTCGTGGCTGGCTAACCGAAGCGGTAGCTCTGCAA…
ENST00000507248	ENSG00000234492	CTCTGTGGGCGGGGATTCACACTAGCTGTCTGTGTCAAGGCCACGCAGAAATCTATTGGAAATCGCTGTGGAAACAAACGCAAATGAAAAGCCGCAAAGAGCAAAGGCTGCTCACTGGCCCGTCTCCTCTCATGACTGCTGCTCTGGGAACCACCTCTCTGCTCTCCATCGCTACCACTCTAGCCTGTGGCCTGCTCCTGGTTGAAGAAGCCATCAATGAAAATGAATACCACTCTGGAAATCTTGGGTGGTCTGACCTGATATTTTCGCATAGTGGCCACAGATATTTTAGGCCCCCAAGAGGTAGTCTTACTCTTTCAATTTTACTGGCTCCACTGTTTGAGGAACTTGGAACAATTTCCCCAGGGACTGGTCTGGAGGTACTGTTGAATAACACCA…
ENST00000654972	ENSG00000247950	AAGGCGGGGCCGGAGAGGAGAGAGGAAGAGGAAGGAACGCGCCTGGCGTCACTGAGGGTGTCACCCGGGACCGCGGCTCAGGAACCCCAGACGCACGGGCCTTGTGCTGTCGCTGCCGTGGCACCCCTTCTAGAAGAAAATCTAGGTATCTTGCACCAAGAAGTGGAAAATAAAGAAGAGAAATGAGAACCATGTTTGTATTGGCTGTCTATAAAATAAGAGGGAGAAGTTAAGTGAAGTTTTCCAACCCACAGCTGGCAGGTAAAACTAAATTCACAGAAATTAAATCCCTCCACTGATGAAAAAGGCACCAGGCTGTAAAAAGAAGATTAATCTAGCAATCAAATACCTCGATGAATGTGCAGAGTGGCTTGGAAGTGAGCAGTAGTTAAAAACAAA…
ENST00000608733	ENSG00000273447	TCACCCTATACACGAATACAGCCAGCCAATAAGATTCTGTTGTAGCATTATAAATGCATCAATCAGTTCTGAAATGGTTAAAGAATTATGAGCATCAAAAGAAAGTCCTGAATGATTTCAAATCATAAAATAAATAGAAAATCCCTACTATCCCGTTTTTATAGGCAGATTTTAATCTTCGTATCAGCAGGCTTATTTTCAGGCCTTTTTTCTACTGTCCTTCCTAAATATAACAGAACACCTTTAACCTAATGACATCACCTGCCCAGTCAACTGCAATAAGAGTAAGAGCGAGCCTTTACTGAGGGCGTGCTGTATGCCAGGCACTGTTCTAAGTGGTTTGCATTCATTAAATCAGTCAGGTGATTTTGCCCACACAACCACCCCATGAGGCAGGTG…
ENST00000562919	ENSG00000260526	CCTGGTTCAGCCGCCTCTGCCTGCGAGACGGTTCAATTCCTGCGTGCGGACGTTTGTTTTGTTGGACCTTGACCTGACTAGGAAATTTCCCTCTCTCATTGCAGTTTCGGGCATCCTCGTCCGGAGCACGCTGGGCGTGGCATGGCTAAGGCTCAGCCTTCGAACTTTGTATCAAAGGCGTGTGAGGAGCCAGAGTCCCAGGCCGGAAGTCATAAGTGCGAAGGGGCGTTTCTCTGCACGGTGTGCTTAGTTTTTGTTAATACTGCACCATAAGCGGAAAATAGACTCGGGAACTGATTGAGGTTACTTTGAACGCACCAAGATTTTTTTCCGGTCTCTGGTTTGTGTCTTAATTTCCATACTGTTAATGTTTTAGGGAAACGTAATAATGGTGCATTA…
ENST00000510655	ENSG00000249532	TAGGAATTCTGCTTTAACTTGTTCCTGCTTGTGGTGCATACTACAGAATGAAATTAACAGCTCTAAATACTCTGAAGTCCAAAGAAGTTGTATGTTGGGTGGGCTCCCTTCAACTTTAACATGGAAGTGCTTTCTGTGACTTTAAAAGATCTGGACTTACCTCAATTGCTTTTGCTGCTTGTTCTTTTGTTTCAAATTCCACAAACGCAAATCCCTTTGGATCTCCAGTAGACTTATAATGTGGTATACTTATATAAACAACATTGCCACATTTCCCAAATACTCTTTCAATCCAGCTGTGATTAACATTTTTGGGAAGTAACTCCTATTATAAATTAAAAGCAATATTAGAGTTTTTCACAATCAGAATGTCAATAAATTTTTAACTTAATTATATTG…
ENST00000505632	ENSG00000250046	ACGTGGAGAGAACAGGAACACATGTTTTCTGTACTACATGGCTAATGCAGGATACAGGGCTGCAGTTGTTGGGTGAAGCTTTGCCCGAAAGTTGAGAAATGGGTGCAGCGCAAGGATGCAGAACAGGAGTCGCAGACCAAAGCAGAGATCCAGGATATGAAGCAAGAGTTATCCGCGGTCAATATGATGGACAAGTTTGCCAGATCTGCCAGGCTGGAAAGAAAGATCAACAAGATGATGAATAAGCTCAAAACTCATGTGAAAGTACAGACAGCTCAATCAGGAATGCTAAAATGGGTTATAAGTGTTGCTTTCTACAAATTGCCAGGTACCGTGATCAGGCTATAAGGCAGTCTTGTGGGGTTATCCATTACTTGACAGGGTCTCGCTCTGTTGCCC…
ENST00000654083	ENSG00000269893	CGGAATAGCGTCATCAGTTCTATAAGAGAGCGTGTGCCGAAGGCCTCGGCCTTTCACATTCGGGAAGCGTCGGGATTAGGTGAAAGTACGTAGTTGTCTTTCGTAAGTTAAAATGATAATTGGGCCGAAACTTACTGCCTTACCTAAAAGGCAGCGCAGTCAGGATATTGGTAGGTCGGGGGCGGCTTTGGAAACCCTTAAGTTTACAAGCATGCGCGGACTTGAGTGCTCATTAGGTCGCCGGGCGTCCACGTGCAGCCCTGGACCCTGAACCCCGGCGTGCGTGGGCCGTGGGCCCTCGGGGAAAGGTTCCGTGCACTCGGGGACTCCGGTGAAGCCTGTTCAGCCGTCTGTGTCATGTGGCCATCTTGAGTCTACTCTGTCGCTCTTGTGCCCTAG…
ENST00000628457	ENSG00000281731	AGGGACCCAGTAAGGGATCTGTTGCGCCACAGGGGTCTCCAGGGCCCTCGCAGGTTGGGGTGGTCTGAGCTAGTCTGAAGGAGGACAGTCAGCTGACTTCTCCTTTATCTCTCTTTCCCAGGATAGCAGGTTCCCTTGGTGTATTACAGTTTCTGAAGTGTTGATTCCCTTTTCAATTGATTCCACAGATGACAGTCCTGACGTTTAAAAAATTGCCAGATAACCTTTAATTTTTTTTTTTTTAACAGAACACAAACTTAAGCCAGATTGCCTAGGATTGAACCTTGGCCTCTCACTTCCTAGACGAGTGGCCTTGGCTAGTTAACCACCTTCGTGAGCCTCAGTTTTGTCATCTGTAAAATGGGAGTCATAAGTGTCTACCTCACAGAGCTGTGATTG…
ENST00000506942	ENSG00000250950	AGGTGGTGCAAACAAGGCTCACTGCAGCCTTGACCTTCTGGCTCAAGGAATCCTTCCCCGTCAGCGTCCCCGGTAGCTAGGACTACAGGTGCGCACCACCACACCCAGGAGTTCAAGGCTGCAGTGAGCCATGATCGTACCACTGCACTCCAGCCTGGGCAACACAGCGAGACCCTGACTCCACAAATAAATAAATCAACATCATATGATCTGTACCAGGGTATAGGCAGGTGCTATGATCCCCACTTTTCATCCTCAACTCTAAGTTGAGTCATACATCAACCTCTAGTAAAAAGTGGCATGCTCTCAGTCAAAGGGGTAAGCCCAAACCACGTGGAGAGAATCTTATCTCTTTTGAGAGCTAATATAAAAAGAATTCCTCCTAGGCATAAAAATATT…
ENST00000505122	ENSG00000250392	ATTACAACTAGTTACCATTCTCTGTATTTAACCCAGCGAACTACATATCGGAAACTAAAATTTATTGGAGAGATTCTCAGAACCATACTAGAAACATTACCGAGGTCTCATCTAGTTTTCTCTACTGCCTTCCAAGGTTTCTACTGTACAATTTCTCATTGAAAACTGCCTCAGCATTTTTTAAGAAGACATCACTTCCCCCTTGGGGAAGAAAGAACTCAATGACTTGAAGAAACTGATGCTTCAGGTACCTTGAAAAATTCAGCTGGTTTTGATGAGAAACAGTCAATGGGGCTGTTAGGGGTCCTGGCGGATGCTTAGGCAGTGGCTGTCCTGGATTCCAGGGAATGCCCCAAACCCAGTGATGCAGGACCCAGGACTCCATCTGCTCATTCTTCA…
ENST00000664622	ENSG00000249464	GAACTATTAGTCCCTGAGAAGTCAATTTGAAGGTGAACCAGAAATAGGCATTGGACAGATCATTAACATTCTGATCGGTGTTCATCAAGTCAAACTCAAAAATCCCAGGCACCTGGAGATACCCAATTTGTATCCTTTGATATCACCAGTGTTGAGAATTTACTCTGAGCAGAAACCACATATGCTACGTTTTAGAGGACATAAGACAGGGATCTGCTGTTAGAGGAGAATTCTTCTGTCCTAGCTGTGTCTCTGTGATCTGTGGATGAGGGTGGGAAAGCACCACTCAGTCAATTGGGGTGTACAAAATGGAGTTTGAGAAGGTCTCACATCCAGGTTGTTTTGAAGCAAAGTCCAAGCATTGTATCACTTCATCTGCAAATATTTCAATAAGTACCC…
ENST00000514265	ENSG00000248187	GGCATGGGAGGCTCAGCAGGTCTGTTCCCTTGGCATGTGGGACATCTTGCAGTGGATGCAGGGAGGGACCATGCCTCTAGCATTCTCTGGGAAGAATAAAGGAGAAGTTTATCTTCCCACCTACCTCCCATTGCCTGTTTTTCATTGGTCAAAACTTGTCCCACTAGGAATTAACTCCTTCACATTTCCAAGTTTATATCATATGACTGCTCCAACTACATGGGACCCCAAACCCCAAACCTGATGTATGTATAGTGTTCCTGTTTCATCCAAGCCTGGAAATGAGGGGAAGAGCCAGAACCTCTAGGCTTGGTGCTCTGGAAAAAGAATTAGAATTGCATTCAAATAGTCAGGCTTCAAGTTGCTTCTGCCTCTGTGTGAAGCAAATAGTAACAACTC…
ENST00000512692	ENSG00000196951	GCGGCGCTGGTGAAGCGGCTCATCAGGTCTATCAGGAAACCTGAGAATTGGAGTGAGAATCCCAGTGTGGAAAATCAGGAAAGAGGCTGGTATGAGCGACAGAGAAGTCATTCAGGAAAGAGGTTATTGAATTCATTGGAGAATGAATGCTGTTCTGAATTTGTTTACCTCAACAAATAGCTTACACCTCCAATCCTGTCTTGGCGTGCCCTGCTCAGAAGACACAAGACACACCAGGAGTGACGTGAGGAAACAGGCAGTAAAGATAAGCCTTTGCGACTGGGTTACTCAGACCCTCCCTGACAAGGAGGAGCCCATCTTGAGTGTCCCAGGAGACCTGGACCTTGTGGACATCCTGCAGAATGGCATATGGATCCATTACAATGATGACATCATGCT…
ENST00000609937	ENSG00000273472	AGGAGGAGGAAGTGGTATAGCTCAGTCCCGGGATCCGGCTCAGCGCCAGGCAGGGCTAAGGGCCACCCGAGCGGATTCGGCCCCGCGGTCAGGGCCAAGCTGGGCTCCGGCGCTGCTGCTCCCGCGGCGCCGACTGGAGCTCCAGAGCCCCTCCCGTCTCTACCTGCTCGAGCTCCCGAAGTCGCCGCGCCTTAACGCGCCGTGTCGGGGCCGCAGGCGCCACTAGGGAAGCCCAGCTCCCCGCTGGAAGGACGCTCCGGACACTGCGAATGAATGACGACAACGCGGCTCACTTGGAGCGGGTCCGGGTTTGTGCGGACTCGGTACCACCGCGGGCTCCGCGCGCCGAGCTGAGCAGCTGTGGCTGGCTTCGGGGGAACCTTCGGGGGAAGCTCCTGG…
ENST00000512359	ENSG00000248890	AAATTCTGCAAGTTTTCTTGTAAATTTGGCCAAGTACTGCAGAATTCCTGGAAGACTGCAGAATACACATACTCAGAACCAAGAATGAAGAGACGTTGCGAGCCATCCCCACTATGCAGGGCACCAACGGGCTGCCGCAGCCCACTCACAACCTCCTGAATACAGAAGCAGTTGTGTTTGTGCTTTCTAAACAAATTAAAGAAAACCGTGTAAAAGAATTCTTTGCAATAGTCTTTGCAGAGCAGAGGAAGTACTAGGTCTCTTTCCAAGACTTCTCTCTCAGAGGGAAAATTGCAACCCTTGCCTACAACCAGACTGACAGCATAATTTCTTAGGAATCAAGAATCAATACAGGGTTATTTCTTTAGATTAAACCTTAAAAGCCCCCTTGGAGGCTGA…
ENST00000514334	ENSG00000251687	ACCGACCAGCCCAAGAAACATCTCACCAATTTCAAATCCGCGGCCAGGCGTTCCTCCAGAACCTCCTCCCACAGGAGCTTGCTACACGTGCCGGAAATCTGGCCACTGGGCCAAGGAATGCCCGCAGCCTGGGATTCCTCCTAAGCTACGTCCCATCTGTGTGGGACCCCACTGAAAATCGGACTGTTCAACTCACCTAGCAGCCACTCCCAGAGCCCCTGGAACTCTAGCCCAAGGCTCTCTGACTGACTCCTTCCCAGATCTTCTCGGCTTAGCGGCTGAAGACTGACACTGCCCGATCGCCTCAGAAGCCCCCTAGACCATCACGGATGCTGAGCTTCGGGTAACTCTCACAGTGGAAGATTGTCTTACAGGTGGGCCAGTATGTACAACCTAACA…
ENST00000603472	ENSG00000270681	AGCCAAACAAGGGAATTATTATCAAGTTGAAGAAGAATGTGTCCTTGCTAAGGGAGGATGAAAATCTCAATTAAAATATCCCCCAGTATGTTTTCTTTTTGCTTTTTTAAGCTGAGAGAGTAAAACAAAAGGGAACTGTTTATTTATTTTGAAACAGTATCTATTCTACCCCAAAGTAGTGGTTTTTGACCTCTTTCCCTTTCAAGGATAGCTTTTTCCTTAAAACTGTGATCAAGACAGAGTCTTAAAAGTTGTGTCTTTATTAGGATGGGAAAAGAAGAAAGTTCTATGATTTATGCTCTTGCCTTTTGTAATGAAAGGAGCTAATGACTTTCAACAGAAGTATAATTCACAAAAAGTAAAATCCATTTCATTTATTACCACTTAACTAAGTGCTTT…
ENST00000603264	ENSG00000270265	TCTGCAGCTTCGCTCCTGAAGTCAGAAAGACCACGAACCCACCGGGAGGAACAAACAACTCTGGACGCACCACCTTTAAGAGCTGTAACACTCACTGCGAAGGTCTGCGGCTTCACTCCTGAAGTCAAGCAAGACCACAAACCCACCGGAAGGAAAAAACTCCAGACACATCTGAACATCTGAAGGAACAAACTCCAGACATACCATCTGTAAGAACTGTAACACTTACCGCGAGGGTCCGCGGCTTCATTCTTGAAGTCAGCCAGACCAAGAACCCACCGGGAGGAACCAATTCCGGACACAGTATGGTTGGTCCACAAGAGAGGTGAAATTTGGATGCAGAGACAAGCATGCAGGGAGAACGTCATGTGAAGATTTGAGTTATGCTGCCAAAAGACA…
ENST00000508847	ENSG00000251611	ACTCACGCACGCACACCGCCGTACACAGCACAATCGTTCACCGTCCCGCCAAAGGCTCGTCTCTCGGGTTCTGCCTAGTGGAAGGAGTCGGACAACGCCGCACGTCACGGGCGTTTCGGATTTCTTGCTTCCCAAAGGTTTGACGGCGGCCACCGGCGCCCCGGCCCAGCTCTGCTTTCCTTTGCTGACTCCTTCCTTTAGCTGTCTACCACCACTGCTGCGCTTGTGGATGACTGCAGGAACACCGGGTACTTGCCACAAGTATCTCTCCAGATTCATCAGCCTTTCACCTGTGACAAGCTCAGTCAAGAAGTGGCTCCTAAGTAAAAGCTGGGGAAGAACAAGGAAGATAGAGCTC
ENST00000515329	ENSG00000251249	ACTTGCTTGGGGGGAACCAGCTGCCATGTTGTGAGATGCTCAAGCAGCTGTATGGAGGAGCCCATGTGGAAAAAAACTGAGCACCCCTCACAACCGATATTCCCTTACCAGGAGTGTGGCAAGCCTCCCTGGAAGCAGACTCTTCAGCACCAGTCAAGCTTTCAGATGCTGCAGCCGTGGGCAATGACTTTGCTGCAATCTTATGAGAGACTAAGCCAGAACCACCCAGCTAAGTGGCTCCCACATTCATGACTCACGAAAACTGTGTGAGGACACATGGTGAATAGAGGGCTTGCTGGCAATTGGTTCACAAGCTGAGGAGGGCACAAAGGCCAGATATTTCATCTGAAGAGTTCACAGGCTATTAAAAACATTAACAAGATTTTACTGCCTCACCTA…
ENST00000604157	ENSG00000268471	GAAGTGGGGATCGGCGAGCGGGTGGGTGCGCCTCGGGCCGCGGGACTCGCAGCCGCCACCGCCGCTGCCGCCTCTACGGCCGCGTCAGAACTGAAGAGAGGAAGGGGAGGAGCCGAGTCGAGCCTAAGCTGCCGCCCGATCTTACCCCTGACCCGAGGGCGGCCTGGAGAGCTTGGTCTGTAGCGGTTTCCTTCGGGGCAGGTGGGGACTGCTCCTTTGGGAGGAAGGAGGAGGCCCAGGCCGCGTCTTCAGGCAGCTGCGCGCACCACCCGAAGGTGAGGCATTTGGCCCCAAACAGACCCTCGAAAAGCCGGACTGATCGAGGAGTTACCCTACAGCCTGATCTGCACCTGCTCCAGGGAGAGAGCGCCCCACCCTTCCCGTGGCGTGGGGTGAGAC…
ENST00000609356	ENSG00000273449	TTCACAGGCATTTCAGTGACTACAACAGTGAGTATTTAGGCAATACATAATTATGAATGTTAAATATATGAGGGTCAAGAGTGTTAAATATATGAGGGTCAAGTGGTCCTCTTGCCCACATTAGGGTGGTGTGGGGGACAATAGCTGTCTTCCCGTAAGTGAAAAGTTGTGAAGTAGAAAAATATAGCTCAGTATGGCTCAATACAGTGCACCAGGAAGGGATGGTAGAAATGTGTAAAAACCATGGTAATTGAGAGTCTATGATTTGACTTTGGATTTTTATTTACTTACAACAGTGATTAGAGTTATAAGAAATATCCTATCTATATTTTGTAGTAGTGACATTTGCTTTATGCTTCTGGAAGCAAAGCAGAAATCATGCCCTGTTTGTTTCCATCA…
ENST00000663587	ENSG00000248872	AGACTATTACAAAAACTCAAAGGTTACTAAGTGCTAATAGAAAATCTTCTGTGCTTAGCTTCACTGGAGTGTCAACACTTAATACTAGTTATGTAGAATTACAACTTTATATTTATTACAGTAAATACACAGGCATGTAAGGAAAAATTCTAGAACAGTTTTTCTTAGTATGGTAAAAATTTTAATCACCATTTCACTTTTGAAGATCATTCTCTCTTGCACAGAGCACTAAATTCAGTACGAGATCTGCTATGATGTTTCTCTCTTATATGTAACCAAGAAATTTCCCATGCTGTCACTAAGAATCAGGTATTCCTCCTGCTTTCTGCTAAAGGACCTAAAATTATATTGGAAATATCATCAAAGGATAAATCATACTGGATCTTCTTTTGGTTACAT…
ENST00000663396	ENSG00000245213	GGCCCGCGCTGCGCCAGCACCACCTGCGGAGCTGCGGTGCCCACGCCGTGCCGCGACCCCGCCGCCCCTGCTCCCTCCACACGCGGGCAAACAAAACAAGTTGCCGGTCGCTGCCGCCGGAGGGGGCCGGGCGGGTCACTCACCCTCATCCTGCTCAGCGGGCTTGGGTCGTCCGGCCGCGGGGTCAGGGAAGACCAGAGGACCACTAGCCCCAGGAAGCTTCCCACCACCAGCAAACTGCGTGGTGAATTTGTAACCGAAAGGCCCAGGTGAGATGTGCAAATATCACTGGATTGGAGGAGCTCACTTGGAAAGCCAGTATTCCTCCTGAGCTAATGAAAAGAAAGGCTGTCGTCTTATGCCAAAAGCAATACCAACCTTGTTCACGGGCTGAGATCT…
ENST00000507803	ENSG00000248774	CTTTTAATCAAGAGTTCCTCCAGAATGAACTCAGGATTTGAGATGGATCCTTCCTGGCTCATGTTTGATATTCTTGTCAGAAACCCTTCTTGCCCTGATTGGAAACTCAACTTACCCTGCAGCAAAGGTATTGGAGAAAAGTAAATCCCAAATGTCAGTGGACAATTTTTCTCTAGTTGGAAGACTCCTTTGCAATCCTAGAAGTAGGTATGGACAGAGGGCACTGGGAATGCCAGTAGGTAAGGGAGTGAATGCTACACAACTTCCAACCCTATGGGACAGCCTTGGGATGTTCCATATTGTCATTTCTTTTTCAAGCCATACAAAGTTCAACTTTATAGCAAATGGCAGCACATAAATTCATTTCTGAGTAGTAAAAGTATTCCCCATACAGGTGAC…
ENST00000651702	ENSG00000272870	GAGTAGCTGGGATTACAGACGCGCGCCACCCCACCCAGATGATCTTTTTAAATGCAAAATGCCATCGACGCAGAAAATCAAAGACAAAATCTTGCTCTGTCTCCCAGGCTGGAGAGCAGTGGCACCATCTTGGCTCACTGCAACCTCCACCTCTTGGTTCCAGCAATCCTTCTACCCCAGCCTCCAGAGTAGGCGGGATTACAGACAACTGCTCCGGCTTTTCCTTCCACTATGATTGGAAGCTTCCTGAGGCCTCCCCAGAAGTAGAAGCCACTACGCTTCCTGTACAGCCTGCAGAACCATGAGCCAACTAAACCTCTTCTCTTTATAAATATCCCAGTCTTAGGTATTTCTTTATAGCAATGCAAGAACGAACTAATACAGAATGTGTTTTCAAGA…
ENST00000609144	ENSG00000273180	TCTATATTTCCCCGTGAGGATGAACTGATGGCCCATTTTCATAGATCCAACTGCCACCTTTATGCCCAGGAGTCCCAAATCTATAGCTCTAGTTTTACTCCCCTGAAATCCACACAGACTTTCCAAATGCCTGCTAGACATCATGAGGATATCTTGCTAATATACCCCCCACCAAGCTCATTGTCTTTTCATCCAGATTTTTCCTCCTGCTTCTCCTCCCTCCCTTAATGCCTTTATCATTGCCTTAGTGACCCCTGCTATGAAATCAACCATTGTTTCCTTCTCTTATCACCCTCTTTCCCCTAAGCCCTATAACTCACTTCCCGAAGTTTCCTTTACTTTTCACTCTTTCCCCATTCCCCGCTACACAGACCCAGGATTCATCTCTTGCCTAATATT…
ENST00000608204	ENSG00000272744	AGAGGTTTCCTGGGCCAGCCTTGCAATACCATCACTCTTGGGCCCAGCATTCCAGACCTGAAAAATCCTTAGAATTACCCAGCTAATTTCCTCAGTTATCCACTAGCTAGTGGGTTCTTGATTTAGCAGTCTCTATTATCAAAACAAAAATTCCAATTTCCTTACAAATTGGATAAAAGCAACATGTCCATGTCATAAACACAGGAGGAATGAGATTTTTACTGCAGCAGCATATTTTGGTATTTTGGATAGCTGTGTACCTATAAGAGCTAAAAGTAGTCTTTCAGATTTTAATTGTATTGGATAAAAATTTTCCTGCCTTCTTAAATATGTCCTTAAATTCTTCTTGGCGTATAGTAGGACAAACAAACATTTAATGTATTCATCCTTTGACTCAAC…
ENST00000664357	ENSG00000180712	TTTCCTTATATGTCTAACCCTGGCCTGGAGCACTGGAGGATGAGGTCCGCTGACTGCAGCGTCCATCCTGGTCCTCCCCAGGCACTGTGGCCTCCCTCACAGCATGGCTGCCTTGGGTACTCGGACTTCACGTGGAAGGCCAGGGCTCCGAGAGCAAATGCCCCAGCAAGACAGAAGCTCAGCCGCCTTTGATGACCTAGAAGCTAGGCAGCATCCATTGTACTGCCTTCTATGGGTTGTGAGTGAGTCCCAAACCTGCCTTGACTCAAGGAAACGGAATTAGGCTCTACGTCTTGACTAGGTAGTGGCGAAGTTCTGGAAGCACATGAGTAGGAGATACTGTGACGGTTTCATCTTTGGAAAATACCATCTAGCACACCTGAATCTGCTTTCAGGGGG…
ENST00000605834	ENSG00000271646	ATTTTCGCTTCCCCAGGTCGCGGCGGCGGGAGCAACAAGCAGCGGCTCGTGAGTCCGCGGCTCGCACCCAGGGGCGCCCGCACGTGCGGCTAGAACGTCCGAGTCGGGGTCCGGGGCGGGGGGCGCAGGCCCGCGGCGGTAGGGGAGGAGAGCGGGCACCCGAGTCTCCATCCTCAGGGTGGCCTGAAGGTTCCAGGAGGGCGTCCGGCGAAGGCACGGGGCTGCGACCATCCAGTTAGCAGGGCTGGTGTGACTGTTGAGAGTAAATGAAAATTCGTTTTGTGACACCGACCACCTCCAAGGAATGAAAGGAGCAGTCAGCCGAAACGACAGCATTACTTGCGTCCTTACCTAATTGGAACCTTATCCGTGGCTGAGGGTGCCACCATTGGAGGGGCC…
ENST00000664177	ENSG00000249378	CATGCCTGCCAATGTTCAACGTCCTCCTGGGATACGGAAGGCACCGTGATAGACATCTGGGCAAGTCAACAGGAAGGTGGATATCCAAATCTCTCTCTTCGCAATGAGTTTCCAGTTAGATGGAGGAGAGAGTAATAAAACACAGAGCTGAGATTCCTGACTTCACAGATCCCTGAGGAGATGTTTACTAAAGGGAATCTTCTGGTCACTGTTACCTTCCTCCGTACTTACCTGCCTCATGGAGAACCCGAAAGGAAGAAGCTATACGACTGGGGACACATGTCTTAGAAGCACACTCATTAGATAAAGTGTCGCATACTCTTTGATAAGAGGTTGCTGAAGTCAAAAGCAGCTCACTCCCAGTTCACTGAGCTTGAGTTCCGGCTGCAACTTGGCCTT…
ENST00000660244	ENSG00000245685	ATTCGCGCCTCCCGGAAGGGAGAAAAGCCCGCCCGAGGCGCGGTGCTGACGGTGGCTGGGCTGCCGGGTGCGCTGTGGAACCGCCTCCTGCTAGAGCAGCGGGCTGGCGACGGTCCTCGCCGGGGCGGGAAGCGGCTCAGGCTGCCCTCGCTGGCCTGCGGCGGCGCGGCTGGAAGCGCGGGCCACTCGTGCGTGGGTCACTCAGGACTGCGCCTCGCGCGACTGTGTGTGCAGGAAACAAGCAGGAAATACCCTAAAAGAGAATGAAGCGCCATGTTGAGGGTCGCGGACGTCGCGAGTGCTGTGGGAATGTGGGCTGAGGTGGAGAGTTATGGTAGCCCGTGTTACAGGCTCAGGGGTCTGAAAGAAGCCTAATCGTGGAGGCGGCATCTGAGGAGG…
ENST00000512642	ENSG00000248925	GCGGGGAGGGCGGGGTCTGGGCGCCTGGAGGAAGCCAGAGCTTTGGCGCAGGCCGCCTGCGCGCTGTGCCAGGAAAGCGCTTGGAGAAAATGTCCGGCCCCGCGACCTGGGACAGGAAGTGATGGAGCACGGACTTAGTTTGCCTTTCAGTTCTTGTATAAATAGTTTTGAGGGTTGTCTCTGAATTTTCACTCAGTTGTCTACCAAGATGTTGAATGGACCCAGAGCCAAGGACGTGGTCTTTTATCAGTGGCACCTGAGACTTTCTTCCCTGTGGACGCAAATCCATTATTCAGCACTCTGGGCACAGCTACAGATCTGATCAGCTATCCATTCTCCAAACTATCTCATCCTCTGTCCCATTTTTCTGTCTCTCTTGTCCACAAGGCATATACCTGA…
ENST00000399869	ENSG00000215246	GTGCTGACCGTGGTGGCTGAGAGGCTACAGGAGGCACTGAGGGGTGCTGGGGGCTTGATGCCACCAAGGACCCCAGACCAAGTCATCTTTTTTTTCTCGCTCAGCTTTGAAGGGAAGTTAAAGACAAAGAGGAAGAGGCTGTATTTCATTCTCCCAGATGGCTCCTGCCAGCCTCCAGAGAAAAGGCAGCTTTCTTCTTTAGAAAATTGGCAGGACAAAAGAAGGAAGTCGACTTGGAAAGTCCAGCGACAGACCTCGTGCCCCTGCTCTGGGAGGCCGCAGGTCAATGGCTCCCCCTGGCTTCAGGGGACACAGCTCAAGCCTGGAAGGAGCCCATGGCCAGCCTGAAAGCCTTGCTCACACCCAGCATCCGCAGCTGGGGCAAGAGCGGCTACTCCC…
ENST00000565428	ENSG00000260066	AGGGACACAGGCGCAGGCTCCCGCGTGCTCGCCGGCTGTGTTGTTAAACATCTTCATGCACCAGCCCTCCCGGCAGGCCCGGGCGGGCAGAGCAGCGGAGGAGTGCTCGGGTTCAGACCGAGTCAGGGTCAGCCTGCTGGTCCTCAACGCCGTTCCGGGTTAGTTCAGGTTGATTTTCCTCTCTGAGGGCAAGGCCACCTCTAAAGTTGGGAGGGACAGGGGCGGGGACGAGGCTCGGGCTGTGCTGGGCGGTTCCTCTGTATCTTGAGACGCTGCATTTCCCCGCCTGCTGCAGCTCCTCCCAGAACCGCCAGCAAGAAACCGAGAGCTGAGCTGGCCAAGGCCATCAGGGCCGTCCACTGTGGGTGGGAGACGCAGCCTTGCCACATGGAAGATAAA…
ENST00000661215	ENSG00000250056	GGTAAAGATGGGGCGGCGCGGCCGGGGCTCGCCAGCACCAGCCCTGGAACCCCATGGGGGACCTCGACAACAGCGCCTTTGCGGCGTGGGCCCCTTTCTGCAGCTCCTCCACCCGCGCGCTGTCGGCTCCGGGACACTGGGGCTTTGAAGGGCGCCAGTTCCCAGCCGCACCTGCACGCCTAGGAGGGCGCAGGCCGCGTGTCCCTGTGGGAGGAAGGCCCCGGCAACCTGCAAAGACCTCACGTCACAGAAACTTGCGGCGTTTGCCCCCGATGCGCGCGTCAGGTGCTCCGTCCCTTCCAGGTGGCAGAGGAGAGGGAAGGGTCGCGCCTGGTGGGGGCCTGAGAGCCACCGGGCTGCGGTGCGCGAGTGTGGACACCGCCCCGCCTTCTGCGTCTA…
ENST00000607691	ENSG00000272049	AAAGATAAAGAGAGAGAGAAAGAAAAAGAAAGAGAAAGAAAGAAAGAAAGGAAAGAAAGAAAGGCAAGCAAGCAAGCTACATACCTTCCTCACAATTTGCCCACTTGGAAATTCCTTGTGGGCTCAAGATCTTTACCCTAAAATGGTTCTGTTGAATTTTATCCTGACAGTGTAAATTGATAGCTTATCTAAACAGTTGCAGGACAAAGGACAAAACCGAAAGTCATCCCTCTGCTCACTTAAGACAAATGCACATCTGAATGCTTCACCTGATGTAAAAGTGTGATTCACTGAGCTACATGAAAGCATGAGTGACTATTATTCCTCTACCCACCACCCCCCCAACCCCCCCTCCCTGCCAACATGTAAATTGTGTATTCAGTGAAAGGCTGATCAAAC…
ENST00000624785	ENSG00000279075	CCTGCAGTTTTAATTGAATTGACTTTGGTTTTGTTTCTCAAAAAGTGGGACAACAAAAATACCTACTTAAGACTACTGTTTCAGGCACTGTCTAATTGCATTCATCAGATCTTATTATATTCATTCCATGAGGAATCGAAGACCTATTCAGTCAAGCAGCAGCCCAAGGTTACACGTCTAATAAAGGGCACATTCCCAGATCAAGCCCATGTAGGCTGACTCTAGATTCTGATTTTGAACTGCTCTGTTTCTGAATTGGAGTTTAACTCCTCTGTTACCCCTAGATTAATGGTGAGTATTTTCTCTCACCCAAGTTAATTCCATTAACTCTAATCAGAACCC
ENST00000624030	ENSG00000279698	GTCATAATGGCCCCAGGCATGACAAGGTTACTGGGTCATAGTTGGTTATCGTAGTACTTAGACAACGTGCTCATGGGAAACAAACGACTCCAGGGTGTGTGCCGCCGATTTGCAATATGAGGCTGATCTACTGTTCCCACTGTTTTATTCCCTGCTGCTATATCTCGGCTGGGAAATGTACGCTGTGGACCCCGCATCTTCATAATGATGGTCCCTCAATGATCAACCACCTTCCACGTAGCATCCATACAGTAGTCTGAGCAAGCTGAAGGATAACAAGCTTAAATTTATCTTTTAAAAATGTCAGAACTTCCAGAAATTTGTATTAAAATTTCTAAATTGTATTTCTGAACCGAAATAAAGTATTACAAAGTT
ENST00000508179	ENSG00000250786	GCGCCGCCTCCTCCTCCTCCTCCTCCCCGCCGGGGTGAAACTCGAGCGCCCCACCCGCGCCTGACCTCCCCGAGCCCCTCCCCGGGCCCCGCCCCTTCCCGGTACAGGACCCCCACCTTCGCTCCTGGGAGCCCCGCTGCACCCCAGGAGTTCCATTCCAGCCTCCCCAGTGCGAGTGCGGCCGAGCGCTGACTTTTGGGGGCTCCCTCCCCCGTCTCACTGGGTCCCTCTGCGGCTCCCCCGCCCGCTGTCCCGGTTCAGACGTGGCTGCACCCCGGAGGGGGGCGCCGGCCGAGACCTGAGACGTGGCGCTCCCTCTCTGCCGGCCTCGGCTTCAGTGCTTGAATTTCAGCCACATCCCTAAGCTGCCATCTCAGACCAGAGGAACAGGGAGGGGGG…
ENST00000607861	ENSG00000272417	CATTCATTCAGTAGACATTTATTGCACATCCATTATGTGTTAGATTTAGAGGAGAAATTGTGACATAAGGGTAATAATATTCTAATTTGCTGGTGCCAGAGAGACTGTAGCAGCAATGTATGTATTCAGTTATATACCTGTAAAAGAAGTTTCTTATCACCTGAAATAATCCTTCGTTTGATAATGAATCTTTTGTAACTATGATTTTAATTCACCCAATTCTTAATATTGTTATCAGGCACTTAATTATTTATTCCTCTTTGAAAATTTGACTACTGATTTCCACTTGATAGTCTCATTGCTTGGCAATGGCTAAGTTAAAAAGTGATTTACAATTTTTGTTCTTTCAGACTATGTTATAGGTGACATTTTGTTCTTTTAATATTAATTCACACCAAT…
ENST00000607847	ENSG00000271715	GCCCGCACCTTGCCAAGGCCGCCATCTCTTGAGTCTCCTGCTGTATCTTTCACCTTTATCTGTGAGCCCCTGTGGGCTTGTGTGACTGCATTGGAACCACCTGGATAATTGCCCTCTTTTAAGGTCAGCTGATTGGTAACCTTAATGAAATCCGTGAAGTCCCTTCTCACAGTATCTAGATCAGTGCCTGAAGGAATAACCAGATGGGCTCTTGGGAGCACAGGTTTAGAATTCTGCCTCTCACAGGAGGTGAGGGACGATGAACTGCTGCAAACGAAGTGGGAGCCGAGGAGCTGAAAGACCACACTGCTGGCTTCAGTTGCGTCTTTGCAGTAGGCGTCAAGATCATGTGATAAATAAGACATCCTGCTAAGTGCACATTTTCAGCTGCTTATACTG…
ENST00000505196	ENSG00000248131	CTCCACACCGCCTTGCAAGCTGAGGGAGCCGGCTCCGGCCTCTGCCAGCCCAGGAAGGGGCTCCCACAGTGCAGCGGCGGGCTGAAGGACTCCTCAAGTGCCACCAAAGTGGGAGCCCAGGCAGAGGAGGCGCCGAGAGCGAGCGAGGGCTGCCTGCCAGCACGCTGTCACGTCTCAGCAATAGACTGCTCTTGAGGCTGGAGTGCAATGTTGTTATCATAGCTCACTGCAACCTGGAACCCCTAGTCTCAAGAGATCCTCCAGCCTCAGCCTCCCTGTTCCAGGATACATGTGCAGGATGTGCAAGTTTGCTACATGGGTAAATATGTGCCATGGCAGTTTGCTGCATCTATTAACCCATTACCTAGGTATTAAGCCCGGAAATAAGAATGGCAGAAA…
ENST00000563101	ENSG00000261360	ACACGTGTGCGGGCTGAGTCGCCGGGGCCTGGAGGGGGAACCGCGCGCTGCGGCTGCTGCGCTTGCTCCGTCCCCGGACGCCGCTGGCTTGCTTCCCTTGTCAGCTGTGTGGGGACTGGCAGAGGGTGTGAGAGCGGGAAACGACCGGACGAGCGGCGGGGAGCGTCCTGGGTGAGGAGGAGGAAGTCTGGTCTTAGGTGTGAAGGATGCTGACGCGTTCCGGCGCGTCGCGGTGCCACTCTCGGCTTCTGAGCGTTGCCCTACGCCGCAGCGGGTTTTCCTCAGCTGTGAAGCGCGGCTGCGTCCTGCCCGGGCTTCCCCCCGCCGGGACGGTTCCAACGCCCGAGCCCAGCGGGCTTGGGCCTCCGCTGTCGGGCCAGGCTAGTTGCTCCGGGGCTG…
ENST00000507887	ENSG00000248605	GCTGACTCTCTTTTCGGACTCAGCCCGCCTGCACCCAGGTGATTAAAAGCTTTATTGCTCACACAAAGCCTGTTTGGTGGTCTCTTCACACGGACGCGCATGAAAGAAATTACTTTTTTTCAAGAATGAGTTCATGTCCTTTGCAGGGACATGGATGAAGCTGGAAGGCACCATTCTCAGCAAACTAACACAGGAACAGAAAACCAAACACCGCATGTTTTCACTCATAAATAATACATGAAGCCGGGCACAGTGGCTCACACCTGTAATCCCAGCACTTTGGAAGGCCGAGGCGGGCAGATCACCTGAGGTCAGGAGTTCAAGACCAGCCTGGGCAACATGGAGAAACCCCGTCTCTACTAAAAATACAAAAATTAGCTGGGTGTGATGGCACGAGCC…
ENST00000651409	ENSG00000250337	GGCAGACACACAGGCGGCTGGATGTCAAGAGGAGCACAACAGAGGAGGAACACAGAGGTGGCTAGACACAGAGAGTAACACACTGACGGCTGGACATACGGAGTAAAACACCGACAGGCACGGGCACCCTGGCAGGCCACCGACCATTAGAAATAGAATGACATGGAGTTTAGCTGGGGCAGTCAGAGGAGAGCCCAGGCTGCTGAACGGCTCGACTCTAGGGGAAACCCTTCCCACTCCACCCCTTCTGACTTTCCGAGAGCTGCTTCCACCCAATAAAACCTTGCAATCATTCTCCAAGCCCAGGTGTGATCAGATTCTTTCGGTACATCAAGGTAAGAACCTGGGATACAGAAAGCCTCTGTCCCTGAGACAAAGTAGAAGGTCTAAGGGAGCTGC…
ENST00000606994	ENSG00000272086	CTTGTCGGCGGCGTTGCGGGAGGCCTCGGTGCGCCGCTGCACCAGGCCGGAGCTGCGCTGGGTCAGCGAGGTCATGGCTCCCGCCGAGGCGCCGAGCCGGGCCGAGAGGGTCGCAGGACCGACCGGGTCGCCCTCCTCCTCCCCGCGCGGCCTCCGATCCGGGTTTCCGTGTTAAATCCGGACGCCGGGGCGACGTCCGTCGGCAGCAGGGCCGGGGGCAGTCATGAGGAAACAGGTCAGGGCGAAGCGGGCTGGCCGGGCGTCGGCGGGGCAGGAGAGGAGCGCCTTCCTGCCTGTGGCCGCAGTCCCCGAAACACCCCGAGCTCCAAGGCGGAGGCGGCGGCGGCGCCTTTCCAATATGGCGGCCCCGGCTGACGTCACCGGAGGATGTGGCAGAGT…
ENST00000507566	ENSG00000250234	CCCCCACCCCCCACCAGGCAGGGGTCGCGGGAGATGGCGGGCGCCTTTCTGGTGGCTCCACGTCCTCCTTACTCCCGAAGTCCCGGCGGCCCCGAGTCTGCCCCAACTCCAGCATCCGTTCTCCCCGAGCTGCGGCGGGGAAAACAAGATCTGCTCTCCGCAGACAGTGGGCTGCCGGCGGTGGACCAGGGAGAGGTGGCGGGACCCCGGCTGCAGCCCGCTCAGCCGCTCCGCCCGGGCGCCGTCCCCAGCGCCTCCCGCGCCCGAGCTCCAGACACAAAGGCGGGGACACGAGCCCGGGACCCCGCGCCGGGAGCCTCCCAACTCCGTGCCGCGCACTCACCCCATCGAGGCGGCGGCGGCGCTCCCCGGACCCAGCTGGCTGCTCCACCCCGCCCG…
ENST00000606401	ENSG00000272323	CCTCCTGACCCTGGCGCACCTCGGTCCGGGCGCCAAAGCGGTGCCTCGCGAAAGCTGCACAGCCTGCGACGTCCCCAGTTACCTTCCGCAGCCCAGGTTAGACGCGCCCGGCCTCCGGCTCGCCCCAAAACTGGCCTCTGCATATTGTATCTCACGAGACCTTACCCCTCGGAGGTGAAGGCGTAGGAAGAGAAGATACATTCCGTCCAAGGATGGAAGGGAGCGCCGGGCCCCACGGCCCTACTTATTTAAAGCTGCGACGTGTGCGGGCTGTATTCGGCGACGATCCTGGCCACGGTGCACCCCCACAGCTCCTCGGGAGTTTTGTTTTTATGGACCCCAGAGGAAAGGCTTAGATATGGCTGTTGACTGTGCTGGCACCGTCTGTGTTACCCAGTA…
ENST00000500817	ENSG00000244968	ATAATCAAGTCATTTCTCTCCCTAACAAGTGAGGATTACAATTCAAGATGAGGTTTGGGTAGGAACACAAAGCCTGACCCTATCCCACAGCATGTCCAGGCTGCCCTAGCACCACCCAATAGAAGGGAAAATGGCAGAGGGAAAGTCCTAGTGGAAAGAGACCTCAGTCTCAGCTAATTGTGGTGACAATATATTGCTTTTGCAAATTGTACATAAACATATGACCAGGTGAATGTATCGCCAAGGCTCCTGCCAAGGCCTGGGATGGAGGCCTAGAGAAGATGCCCGAAAGTTTATGCTGTGTGAGCTTCACAGAAGACCTGCCTTCCATGTATACCCATTTTACAGGTGTCTGTGCGGTGCAGAAACTGTACAACTGTATACAGTGACCATTTCTAC…
ENST00000662290	ENSG00000249740	GGAAGTGGGAGAGGCCTGGGAAGGAAACTTGGAAACCGAAAACTCGGCGGCCGAGGCTCCGTGCCCCGCGCGCAGCGCTGCTCCTGCCCCGGCCAAGGACGCACGGGCCAGCCGGCGGAACCAGAGGTTTTCAGTGATGTTGAGAGTCAACAGGAAATTAATCAGCAAGTAGAAAATTGAAAGAAGATCTGCATCTTACTGCAGGAGTCATTAAAATAAAAGCAGATTTGGCAAAATGGCAAGACACAATGGCAATGAATGGACCACACCAAATCTACAGTGAATATGCAGCAAGAGACCTGAGCCAAGTAACCCCAGCACAGTCTGAGATGTGCAAGGCAGAAGCAAATTTAAGGAGAATGAAACGGAAAGCAAGGCCCAATTAAAATCCAAATGAAC…
ENST00000654321	ENSG00000248668	AGACCCTCAGAGTCCCTATCCAAGGGCGGGTGCCAGGAGGGAAGCCGACGAGCGCCAAAGGGCTCGGGAGCGCTGCCAGGAGTCCTCCCGCCCCTTCTCAGCCTCTCCGCGCGCTTCTTTATCGCGTCTCGCTCCATCAGGGAAGCGACTGCAGAACCAAGCAAAGGCGGTCATCCGAGGGGCCGGCGAGGCCAGGAACGCGTCGCCGCGTGTCCGTGACCAGGGCACCGCGCCACGGATGCCAGATCCCAGGCTGGAGAGAGCGGGTTGCCCCAGATCCGCGGGCAGAGGCGCAGAGCCGAAGCCCGGAGGAGAGGAGTTTGAGAGCCGCCATCTTCGGGCGGTGAGGCAGGAGGAGGCTGCGGGTTGGAGCGCGCGTTTGAGCGTCGGTGCGCGACT…
ENST00000503152	ENSG00000177738	GCAGTGGAAGACGGTTGGCGACCCGGATGGCTTTTGTTACCAGGGCCAGCCCAATCCGCCCGATTCTCGGTCCCTATACTGCCTCCTTTTCCCATGCGCATCGCAAGGGATCGGTTGATGGGGCCCTCAGTATGACTTCGCTAGGAAAAATAAAGTGCAGCTCGTTTCTCAGAGCCGGCGGATGTTCATGGGCAGCACCATCGAGCCAGAAGCAGTATTTGTCCTGGAGGAAATCAGTGGTGCTTCAGGATATTGTGAATTTGGTCTTCTGAAAGCAGAATTCTGATTTAACAGTATAATGGAATTCGTGAACGTCATGATGCTAATTTGAACCAACAAGCACCCTTGTGAGAGGAATCTGCTTTTCCTCAAGTCTGAAGAACACCAGGAGAATCTTTC…
ENST00000623353	ENSG00000279557	GGGTACCTACACTAGAATTTCCAGGAAGAAATAGAGTTTCTTAATGCAATTTTCCCAAATGGAGCAGCATATTGTATGGGAAGTATGAATTCTGACTGTTGGTACTTACGTACTCTGGATTTCCCAGAAAGGTAATCAGTCAGCCAGATCAAACCCTGGAAAATTTGATGAGTGGGCTTGACCCAGCAGTTATGGACCAGTTCTACATGAAAGATGGCGTTACTGCAAAGGATGTCATTTGTGAGAGTGGAATTCACAACCTGATACCAGGTTCTGTCATTAATGCCACAATGTTCAATCCTTATGGGTATTCGATGAATGGAATGAAATCAGATGGAACTTATTGGACTATTCACATCACTCCAGAACCAGAATCTTTTTATGTTAGCTTTGAAACAA…
ENST00000503452	ENSG00000251141	GTTTGTAGATGGAAGGAAGAACTTGTGTGCTTAGACCTGACGCTGGGAGGAGATGCTGCCACCTAGGTTACTTGTAGGACCCTATACGGCAACCTCCTTTGCCAGGAACTATTTATAAACATCCTGCAGGAAAATGAGTCTATATGTCAGAATACACATTTCCCACCTTGCCCAACAGTAGAAAAACATAAGAAGAGAAAAACATTAAAAAATGACAAGGAAGTTAATGGAAGCAATGTGATGGTGTTTGGAGGTGGAGCCTTCAGAAGGTAATTAATGCCCTTGTAAGAAGAGGCCAGAGAGCTTGCGCACCTTCTTCCTGCCATGTGAGGAGCCAAGAAGCCGGCTGTCTGCAACCTGCAAGAGGACCCTCACTAGAAGCTAGCCATACTGGCATCC…
ENST00000607056	ENSG00000272335	TTACCTTGGGCAGTATGGCCATTTTCATGATATTGATTCTTCCTACCCATGAGCATGGAATGTTCTTCCATTTGTTTGTATACTCTTTTATTTCGTTGAGCAGTGGTTTGTAGTTCTCCTTGAAGAGGCCCTTCACGTCCCTTGTAAGTTGGAATCCTAGGTATTTTATTCTCTTTGAAGCAATTGTGAATGGGAGTTCACTCATGATTTGGCTCTCAGTTTGTGTTATTGGTGTATAAGAATGCTTGTGATTTTTGTGCATTGATTTTGTATCCTGAGACTTTGCTAAAGTTGCTGAAGGAGATTTTGGGCTGAGACAATGGGGTTTTCTAGATATACAATCATGTCATCTGCAAACAGGGACAATTTGATTTCCTTTTATCCTAATTGAATACCCTA…
ENST00000660072	ENSG00000247796	GCCCCGCGCCGGGCTCTAGCTGTTTCCCTCAGGCGGCCTGTTCCACGCCAGGATTAGTTTTGCTTCGCAGATGGGCCGTGGTGGTGAGAGGAAGCAATCAGTATGGAAATGGAGAAATGGCTTACCATGCATGTCCTTCTCCCCAGGAGGGAGGTCGTGGTGCAGGCGAGCAGACGCCAGACTCCTGGACACTTGCCGCCTGCGTTATGGAGGCTTAGCTAATAACCTTGCAGGGGTCTTCAGGCTTTTCCACTGGCTCACCTTTAGGCTTCTGACACTTTTACCTACGATTGAAAAAAGACGAGATTCCATGAGACTAGAAATGTAGGAGCATCTCAGACCTTCACAGAACGCTCTGTTAGAAGATGAGAAACATAACGTTGCTTGTGAGAGGTGAAG…
ENST00000500093	ENSG00000227908	AGCGATTCCCGTAACGCGGCTCTTCGCGTCCCGGATTCCGGTGGCTGCGTCCGCGTCGCCTCTCCCAGACTAGATCGAAGGGTTCCCCCCACCTCCCCTCTGTGGGCGGAAAGAGCGGAATGTTCCATTTTTCTGTGGAATAACGGGGTCATGAACTGGAGCCCGGGTGCTGCCCGCCGCCCGCTGCCCCCGCCCTCCCTTCTCGCCAGGGCGCCTGCGGCCTCTCTTCGCGGCCTTCCCCGAGGGACTCAGAGCCGCGAGGGACCGCCTAGCTCCCTTGGGGATGGGGAAGGCGTGGGAGCCTCTTGGGGAAAGTGAAGAGCTCGGTGGCCGTGACTCCGCACGAGACTGCGGCAGATTGTGGCGGCGGCTTCTCTCCAAGACTTACGATTTACGGAA…
ENST00000510621	ENSG00000250421	AAAGAAGAGATGGATGCTGCAGTGACACAGACAAGAGCAAGTAGCAAAGTGAAAAGGAAGGAAGAAATGGGCTAAAAGCAAGGAAAAACAGGTCCCAAGCAAATCTAAAACCCAGCAGGGCAGACAGTGTCCAGAATTATCACTGGTACAGGAGCATATTTATGTTAATTTCTTATTTTGGATATTCCTGAACATTGAAGATTTTGAAGCTAGTACAAATTTGAACCACACACTTGTTCATGAAACAGGCTCAGAGTACAAATTCTTCAGGAACTCAAGCAGAGATAGGCTATGAAATGATGATGGCCAACCATGGATAGAAGCTAGTGGGGCTTTCTACTCTGCTTAAACTGTTCCCATTCCAATGTGCAAAACACTGCTCAAGAGTTTCCTTGTTGG…
ENST00000624833	ENSG00000280187	ACCCTTTCCGCCTTGTTTTTCGGTTGCCGTGGTTACTACGGGCTCCTCTTTCATCCGGGCTCTACTGGTGAAAATAACTGCAGACGGCTGGTAAAAAGTTGGAATAGCTTTCGTTAAGCGTCGGATGTGTAGAGTGCTGAGTTAGGGGCTGGACTAGAGACGTTGGGACATCTCCCGGGAACAGCAGCCTGGAGGGGAAAAATCTCCTGACCTAAGTGGTCATTCGGCCTTGGCGCTTGGACACGGGAGTGCGGCGACAGCCATATGTCCATCCATCTTGGCACTTTTCCGTCCTCTGCCTTTGAAGATGGGTGTGCCCGGCAGGCTGTGAAAGATAAACATTAGAGGGTTGTTTAGAAGACTTTTTTGACCTGAGCCCATGAGGTGCATACCCTTTGT…
ENST00000602697	ENSG00000269983	CTCAGGAGTCATACTCCATGAGCCTGGACCCAGTGGTTCTTTATGTGGAAACAAATTTCACCTATAGGTAACCTGGTAACTGCTATTTTCTTCTGTGTGCTCTGTCAACAAAGGTATCAGTGGCTTGCAGGAGATGCCTTTAATACTCAGAGCATTCTATCTCCCCCTATCTGGTTTAGAAGGAAGGCCTTCATTAGTTACCTTTTGAGAAGTTACTAGAACTCTCTATTAGAGACTTACCCTCCTGACCTGATAAAAAGGGATACCCATGTCTCTATTAACAGCTTTATCTCTTTCTACAGTTTTGGGTATTTGATAAGGTTAAGGCAAAATTTTAGTTATGCTTAAGGAGGAGTTCTTTTTTCACAATTACAGAGAAAATTTTGGTTTGTTGAAGAT…
ENST00000607027	ENSG00000271926	GAGTCAGAATTTGAGCAGCAGAAATGCTTAGGTAAGAGAGAAGACAAATTAACTTGTCAAATCCTTCATCTCAGCTTGAATGCTATAGATTCCTGCATGACAAAGTATTGTTTCTCAGTAGTATCAAGCATACATTTTCCTTTTGTTAGTGTTCCAATGTGTGGCTATTACCTACAGACAATTTAGTATAGTATTCACAATAGTTACTGGCCTTCATTCGCATTCTTCTGCTCCCCTTAAATTTAGGAGTAGATCTGGAATGAAAATAAGTATTCTGAGTATTTCAGGTATTTGCAAGGTTCATTAGGGCCGAAACACCATATCCTGTAATTGCCTGATGTTTAAGTTGTGGAACTTTATAGTAAACAGTGATTAAGGTGACTAAATTTCAGACAAGAC…
ENST00000607001	ENSG00000272525	GCGAACTCGGTTCCTCCCTGCGCACGCGCGACAGCGTTTGTGATGGTCCAGCGAGTCCCTATTCTCCTCCTCCTGCTCCAGCGGCTGCCGGCTGTAGGCCCTACGAGAGACTGCTGGCTTGGGGCGCAGCCCGTACCTCTGGGAGAGGCCACAAAGGGGTCGGAGAGCGCGGTCCTGTGCACAGTTAGGGTTAAGTCCGCTCAGTCTCCATTGGGCCCTGATCCTGAAGTTCTGTGCCCTCCGAAGAAAGGGCCTATTCACGTTTCCTGGAGACGCCGGAGGTGCCCAGCTTGTGCTCACCACTCAAGCAGCTCTCCCCTTGCTGGAGGTGTGGGTTGGAGAATTGCAGAATTTCCCTCTCGGCCCGAATGAGCCATTACCAAAGCATTTTGTCAAAAA…
ENST00000606270	ENSG00000271714	CAAAATGGTGGCGCCGAGGCGGAGGCCGGCGCACCTGGGGGCGCCACACGCCCTACGGGATCCCCGCAGACCGCCGCCAGCTGGACGCGAGCCCCGGGTCCAGGCGGCCCGCACTGGTCTGCGCCAGGCCCAGCCCGCAGGGGCCGCCCACAGCCGGTGGCCCGCGTCGCCGCTCGGTGTCCGCGGGTCTGGTGCTGGCGGGGGCGCGGGGCCCGGCGCGGCCGTCTCGGCCTCACCCAGCGGTCCGCGCCGGGGAGAGGGAGCGCACTCACCTCAGACGCGCCCCGGGAGCCGCTGGAAGAGCCCGGGAAAGGAGGCGGAGCCGCGCGAATGAATGGAGCCGGCGGCTGCTCGCTGGCGACCTCCGGCCGGTCCCAGGCCGCACAGCTCGCGGCTGCC…
ENST00000513755	ENSG00000245556	GGCGAAGGAAACGGGAACTGAAAGCGATGAAAAGCGTTCCACACGCCACGAGCCCGCGGGATCCTCGGAGAGTATGGAACCCTTCCCCTCCGCTCTCAGCCGGAGGCCAGCTGCGTCCAGCCGGGCTCGGTCTTCTGAACACCGATTTCAAATCAGGTCCTCGGGGCCCAGCGTCACTTAGGGAAGTGGTGGCATTTTGTGATATAAGAAAGATTGGAGAACTGTGTGCCTGGCAATTGCCTTGCTGAAAGGAAGCCCTCAGAAAAAGTTGTTTGATGGTGAGAGCTGGCCAAGCCAGAAAGACAAACCAAGCGACTTTGAGTGGGGGCTTTGTGTCACAAGGCATCAGTAGACCTGGAGACTGAGTTCAGGCAATCAATCAATCAATCAATCAATCAG…
ENST00000666568	ENSG00000249042	GTTTACGCGCCGCTTCGCCGTGCAGGTGGTGGCGAAGCGCTCCTCCGAAAGGTTTCGGAAGCTGGTGGTAGCTCTGAAGATAACGCTGCGTTAGGGCATACTGCGGCGGAGGATGGAACTCCGATTGAAAGCAGTTGCTGGAGTGGAGCACGAATTTCAACAAGCCGCATGTTGAAGTGTGAGGCGTGAAAGGGTATGTCTGATATTTGCTTTAAAATGCTCCAGCAAAGAAATTAAGGGATGGATGAAGCAAAAGAGGAAGCTACTCAAAAACATACTCTGCCAATATAAGGGAGACACCAAGAAAAAGGAAAACCTGAAATCCAAGAAAAAGAGGCTACCCACACAGAAGAGACAAATGCAATTCACAGATGACTGTAAAAGGGCAGTCCAGGAAGA…
ENST00000515871	ENSG00000251221	CTAGAAAAGCAATGACTAAGGGTCAGGACAAGAACAAATACATATTCCAGGCAGAGGGAAAGCCATGAAGAAACTTCATCTCCAGATTCTAAAACCCAGGACAAGCCCTTAGCAAGGCTTTGAGGAAGCAAGTGAACATCTTGGGCAATCCCAACAAGGAAGTAACATGGCCTCTATGGGGTGAGGGTAGCTTCCAGCTGACAGCCAGCAAGAAACAGAAGACCTCAATCTTATAGATGCAAAGACCTGAATTATGCCTATAATGTGAGTGAGCTTAGAAGTTATTTTTTCCCCCAGTCAAGCATCTGATGAGACCACAGCCCTGGCTGGCATCTTGTACAGTCTTGTGAAACCTTAAGAACAGGATCCAGCTAAACCATAGCCAGCATCTTGAGCCAC…
ENST00000505694	ENSG00000251450	CGCCCTCGAAGTAGAAGAGCACATTCTGGTAGAGGGCGAACCACTTCTCGTGCCAGCGGCTCGCCTCGGCCGTCTTCTTACTCAGGAAGCCGCGCTTGGTGCCCTCCTTGCGCGCCAGAAAGGCCAGGCTCAGCTTTCTCATCACTGAACTGGAGATACAGGAGTTGGAGACTTGGAATCCCCTTTGGTGCAGAAACTATTCCTTCATGAGAAGAAGTCCTTAAATAGGCTCTTTAGACAGGAGGCCACATGTTGAAGGCAGCAGGGTCACAAGATGGAAGAACCAGGGTCCCAGTATCATCGCTCCCTGCTTCAAGCTGCCAGGGGCAGCCTAACCCACATGGCATTATGACATAAGAAACAAAGTAACTATTGTTTTATTAAATCAATGAGATATTG…
ENST00000607625	ENSG00000271862	GGGAATGCCAGTCCATGAAGTTGATGGTTAGGCTAAGATCTACTGCAGATGAAGAGCATGAACAAAGTGGCAGAGACAGGAAAGAGCTTGGGACTTGAAGGGGTGGAGAAATTCATAGAAAACTAGCATGAAGAATGCTATTTAATGTTACTAATACTGAGTGAGGCAAAGAATGGAGTAAGTTGGAAAGAAAAAATAAGCCAAATCATGCAGGGCTTTGAGCCATAGAGAAGGCTGGCCAACTCATCCAAAGGATTTGACCTTACATAATTAAAGGAGCTAATAGAGTAGTCTCTGTAAGACTATTGTCTTTGTTTCTAATGTTGGACCTGAAATCCACAGGGAAGGGAAGGGAAGGGTAGAAGCTGTGTCAGTTCTTGTCATTGACCTTGGTACTGT…
ENST00000509406	ENSG00000250320	GTTCTCTTTCCTCAGCGCTTTGTTAAACAAATTCTTGGAGAGGGCGAGAGTGGTGACTAAAGAGAGGAGCCTTTCCTCCCCTTTTGCCTGCGCTCCGGCGCGCGGAGAGAGGGAGGTAGGGAGAGAGACAAACACAGAGCTAGAGAAATTGAAAGAGAAACATTCTCGAAGGCAAAGAGTTGAAAGGTGAATCTACTAAGAAAAGAATAACAGAGTGCAATTAGCCATGGAACTACATCTCCATCTGCCTCCTTTAAAGGATGAGTCCTTTAAAGAGCCTTTGGAAGGAATTGGGCCATGAGAAGAGCCCTCATGAATGGGATTAGTTCCCTTATAAGAAGAGACACCAAGGAAGTGATCTTTCTCTGCCCTCTGCTATGTGAAGACAAGGTCATCTGC…
ENST00000506978	ENSG00000245526	GTGACAGAGAGAGAGAGAGAGAGAGAGAGAGAGAGAGAGAGAGAAACGAGCTGGCGGAGAGGAGCAGAAGGCAGGAGGGGAAATCTGGCACAACGGCTGGGAGAGGAAACTTGATGCTTCTGGGCCACCATTTGCCAGGGCCTCGCTCGAGCCGGCGCCTCGGTTCCTGCCCAGCTGGATTTGGGGGGCAGCATTGCCTGGCGCAGGGAGATCAAATGAGACTGCAAAGAAGCATAAAATGAATAGACAATCCAACCAACCAAAGGAAATTGCTTTGGAGATGAGGAAACAAACTCTTATGGAGACCTAAGAGACTGAAGACATCTGGCGTGGACTACTCTGATGACTCATTGCTTCCAGCTGTTCGTGGACCAATACTAGATGCCAGCAATAGAGAAA…
ENST00000507217	ENSG00000250049	AGGTGCCATTTTGCGTGCATGGCACAAGCCACTAGGAGAAAGAACCAAAAGGAAAAAAATAAAAAAAAAAACAGGAAGGAAGATTTTATTTGCTATCCCAAATCTTTGCAGATAGTGCTAAATTAGGTGATGAAACTCCTGTGAAAAATAAAAGACAAGTAGCCTGCGGGAAAATGCCATATGCTTTTAGCTTTGGCAAATGACTGGATGTTGGCAGCCTGTGGCCAGAAAACATACTCTGTGTGTTTTAATTCCTTGGACTTGATTGAGACTTGTTTCATGATTCAGCATATGGTCTGCCTTGCTGAGGCCTTTGAGATACTATATGAACTGCTCCAACATTCTGAAGAGAAGGTCTGGATCATTTAAGTAGGACTTGCAAAGAAAGTGGCCTAGATC…
ENST00000660523	ENSG00000237187	GAAACGAACACGATTAAAATAGACCAAAAGAAAAGAAAGAAAAGAAAACCTTTCTATGTACAGATTCTAAATCGTACTCCCCATACAGTCAGAGGCAGGGAGTCGAGGGCAGAGGCAGCAGGCGGAGAGAGGGAGATAGGGCGAGGGAAGGAGAACGCGGAGAGAGACGAAGGGAGTGGGAGACCAGCGACAGCGAGCGCCAGGGCACCGCAGGCACACTGGATGCCCAGTCCGCCGGCCCAGCCGCCCTCGGACCCTGGACCGTGCGTCGTGGGCACCAGAAACGAGACTCGGCCAAATCCTGCCTCACCAGCAGGTAGATGAAACTCAAGAGAAAAGGTGTGGATAAATGAAACTAGCCCATGATGAACCTGTTTTCTCCGTGACCACAATATTAAC…
ENST00000501338	ENSG00000247121	ACTCAACAAATGTGGAGCCCTACTGCGACCCGCCCGATCCCGGACGCCGAGACACCCGCACTGCGCCAGAAAATCATGGTCCCAGTCCCAGGAGCGGACATTCCAGAAACAGACCATAAATAAACACAGAAGACACACGAGTGTAAAGTCAGTGCCCCGCTGCGAATTAAATCGGGGTGATGTGATGGCGAGTGAGTGGGTAGTTAATTCGGATGGCTTGGTTAGACGAGGCCTCGCTGAGCAGGTGCCACTGAAGCCGAAGTCTGAAGGCAGAGCAGGAACCTGCGGGCGAAGGTCGCTATCTGAACCGCGAATCGCTGGTTTCCCTGGGGAGGTTGGCCGCGGAGGGATCACTGCTCGAAGGACCGAGGGAGCGGGCGCTGTAGGTGTTTTCGGCAG…
ENST00000498871	ENSG00000246763	AGCCAATCACATCTGCGGAACCGCGTTCCGAGTCGTTTGAGGGTGTCTGGTAAAGCAAGCTCGGGGCGGTGTTGGAAATCTGAATGTCACCCGCGGTCCGGAGCAGATAGGATGGGCTGGGAAGGTACCCGCGAACTGCCGCCGGAATTCGCTGGCAGCTGTGCGAGGCTCAGATTATTTAAATTTTCCACAAATTTCTACGGATTAATTCAATGGCAGCTCACTTTCTCCTTTTATGATCGGATGGGTCCGAAAGTGAGGAAAAAGACAATTGTCTACAAAGAAAGAGGCTGCCAAGTGGAGACAGAAAAGCAGTTATGAGACTGATGATAGATTCCAATTTGTTATCGAAAGGAAGGAGGAGACCTGAACAGTACATCCGGAGAATCCAGCAAAGCA…
ENST00000669567	ENSG00000247877	GAGGACGTGACCGTTTTGGAAGCATTGTTCTTTTCACTGTTAGTGAGGAGCGGTCAAGGATGCGTATTAAGAAAGATCTTATTCACTGATTTGAAGAGTTCATGCATCGAGCCAGTAGGCTGTGCACATGGGTAAAAACTGGCTGCGGCTAAACAGGCCTCATCGGAGCACAAAGTTCCAAGTGACTTCAAAGGGTTTTCTGTACTTGGAGCAGCTCTATGGGACATGGAAGATGAGAAATGAACCGACACCAGAGGTGCAATGAAAGGTAAAACTCATAGCATCACCACAGCTCTTAGGTAAGTGGCAGCCTAAATTACTGCATCTGGATATATGAATCTTATGGGTTCATGATGGAAAAGATGACAAGCATTAAGGCCAAAAATAAATCTGAGTTTG…
ENST00000661979	ENSG00000251027	GATTTCTCACGAGATCTGACAGTTTTATAAGAGTCTGGCGTTTCCCCTCCTTGTGCTTTTCTCTCGTGTGCCATGTGAAGAACCTTGCTTCCTCTTTGCCTTCCACCATGATTCTTCAGGTGCCTGGATGTTGAGGGGCAAATAGGACTGTTCACTGAAGGAGCTAGAGAATGGAAGAGAAGGTTGTGTCAGATAGAAATAACAGAAGCTTTCTGAAATGAAAACAGAAATGTTACAACTTGCACCACAGTACTGGACTGAAACGAAGATGTAACACAGCCATAATAATTTAAATTAATAGCAAATAAATAAAGAAAAAAAGAACTTCATTGTGAGGACCATAGTCATGGGATAGCTCTGTCTTTTCGGGGAAAGTGGAGTAGAGGGACAGAGTCACCC…
ENST00000606424	ENSG00000271849	TGCTAGTGAATCCTTCATTACTCTAATCCTCTATTATAGTTAACAATTCTTTTTATTAAGCCTTCCCTGTCCCGGGAGTAGTCCCAAGAAATAGACCTGCAAAGATGGGATTAAAGGTCAGTTTGATTGAGGTTTTGAGCTTTAGCTCCTTGCCAAAGGGAAATGTAATTCATGACATGCTGGGCATCTCAATTAAGCAATTACCTGTGGTTGATCCTGATGAAGTGCCAACTGAAGCCTGTGCCTTGGGGCCCCAAGTGGCTGCTACACTTGACTGCTATGGTTATAAAGATGACTAGAAAGACTGGTGTGGGATGGATTCTTTTGCGTGCTTTTGAGTGGTTATAAAGAGAAATGACAAGCACAGGTTTTTTAACTCTCAGAGTTATGGTATGAGAA…
ENST00000663232	ENSG00000224032	TGTCGGGTCCCAAAATACGTGGTCTAAAGTCCTTTGGGCTCCTGCCGCTGCCAGCACTGATCATATGCTCTTGACCCTGGTCGGGTGGGGGGATGTCTGGATACCTCCTCTGTGGAAAGAACTGGCCACACATCCGCAGAGGTGACTCGGGCTGAGAACCCAGGCTCCTCCTCCCTTTGGTGACACGCCCCTCGGTCCCTCACTGGCACTTCTCCCTCCGGCCACACGGCGGCGTCTCGCCATAGCGCAGCGGCCGATGGTACAGCCCGCTCCCCCCTCGCGCTCTCGGACAGTGGGTCCTTCCACTTGTAGAAAAGCATTGTGGGACGGAAGCCTGTCCTTTCTTCCTTTTGGTGCGAGCTTGCTGTGGTTTTTGCTCTGGGTCCTCTGGGATGGCGC…
ENST00000623705	ENSG00000278921	TCAGATCCGCCGAGTATGAAGCGCTCGGCTTTTCTTTTGTGTGAGGAGCACCCACGACGCCCCGACCATGGGCGCAGGGGCAGAGGCGAAGGTCGTCGCTCCGTCCGCTACCCCGTCCCCCAGCCGCAAGCGCCGAGGAGCCGGAAGAGAGGCGGAAAGGGCAGCAGGCTCCTTACCCAGACCAGCGAGGGGAGGTCAGCTCGTCGCGGGGTGTGGCTCCCGTCCGGGGACTCCCGAGCTCATTACGGGTGGCCGTGTGTAGCCAAGTTCAAGCTCTCCCTCCGGGAATGCCTGCCGCGGCGGCGGAATACGGCTTCTTCAGGACATTCAGCAAAGCGGGGAGGCGGGGACCTGCGGGCGGAGGAGCGACGCCCCAGCTGGGAACGCGGCGGACGGGCG…
ENST00000606662	ENSG00000271918	ACCGTTCCACGTGATTCGGCAGCACTGAAGGCAGCACCCGGGAACTTCTGATACCAAACTCCGCGAACAGTGACGCAGACCCCACGCTTGCAGACCACACGCTTCCGTACAGACCTCAGCTGCCAGGCGCACTGTGAGCCCCACAGGTGGACCACCGTGACTGTAGAGGCGCTACACGGCCCCACGCACTCCGCAGACGCAGCGTCGCAACCTCGGCAGCCCACCCCACCCCACCCCACTCAACCGGGCCCGCCGCGGCGCCCAGGCGGCAGGCAGCAAGGACAGCCTTGTGCGAGCCCGATCTGGGCCTTCCTGGGCGCGGCTACCGCAAGAGCTTAACGGATCAGCTACCTGGGGCTCTCCCGTAGGATCAGCGCCGCGGGGACCGCCATCTTCGGC…
ENST00000514186	ENSG00000248663	GAAAGCATCTCTGCCAACTCTAGAGAGTTTAGATATCTACTTATTTATATCTACATCTATCTATATTTATATTAAACAAAAGTGACAGGACATGGTAATAGATGCAATGTATAGGTGAATTAGAGAGAGGTATCAAGCTTGACTCCCAGGTTTCTGATAGAATGGCTGAATTGATGGCAATACCTTTCACTGAGAGGAAACATTGGCAGAAAACCAGTTTTGAATGAAGAGGATGCTTCCTTTTCCTTCTGACATGAGTGGAACCAGCCATAGGCCCTCATCAGAGGCAGATGCTGGCACTTTGCTTCTCGTACAGCCTGCAGAATGTTAATACTCTTGGATAATGTATTTAAGGATGCTTAAGTTCATCATGGGTCCTCTGGAAATCTCCTACCTTTG…
ENST00000511422	ENSG00000248927	ATTCATGGCTGAAGCGTCTGAAACAAGACTAACAAGACTAACGAGATTAACAAGAGAAAAACATACAAATTTTTAAAATATAAGTTGTATGTGACATAGAAGCATTTATAAAGAAAAGAAGACCAGAAGAAACGGGTAGACCTGGGTATTTTTATGCTACTTTTGATGAAAATGGGAATGCTTTTGGAGACGCATGAGTGAATAAAAAAATATGATCTAATGGTAATAAACTAGAGGAAACAGAGCAAAGTCTGTTCAGATTCTTCTCTGTGATGCTTTGTCTTCAGAGCTCCTTCAGGTTGGAAGGAATACCTTTACTTGGGGGCATGTCAATTCGTTTTTCTCACTTGATTCATCTTTATGACTTCCTGAGGACAGATCTAATTCTAAAGTAACCAG…
ENST00000565823	ENSG00000260686	GAAAACAATTCTAATCAAAGAACTTCTATTAAGTAAAACAAGACAAAATGTGTGTAAAAATATGCCTAACACATAGATTTCCTTGATTGTATTTTCTACTGAACTATTTTCAAGTATTCAGCTTTATACTAATATATTAATCTCAAAATACCTTTGTTTCATTGTTGCTACTCCTTAAACTTTTTTCTTTATTATCTAGATCTAGTAAAGTTTTCTGCATTCATTGTATTAATGTTGGTTCAAAAGTAATTGCGTCCTTTGTCGTTATATAAATTGTTTTATAAATGGCTTTAACTATGACATAAGCCTTTTAACATAATCAGCTTTCTTTAAAGGAGGAAGTCAGATGAGTAGAGAAGGAAAGTTATATTCCTTTACAAATGCTCTTAATTTTAATGT…
ENST00000624769	ENSG00000279118	ACTCTATCATCGCCCAGGCTGGAGTACAGTGGCGCAATCTCGGCTCACTGGAACCTCTACCTCCCAACCTATCCTCTCGCCTCAGCCTCCCAAGTAGCTGGGACTACAGGTGCACACCACCACACCCAGCTAATTTTTTGTATTTTTAGTAGAGACAGGTTTTTCCATGTTGCCCAGGCTGGTGTTGAACTCCTGGGCTCAAACAATCCACCTACAAATGTGAGCCACCTCGCCCAGCCCAGAGACATTTTTTAAATGCCTTTTCCTTGCCTTACACAATTTCATAAATTCATGGAGTCAGGCCAAAACAAAAATTCTGACTTAAATATGAGTTATCTTTTATGCTATTTTGATTTGTATATCCTAACAATAGTAAAATTCAGGTGATGCTTTCTTATT…
ENST00000624894	ENSG00000279584	TGTCAGCCCCTCCCTAGCTTCTGCGGCTTCACACCTCCATTCCGCGCCGGGCAGAGTCTGGCGGCTCCTGGAGCACGGAAGGCCCACAAGCGTACCCGTGGGGCCGCGGCCAAGGCTGGACTTTGAGCCCAGGACCCCAGGACCGCCCTTAGAAGGCTGCGCCGGCCCGCGAGAGGTCTGGGATCTGGACAGCGCGGGGGCTGGCTCACAGGGACTGGTGAAGGAAACTGCCGGGACCCCTGCCACAGCCATGGCTCCCCGCAAAGACGACCTCGAGCAGGCACTGCGGGCAGTTTGTACTAGCGCCTAGAACCCTGACACCGGGAATTAGTCTCTTGGAAGAGCTAGCGATTGGAGGCTCAGGAGTTAGGCTGTTTCCTTGTTAACCAACAAAATCAG…
ENST00000624830	ENSG00000279197	TCACGAATGTGTGTTGAGCATTTCCTTGGAGGAAGTAGAGTATAGTGGTAGGACCTCAGAGGTTTGAGTCTAGTCCTGATGTGGCCACTTCTCATGTGAAATTCAGCAAGTTGCAGTCTTTCCCTCAGTACATCTTTCTTCATCTGTAAATTAAAAGTGGGGTTTGTTCCCTCTATTTAACAAACTTCTGATTACTCCTGGGTAATTTGTCTTATTTTAAAAATTTTTACTGGAGCATATCAAATATATAGTAAAGACACATATTCTGAGTGTAGCACTTGGTTAATATTTTGTAAGTGAACATATCTATGTGACCACCACCAAGATGATAATATAGAACATTTCCAGCATCCCACAAACCATTCTGTGTCCCCCGGTCATTATCCTCGCAAAGGTTAC…
ENST00000606089	ENSG00000271737	GCCCGGGACAGCGTCCAGGCCGGGCCAGGGTCCCCATCCCGCTAGCGAGCCGCGTTCTTACCCTTCCGGGCCCCGCTGCCCCGGCAGCAGACACAGGAGCCTGCGGGCGTGTTGCGGGCGCGCGGGAGGACCTGCGTGAGTCGGGGCACGGGGAGGCGCCGGACTGACGTGTGCACCGTGTGTGCGTGCGCAGGGACACGCGGGTTCTTGCTGGAAACCTCGGCCCCAGTGGCAGCGCTCGGGAAGGGGGAGGAGGCCTTCCGATTCTCTGAGCTGTGGCCCGGAGGTCCCTGCGCTAATGGAAGACGCGCGGGGCTCCTGGGCCTCCTGCTTGGCCTCCGCGCTGCTAGATCCCCCGGGAGTTGATGTGGCCGGCGCTGGACCCAAGCCTCGCCTGGG…
ENST00000602919	ENSG00000270177	GCAGACCGGATGGAAGCCGGGGCCACTGGCAGCCTGTAACTGGTTCCCCTGGGAAGGCCGCTCTGGTGATGAACTCAGCTCCTCACCTGGGGCCTGGCAGTCCGATCACGGAAACGAGAATTGCGACCCCGTGGCTCATCTGGGGTGCTGCGGCTCTGTAATCGTGTGGGTTTCCGTCATCTTTGGGGGCAGGAACGGGCAGCGAGTGGCCGCTTGGATTAACCACCCCCACCTCTGGGCGCGGCTGGCACCTTGTAATTAGGTCACTCGTAGGTGGAGGAGCGTGTACCTACCGGGGGAGTGCTGCGCAGTGCACCTGACTTCCGCGGCACACACCCGTCCCCGGACCTAGGTGTCTCGTCGGGCGCGATGGCGGGGGCGAGGCTTGGGCTTTTCTTT…
ENST00000623411	ENSG00000279469	CTTTACAGGAGTTCCCAGCCCAGTGGCACTTTATGAATCTGTCTTCCAAGTAAGACTTCAGAGGAGCCAACCTCCCCTAAAAGACTACAGAAGGATCATACTTGTAACCAAGACTGTTACTATTATATGAAGACTTTCTCTAATTGGCTTTGCTTTCTCTAGGCAGAGCCCACTCTATTATATATTAGAGTCTTCTCAAATATATTAATCCACAAGTCACTGATGAACAAAAGCAACATGTGGCCAAGCTTTAGCATTTACTTCCCAAAAGATTTCATATGCAAGTTTCTCACACAAGTCTGAATCTTACATATGCCAAAGAGAACTCTGGAGCCCAAGTTCTTCCAAAGTTCTTGATTTCAGCCATCAAGGAACTAATGTTGAGCTGTGGAGCAGTCA…
ENST00000515627	ENSG00000251169	TGGGGTCATTGGGCTGCCTTAGATTCCCCCCCCCACCTCTCAGCCTGCTGCCTCTGGACAAAGCTCTGCAGAGGAGCCCCATCTCCTTCAGCCCCCTCCTGCCTTTGGGGTGCAAGTTTCCTGAAGGACTTGAGTGAGATGTCACCAAGCAACAGGCTGTCAGGCTCTTGGCAGCAAGTACTGGCCCAGCGACTCGCGGCAGAGTCTCTCCTTGGGGCGTCTGTCCTTATCAGGGGTGGATGCTGTCAGACTTGCTAATGGTGGAATTTCTGGCATGTGGCAGGGCCAAGTGCAGTGGCTCACACCTATAATCCCAGCACTTTGGGAGGCTGAGGCACGAGGATTGCTTGAGCCCAGGAGTTCATCACCAGCCTGGGCAATATAGCCAGACCCGGTCTC…
ENST00000507035	ENSG00000249082	CCCGCTCTGGCTTCGTCCGCATGCGGCAGGGCCCCTCCACGGAGGTCCCAGGGCGCGCTCCCCGGCCTCGAGGCCCGGCCGCCAGCCGCGCGGACCCCAGCCTACGCCCCGAGGGAGGCCAGGACCCCTAGCCGGCGGGACTGCGCGCCGCCCCTCTCCCCGCAGGTCCCGGCGAACACCTAGCTTCCCCTCCCCCCACCCTTCCCGCCTCCCGGCCAGTGTCCCCGCCTTCCCCGCGGGCGACGGGCGGCGGCGGCGGGAGGAGCGGGCCGAGCCGAGGAAGCCCCGGCCTCGCGCGCTGGGATGTAGCGAACCAGCAGGGGCCGAAGAACCGTGCAGTGCCAGAGCCAGAGCTGGATCCGGGGCCCCAGCCGGAGCCGAAACCTGAGCCAGAGTCCG…
ENST00000297163	ENSG00000164621	TGATCTGAAAGGAATGGAAGCACAAAATGATGAATAAGGTATTTTTAACAAAGATACATGGGTAAATTAACAGCAGTAATGTAAAAAAGACTGAGGGAGCAACAATGTGGAAAGGGAAGGAAAGGAAGCTGTATAGGAACAATCACACAAATAATCATCAAAATTAAACTTTATAAATCTAAACATAGTATCTACAACCTTTATGAAGGTTAAGTTTTGTTAAATTGTCTAAGTTTTGCATTTTTACAATTTTCACTGTAGAGAAAAAAATATTAATAGTTACCAAAGGAATAAAAGACTAAAATAATTTGTTATACATCTGCAAATAGCTCCTTAAATTTGGAACACTAATTTCATAATGATATTTGGATCCATAAATGTGAAACTGTCACACTGAAT…
ENST00000520838	ENSG00000253404	CCTCCCGCCGCCGCCCCGCCCGCTCCTCCCGGCCGTTCCGGCCTCCGCTTTTGGGGAAAGGGAAGGCCCCCACCGCGAAGAGAGTCTGGCAACGCCGGACCGGGACCCCCGAGGGACCTCTTCCTCCCCGCCGCCCACCTCAGAATTCCTTCCTCCCCGGCCCCTAGTGGGAGCTTAGGCCGGGAGTGACCCCTGAGAGGGAGGAGGAGCGGTGACTCCTGGAACAGCCCGCGGGCGGAGAGGGCTGCGCGAGGGCAGTGGCAGAGCCATTGAAAACACACCACTCTATTCAGAACCCCTCCAGAAACACTGAGTACGCGTGGATACAAAGGAGAAAACCGAAGACACCTGGGCCTACTTGAGAGCGGAGGGTGGGAGGAGCGTGAGGATCGAAAAACT…
ENST00000505522	ENSG00000281398	CTGCGCCCTGCGGAGCTCCGAACACGTGCGCAGAGGCTGGCTGTGGCAGATGCAACTGCAGGATGACTTGAAAGTAGGGCATCCTTCACCCATCTGAAGGGAGGAAATAGTGGCAGGTGACAGTCTGCATGTGCAGTTTTCAGATGCCTTCACCTGAATGACATCTACCTCCATCAGGACCCCAGATGTCTGACAGCCCTGTGTGACACCAAGATAAGTAACGATCCCGTTGAAGATACCACATTACACTTAGGCTCCTGTTGGCCATGACAGCTTCTTAGACTTGTTTTTAATGACCTTGACAGTTTTGTTTTTTTGTTTGTTTGTTTTTGAGACGGAGTCTCTGTCATCCAGGCTGGAGTGCAATGTAATGGCTCAATCTCAGCTCACTGCAACCTC…
ENST00000663778	ENSG00000245146	AGTCCACCAAAAGATGTCAAACCAAATCCAGCCTATTGTAAAGCTCTGGGACCTCCCTTCCAAGGACACCGAACACAAGCTTAGACACCGCTGCGAAAAGCTGTCCAAAAGCGCCTGGCCGGACAGAAATGGTTGCCGTGCAGGGAGTGTCAGCCACGTCTAGCGCACAGTCCCAGGCCCCAGGGCGAAGGCGGCCAGGGGAAATGGGGCTCAGGGATTGCTAAGCAAACGCATCACTGGTGGTCTCCAGCGCCTGCGGAGGCAGTGCCTGATGGCTGAGAAGAATCGCAGAGGACTAGAAAAGGTTTGAGTCTGAAATTATCTGGCACAGAGGATTAAAGCTCAGAAATAAGTGATTGCGAAACAGTTCAACTTCCCTGTTAATGACAACAACAACAG…
ENST00000623320	ENSG00000278907	AGGTGGACACCAGCTTGAAGGGGACGTGGGGCGTCAGGGAGCAGGTAACCTGCCCGTTGGCATCTGCGTCTAGGTCGATCACACTAATCAGGGCAATAACTGTCCCCAGTTGTGCGTCCTCTTTTACAGGAACCGAGAGCGTTTTGATAGTCAACTGTGGAGCATTGTCATTTACATCCACAACTTCCACAAGAAGTGTACAATGACCAGCCAGGGGTGGGAAGCCTTTATCGACAGCCTCGACTGGGATCTTGTGTGCTCTACTTTCTTCAAAATCCATATGTCCTATCACTGTGATTGCCCCACTTAAGGGGTCCATGTGGAACTTGGATTTTATATCTGGAGAAACATCACTGGAGAAGGAGTAAATAATATCCCCATTCAAGCCTTCGTCTAAAT…
ENST00000422040	ENSG00000228737	AGAAGAGAAAATGGACCCAGAAGAGGGGACCAAAAAAGAGGAGGCGTGTTCGGGTACTGGAGGAAGAAGAAAGGAAAGCACCTACATAATAGCTGCCCAATCTCTTCCCTGCTCTGAGCCCAGGGGTTTAGTCTGCAGAGCTCTGAGAGTGTAAAATTTCCCATGTGCCTTCAAACCAGGTCATTCTGGAATCTGCGATGTCTCATATGTCCTGAAACCAACCAGCAGAGGGGAGCAGGCTGACCAAGTGGGCTGAAGGACCCATGTGGCCATATCTGAGGGACACCCTAGCTCACACTGGACAACAGGGGAGGAAATCAGGAGAGTGCTCACCAGCAGCGGGCAACATTTCGGACAGTATAACCACCACCACCCAGCACGAGTAGAGGGATATTGAAG…
ENST00000622952	ENSG00000280047	CTTTACAAACACTACAGTGCATTTTCTAGAAAATTTTTTCTAGGCCGGGCGCGGTGGCTCACGCCTGTAATCCCAGCACTTTGGGAGGCAGAGGTGGGTGGATCACGAGGTCAGGAGATCAAGACCATCCTGGCTAACACGGTGAAACCCCGTCTCTACTAAAAATACAAAAAAAATTAGCCGGGCGTAGTGGCGGGAGCCTGTAGTCCCAGCTACTCAGGATGCTGAAGCAGAAGAATGGCCTGAACCCGGCAGGCAGAGCTTGCAGTGAGCCGAGATTGTGCCACTGCACTCCAGCCTGGGCGACAGAGCCAGACTCCGACTCAAAAAAAAAAAAAAAAGAAAAAGAAAAATTTTTCTAAATCTCCATTGTTAAGAGATCACTGTGAGGTAGGGTAG…
ENST00000566527	ENSG00000261757	ATCATTGTACTTTCTCATGAGTTAAACTTTTTATCATTATGATAATGCTTTTTGCCTTAAAGTCTACTTTGTCTAATATTAATATAGATAACATTAATTTTTGTTAATATTTATATTTTTCCACTTTTTAATTTCAACATTATAATACAAATGTTTTAGGTATGTTTCTTATAAACAGTATGCAGATTGTTATCCAATTCAATCTTTGATTTTTAATTGAACTATTTAATTTATTTACATTTAATGTAATTACTGATATATTTGAATTTAAATATACCGTCTTCTTAAGTGTTTTCAATTGTCTCACATGCTCTCTGTTCTCTTTATCCTCACTTTTTGCCTGCTTTTGGAAAATATTGTTTTTGCCTCCATTGTTTTGGAAGTTACATATCTTTTTAG…
ENST00000655828	ENSG00000236714	GGCAGAATCTGGGCTCAGAGTCTAGCCCTGCAGGACCCAGTGTGGCAGCTGCGTGTCTCTGGAGCACTGGAGAGGGGGCTACTGCAAATTAAGATCTGCTGTAAAGAGCATCTTCCTGGTTATTCTCTGGGACGCAAAACCATGGTGGTATCTGATCTCATCACACTTCTGCCAGGAGGTGAAATCGAAGAGGCTACATTCTTGATGCTCAGTGTCTTCTTCAGGTCATTTGCCTGAGGACACCTGGGGATACTGAGCTATGAAAAGAAAACATTTGGAAGATCACTGATTCCTTCATGGAGAGGCTGGCTTGGGAATAGATGACGTGTCAAAGATTGACATCAACCTTGAGTGCTTATTTGTGGACTTGAGATACAGATAAAAAAAAAAAAAAAAAAA…
ENST00000499521	ENSG00000230551	CAAATGCCATTGAAACCGCTAGTCTTATTTCCTTTCTACTTTTCTTTGGCACTCTTACTGCCTGTAAGGAGTAGAACTGTTAGGGCACACTGTTGCTATACAGTTTAACTCCCATTTTCATGTTTTGTCTTTCTTTTCCCATTTCTGGGGCTTACCTCCTGATACCTGCTTACTTTCTGGAAGTAGTGGGCAAGTAAGATTTGGCTCTTGGTTTCTAATTTTTAAATTTCTGAATACTGCCCTAGTCTGAACTTGGCCTTTATAGATTAATCTTTGCTTCACATTTTTAGTGTTGTATTTAAACTATTTTATAATTTAAAAATAGATTCTAATCTGAAGATACTTTTCAAGAAATATTATTAACTGATGTCATCCTCATCCCAGCAGCTCATCTGTTAG…
ENST00000511626	ENSG00000250309	CGGTGTGGTTGAACTTCTCTGGCGGGACGCCCTTCAGCGGCTCCGCATAGCCTAGGGGCGCGGGGGGAAGGGAGCGCCTCCGTTCTTCCACCCTCAGCCCCCAACCCCACCTCGCCCCACCCCCATTCCGCGGACGCGGTTGGAGGAGGGAAGATCGGAGTTAGGGGAGAGGACGGCGGGAATGGGAAGCCACAGTTGCTCCAGCACAGGAGACCCCTCCCCATCCCAGGAAACACGGAGGACTGCAGTGAGGAAGCCACGAGTTCGCAGCGCGGGGAGAGATGCCTAAAAAGATAACACTTTTCAAGGATCACACTGAAAGGCAGGAGCCTAATCTGATGGGAACATCACAGTCCTCAGCCTGGCTTACCGTTTGACTTTAGGCTAACCAGTGGCTCT…
ENST00000623943	ENSG00000275765	CAGCCTGTGGCCAATCGCAACGCCGGAAGGAGCTGATAGACACGGAGGTTGCTCTGCTCGGAAGAGACCGAGCCCCAGGGCCGCCGTGCCCTCTGGGCGGTTGTGAGGCTGTGCAGCCTGCGGCTTCTGCCCTCTTTCTTTCCCTGACTGGTTGGGTCCGGCCTCCGAGGCCTGTACCCCGCCTTTTCCGCATAGGCATGTGACCAGGGTCTCCCGCGGAGTTTTGCTGAGAATTTTGGAAATGAAGCATGTGGAGCGCCTATGTCGGGGGAGAGAGGCCGAGCTGAAGGAGCACGGGCGCCGGCCTCGGCCTCTGGGGAGCCGGGCCCGCTCGCCTCCCTGCGCGGGGCTAGCCCGAGCCTGGAACTCGGGAGGCCCAGGAGCGAAGTGAAAGCCCCT…
ENST00000501818	ENSG00000247699	ACAGCAGTGTGTTTCCCAGTAAAGAAAATAGGATGCGGCCGTGCGCAGTGACTTACACCTGTAATCCCAGCACTTTGGGAGGCCGAGGCGGGTGGATCACCTGAGCTTCACGGAGCTACCTGAGTCAGCGCCTGCATCTCCACCACCATCATCATCGTCACTGTCTTCATCGCCTCTGGGCTGGACCAGCCCCTGCCTGTGAGCTCCCTGGAGCCAGAGGTGCAAAGTCTGCAATGACACAAAAAGCCAGCACGCTGGGAGGGGCTCTGGAGACCATCTCATTGTTCATTCATTTGTCTATTCAATCCATTTTATTGACTGCTCACTGTGTGCCAGACACATGGGCCCTGGAGATACAGAAGAAACACGTGAGGTCCCTGCCCTCCAGGAATTAAGAAG…
ENST00000642173	ENSG00000253522	GGAAATGATCTTTCAGCTGAGATGGGTGGTACGTTGGGGTTCGATGTCTTTAGGATTCCTCAGCTTGATGGATGTGGGCTGGGACAGGCCTGGACTGCAAGGAGGGGTCTTTGCACCATCTCTGAAAAGCCGATGTGTATCCTCAGCTTTGAGAACTGAATTCCATGGGTTGTGTCAGTGTCAGACCTCTGAAATTCAGTTCTTCAGCTGGGATATCTCTGTCATCGTGGGCTTGAGGACCTGGAGAGAGTAGATCCTGAAGAACTTTTTCAGTCTGCTGAAGAGCTTGGAAGACTGGAGACAGAAGGCAGAGTCTCAGGCTCTGAAGGTATAAGGAGTGTGAGTTCCTGTGAGAAACACTCATTTGATTGTGAAAAGACTTGAATTCTATGCTAAGCA…
ENST00000521697	ENSG00000254365	ACAGGATACCTCCAATTCAAAAGGAGGATCCAGCATAATAGAGGCCAGACAGGTGATTTGCATACTCAAGAGAAGAAGCCACAATAGAAGAAGGCAGAGGAGGATTCTGTGTTGAAAGCAAGCAAAGATGGGCACAATTTGACCGAGCTTCCGTAAACTTCTCATGGGAACACCTGGCTCATTTCTCCTGCTGGGAGATGGCAGGTTCTTGCATTTGATACTTGAATGGGCCAGCTGGGGTAACTGGACAAGGTCTGACTCTGGGCCCCCATCACTTTTGCTGGCTGGCAATTCTTTTCCACCCTGAGCATCTGTAGAGTCATCCAACTGTGTTTGCAAAACTTGGTTGTATGTGAGAAGTGTGTTTGTTTTATGATCAGTGTCTTGGGTTTTAAATAA…
ENST00000523497	ENSG00000254297	GACTCTCTTTTCAGACTCAGCCCGCCTGCACCCAGGCGAAATAAACAGCCTTGTTGCTCACACAAAGCCTGTTTGGTGGTCTCTTCACACAGACGCCCATGAAATTTGGTGCAGTGACTGGGATCGGGGGACCTCCCTTGGGAGATCAATCCCCTGTCCTCCTGCTCTTTGCTCCGTGAAAAAGATCTACCTACGACCTCAGGTCCTCAGACCCACCAGCCCAAGGAACATCTCACCAATTTTAAATCGGTAGGTCCAGATTCATCATTACTGCTTTGACTTTGAAGACGTTGGATCAATTAACATAATCAACTGTTACCTGTTACATTCCAAGCCAGGACATTAAAGTAGTATGCCTCCCTTCCATCAATGCTCCAGTTGCAGCCAATATGTCCATTG…
ENST00000655017	ENSG00000253978	GCTGCGGGTGCTGGGGAATGGCGCCTTACAGGCTGCCCACCTGCCTCCTCAGGGTGGAAGGCGGGGCTTGGGTGTGAGCGTGCTGAATCAGAACTTTCCTGGAAAGTCGCCACTTGGTGTGGTCAGAGGATCACTGAAGTAACAACTGCACAGAGCCTGTGCTTAAGATGGCAGGATCGCAAGACAGAGCAACTGGAGCAAGTCCTCATTAAGAAGAGCCGCCCGATGCATTTGGACTGCGATGTGTTACGCCCATGAGATTTCAGGGTTAATTTGTTACCTGGCCGTGGCCTATCCTCTTCCAGCAGATACAGAGGCTACTGCAGTTTGCAACTTTGCAGATACCAGCAGAGGAAGAAAAACCTGGGAGACTGCTGCTAACCTAATGTGGAGACTTGA…
ENST00000518818	ENSG00000204758	CCGTAGGAGCGAAGTCGAATGGCGCCCCCAGCGGCTTGGGGTGGGATCTCAGTGCCTCATTCCTGGCGGCCCCGGGAGGGCGATGCCAAGTTTCGCTCTTGTTCCCTGGGCTGCAGTGCAGTGGCACCATCTCGGCTCACCGCAACCTCCGCCTCCCAAGTTCAAGCGATTCTCCTGCCTCAGCCTCCCCAGTATCTGGGATTACAGGTATGCGCCACCACGCCCGGCTAATTTTGTATTTTTAGTAGAGACGGGGTTTCTCCATGTTGGTCAGGCTGGTCTTGAACTCCCGACCTCAGGTGATTCTCCCGCCTCGGCCTCCCAAAGTACTGGGATTACAGGCGTGAGCCACTGCGCCTGGCCTACTAATACTAGGTTTTATTCCGGGCCCTTCACAGT…
ENST00000515264	ENSG00000251666	TTTTTAGTAGAGACAAGGTTTCACCATGTTGGGCAGGATGGTCTCGATTTCCTGACCTCGTGATCCGTCCGCCTCGGCCTCCCAAAGTGCTGAGATTACAGGCGTGAGCCACTGCACCCGGCCCCTCTGATTTTTAAATGTGTAACTAAATTAAAAAATTTTTAAGCCCAGCCAGGTTGGTCTCGAACTCCTGACCTCAAGTGATCCACCCGCCATGACCTCCCAAAGTGGTGGGATTAGAGGCATTAGCCACCAAGCCCAGCCAAAAAAAAAAAAAACTATTTTTAAACCCTGTGTAAGTCAGACCTGTCTGCAAGCCAGATTTGGGCCAAGGACCCTTAGCGGATTAGATCAGAATCTCATGTTCTGATAGTTCTTACTTTGTACCTCCACAAAGGT…
ENST00000606358	ENSG00000272459	ATGGATGAGTGAATTAATTTCTATAGTGTTACAATACTTTCACACCCATCGTCTGACTCCTTCCGACAGCACAGCGAGGCAGGTACGGATCATTCCCATTTTGCAGGTGAGAAATATTGAGGCAACATAAAGGCCTGGAAAAGGTTGCTGTACATCATTTTGTTGGAACTCCTGGGCTCGTGGACGGCCTGAGTTGAAAGGGACGAAGGTCTTTATTTGCAACATATGGTCTACTGGGAGTCCAGCGTTCTGTGCTTGGGACAGTGGGACTCAAACCCGACTCCTTGTTCCCGAGTCTGATGGGGAAGGTAGACACGTAGGTACATAGTTACAACCGGTGTGATAACGATGAGACGACTAGGTGTTTCCAAAAAAATAGTATGTGCAGGAGAGGATTTT…
ENST00000661598	ENSG00000250999	GCACCGCGGAGGAGGCGGCCCTGGCGCGGGGAAGCAGTGGGAAAATCGCAAGGAAGCCGGCGCTGCTCTGAAGGGAGAGTCTGTGCAGTGGCACCTGCGCGAAGCTGGCCAAAGCCTGCCCAGACGGCTCACCTGTGCGGGATGGAACAAAAGGTCGGCTTGAGGTTTGCGAGTCCCAGCTCCCACTGCCCCTGCCACCTGCCTTTCCCTTCTCAGGACATACACAGGACTGGGAGAAAATAGACTAAGTATTTGATATTACAGTATTGTTAGGTTTTTATATGTGCGGTATCTTAGGAGGGAACAGAAAGCAGCAGACACACCACTGACGATGGCTTCCAGTGTGGCAGGGGCCAAAGCCCTTGCTCTGTGGCTCCAGGGGCAGCCTGTGCAGGCCCA…
ENST00000499601	ENSG00000245317	GGAAAGAGTCCTGGGTGCGGGATTCCTGGTAGCCGACTCGTCGTCTGACCAGGGCCGTGCCCGCATCTTCCTAAGGCACTGGTTCCGGCCCTGGGGAGACTGGAATTGAGACGACAGGGCCTCCGCTGACCAGTCCTTGGACACAACGCGGAGCGGGGCTGAGGGGCCGCCCTGCCAGGCCTGCGCTGCCGTGCTTTTAGTGTTCCCTGAAGAATACTAGGAAGAAATGGAAATCAGTGTTCTGAAGAACGGCACGGACTCTTAGGCAGTTCCATCAGCAAGAACCTGAGTTTGAAGTGACAACGTGCTGTGGAGAGGCAAGGTTACAGAATTACAGTACATCGTTTGACTTCTGTGACACCGGCATTATTTTCTGGCGTGTGTGTGTGTGTGTGTGGC…
ENST00000624942	ENSG00000278965	TATGCACATAGTTTGTTTTCTCTTGTGTTGAATGTTGGCTTAAAAGTGTCCTGGACTCTGGTGTCAGCTCTGGACTGGCAGCTTGCATTGCCCGCCCACCTGAATCCCCAGGCTGCTGGTCATGGAAAAGCTTCTGGGTCTCTCATGTCAGACTCTCGGCTGACCACAAATGATCTGCACATTGTCCCCTACCTGGAAGACATGTCTGAGAGAGAAGATCAAAACCCCACCTCTACTTCTGAAAGAAACCAGCCAGCGTTCACCTGGCAGGAAGTGGGATCAGGGATCTGCATGGGCTTCCCCCTGCAGCAGACGGAGGCTGCCCTTGCCTGCCCGTTGCCCACTAAGCTATTTTGGCCCTGGAAGGGGGCCCATTCCTCCTCCATCAGATACTCTCTT…
ENST00000624602	ENSG00000280161	AAGGAAGCCGGGCGCAGAGTAGCGGCCGTACAGGAGGGGGAGGGGCAGAAGAGACTGGCCAGCAGCGGAAGCGCGCGGCAGGTGGAGCCGCGCGGGAAGAAGCACGCATGCGTCGCGGGGGGGTTGGCCCTTGGGGTGCTGGGCGGAGCTTGGGAGGGGCGAGGACGCTGAAGTAGGGGCGGAACCTGTGCGGTGCAGCCCTGCCCTCTCCCTCCGCCCAAAGGTCGCCCAGCGACGGCCTGCTTGACCTGGTTTCTCAAAAAGGGTGACCCCCCCCCTCCGCCCCACGCTGGTCGCGGGTCCTGGCGAGAAGCCTTTCGGAAAGCACCGGGGCCTGTGTGTTCCCGCTTCCTCGGACGCGAGCTCTGTGTAGCCGTGGTGGAGGAAGGTTTTGTTTCG…
ENST00000651563	ENSG00000278970	TGACTGAGACCCTGATGGTGGTGGCTTAGGCTTAATCTCAGACAGCTGGAAGGTAGTATTCCGCCCTCACCCAGCCACCCGAGTAAATGAGAATGATGACTGACTGAGACCCTGATGGTGGTGGCTTAGGCAAGATGAACGTCTGAAATGGAGGCCCAGGGCTGCCACGATGGCTCTGTAGTCATCAGGGAGGGAGCTCCTTTTATCTTGTTACCTACTCCCCTCTTGTGCCCCTTTCTTCCCTTGATCTAAGAAGGTTGCTCCGGATCTCGCCATCTGGCCTGCGTTCAATCAGCAGAAGCTTCCTGGAGGAGCAGGAGGAGGCACTGTGCTCGCATCACATACCAGTGGCCAGAAGTTGGCTTCAGGGAAGCTCAGGAAATAGGATGCGAGAAGCCA…
ENST00000651233	ENSG00000245060	GGCGACGTGATCAGATGACCTGTGCGGGCGGCAGCCTCCTGCCCTCCTCCCCTTCGTGCGCCGGCTGGAGCGAAGAGTTCTTTTGACAGCCGTGAGCTTCCCCGCCAGGAACTTACTGGGGCTGCATCACCCTAGAAACGTGGCTTTGGGCTGTGGAAACGCTGCCTCTGTGGAAGTCTCTCCTCGCGGGGGTGGACGGGTCGCTGCGCGCCCAGCGTTCTTCTGCGGTTCTCACAGCCCGCCGCCGCCGCCGCCTCGGGGACCTTTGCGGGGAGGCCTCAGGTCAGCGCCGCCCTTGCGATGGCGGGAGAGCAGAGCGGCCCCAGGGCCTCTGAGCTCCGGCCCCGGCACGTCCCGCCCTCTCCTCCGCTTGCGGGAGCCGGGGCGCCTCGGAGGGAA…
ENST00000664992	ENSG00000250222	GGACCCAAGCTCCTCCCACGGCCGCAGCCATCTTGCCCGTGCGTCCGTGGCACGGAACGGCCGTTAGTCCCGGCAGAGGGCTCCGCGAAGACAGTGCCGTCGTTGGGCGCGCGCGCGGGCGGGAGCTGTCGGGGCGGGGCGGCACCGCCGAGCTCCGAGCTTTCCAGAAGCAAAAACAAAAAAAGTTCGGGTACAGCGGCTCACACCTGTAATCCCAGCTCTTAGGGAGATGGAAACTGGAGGATCACTTGAGGCCAGGAGTTCAAGACCAGCCTGGGCAACATAGCAAGACCCAGTCTCTTAAAAGAAAATTAAAAAGAAAGAGTAAATAAAGTTCCAGAAGCTTTGCTCTCCTTATCCAA
ENST00000507434	ENSG00000248275	CGGGGGCCGCGCGGGCCGGGAGTTGGGTGGGCTGGGGGACAGGCGCGCCCGCGCCGCCCGCTCCAGCTGGGCTAGTGCTGCACATTCCGGCCAGCCCCTCCTCAAGACCCCATTCCCAAGCCCCTTCTCAGCTCCCTCGGGCCGGCAGAGCGGCTCTGATCAGAGTCTTGCTCAGTCGCCAGGCTGTAGTGCAGTGGCACGATCTCAGCTCACTGCAGCCGCCACCTCCCAGGTTCAAGCGATTCTCCTGCCTCAGCCTCCCGAGTAGCTGAGACTACAGAGCACCATGGCCTGGCAAGGTCCGACGTTTTCCAAGGATCCTGGCTGAGCTCCTGTGGAAGCTGCTTCTTACACTGATGTGGTCCCTCGGCTGGCAGGCCCTTCTGCGGCCAACCAGGT…
ENST00000606542	ENSG00000272465	AAGGTCTAGATGTTTCATTAAACATTTATCACTTTTTTGGAGGCAAAGAAACTTTATTTTCCTCTCTTGGGGAATTACCCAGAAGCCATAAAATGCTGTTTTATAACTGAATATCCCAGTTTACATCTCATGGAACGAAGCAAAATAAATACAAACTTTAAAAATATGGTCACAGCCCATATATTTTAAAAAACATTGTCACCACGGACCAACACAGCTCAAATGTTTCTTTCATGTTTAACCCTATGGGGTGGGTAGATTTCCCCCCAATATCAGTCATGTTTCCCTATGAACTGTCTGATTTCTGCTGTAGTATTAATAAAAAGGAGTGGTAATGGAATCTTATGTCTTATTTACAAAGTAAAATGTTACCAAAATCTGAGAATAATTCCTAGGGAT…
ENST00000668503	ENSG00000230438	GAGGAGTACTAAGAGTGGGCATCCTTGTCTTGTTCCCATTCTCAGAGGGAATGCTTTCAACTTTTCCCCATTCAGTATTATGTTGGCTGTGGGTTTGTCATAGATGGCTTTTGTTACATTAAGACTGGAAAAGAATGGCCCAGATCCTCTGGACTCCTCAGATGAGCGGATTCAGAGAGAAGCTTTTGAGAGCGTGCTGGCGGAGACATTTTTCACAAAAGAGCCCTTGCGGTGCTGGTGTCCGTGGCGTGCCTGGGAAGGCCCACCAACGCTGGCCGGCCTCCAAGCACCCGGGCCTCTGCTCATGTACAGCTCCTGAACTGCCCTGCCTCTGAGTTACTGTGGAAAATGAGCTTATATATGAAGAAGTCAGCGAGTGGACAAAGCCAGGCGCAATGG…
ENST00000445000	ENSG00000244041	AGACTACTGACTTGGACCAGCAGGGGAATGGCTGTGACAATAAATAAGATTGGGAAAACAAGAAGTCCTTTCCAGGACACTGAAGGCTGCAGAGGTGTGACTGGATGCTGGTGGAGGGATGCATGGCGGGGAAGCTGAGTCAGATCCTGAAATCCTCCAAGCATGCGCCTGAAATGACCAAGGGAAATGAAGGCGGAGGCTGCTGTCGCCTGGTGGCCTGGGAAGGGCCAAGAGCCAGGGAGCTGGAGGGAGGAGAGAACGTGCGACCTCAGCACGGAGCACTGTAGGGGAGGCGGGGCTGGAGGGAGATGGCGCCGCGCTCCCGGATGAACAGAGAAAGCGACAGGGTGAGTCGCAGGGCACAGTGTGGGATGAGTCACCGACAGCAAGGCATGGACT…
ENST00000660868	ENSG00000224846	GGACCCTGCTGACTTCCAGGCAGGTGGAAACTGGATTGATAGAAATCCAGCGCGGGGAGGCTGTGCTGAGAGGAGGGACGCCCCTGCCCTGCGCCTCCCGCTCCCCATCTCTGGCTGGTATCCCGGTTACAGAATGAGGGTCCGTGGTGCAACAGAAAGAATGAGCCACTGATACACTCATCAGCTTGCTCGGATCTCCCGGGGAGTTACGCTGGTGAGAGAAACCAGTCCCAAAGGTCACTCACCGACGGCGCCGCTGGTGTACTGGTATTATGCAAGATGCCCTCGCAAAGGTCACGCACGGATGGTTCATTTATCCAAAGACCAAAGGAGAGAAATGCAGGACTCATTAGCAGTGCCCAGGAGATAGGGGGGCGGGTGGGTGTGGCTATAAAAACG…
ENST00000606441	ENSG00000272277	CGGCCGCCCCGGCCTCCACGCAAGCACCCGAGCGTTACTTTCGTTTCCGCGGCAAACGTCTGGAGGCCCGGGTGAGGGAAGAAGCGGCGGCGGAGGGTTGGGGATTACTCCGACGCCGCGGCAGCCTTGCCCGGGCGTGCTGGGGGAGGGCGCGCGAACCCCGACCAGGGGGGTCACCGGGACTGAGCCCGGCGGCCTCCGGAATGTTCCCCGCGCGGTGCCAGTCCGCTCACCGCGCCCTTCTCCGTGGCCGCGCCGTCCAGCCAAGTCCTGCCGCGCTCCGTCGGCCCCGCCCGGATGGCCGCGCTCTGGCGCCCCAGCTGTGGGTCCCCTGGAGTCGCCGCGCTCCGGCAGCTGGCCCGCCGTCCGCGTCGAGCGCGCCCGGCTGGAGGGCGTGGA…
ENST00000435043	ENSG00000230269	TGGCTCTCTTCCTCTTTTTCCTGTCATGTGAAACATGCCTGTTTCCCCTTTGCTTTCTGCCATGATTATAAGTTTCCTGAGGCCTTCCCAGCCATGCTTCCCGTACAGCCTTCGGAACTGTTTGACCACATGATTTGCTTTGGCAGATGGAACGTTAGCAGCTGGGGACCTTTCTGCCACCACAAAAGCCTAGATTATCCTGATGGACGATGGAAGACACATGGCTGTTGTTCCAGCTGACATCAAGCCAACCACTGGACAAGATAGGAAAGCTCTCCTAGAACACGAAGGCCCGAATGAACTGGCCCAGAGCAGAGAAACTGCTCAGCCAAACTGCCAAGCTGTGATTAACAAAGGCTTCATCTTAATCCACCAGATTTTGGGGTGGTTTGTTACACA…
ENST00000661080	ENSG00000272142	ACCGCCGGCGGCCCCGCCCCGCGAAGCCTAGCACTCTCCCCAAACCTCTCTCGCACGCGGGGACTGAGCACGGCCCGAAAAGCCGAGGACAGCCGGACTCACCCTGTAGTTATAGTAGTGCGTCTGCACAAGATGCCGGTGGCGCGACTTGTGGTTGCCGAAGTTGGATTTCTCGCAAACCAAGATGGGGTCTTGCTGTGTTGCCCAGACTGGTCTCAAACTCCTGAGCTCAAGTGATCCACCCACCGTGGCCTCCCAAAGTGCTGAGATTAAAGGCTACCCATGGGGACCTCAACAGCTTTGCCATTGCACACTATCTTTGCAGACAAGATCTTAATCACATCCAACTTTCTGCAGTTGCACAGGGTACCTCAGACCCACATCCCAGATGACATTCCT…
ENST00000563225	ENSG00000261211	GGACTTTAAAAAGGAAGCAGAAAGGCCAGGAGGACGAGCTTCACTGGAGGTGGGTAAGTTTTGTTTCAGACCTGTAGGGCTGAAAGTGTTGACGAACACCTGGGAGAAAATGTCCAGTCACCGTCACTGCAAATGCGGGTCCGACCTTCAGGAGAGGGATTTGGACTGAAGATGTGGGTAGGAGCACCCTCTCTTAGACAAGAAAAATTGAGACTAAGAGGAGATGAGATCGCTGGGGGATCATAATTAAGTAAAAACTTGTATCTCTAAAATCCGTCCTGACATTTTCATTTATAGGATATACATATGTATGTATCTGTTATAATCTGAAATGTGTCCCTCAAAATTCATATTTGAAGCCCTAACCTCCTCATACCTCAGACTGGGACTGTATTTGGA…
ENST00000690863	ENSG00000261189	GTCCAGCTCCCGAGACCCGGTCAAAGCAGGGACAGGATCTCTTCCCCACCCACCCAAATGACGCCCTCGGTCTGTTTCCGCTGGGATCCGGAGAAGCTGACCCTCTCACCGGGGGGTCTTCCCGGGGCGCCTAGGCCAGGGCGGGCCCCCAGCGTCGTCCTCTCCCACCCCCCCACTCCCCTGCCCACACATTCTGGATCAAAGCAGACATGCGGCCGGCGCTCTGCGATCCAAGGCACACTGGGGTCTTTCATCCGGTGTTTTTAAAAAGGAGGAAACAAAAGGCTCAGAGGCAGGGCCCCAGGTGCGCTCGCCCGCGGGGGCTGCGGCGCGGACGACCGAAGAAAACCACGACTTCCTGGAAAAGTCTTCACCGTAAATATTAATCTCTTTGGCATG…
ENST00000659819	ENSG00000272097	AGCGCCGTTGGCGGGGAACCGGGCGGGGAATCTCTGTGCTTCCTCAGTCCCCAGGCCCAGCACCTGCAGGGCCGACCAGCTCCAGTCCCAGGTCCAATCCTGAGTGGCCAAAAGCCGGAAACCCGGAGTTGGAATTGGATCTTGCACAAGCTGGACCACCCCTCAGAATCTAGGATAGCACCTGGCACACATGGTGAGCACTCACTTCATGGCTGTCGGATAAACAATGGAGCAAGGAAGGTGGAGATGGATGCTTACACATGGGGAATTGTATCAGGAAGGAGTGTATGTGTGATTAAAACCTGTTCTACATAAATAGAAAAGTTGATCATTCAACACATGGACGGCTAAGACTATATGCAGACTATCCATTCTCAGGAAGAAAAGGGAAGCAATCTA…
ENST00000437559	ENSG00000229896	CTCACCTTCAAGTTATTTCCCTCCTCTAGAATGCTGTACTTCCACCACTGCCAAATCGTGAACTTTCTCTCCTTCAATATCCCACTGAGAACTCACCCCCAGGATGGGACTCTGCTCACCCCGTCCTCTACTCAAGCAGAAGCCTCTCAGCGATCATAGGGCAAGGCCTGAACACAAGCTTCTGTTGGTGTAAAGTGGAGGCACAGGCTGCAGGACTGTCTCAGAAGGGAAATAATATTTACCTTCCAAACTGAGATCTAAAACCCGAACAAAGCCTCAGGAAACATACTCCACCACCATCTTACAAGTTTGTGCTACGGGTGGAGGGAAAATGAATCTAATGTAGGAGGCCTCCCGCTGTGCGTCTAGCAGGAAAGACCATACGGTGCAAGTCTCCAG…
ENST00000606393	ENSG00000272379	CAAGAATTTTTTTTTTTTTTTTTTTACTTTTTTTTGGTTTGTTTTTAAAGAAACTGCATACATCATCAGAGACAAACAATAATTTAAATACCATGCAGTTTCTGTATGTACAAAACCTAGGCCACAGAGATCCAGTTTAATTTGTATTCTCTATTTACATCGTTTTCCTCATACAGCCATCATCTGTTAAATTAGAACCTGGGAGATTAGGGGATTGACGGTCACCACACTCACTCCTATACAAAGACAAACTATGTACAGACACCCAGGAAGCAACTGGAAAATGCAACCGGTCTGGGGATTAACAGACAGATAGGGAGAAAAAGTCATTTAAGGTGACCTTTGCCCACCGGCTGTGCACAGGGAGAGCCTGAAATTCCATTCATCAAAGCAACACAC…
ENST00000607711	ENSG00000271888	GGCGGCGCCTGCTGCTTGTGCCGTGCAGCCGGTGTCACCTCAGGACAGCGCCTCGCGTCTGTGTACAGAGCGTGCTGCGGGCGCCTAGGGTAGTCCGAGGTCACCCCTCTCCGCGCCCCGCAGTCGCGCACGCCCCCACGCGCGGGGTGGGCGGTGGCCGGGGGTCGCCGAGTGGAAAGGCCACGCCCCCCCACGCCCGGGCTCGGCACGCTGCCCCTGGGTCGCGAACGCGCCTCCGCTCGACCCGCTTGGAGGACGTCGCTGGTGGCCCAGGAGTGAAGCCCCGGCGGCTGCCTCCTGAGAAAAGATAGCCGTGTTTAAAGAGACTGAACGGGATCTTTGCTTTGCCGGGCGTATTTTGTGATAAAATACCACAAAATGTTGAGACAAAAATGAGTG…
ENST00000606771	ENSG00000272269	GGGCCTGTCTCAGCCCACTTCCCGTCGCCACCCCCAACGGCCTGAGCTCCCCCGGAGCCTCACTCGGGCCTTTCCTCAGGCCCTCCTGTCTGCTCCACGTGGGGCGCCGGGGCCTCGAACCGCCCGTCCCCTCCAGCCGAGTTTCCCCACCCGCCAGGCCACCGCGGCGTCGGGGTCCCATACCTGATGCTGTTGTCGCCCCTGCTGGTAAGGCTTAATTGGCCCCTGGTGGCAACGCCGCGTCCGGATCTTGCCGCCACCGCCCCCTCCGACTCCTCCGGCTCCCGAGGCCATGGCGGAGCCTCCGCCGCTTCCCGCTCCGGGGCGGGTAAGGGGGCGGGAGAGGCAGAGGCGGAGGCCTTAGAGAGCCTCCCCCGCCGCCCGGCCCCGGCCCAAAAG…
ENST00000566912	ENSG00000260455	CTAGAATGAGAATGCACAGCAAGCGGCAGACAATCACCCGGCATTCGGCATCTCTTTCTTTTCACGCGCTCCCTCGCTCCGCCTTTCTCCAGCTCTGCCTTCTCAGGCAGATACATCAGATACCTTGTTTATCCATCTTCAGCTCCACTCTGAGGGCGCAGACGCACGATTCCGGGATCGGGTGCACCACGGCGAAGCCCAGGCGGGAGACGGCAGGAGCAGCTCAGATGAAGAAACTGAAACCCACAGAGATGAAGTAACATCCTCAAGATCAAAAGGTAACAAACGATTGAGGCAGGATTTGGATATTGCTCTACATGACGGGAAAGCCTGTGCTCTTGGAATTACAGTCATAGTACAACAGATCAAGTTCAAAGCATCATCTAAGTCAAGGAAAAC…
ENST00000606723	ENSG00000272462	AGCTTGCAGTCGCCCTGCGCGCCTCCCCGCGAGGCTTGTTTTCTAGCGCCTCTGGTGGGCCGCCTCCCGCAGGCCTGGTGTGAGCCTGGGGTCCGTTCTCACAGCTGGATCTGGGGTCTGAATGCCGCGCCCTCTGGAGAGCCACAGATGGGTCTCCGCTGATGCTTCTCTCAATTTCCTCTAAGAGCGAGAGCTCCGGGAAAGGAGCCGATCCTGGTGGAAGACTACAGGTCTGAGTCCACTGGACGAAAAACGAGGCTCCTTGGATTAGAGACCATCCTGAGGACATCCTTGGGAGCCATGTGCTGAAGATGGCCAAGCCACAGGATGAAAGGAGCTGCATCTTTGAGTCACCACTGGAGAAAGGTCTCTCTAAATGGATTTGCAGAGACGTCTTCT…
ENST00000411553	ENSG00000228223	TGCAAGAGTTCCGGTCTGGCAGAGAGCGCGGAGAGACGCAGAGCGCGGGCCGCTCCTCCAGGGCGCTCCAGGCCCTCCGGCCCCGGGTCGGCGGGTGAGCTAGGGGGCGCCCCGGGACAGGCCGCGCCCTCTGCCCTGCAGATACCGGAGGCCTCTGCTGTGGCTGCCCACTGGCTGGGCCCAGGCCTTGAAGCGGTGGCGAACGTCTCTTCCCTACCCTACCTCGGTGACTGATGGCGGCGGCGGCCTCTCCCAGTCCGGACCCTGCCGGCCGTCGGGTCTCCCGGCCCAAGCCTGCCGGGCCTGGACGAAACCCCCGCCGAGCAGCCTGGACGCAGCGCCTTTGGGTGGCGGCGGGAGTAGCGTGCCGGGAAGCATGGCGGCCGCTCGAACGCCGCG…
ENST00000669756	ENSG00000224843	GAGCACCGCAGGCAGCCCAGGTTCCGGCCCGCGCCTCTCCCTCCACACCTCCCCGCCGGCAGAGGGAGCCCGCTCAGGCCTCAGCCAGCACAGAGAGGGGCTCCCACGGTGCAGCTGCGGGCTGAAGGGCTCCTGAAGCGCGGCCAGAGTGGGCTGAGGCCGAGGAGGCGCCGAGAGCCAGCGAGGGGATGCCAGCAAGCTGTCACCTCTCAGAAATACAGGAAGAACATCAATAATGTTCGAAGTTATAAATTGCGGAGGCCAGAAGTCAGAAAACAAGGTGTCTGCAGGACCAACCTCTCCTCTGGATGCTCTAGGAGAAGCCAGCTCCCATGTTAAGAAGTTCAAATACCTAGAGACTGCGATGGTTTGCAGAGGCTCAAGCTAACCACATGGAAA…
ENST00000607175	ENSG00000272468	TACAGGTGTGAGCCACTGCGCCTGGCCAGAGCTGGTTCTTTTTCTTTAGAGCGACTTTTTATAGCTGTCAAGGTAGAAAACAGAGAATTTCTTTATAACTTGCAATTTCTACAGTTGGCAGCCTCCTCTGCTCAGGCCTTGTCAATGTCTGGTTTTCCCACCCTCCCAGAAATGGGGTCTCGATCTATCACCCAGGCTGGAGTGCAGTGGCGTGATCATGGTTCACTGCAGCCTCAAACTCCTGGGCTCAAGTCATCCTCCTACCTCAGCCTTCCAAGTAGCTAGAACTACAGGTGTGTGCTACTACAATGACTAATTTATTTTCTTAGAGACGAGGTCTCGCTATGTTTCCTAGGCTAATCTCAAATTCCTGGCCTGAAGTGGTCCTCCTGCTTGGGC…
ENST00000607727	ENSG00000271755	GGAGAAGGCGCTGAAGCACCTGGAAATGCACAGCACTGAGATGCAGCATGCTTTTACCGCCAGTCAGATGGATGTTTGTGACTTTGCTGCAGGAAGTGCCTGCCCAGTCCCTGAGGGATGCACACAGGGAGGAAGAACCTCCGTTACAGGTTCACCCAATGGTCTGCCAGAAAATAGAGCATGAGCAGCTGTTGGGCCCCAAGGGTGGGCCAGAGACCCCCTACTGTGGTGGAGCACACTTCCTATGTTGTCTGTGCCCCTGCTAAGTTGTAGGAGTTAAGCAAGTAATGTTGGCACTCTTGTACAGACTTGGTGCAAGTCATTTGGGAGAAGGATGTTGCTGCGCAACCTGGTCCTGCCAGAGTGTTCCAGTTCAAAGAGTACCTGCTGCAGTTGGTG…
ENST00000693645	ENSG00000281706	GGAAATGACGCCAGGGGATGCAAACCCTTCTGCCCCTTTTTGCTACCCCTGAAGCTTACTGTTAGTGGTCGAGTTTTTCTGGAAGTGGGCTTCCGCGATCGCGGGGACCAACGCCCTGAGCTCTTGTGCCCAAAGGGGATCGCCAGGTTTTTTGATGCGGATCGAAAGGGACTGGCCCCGGAGCCTACAACCTGACGCAGGTGGGACTTGGGGAAATGTCGAGAAACCTAGGTCTGGGACTTGAGTTGGCTTCCAGGGCACACATTCTTGTTCAGAAGAAACACATTGCAAAAATCGGGAGGTGACGGGCAGATGAAGTGTCGGCGCTTCGCCTCGGGACTCCAGTGCAACCTATGGGGCTTTTGGAAATGAGGAAGTCGATGACTCTGCAGGGACTCC…
ENST00000660873	ENSG00000269293	AAACAGCCCCCGAAAACGCTACGTGAGCTGGGCCCTGGGCCAGAGGCAGAAAACGGACGGAAGAAAAGGTCTGGCCGGTATCTATGTTCCAATCTTCAGCACTGTATTAAAGAGAACAACTTGGAAATGAGCTTAGGATCCACAGGTCCTGGGAAATAGCTTAGGACCCATAGATAAAGTTGGTGAAGATATTTCAAACGAAGTATCTTCAAAGGAATACTTCAAAGAAAATATAGCCCTTATATTAAGTATAACTGTCAATCGTATTTTTATGGTTAATAGATAATAAAAACAATTTATTGTTAGAAAATACAGAAAAAGTTAAATAATTAAAATTGTACTTGCCTTTTCTTAAAGTATCCATGAGGAAATAGTGTCAGGACTTACTTCCGTTCTATT…
ENST00000605945	ENSG00000272009	GTTCCCAACGCCGAAGCTGGTTCTACCTTTCTCCGGGATTCCTCTGAGGGCCAAGGTCTGGTCACCCAGAGGCTGCTAATTTCAAAGGCAATATGAGAGGGACTGGATGTTTGGAGGGGGACACGGGGCTGGACATCTGGATCCCCAAACCCGGACTCACCTCTCGGACAGGGCTGATTCCGATCGGACACTTCCGGTGGAAGGACTGAGCGGCGCTACACTTCAAGAATTCCGTCCACAGGGACTTGTGAGTCTGCGCAGAAGGCGGGATGCCTTTGGACTACAATTCCAAGAATCCTTCCTGGGTCTCTTCGGGCGCAGACTTTTCGCCAAAGTCCTGAAGATCTCAGGGCTTGAAGGAGGGGGCATCTTTTTTCTCCATTGTAGTAGTGTGTCTTG…
ENST00000625142	ENSG00000280107	AGTTTCTCTGTTATGTTCCATTGCTTTATTTGGCTCTCCCTTCATCAATACCAGATTTTCCTAATTATCGTAGCTTTACATTGTTCTGGTATCCAGTGGAGCAAATCATCCTACTTGAAGAGTCAGACTCCATGCCAAATTTCTATGTGTCATTTTTCAGGCCCAACCATAGGCAGTTACAAAGGCCGTACACCTCATGAAGGAAAGCTACCCTCCCCATGCCAGACTTGGGGCACAGCCAATGCATTGCAGTCTCTGAAGAAAGTTGCAGTCAAGGACCCAGACCCCCGGCCCAGCCATGCTCTTAGGCATATCTGCATTCCTAGTCCAAGCACCTCTGTTTAGAGGTCTCTTTATTGGTGGCCTCCTCTAAACAATTCTGAGACCATTTTACTGGGA…
ENST00000457253	ENSG00000225173	TCTGCCCGAAAGGGGGCGCGATCTGGCGGGTGCTCCTCTTCCTCGCTCCCCAGTCCGCGCCTCGCTGGGCTCAGCACCCCGGCCCCCGGCGGGACGGAGGCTCGGGTCCAAAGCAGTGGCTGCACCGACACGAACCCGTCTGCGTTTCTCCACCTGTCTTCCCTCGCCACCTGCATCTACTATGGTCTCTAAATGCCTCGCTTTGTACTTTGTGGCTTTCTGGCAGCCCTTTAAAGCAGCGGTGAAAGAAAGGAGAGAGTCAAGACACGGGAGAAAATGTTTCATCCCGGGTTCTTCTAGTGGTGCCCGCCTTGACACGACTCGGGGGACTGCCTAAGCAAAAGGTGGAAAAGATGGAGCTGGAAGACAAAGACGGCTCCGGATTCCAAAACTTCAATG…
ENST00000438190	ENSG00000227214	CTTCAGGATTCTCAGTCTTCCCTCCGGGAGACTTTTGGCCAGTCTTGTCTCGCTCCAACCTCCTACCCCCACCCCATTCCTCAGTGCATTCGTGAATTTCTCCAAGCAGGCCTTTCCAGATCGACACTAAGTTCCAATCCCGAGCTGTGTGACCCAGCACCAATTCAGTCACGATGATGACTTGCAATTGCTTAATCAGTTGGCCTTTCCTCCTAGCTGTGAAGTTTACCGTGCAGGATTGCAAACACCAGAGAGAAAATCAGTCTCTGGAATGATGCCTTTGATGGACCAAGATGCAGCTGATGAAGCATTGAACCAATTAGCACCTAGCAGGAGGGCACCCTTGCTCTGTGTCCTTGAAGGTTAAAGCTGTCAAAAAGTGGTCTCCCTCAAGTTCGG…
ENST00000415195	ENSG00000235781	AGAACGACCGAGTTTCTCTCAGCCGAGAACTGTGGCTGCCCCTCCGGTGAAAACAGAGGAAGTGGGAGCGGCAGGAAGCGCTTTGGGACCAGGGCGACCCCTGAAGCGTAGAGGAACCAGGTCACAAGCATACGTGAATGCTCACATTCCATAGTTATCAAATGTATTCAGGTTTAAATTTTACTTTTCTAGAAAAAATGTAAATAATCCGTTGAGAATATTTAATGAAAAATGTTGGTCGTATCTTTATCTGGTCTGCGGCTCTGTCCCTGTTTCCTGGATAGGAGACTACGTCTGTATCTTGTATCACAGGAGGCACCTTCTTCCTGTTTCCTGGCACAGACTTTAAATCTTAGTGCTCCTCACTCTTTGCGTCTACGCTGCTTTTATGAACTGTTA…
ENST00000607476	ENSG00000272540	GGGGCAAAGCCAGGCATAAAGAAATGGAGACGTGGGAAGGGGACCATGTTGACTGCCAACTTGCGGAGGTCAGCATTGAGCTGGCCAGGGAAACGGAGGCAGGTGGTGACACCACTCATGGTGGCTGAGACAAGGTGGTTCAGATCCCCGTAGGTTGGTGTGGTCAGCTTCAGAGTGCGGAAGCAGATATCATAGAGGGCCTCGTTGTCAATGCAATAGGTCTCATCAGTATTCTCTACCAACTGATGGACGGAGAGGGTGGCATTGTAGGGCTCGACCACGGTGTCAGACACTTTGGGTGAAGGCACCACACTGAAGGTATTCATGATGCGATCAGGGTATTCTTCTCGGATCTTGCTGATAAGGAGAGTGCCCATTCCAGAGCCTGTGCCCCCGCCC…
ENST00000419357	ENSG00000214894	ATTCCAGGAAGCGTTTGCACATCCTGGCCCCAGAAGATTTTGCGTAGCCTCACCAAGAGAAGAAGTTGGAAAGAAAAAAAAAGAAGTTGGCAAGGCATCCAGAGGAGACCCCGCCAGCACCTGGGTTCTCTGCCAGGGGAGAGAGGCCCTAGAAACAAGAACCAATCCAGCAGCAACAAGCATCTCTGGCAGTCTATCATTTCCCTTCAACTGAAATCAGATCTTCTTAAAGAAATGCTTGGCTCTCAGACTGGGAACGGAAATGTACAAGATGTGCTTCGATATCTGGTCAAATCAGAAACTCAAAAAGCTATCAAAGTCTCTTTGGACTGTGTCAGAAAGAGGTGAAAAGACTCCCACTTGCCAAAGACGGGACAATTTGAGCATTCATAAGACTAA…
ENST00000702471	ENSG00000237923	AATTCGGTGGCAAATGAGTCAACCAATTGTGCCTATGTAATGAAAACTCTGGACGCCAAAATTTGGTGGAGCTTCCTGGTTGGTGAACACATCCATGTGCCAGGAGGGTGACACAACCTGATTCACAGAGAGAAGACACAGAAGCTCTGCATGGAAGACCCGCCCAGACCCCGCCCTACGTGTGTCTTCATTAGTCTGGTCCTCCTGATTTGTATCCTTTGTAACAAGCCTGTAATCCCAGGAGAAAGGACTTTGTGCTCCTTCACCTCAGAAACCTGAACTCAGAATTTCCTTGTAGACACTTTTCAGGCCTTTGTTTGCTGGAGACTGGAGTTCCCTGAGAGGATTAAGGGTGTGGTGGGGAGTGTCTAAAGGAGCCCAGTGCCTTGAGGGCAGCCA…
ENST00000606367	ENSG00000272501	AGAGTTCACTGCGAGGACTGGGATCACCCGTCACCCCGCCCTGGTCTACGGAAAATGACAAGTGTTTACTGATATAGAAACGGAATAACGGCGCTGTGGGCTGGGGTGGGCGGAGCTGCCTTCAGGCTTCTGGTCTCCAGCGGCGGGGAACTCACACCTGCCGCTGTGAAAATGCAGACCCGCGGGGCAGTAATTCCGAGTCCAGCCTGGGGCGCGATCTGGAATCTTGACTCGCTTGAAACACCACGACGGATTCGGAGACAGGTGAGTAGAGAAATGAGCCTCAGCCCCTCCCACGGGCCGCCCACGGATTCCAGGATCCGGAAACTCTTCCTGCTGCTGCGTCACCCCAGGAAGGCAGCGCCCGCCTCTGGGCAGTTCTGATGGAAACTGGCTTCG…
ENST00000606743	ENSG00000272221	GTGTGTGTTTGTGTATATATATACCCTTTTTTTTTTTTTTTTTTTTTGTAGAGACTGGGTCTTGCTTTGTTACCCATGCTGGTCTTGAACTTCTGGCTTCAAACAATTCTCATGCCTCAGCCTCCCAAAGTGCTGAGATTACAGGCATAAACCACAATGCCTGGCCCCTGTGTGTGTACATACAAAGTCAAAGTGCTAAACCTGGCGCCTAGGAAACATCCCCACCTAGGCATTGCTTGCAACAGTCGGTATTTTGTGCACCTGTGCTTTTATTTCAGGAGCTGGGACAGTTATATTCATCAGAACAGCACGGTGTCAAGGCCCTCACCCCCAGAAAGCTTAGGAGACACTGTTTTATGGAGGAGAGTGAGATTGGAGGAAGCCCTGACTCCAGGTCTC…
ENST00000666495	ENSG00000206337	AGATTCTCCCCAGACGCCAAGGTTGCGGGTCATGGAGTCCCGAACCCTCCTCCTGCTGTTCTCGGGAGCCGTGGCCCTGATCCAGACCTGGGCAGGACCCTGACTGTCCCACAGAAGAAGTGACAAGAATTTATTTATGACATGACAATAACACATGTATTCATGGTGTTAATTCGATTTGTTTCATAGAGACAGGGTCTTGCTATGTTGCCCAGGCTGGTCTTCCACTCCTGGCCTCAAGCAATCCCCCTGACTTGGACTTCCAAAGTGCTAGCATTACAGGTGTGAGCCATTGTGCCCAGCCCTTAACTTGAAAATCTGACAGTATAATAAAAGAAAAAAATAGAAGTATTCTGGAAATGGAAGAGGAAAGAAGGCTAAGGTGGAAATCATCAATCT…
ENST00000414398	ENSG00000230313	GCAACTGATAGAGGATCTTCTTACATTTGCTTTATTTCATGGTGCTGCCCAAATTCATGCTGTACCCTCAGCAGCAAGGAGTGGGACCATTACTCCTGGCGTTCCCAGATGGAACAGACACCAAGCCTGGCTTTGCCACTGAACACAATACAGGACTGATAAAGGAAATAGAGGCTGCCCATCTCTCAGTGCCACATATGAGAAAGGGAAGTTGTCATTTTATATATCCACTGTCAAGCATCTTGGTAAAACAGAAGAAAGCAGGCTGGGCCTGGTGGCTCATGCCTATAATCCCAGCACTTTGGGAGGCCAAGGAGGGCAGATAGCTTGACCAGCATGGGCAACATGGCAAAATCCTGTCTCTACAAAAAAATAAAAAAAAACAAAAAATAAATGTAG…
ENST00000606432	ENSG00000272217	TGATAGGCACTGCGGATTCAGCAGAGACTAAATCAAAGTCCTTGATCTCGGAGAGCACATATTTCATCTAATTGAATTCACATACCAGCCTTATGAGGAGGTGTTCTTCCTGTTTCAGAACTGAAGGAAAAGCTGAACAGGCGGTCTTTGGAAAGGACAGAAGCCAGGATAGTTCCAGCATCCAGGCAGCAGACACCAATGGTCAGTGCTTCTACTTTGGATCAAAAAGAGAGAACTCCAATAGGCTTAGGGTGGGTCAGGTGCTCACACTCATCTGAGGAAGGGGAGGGTCCCTTGAGGAATAGTACCATAGACTACCCAATGTTGGAGGATAATGGCCCCAACGCAAAAATGGGATCTTGCCACCAGACAAATGGGATATAGATGCCAGGCTGCAAA…
ENST00000658980	ENSG00000232940	ACACCTCCCGTTGCCGACGGGCTAGACCTGCCTTAAAGGGGTCCCCGTGTCTCTCCAGTCTAGAGCCTAAGTTCAAACGAGGCGTATAGGCGAGGACAGCAGGAAGGCTCCAAGTCAAACAAACGGATGCCCACAGGGAAGTGGTCTTGGGAAACCTGAAGACACTGGGATATTCAGAAGGCCAAGGGGATCCAGCTTATCCTGTTGGGCAAGGTGCTGGGAGTGAAGGCAGGAACTACCAAAGCCACGGATCAGCTGAGTTACCCGGGCTAATAGCAGGAGGAAACAGTGTCAGAGAGGGATCTGGCTGATCTTCAACTCCACTAAGTTCTCCCCAAGGGTCTTGCTCCATCACCCACGCTGGAGTGCAGTGGCACAATCACAGCTCACTACAACCTC…
ENST00000586726	ENSG00000225339	GGCCTGAGCTGACAGGCAGAGGTGGAGAGGGTCAGTCCCCATCGACAGAAGCAAAGAGATCGTCCTGGGGCAGTTTGCACGCTGATGGCCCAAGGTCCGCGACCCAGGTTCGCTTGAGTCTCTATCAGAGGGCAAGCTCAAACTGTTCCTTCCATTTTGGGACCAGGGAACAGAGCTCACTTAATGCTGCTCTCCCACTGATGATGCCCACCCATTCTCGGCCTGCAAGCCCTACCACTCACAGCTTCAAAAATGGCTCCGCCCTTCCTGATTCCACCCCACACAGAAGAAAGCAACTTCTTGTGATGCTTCCTTATTCTGGATGTGGCTCACCTCTTACCCCTTCCAACTCCTTTGGGTCCCCTAGAAAGCCTCCCTGGCTAAGGGGTACAGGCCCTC…
ENST00000606971	ENSG00000272288	CCCCGTCCCGGGAAGGGGTGGCCCTCAGTACCCGCCTGGCTCGCCCTGCCGCCAAGCTCAAGTGTCCCTTCCCTTCCCCTCGGGGCCCCCGAGGCCGCTGCCAGCGCTGGCACTGCGGGGCCGGCTCACCAGTTGGTCATGTCCAGGAAGAAGGCGCAACCGGCAGGATTGAGCTGGAAGCCGAGCAGCCTCTGGAACTCGGAGATGAGCACGTCCTTGTCGGTGGTGCCCAGGCAGCTGAACTTCTGCATCAGCTCCGGGTCCAGGTCTACGTCCATGCCCTCCATGGCGGGGACCGGACACCCGCTTCCCCGCCTCTTCACAACCAAGCCGCCGCCGCGCCGCCGGGCCCGGGGACCTGGAGGGGGGCCGCTGCTAGCTAGCTTCGCGACCCCGCTC…
ENST00000526611	ENSG00000246982	GGGGGGAGACAAGATGGCGGCTGCGGGAGGGGGTCCTCGCTTCTCAGCTCCCCCGCTCACCCGCCTTCTCCTTCCCTGCCGCCGCCCTCGCTCCAGGAGAGAGCTTTCGCACCGCCCCCGCCCTGCTCGGTGCCTGCACGACTCCCAGAAAGTCGCGTCTCCCCTAACCCCCATGCCCAGGACCTGAGGACAAAGGTCTAGCGATTGTCCATCCCCTCCCCCAGTGAGGACAGCCGGGAAAGACCTGCCTTTGTTGTGTACAGGTGGTATCTCACTGTGTTATCCAGACTGGACTCAAATTTCTGGGCTCCAATGGTCCTCTCACCTCAGCCTCCCAAGTAGTCAGGACTACAGTGTTGCTGTCCTCATTTTACAGATGAAGAAACTGAGGCCCCAGAT…
ENST00000570443	ENSG00000204110	AGTTAGCCCAGGGAGGAAGGGGACAGAATGACAGCATGGTTATATCAATGGTCCAATTCTTGGTTCCAACCCTTGATTGTCCTTCGAGAGCACCACCCATTCCTTACAACACATCTCTCCGCTTCATTTTGGGAGTTTTGAAGTTATTAAAGTTATTGATTTCTTTTCCTTACAACCAAAATAATCTAAATTAAGATTGTGGCCAAGTTTGGATTAAAACCTGCCTCCCGGCTCCAAGACCCATGTTTTTCTATCATGCTGACTGGCAGCAAAGACGTCTTCCCATGGATTTTTCAGAACTCTGTTCTTTAAATGTGACCTTAGATGCACCAGACTCATGCCATCCAAAGGTTGGAGGTACTGCCCAGTTTTAGCAATGAAAGTCCCACGTCACGGGAA…
ENST00000691406	ENSG00000234753	AAAACCACGTGCACCAAACTTTAGGGGAGGAAAAATGGGAACGTGGGGAGAAGACGTGAGGCGGCAGATCTGAAAAAGATGGTAGGTGGAGGGACCCCAGGGATTCACCCTGGCCTCGGACTAATCCTATGGGGCGCTTGCAAACCCCGGCCATCCCCTGGAGTCTGAAGGTTGCAGGAGCCCTGCTTCAGCCAGCTCAGGAGGAAAGTGATCCAGAGAGAGGCCATGTAAAGAGGGAAATGTCCTCGCACTCAAACACAACCACCACGCAGCGCAGTTCCATAGCCCCGCGGAGAGACAGGACATTTTTCTGGAGCTGCTGGAGAGAACAGTCAGAGAAGCCTGGGGAGGAAGAGTTGATGCCTTCTGGAGTTTCTTGTGGCGGGTGGTGGGTGGTGG…
ENST00000669498	ENSG00000231769	AGACAGGTGCTTGGAGGGGTTGTATCGGACCTAAGAGTAGAGGTTGATTCCACTCTCCCACCACGCACTTTTCGTATCATCCTAGATCTGGATGCCCTTCATGGAACCTAAAAACCAGCGAGTCCCGGAAAGGCCTCAGGCAATTGCCAAGCCGATGGCCTTCTGCCACTTAGTTAATGTGCACCTGGCAGCTTAGGTGGCCGCGGAGAAAGCAACTTTGGCTGCACCAAGGTCCGGCACAAGTCTGGAGAAGCTTCAGCCAGTTCCAGTGAGTTGGGATAAATGAAACGTGGATCTACCATAGACGTCTGTCCGTCTTACTGGATAAGCGAGCACCTTTACCGGGGAAGTTAGATGGCTGGAGTCAGCTGGCAAATACAGAAGCAGGAAACATTACAC…
ENST00000604014	ENSG00000270761	GGAGGCGGGACCCGCGCTCCGCGCTAGCCCCTCCTGAGCTCAGGCGGGGCGAAGAGTCGCCTCCATCCGCCCGCGGCGCTCTCCTACCAGTCTCTTCAGCGCGGCCCTCGAGGCAGAGGCAAAGGCGGCGACAGCTCCTCACCCCTGGCCTCCCCAGGAGCCACGGCGGCGGGAGGGCCCTACCCCGCCCGCCCGACCGCGGTTTTCCCACCCTGGCCGCTCCCGCAGTGGGGAGGGACCCACCGGTTTGCCCAGACCCTCGGCTCCAACCCCGAGCGCCCGCCTAGCCTCGGAGCCCGCCCCTCGCCTCTTCCTTAGCACTCGCAGTTAGAAAAGGCGACACCGTAGACTAAGGTGGGGACCCAGACAGAGGCCGAGAAGGTGCGGGGAGCTGGGACC…
ENST00000657329	ENSG00000227885	GCTCCGCTCCGGGTTTTCCCGGCGACCTGCATCCAGAGAGGGTCGACTGACCTGCGGGCCGGCTGCTGGCGGTCTGCTTACTCCGGCAAAGACGGGGGCGCATCGGGCCGTTTGAGGAAGGCAGACTGTGAAAGGACTTGGGACAAAGATGAGGCGGAGTAGAGGCGGCCTGAGCAGAGCAGAACAACTTTGATATTTAGTTTTATTTAACTCGCACTCCTCTCCTTGCTCCCCTTCCCCAAAACAACTTTCTCTTCCGGGGTCACACAGGACCGCCCCAAAGCGTACCTTGCGCGCCGGGGGCGCCAGGCGCTACTGGATTCGGTGTAGTTTTGAGGTGTTTGCACCACCCTCGCTGCTGCTTTCGTGGCTGCCCGTGTGCCCGCTGCTCACGGCTGC…
ENST00000562834	ENSG00000261116	CTGGGATTACAGGTCTTGCTCTTCTTTAAGTTGTGCCAAATATGATATGACTGCATAGTGTTTTTGTAAGAATACCATTGGGAAAATGAGAAGTTTTACTGGGCTAGTTCTTCCATGATTTGAGGATGATATTCAGATTATAAGATACCCTTTGTCTTTCTTACAGTAATGAAGTATAAGCTCCATATCTGTTCCAGAGACTTTAACTTGACTTTGCTTCATTCACAAAGAACAGAGTTCAAGAAGCAGTGCATCCTGTGAGAAGTGTGAAGTGTTTGTACATCACTTTAAATATATTACTTAATATATTCTAAGTTGCTGTGTGGAGCAGTATACTGTTGTTTTAAAAATGCAAGATTCAGACAAATTTTAATATTGTCTCATTAAAATAATTTAAAT…
ENST00000606125	ENSG00000272316	CCATATCTTGGCTATTGTGAAAAATGATGCTATAAATGTGGGAGTGCAGATATCTCTACAAGATCCTGATTTTAATTGTTTTGGATATGTATCTAGAAATAAGAGTGCTGGATCGCCTGGTAATTCTATTATTTTTAGCTTTTGGAGGAACCTCCATACTGTTTTCATAGTTGCTGTATCATTGTACATTCTCAATGTACAGTGTATAGAGGTTCCAAATTCCCTACATCCTCACCATTTATCTTTTGGTTTTTTGAAAATCAACATCCTAACAAGAGTGAGGTAATATCATTTTGATATTACTATTTGCAATCACTTTTTGAATATGACATCAAAAGCACAGGAAACAGAAGCAAAAAATAGGCAAGTTGGACTATATCAAACTAAAAACAAACAAGA…
ENST00000710850	ENSG00000233237	AGCCGGGGCCGCAGCGCGGCCGGTGGGGACTGCGGGGCGGGCCGGAGTCCGTCCGAGGGCTCCCGCACCTCGGGCTGCGGGAACATTAAAATCTCCCCAGATGCTCACTGCTCTGATCATTTCCCCTACAGCACCAGACATGTTGGCATCATCTCTTAGTTGGGCCATGTGGCCAGGGAACCCTTCATGAAACCACCTCTGCAGTCCTGGAGAGTTGCTGTAGAAGAAGGAAAAGAGAGGAAGACAACACAACACAGGAGGGGATAAGTACCTCTGGACACAATGGAAGTAGTAGTTGTTGAGCAGAGGGAAAGGGATAGGAGAAGGATGTGGACTGCAGTGCTGCAGTGCCAGAGGAATCAAAAGAAGGAGGAAGAATAGAATGATTTGGAGGAAAAG…
ENST00000661161	ENSG00000225793	AGAGCTACGGTGACACTTCGCGTGCGGTGTAGGCGCATCTTCGCTCTGTTGGCCGTGGCTTTAGTAAGCACACACCTGCCTGCTACTCTGGTTATCGTGGCGACGGCAGGTCTGGATTGCCAGACAGGTTTTTCTTTTTACCTCGAGGCTTTCTCTGAAGGGAGTCGGAGCATTTAAAAGGCGGCCTCAAGGTGGATTGAGTCGGGGGAGGATTAGCAGTATTTGCTTAGGTTGTAAAACCGCGACTTTATCTAATAAATCGCCATTCAAGGTGCAAATACAAACTTGGAACAGAGGCCTGCGCTTTGGAGCCTCTTCTACTCACCACTGACTGGGTTCCTCGAGCAGATGACGTTGTGACCGGTGTTATGGTGATAGTGCTCGTCACTTTGCTTGCAC…
ENST00000626131	ENSG00000280511	CTCTTTTCGGACTCAGCCCGCCTGCACCCAGGTGAAATAAACAGCCTTGTTGCTCACACAAAACCTGTTTGGTGGTCTCTTCACACGGATGCGCGTGAAACCCTATACATACTGACAGAATATATTTTGCACTACAAAAGAAGAAATCCAAGCTTGTGAATTTGGAAGTTTATGTAGATATTGCTCTACACATACCACTCTCTTCTCTAAAGTAAGCTGAGTTTTCTCTGAGAAGAAAAAGGTGAAGATCCCTGCCCTCATTATGCAAGCACTTGGCACCGGAGAAGAAAAGTTTTATTGCCCTTTGAATGGAAGCAGATGGCTCCAGGTCTGACACTTGGCCTCTGAGCCCAAGCTAAGCCATCTTATCCCCTGTGACCTGCACATACACATCCAGAT…
ENST00000669724	ENSG00000271945	GAGACTTTATTCACTCTGGGCAGTTTGTTGAAGATTAGGTGGTCAGCTCACAATGAATCATAAGCTGCTTTTGTCCCTTGCTGTCTATGCTTAGAAGCTAAAAGGTTAAGCAGCGATGTCAGCGCTATCAGGGAGCTGTGGAGACTGGAATTGAAGTTCAGAACCTTTCATGGGAGACAGCTCAGCAAAGGATTTCCTATGTGAGTTCCTGATCCCCTTCTGTTCTGACCTGGTAGTCACACCTGTCAACAAGGTCCGCAAGTTCTGGCCTTTGGATTCTGGCAGAACATCAAAACTGGTTTCTGATAACTTTGGAGATTGGGACATTGGAATAAAGGAAAAATGTACAGGACTCATGAAGAGCTTAAATGTTCACGAATATCAAGCTAAACAAGAGTT…
ENST00000655847	ENSG00000203875	GCTGCGCACTTCGGTCTTTTACGTCGGCCTTCGCGAGCGTCTGGGCGGGTGGTAGGTGAGTGGGTATTGCGGGCTAGTATCCGAGCAAAAGATGGTGGCGCAGGCCGAGTTAAGAGCTTTAATCCTGTGAAGACATCTTAGTGAAGAGTTTAGAGTGCTGAGAGTTGAAAGCTTGCACGTGGGAAACGTGCGGCCGGACTGCCACATGTACTGAGGTTGAGTCGTGACGGCCACAGGCTCCGAGTTTTGGCGTGAGGAACCGCTGATCGGCCACGGGCGCCGAACTTGCTGGCCTCCGGCATGTGCCTGAGCGGCGGCGGAAAAACCACCTTAATTGGGGCGGAGGGTTAGTTTTAACAGCAAAGGGCCTTTACTAAAATGGCGAAGGCCTTCCGTCGG…
ENST00000606274	ENSG00000272008	GACGGGAAAAAGCCTAGGGAGGGGCGACCCTCTCCGGCGTCCCGATCCCGGCGTGGCTTTCCCCAGTCCACGAAGTCTTCTACGGACATATCCTCCTGTTCCCCAAGAGGATGGCACAGGGAGAGTTCTGAGTGGTCTCGGGCAATGGCTGCATTTGCTGTTGGCCTGTAAGCAGGCCAGAAGCAGAGGAAGAGAGAGAAGGTAAAACCCGCCCATGGACCGCAAGCGTGAGAGCCAAGGCAGGACTATGAACTGTCAAAATTGTCTCTGACTTCTCACCAGGCCGGAGAGGAGGGATCTAGTGCGTGAGGTACCAGATCTCGTCTCACTTGACTCTCCTCCTCTTCAGCACCAAGAACGCCTGTCCCCTGGAAACACATTCTCTAGGGGGTGGAGGCA…
ENST00000624924	ENSG00000280277	ACTGCAAGAACGTAAGGCTGCAGGGAATACATTTTTAAAGCGTCGGTGGGGAACTTTCTGGGACGCTCAACCCCCTGAATGCCTGGACCCCCTCAGTAAGAGTCCCATCAATAGAGGCAGTCCAACAGCAATCTCTCTGAGGCAGCCTGAGTTAGGTCACACTTCTGGTCTGTCCTGCTGTTGCATCTGCTCAGAACTGTTAGTGAAGGTGTAAACTCCTCCCCTGACAGAACAAGATAATACCCAGTTTCCTTTAAGGCCATCAGTCTACCCAAATAATCTCCGATGAATTCCCTTTTCTGCTGATAGAGTGTGTACCATGCCCAAAGTGGTAAAAACCTTCCATCCCCAGACCCCCTCCAAGGATGGGAAAGGTGAGCCTGATCCTGGAAGAGTATC…
ENST00000564541	ENSG00000261366	GGGTCTTCCGGAGCCTCCGGTCGCGGGTCTAAGAGGACTAGGGCGGGAGCGGCGCGGAAGAAAGAGAGGACTGCGTTTTGGGGCGTTCTGTCAGAGGGGAAGGACGTGTGGATTGGAGTCAGACTGCACTCCCGCCCTATTTCTGCAAGTAGAACTCACTGCCTTTAGAAACGGTCTTCTGAGGCTCTGTTGGGAGGCTCTAACTGTATTACAGAGGACACATTTTTGTTTGTTTTTATGTGAAACATTCAGAAGTTGCTTGCATCAAGTGCTTTACAAGTACACTGGTTTTCAAACTTTTAAAGTTGAGGAACTGTTTTGATTTTTGTAAAAATAGAACTTTACTTGGAAGCCCAAGGTAGGCAGATGGAGATGGCGTTTTTAATTTGCGAATGTATT…
ENST00000418945	ENSG00000228506	ACGCGCAGTGTTTAACGGCCGGTCAGGAACCCAACAATTAGTCCCTTCTCGTCCGAGAGGAAACTCTGTGAGAAGATGGGACCGTGAGCACTCTCTTTAACAAGGACATTTCCTTTTCAGCGAAAGCAGCGCTCTGATTTACCAAGTCTGGCGGACCGCAGCGCTTTAAAGGAATGAGGTTCCAGCGGTCGCGCCAAGCAGCGTACGCAGCCTATTTTAAGTTATGCTACCTTCGCCACAGAAACCAAGAACGTTGTAATGGTCCGGCAAGTGCCCACGTATAATTGTTCTCCATCACTTACCCACTCTAGTTCGGGAACACCCTTGTCGCCGCCGTTCCGGTAACACCTCTCCAACGCTTTCGATGCTTCTACTTCTTCGGGAACAAGACAAGATGGC…
ENST00000565695	ENSG00000260000	AGCCTCTAGTCCGCTGGGTTCGGAGGAGCAGAGGCGGAAGGTCCCGGCGGCGGCGAGGATGCGCCCCAGGGCGGGAGCGGGACGCTCCACTTTACCCTGGCTGCCCGCAACGGGCCAGGCCTGCCGTCTCTACCTCTCTACCTGTGAGTTTTTTCCCTGCATTTACTTCAGTCTGCCGCGTCTTCTCCCCGCCCTTCTCTGTAAGGTAAATATGTGGAGGAAATAATTCCTATTAAAGGTAAAGGAAAGGAGAGCAATTTGAATGAAGAAACAGGTAGTTGCTATCGTCGTTTTCAGCCAAAGCCCTCTGGCTGCTAGAGAGTATACATGGTTCTCTGGTGTCAAGGCCTGTTTTCCATAAGCTTTCTGGATTCTCAGCTTAGTTCCCTCAAAGTGATC…
ENST00000636951	ENSG00000203809	CTCCCGCTCCAAGCCGGCTTTGGCCGCCCGGCAGCAACCGCAGCGGCGAGCCTGGGCGGCCGCTGTGGCAACGCAGTGCCCACACCGGGCGCCGACCCAGCAGCACCGAGCGGGGAGAGAAAGATGCCCTGGACATCATTCCGAACAGCACAATTCAAGGCTCTTGGGTAACCCCCTCCCACACCAACTCTGAGTTTGTTTATGGCTTGTTTTGGACAATAAGACATTAGCAAATGAGATATAAGTACAGGCTTGAGAAGTACATGGGCACTGGGGCTTGCTTGCTGGCTGCTCTGTGGAACCTGAGACTACCACGTGAAGAAGAAGTTCGAAGTGCTAGAGGTTGAGAGAACATGTGCAGCAAAGATGAAGCATCCCAGCTGAGATTCCCCTAGATCA…
ENST00000687937	ENSG00000203808	GGCGGGCGGAGCCCGGCGCCGCGGCCAGGATTTCCCACCTCGCTCCCGCGACTCCGCTGCGGGTCTGCACACCCGAGGACTCGGGGTACTTAACCGAAACTAGCAATCCCAGGCGGTACAAGGCCCTCCATCGTAGGCAAAGCACTACCTGAATGTAGATTTGGGCCATACGTTGGAAAATAAGACATGAGAGTATGCTCCGATCAACTTTTACTGTTCACTGGACAACTATTTTGGGAATTTGCAGACCTATAAAGCCCATCTATAAATCTCAAGCATGTCCACTTTCAGAGAAGAGAAATGCTGACAACCATTTAGTCTCTGAGGACAACACTTTTAAAGAAATTGCACAGCCACTACAAGCTTCAGCAGTCACCATCTCCATCAGTCAGCAGCCAT…
ENST00000669890	ENSG00000235142	AGAATATTGTGCAACATGGTTATGGGTACTACAGTGGATGTGAGTGTGTAGACCTTGTACAATAGAGCTTATAGGCTAATGAGAAGACAGGAAGAAACAACAGGAACACATATAGCTGGAATGCAGATGGGATCTGTGCTACTTACGCTAGCCATGGGATGATTAGAACAAGATAAGAGACATGAGGAAGACTTCTTCAAGGAGGTGCTCAAGCCATGTTTTGGAAAAGAGAACTCAAGGTCTGGCAGGGAGAAAGGAGCAAGGTCCTCTTCTCCCTGAAGGCTGTCACAGTTCCTGTGCAGAGAGAGAGGGCACTGCAGCACCCAGGCGCTGACTGCCTTTTGTCAGTCTCATTTGCAGGCCCCCAGCTGGAGAACCCAGGAGGAAGAGGAAAAAAGT…
ENST00000606070	ENSG00000272476	AGAGATGCCCTAAAACATCTGTTAAGAGCAGCTGCAACAGGGAAACCGGAGTCGGGGGATGAGGGCCGCGAACTGGACGGACTGAGAGTTGTGCCCGCACGTTCAGTCTCTTCTTGGCCAACTCTTTGCTCACCTCCCAAGTCCCCATCCCGCTTCCTCCATAAAGAAAAATCCCCAATAAAAGCAAAGGCAGAGAAGACAAAGAGGCAGGAGGAGGCTGCAAGGAGCGTCCACAACAATGGAGAAGATGGAGCGAGCGAAACTCCTGAGGACAATGAAGGGAGGTGGAGAAGCGCCGAGGGAAACGCTGCTGACCCGGGCCCCGCCAGTGGCGGACGCTGGACACAGGCCGGGCCGCACCGTCCCTGTCATCCCGGACGCCGCGGGCTGGGGCCGGGC…
ENST00000448744	ENSG00000203801	CCTTTCCTAGTGTCCCCATCTTTGCTGCCTTCTGTGAGTTTGATCATGTGGACTCCATGGAGGTTGGCCACTGCTGGGCAATGCAGCCAAACAAAGTGAGCAAAAGTAGGCTGGAGGGCTCCGTGGGTGACTGGGGCTAGGCTGCCTCTGGTGCCCCAAGAACCCTGAAGCCACCTTGCAGCTCTTCTGAAATGGGTTGGGGGATCCAGCTATCTGTAATTGTGAAGTGAAGAGGATGTGACTGCCAGGTAATGCTAACCCCGAATCCTTGGTGCCTGTGTTATGCACCATATGCTGAATTTCGGTTCCAGCTGTGTGCTAGGCTGGGTCTGATCTGGCAAAGAGGAACTGGCTCCACAGCTCTGGGCAGAATCCACTGCTGCTCCCACACAGAGAAGA…
ENST00000563105	ENSG00000260273	AGCGCCCCGCCAGGCTGTAATTCCGCGGGCCCACGTGACCTCCGGGGCCGCGCCTTCCGGACGCAACTCCACTGGGGCGGAAGTTGGTTTTGTGCGGCTCTCAAGAACTAAGTTTGTGCTGTGCTGCGGGATCCCCAGGGAGCTTCCTTATATCTTCGGCAGGACCCCTTCTTTTTTTCTTGAAGATTGATTTTGCTAGAAGTTATCCTGTGATGGGACTCCCTAGGGGAATGGAGGCACCACGTGGTTAAGGAGTTTGTGCGTTGCCGCCCACATAGTGTGGGCAGCTGAGGCGCCGCCCGGATCAGAGCCGCAGGGCGTCTACTCTGTCACTTTCCCAACCTGACTTTTCCGGATTGCTATTTCAGACGGCGGTTGCAGCAGCCGACCTGTCTCAAC…
ENST00000607386	ENSG00000271789	GAGTTCGAGACCAGCCTGGCCAACAGGGCGAGACCCCATCTCAACCAAAAATACAAAAATTAGCCAAGCGTGGTGGTGTATGCCTGTAGCCCCAGCTACTTGGGAGGCTGAAGTGAGAGGACTGCTTGAACTCGGGGTGGAGGTTGCAGTGAGCCAAGATCGCCCCACTGCACTCCAGCCTGGGCAACAATGCAAGACCCCTCAAGACAAAACAAGCTTATTTGATGGGCCTTAAGGAATATTCCTGTACTCCAACTGTTATGAAAATAAAAGAGAGTAGATGAAAAGATCGACTACACAGCTACAAGACTTAACTAATGTAAGATCCGGAAAAGATGTTTAGGTGATCAGGGTGGCACACTTGATGGCAGGTAGGGTGCATCATCTGAGACTGAGGGT…
ENST00000687951	ENSG00000231889	GAGGGGCTTGCGGGAGGGGGGCGCCAGTGTTCGGGGCCGTTTTGGCGGCTATGCAGGATTGGCAGGAGCTGCGATGCTCACACTTGCCTCGCCGACCGCCATTTCACATCCAGCAGAGGAGGCGGGGGCAGCCGCTGAGACGGTTTTTCACAAGGAAATGACCTCATTCTTGATGGCTGCTGCTAACTTATGGTGAGATGCTGGGTCCCTGCCCAATACCACATGGACATCCAATCAATTTACCCAGGGACAAGTCCACTCAAGAGCATCATTTAGAAGAGGGAAAAGGCACTGGGGTTATTTGTTTTTGGAGTATGTGCTTAAGGAAATCTAGAGTATTCCCACGAGCATTCTGCTGAGATGAACAATCAGATGACCTCGTGTGAGATTTGGAGGAGA…
ENST00000531702	ENSG00000255389	CCCTAAATCAACACATATTCCTAGGATGTGGGAACATATGCAATACTTAAATGCACAGGCTCTGGGTTCAGACTCCCTAGGGTTAAATTCTCCCTGTGCCGGCTAGCTGCATGATTAGATTTGTGATCTTGACAAAGTTACCTAACGTCTCTGGGCCTCACTTTTCTCATCTGCAAAATAGGGAAAATAGCAACACTTCTCCATAGGGGTGTGGTGAGGATAAAGAGTAGATGTAAATAAAGTGTTGAATGTAGAGCCTGGCACATATCAAGCTCTTAAAAAGCAATGGCCATTTTGTTATTTTTACCGCAACGACAACTGCAGTTATTATCTGGCTTCAGAGCTCTCTTTTTAAAAACAGTATTCCCTGGTTTTACACCCAGGTGCTAATACTATTCT…
ENST00000519104	ENSG00000228624	TTTAATGTTACTGCTCATACTCCAAATTATAGAATGCTTAAGATAATTAAATTATCTGACTTTTATAATTCACTACACGGTGACCTCAAATTTACCTCATTAGAATATTTAGTACTTCTGCACTTCTCCCACTTCTCAAAGTTTTCCCATACCAGGATTCCCCACCACCTAGGAACAGCCTTTGCAAGATACCAATGCTCTCTAAATCCCCAAAGCAGGGTCTATTTCCTGATCGAACAAAGAGCAACAAAGAAGTGGGTGGTAACCACCTCTCTGAGGCAAGCCAGGACCCATGGAGTCTGATCTACAACACAAGCAGTAGCAGTTCCACATCTCCCTACCACCTCTTATTTCCTACGAAGTCTTTCTGCCTGAAACTGGAAAACCCGAACTATTATT…
ENST00000624649	ENSG00000279453	GAGGTTCTCTGTGAGGGCTCCATCTCTGCAGCAGGCTTCTGCCTGGTTACTCAGGCTTTCTCATACATCCTCTGAAATCTAGGTGGAGGTTGCCAAACCTCCTTCACCCTTGCACTCTCCACACCTGCAGGCTTAACAACACGTGTTAGCCACCAAGGCTTATGGCTTGTGCCCTGCACAAGTGGCACCCCATGCCTTACTTGGGCCCTTTAGAGCTGAGCAGTGTCCCAAGGCTGGGCAGCCCCTTCTCTATGGCTGCTTTTACATTTTTTTCTTTCATTTCAACCTTGGAAAATCTTATGCCTATGTGCCTCAGGTATGGTCTTCTTGTGAAGTATCTCCCAGGGCATTTCCTCAGTTTGAATGTTGGCCATTCTAGTGAGGTTGGGGAAATTTCAT…
ENST00000606756	ENSG00000272472	TTTAGAAGGCAGCTATGATCACCACTCTATCACCAATGTCACTAAAATCAGTATTCTTGATTGCCTGCTGGAAATAAAAATGTAATTGCTAAAATACTCAGTATAAGTTAAGTGATACGTTACAAGTAAAGATCTCTCATGTGTTAAGTTTCAAGTTTCACTTAATGTTCTTAATAAAATAATGGTAATTTGAATTCTCTACAAATACGTTCAGCCTGTAGTATTCTAATTTACAGATGCTTGAGAACACCTAATATTTTTGATTAACTTAATGTCAAACTATTATCCTACCTTGTAAATAGCATAGAAATTTTAACTATAGTCTTTAAAAAATCAAATTTCATTGGTAGGGAAGTGTAAATGTATGGTTTTTTTAAAACACAACATTAAAAGGTTGAG…
ENST00000656901	ENSG00000237742	AGGCGCGTGTGACGTCGGGAGGCGCCGCGGCTCCTCGGCCGCCCCACTCGGTGGTCCCCTGTCTGGATCCAAACTGCTGACTGGCTGACCCGAGTGGTCACATTTGCCCTCTGGGGCTTTTGAAAACCTTAAATCAAAATTGCTTTTGAATCTGACAACTCCTGAGGCTACTTTCGCGGCCTCGGGGCTGTTTCATATAAGGACGCGAGTTTTCCTGATCAGGTCTGTCGGCCACGTTACGATTTCCAATTTGCGATCCATCAGTTACTTCCATTGGGTCTTCAGCCCCCAGGGACTGTGGATCCTAGACCCCGCGGAGAAGCCCGTGGACTGGAGCTGTGTCAGCTCTGATGGAACAAAAACGGAGGCACAGAGAGGTCAATTGATTGGTCTAATGAC…
ENST00000423208	ENSG00000224506	ACAGGGGCCTTGGTCCTTCCATTGATTCATAAGTACAACACCCTACTTCTTGGATACAGAGCCATCGCGGAATGTTCGCTGGAGTGAGGCAGCGTATGGAGCACATGGGACATGCAGACCCAGATGGACATCTTACAAACTTTCAGAGGAGCTGAAGCCAGATTGTTCTTACAAATGGTCACCAGAAGGAGGACAATCACAAACTGTCTCATCCTCCTCTGCAAATCCAACAGAAAGGACACAGTAGAGTGGGCAAGAATGCAAAGAAGGTCTGTGGTTTGGAACTGGCCCAAGCCGAACTAAACTTTTCTAAATATACATTAAACTGTCAACAAAGAGCACCGTGACCCACAGCCTGAATAAAGGGAGAGCCCCAAGGCCCTCTGAAGCCACTAGTTC…
ENST00000702072	ENSG00000231028	GCCTCCACCGCCTTCTTCCAGGAGGAGGGGCCGTGCGGCGCCTGCCCGGGGGCCCTCAGGCCGCAGGCGGGCGCGAGCTTCAGGGAACTTAGGGGGCTCCCGCCTCCCCGGCCACGCGAGCGGGAACAGTCTCCTCCACTCGGAGCGATTATAGATCCAGACTCCTGTGCCTGACCACTGCCCATGGCCAACTCTCTGCTGATGACTGGACTTGACTACACAAGTTGTTGGCCATCTTAAAACCACTCAAAGTTGACGGTCTCCTCTCCTGCCTCCTGCGGCTTCCATTACCATGGCAGAGACTGTGGTGTCTGAGGTGGTGTAGCGTACTGAAGCAAGGCTGTCTTGAAGAAGAGGAGACAACTCACAATTCTACCACCTTTGTTGACCTCTTCTTCC…
ENST00000607749	ENSG00000272189	CTCAGTCCGGAGCTTCCGGTCGCCGCGGCCGACCAGCTGAGGGCTCCCGGAGATATGGAGCGGGGTCAGCGAGGCCTGGTGGCGCCTCCTGGAGTCTGGGACGAGCGGCGGTCCGAGGAGCAGCCCAGGTGGGGCGAGGGTACGGAGACGCTATTTCCCTCCGAACTCTGAAGTAGCCAGGTCAGTGTCGGCTCCGCGAGGGCTGGAGTTCACGGTGACAGCCGGCAGAGCATCTGATGCCACGTGGAGAGGCGAAGTACATGGGTCGGATTCCACGCTGGGAGCCGGCCTGGATCTGCGCTTTAGGAAGCCACTGCGGGCGACCCTATCTTGTCGCCAGGACTTCGCATCTGATGAGCCTCAGGGCACACAAGTTAGAGAGGCTTGTGCCGGCTGATG…
ENST00000606998	ENSG00000237499	ACTGCTTTTCTGAGAGGCCAGGTGGCAGGATGTGGGACGACTCCAGCTGACAAAGACAGTCTAACCGTGGGGTAGGGGCTGGAGCAGGGGCCAGCGACCCACGTCTACATGCATACTTCTCTTACACTGCTGCTACTGGAAAAGCTGAACCCCGCGCCAGGACCCCAGCCCCCTGCAAGGACCCGTGAGCGTCTGGGAAGCTGTCTCTGGGACTGAAGCCCCCCACCTCCGCCGGGCTGGCGGCCACTGCGGTACCCTACGCCCCGTCGGGCTGGTCCTGCACAATTTGGGAAAAAGCCGCAGCGCTTCTGCAAGGTCTACGTGGCCATGAGCATGCAACGCTTGGCTCCAAAAAAGACACGAAAGGAGCAAAGCGCCAACGACCACCCGATCGGAGGG…
ENST00000666511	ENSG00000238099	CATTCTGCAATGATGAAGGGGGATGATTGAAAAGAGCTGGACTAAATTGGTCTAACTAGGACACTTGAAGGCTTGTGAATCAGTTCACACGATCAGTGTGAAAAGCGGGTATGAAGACCCAGATGCTGGTGTGTACGTGTGCATATAAGCCCCAACAGCTAGAAATCAAGCCTTTCTGGCTTCCGATTGTTGGAGAAGTGGAAACAGTTAATGGAGTATGCAATGAGATCCCTGGGTCCAGAAAGTGCTCTTCTTGGTCTGTGGGCAGAAACGGCTTCCTTCCCTTCCTTCCAGCAGCCTGCACTATCTTCTGTGACAATGGCCTCTGCCAGACCACATCCATCACTCCTAGGACATTTGTGTCTTAACTGGAGCTGTTTAAATTTTCAAGTACAATAA…
ENST00000650553	ENSG00000234147	AGTAGGTGATCGTGGCCTTCCTTGGGATCCCTGTTTCCCCCTTTTATTCCCTTTTCACCCAGTAAAACCCTGCTTTGCTCACTCTTTAAAGCATCTGTGAGCGTAAATTTTTGTGGCCATGGGATGGACAAGAACCACATGTTTACCTGAAGTCCTGTGACATTTTGGTGTGCAGCATGGGAGCTCCAAAAGTGGATAAAGAATGTTGCCATTGAGAGGGCTCTAATGGTGGAATTACCTTCAACTAACATTTACTGAGAGGAGGAGAGGCAACTGAGACAAGAAGTCAAGAGGGGATAGGAAATACGACCTGTCTCACTTTGATCCATATTGAAGGCTTCGGATTTCCTTCATTCTCCAAGTGATGCAAAACCAAGGCTGTACAAGCATGGTGATGGC…
ENST00000447311	ENSG00000236366	TACATGATGTAAGTGCTGCTGAAGCCCTGCTGAGTCAGAGTCCACAAATCAAACAGCCCCTAGAAACCTGCCCTTCTCTGGCAGGGTTAGGGCTGAGACTGGGCCCTCAGACCATTTGGAATGACCAGTGATTTCAGCTCTCACTCCCTTCTCATCAGCACGTGTCTACAGTTGCAAGTTCTCACTCTGTAGCCCAGTCTGGAGTGCAGTGGTACAATAATGGCTCACTTCAGCTTTGACCTTCCAGGCTCAAGCGGTCCTTCTACCTCAGCCTCTGGAGCAACTGGAACCACGGGTGCACCCCACCACGCCCAGCTAACTTTTGTATTTTTTTGTAGAGACAGGGTTTTGCCATGTTGCTCAGTCCCAATATCATCACCAGATGAGAATATGTATGGA…
ENST00000603994	ENSG00000270638	CGGCCGCAGCGATTGGGCGGTGGTGTGGGAGCCCCGGGCACCGGGGAGAACACGTGCTGTTCTGCGCCTTCTTTGGGATGCATCACGCGGCTCCCGAGCCCAGACTTCGTCCAGGCCGGCGGGAAGGGGTCAGCGGAGCCGCTAGCTGCCTCTTTGTGCCCCGCAACCCCGCGGGCGGTTGATTTCCACCTGTGGGCGCTGGGGACACGCGACCGGAAGAAATGGAAGAGAAAACGGGGTTCGGGGAGGGAGGAAAACTTCTAAGCCAGGCGATCGTCCAGTTCTCTCTCCAAGAGACTGGAAATTAACTTTATGAGGATCATAAGGAAGGGAATGACCTCTAGACAGCCGCCTTCTAATTGTGAAACGGGGGAAGATCTTGGACCTGGTCTCTGGAGC…
ENST00000455607	ENSG00000231760	TTTTGAGACAGGGTCTCACTTTGTCACCCAGGCTGGAATGCAGTAGTACAAGCATGGCTCACTGCAGCCTCAACCTGTCAGGCTCACGCAATCCAAGCTATCCTCCCACCTCAGCCTCTTGAGTAGCTGGGACTACAAGTGCCTGCCACATCTAATTTTTTGTATTTTTTGTAGAGATGGAGTTTTGCCATGTTGCCCAGGCTGGTCTCGAACTTCTGAGCGCAAGTGATTCATCTGCCTTAGCCTCCCAAAGTGCTGGGGTTACATGCATGAGCCACCATGCCCGGCCATATATCCTACTATTCTTTAAGATTCAGTTCAAGTTCCATCCGTGTGTGATGTCTCCTTGACCACTCACTGCACAATTCTCTCCCTCATATGCATATTTTATTTTCCTTC…
ENST00000606915	ENSG00000268592	GCGAACTTGCAGACGTTGCGGCCGCGCGCCGTGCAGTTGAAGAGGTAGCAGCCGAGCACGGCTGCCGGGGGCGCGGGGCGCCGGGGCAGCTCCACCACGGCCACGGAGCAGCGCGGCTCGGAGCAGCAGGCCGCCACGCATTGCCGCCAGCCCCGCACGGCCGCCGGCGCCCGCAGGAAGCTGGCACCCGCCGCCAGGGAGTCCTTGGTGCGGATGATGGCGTCAGGCATTGCGCTGTAGCCGCCGCTGCCCGGGCCCGGGCAGTCCTCCTGGGGGCCGCCGCCCGCGCGCAGCTCCAGCTCCAGCTCCTCCTGAGGCCGCTCCTGCTGCAGTTGCCGGCGGAACTCCTCCAGCAGCTGCTCCACGCCCGACAGCTGCGCGTGCAGTTCGGACAGCGGC…
ENST00000643288	ENSG00000203711	GGCGCGACCGGCGGGGCGGGGCGGACACTCCCACCGCGCACCTGCTTCTGCCTGACGTGTACCCGGAAGGTCGTCAGCTCAGGCTCCAAATATGTAACAGTGAGTTTCTAAGTGAGTCACACGGACGCGGTTGGTTTCCAGTGAGGCATAACTCATCGCTTCACTCTTCTCAACGGTTCCCTCTTCGGAAGGAAGCGCAGTCCGCAGCGTCGTCCGAGGGCGTGATCGCCTGCGTCGCACCCGCGTCTCCAGTGGCCACCCCTTGTCCTACAGGAACGCGCATCTGCTTAGCAGGCGCTGAGCCCTTGAGGAGGCCTAAAATGAATGAACGCGGCTGTGCCTCCTGAGCAGGCTCACAGTTGTGGGTGGGGGACAGAAGGGTGTCCATGCCTAAGGTCG…
ENST00000608721	ENSG00000272841	GAGTCTACAAGGGAAGGGGAGCCGGCAACACGCTCGAGCGGAACCCTGCGGAGCTGCAACCCCGGGAGGAGTCGCCGGACAGACTCAGACGCGGTCCCCTGGGACCCAGGGATGCACCGCGCCCCTCCCGCCCCAGCCTGCAGAGACTGGATGCTTCCCTCCCCACCTGGCGGGAAGCAGAGGCCCTCGGGCCCGACCGAGTTCGGGCCAGGACCCGCCCCGCTTTCTGCGAGCGACCGACTGCGGCCGCCACACTCACCTCGCCGCCAAGCAGCACTCGGGTTCTGACTCGGTCTCGGGTTCCGGTGGCGGTGGTGGCGGCGGCGGCGGTGGCGGCGGCTCCTCCATGGCGGCGGCAGGCGTGACGGCAAAGGCGGGAGGAGGGACCAGCGCGGCAGC…
ENST00000568025	ENSG00000261420	AGGCTCCAGCGGCTCCCGGCCAGCGGGGACGTGGAGGTGACATTTCTCTGACCCACAGGACTGTGGGCGCCCTGCCGAGCGTCGCGCGGTCTTGGGGCGACCTGCAGTGGGGCCCCTGCGGCGCAGCGCGCGGTGGGACTGGCCGGGTTCCCGCGCCGCCCAGGGCCTGTGTCTGCGCCGGTTCCTGGCAAGGGCACCTTGGCCGGGCGGCCCGCGTCCCCTGCGCTTCCCACACCCACGTGGGCGGACCCGGCCCGCAAGCTGGGCCAGCCTGCGGTTTCCGGGCACTGGGGAGTGCGCAGAGCCCCGGGCCAGCGACCGCAGCCGGGGCCCCTGGCTTCTCCCGAGCACTTTCCCCCGGACCGGTCCCTCCAGGGTGGCGGGCGGCACCCAGGGCCG…
ENST00000626424	ENSG00000280707	AGGCAGCCTGTTGGGCAGCATCTTGCAAATTAAGAATCTTGTCTGTGGTTCCATAACACAGAAAGGGGTGATTTTCTCTTGTAAAGTGGTTTGAACCCCACAGCCATGGCACTAGCGAGCAGGGTCATCAGAGCTGCTCCATTCTTCTGGAAGCTGCAGAGAAAGGGAGCCCGGAAACCTGGTATGCCGGCAAAAAGGGCTGGAGTGCAATGACACGATCTTGGCTGACTGCAACCTCTGCCTCCCGGGTTCAAGCAATTCTCCTGCCTCAGCCTCCTGAGCAGATGGGATTACAGGTCTTTAGATAAACTCTTTCAACCAACTGCCAATCAGAAAATCTGTGAATCTGCCTGTGATCTGGAAGCCTCTGCTTCCTGGTGTGCCACCTTTCCCGTCTGA…
ENST00000609107	ENSG00000272549	GTGTTCGGCATGAGGGTGCCTGCAGAGGAGGTGAATCCCTGCGTTTTCTATTCTTTTTTTCTTCCGACTGGTGTGGATCCCAGACAATTTCAGGGTCCTGCAGGGTTTGAGACCCTCTGTGAACACTGACCCGGGACCCCGTTTTGCCCATGGGAAGTTGAAGCCAGCGCAGCCCCCGGCCAGGGGCACTGTCTCCTCGGCCCCGGGATGCTGGACGGAGGGGACAACGTGCAGGGGCAGCTGCTGCTGGGCTGTGGACCTCCCGGAACCGGAGGAGCCCGGGAGGGGCTGGCCCAGCAGTGAGGGCTCCGATGCGCCTCAATTCATATGCTAAGGAGCCCTGGATTCGGCTTTAATTGCCGGAGTGGGAGGTGACCCCAGGGGCCCAAGCTGGGGGCG…
ENST00000597278	ENSG00000269155	GAACAAAGGGAGCCGACAGCTCCACAACACTCAGCCCATGGGGACTGCAGCAGGTGAGTCTCCACCCAGCCTCCCTCCTTTGGACCAACACGAACTCCGGAGACGTCTGGGTGCAGCTGCCTCAGGCCCTGCTGTCTTCAACGGGGACTGAGGTTGCAGTTTAGCTGGCTTTCCTGTTCCTGCTTCCCCGGGTCCCCCTCAAAGAAGCCGCCTGCACCCCGTGCCACCTCACTCTGGCATAGCCCTACTTCTCCAAACCACCAGGCCTGCCCTCCCTTGTCCACGCAGATCTGACAATCTCCACAGTGCTGTGCAGACTTCAGCTCCAAGAAGTTGCAAGTGATGGAGATAAAATCCCTTCCTGAGAGAGTCATGAACCGTGGCCTGTTTGAGGTCAAA…
ENST00000441716	ENSG00000235994	CTGCCCTGCTCTCTGGTCTTTTCAGTTTGCCTCTTTTTACGGAACTGCGTCCTACAGTGGAGCTGGGCACAGCAACTGGATCCCAGCCTTCTTAGCCCGCTGTTCTTGGGCTAGAGCCCCATCCGATGAGTAGGGACTGGCTGGAGGAAGGGGGCTGTCCGTCATGCTCACCAGGAATTTAGCCTCTTCAACTGGGTGCTGGGGTGAGAAATGCTGGCATCTGTCCCTCCTGGCCCTCCGACGGTGGCTCCGTGCCCTCAAAAGAAGGATGATCCCTTCCTGGTCCCGCCTGACCCGGGGGAGCTCGGCCCCTGCTGTGCTGTCAGCCTCGCCCCGGCCGCCCGCGCTGACCCCCGCCCGGCTCACAGCACCGCTGGCCGCAGCCTCTCACCGAGAGCT…
ENST00000437615	ENSG00000229214	AGACGCATCGACTGCTCTCCTTGTGCCCCTGCTGACATTCCCAAGAGATCAATATCCTGTAAAAGCCTGAAGATTGCTTCCTTTAAATGAGTCTTATTCGGAAAAACTTAAGATTTGATCATAGATCTATTTTAAGAAGTGCCAAGTTAACTGACATCGATGCCATCGTATCTGGAGTCCCTAGGAAATCCAGGGGGGGACAATGAACCGTAGGAAGACTCGGACTCGGGTCTGCCTGTAGCACTCGGAGCCTGCAAGGCAACACAGTTATTGAGTTCTATTAAAATTACTTGGTGTGGCTATAAACCAAACCACACCCCTGTAGCCAATGCGAAGAGCTTCCCGTAAAAGCCGTGCGGTGGGAAGGCCTCTCGCTGTCTCCTCTGCGCGGCAGGCAGA…
ENST00000423008	ENSG00000229043	GGTCGCTTCTCGCAGGCGGCGCGCTTGCTGGGTCACAGTGAGGCGGCTCCGCGCAGGCGCAGCCGGGCGGGCGAGGAGCGGGGAAGCTGACTCAGGGCTGCGGCCGGGGTCCTGCGGGGTAGGAGCGCGAGGCCGGCCTGAGGGAGGAGGCCTAGCGACCCATCCGGCGCCTCCCGCCCCGGGCACCCGCCCGCGGCCGCGCATCCTGCGGGCCCCAGGAGGCCTCCATCTCAAAACAACGTGTTTTTAGGCACATGACAGCCTTCTTGCAATCAAGAAACTACGTGTGGCCAGGATCTCATCCACTATCACAGTTTCAGCTTTCCCCAAACTGGAATGTGTCTTTGCAGACGCCCATCCTTATTAAAGGGCAAAGACTTCTCATACACCTAGGATGGA…
ENST00000437354	ENSG00000236708	TGCAAAAGCTGTGGGCACTGAAAGTTTTGCTCCACCGGCCGCGCAGCACCCACTTGGGGTCGGGCTTTGGGACTTGGGGGAGTCAGGAGCAGGCGGGGGCTGGGGAGAGGACGAGGCCCTGGGGAGGGGCTGGAAAAGGCTTTTCACAGCGACTGGCACTTGATATTTCCAAGTCTTCTGGATGTCACTCACCGGAAACCAGACCCTGCGGTGCGAAGACTCAGGTGGCAAAGGCAAAAGCTGGACTGCATTGTGTGGCCCCAGGGAGCTGCAGACAGAGGAACTGAGTCCTGGCCACTGTGCCTGCTGTCTCTTACAAGTTTAGAGATGCTGGCATTGCATCGAAATCGGACAACACTCCCTTCCCTCCCTTCCCAGGTACTCCATTCCCAACCTTTT…
ENST00000609130	ENSG00000272953	GTGAGAAGGAAAGAAAGGAACAAAAATAGCCGGAGCCGAGGGGAACAAGCCACGGTGTCCGCGTTTGGAGCTGGGCGTGCGGGTCTCAGTGGCGGCCTCGGCATTCGGGGCGGCGGGAGGCGCCCGGTGCATCCCCGGGACGGCCAGGAGCAAAGACGGAGAGGAGAGGGGGGTTAGAGAAAGGAGGTATTGTGTCTGTGTGCCTTAGGGGAGGAGGGGACTGCAGGAATCGAATAAACGCAGTCGAGCTGCGCGGGGCTGCTGGAAGCCCAGGCGGGGGAAGGGGGCCGTGTGTGGGGGCGCAGAGCGCCCTTGAGCCTTACGCAGAGGTCTTGTGTGTTCCTAGTTAAGCCCTCCCACGCCCGAGGCCCCATCGCTTCCTCTCCACCCTCTTTACCC…
ENST00000608770	ENSG00000272732	TTTTCACTTCTTTGTGCCTCTTTCACCATTTATTTGTGTGCATACTCAGCATATTTGTTTGTGTAACAGGATGTTAAAAATAGAATTTGTTGCCTGTAGTTTTTGCTAAAGCTCTACTAGACTGGAACAGAACAATAGGTGGTAAATACTCCATTCCTCAGTGAGATGCTACCTACCTATGCAGAGCTGGAAAAGATTTTGCAACCTGAAAACCCAATCCTTTCTGAGATATAAAAGAACAGAAGAGTCTGGAAGTGATTTCTTCGGAGAAATTCATTTTCTTATTCCAGAGAAGAAACTTCAAGCTCAGAATATTGGCTACTACCTGTGATAAACATTTAAATTATTGGAACGAGAGAGTTTTTATAACTAAATTTGAAAGAAGCAATTTTTTTTATC…
ENST00000609497	ENSG00000272894	GGGCAAGATGGCGGCCGCGGCCGTGCGGCCCGTGACCTGGACCACTGGGCTGGGACCCACGACCCCACCACCACGCCTGGAGGACGCGCAGCGGCGCCTCGGCCTTGGAAGGGGAGTTTCCCAGCGCGAGCCCCGCCCTTCCCCGCCCGGGAGGCGCCTCGGGGCGGGGTCACTGGCCGGGAGGCCCCGCCTTCCGCCCGAAAGCGCCGGTGCACCCCGCAGGCCCTGCCCGTGGGTCCACAGGCCGGATCCCCGGGTTCCTAGGCTGGGACTGCTTCTCAGAACCACTCTGTCGTTTTTAAGCAGGGTCACACACTCTAGCTCACTGGGTCCATTTTAATTTCTATTAAACATTTTTTTTTTTTTGCAAATGATGTAGTAGGAGATCCAAGGTGTTTG…
ENST00000458624	ENSG00000244239	CACCAGCCGGAATAGCAACCGGCGGAGCCCGTGCGCACCGCAGCGCAGCGCAGCGGCCGGGGGGTGCGGGCGCCCTCGCCGCCCGGCTACCTACCGCCGCCTGGGCGCCGCCGCTGCCTCCCTTCCCCGCTTCTACCCTCCAGCAGACGCCCGCCGGAGCGACCCCTCCCAGGGTGACCGGGGGAAGGTGTTCCACGTGGCCATAGCGTTTGCGTCACAATGACCTGGCGGACAGGTGGGAGCCACAGCGTACACCCCAGGGTTCCCTCTGTGCTGTGCGTAGTGCCTACTGCTTGCTTCCAGGTTAAATTTCTGTAGCTTTAGAGGACAGGAGACTTCATGACTTCACTGCCAAGAAAAGTTACAGAGGCCTGCTGTACCTGGAAATCAAGTTTGAGC…
ENST00000424460	ENSG00000229970	TGCGCACCGCAGCGCAGCGCAGCGGCCGGGGGGTGCGGGCGCCCTCGCCGCCCGGCTACCTACCGCCGCCTGGGCGCCGCCGCTGCCTCCCTTCCCCGCTTCTACCCTCCAGCAGACGCCCGCCGGAGCGACCCCTCCCAGGGTGACCGGGGGAAGGTGTTCCACGTGGCCATAGCGTTTGCGTCACAATGACCTGGCGGACAGGTGGGAGCCACAGCGTACACCCCAGGGTTCCCTCTGTGCTGTGCGTAGTGCCTACTGCTTGCTTCCAGGTTAAATTTCTGTAGCTTTAGAGGACAGGAGACTTCATGACTTCACTGCCAAGAAAAGTTACAGAGGCCTGCTGTACCTGGAAATCAAGTTTGAGCTTCGAGAATAAAGGTCATGTTTTAAAAACAG…
ENST00000625121	ENSG00000279048	CGTCTCGCTGCAACGTGCGTTCCCATTGGCGGGCGCAGGGGCTGCTGGCGTCTCGTGACCGTCTCCATAGCGCCGGCGCGCGGAGAAGCGGAGGTAGGCTGTCGGCAGTCGGCTTGGCGCTGACTTGTAGGACCCCGGGACCGGGCGCCTGGGCCAACTTGGGACCGCTGGGAGTGCAGAGGGGCCCCAGCGCCCGAGCCTTCCGGGAATGGACGTGCGCGCCCTTGGGGCCGGCGCATCATCCACCGCCCACTAGCGTTGGCCCGCCCTGGGGAGAGGAGAAAATGCCAGAGGCCGACACTTGACTGATGGCGCTGCGGACCTCGCTGGTCTTGGGGACAAGGCGGCAGATTTCCTTTAGAAAAACTTCCCTCTCGCGTCTCCCTGGCCCCGCGGCGA…
ENST00000435968	ENSG00000243004	TTCATGGGGAGAAACTCAGAAGTGGAGAGAACGTCTGAGGCTACATAGCCAGTACAAAATCGCTTCTTGACCTGCACAACTTTCTGATTTGATGAGTTCAACAGAAACCAACTCAAGGGAGAAGAATAAAGACATTGTTGAACTTAGACTTTGACAAGATGCATATTGGATATCTAAATAGAGATATCAAGAAATGAAGATATGCATTTCCAGTTCCAGAGAGAAATTCACACTGGAAATATAAATTTAGGAATTTTAAAGTTAGTGGTCACATTTAAAGCTGCAGAATACAAAGAGATCACCTGTGTGAGAGAACTGAGTCCTGAAACATACCCGTGTTTAAAGATCTGGGAGGTGCAGAGGAATTATCAAAGGAGGCTGAGAAGGAGCAGCCAGTGA…
ENST00000590912	ENSG00000267055	TTCGCCTAGGAACCAGAAAGAATCCACAGCCACTACAGCCACTGGAAATAGGCCCACCAACTGTGGTCTCCACTATGAACCTACTATCAGGTGTAAGATCTGGGACTACATTCTATTTTCTGTAAATTGTGCAGAGCAAGTGTGTGGTGACCGTTTTTTCCCCCTCGGATTTTAATCTACTGGATATGCCCATAGAGTTTGCAGGAATAACGGCTGGTTCTGGAAGCTGTTGGAGATGTGAGATAAAGAAAGAGAATAAATATAAAACATCAATACTACTATTTTGAAACACTGATTTACTTTTCGGAAAGAGAAGAAAGGGCAAAGGGATGGGAACTAATATAGATATACCAAATTATGTGCAACACACACAAGAGAAAGAGGAAAAAGAATGAGAAA…
ENST00000439285	ENSG00000228598	CAAATTGTAGAATACACACACACACGCACACACACACACACGTCACACACACAGCACCTTAAAATGAATTTTCTCTAGGGAAACAACAAAATGAACCCTGCACTTGAACAACACTTCATTTTCAGTACCATTAGCTGAAGAAGTATTAAGGCAAGGTTGCCTTCTTAATGATTATTTCATGTGTTCTATCCTCAGTACATCATTTACAATATTCAGACTTGGAACAAAGTACTTTGAACTCTCCAGCGGCCAGTCAGAAAATGAGGAACAGGTTGTGAATAGAAGATACAAAGGAGTATTAGATCTGCATTGATTAAATGGTGACTACAAATAGACTTAAAATACATCTTCCCAATTATGAATCTCTACAGGTGGTTTTGTCCTGTTCACCCAACTGGA…
ENST00000430859	ENSG00000233834	ACCCGAAACCAGAAGAGGGCGTATGGCTAGAGTTTCACCCTAAGAAGAAAGGGGAAGCAGGTGGAAAAGCAATTAAAAAAAAATCAGATTCTCTTTCGGTGATTCAGAGCTGAAGGTGCCTCACTGCCCTGTGGAACAGGTGAATAAAGCCTTCCCAGCATCTCTCTCTAGCCTATTATCTCCTGTTAGACACAGCCCAGAAAATGAATAGAGACAAGTCCTGGCTGGGTCTGGGTTCAGAAACATAATAGAAGGATTCATCTAATCTGTCGGCCACTGTGGAGGAAGTGAACCTTCTAGATCCTGCTGACTCATACAATGAGTTTTGTGTGGACCATCAGACAAAAGGGCTGGCTGGTGAAGGTGGCTGTTGTCTGGAAATTCCTCCCAGCTCTCCTC…
ENST00000688475	ENSG00000271133	CGCCGCCTGACTGCCTTCCGGACGCGGGCTCGCGCCTCCCGGGCGCACCTCGGGGCCCGCGGGCCGAGTGTCGCTAGGACGTTTTCCGCAGGCCTAGCAGGCGGACCCCGCGGCTCGGAGCAAGCGGTGCAGGTGTTGATATATATACTAATCCAGAACAACCATGTAGCAAGAGGAATAAAATGAAGTTCAGAAGTCTGTTTCGGGAAATTTTGAAGCCCTTTAGAAAGAAAGATTTCTACATTTTGTTACATGAAATTCATGCAAATATATGTCAGGTGCCAGTGCTATGGAGTTGTTGAAGAATAAGCACAATACCATTTATTACCACTTCTCAGTTGTAAAGAGGCTGTAACTCTGGTTGTCGAAATAAAATAAAATGAAATCTCCTAGATGTGA…
ENST00000435127	ENSG00000232759	AACGAGCAGCAGAGCCGCCCAGCAGCAACCACATTAGGAAGGAATCGGAAACCAACGCTCCGCTGGCTGTCACCCCTTACCCACTTGCTGTCAGACCACAGCCTGAGGCAGCCAAACCCATTTCCTTGGGGATCCAGCGCAAACCAGAGAGTGTGGACAGGCCGATGGAAGAATGTTGGACCAGCTTTAAGAATGGGCTGTTCTAAGTCATGAATATTGTAGGAAGCAGCTCTAAGGACCACAGGGCTGGAGGGTGCACAGGAAGGGGCCAGTGCATACAGGTGTCCAAACAGTGTCATCCGGTGTCCTGACATGCGGCCCCAATGGACTGATCCAGGGTGGAAAGGAAGAGTGAGAAGAAATCAGACAGAAGAATTCAGGAGATGTGGCAACAGAGTG…
ENST00000658234	ENSG00000232949	AATTGCCCTAGACTTCTTTCTCCAGGCTCCCGTTGTGTGGCTTGGCTGCCCACTACCTCATTCCCATCAATGGACAATGGCTGGGAGAGAAAGCCTCCGTGACTGTATCACGGAACAGTCTCCACTCCAGGTTATGGATCCACTGTTGGGCAGTTCTACACTGCTCACATCCGGATGCCGATTCTGCCAGCAAATCCATCTGATTCTATCTCTCTCTCCGAATTTGGGACCTGGGAGTTTGGGAGAAAAGCAAAGAAGGCCTGGGGTTGAGTGAGACACAGGGTCCCAGCCAGCAGCTAGAACACGAGGAGAAAAGAAGAAAGGACTCACTGAAAGGGAATTGCTGAAGAGGACCTTTATATCTGAGGGCTTTACTTTGTGCTTTGTAATTTCCCTTTG…
ENST00000656301	ENSG00000228649	GGGGCGGGTGCTGGACCCGGAGGGGCCTTCCGGCAACTTTTTGGTTGGTGCCGCCCCGCCCAGGCCCCTTTTAAACTTGATCTCCGCAGTGCCCTCCCTTTTCGGCCGCGGCGCGTGACTGGGCTTGGTGGAGTTTCAAGATGCTGATGAACTTAAGGTCTGGCGCTTGAAAGAATCAGTGAAGCTTTTCAAGTAGAGGAGTGGTGTTTCCAGTGAAATCTATGGCAAGATGGTTTGGGGTCACTATCTACATGAACTGCCAAGTTGGAAAATCAAAAATACATCAAAATCACTCTTGGGACATAAGTCACGGAAGTGACTCATGCACACAATAAATACCCAAGAAGCAGGACCAGACGGCAGTTGTGTATTGGCACGCTCATCAGTGCTGCAAAAATT…
ENST00000662806	ENSG00000230658	CACAGTGGCGCGCCGTTCCGAGCAATGAGACTGCAGGCACAGGTGCGGCCGGATTCCCTGTCGCTGTCCCGCGCTGAGTGAATTTTGCCTCGGAGCTGGTCCGAGGTCGCGCCTGCTCTTTTGTGTGCCCAAGGCAGATTTCCAGAAGTAGAAATCTGTCTTCTAACTCTAAGGCCTTGGGAGATGAAGGATCCGTGATTCAAAGGCAGAAATAGATGGAGTCTTGCTGTGTTCTCCAGGATTGAGTACAGTGGCTTATTCACAGATGTGATCATACTACACTACAGCCTCAAACTCCCGGGGTCAAGCAGTCCTCCTGCTTCAGCCTCCTGAGGAGCTGGGACTACAGGCCCACATCACCATGCCCACTAGATTCACAGTCATTTTGCTTGTGGAAGG…
ENST00000413042	ENSG00000226816	TGCAAGCAGCTTTTAGCCCTGGCAGCACAGAAGCAGAAGAATTGAGGAATTCTCTGCCACTCCTGTAGTATCCTTTAACAGGTTAAGTGGTTGTCAAGCTTCTTTTTTAAATTTGTAAACCTATTTGAATCAATTTGTGACTCCTGCATTCCGGCCCGGCAGAAAGAGCTCGAAGAGACGCAGAGCGCGGCGCGCTCCCCCACGGCCCTCCAGGCCGGCGGGTGAGATGGGGAGATGAGCTAGGGGGCCCCGGACTGGCTGCGCCCTCTGCCCTGCAGACACGGGGGGCCCCGCTGTGGCTGCCCACTGGCCGGGCGCAGGCCTCGAAGCCGCGGCGAACCTCTCTTCCCCACCCCACCTCGGTGACTGTTGGCGGCGGCTCTCCCTGCCCAGACCCCG…
ENST00000710957	ENSG00000270933	AGCACTTTCCAGACCTGTTGCACGCGCGCAACAGCTGTTCAGGTATATTCCAGTGGTTTATCATCGGGAGAGGGATGATAATGGAGGAAGGCTCAATGAGGGAGAAAGTATTCAGCTGCTTGATGTTAGAGCTTAATGGCAGGACCTACCAGTTGCTTTTCACAGAAATGCTGTGTATTGATCCTAAGGCAGCATGTGTTCTCTTTTGTGTGGCCATTATCCATTCTCCCACTTTTCCATCAGTGACTGCTTTGCTTTTGTTCCTCAATCCTTTACCCAAAAATGGCTGAATTATTTCTGTGCAGTTAAATAAAGTGATCCAAACTCAA
ENST00000656289	ENSG00000225792	GGGACGCGGCGGGAGCGCGCGTGTGCGGGACGCAGCGCGGGGGATGCGCGCGGGCCGCGGAGGCGCCGCAACCAACAGGCGGCCGAGGGTGCAGCCGCGGGAGCGCCACCGCCAGTGGGGTGGGGGGCAAAGCTATAAAGAAGGCCCAGAGGATTCCTGCGGAGCTGTATTTACTTTACATCCATGTGAACTGCTGTCATCACTACTGTGTCCAAGCCCAGAGGATGAACTGGAAAAGAAGAGAGGGGGAAAATAATAAAAAGAGGAAATTGGTTTTCACAACACACTCAAAGCCTGAGTAACAGAGGAGAACTTTAATTATCTCCAGTCACAAAGAGAGACAGGAAATTTGGACTTTTAATTAGCCATTTGGAGTGCAGTTGGGTATTTTTTTAGCTA…
ENST00000455963	ENSG00000234336	ACCCCCACCTCGGGGCTCGCACGCGCCCTCCCCGCCCTGCCGCCTCCCTCCCCGCCGGCCACCCCTGGCCATTCCGGGGCTCCCCGCCCGGGCAGGAGTTTCCGCGCGCCTGGCACCCCCGCCCACCCCCGGGCCATTTACCGATGTGGTTGTCCTCGATGTGCTCGATGAGGTCGGCCAGGGTGGGGAAGTGGAGTCCGCAGCCCCCGAATCGGCAGAGATGGAGTTTTGCCATTTGCCCAGGCTGGACTCGCAGTCCTGGACTCAACCACCTTGGCCTCCCAAAGTGCTGGGATTACAGCCCTTCTACCGTGAAGGTGAGCCGTGAAGTCTATTGCCCAGGGATTGGGGACGTTTGTATTAAAGAAGGTTTTGGAGTACAGAAGCAGGAAGATGTGT…
ENST00000609151	ENSG00000273014	ACTCCAGCCTGGGAGACAGAGCAAGACTGTCTCAAAAAAAAAAAAAAAAGTTATTTCACTAGCAACATATAATTACCATAAAACAAAGGAGGGTTTTAAATGAACTACACATGCAAAATACACTAGAAAAGCTAGATATTTTTAAAAACGTGGTGAATTATTTGGTAAAGCCAAAATATTTTAATTCATAAGTTACTATTCCCCCAATGCATCTATTTTGTAAATGCTGTTTCACATATGAGGTTTGTAAAAAAGCAAAATATATGTATAAAATGGCGTACATAAAGATGTTCTACAAATATAGCCAGAAGTTATTGTTTTACTGTATGCAAAGAGTGATGGCAATTTTTAATTCAAATGTTTTTAAATATTTCGAACTGAAACTAAATCTTACCAATG…
ENST00000608314	ENSG00000272905	CAGTAATTTCCTTCCAAATAAGTTCACATGTAATAAGTAGAAATTCTGTACAGGAAAAAAGCATTAAAAATACTATTATAACTGCTTCATTTGCTGGGAACCATTACAAGTAGTATAAATTAGCTTTTTCCAGAAGGATCCTCTTGTAGCAGGGTTTATGAATGTAACCCCCAGCAAAATGTGACTATATATTAGGAGAGCCAGTTTGGAGCAGAGGCCTGAAGGTCCCTGCTATGCAGCCGTGGCCACAGCTCACAGCACCAGTGCTGTGGAGCATCCACACCTTTGATGGCAATGCAGAGTGATAGCAGGTTCCATAGGTGTGACAAAACAGCATTAAAGCTCAGTATTTTGCATATTTTTAGCATTTAAAAATATTTTTGCTTTAGTGTGAGGAAA…
ENST00000419766	ENSG00000197085	AGACATAACAGATAACACATACAAAGTGCCTACCACATGCTAACCACTGCTGCAGGCACTTTCTATAGAAGAACTAATTTAATCATCACCATAACCCTATGGGGTAGATGATATTTTTACAACCTCCATTTTACAGATGAAGAAACTGAAGCATAGACCTGCTTATGTGAGAAGAAACGCAGGGAGACAGTTCAGTCACTGCAATCTTCATGCCCATCAGTTTCTTGTGAGAAGAAAACAAGACTGGCAACGCCTGCTTCCTCCTCTGAGCTGTCAAGTAGGAAGTCCGGGCTGCTCTGCTAGAAAGAGAAGTCATGTGCAGGAGCACTGAGGCATCCCAGGTGTGACACTCTTCCACCTAGAGCATTCCGTCTCTCATCCTCTGCCATGTAGCAAACT…
ENST00000665516	ENSG00000228878	AAGTTTTGGAGCTGCGGGAGCCGGCCAGTTGGCCTCAGCGCCTCCTTACGGAATTGGCGTAAGGCAAAGAGGCGCGGCTGGAAGAACCAGACTGAGAAAGTGCCACAGGGCGGGGGCCGCATCCGCCCCTCGGCTTCTGGTTACTGACCCGACGGCTTTGAGGTCCTGGAACCAATCCCCTCTGATACTGAGAGACAACTATTACACAAGAGAAATATTCTACCATTCACAAAATCTCGTTTAAGTGTTGTGAAATACAAACACCAGGGAATCAAGAACTTTAGAAAATTGTGGCTGTGTTCCCATATGTGGTACAAAGAACCAGTGAGTCCCATTTGTTGTGGTTCCTGCATTCGATGACTCCAGATGTGCCACCACCGAGCTAGTCTTATGACAACC…
ENST00000561845	ENSG00000260070	TTTCATGAAGATGTAACAGTAATTAAGTAGGAAAGTACTCCTAATATAATAGAGGTATTTTTAAATGGCAAGAGAACAAAATATCTGGTTTATCTAAATGTGGATATTTACACCTTAGGTCATTACATATTAAGAATTTGAATCTATATGGTGACAGGATTTTTTCAGGTTTATCTCACCCCGATGTTGGGGGAAAAAAATCTCCAGAACTCTATAGTCTCTTGAAATGATTGTCCACTGAAGTTCCACGTATTCATAAAGTGCTCCCACAACTTGCTGACAAGCATAGGTATTTTACATCCTGCCATGAGTTTCAAGACATTAACTCCTTTAGCTATCAAAAATGGATAAAAACCACAGGTGACTGACAAGACTTTCACAAGTGCAGACAAAGGTTTG…
ENST00000685545	ENSG00000281103	GGCATAGAGAGCTCAGGCCTGCAGCAGAGGGAGTGCAGATGTGGGGGAAGCTGACCCTGGAGTTAACAGGCTCAGACCTTAAAGGGGGTAGTCTCACAGCAGGTTCACACCCAGCACTTCAGAGTTTCAGCAAGTAAGGCAACTGCAAGACCCTCATTCTGCCGGGAAGCTTCTGATTAGGGCCCTAAACCACCATCCTTTTCACATCTGCAAGGACACTAGAGGCAACACCCAGGGTCACTCTGAGAGGGCCTGAACCTGCTTTATTAACAGGATCGAGGGTCAGGACCGAAGTAAGTCGTGATGCAGGAAATGAGTGCGTTTCACAGCTTGCTGAGCCCCTACTCGACCCAGGAAGCCCAGCTGGCCCCTCCTCTCAACAGGAGTGAGAATCAGACT…
ENST00000569883	ENSG00000261019	TTTGATTTCCTGTAAACTGAAAAGGATATCTAAAGGCTGGATTCAATTCTGGTTAAACATTTTGGGCAAGAATACTTTGTGGTTGATACTGTGTTCCTCATTTTCGTTACACGAGGGGGCACATAATATCTGGTTTTTCCACTGTTAGTGATGTTAAGTATTGTTCCTTGAATAAGGTGGTAACAGCCAGAACTCTCCATTGTGAAGTTAGTTTTTGCCCTCATGACTAGTAAGTAAACTGTGAAGTCATGCTTTGGCGCCACTGTGAATGTTCAGTTACCCATTGCCCTTTTGCCTAAGATTTTAGCATGCGTTGATGATTATAACCCTAATGAAATATTCCATTCAAGTGACAAAATGGTGATTTCCCCAATTCTATCATTTCCTTTACACTTATCA…
ENST00000441052	ENSG00000235314	CTTCTCCTCGATGTCCACGAGCTTGGTGATGAAGTCCTTCAGCTGCGCCACGCCCTGGCGCACGGTGGGCTGCAGCGGCTCCATCCAAGCCTCCTTGGCCCTGGAAGCCGGCGTGTCCATGTTGCCCACGTTCTGGACTGCCTGGAGGTGACAGCAGGAAGGACCAGGTTCTGCTAGGTTTAACTGACGCTGCTGCACTGGATACCCCACCCCGGTGCCGGGCACATAGGTGCAGCCTGAGAGTAAGCAGACCTGGGTTGGAAGGTCCCGCGATTCACCACCGACAGGATGGGCGGCCTTGGCAACCCCCGACCCCTCGCAGGCCTGTTCCCTTATCCATGAGATGGAACTCGGACAAGGTGGCCACAGGAAGGCTTTGCAAACTGTGAAGTGCAGTGC…
ENST00000442411	ENSG00000224057	CTCACACCAGGGCTTTAAAGGACCTGAGCCATTTCTACACAGTGTCTGTTTCCTCAGAACACCGGTCTTCACCAAAGGCGTGGGAAAGGGCAGAGAGCACAGGACATATTCTGGAATTCAGGTCACCTTTTACATCTGCCTGGAGTTGGGTGAGCGCCTCACGAATGACTCGGCAGGACTGACTGCCACTGCTAACCAGGCGGATGCAAGCAATGAGGAGGACCTGCCCAGGCCGGGTGGGTGTCTGCTCCCTCCCTCTGGTCCCTGGCACATCTCTGGACCCCCTGCCCTGCTGTCGGAGAGAGATGACGGGCAACGGCGTATTCTCAGAGACAGGGCCTGCCTGCAAATCCTTTAAAGTCAATGGGATGAAATGTATACCCATTGTTAGAAAAAAAT…
ENST00000666724	ENSG00000237310	AGAACCAATCGGAACTCGAGGCGCAGCGGCTGGGTATTCCAGGAGAGCGCATGCGCAGACGCATGGCCACAGACTGCCGGTCAGTGTCAGCAGGCGGTGGGTTAGGGTCCGCAGGCCCAGACCAGGCCGCCGACACCAATAAGCTACAAGGAGGAGCTTTACCGCTGCCTGTACTACTACTGCCTGCGCTACTTCCCAGCCTGCGGCGTAGGGCGCAGCAAGGGCCTGACGCTTAGCGAGCAGGCGCTGCGCACCAAGCGGCTGTCGCCTGGAGGGCACGTTCAGGCAGAAGCTCCTCAGTGGCCACAAGTCCGCTAGCTCCGGCTACAGCCCTTGCCGCACACTCGCGTCACCTGAGCCTGTGATGCCGAAGGACCTGTTCAAAGTATTTTCTGTAAC…
ENST00000607978	ENSG00000272831	AAACGTCACTTCCGGGGCCTTTGACTCTGGACGGGAGGAAGTGCGAGTGGATCCAAAGGGTCGAGCGGAGTGGGGTACCGCCCTGACGCCCAAGAGCAAATGGAAGAGGGCGGCCTCCGGGGTAAAGGTGGGGCGCTGGGGAGCCCCGGAGAAACCGGCGTTTCCTAGTCTGTCGCTCAGTCCCTGCTTCCGGCTTCCGACGCGCAACAGCTGGAGGGCGACGCTGGCTCCGCGGCGACTCCTGGGGCTGCGGCCGCGGTGGTAGCGCGAATGGGAGGTGGAGCGGAGCTACTGCGCCGAGGGACGCTTCAGAAACTCTGTTTCAGTCCTTCGCGGATCCTAGGATGTGACAGGTGTTCGAGTTAAAAGGTCTTAAGGCGATCGGTTGATCCAAAAGCA…
ENST00000609770	ENSG00000273448	CCTCAAACTTCACTTTCAGTGGAGTTTGGTAGCACTTCCGGTCTCAGACTCCACACTTGTGAAGTTTGCGAGTTACATAAAAAATTAAATTCCTGGCCGGGCGCGGTGGCTCACGCCTGTAATCCCAGCACTTTGGGAGGCCGAGGCGGGTGGATCAGGAGGTCAGGAGATCGAGACCATCCTGGCTAACAAGGTGAAACCCCGTCTCTACTAAAAATACAAAAAATTAGCCGGGCGCGGTGGCGGGCGCCTGTAGTCCCAGCTACTCGGGAGGCTGAGGCAGGAGAATGGCGTGAACCCGGGAAGCGGAGCTTGCAGTGAGCCGAGATTGCGCCACTGCAGTCCGCAGTCCGGCCTGGGCGACAGAGCGAGACTCCGTCTCAAAAAAAAAAAAAAAAA…
ENST00000624598	ENSG00000280388	TTTACTCCTCTGTCTTGTAACTGAGAGCACCTCAGAGCCAGGTATTAAGTCTTGCCAGGTACTAAGTCTTTCTTCTGTTTTTTTTGTCCAACATGCGACTGGGCTGAAAGGGCCTCAGTGAATTTGTGGAGAGTTGAGTGGTTTTAGGTACAGCTGGAAACAGCAGGTTGGGAAAAACTAGATTGTGCCGGTCCCATGAATGTTAGCTGAGAAGTTTGTATTTCATTTCTTGGGAAGCAAGTGTTTATCAAAGGTTGTTTATTTATTTGAGATGGAGCCTCACGCTGTTGCCCAGGCTGCAGTGCAGTGGCGCGATCTCGGCTCACTGCAACCTCCACCTCCGGGTTCACGCAGTTCTCCTGCCTCAGCCTCCCAAGTAGCTGGGATTACAGGTGTGCA…
ENST00000440088	ENSG00000214293	TTCGGAGGTCAGAGCTCGGCGGGGTGCGGCTAGTGGCGGAGCGCGCTGCGAGGGGAGGGCTTTCCACTGTCGCTGGCGTGAACTCGCGTGCCCGGTGGGTATCAGGGAAGAACCCCCGCCCCGGACCCCCAGATCTGCCATGGCCGAGGTAGCGATCGTCTCTGCGGCCACGAAGACTGTTTTAACTTGTACCACTTTCCCTTCCATTTTTCCTGGGGTGCCTCTCACCCTGCATCTGCGCGTTCAGCAAGCTGGATTTCGGGAATGCTCAGTTCAGAAGAGAAAAAATTGCCGGGAATCAAGTCCTTCTTTTTGTTAGTCGGTAGTCGATTGATGGGAAGTGTTCAAAATCATTCGATGTGGTGACAAGGTATCACCAGTCTGTGGGTACAAAAGGAG…
ENST00000426835	ENSG00000234456	CAAGCCGCTGCTCTCACCTTGCTTGACACACTTGAGCCGGAGGGGGTCCTTGCAGTGTTTGATCACGGCCAGCACGTCCCTGATGGTGAGCCCCGCCACGGGGGTCTCGTTCACCTCCAGCAGCAGCTCCTCCGACACCAATTTGCTGCCGCTCTCATAGGCCACCTTGCCGGGCTTCACCTCCCCCAGTAATGTCTTACAATAACAGAATGCAGGAGAGCACATATCAATGAAGAAAAGACAAAATGTACTTATCCATGAAGCTGAGGTTAAGAAACCAGTGTCTTCAAGAGCCAGGGACAGCACTGGGTCTGTGCAGAGTTGAGAGATGGTGATGACATGTGACAGAGCTCCTTGCTGCTCAAATTTTATGCCAGATAAAATATTCACCTTCTCGGA…
ENST00000623112	ENSG00000280325	CTCTGCGTGCGCCGGAGGCTGCCATGGCGGGTGGGCAGCTTGACTTCTCCTCCCGGCCAGTTGTCGAGCGCCTCACCAGGCCTCGCCCTGCAGCCTCGCTCTCCCTGGCGCTGCGCGGCCTAGGGGACTGGGCTGCTGGCCTCCGGGTGCGGGGTGGGGGCAGGCTCTGACCTGGGGCGTTCTGGCCGCGCGAGCCGCGGGATGGGGCCCCCGGCCCCGGAGGAGGCGCCGCTGCTGTGTCCCTTGGTGGAGAGGGCGCTGCCAGCCCTGCGCGGTTTCCAGCCAGGAAGCTTCGGGAAGCCTGGACGTCTGCTCACTGGAGATGACACGTGCGTGGGGTGTTGGGAAGGAGGTGACTTCGCCTGTGATGGACTCCCAGTGTGAGCTGTGATGGACTTC…
ENST00000446309	ENSG00000224046	TGCGGCCGCGCCCCGCCCCCAGCTCCCCGCACGCTGCCCCTCCCGCTCGTCTGTCCCGCTGGCGGCCCAGCGTGCTGGCTGTACGCGTCACTTCCGGCTGTGTCGGCGCGCGAAAAAAGGAACCAAAGAGAAGTGAAGGAATGTGTCCAAGGGCTCCCAAGTTGGCGGTGGAATTAGAATTGAAGCCTCAGCTCCAAAGCCTGTGTTCTGAACTACCCGGTTGCAGTTCACAAAATACACTTTGGCAGTACTTTCATAACGAAAACAAATGATTACAACCAGTTTACAAATGCTTTGCTTTACTGGAGGATCGACATGTTTGACTAATTTTCAAAAAT
ENST00000661943	ENSG00000182165	GGTCCCGCCCCGTGCCTGACGTCGGGGGCGAGCCGGGCCTGCGCGGTAGTGGGACCCGACCCTGTCTCCAGTGGGCGTCTTGGGCCCCGGCTCTATTCTGGGCTGCGGGCCTGGGAAGGGCTCGCCGGGTGCCAAATGAGCTGTCCTAACTCTGCGGGGCTGCAGCTTCCTGCATGATGCTGGGGAGCTTGGCGCCTGACCCAGGATCTAGAAGGCACTCTGGGCAGGCCGCGCTCCGCCCACGAAGGTACCCAACCCTCTGGGATAGATGCAGGAAGCGATGGTTAAGACCCATTTTCACCCAACTTCTCGCCGCAGGTCTGGCTTACCACACGCTCCTCCCCATTCCCAGTGAGCCGCTTTTTGCAGCACCAGGCGAACACTTACACCAGTGCTTTG…
ENST00000453068	ENSG00000188693	GGGCACCTGAGGAAGCGGGCTGCGCCTGTGGCACAGTGGTACGGGGCCGGAAGATAACTTACCTGAAGAGGCGATCAATCCCTGAGAATCGCGGGCGACCCGTTTTTTGTGTGCCCGGGTGCGGGGTGCCGGGACACGGCGTTGAAGGCGCTGAGCGGAGGGATCTCAGGGCGAGCTCGAGCGGCGACGGCGCGCTCTGTGATTGCACCGCGAGCGCCTGAGGTGATCTCGGCCTACATCGCGTCAGCGGGGCCTTGGGCGTGAGCACCGCCCCCTGTCCGGACGCAGGGTACTGGGGCACCTCGAACTGTGGCACCTCACCCTTCTCCGGGGCCACGTCTTGGGGACTCCGACAGCCCCAAATAAGCCCTCGGGGACTGGGGTTGTGAAAAGCGAGGT…
ENST00000658444	ENSG00000244055	GGTTTTCTGCAGCTACTTTTTTCAGCTTTATACTTCGCAGTATTTTCCAAATTTTCTCTAACAAGCAGTATTTTCCAAATTTTTTACAATAAGCACACACACACACACACGTTTGTTTGCATAAGTGCCCAACTGGTGGTGAACAACCGCTGGCTTTTAGTCTATACATATCTAGAATATTTTATAAATAGTAGTTCTTAAACCCTTGAAAGGGAGTGAATGACCAGCTGAGAAAATAAAGTCAGTGATTTCATTATTTTCCTATATTCACATCATGATTCTAGGAAAGAACTTGGGAGTGACTTCCTTCAGCTTCAGCCACTCCTGGGCCAGGCGCATGCTTAGCTCTGTGGTAAAGGTCACCAGCTTCTTCTGCAGGGTGCCTGTATCATCTGAATT…
ENST00000452050	ENSG00000237819	ACCCTCCACTTACCCCACCCACAGTTCTGCCTCGGACCCCGGCCAATCCCCCAGATCTCCCCCGGGACCCCCCACCCCGCAGCCCACCCACCCGAGCGCACAGCTCCTCACCTGAGGGGCCCAGTCGCGTCGGGCCTCCCGAGGGGGCTGCGAGTGTCAGTCGGCTCTCCGCACGTGTCCGCGGCCTCGCGGAGCAGTCCACCCCTGGCTGGTTTCTGCTTCCACCTGCTGATCTCACAGAGGTGAGGTGATAACAGTGATGAAACAAAATCTTCAAACCACAGCACACACTGCAAGCTATTTGGCATATGAAGGTCTTGACCTGAGAAAACCATCTTGGATAACTGCAGCAAGGAAAAGGAAAAATGCAACACCTAGGAGATTTCAGTAAACAGTAGA…
ENST00000448513	ENSG00000227053	ACCTCTGTGCCAGAGTCAACAGTCTCCAGGGTGGGCCGGAAGTTGTTGTAGGCGTTCTCAAGGCCGAATCTGCTCTCCCTCAGATTCTGGTCTGTAGGGAGAGGCCGTGATGAGTGATGGGAGCCTTGGTAGGGGGAGGACTAGGGGGCAGAGGGGATTTCCTCTGGCAAAAGGAAGAGTCAGCCCGGCATCTGCCCTACGCCCTTTCCCACTGCCGACCACCCCTCCGACCCTGCATCACTGGGCTGCGGCTGGGAAAAGTGAGACCCAGACGCTCCATCTCAGCTTCCCCATGTGGTGCTGTGCTCTGTGGTGGCCAAGACTGCCATGTTGCCATGCTGTGATGCAGCAAGAAAGTCCTCACCAGATGCAGCCCCTTGATCTTGGACTTCCCAGCCT…
ENST00000429254	ENSG00000232301	GAAGGGGATGGGGCCGACCCGGACCCTCCAGGGAACGCCCTTGAGTAACTCCCGCACTTGGGACCCCGTTTCCACCCAGGACCACAGGCTCAAGATGGCCTGGTAGATGCAGCCGGCACGCGCCTCTCCTCCGACGGGAACAGAAGGAGCCGGTAGGTTTTCACACTTGCAGCAGATCCGCTAAGAGAACGAGGGATTCAGCCGAGAAGCCACTGGGAGCCCGAGGAGTGGAGCAGAGGCACCCAGGCAGCCTGCGCGGAGAAATCGGATCGGCTGGGACGGCCTGCAGCCCCCGCGCGCGGGGAAAGGGAAGAAGTCCTCCCCTACAAAGCGAATTCACAAACGGAAGAAGTGACTGTTCCACAGGATGCGCAGATCTCAACGGAAGGACCCAGGAGA…
ENST00000663483	ENSG00000232445	AGGGAACGCCCTTGAGTAACTCGCGCACTTGGGGCCCGTTTCCACCTAGGACTACAGGCTCAAGATGGCCTGGTAGATGCAGCCGGCACGCACCTCTCCTCTGACGGGAACCGAAGGAGCCGGTAGGTTTTCACACTTGCAGCAGATCCGCTAAGAGAACGCGGGATTCAGCCGAGAAGCCACGGGGAGCCCGAGGAGCGGAGCAGAGGCACCCAGGCAGCCTGCGCGGAGAAATTGGATCGGCGGGGACGGCCTGCAGCTCCCGCGCGCGGGGAAAGGGAAGAAGTCCTCCCCTACAAAGCAAATTCACAAACTTGGAAGAAGCAATTTACACAGGATGTGCAGATCTCAATGGAAGGACACGGGAAACGTGAAAAAGCAAGGAAGTGGGACGCCTCC…
ENST00000450686	ENSG00000228393	GAGGGAGAAGTGACGATGGTGATCGTTGCTGCCGCGGCCGATATGGAACCCAAGCAGTGGCGAAGGGAATCGCAAGGCTCTTCCCTGACCATTTTCTACTGTCCCTGCGCGAGGTGGACGCAAAGGTGTTAAATGAGGTTGAATATATTGACCAGAAAAGAAAATATTATAGTCCTTTGTTGAAGAAGAGTTTTCTCATACTGGAAAGAAAAAAAATAAAAGAAAGAAACTTCAAAAACTTCATGCTGCTTTCTGAAGTACTCCAGCCAAAGAAAATAATTCAGGTATCAAGTTGGACTAGCTCAGATGACTACAAAATGGTTCAAGCGATTCTCCTGCCTCAGCCTCCTGAGTATCTGGGACTACAGATATGAGCCACCACGCCCGGCTAATTTTTGT…
ENST00000609827	ENSG00000272604	GTAGACAGAAAAGTAAAATGAACCCATCGCCAACTTCAACTGTTAAAATTTGTGGCCAATTTCACTACAGCCCTATCCACATCAATTTGTGAGGAACAAAGTTAATCTTGTTTGTGCCCTAATTGAAGAGGACTGACAATTAACAGCATAAACAATAGCCCAAACCATCTCAGTTGGTTCATTTTATGCAATTCTGACTGAAAAGGTTAAGCAAACTTTCCACTCAATCAGTGCCAAAACCATTGCACCAGATCAGCTGCAGACAAAAAAGCACAGCTTTCAATGGAAAATTTTAAACGTGGGATCAAGATCCTGAAGCAATTCTTCAAAGAACTGTTAACAGGAGATGAAACGTAGTTCTACAGTATCATCCCAAAGACAAACCCAATCAAAGCAATG…
ENST00000609281	ENSG00000273320	GCAGTGCGCGGAGGCGGGGCGGGGAGGAGGACGTGATGCACGCGCTCTTCCTCCCAGACGCCAGCTCTGGGAAGCTGGAGGCAGCGGGGCAGCCCCGGCGCGTGACCCGGGCGCTTACCTAAGTTCGAGTTCCCGGCACGGGCGCGGGAGGGCGGGGCCTGGAGGGGGCGTTCCCAGCTTTGCCAGTGCCACGAGGAGCCGGTTCGCCCGCCCCGCCTGGGACCTTCCGTCCTACCCAGTCCTGGCCGGTTTTCTGGGTCCTCCTGAAGTCACGCCACCCGGCTAGGGGGCGAGGAGCCTCCTACTGCCCATCTTCCCGTCCACCACGCGCAGTTACTCACCTTTGTCTCCGGCCTGGATTAAGGATCCAGCCTTTCGCCTCCATCCCTCTTGTCCCTC…
ENST00000658766	ENSG00000241764	GCTCAGGGGATGGCGGAGCTGTGAAACTCGGAGCTAGAAGGAAAGTCTCAACGCTTGTCTAAATTTTGCTTTGTCGTGACGAGCTACCTAGACCCACGCAGAGCTAACTTGGGAGAGCGCTTGTGACGCTACGAACCTCTCGAACACCTGACGACTGGGCGCCAGGGCCGGATGGAGGGTGGAGAGCCAGTGCGGCGCAGCTGCCTCCTCTTAACGGGGACACCTTGCAGGAATGTGCGGAGTGGAGCTAACGGGAGCGGATAGAAACCGAGGGAGGGGAAGAGAGCGCGAAGGCTTGGCCGGAAGGAGAGGTTAAAAAGGAAAGGCCTAAAATGAGGAAGAGAGTTACCACAACAAGCAGTACCTAGTTCCAGTTCTTGGTCCCAGGAGTTTGTGGTT…
ENST00000412410	ENSG00000234273	CCAGGGACCTCCCTTGGGAGATCAATCCCCTGTCCTCCTGCTCTTTGCTCCAAGAGAAAGATCCACCTACGACCTCAGGTCCTCAGACCGACCAGCCCAAGAAACGTTTCACCAATTTCAAATCCAAAAAGAAAACTGAGGCTGAAGAGGACAAAAACATTGCGGATGGTCAGAAAAAGTAGTCAGTGGATGACACCAGAACACAAATTAGCTGGAGGAAAAGAATAAAAAGGAAATTACTCTGCCCAGCTATCAGCAACTGGGGAAGAATAGGAGGAATGTTGATCACTCTCTAACAGATTGGCATCTTTGAAAACAAAAGACACTGACGGTTCAGAACTTCTACTGGAAAAGTCTATGGAGCAACACTCTCTGCTTTTCACATATG
ENST00000419832	ENSG00000232524	CACCTTGTGTGGAATTAAAGAATGCAGAGAATCAGTATTAACTCTCGGGATCCTGGACCTAGTGTAAATGGAGCTCTCTACGAACTCTTCAGGAGTCCCTCAACTTACCCATCAAAATGTTTTACAGATTGCATCATCTTGAGATGAGCAGCTGCTTCATCTTTGGTAAGAAGAATGCAGTTCCAGGGGGACCACTCCAGGGATTTATTCCATCTGACCATGACCAGATCACTGAGATTGTCGCAAGCACTGAGGACTGACTGGGACGCCCAGATGTTCTCTGTCAGGAGAAATCTGACTAATACAACATGGAATATTGAGCCAGCACTTCTTGGTGACTTACATTAAAGCCCTAGTACATCTAAGATTCTCTACAAGGAAATATACATCTGTCATGTC…
ENST00000607957	ENSG00000272686	GGCAGCGGGGGCGGGCGAGACCACAGGACGGAGGGCGCGGGGGAGCGCGCCGGAAACGCGCGGCTGCGGCCCGGGAGAAACCCCCCCACTCGGCGGCGGGCCTCGCGGCGCGGGCCCGAAGCCACGCCCCCTTCCGGCCGAGGCGCGGACCGCGCGGAGCTAAGTGGAATCCCGGTTGGCTTGGGGCGCAGGCTTCCAACTTCGTACTCTGGCCTCTGGCGTCTCGGCTCGTCGGTTGGGTACCCGAACCCAGCTACTGCTGCTTGAAGAGAAGATGGATGGGGACTCCTCGCCGTCGCTGCGCCGCCGGCCTTCCCTGGGCGGACGTACACCTTTGCGAAGCGTCAGTGAGGACCCAGGGCCCCTCCTTGGAATAGCTCTTATTTCTCAAGCGCTGCA…
ENST00000623124	ENSG00000279265	AAATATTGCTTATGTTCAGTAAATCATCTTCCAGTGCAGTGAAACGAAGTAAATGGTGTATGCACTTCTGCGCATGTTTCTGGAGGAGGAAGTCCATATCTTTAGTCAGAATCTCTATCGATTTAGCTATTGTGGAGGCAGTAGGTTGCTCTGGATAAATCTGAGCAAAGGAATGAGAGGAAATCAGCTCATTTGAAGAATATGGGATGCGAAGCTTTGACACGACAATGGCGAGTAATTTAGGGATTCAGGTTATCCCCCGCATCTGAGTAATCTGAAGGTAATTTTCTAGCTAGAGCTTCTCAAAGGTAGGAACCTTGTGTTATCTTTTTTGTTCATACTGTCTGAGCACAGTGCAGGAGACATAATAGGGACTCCAAAAATGTTGAGTTAAATTGA…
ENST00000624029	ENSG00000280347	GAGGAAGAGCTGTTTTTCTGTTCCAAGTCCAGCACTTCCACCCTTGCCTGTCTACTTCACTGGACTTTCTTCCAACAACTCCTCCTCTTTACCCCTCCCCAGCTTCTGTCTCCCTGTCCACTAGCTCCTCTTCCTCAACCTACAAACATGCTCAAATTCCTTTCAGTCAAAAAATAAACTTCTCTTCTATACTACCTTGAACCTAGTTACTGCCATCTAGTCTGTCAAACTTCCATGTGCTCTCATACTACCCTGTTTTAGTACTGATTCTGTCACATTGTAATTGTTTATTTCCTTGTTTTCCTTCTATATCAGACTGTAAGCTTCTGAGAAATCTGTCTCTTGATCCTGGTTGATTCACCGAAGCCCAAGCTAGTTCCTAGTGCATCGTACGCATTC…
ENST00000608625	ENSG00000272915	AGCCCCAGCCCTACCCATAGCCCCAGCCACCACCCCCTTTGAGGAGAGAAGGTGCTGGGTTGGGTGAGGAGCTCTGCGGGAGGACTGAACCAAGCTGTGGGCTCCTGGGCACCTGCCCATGAGCCAGGCCTGCATCTCCCAGACCTGCTTGTGGGTGAGCCTGCATGCTGACATGCTTGGCTGGGCTCTAGCCTTGGCTATTGGTGGCCCAGGGTGTGTGTGTGTGTGCGTGCATGTGTGTGTGTGTCCCTTTGGAGCTATGTAGTTTGTGTACCAAAATAAGAAGGGAGCTGGGGAGTTGAGCCCTGATGAACTTTGTAACAATAAAGCCTTATCTTGTTAAATAAATCAAGCCTTGAATAAA
ENST00000493710	ENSG00000240758	GCTGGTGCTTAGTAACCGACTTTCCTCCGGACTCCTGCACGACCTGCTCCTACAGCCGGCGATCCACTCCCGGCTGTTCCCCCGGAGGGTCCAGAGGCCTTTCAGAAGGAGAAGGCAGCTCTGTTTCTCTGCAGAGGAGTAGGGTCCTTTCAGCCATGAAGCATGTGTTGAACCTCTACCTGTTAGGCAGCAAATATGAAGTCTATGGACCCTGCCTCAGGTTATTCAAATAACATCCTCACCATTGATCAAATGCTCAAGAAAAAGCAGACTTGTATAGTGGCCGATGCAACTACTATTAAACAACATGTGAAGAGAGCTACTGATACCTATAATTTGGGAATTGCCCTTGAACACCGAAAAGAAATGCTAAACCTCTGGCAGAAGATCCGAGGGGAT…
ENST00000605836	ENSG00000271553	CATCTGCGTCAGCCTCCCAAAGTGCTGGGATTACAGGTGTGAGCCACCACACCCAGACATTCATCTTTATTTTTAAAGGACATTTTTACTGAACATAAAATTCTCTGAGTTGGCAGTTTTTTCTTTCAGCAATCTTAAGATGTTTATGCCTTCTGGCTTCAACAGTTGGAGCAAGAAGATTGCTGTAATTCTTATCTTGGTTCCTCTGGATATTTTTAAGGTTTTCTTTCTATCAGCAATTTGATTACGATGTGCCTCATAAGGATTTATTTGTGTTTATCCTGCTTGGGGTTTATTGAGCTTTGTGGACTTGTACATTTATAGTTGTCACTACAGTTGGAAATTTTTAAGCCATTATTTCTTTAAATACGTTTCTATCTCAAGAAGTACAGTTATCTC…
ENST00000655177	ENSG00000236753	TCCGGTTCTCCTGTGCGCGCCCCGGATCCGCCACACACCTCGCCCCTTCTCCCTGGGCTCGCTCTCCGGACCCTAACCCCTTCCCGAGCGAGGCCGAGCAACGCTCTCAGCAGCTGAACTAAGACTCCGGAGGCCGCACGTCCCCCTCAGCAGGCCCCGCCTGGGCCTCTCGGCTCGGCTGCCCTCCATTGCACCCCTGGCCCAACCGTGCTGACGCGGAAGGGTGGGGCAGCACGAGCTCAAGGCCCGGCACTTACTCGGGAAGCCACTGCAGTTACCAAAGAGTATGTCGCTTATTGTCTAAGAGGTTGGACTCCTGAAAGCCTGGACAGTGTCATCATCTTCACCTGAAGAGTGGAAAAATTCAAGCAAAGAGTTTCTCAGGAAATGACCAAGTAA…
ENST00000656533	ENSG00000273297	ACTGTGAACTGCGCATGCGAGGGATCTAGGCTGCGCGCTCCTTATGAGAATCTAACGCCTGATGACCTATCACTGTCTCCCATCACTCCCAGATGGGACCGTCTAGTTGCAGGAAAACAAGCTCAGGGCTCCCACTGATTCTACATTATGCACACCAAAGAGAGTTCTAGAAAAAATGAGAATAAGAAATTTACCTGTAATCCTTGCTCAAGAAACTGAAGCTCTGAGGCCACATTGTTCCAGCCTTTTGCAGCTCCTGCATGTGGATACCAGCACCAGCAGCTCCCCGACCAGGGGCCCCAGCTAAGCCCTCCCAGAGGATGATCTTGGCTTTGTACATGGGGTGTCAATATCCTGTGAGTCCAACAGAGGGAAGACATAAGAATATGGTCACCCAGG…
ENST00000566699	ENSG00000260231	CCCCGCTCCTCTCCGCGACGGCCGGGCGGAGGGAGCTGTTGAAGGGCACGCAGGCGGCTGCGGGGGCGGAGGGAGCTGAGGCCCCGTGAGGACACGCGCGGTGGTGGCGGTGGCGGCGGGCGCGCGGCCGCAGCCGGAGGAGGACGGCGGGAGCGTGCGAGGAGCTGGCTCGGTTATTTCGGAGCGAGAGCCGAGGCCGGGGGAAGTTCCTGCGGAGTGCTCAAGGGCAGAAGAGGTGCCGCGTCCCGAAGAGGGGAAGCGGAGAAGTTTGCTGCTGCCCGGGTCGCCTCGCGACGCTGAGAGAATCGCCCAGCCCTCCGCAGCCGCCCAGCGAGAACCGGAGCTGCGGCCCCGCACCGGCGTGAGTCCAGCTGAGCTGACACGCCGAGCCGGTTGTGC…
ENST00000427392	ENSG00000231840	TTGATTGGAGCTCTTCCAGGGCTTCCTTCCTGGGCCATGGACCCCTCTGAGGCCATTCGCCTCTGTTCCAGTTTGGCTCTCCTGGACCCCTCTGGATGGCTAGGTTGTTCCTCCTCAGTCTGCATTGATTGGAGCTGGGACCGAAGCCCCCATTCCAGAAACCGGACCAGGAGATAGGCAAACAAGAAGAAGCCACCCAATGTGAGAAAGAAATAAGCAACGGGGGTGATGTCCGTCTTTATGCCCAGCAAAGCCAGCCCCAGTAGGAAGGAGGCGCAGCACAGGAGGAGAAGCGGCTTCTCCAGTCTCCCCAGTTCTTCAATCTCAAATAAATCATCTGTAGAGTCCCCTCCAGTTCCGAAATTCTCTCTATGTCTTGGAGTGTGTGGAATAGCCAGG…
ENST00000609674	ENSG00000272619	AGATTATGAATGGAGAGCTACATCCCATGGGGTGGCAGATGAAGATGTGCAAGAAGAAGACACTAACAACTGAATTGCAGATTGAGGAGATGAGATTATGGTGACAGAATCCATCTTCGGTGTATGTGCATGAAGAAATAAGCCAAATCTACATCTATAAAACCGCGGGAAGGAATGAGATAATAATCAGTTGCAGGTCTGCTTAGATTTTAATCGTTTAGTGTAGTTCGTGGCAGGGTCTGATACCCTATTTCAATAGTGGAGAGAATTAGAAAGCATTTTCTTTTTTCATATCTACTATTATTGGTTATATAAAAGAAGTATCAAATAG
ENST00000429630	ENSG00000232533	CTGCCTCCCCCTCCCCGCCCGACCCGCGGGTGCCCGAGATCTGACTCACCGTCCCCCTCCGGGCTTAGCCGGCGGAGGTGGGGCGGGTGCCGCCGAGGTAGCCACGCAGCCCCTGTGCGCCTCCGGCCCGGCCCAGCGACCTCCTCTCGGGCCTGCCGTTACCCGGTCCCCTCCTGCCACCACCCGCTACCCGGCCACCCCGAGTCCGCCTGGGGTGGCCGAACGTATGGAGCTGGGCTCCAGGGTGCACGGGGATGGGGGGTGAGGAGCGGGGCGTTCTCCCTCCCAGCACCCCCCAGCTGACTCTGTGCCCGGAGGGGGTGTGTGAGCCGGAACCTCCAGCATTCTTGGGGATACGAACTTCCAACGCTGGGCAGCCTCTTAAGGCTTCTAGGAATT…
ENST00000429289	ENSG00000229153	GGGAGAAAAAGGGCTCAGGACTGAGGAGTGAAGAGCTCCAGGGATTTCACTCTTCTTTGTGTGTGTGAAGGAAGGTTTATTTGCAAGATGGGTTTGAGGGAATTAAGGATAAAGTCTGCTGAAAGTAGCACCAGCCTCTGGATTAAAAGGGATGTTTGGATGAAGCTTCAATCTCAAGAAGAGGCAAGAGAAAACTAAAGAAAAAGAAGGCAGCAACTGCTTTCGGGAGCAGCTGAAGGCTGGAGATAACATGGACCTCCATGATGAGAGCTGGAATGAAGTACCAGGGCAAGGGAGCTGCCTGGATGAGGAAACCAAGGCTATCTCAGTACTGCCAAGGTGTTTTCATCATTCATCAAAATGCAAAAGTAAACACTGGTGAGAAAAACGATGTTGATC…
ENST00000496968	ENSG00000244479	ACGGGAGGAGGGCACCCACCTGGTCGGTGTCACATGCTGCTTCGGCCCCAGCGTCCCCTCCAGGTCCCGGCGCCGGCCGCAGTCCCCAGAGCCGTCCCCAGCGCAGGCCCGGCCGCCCCACCCGCGGCCCGCCCCTGGCCGCCCGACGGGAGGGAGGGATCGGGTTCTCCTAGGAAGTTTCAGGTCATTCAACATTTATTCAACCAAAAATACTAAGTCAGCTCTATACAAACTAATGGAAGGATACAGCTATGCAAATATAGAACACTAAAGTGTTACATGACAGATGTATGAGCAGAACTGGGAAGAAAGGACCCTGAAAAGTTAGCTGGTTCCAAGTGACCCTCCAAGGGGAAGAGTGCTGGATTCAGAGCCCACCTCAGGGGAAGACAGGACCCT…
ENST00000610085	ENSG00000273314	GCCCCGCCAGCCCGAGGCGCGGGAGGGGCCCGGAAAGCTCCCTCCCGCCCGCTCGCCGCTGCCGGCGGCCCCGGGGGCGCCCCTTCCGCGGCCGAGGCCCCCGCTCGCGTGGGGAAGCTTCTACCTGCGAGCCTGCGGCCCCTGCCCCCGGCACCCGAGACATCCCCGACCCGGCGCGCCGGATTCTCTGCCAGGTTTTACAGCCTCCCTCGCCTTGGGACCGCCGCGGAGGACCCGTTCCCGCCACTTCGGACCTCGCGAGCGGGGCTGAGCTGCTTGGGTCGGGGACACCACCAGCCTCTGGAGAAACGGCCCGAAGCACCCCGAAGAAGAGGGGGTCCCAGTCCCCTGCCCCTCCCTTGTGCGCACCCCCACCCCCAGCTTGCCTGGAACCTGACT…
ENST00000568729	ENSG00000261842	AATTAATGTAATCGAGAAAATGTGCATATTTAAAATATGGATAGAGACGCATAAATACATCTTTAAAATAAAAATATAATCGTTTGTGTTAAGTCCTTGCTCCATTGGCTCTCAGCTGCACTCACAGCACCAGTGAGACCGACACGGTTGTGCCCCATCCCACAGGCGCCAAATGGAGGGCGCAGGGTTTTAGGAGCTCGCGTAGGGCCTCTCGGGCGGCAGCAATGGAGCCGCGAGGCCGGCGGGGAGACCGAGGACGGGACCCGCTGAGCTCTGGGTGAGCTGGGGGGACTCGAGGGGACCTGGATGGGCCAGAGGCCTGGCTTGGGGAAGGGCCCCTTCCCGGTTCCCCAAGGTCCCGGTGTGCCGCTGCCGTAGGGAAGCAGGAAGGCACGGCCG…
ENST00000623941	ENSG00000280149	CTAGCGACTCAGTTTCACTGTGAGGCCCCCGGGCGATTGTGAAGGTACCAGGCGATGGTGTTGCTGGCCCAGGGCAGCTTCTGCAGCAGTGCAGGGAGGGCTGGCCAGGATTGTTTAGCCTGTGCCTGTTTCCTCACGTTTTGTGTGTTGACAGAGCATGATCTAAACATTTTATCAGTTTCTTTTTCATTTACGTAAATTAGGCAGTAGGGAAATCTCAGCTAACTAAGGTCTTTAAATTTTATTTGGATGAACAAAAAATGTAATCAGAGGGAAGGGAACTCATTTTCCTCGAGGGTCAGAGGCAGGAATCAGAAAGGCTTTCTAGGGGGTGGGCCTGGCCTCTCCGGTTGTCTGTGAAATTGAGACAGGTATGGGAGTCTAGAAACGGAGTTGCAT…
ENST00000464464	ENSG00000239911	ATGCCTGTGCCCAAGTGGGGAATCTGGAACCAGTAAGCCCGTTCGTGCATAAATGTAATCCTCGGCCGCAGAATAAACCAGCTCGGAGCCTGCAGCTGGGTTCATCAAGGTTTGCGCAGTGGATCCGCGAATGAAGCCAGCCTGGAAGATCCCCAGTCTCGAGACAGAGCCTGACAGGGGCAGATGCACTGGAAGGACCCTGTCTGGGTTTAGCAACCAAGCAGCCATCCTGGCCCCACAGGTGTGGGACTTCTGGGTCTTCTCCTGGCTGGCTTCTTGCTAGAGGATTTCAAGAGACCCAGCAAGACTGTATTGTCCCACTGAATGCTCAAGATATTGGTTAGAAGTAGAAAAGGGGAGGGGGTAGTATTTAGCCTCTGTC
ENST00000564834	ENSG00000261455	ATGGGAGGGCGGGCCGGGGCGAGGGCGGGGAATTAGGCGGTGCGAGGCCAATGGGAGGGCGGGCCGGGTCCTCTGGGCTGAGGCGGGGTGCCAGGCGGCACGAAGCCAGTGGGAGGGTGAGTTAGGGGCAGGGGCGGGGTCCCAAGCCAATGGAAGGGTGATACCGAGAGGGCGGGGCGCCAGGCGGCGAGAGAGCCAATGGGAGGCCGAGCCGAGGACCGCGGGCGGTGGGCCTCCCCCCGAGAGGAGGGAGACCCGGAAGGCGGTGGGGGCGGGGAGTGGAGCTGACAACCTGTCAAATCCACTTTGGGACGAACTAGGTCACGCGCTCCGCGGGTCGGGCACCCCCGCCCGCCAGGCACGGCCGCGGCTCCTTCCTCTTCCTGCCCGCGGTAGTGG…
ENST00000608064	ENSG00000272760	AGGGAGCCCTAATGTAACTATGGACTTCGGGTGACTGGCCAAGAGTAAGCCCTAATGTAACTATGGACTTTGGGTGACTATGACCCAAATGTCAATGTAGCTTCATTAACAGTTAATAAACATTTCACTGTGGTGTGGGATGGTGACTGTAGTGGGGGTGGCGGTGTGTGTGCATGGGTATGGGCTGGGGTATATGGGAACTCACTGTACTTTCTGTAATTTTGCTGTGAACTTAAAACTGCCCTAAAAATTGTCTATTTTTAAAAAACAATAATTATAAACTGGAAAAATTCTCTTAGGAAATCCTAAAATATGGAAGATAAAATATGAAATGTTTTCTCAGTATTAAATGTTTATAACAACCACTTTCTAACCCTCAGAGAGCAACACAGCAAATAC…
ENST00000608317	ENSG00000273344	GGGGCGGCGCATGCGCGCGGCGGAGGGGGGGGTGGGGCCTTGGGGCCGCGAGTGGGAGCGGGAGCGGTTCTGCGGCCTCCTCGGGCTTCTTGGCCCTGGGCGGAGTGGGATTGGGTGTCCCGGCTGTTCGCAGTGGCCGCGAGTGCGGCCGGACCTGGAGTAGTACCTGAGCCGCTCTGGCCGAGCAAGGCGCGGGGCCCCGGTCTACACCGCGCTGGACCCGGCTATGCCGTGACGGAATTCCCGAGGCCGTAGCGCCACGCGAGACGCGCACTGGTGGCCTCCGCGGCGAGTCCTGGGGTCTCCGCAAGGCCTCAGTGCCCGAGCTGGGGACGTGCTGGGGGGAGGCCCGGCCCCGTCGCTGCCCGAGGCCCCGCTGTCCCGGCCGGACCGGCCTGG…
ENST00000609974	ENSG00000273117	GGGGACGGTCCTGCCGGGAGGAGGCGGAGGCAGGACAGGGTGGGGTTGCGGGCCCGGCGCCGCCCCTCCCGGCTCCTGGCTCCCCTCGCCTGGTGTCCCGCGCCTGGCCGGGAGGCGGCGGGTCTCGATCGCGCGGGCCTCCCTGGAGGGGCGCGGGCTCTGGCGGCGGGGAGGCCCCTGCTCAGCGCAATGGCGGGCTTGCATCCTTGGGTGATTTTTTCGGGCCCCTTGTGGCCTTTGCTCACGCCTAGAGAGCAAACCACCCGCACCACCCAGGAGCAGATAAAATCGAGACCACAGCCTCCAAGGGAGCGCGCCTCCATCCTGTTTGCCCCTCGGGTCGCCGTCTGAGGGCGGGCCCGTGCCCGCTCAGAGCCTACATCCGAGTCGTATAAAGCG…
ENST00000401694	ENSG00000216895	AGCCCGTCTCCCGTTAGGAGCCGGGGAGGCAAGGTCCAGCGTACGGTCCGGGGGAACCTTAACTGTCGTTTCTGTGCCTGGACAGTAGGTTGGAGAGTGGGGTCTGAATGAGCTACAGTAGTGAACGCCGACGGCTTGTGTTGAGGGCAGGAAAGGGTGCACACAGCTCCGGCAGGTGCTTCCGCGAGAAAGGTGACTGATACAACAACGTAGAGGACCCTGCAATGTGGAGAGGCATGAAACTGGAGGTCCAGTGCCGTGAGTTAACAATCAAGACGTCCATACAGGAGATGCATTGGTGGATGGGTGAAGAGATGATAAAACGGTCGGAGGCTTCCCATCAGGGGTCTCCCATCGGCTGCCTCCTGCAGCTGAGAGGTGAGCATGTGACACCTCCTC…
ENST00000670834	ENSG00000224903	ATAAGAGGTGACAAAAAATCACTTCTGATTTAAGAGACAACCTACTATGACATATTAGAAATTACTAAGAGTAGCCCAGAGAACACAACTGACTGTCAACGACTGAAGATAAAAAACTGGAAAGAATGTAAAGGAAGGATGACGCAATCGTGCATGGCGGTCCTTTACCAAATTGAGAATGAACACCCGAGACGAATGATCTCTGAAGATCAGAGACACTGCTCTCAGGAACAGAACACACAGTAACTCATCTCCATATTCTAGGAAAGGAGTTAATAGTGATAATAAATACAGAATTTCCAGCACCTACTGTGTGCTGGGCCATTATAAATGCTACAGCTCTTCTCAGGCCAACACTGCCAGGAAGAAGTGATGGCTTTCATATGACAGCCTCGGAGC…
ENST00000609090	ENSG00000272812	GTTTAGATGGGAAGTGGATGGGTCTGAGGAATTTGAACAAACACCGACAATGAAGGAGAGTGACCTGAGCAAGTAGTAGTGGGGTAAATGGAAATAGACAAAATGGGAATCAGCAGAGATATGGAGGACAGAATACAATGAGGAGGCCTTGACCGTCAGTAGCAGAGAGGGCAGCAGAAGCCTAATTCCCAAATTCTTTAGATGGTTTTCTGATTTCCAAATTAGTTTCCCTTTTAAATTTATTGTGTCAGGTTCAGCTTATGAGGCCTCAATACTTTTCAGTCTTAATTGTATATTGAAAATACTTTTTGTTTACTAAATGCTTTTTACATTAATTCAGTGTGCACTTCGTAAGGATAATGATGATTTGAGTTAGTTTAGTATTCAACAGCTTCCTCT…
ENST00000607549	ENSG00000272293	TAAGAATGCAGAGGGTAGAGCTTAGGTCTTGCAGAAGATCTTTGATTAAGCGAGGATTGTGGTGGTCATCAAGAACTGGAATAAATAAAAATAAAACTATGGATTGATACAGTTAAGCAACACTTTAAAAAAAGATCTAGTTTCATAACCCAAATGTCCACTGATAGACGAACAGACAAACAACGTGTGATCTATACATGCAATAGAATATTATTCAGCCCTAAAAAGGAGGGAAATTCTCACACATATTCAGCATGGATGAACCCTGAAGACATTATGCAAAGTGAAATAAGCTAGCTACAAAAGGACAAATATATATCTCCACTTACATGAGGCACCCACTTACATAAGGCACTTACATGAGTAGTCAAACTCGTAGAGACAGAAAGTAGAATGATA…
ENST00000633189	ENSG00000282021	GGAACACTGAATGAAACCCGGGCGGATTCCCAGCTTGCTCCGTCTCAGCTTGGGCACTGCTGTTTACAGCCTGTGTACTCCCCTCCCGCCCTGCCACCCACAAGTGTCTCACCTCCTTCCTCGACAGATCGAATGACACAACAAACATTTATCTTGGGTGCACAGCGTGTCAGGCGTCAGGCTAAGCACTTTGATAAACTGGTTCTTTCAAACATCACAGGTGTCTGACGCAGGCACCATTATCCACGTCATAGAAAAAAAACAGTGTTCAGTGAGCCTGAGGTTAGCAATGTGTGCACCTCCACACACTGCTAAATGACAAAGCTGAATTTTGAAGTACGATGCCATGAGGTGTCTGGAGTAGACAACCAAAATGACTTAATTGAGGTGTCAGGGGAC…
ENST00000659375	ENSG00000253982	GCTGTCCTTGACAGCAGCTCCGACGGCACCTCTGTGGCTCTGCAGGAGCCGCCTCCCCGCCTCGTGGGCACACAGAATCGACATCTAGAGGAGTACTCACCACTTAATTGATGATCAATACACGTTCCTTGAAAGAACCGATAGCATGCGATCGATACAGAGCATCTGCACTGGGATTGTCCGCCCCGCCTGTCAGGGAGGCCTCGGGGGCTAATGGAGCTGAGGGTATAGTCGGCCTTGGACCCTCGCTTTTTTCCTTTCCTGTACTATGAAGATAACTGCCTTATCTCCCCCTCAGGACTGTTTTGGGGATTAAATAGGACGTTTAAATTACCAACGCTCTTTGAAATAAACATTTCAAAATTATTATAACCCTTTAGTACATGTGGGAAAACGTTG…
ENST00000500118	ENSG00000246089	GTCACCGCGCTCCGCTGAATCCGCGTTTCCGGGATTTCTCTGTAGGTGAGGCGGGAGGCTGGAGGGAGCTGAGCCCCCGGGGAGGGGGCCCGATTCCGCCTCGCCGCGCCTCTGGCTGCTGGGCCGTGGGTTTTTCTCTTCTCCTGGGAGTAAGGAGGACGACGGCCCCTAACCCCTGAATTAGCCTTCTATTTCCATTAGTGACTTAGAAGCTACCCGGCGCCTCATCTGGGCTCACCTGAGCTGAGGATCAGGAAGGGGAGGGGGCACAGTCATTCCCTCGCGGACGCGGCGGGACCCCAGCGGACGGCTTTGTGCGGACTTTCGGCACCGTTATGCCCCCCTAGCCCGACACCACCTGGGGCTGGCGCGCCACGTTACTGTTCAGGGCCAGACGCA…
ENST00000607368	ENSG00000271743	CTTAACTCAAATGCTATAACTGGTTCAAAGGACAATCCGAAGAACACATTTAATGATTAGGAATACTGATATAAACTTGCTAATGGACAAAAAATATTGGCTTTCCTACAAGGTAGGAAGCATTCCCTCTACCAGACAGAATTCATTTCCTGCCCACAGACAAGCGCGTTTGCATTGCCAGCAGCTATTTACAACTTATGAAGCTGTAAAACAGCTCCCAAGCAATGAAGGCTGCAAGCAGATAAGGTGGCAGGCCGTGAGCAGGCCTCAAATGGAGTTTTACAGTGAAGCACAAATGTTCCCCTACAGAACCCAAGATGTCTCTTTAAAAGAAATCATGAAAGAAGAGGGGATTAAGTGGAGCTTATGGACTGCTCCAGGGTTAAGTGGCCTCCAAAA…
ENST00000661193	ENSG00000249898	ATGCTCCCCAGCTGGGCCGGCTGCGGACGCGGGAAGGGAGGTGGTGGCGACTGACGGAACTGGGTGAAGGATTCTTTCTTTGATTTTATAAGCTGACATGATTGCTTGTTCTGTTGTGAATGCACGCTGCTCTGGGCCTCAGTTAACCCATCACACCTGAGCTCCACGCTGTCCACGGGTGCTTTTTCTGCAGTGTTAACGTCATCTTCATGGTCGGTATCATCACGATCACCTTGATTCAGAACCATTCTGGCTATTTCCCCAACAGTCAATGAAATGAACAACCGGAGCCTCATTATCAATGTTAAAAATGACATTAATGTGTACTTCTTCCCGCTGACTGATGAACTCTGAAGGTATATTTTTTGGAGGTCAGACATCCTTTTCTTCTCACTTGAC…
ENST00000602443	ENSG00000270076	GGAGTGGCAGGGTAGATGGGGATACTACATTTTAGGACACAGCTTTTCATGAGTATATATGCCAGTGTGAAATCTCTGAAGACTTTAGAAAAATTACTAATAGTGAATTTTTACTCCCATACATTGGGAAGAGGGGAGTGATTCCAAAATCAACTTTTAGAAACCAGCCATATAACTGTATCCATGTATTTCATGCTATGATTTAAGCCTCATACTCCCTATGGTATGTAAAACTCATACTCATATGTAAGCCTCATACTCCCTATGGTAGTAAAACTTAAGGCCAGCAGGTAAAGATTATTTCTGCATATAGATGGGATTCTGTTTCTTTGCTGAATTTGAATGAATAACACCTTACATGGCATAAATATAGAGTAGGATTGCCCAGGTATGAACCCC…
ENST00000525867	ENSG00000255020	GGAGAGTCCGCGCGCATCGCCCGGCTCCGCGGCGCCAGCCATGGCGTCCGTGCGTGGCCCCGCCAGGGATGGGGCGACGCGGTCAGAGCCGCACGCGACCGAAATCCGCACTCTGGAGCCGCAGAGCGCGCGGTCTTGCTGTTTAGCGGCTCCCTGGCAAGTGACGTGGGGAAGAAACGCAGGGCGCAGGAGAGACAGCTGGAAAGCGGGCTAGCCAGGCCCCGTTTTCTTCAGCTTCTCCCTTGACTTGATCCCTGAAGATGGCTCTGCCTCTGGCGCCCTTGAAATATGTCGACTAGGTCATGATCACCGTGCATTCTGCTCAGCGTAGTCTCCCCGCCTGAAGTGTTATTAATGCAGTCTAAAATGACTACGGTTCTGCGGTCTACCGAACTGCCC…
ENST00000602979	ENSG00000270154	TTTCAGAGACAGGGTCTTGCTACGTTGCCCAGGCTGGACTCAAACTCCTGGGCTCAGGTGATTCTTCTGCCTTAGCCTCCTGAGTAGCTGAGACTACAGGTGTGTGCCACTGTGCCCAGCAAGATTTTAAAAAATACGTATGCCCGGACACCACTCTAAACCAACTAAATGAGAATCAGATATCGTGAAGTCACTAATCATTTTGCTCCTGGGTCTTTATGACAGTTTTGCTCCTGGGAAACTCCTGGGAATGTGGTAGAGAGAGAGAAAGAGATGGGAAAATAAGATTTTAAGAAGTGTTGCTATGCATTTTGAAAATAATTTTTATTTGGTGTTTGTCTTGAGGGAAGGCGGTAAACATTTCAATTGCCTTTAAGTGTGCTTGGATGCTGGAACGAT…
ENST00000623580	ENSG00000279903	ATTTATTCCTTCATTGAAAACTTACTTTCTACTCTGTACACTGGAAAATCAAAAAAGTAATGTGTAACTCCGGTTTTAGAGGGATTCTATAATTATGTTTACATTTGGGGAACTCCATTGATGGATTTTAAGAGCAGTTTTTTATTTTGCTGTACTCTATTAAAAAATACCACCACTTCTAAGCAGACGATTTCAGACCTGTCTGTGCCGCAAAGCAAGTAATTTACATGCTCTCTCTAATACATGAAGGCGATGCTACTATTTCATCATCAAAATCACATGTGCTGGACATTTTTATTTTACTAGTAGTAACAAATTTGTCCGCATTCCTCTTATATTTCCCTTTTACTTGACTTTCTAGCTCTTGTTTTAGAAGTGGTGTTTGTGGTTATGGAAATG…
ENST00000501897	ENSG00000246130	CGGAACGGAACCACTGGGCCGCAGCGACCACAGGGGAGTTCTTCGCCGGCCGCAGGTTCAAAGCGATCTGCAATGAGCGCCTTTAGGAATTCATTCGAAGGCGCAAAAGAAAAAGAAATTAAGGCAGGAACTGAGCGAGGAAGGAAGGGAGGGAAAGAAAGGAAGAAAGAGAAAAAGAGAAAGAAACAGAAAGAACAGGCAAAAGCTGAAAGGGTCATGGGAGGAGGCTGCTGGTTCCAGTGAATGGCGCTGACCCCACTGAGATCAACACCTTGCTGGAGGCCTCAAACACTGAAAGAAAGACATGCAAAGGAAATAATTCAGGACCAACTGGTGGGCTCCAAAAATCTCTTCTATGAGGAAGGTGAATGCAGGCTCTGCTACGTCCTGCCTGTGAAA…
ENST00000521021	ENSG00000253390	CCTGGATTCAGCTACTGTTAACGGAAGAAACCATGAAGCCTCAGAAGGTTAGAGCCAAAGGGACTCTACTGTGTAGCCCCAATCACCTTCTTTTACAGTTAAGAGCCTGGAACCCAGAGAGGTTGAGTGACTTGGCCAAGACCCCCTGGAGGCAGAGGAGAGCAGAACCAATGTTTCAGACTCCCACATGACTTGCGCATCAGTGTCTTTTTTTTGACAATCTGTTGCTATAAGAAATTACTCGTTTGGATAATTTTCACACTAGAAAACCCTGTGACCCAAGGCTAGCATTGAGAAGCTAAAGCTGGCCACTGACATACTGTGATTTTAAGGACAGTCTCCTTCGAAATTATCTGCCTTTCAAAATCTTTGCCATTGGAGACACTGGTTGGGGTTATG…
ENST00000607058	ENSG00000272163	CTCCTTGTTCTGCTCGGCCGCCTCGGTGAGCTTGGCGTAGCGGCATTTGAACCACTCTTCGGCCTGGTGCATATTCTGGTCTGAGTGGCTTTCGAGCTGGGAGCGGATTTCCTTCAGCGCCGTCGAGATGTCTGTCTTCAGGTAGTCTTTGCGCTCCACCGTGATGTGCGATGCCTGGATCTGGGCCAGAAGGTCGGCCACCTCCTCCTCGTGGTTGCTCCGCAGGAAGGCCACCTCATCCTGCAGCGACTGCACCTTCTTGTCCAGCTCCACCTTGACCAGCGACGCCTCCTCGATGTCTTTGCGCAGCGCGCGGATGGCCGCCTCAGTGTCGTCGCGCAACCGCGCCTCCTCCTCAAAGCGCTCCTTGAGCCGGTGGATGTCTTCCTCCAGGTGGTC…
ENST00000664346	ENSG00000246339	GAGGAAGCCCAACAGCTGCAGCCGAGCGTCCAAAAAAAGAACACAGGGCTTCTACTCCAGGGTTTCCTCGCCAGGGAACCCCAAACACACAGGACCTGGAGAAGCCGGGTAGAGCTGGCTCCTGGCCCTGCGCTTGGGTGGTCGGCTGCCTTAAGAAGAACTGCACCCCAGAGACAGGCTCGCAGCTGCCGACCTTATCCACTCGCCCTTTCTGCTGGAGCCCAGGCCCAGTGCTCCAGCAAGGAGGCTGAGAAAATGCTGAAGACTGATGCCCACGGGGGACAGCTTGGGCTAAGGATAACGTTTGCAAAACAAACCTTTAAAAACCCATAGCAACCTGTTTCCTAGAGCACACTCTTCATCTCTCCACCCCCAAACTAGTCCCGACTCGGATCCTCC…
ENST00000606596	ENSG00000272256	ACGGCGCACGGAAACGCAGGGGAGCCTGCACCGGCTGACGGCGGCGGAAAAGGGCGAACGAAGCGCCTGAGGGCCCTGGCAGCACTCACCAGGGTCGTTCCAGCCCAGGGCAGGGCCCGCGGTCAGCAGAAACAAATGCAAGCCGAGGAGCAAGCAGTACCCGGCCGCTCCCGGCCCGCAGGCTGCGGCCATGGCGCTCGATGAAGATGGCGCCGGGCTGCCAGACGCCTACGGGCCGAACCTGGGTGCGGTAGCGCGCGCGACGCTGCGCAGCTACACCGCTACCCCTGGCGGCGGCGAAGGAACGGCCCGACTGCAGAGCTGCAGCCGCAACGGATCCGTGCGCCAACCCTACGTCACTGCCGCTGCGGCCCGTGGGGCTCAGTGAGTGGCCGCCGT…
ENST00000607315	ENSG00000271869	AGACAGGAACAAAAACCTTCCAGGCAGCGACTCCGCGTCCCTTCTCAACCCTCCCCGCCCCCACTCCGTCGCCCCCTCCCTCAGTGGACGCCAGGTCTGGGCTTCAGGTACCTTCGGCCCGAATGCCCAGGATGAGACACCTTCTGAGTCGCCACCATTGGCGACCAGGAACAGGTTCCACCCCTACGGAAAGCTGAGAAAAGGCTTTTCTCAAGCAGCAAACCCACCTCTTTTGAGTCTTCTCCGCCATGGTACGGCCCCAATTGGAACGTAGATCGACACCACCGCCTGGGTAGAGCGATAATTCCACATGCGATTGGAGAGCCTGGCAGGGTTGGGGGAGGGGCGGAGCCGGGGTGGGGCGGGGACCCGGAAGCTTGCGACTCTTGTTTGCGTCGC…
ENST00000606555	ENSG00000272375	ATTCAAAATAAACAAATCTATAAAGACAGAAAGATTAGTCATTGACAGGAAATGAACAGAAGAGGAAATTGGAAGGTACAAGGCTTCCCCTTGGGGGTGAAGAAAATATTCTGGAATTAGATAAGGATAATGGTTGTACAATATTGTAAATATAATAAATATCACAAATTGTATGTTGCAAAATATTTAAAATGGTGAATTTTGTTGCTATTTTCAAAACATGTGTTTCCCTGGAAATCGTATCCTAAAACTTAATCTCCAATGCAACAGTGTTAAGAGGTGGGGTCTTTGGGAAGTGATTAGGCCATGAGGGCTCCACCTCCATGAATGGGATTAGTACCCTTACAAAGAAGCTTGAGGGAGCCTGCAAGCTCCTGCTGCCATGTGAGTACACATAGA…
ENST00000517521	ENSG00000254109	ATTATACTTACAAAAGTCTCCGAAAAGTCCTTGGAGTTACGCAATTTGGGGCCCGCAGACGCGCGTGGACACAAAAACACACGCTCCCGAGATCCACCCTCCCCGGGCCACACTGTGGGGCTGCGTCCGGGGCACGGGCCATGCCTGAACCTTCTTCCACCGCCGCGCCCCGGGCCCGCGCCCCGCCGGCCGCCCGCACTGGGTCCCGCGTCGCCCCCGCCACCACACCGAGCCGCCCAGTACCTCCTCCTCCTGAAGGCAGAGCTGGGGGTCCGTACGGAGGAACTTCAGAGGCTGGAAGCACGCTTGAAAAAGAAAGGGGGCCTGGGCTTTGCACCAGCTTCAGGATTGCGTACTTGTTTCCTCATCCGTGAAATGGGAGCAGCTGAATGTGTCTCC…
ENST00000659524	ENSG00000247134	AGGGAACCAGTAGGCGGGAGAAGAAAGGGTAGGGAACTTCCTTCCTGCCCCCTCCGAGTTTTGCCTCTCTCACTGGCAGCAACCCAGCGCTTCCATTGCTGACCTCTACCGACCTCTACCTGTGGTCCTTCCTCTACTGCAGCAGAGACACTGTTTTCTTCCTTTGTTCTTCCAACCCCATGGGGAATATCACAGAAGTGAAGTGCAATTCTCATCATGTCATATCAAGAGCACACACTAACAAACAACATGACTTATTGCTGAATATTGAACTTGATCACCTGGCTGAGGTAGTGTTTGCCAGATTTCTCTGTAAAGGTGAATAAACTGACACTGGAACATTCAGGAACTTCTTCATGGTCATGGTCACCCAGCTAGAGTGTGGAAGCCAGGCTGTCT…
ENST00000606064	ENSG00000272338	ATATTATTAATGAGATGTGTTAAAAGTACTAAAAGTTCACATTTGAAGTGAGCTGGCAAGTCCAGAATAAGTCCTTTTAATTTTTATACCAGTGTTTATTCCTGTTCCCCGGGAGAGGAGGCATTTTTTTCTGTCAACACTGGGCGATTTAAGAACTGACTTGGGGGATGAAAATAACTATGGTGAGTCCACAGGGGCAAACAGTTCTGCTCCAGCCAATCCACATCTGTTCACCTTAAGTAGAGAGGCTGGGGTGAGTCAATATTTACTCAGCCTCAGTGCCTCAGAAAAGGTGATGAATTTTATCTTATGAGCTGCTTTCAGTCATCATGTATATAGTTCACACACCATTAATAAGAAGACTCATTCACCATGGAAATAATCTGCTAGTCTGAGAGA…
ENST00000564481	ENSG00000261449	AAAGGGCTGGGGCGGTCGCCGCGCTCGCGTGTTTGCGGAGTGCGCCTGGAGGGGGCGCTGGAGTATGTGTGTGCCGGGGCGGGGTGGCTTCCGGGCACGAGTTGCTGACAGCGCCTCGCGGTTGATAAATCCTGAGGGCGGCGGCTACCCTGCACTCCATCGGTGCCTTTGGGAAGCGCCGCCTTCTCTGTTGTACCCGGCCGTGGGTCAGGTCGGCGCGGCTGGCGGTGGAGTCTCGGACACCGAGCCCTGGACCCCGACTCTGGAAGCCCCCAGCCCCACTGGGCCGCGGCAGGGCGCCCACCCTCCACAATCTCAGTTCCCAGCCGGGGAGTGAGGGGCTGGGCGGGTCTCTCCACCGCTTTGGAGACCTCAGGACTTGGATACGCTTTTGAGTGG…
ENST00000522190	ENSG00000254165	TATCCAGTATAATATATAATATTATATAATACCTATAATATATAATGTAATATATGTAATATATAATATATATAATATACATGTATATATACAGAGTAGGTTATATTTTAGTTAGGCAAACCTAGTGTACACATGTGAAACAGTACTAGAATTTGGAGCTAAATAAGAGTTAATACTTATGTCGTGCTTAAAATGTGAACCTCACAACAATCCTTTGAAGTAGGTACAATTATTTCCTCATTTTTCAGAGGAAGAAATGGAGACACAGCAAAGTAATTAAGTTTGTTGCTCAAGATCGTACCGGAAATCATAAGTAGGCAGTCTGGCTCCAGAGGCGGTGTGGTTTCTCTGGGGAGCTTTACTTTATACTTCGAAGGGACATCTAAGCACTACTTTTGC…
ENST00000527318	ENSG00000255101	AGTCCATCAGCTTTTGGGGGAGCTGATGCATCCTTCTGCTCCAGGCCTGCCTCTCAGACCTGCCCACTGTGATTTTCAGGGACAACAGGCAACCAAATCAGAGTTGGCAAGACACCACAGGGCTTCTGAGACCACTGGAAAAGAGACCAACTCCATCAGATGTTCCGGAGACTGAGGAATCAAAGCCTTAGAAGACCAGGGTTAGGAAATTATACAGCAACAGGACTAACAGGAGAACAGGACACTCTCCAAACTCTCCCTCCAGTCTAAGATGATGCCAGCTCCAGGAAGTTGGGGATTGTCTTCCTCACTCCTGTATTCCCGGCTCCTAGAACAGTGACTGTCACCCAGCAGCTGTTGAGCTAATGGCTATTGAGTGGACAACCACTCGAGCAACAA…
ENST00000656129	ENSG00000228801	GGGGAGATCACGCGAGAGCATGGCCTCCACCTCTCCTCCCCACCGCCATCTCCACGTTCTCGCACCGGCGCTGGGGTGCAGGCTTTCAGTGGTCTCAGGGCTACGGCTTGTCGGTGCCTCGCCGCACAGTCCCCTTTGCATTGAAGGACACGGTCTTACGGTGTAGGAGCATTTTTGAGGTGCATTCCTGGATTTGGAGGCGAACCCCCAATGGTTACCTCCACAGAGGCTTTGCGAAGGGCGCTCACTGACTTAGGTGAAGAGCGAAGGCTCAAGACTGTGCCGCTTTATAGTGGCCCCTTGACGTCCAGAAGTTCCCCCCAGCGCCGGTCATAAGCACTCCCGCCGCCTGGGCCCCGCCCTGCCTGCCAGGCGCCCTCCAGCCTCAGCTCCCGGACG…
ENST00000524425	ENSG00000254687	CAGGAGGGCAAGTGGCACCCTTCTGTGGAAGTAAATTTGCCTTGCTGAGAAATTCTTTGTTTGAGTGCTCATTTTCCTTGCGACTCCAAGCTCTTATTTCCAACAGGGAAATCTTTGACCTGTTTATGTAACAAAGGATGAGATAGAAAGACAGAAATGCTCAAGGATGGAAAGAAAAGTGAGTGAGCAAGAGAGATTAAGAGACAGAGAGTCAGAGTGTAACTTGGAAAAGTGGTGAAGAAAATCTCAGGAAAAAAGGAGCACTCCACGACTGCTGAGGGTTCAAGAAGAGGACAGAGAATTGATGCTGTATGTGCCTGAACAAGACAATTGACAACCTTGTTGAGAGCAGTTTCAGTGGAATAGTCAGGGAGAGAAAACCTGGATTGGAGCATGCTA…
ENST00000606048	ENSG00000272343	TCTTGGGTCTTTGTGCGTGTTTTTATCTGTAAAATTGCTAAGAGTGGAATTTCTAGGTTAAAGCTTTTTGCGTTTAAAAATGTGTAGATACTGCAAATCAATTGCCCTCCAAAAAGGACCACACCAATTTATACGCTTATAAACAAAGCCTGTGAGTGTTTCTTACCTGACACCCTCAGTCCCACTGGATACTTTAAAACTCTTTCATCCTTACCAATCTAATCAGTGAAAAATGGAACTGCAGGTTATTGGTTTTCCCTTGCTCATTTAAAAAATGTTGGTGTGAATGATTTGGGGACCCTTGGTCTATCAAAGAAATTACCTTTTTGTCGTATGTATTCTATGTGTATTCCCTAGTTTGTCTTTTAACTTTAATTTCTGCTTGTAAAGATATTTCTG…
ENST00000665670	ENSG00000167912	GCCGAGCGCGCAGCCTGCTCCACCGCCGCCTCTTGGTCCCGCCGCCGCCGCTGCCGCCGCCGCCGGGCAGCTGGACGCCCTATAGGGCTCTTGGCAGTCCACGAAAGACCTGGAGTCCGCCTCCCCATTTCTCCGGTCGGTGAGTGGCAGGAGGAAATCGCCAAACATGTTTTCCCGCTTTGCCTCCCCAACTCGGAAACTTGCAACTTGCCGTGTCCTGGAGGTTGAGACAATTTGGGGTCTCTTGGCTGCCGTCCAACAGATTTATCTCTGAGGGCAGTGTCCTTGGTGAGAGGTCCAAGTAGGTGTGGGCGACATTGTCCTCCATCTCATGAGGGAGCAGCCCTGCACACTAGGGCCCAAAACTCTGCGAAGGAGCTTGGAAGTTCTTCATCCGTT…
ENST00000530725	ENSG00000251396	AGGGCGGGGCCCGGCTCCGGTTGTTCCGCCACGTTTGAGCGGGCGAGCCCGGCGGCCGGGAGACGCCAGGGAACGGGGCTGGTGGGGGTACAAAGGCTCGGTTCCGTCGCCTTCAGCCCTGCGGTGGGGGCACGGGGCAAGTGAGGGGACGGCAGAGGCGGCGTTCGGTGTGAGGCTGCGCCCTGGGCTCCTGAAAATCCAGGGCTGCAGTCATTTGAAGGCTTGACTGGGGCTGGAGGATTTTCATCCAAGATGGCTCACTCACCCAGCTGTTGGCAGGAGACCTCGGTTCTTTGACTTCTCCGTAAGACTGTAGACAGAGCTGCCCCGTGTTGCCCAGGCCGGAGTGTAGTGATGCGATCTTACCTCACTGCAGCTTTGAGTTCCTGGGCGTGGCAC…
ENST00000569835	ENSG00000261542	AAATTACAGAATTGTTTTGTGTTGTCAAAACCAGCAGGCTACATATAACACTACTGGTCTGTGACCCGGGTTCAGCAGGCTTGTGTGCCAATACACTTTTTTTTTTTTTTTTTTTTTTGCCTATATATTTTTAGAACACTCCCTCCCATTTTCCCCTCATTTTCAACAGGGCAGTCGGATATTGGAGGAATTGTAATGAAGACTTACTTATACATATTTCTTGAATTCTAAAGACTTATATGTATTTCTTGAATTCTAATTGTGTGTGTATTAAAGGGATTGAAGTTGTAGTCACAGAGAATACTTAGATAAAAGCAAAATATCTTGATCTTATGGTATAGGTAGAAACAGTCATTCAGATTTAGCTGGGGGAGATAAACCATAATATATTATGGTTAG…
ENST00000606963	ENSG00000272010	ACAAACATGAATATAAATGCTTTAGTATGAAGAAGCCATTGATAGTTGTAATAACTTTGCATTGTTAATTGGTATCTTACAAATTACAACTTATGCAAACAAAATTATGTTGGTCTATAAATATTGGTTAAATGAACATGTTTCCTGTACATTTATAAATTCTCCATATGAAAAATACTCATCTGAAATGCTAAAAGCAAAAATGTTATCAGTAGAAAAGCAGCTATTTTATGACTTTTTAAAGCAAGTTATGTCTGTTATTTTTCACCTGTTTCAAAGGAATGCATAAGATGCTTTTATAAGTGTTTTTGTTCATGTATAACATACTTAGCACTTACTACAGATGAATGCTGTAGACTACTTAATTTCAAATGCCTACATTTTCAAAACAATGAAGAC…
ENST00000607622	ENSG00000272192	AGCGCCCCGCGCCGCCGCAGCGCCCAGGGAGACTGGCAAGCGGCCGAGGGCGACAGTAGCCTTCCTTGTGTTCTGCACCCTGGGGCTCTGTTGGAGTCGCCTCCCGACAAACGTTTTCCCCCATCTATCTCATCCGCAGTTCCCTTCGCGCCCCGCCGTGACTCCCTTCCCTAGCTCCTCGCCAGCCAAGGCGCGTGCGCACGAGGCCCCACCGTTTCGGGGCATCCCCCCGAGCGCTAAATTCGTGCGTTCCAGCGCGCCTAGGCTATGGGGTGTGCTCGTCCCGCGCTAGAGGCGGCGTTCCGGCCTGCCGACCCCAGAAACCCAAAGCACCCGGCGCAGTCGCCGTCCTCAGCCCTGACCGCGGGGTCACTGCTGGCTTTTCCCTCCTTGAATTCC…
ENST00000686474	ENSG00000245910	GAGGCGGGGCCACCGGAGTGCCTAAGAGCTGTCTTCCGATGTCGCTCTTCCTTTCCCGCGCGACCGGCGAGGGAGGAAGAAGCGCGAAGAGCCGTTAGTCATGCCGGTGTGGTGGCGGCGGCGGAGACTGCGGGCCCGTAGCTGGGCTCTGCGAGGTGCAAGAAAGCCTTTGAGGTGAAGGTGTATGAAAGTCATCATAACAGATGTTTTCCAAAAACTTGTAGAAGGTTGTGAAAAAACTACTAGGATCACGCGGCATGTATTGAGGTGTGGCATGCAGCATTTTGGAAGGAAAATTGAAGACGTGTTCAAGAAAACATGAACAGAAGCAAATGATGAAAATGAGCATTTTACTTGATGTTGATAACATCACAATAAATTATGGAGAAAAATACATAT…
ENST00000607397	ENSG00000271966	GGCGTGGCGGGCCTCTGGTGGCACCGCGCCCAGCACTTCGGGCTCTTGGTGGCGGCCGAGCTGCGGGACCAGAGATCCCCCCACTCGGCACCCCTGCTCCTGCCGAGTGAACAGGACTCCTGGCTACTCTGCACTGGCTTTCTAACTTTCTGATGGGGGTGCAGTCCTTTGCATTCCAGGGGTCACAGCAACACCCGCATCGCCCGTTCTCAGCCGCAGGGTCTCCGCCTGCATCACTCGACTCTAAAATTTCCTTCCCTAGTGCACGGAACTGCTGTCCAGGACTCTGCTCTCCGACTACCTCAGGGAGGATTCTGTTTTGGGAAAAGTAAGCCAAAACCTATTGATAAGGGTTCAAAAATGTTTCACTTTTTTCTCTCTCTGTCGGATAAATCGGTC…
ENST00000526382	ENSG00000255130	ACGACAGAGTGGCATGGGCTCTCAGAGGAGGGCGCGGTCACGGCTGATTGGTGGGACCTGGGAACTCGCGCTGGAGGAGTTTAGACTGTGGATTAAAACATAAGCCCTCAGGAGACACAGACTGTCGTTTCCTCTGCAAGACACTGCCTGGCACAGCTACTTTGAAGATTCTTAACCATCCTTGGGGATAAGAAATGACAGTCAGGATGTGATAATTGCTACTCTCCTGGTATTGGGTCAGTAAGTGTTTGTGGAATGAGGAAGGATGAGAGAACTGGGAAGATGGATGAGGAGATGGCACCTCCAGTTTTCCGATAACTTAATGAGGAAGAGAATAGATTTGGCTAAGAAGACACTAAGATGCTTTCAGTCTTTTACTTAATTCCTTAGGAAGATAGA…
ENST00000660308	ENSG00000248801	GGACACCTGGCCGGGACAGAGCGAATGCCAGTGAATCCCAGGGCGCCCTCTCCCGCGCGTTGGTTCTCTAGCCCTCCTTCCCTGGGAGGGGTGGGATTGGGAGTGTTCTGTTTTCATTACTGCACCCCTTCCCCTAAAGACAACGGGACTGCCCTCCTCCACAGCGCCTTACCTCAAACAGGGGACCGATCTTGTTCTTCTCCAGGTTGGACACCTAATTTGCACATCAGGACTGCCATGGACCATGGTGCAATGAAGGTGAAGACTGGAGCACTCATCACCCACGGGTCTCACTTTGTTGCCCAGGCTGGAGTATAGTGCCCTGATCACAGCTTGCTGCAACCTCAAGCTCCCATGCTCAAGCAAGCTTCCTGCCTCAACTTCCCAAGTAGCTGAGAC…
ENST00000520259	ENSG00000253967	TTTTCTAAGACCTCCCTGGCCCGCCATACGCCGATCCTGAACCTACGAAAACCCAAGACTGCGGGCACGGTGGCTCATGCCTGTAATCCCAGCACTTTGGGAGGCCGAGGCGGGCAGATCACGAGGTCAAGAAGTCGAGACCAGCCTTGCTAACATGGCGAAACCCTGACTCTACTGAAAATACAAAAATTAGCTGGGCGTGATGGCGTGCGCGCCTGTAGTCCCAGCTGCTCGGGAGGCTGAGGTAGGAGAATCGCTTCAATCCGGGAGGTGGAGGTTGCGGTAAGCAGAGATTGCGCCACTGCACTCTAGCCTGGCGACAGAGACTCCTTCAAAAACAACAACAACAACAACAACAACAACAAAACAAAACCTCCCAAGACCCTAGTGGGCAGACAC…
ENST00000691315	ENSG00000254277	AAAGCCTGTTTGGTGATCTCTTCACATGGATGCACATGAAATTTGGTGCTGTGACTCAGATCGGGGGACCTCCCTTGGGAGATCAATCCCCTGTACTCCTGTTCTTTGCTCCATGACAAAGATCCACCTATGACCTCAGGTCCTCAGACCGACCAGCCCAAGGAACATCTCACCAATTGTAAATCAGGACATCTGTGCCCTAAGTGGAATGGTAGAGACCATTAAAAAATTGTCTTGAAAACATACAGCTGATATTTTAGCACCGTGCATTCTGGACATGTTCACTGAAGCTCTGGGTAAAGAAGTTGGAAGGAAAGCCATGAATTGAGAGAAAGTGGGAGCTACAGTGAAGAGAGAGAGCATGACCTAAGTAGGAAGGGAAGGGAGAGAGGAAAAAGA…
ENST00000564832	ENSG00000260838	AAGGAAGAAATTCTTTGTCCACTTCTCCTACAATTATTTTTTAATTTTTTTTATAGAGATAGGATCTTGCTATGTTGCCCAGGCTGGTCTCGAACTCCTGGCCTCAAGCAATCCTCCTGCCTCAGCCTACCAAAGTGCTGGGATTACAGGTGTGAGCCACCACACCCAGCCCTTAAAATTATTAAGACTTCACATATACTATCTATTTGAGGAGTCTTTTACAGCCTCCTTGTTACCACACATTTGAGTATGCTTAGTCATTATGTGAATATTCAACAAACTGGTCCATCTTTCTGATTTAAATATTTGTACACCTAAGGATGTATTTCATAAAGTAATTCATAACCAGTTTGGTTCTAGATTTACTGTAATTGGCTATCTGCCAGAATAAACTATAAA…
ENST00000521872	ENSG00000253596	GAAAGGAAGTTCCGGTCGACAAGCAAAGCAACAGGAAAAGGATCTATGAGCTTTCATTAGAAGATGCTACTATGACATTAGTGGACTAATTCCACAAATTTGACTAACTGCTGTAGATTAGAGAATAGTCTTGTATAAACAAAATTTTAGCTGAGCACATGACTGCTGAGAATAAAGACTGTATTTCCTAGGCTCTATTGCAGCAAAACATGGTCTCCTAACTATCTTCTAACAAGGGGAAAGTCATGGATGTGCCACAGGGCAAGTGCTGGGAATCTTTCTTAAAGAGACAATTAGCCCTGTGCCTCTTCTTCATCCCATCCTCCATCCTGCTTCAGAGAGGATGGATTCTGACCTGGACCATGAAGAATGGGGCCACGCCTTAGGAACAGCTGGGCC…
ENST00000523442	ENSG00000254349	TTTACCTAATCAAGCCTGGGCAATGGCGGGCGCCCCTCCCCCCGCCTCGCTGCCGCCTTGCAGTTTGATCTCAGACTGCTGTGCTAGCAATCAGCGAGATTCCGTGGGCGTAGGACCCTCCGAGCCAGTTCCCGAGAGATCCCATGATCCAGAGACAAAGGTGGCAGCTTTGGAGCAAGTGGAGAGCCAGAAAAGGATCCAGAACTGGAGTGGAAGCTGAAGCTATGCCATCTTTTATGTCTGATGAGGCAGTTTCATCTGATTTGAAGATGATGAAGAAAAGTTCTTTGCAAGGTTGCTTATTGAATATTACTGGGAAAACAGGAAAATTAGGAGGAATGTTCTGGAGTGATTTATCTTTTTCATCAGGGGCCCGCGTTCAGTCCAGCCACCAGATCA…
ENST00000523860	ENSG00000253706	ATCTCAGACTGCTGTGCTAGCAATCAGCGAGACTCCGTGGGCGTAGGACCCTCCGAGCCAGTGAGATGAACCCGGTACCTCAGATGGAAATGCAGAAATCACCCGTCTTCTGCGTCGCTCACGCTGGGAGCTGTAGACCGGAGCTGTTCCTGTTCGGCCATCTTGGCTCCTCCCTCAGGTATCCTTCAGAAAGCCTGGGCAATAAACCGAAGGCTCCTAAAAAGAGCAAAGTGTCTGCCAGGCACGATGGCTCATGCCTGTAATCCCAGAACTTTGGGAGACCAAGGCAGGTGGATCACCTGAGTTCGGGAGTTCGAGACAAGCCTGACCAACGTGGTAAAACCCTATCTTTACTAAAAATACAAAATTAGCCAGGCATGGGGGCATATGCCTCTAATC…
ENST00000676364	ENSG00000249395	GTCACCCCTTTCTTTGACTGGGAAAGGGAACTCCCTGACCCTTTGCGCTTCCCAAGTGAGGCAATGCCTCGCCCTGCTTCGGCTGGCGCACAGTGCACGCACCCACTGACCCGCGCCCACTGTCTGGCACTCCCTAGTGAGATGAACCCGGTACCTCAGATGGAAATGCAGAAATCACCCGTCTTCTGCGTCGCTCACGCTGGGAGCTGTAGACCGGAGCTGTTCCTATTCGGCCATCTTGGCTCCTCCGAATCTCTCTCTGTCACCCAGGCTGGAGTACAGTGGTATGATCTCGGCTCACTCGAACCCTCCTCCTCCCGGGTTCAAGCGATTCTTCTCCCTCAGTCGCCCGAGTAGCTAGTACCACAGTTGTCTTTGATAACGTAAGTCACCGTATCG…
ENST00000565862	ENSG00000260398	CACAGGCAGTAATGACCAAACAGAGACCAAGGTGGAGCTCAAGAGAAAGTAAGCATCAAACAGCACTCAGCCTGAATCCAGGCACGTTCTTCAGTCCAAAAAGCAAAGGGGATGTAAATACTTAAGTTCATCTTACTCAGATCGCAAGAATAAAACACCACATAGGGACTTGGGACCAACAAAATGCTAACCAGTGAAATAAGTTGTAGAGCCTCTAGTGTCTCTACTCATTGTGTATTTCTTGTATCTGTCTAATTCAGGTGTGGGGATTCAGGATCCTTTTCATCTTTAATACTAAAGTCAAAATTAACAAAATTATATGACTATAACCTATTAACTTTCTAATTTGCACCACATCTTCTTTCTGATTGGGTTAATATGGGTGCTTCCTCAGCAACC…
ENST00000607172	ENSG00000272138	GCGGCCGCGGCTCCTCCCCGCCCCGCGCGCCCCGATTGGCCTGGCCGCGCGCCAGGGCCGAGCCTGCAGCGCCTCCGGTTATAAGTTGAAGAAATAAGACCAGTTTCCAAATAAATGACAAAGAGCTTGGTATTCCTGCAGGCATCAGAATCACCTGGAGGAGGAGATGCTGCTGCTGGTGGTGGCCCAGAGACCACACATTGAGAACCACTGCTCTAGAAAACCATTTGTCTTTGCTGATGGAGAAACCTGGCTCTAATAGAAGGGCTTGTATGTGTCCAGGAAGTCTAGTGAATTCGACCATGAATCCAGACATGGCCAGTGGCTAAATCCTGTGGGAAGACACTGTGCTTCTCTCTGACCCATGAACACTCTGCTAGTCAAGCTCTCTGTCACAAA…
ENST00000605948	ENSG00000251867	CCGGTCTCGCGGGGCTCGGCCTCGCCCTCTCGCCCGGCAGCCCGGCTCGCGCTCGCTCCCGGGTCTGCTGCACGCGTCCGCTGCCGCTGCCGCTGCCGGGCCGACGCCTCCGACCGCTCTCTCGTCCTCCACCCCCGCCCCGCCGCGCTCCGGGCAGCGTCCCGCGCGGAGAAGGGGGCGGGCGGCGGAGAGGTGAGGAGCGAGCCTGCAGCGAGCGAGGCCTTCGAAGTTGAGCAGCGGAGTGCGGGGAGACCCTCCGCTGCCCCCTCTTTAAAGCCGCGCGCGCACACACCGATCCTCCACACAGATATCCTTCCTCCGCGCGCCGAGGAGTCCCGACGCCGCCGCCGGCTTCGCAGGCGCTGAGGGTGAGAGGCACGCTAAACTGCTCGGCTCCGC…
ENST00000606235	ENSG00000272425	GATGATCAAAAAAGGAAAAAAATTAATCACTAAGGTTGGAGAATATGTTTATTTAAACCTAGTGTCTCCCTTAAATTTTATAACTAGATTTTTGACCCTCACTCATCTGGCTTTCCTTGCTATAGACATGCTTTGCATACCCAGCTTCTAGCCACATCTTCCCTAAGAAAATTTCACCTGGAATCAGTTCCAAAAGAAAATCTTAAGAGATAGAGTATGGATCTGCATGTTGTCAGCTACCTAAAGCAGCAAAAATTCCTAGATGAGAATAAAATCAGGGAACCTTGCAGTTTAAGGCACACCTTAAATATTAAATTTTTAATCCTTCAATGCATCCAGCCAAAACAAGAAATTGCAAATAGCTACCATCCATCAATGCAAGGTTTTTTTGGTTTGTTT…
ENST00000562577	ENSG00000260493	GGGTGTTGGCGCGTGTGTTTCACACTCGCCTCCCTGGCGTTCGCGAGCTGACCCGAGGAGTGGTAATCTCACGCGGCAAAGCAGGGAGGAAGAAAAAAAGGAGACAAAAGAAAAAAAGACTTTTATCTGGGCAGAAAGTCACAATGCCTAGCGGCCAAACGTTTGTGAGCGGTGAAGTTGGTTGACTGCTCAAGTTTGCAGAGCTTCAGCAATTGCATCACTAAAGAGAGCAAGCACACAGATTTGGAAAAAAAAAAATCTGACGATCAAAGAAGCCCCTCCTCACACTACCAAAGGTTTAAAGACAACGGAAAAAAGTGGTATAGACAGATCCTCAAAGCCTCTCACCATGTCCTATTCTCAATGAGACATAGCCTAAGAAAACGGAATCTAAAAGCA…
ENST00000517505	ENSG00000253799	GCAACCCGGTAGGTTATCTTACTCAGCTGTGGAAGCTTTGTTCTCTCAGTCTTCTCAGTAAATCTTGCTGCTGCTGACTTTTGGGGTCCGTGCTGCGTATGAGAGCTGTAACACTCACTGCGAAGGTCTGCAGCTTCACTCGTGAAGTCAGTGAGACCACAAACCCACCAGAAGGAAGAAACTCCGGGCACGTCCAACTGCGGACACACCATCTTTAAGAACTGTAACACTCGCCGCGAGGGTCTGTGGCTTCATTCTTGAAGTCAGCGAGACCAAGAACCCAGCAATTCCAGACACGTAACTATATTGTAGCTGCTGGCTCCCATATTTGAGAACTGAAGTTTCCACCTCATTTACCCGTCCACTCTCAAGGCTTTTTCAACCTTGGGCACTCTTCCT…
ENST00000522817	ENSG00000253738	ACCGTGACCCTGCCGTGATGGGCGGGGCGGCAGGGGAGGAACCAGACTGCGAGCGGAGAAGCGGAGTTTGCAGCCTCGGAATTGGCTAGAGCGCCAGAGCCGAGTCAGCCATAAAGCTACGCGCTAGGCTCTTGGCCCTGACGTGAGGCGCGCAGAGATGGCGTAACGGGAATAGTTTTCAACGTCTATTTCATTCCCTGCTTCAGAGGACCTCTTTAATCTTTGATTTTGGTCCCTGTTTCTAAGAAAAGCAACTGAAAAGGTCGTAATACCGCCCCTGAGAAAAAAGGAGCAGCGCTAAATAATCGAGAAAATGCCTCCTCTTGAAACGGATATAGAGATGGAAACAAGATATAAGAAGGATTGAGAATCATATAATACAGGAGCTTAAACACCTAT…
ENST00000501400	ENSG00000246662	AAGCAGGCAGGGACCGAGAGGGGTGATGGCGCGCCCACCCCTGCAGAGCCGCCTGCGCGGTTGTCCCGCGCGTCCCTGCCGGCGAAGGCTGTGAGAAGCACCGCGGGGCTACGGCGCCTCCATCCTCTCTAACAGCCGCGCTTACCAGACAGCCAGCCTCCAGCGCTGCTAGGCTACTCCGAGCAGGGGAGAAAAGACGCCGGTCCGCCGGGGACCAGGAGGGAGACGTGAAACCAGAGGCCCGGGGGCCCCCTCTCCGCCTGTGCGACTTGTAGTCTCGTACCAGACGCGTCCGCTTCACTGCTGAATCTGAAAACGTGGGCTCTTGAGAGCTGCCCTTGGAAGGAGCTGTGCTTTCTGCCTCATCTTTAACTTTTCGTTTATTCAGCAAATATGTAT…
ENST00000607706	ENSG00000271971	CAAGATCATGCCACCATACTACAGACTGTGTGACAGAGCGAGACTCTGTCTCAAAACAACAACAAAAAAACAAACTCACCATTGTACCTGTGCTTATGCAAGGTTTAGTAGGAACGTAAATTGGTTTAACCTTTGTGGACAGAAGTTTTAAAAATATATATTAAAATTAAAAGTATGCTCTGAAGGAGGAACTCCACTTCTGGTAATTTATCTCAAGAGAATAACTGGGCCAGCACAAAGGCTGCTGTTTAACAATGTGTAATGATGCAGTGACAGCTACAATTGCAAAAATAACCTAGACATTCACCAATGAGGACTGGTTAAATGAACTAGTATAACCATACTGCAGAATATCATAAAGATAACAAAAAAATGATATGGATCTGTTTCTTGGCATAA…
ENST00000562760	ENSG00000261437	ACAGGTGGCAGCTCTCGTCCCCTGAGAGCGGGCGAAGGCCAGGGTCCCACACTCGCAGCGCTGCGACGGCGCTCGGGACCTCCCTCGTCCACTGCTTGAGTTCCAGAGGTGGGTGCTTCCCTGTCCTGAACTTCAGAGTGCGGAGTCATAAATGGGTTCCGGCTGGCTTACTGCAGTAGCCTCGCTCCTCCCCAGCCCCGGTAACTCCGAGCTACCCGTCCAGGCCCTCGGGCGTCGCGGGGGCAGGGACTGGGCGCGGAACGAGGCAGGGAGGGACCTGGAAAAACCACCCAGATTGCATTGCAGTGGGCGAGGCCGCCTGGAGGAGCCGGTTCCCCCTAACCACCTCCCCGTGGGGCTCTCGGTGCGCGGTTCCCAGGTGCTCAGCTCTGCTGGGCC…
ENST00000686056	ENSG00000253948	GGGGAGAAGGTGGCTGCGGCTGCTGGGGCCGCTGCGCCGGCGGCGGTTCCCGATGTGGAGGTCCGTCTTGGGTGGGGAGGCACCCAGGTCGCTGGTTCGATGCAGAGGAAGAAACCACACCTAGCACGTAAAGCCCTGAAAAAATAGAGGTCTTCTTTTATGGAAAAAGATGCACGCAAAGACTATAGGCCAAGTACAACAACAAGATATTACAGCAAAAGGAACCTCTCAGACTGAAGGGAGCAGATCAAGAGAACAAAGAAGAATGAATGAATAAAATATCAAAGCCAAACATGTCTATTAATGAAAAAATTGAAATTTGGGACAGCAACAATAGAAAATAAAAGTACATGGGAAAGACCACGGAA
ENST00000565617	ENSG00000261087	GAACAAGAACATCAATCTTTGAAATGATGCCAAGTATAAGCCTCTGTGTGTGTGTCTCCCCACTCCAATTTGTCCAACAGACTGCTTCCAAAGAAATCTTCCTAAAACACTGACCATCTTTTTTTTTTTTTTTTTTGGCTGCAAAATCTTTCATTTCCTCATCCCCTCACATAACTTCCAATCTTCTTGGCCTGGCACTAAGGACCTACTACAGACTGGCACTGAAATATCTTCCCTACCTTATCATTCCTTGTGCTTCTCCACAAGCCCACTCTTCCCCTTCATCATACATGTGCCGACCTTTCCTGTCTCTTTTACTTTGCAGCACCAAATGCTTTCTACTTTGTGGTCTAGGAGGAACACATGTCACTTTTGTAAGCTGCTCGAAAGCAGGGGCCA…
ENST00000607176	ENSG00000271882	GAATTAGCATTACTACCAGCTGGTGTCCTACTTATGTTATAGAAATGTGACAGCAAATGTGATATGAACTCCTTAGAAGCATTTTTATACACATTGCTGGCTTTAATTGTGAATGCTACAGTAACTCTCCTGACTGTTTTTCTTCTTCTGCCTTTAGACAATTACCCAAGGTTAAGATGCAATAAACATGTGCCTATTTTCTATCCAAAATCTCAATCAGATTAAAATGCTTCTCTAAAGACCTGAAAGGCTTATTTGTTTATTTGTATTCATGTAGGATTTGGGGGGATGAAAGAATTGGTGATTAATCAACATATTATTTTCCCAATAAACAGACTATTCTGACAAATGTTTAGTGGCAAATAATAGCAACAGCAATAATGGCAACAATAAACTTAG…
ENST00000520820	ENSG00000246263	CCCGCCTTACTCTGTTGCACCGCCCAGTCGCCCGGCTTTCCACTGAGGGACGCCCCCTGCTCTGGACTGCTTAGCCTACTCCAGCTGGCCCCACCTCACCTCATCGGCCCCGCCTCCTCCGCTCGCCCACTCCGGGCGCCCACTCCTGAGGAGCTATCCCAGAGTCCGCGCGGCCTCGCCTTCCCGGCCCGCTCACCACCCCGCCTCGTCCCACCTCGCCTCGCCCTCCCCGGGCTCTAGCCACTTGGTGCGGCAGGTGTCCTGCAGGCCGGCTCGAGATTCCCGAGCTCGCCCTCGTGGTGTTCCAGGAACACGAGTCTCGCTCGGGCACCAGGCTGGAGTGCAGTGGCACGGTCTCGGCTTACTACAACCTCCGCCTTCCGGATTCAAGTGATTCTG…
ENST00000522715	ENSG00000253669	TCACCCAGCTGTTATGCCGCTTCTGCCTGCAAGATGAGAAAGACACCTCCCCTTCCCAGGAGAGTCTCCGAGTCTGGGCCTTGCCACTCCTCACTCAGCATCTGACCATCCCCACCTCCTGGATCTACAGGGTTCATAGAGGAGGACCCAGAAGAGGGAAAGTCAGGCTGAGGAACTTGGCCTCCCTGCTGCAAGGGAAATGACATCGGTTACCAAGGAGGTGACCAGCTATCCTTTTCCAAGACTGAAAAGCAGAAATACGGCCCTGAGGCTAGAGGGTCTAAGAGAACAATAGGAAGAATTTCCTGACAAAGGACAATGTTGCCTAAAGGACTCAGGAAGCTCTGTGAAAACAGGAGACTCCCGAGCAGAGCACCAGACCCTTCTCCACCAGGCAGT…
ENST00000659614	ENSG00000253320	GGAGAAAAGGGAGGGGGACGGAAGAGGAAGGAGGACTGAGCCCGGGAGAGAGAGGGGAGGGGTCGGCGCGCGACCGGGTCATGCAGGTGCAGACTGGCCGGTCGCTTCCCGCCCTCCAGCCACCCGCAGCTCCCCGGCAGGCGAAGGGCGGCCGCGCGGGTGTGGGCCGAGAGAGGGAGGCGGCTCGGCTGGAGCGCGCCGTCCGCCCGACCCCCGCCGCCTCTCGGGCGCCTGCGCTCACGCTGCGGGGCCCAGCGCATTGTGAGCCGGGTCGAGCTCCACGCTGGCAGCGTCTGAGAGCTGTCCTGGGCCGGAGGTGGCGCGAACCCTGTGCGGCCTAGAGTGGGCCTGGGGAAGCCAGCTGCCATGTTCTGAGTACTCTCTGGAAGGGCCTGCATG…
ENST00000523791	ENSG00000253263	CAGCTACTGTATCCCAGAACCTTCTTGCCTTCCCAGTCCCAAGGCAGGTGCTGTGGGAAGAGTGTGTATAAGGTCTGATGGGGACAGACCTGGGGTGAATCTCAGTGGCACTTCTCAACAGCTATAGATCCCTAAGTAAGTTATCTAATCATCATCCCCACAGTGTTCTCAGATGAAAATGGGGGGTAATACCCCATCTCATAGGAGTTTAAAAGGATTAAATAGGGAATGTAGCTATCATCTTGTGCCTGGAATTCTGCAAAGCATATGAAGGTGCCCTTGGAACTTCCTTCCCATTTTTCATATTTGCTCTGCCACCTCTACACCCAGCCCCGCTTTCTGCAACCAATTGTATTATAACCCCCTCCCAAACACTTAGTGCATCCTCCCACTCATGTA…
ENST00000521246	ENSG00000236939	GTGTATAAATCCAGGGAGAGAGGGGCACCAGGTGGCCAATGGATGAGAAGTCACCCGGCTGGGGGTGAACTTACGTGCTCGCTGACAATGTCCTTAAAGTCCTGGCATCCTCAGAGCAAGACAAAAAGAGTGGGGGCAAGCGAAGGTAACCCCCAGTGGGGCTCTGGAAGTATGGAGGCCCCTCTCCTTTCCTCCTTCCTTCCACCTCTGGCCAGCGAGGCAGAACTCACAGGCAACACCTGGTTTCTGCACAGATGCAGCTGCATTTTGAACCTAGAGGAAAGCATGGACAGCGACTGGGGGGCTTGGTGGGGGGTGTCGCTCCCTAGAAGGGCACCTTTTCTGATATATGGGTCAGATGGGCCTTGGTGCACACAGGCAGGCTTCCCAGGATGGGGA…
ENST00000606457	ENSG00000271830	GTTTCTTATTTCCTTTGGATCTATCAAAGTGTTTTTCCCCAAGTGGCACCTGGGAAAACATATTCTATTCATTTATTTTATAACTGTTCCCTTGACCTCTTTATTGCTTCCCTATTACAACCCAAGATGCTCTTGTAAACCTGACTTAATATTGGCAGTCTTCATCCCTTGCAAATGGAAGTGATGACAGACCCAATACTTTGTGTAAAAATATTTTGCTATTTCTATACAAAATATTTTATTAATGGAAACCACATGTTATGTATTTTACATATGTTATGACTTGAAATTTATGTTATGACTTGAAATTGGGGAATCTGATATGTCTCTAATAATAAAGGCTTCACAGTACAA
ENST00000521487	ENSG00000253327	AAGGGGGCTGGGCGGGTGGCGCCGCCGCTTGGGCGCCGGGAGGGTGGCAGCACGCGTGGGCGCGGCGAGGGCTGCCTTCTCCCTCGCCCTCCCGCCCCCAGGAGTCCGGCTCCCCGACGGCAGAGCGGCGGGGAAAGGGTGGGGGGAGGGAGCTGGAGGAAAAGAAGGGGTCGGCCGAGTCTCTTACCTTGCTCTCCGCTGGGAGTTGGGCGGGCTGGGTGGCCCGGGGAGGGGAAAAGGGTCGGGGGAGGGGGTGGGGAAAGGGGGGAGCCCTTGCGAGGTGTAGCTTCCGAGCAGCTCCCGCCGCCGCCACAGCCGGCGCCTCCTTTCCGATTCACTCAAACAAACAAGATGGCTGCCGTTACGCCGCGGCTCTTCCTGCCGCCCAAATCCTCGGTT…
ENST00000623964	ENSG00000279347	CTCATCTTTGAGTCACTTCAAGGAGGCCTTCCTTCATTCTCTGCTTGAAGCAAAGACCTCTGGTTTTACTCTTTGATAGCACGCTATTCTTTCCTTCATGGCACTCTCCCCTTAGCTTGGAAAAATGTTTATGTGGTTCACCACTCTCTACTTTGATGGCATTTTGTTTGCTGTTGCTTGCTAGTATGTAGCATACTACCTGGCATGTGGCGTATACTTGGTAAATATTTTGTTAGTTAAATGAAAAGATTTGCTTGGTATTTATGGAGTTCTTTTTATGTTGAGGCACCATGCTAGGTGCTCAGGAGAAATGTCATACCAGGTGTCATTATGGTGCTTAGCCTGGGAACTGGCAATGGGGGAGACATATTACATGCATAAATCTGTTCTTACAATGCA…
ENST00000520544	ENSG00000254343	ACATGGATCCTTAAGTCCTCCCTATGCCCCGTTAGAGCACTGATGACATTTACTTTGAAATTCCCCTGTTACATGTCTGTTTGCCTAAGTAGACTCTAAGCATCTGCAGAACAGGGGCTATGTCTTAGTATCCAGGGTATTTTCTTCACCTGGCACAATTCCTGCCACAGAGTAGTGTGTCAGCTCTCTATTGTTGTCTAAAAACCCACCTCAAGGTGCTGGGATTACAGGTGTGAGCCACTGTGCCTGGCCCCACATTTTTTAAAACAATGACTTTAGGGTTTCAGCTTTTCCTGTCTTTTAAAACAAATTAGCCATTTTTTATTCTAAGAAAGGGTTGTATTATAAAGCTGACCTACTACTAGCTTATCAGAAAAAACACGTGGGTCTCATATCTGA…
ENST00000607710	ENSG00000272384	GGGTTCCGCAGAAAGTTACAAAGTGAAATTCAGCCCCCTCCGGAGACACCGGCGAAATGTCATTTTTCAGGCAGGAGCTGGGGGGGAGGCTAGCCCTAAAGGCGCTGGTTACTGGCCAAGGTAGGGGGGCAGTAAATTAACTTAAAAGTCTGAGCCCAGTAACGGACTCGGTGGAATTTCTGCGAGAAGAGGAGGGGGAGGCGCGAGCGAGATCATTGAATATTAAGCACGACCCCGCGCGGCGGCCGCGGCCAAACCGTCTCCGTGCAATACCCATTTTCTTTATGAAAAGTTCAAGGTGTCACTGATGAGCTCAACAAACTGTTGATCTTGACCACGTGGAGTGGCGGACCGTGGGACCGAAGGGCGCGCTTGCAGGCCCGGCTCTGGCGGTACCCG…
ENST00000518639	ENSG00000253106	GCAGATAATTTCTTTATTGAAACTATCAGGAAGTTTTACTATGAAATTTTACATACATGATGGAAAGTGGAAGACATATACCAATTATATTCCAGGAAAAAATACTTTAATAGTATTGTTATATAGTGTATTGGCTAATTCCAGTGGATCCTCATCTCTCACTGCTGACATTATCTCCAATATTTGACTAAAACAAAACAAAAACAAAAATGGTTAAATCTCCAAGTATACATTTAGTTCTAAAGCTATATAATATTTTTCCACACAAAGGAAAATATTGGCACACCTTTAATATAATAAAGCTTAACAGTTATTAAGTTTTTCAGCAATATCAATAGAAAAACTTACTGCCAGTAACTGGAAACAGATTTATGGACTGTCTTGCATATAACTAGAGCT…
ENST00000526947	ENSG00000254431	AGCGCACCCATGAGGGATGGAGCAAGGTAGAGTTAGGAAGCTGAATCCTAGGTTCCTGTATTAGTCCGTTCTCGTGCTGCTAATAAAGACACATCCAAGACTGGGTAATATTTAAAGGAAAGAAGTTTAATGGACTCACAGTTCCACGTGGCTGGAGAGGCCTTACAATCATGGAGGAAGACGAAGGAAGAAAAAAAGGACGTCTTACATGGCGGCAGGCAAGAGAGATGAGAACCAAGCGAAAGGGGCTTCCCCTTATAAAACCATCAGATCTCATGAGACTTATTCACTACCATGAGAAAAGTAGGGAGGACACCGCCCCCATGATTCAGTTATCTCCCACTGGGGCCCTCTCACAACACGTGGGAATTATGGGAGCTACAATTCAAGATGAGATTT…
ENST00000500180	ENSG00000244791	TTGCACTTACTCCATTCTGCCGCCCTGTGAAGAGGGTGCCTGCTTTTCCTTTGCCTTCTGCCATGATTGTAAGTTTCCTGAGGCCTTCCCAGCGATGTGGAACTGAAACCACACATTCAAAATAATGCTAACCTGTCAAGTTATTGATCTGCACTGTACATATTTCCTGGTCATAGGCAGCTTCCACACAAGAACATCTGGATGCAAATTAAAGAATTCAATTACTCAAGCCTAAGTGATAGAGGAGACCTCGGCTACTCTGCCTGAGCACATCACTGCTGGATCTCAAAATCTGCAAGAACTTCCTAGGGCTTCAGGAACTTTCATGTGCATACCAGTCACCTGGGAATCTTGTTACGATGCATATTCTTTTTCAGTAAGCCCAAATTCTGCAATTCT…
ENST00000519695	ENSG00000253507	TTTAGGACTCAGCCCACCTGCACCCAGGTGATTAAAAAGCTTTATTGCTCACACAAAGCCTGTTGGTGGTCTCTTTACATGGATGCACAAGACACTCTTGACTTTGATTTTCTGCAGTATGAATATGGGACATGCATGAAATTTGGTGCCGTGACTCAGATCGGGGGACCTCCTTTGGGAGATCAATCCCCTGTCCTCCTGATCTTTACTCCATGAGAAAGATCCACCTACAACCTCAAGTCCTCAGACTGACCAGCCCAAGAAACATCTCACCAATTTCAAATCCGGACCCTACTGAAAATCAGACTGTTCAACTCACCTGGCAGCCACTCCCAGAGCCCCTGGAACTCTGGCCCAAGGCTCTCTGACTGACTCCTTCCCAGATCTTCTCAGCTTAGC…
ENST00000561761	ENSG00000261220	AACTTGGCTCGGCTTTCCCTTGGCTCCGGGCTTCCTGCAAGCCGAATTTAGCTCTGCCAAGCCACGTGGACCGCAGCGGGCTCGGCAGAGGCCGAGCCTGGGAGACGCCGGAGGCGGCGGCTGCGGCGCGGGGACCTGATCGGCGCCCCGAGAGGAGCTCCCCGCTCTCTGGACGCGGCCCTCAAGCTGGCGGGGCTAAGGAAGAGCGCCCGGGAGGCCCGGGAGCCACTGGGGTCCGTTTCAGCAGGAAGACGGGCACGCACCGAGAGGATGGCAGTGCCCAGAAGAACTCGAGTCGGGGGCACGGTGGGGAGAAGGGGCCGATCCCCTGCTGGCGACCGGGCAGAGCCACCCACTTCCTCTAAGGGCGCGGGACTCGAGGTGGGATTTAGGGAGGGG…
ENST00000521444	ENSG00000254028	AGGAGAGGCGGAGAAGGAACCGAGCGGGCAGTTGAGGGAAATCTCGGAGGAGGTTACCTGCGATCAAACTGGGGCTGCGTAGTGTTAGGGTCAGGCAGCTTTGAAGTGGAATCCGGATCCGCCACTCTCGCTGCGTGATATTGGGCATGCCATCAAAGCGCTCTCAACCGAACGTCTCGGGTAAAATGGGATTAGTGAAGTCTACCAAGGTAGTTGTGAGGATCAAAAGAGATAACGCGGAAAACGCCTCACCTGGCACGTTATAGATCCTAAATGCCTAGCTATTATTATGGAGCCCACAACCTCCATATTTTACAACTGGGAACACGGGACTCAAAGAGATTAAAAAACTAAATGACTCACTCAAGGTCAGGTAGTGGTGGAGACCCAGGCTTCAAG…
ENST00000522373	ENSG00000254258	TGTAGGGGCAACCCACCCCTACATCTGGTGCCCAACGTGGAGGCTTTTCTCTAGGGTGAAGGTACGCTCGAGCGTGGTCATTGAGGACAAGTCGACAAGAGATCCCGAGGACGTCTACAGTCAGCCTTACGTCTGCAGGTGTACCCAACAGCTCCGAAGAGACAGCGACCATCGAGAACGGGCCATGATGACGATGGCGGTTTTGTTGAAAAGAAAAGGGGGAAATGTGGGGAAAAGCAAGAGAGATCAGATTGTTACTGTGTCTGTGTAGAAAGAAGTAGACATAGGCGACTCCATTTTGTTATGTACTAAGAAAAATTCTTCTGCCTTGAGATTCTGTTAATCTATAACCTTACCCCCAACCCCATGCTCTCTGAAACATGTGCTGTGTCAACTCAG…
ENST00000564464	ENSG00000259891	GAGAGAGAATAGGGATGAGAAGCTCAGCTTGTAGAATTGGCAGGTGATGTTTGCAGTCATTAATCATTTGAGAAGTAGAGAGAGAAGCCAAGCAGGAAATCTTCATACTGGAAAAGAAGTGCTCACCATTAAAAAAAAAAAAAAAAAAAATCCAGTGTGGTTCACAGCTGTAATCCCATCACTTGGAGGCTGAGGCAGGAGAAATACGTGAAGCCAGGAGTTTGAGACCAGCCTGGGCAATATAACAAGACCCACATCTCTACAAAGAGAAAAAAAATGTAAAAAAAAGAAGCTTTAAACCTAAGACGGCAGAATTCAAGACTGTTGTCCTTGAGAACTTCCTGGCTCTGGAAAAAGCTCAGTGAGTTAGTCTCATCCTGTCGTTAGCTCTGTTTTTTA…
ENST00000517606	ENSG00000253266	AGCTTGCCCAGCCCTCGAGTCTCAGAGAATGGAGCCCTTGCTGCCCTTTCTGCCTGAGCACTCACAGCTCATTAAGAAGTGGAAGCACACGTCTGCAATCACCGTGTAATTACCTTGCTTCCTAATTGGCAGCAGACAAGGCCGGCAGTCCCAACTGCAGCAGTGGACACCCTGCCATCAGAATCTGCTGGGGAGCTTTTCCAGAGTGTGGGTGTCAGTCCCACCCTGGCCTACTGGATCGGAACCCAAAACCAAAAGCCCTGCCTCAGCGAGCAAGTTCAAAGTCATTGGCCCAAAGGAAAAACTCCAAGTCCTTTGTTGGTCATTCAGGGTGGTCATGAGGGCTGACTGAGGAACAGGCTGTGCACACGCAGCTCAGGACCTTGTGAGAGCATCAGG…
ENST00000517411	ENSG00000253716	GCTTCCGGTTTTTTCCTCAGGCTTCCGGTCTGTTTGGTGCCCTGGTCGCGTGTCTTCCGAACTCTGCTGCTTCGCCCCGGCAAGAGCACTTCCTTCCGCGGCTGCTAAAACTGGTGCGCGGGTTCCCAACTTCGCAGAAGAGCTTCATCGGCCCCCCGCTAGAGACCTCAGACCGCAGCCATCGACGCCTCGCCTCGGGGATCTGTCCCCACCCTCGGGGCCAGCTCACCATGAGTCAGGCCCTGTGCTAGGTGCTGGGATGAAGCAGTGACTGACACAGGCCTGGACCTGTCCTTGGGAAGAGTGCGTCTGTGACACAGATACTGTGCCATGTGGCAAAACTTGAATGGAGACATCAGCTCTTTGTGGGTCTCAAGTCTACTGGCTTTCAATCAGCTC…
ENST00000422679	ENSG00000227518	TTTCTTTTCTTTTTCTTTCCTCTCACTCAGCGTCCTGTGATTCCAAAGAAATGAGTCTCTGCTGTTTTTGGGCAGCAGATATCCTAGAATGGACTCTGACCTAAGCATCAAAATTAATCATCATAACGTTATCATTTTATGGCCCCTTCTTCCTATATCTGGTAGCTTTTAAATGATGACCATGTAGATAATCTTTATTGTCCCTCTTTCAGCAGACGGTATTTTCTTATGCTACAGTATGACTGCTAATAATACCTACACATGTTAGAACCATTCTGACTCCTCAAGAATCTCATTTAACTCTTATTATCAGTGAATTTATCATCATCCCCTATTTTACATAAGGAAATGGGGTTAGAAAGACCAAATAACATTTTTTCAACATCAAAACACTAGCTT…
ENST00000442442	ENSG00000228115	GCATGTCTGCACAGACCTCAAATGATGGAGCATTCTCCTCCCCTCCTCTGGCTGTCCTTTGTCAGACTCTACAATCATGGCTAGAAGAAAAAAGTTGACTTAACCGTTCTTTGTTGAAATTCGGGACTATGTTAGAGATACCAGGTCTCAATCAAATACAGCCTTCAATAAAAGACTCTTACGTAACCAGATCCTATGAGCAGAGAGCCATCGTGCCTCCAACTTAGTTTCTTCAGATTGGCTGGTTTTGGTGCTCAACTTTTGACTTTACCCACCTTCCTGACAAAGTGTTGAGGACCACTAGGTAAGCATGCTATCTTCAACGTTAAAAAAAAAAATCATGATTGAAGGCAGCTGCACTTCATATATCAAGGAGCATTGAATATAACTAACTCTAAA…
ENST00000657742	ENSG00000236404	GCCTCCTAGGAGGCGGGTGGGCAAACGGAGACCTACGCCTCGGGGTCTCCCGGTGCCCCGGCTGGGTCCCGCCCGCCGGCGGAGGGGCGCGTCCTCACTCACCGGTTCCGGTGGCGCCGCTCTCCCGGGGCGCCCAGCACAGCGCGAGCAGCAGCCAGAGCGCCCAGAGCGCGGACGTGCCCATGGTGCCCGCCTGGATGGTGCCGCCGCCGCCGCCGCCGCCGCCGTTCGCTCCGCACGACAAGTTACCAGTCCTTCCGAAAGGAGGAAGAAGGCTCCAAGCTTGATATAGAAGACTATCATATGAACCAGAAAGGGTAACTGAAACCAAAGAAATGACTCCAGTATCAAGCTAAAGACATGCCTTAAAGGATGAGGAGGAGCAGAAATCTTACCAGC…
ENST00000609131	ENSG00000273061	GGGGCGGGGCTGTGGAGGCGCGTCCCGGGCCCTTTGCGTGTAGTGGGTGGATCTGCAATTGTATTCCTGTTTCAAGCCCCGTTTTCTTGCAGCTCTTCGGCACTGCAAACCTAACCGCTAATGGCGCTGTGGGTGGAGAAACGTTTGTTAGGCTTCTTACATCATGGTTGCAGGATGGCTGCTACAGCTCTGGACATCACATCAAAATATGGCAGAAGCTAAAGCAGGAAGACAGAGAAGGAGGCAAAACAGCTTTATTCACTTGTGGCTCTCATATGAAGAATAAAGATATTTCTCGAAA
ENST00000687289	ENSG00000236924	CCCTGGACCGGAGGCTGCCATCTCCAGTCCTACCCACTCCGACGCTGGCTGGTGCCGGGGGCCGGGACGCTCCGTACGCCGCCCGCCAGGGTGTGGAGCCGCACTGGGGCAAGATCAGGTGGGACAGCCCAAAGACTCCGGGCCAAGTTCCTGGGGGACTCGGCGGAGATGGAAGATGATTCTCGAAGCTCTCCATTTCCTTAATTTTGAGTTATCTTCAGTCCTTCTTCAATGCTGTGACTGAGTGCTTGCTGATTATTGTGCTTGCTGATCCTGACTAATACTCTCTCTTGATGAGCTTCATATTCATCACGACTTGGATAAATTTTGCTGATGAGTGCATCAAACTTTGGGTCTGGCCTTGGTGATCTTTTGGAAACTAGTTTTTTCCAACAGATT…
ENST00000665783	ENSG00000225706	GCTCCTCGATGCTCCGCCGCTCGCGGCTGGGGGGTCCGGGGCCGCGTCTCCTCTCCTCCCTCCGCCTCTCCTCTTTCCTCCTTCCTGCTGCCTCTTCTTTTAAAGCGGATTCTTTGGCCACAAATAGCAACTCGGCTGCCCCCCTCGGTGCCTCCCTCCCCTTCTCTTCTTCCCCCCAAAAGTGAAGCGCACGCGAGGTAAAGAAACGAAGACCCTGAGAATTTAAAATCATCCAACTATTTGGTGCCAGAAGCAGGACAAGAACTCAGACATCATGATCCAGTGCCCTCCATCCCACCAGCTATTCATCATCACCTCCACATTCTGGATCAAAGAAGCCAGTTTTCCAACTTATCAATGAGCAATACATATAGAATATTTTTAAAACTCCAAATACTT…
ENST00000450445	ENSG00000234779	CTCACTTGAGCACAATCCAAGATGAAAGTTTCTGGGTTGTGTCCCCTTCGCTTCCTCTCACCCTCGCTCCCCCGCGGAGCCAAGGAGCCAGCAATTGTGCAAGAGGAGACCGGCGCACAGGGCGCGTATCACGGAGCGCATGAGCCAGCAAGCCGAACGCCTCCAGCGCGGCCGGGACGGAGGAGCGGCTCTGGGGAAGACGCCGAGGCTGCGCCCGAGTCTGAACGAAGCTGCCTCCAGCCACATGAAGTCAGTAGGGCTGTTCTGAGGGGCCCCGAGATTTGATGACTGTTTTTTAGGTTGCGGAACCTACTCCGAGAGAGCAAACACTTTGGACGAAGTGATTCATATTGATAGATACATTTGTTGGGAGGTGGCTTTTTTCATTCTCAACAGAAA…
ENST00000563205	ENSG00000260912	TTTTTTTTTAATGTGAGAAGCAGAATGTGCTTCTAGAAACTGGTTTTAAAGAGATGAGCTGAGAAAGAAATGTGGAATGGAGTATATTTGAGGAGGACAAAACATAACTTCACTTTTGAACAGAAATCACTCTAGCTTGCCAGCATGGGATGTAAACCAAGAGAGTAGAAATATACCCATCTTATTTTAAGTTGGGTTTATGGCATCGCTCATATATGTAAAAGCACTACAAACTCTTTAAAGAAAATTGGGAAACTACAGAGAAGTCAAAGAAAAAAAAAAGTAACCCATATTTCTATTGCCCAGGTATAATCCTTGTTAATATTTTGGTTTGGTCTCCTCTTTTTTCCCCCAATATAGTTGTAAATAAATGATGTCTTTCAGAGTTGACATTTATCC…
ENST00000568063	ENSG00000261402	GGTAGCGATCTCACCGACACCTCCCTGTGTCACGATTCCCCTTAGTAGTCTGTGCTGCAGTCACTAAGCATGACCACTAGATGGCGGGAGAGGACTGAGTTGAGGTTATGGCGGCGGCTCCTTTCTCCCTGCAGGGTGGGAGGAACGCTGTTGTCTCTTTTTCTTCCTGCCCCTTTGTTTGACTTCACCATTCTCTGTTTCCTTTTCGCTCCGCTGTAGTTACGTGACTCACCTTTCATTCAGTACCTCCCTTCAAGGAAAGCCCTGTCTCCTGTCCTTGGACTGGGATCACACAGAGTTCTTGGGATGACCCTGGCTCTCCCGCGCCAGCCGCTCTGCTGCCAAGCGCAAGCATTCGCTCCCAGATGCTTCGCCCAGTTCTTTGCAAATGTCATCCAA…
ENST00000698343	ENSG00000171889	GGCCCCGGCGGCGGCGGCAGGTGTGGATGGGGCGAAGGTGCGGGAACGTCCACTCCCGCGCGCCCCTCTCGGGGACCAGGGCGGCCTCCCAGGAGGAGCTTGGTAGAGACAGATTCTCTGGAAGTACCTTCTCAAGGCCAGTGTAGAGCTCCCAATCACCCAGCAGATTCTCCCTCTCCCACTGCCCGCACCAAGCAGGTCTCCAGGTGTTCCAGCTGCTGATGAAGTCCAGTGTGGAGTTGGTCCAGGAGGGTCGTGTTCCAGGCAGCAGAGGAGCGCTCTGTGTGGAAGAGGCTGAAGATCTGCTGCAGCATCTCATGGAGGACAGACAGGGCCTGGGCCTGCTGCAACTGGCTGTCATACACATCTCCAGGGGAAACCTGAAGTCTCTTCTGTCCT…
ENST00000423440	ENSG00000231460	TAGTATGTGGACTTGCCTTTCACCGAAAGGGGGGAAAAGTTGTGAAAATTGACACCAGTGTGAATTTATACCGTGGCAACCACGCAAGAGAAAGAGGCAGGAATTAGCACCATGGACAGAGACGAGCAGCCCTCAAATTAAGATTTGCAAAGCTTGAGACGGTGTTTTCTGTCCCTTTCTGTGAGACACGGAAACTGCGTGTCTTGGGAATGTTTTATTCCACGGGACTTTGCGGAAAAGACTGTCCTACTCCACAGAAACTCATTTATTTTGAATTAGGCTGGCATTTCTTAGGACTCAGCCATCATGACAAACTGTCAGGAGACTTAGAGCCCCGAACTCGCTGTGCACCTTCCACTGTCCTGTTTTACATACACTCCCTTGCCGGCGTGAGCTCGC…
ENST00000523363	ENSG00000254261	CTCACTCTGACCCTTAGGCTGTATTCACAGTAGACCCTGGTTTCACTTTTCATGGTTTTAGTTATCTATAGACAACCACCACCTGAAAATAGGAAAAAAAATTATGTATAGGATTTGGTACTACCTGAGGTTTCAGGCATCCACTGGGGGTCTTGGAATGTATCCCCTATGGTTAAGGGAGAATGACTACAAACCAACGAACTGCTACTTAGCAAGAGGAAGGCATCAGGGCAGTAGCTCCTCTGGGAATAGTAAAGCACTTCTTTCTCCTGCTGCCCTGTGAAGAAGGACGTGTTTGCATCCCCTTCCACCATGATTGTGAGTTTCCTGAGGCCTTCCCAGCCATGTGGAACTGCCAGCTGCCCTTTCCCTTCAGCCATGAGTGGCAGCAGCCCGAGG…
ENST00000566968	ENSG00000260947	ATTACATTTCAAAATGAATTTTAGAAGAAACACATTCAAACCACAGCACATTTCTAGACAAACTTTCAGACACAGATGTAGAGAAATTTTAATGAAATTGAATTTTAACCAAGTGAAGACAACCCACAGATTTGCAAATACCCTTCTAAGATTCTTCAAAGATATCTCAATGGTTAATCACGTTGTTTAGGAAAATGAGAACAGTGACAGCAAGACCTTCTCAGTGGTACAATGGCCTCAGCAGCAGTAAAAGAGGGTAGTAAACATTATGCAGACTTTGTGTGGGCTCTGGATCACCCACAGAGAAGAAAGTTATTTTGTATGTATGTGTGTAACTGTATGTTTAAGAGAAATGAACTGTTTATTTACAGGGATTATTGAGGAGCAGAACCTCACTTG…
ENST00000654838	ENSG00000230074	ACTCACTCCTCCTCCGCCTCCAGCGCCACCTCGTATCTCCTCATTCCCGACATGTCCTGGGCTCCGAACGTCTCCTGGGGAGCGGCATGATTGAATCAGGGATTCCCTAGCCCCAGGTCCCCTTCTCCGTCATTCTCAGGACGAGGCTGCCCAGTTCTCAGGCAGAAAAATGTGAAAAGAGAGACTGGCCTAGCCTCCCAGCCTACATCTTTCTCCCATCCTGGATGTTTCCTGCCCTTGAATGTTGGACTCCAAGTTCTTCAGTTTTGGAACTCGGACTGTCTCTCCTTGCTCCTCAGCCTGCAGACGGCCTATTGTGGGACCTTGTGATCGTGTTGTTGTGGTGGTATTACTACTACTCAGCAAGATTCTGGTTTTACTTCTCATCTTGGGAGTTAC…
ENST00000660341	ENSG00000281649	ACTTAGTACGCATGCGCATACCAGGCGCGACAGGTGGGCGGACACAGAAGGCGACGCCTAGGGCTGTGTTGTCCCGGAAGTGCCTTCTCTCCTCCCGGGTCTGCGCGGACGCGGCCTCCTTACCTCATTTGTCCTCGCCCCTCCCCGTCCCTCTACGCGTTTTGGTCCCTGTTTGGTGCTTTCTGTTTGCAGCTACGGCAGTGAGTATGTATGTGACGGACCCCGAGTCACCCGCGGCCTGGGACCCCTGCCTACCCTCCGTCTCGCCAGCCGAGCTGTGGAACTAGCGCGTGCCCCCTCGCCGACCTCGGCGTCTCCGGTCCGCCCCTCACTTGTGGTGGGGCGCAGCTCCTGGTCCCTCAGCTGCGCGCCGCCCCACGCGGCCGGGCTGCGGGTCTA…
ENST00000692061	ENSG00000278175	AACTCCTCCCACTGAGATGACCCATAGTACCCCATTCCTTGCTGCAATGTAATTATATTTAATTACAAGTGTGCCCCTGGTAGTCTTTAACTGAAGGGCACTGACTGGGTCACTGGTGAAGTTCCCCGCAGGAACTGAGTCAGACCCCATCTCAGGGCCCTGCACAAGATAGGTGCCTGCTCTAAGGCGTGGACCCTCGCCACAGCCCTGGCCCGTCTTGACGGGCGAGGGTTACTGTACTTGTCCCAACCGTACAGATGAGAAAGCTGAGACTCAGGGCCAGCAACCCGGGTCCCAGCGGAGCGCCCGGCACACGCCGACACTTCAGCACCAGTGGCGGTGGCCACCACTGTGGGCGGAGATGGCTGCGACGCGTGCGCAGATCTCGATCCCAAACTC…
ENST00000623489	ENSG00000280077	AGAAAAAAGATAATATACTAATTCTTAATTTTAGTAAGTAGACAGTTGTAGTGTATGGATGTTTTGTTAAATCTTTGTTGATACAGAATATATAATTTCCTTTTTCTGTTTGTGTGAGAAGTAAAGATTGAACAAAAATATGTGAGTGCTAAACTGTCTTTAAAAAGTAGATAACTATATCAAAAACAGTAAGGACCAGTGGGCACCATGCAGAACAAGCAAATAGAAGCTCAGCCTTTGAGTAGCAGCTTTGGTAGTATACAAAAATGAACTGAAAATAGGAACTCAGCAGTGTTTTAAGATGACAGATTAAACAAACATCCCACCAGAAAGAGGTAATCACTTAGACTAATTTCCTCATCCCCTAGGATAAAATCTTAAGTCAGTGACTTGAAAACT…
ENST00000633881	ENSG00000279561	GCACCAAGAGTGGGTCCCTCAGGCCTCGAGCGCACGCATTCCAGCGGCCACCCAGACCATGCTCCGCCGACTGGGCGCCCAAGCTGCAGTCGCCCTCTGTGTGCAGGCAGCAGCTGCCTGGCAACCCCCGAGCTCGCTCGCGCTGTCAGCATCGCAGAACCAGGGCCAGGTGTCCCAGTGGCTGCGGCCAAGCCAGGCATTCTGACCGGCGGCGGTGGCGGCTGCACAGGAGCGAGAACTGAGAAGCCGCCGCTCAACCCCACACGGGGTGACTGCTGAGGGCCCATACCAACGGCCCCGATCTCCCTCAGGTGGAGGACTGGGCGGGAGGCACAGCCTGGGGGCCCTCAGGCTGGGCGCGCTGGCGATCCCGAGGCCGACCAGGCCATGCACCTCCAG…
ENST00000448491	ENSG00000231212	GGTAATGAGTTTGTATTATGACTCAATAGCATCACTTTATCACTTTAACACAGATGGAGGCCTAAATAACCATAGGGTAATGGTTCTTCTTAGATGCAGAAGGACACATTTATATAATCTTAGGGACCCCATCTCTGAGGTCACTCATAATTTATATTAATTCATTGTTATTGCCATTGCCCCAAGAATAGATAAGGATAAGACATCCTGTAGTACAGGTAGCAGAGATATAAACTATTCTTATTCTTGTGTCTTGTCTATAGGAAGGGAGTGTATCCTGGTGTAAGACAGCATATAGTAGAGACCATTGTCAATTAGGGCCTGTGAACTAAGACAGGGTGACTGGCTAAGTCCACAACCCATTAGAAACCCAGAAATAATCAAATCATGAGGGATCAT…
ENST00000662817	ENSG00000234665	AGTGAGGTCGGCGCCCGCCAGTAACAAACATGGCTCCCTGAAGCCGCTCAGGCTCAAGAGCAACATGGAGGTCTGCACTTAATCGCTCCTCTCCGGGGGCGGCCATACCGAGGAGGCGTCTCTTCCGTGCAGGCAGGCTCTCCTGGGGACCTCAGAGATTCTCTCCAGCGGCAGCGGAAAACGGACAATGGGTGGATTCGGGTCCAGATTCTGGTAGGAGGGAGTTTGGGATCGAGATCTGGAAAAAAGCACTAGACTGGAAGAGGACGCGATGGAGTCGGAGCCGCTGGCGGGGACAAAAACCAGAGGCCGGGGAAGGCGCCGGTGGGAGGCAAGGCACGGATGGACTTTACCTGCGCACGCGTCGCAGCCATCTCCGCGCACAGTGGTGGCCACCGC…
ENST00000305709	ENSG00000170161	GGCACTGACTGGGTCACTGGTGAAGTTCCCCGCAGGAACTGAGTCAGACCCCATCTCAGGGCCCTGCACAAGATAGGTACCTGCTCTAAGGCGTGGACCCTCGCCACAGCCCTGGCCCGTCTTGACGGGCGAGGGTTACTGTACTTGTCCCAACCGTACAGATGAGAAAGCTGAGACTCAGGGCCAGCAACCCGGGTCCCAGCGGAGCGCCCGGCACGCGCCAACACTTCAGCACCAGTCGCGGTGGCCACCACTGTGCGCGGAGATGGCTGCGACGCGTGCGCAGATCTCGATCCCAAACTCCCTCCTACCAGAATCTGGACCCGAATCCACCCATTGTCCGTTTTCCGCTGCCGCTGGAGAGAATCTCTGAGGTCCCCAGGAGAGCCTGCCTGCACG…
ENST00000619851	ENSG00000274893	TATTTTATTACCAACATCGTTGGCATCCCTGAGTATGAGAGTTCAGAAGAAACTTAGAGGCTATTGTCTGATTCAATCCTTGCAGCTTACAAAAAGAAATGTGGGGAGCAGTCACTGTGTGACTAGCCTGAGGTCACTCAGGAAGTTAGAGGCAGAACTGCAGCCAGGGTCACCTCTCTTTACTGCTACTAGTGTGCTCCTTCTACTGCACCCTGATCATAAAACATCTCCCAACCCAGGAACAAGGTCTACCGCATAGGTGGGCACAGCAGCGTGATCACTCTCTCAGTCGTCTGTACTCCTCCTTTGCTTTGACCAAAGACACAGGAAGGGACCTTTTGCCCCACATAAAACACCTCTCAGAGGCTTGGCAACAACAACAGATAATAGAGAGCATTG…
ENST00000662063	ENSG00000225626	AGAATGCAGTGAGGGTAGCGACCGGGCTACACAGGTGATGAAGGGGGGAACTGCATCCTGGGATCCGCAGTTTCGCCTGTCCACCCGCCAAATCCTAAGAGTGGCTGAGCGCAGTTATTGGGGAGTGGTAGAAACAGGGTTTCACCATGTTGGCCATGCTGGTCTCGAACTCCAGAACTCAAGTGATCCGTCCGCCTCGGTCTTCCAAACTGCTGGGATTACAGGCGTGAGCCACCGCGCCCAGCCTTTGGGGAAGTTCTTTTTACCGTCCATCATCCATTGCCACCACACCTTCTGCTTACGAGTTATTTATAATAAGTTTAACTAAAAGAGAACGAGAGAACATCCCCTGAAACCCAAAGTTTGTCATTCTATACAGCTTTCCTGCCTGCAAAAGAG…
ENST00000622201	ENSG00000274421	GATGAACCAACCTCTGCTAGCTTCAAGCTTTTCTTCTCTCACCTCTTTCAGCCATCAAATAATTGAAAAGAGTTAGGGCTTGCTCTGGATTAGGATTTGGCTTAAAGGGATGTTGTGGCTGCTTTGATCATCTATTCAGACCACTAAAACTTTCTTCAGATCAGCAATAAGGTAATTTTGCTTTCTTATTTGTGTGTACACTGGAGTAGCACTTCTAATTTCCTTCAAGAACTCTTCCTTTGCATTCACATCTTGGCTAGCTTTCAGCCTAGCTCAACTTTTGTCATGCCTTCCTCACTAAGCTTTATTTTTAGCTTTTGATTTAAAGTGAAAAACCTGTGACTCTTCTTTTCACCTGAACACTTAGAGGCTATTGTAGGGTTATTAATTGTTCTGATT…
ENST00000657951	ENSG00000225434	AGTGCTGGCCAGCTCACGCCTGACCCACCCTTATTCTAAGCATAGGGTCTGCCTCTGAAGAGCTAAAGACTTCCTGAAATTTAAAAATTAGTGCTTTTATTTGCTTGTCCTGCTAAGACCGTAGGCAAAGGCCATCCTCCTCCCATTGACAGTTTAGAGTGGATGAAGGAACGAGGGCACAGAGAGATTCGAGTTGTCACCCAAGCTCACATAGCACCAGTGACAGAGATGAAGAAACTGACATCTGGAGAAGTTGAAGTAATTTGCACAAAGATTCACTTGGCTAACGGAGTTTTGCTCTGTCACCCAGGCTGGAGTGCAATGGCCCGATCTCGCCTCACTGCAACCTCCACCTCCCGAGTTCAAGAGATTCTCCTGCCTCAGCCTCCCAGGCTGGCA…
ENST00000524818	ENSG00000254473	GCGGCCGCGGGGGCGCCAGCACCTTCGGCTCCGGCGGCGCTATCCTGGGAGCCCGGAGGACCGCCGCTTTCACCACTCTCGGCCATGGCTGTGGCGGCGGCGGCGGCGGTGACTCAGACTATGGAAATGATGTTAGACAAAAAGCAAATTCGAGCAATTTTCTTATTCAAGTTCAAAATGGGTCATAAAGCAGCGGAGACAACTCACAACATCAGCAACACATTTGGCCCAGGAACTGCTAATGAACGCACAGTGCAGTGGTGGTTCAAGAAGTTTCACAAAGGAGAGGAGAGCCTTGAAGATGAGGAGCATAGTGGCCAGCCATCGGAAGTTGACAGTGACCAATTGAGAGCAATCATCGAAGCTGATCCTCTTATAACTACACCTGAAGTTGCTGAA…
ENST00000669870	ENSG00000269994	GCCTACAGAGGCAGGCAGGCCTCCTTGAGCTGTGGTGGGCTCCACCCAGTTCGAGCTTCCCGGCTGCTTTGTTTACCTAAGCAAGCCTGGGCAATGGCGGGCGCCCCTCCCCCAGCCTCGCTGCTGTCTTGCAGTTTGATCTCAGACTGCTGTGCTAGCAATCAGCGAGACTCCGTGGTTGTAGGACCCTCCGAGCCAGGTGCCGGATATAATCTCGTGGTGCGCCGTTTTTTAAGCCAGTCGGAAAAGCGCAGTATTCGGGTGGGAGTGGCCTGATTTTCCAGGTGTTGTCTGTCACCCCTTTCTCTGACTAGGAAAGGGAACTCCCTGACCCCTTGCTCTTCCCGAGTGAGGCAATGCCTCGCCCTGCTTCAGCTCGCGCACGGTGCGCGCACCCAC…
ENST00000710611	ENSG00000269929	GCCCGCCCGCGCCTCCATCCGGGTCCTGGCGCGGTGCTCTCCCGGCAGCGACGGGCGCGAGGGCCGGGGCATTCCCACGGCCGCGACGGCCCTCTCCGCGAGCGCGAGGAAACCAGGATTACCGAGGAGGAAAAAAAGCCTTCCTGTGGTGCTCAACTGTGATTCCTTTTCACCATTCACCCTGGATGTTCTCTTCACTGTGGGATGAGGATGTACATGAAGCATGGCACCAACAGCTGCTCCTGTGAGGCCTCAAGAAGCTTACAATCGTGGCAGAAGCTGAAGGGGGAGCCAGCGTGTGGCATGGCAAGGGAAGGAGCAAGAGAGAGAGGGAGGAGCTGCCAGGCTCTTGAACAACCAGATCTCACGTGAACTCACAGATTGAAATTCACTCATTAC…
ENST00000647389	ENSG00000231806	AGTCTAGGAACCGGCATGCGCATAACCTCAGGATATAAATAATGCTGAAGCAGAGTTACGTTTTTTTTGTTGTTGTTTTTTTTGTTTTTGTTTTTTTAGGTTTCCGTGTGTTTCTATTGAGCTGCTCAGTGCCCGGCTTAGAAGACCAGGAAAAGGAGTCACAGGTCGTATGCTGGAGGCTTGAGCCGCGGCACCGTGGCGCGGCTCGCCTCGCTGCGGTTGGTGGTGGCGGTGGACATTGCAGCGCGGCTGGAGGGGTGAGATATTCCTGCACATCCTCTGGTGACCCCAGAATGAGGGGGACTCGCTGGTGAATTGCCTCGGGCTTCACGTCCAGTACAGGCTGGGTCCCCGTGGTCGCCAAGCCTCCTGCCTGCTCAATGATGTAGGCCACGGGAT…
ENST00000604650	ENSG00000271659	TCTCCACATTGATTACTCCAGGTCTAAATACTAGCTTGAAAGGGGAATTAGACTTTATGTATTGCCAAAAGCTATTGGTATTCTCTTGCTAAGCATGTCACCAACTGCTGAATGTTCAGAGCCTACTATGAACTTGAAAGAAAACAGAGCATTGACCCCTGCATTGATCCCTCTCTCTCCAAATATATTCTTACCCACATTGCTTTCCTCTCATGGATAGAGATGTATTCCTACAACACCCAGACTTTGAACATGTTTTGCATCCTTCCCTCTCCTCGCCTCTCCCTGTCTAATATATCTCTATCAAGCTTTGCGTTTGCTAGGAGGCACACCATTCATTTCAGTGATCTCTGCTATTGGGTCCTGCATGAAAAAGAAGCTGAGCAACATGATCCCTTT…
ENST00000661289	ENSG00000224848	ACAGCGTCAGAGGCGGGGACGCGCGCTGGTCTATTTTTGGGCATCCGGATGGCGACTGCGGGAAATCGAGTTCTCATGCTGGGGCGAAAGGTGTGTCTGCAGGAGCCAAATCCAAATGAGCAGTCCAGGTACTTCAGAGTTTTAACCTGAGCGAAACAGGAATGTCTCGGGTCTTAACAGGACCGTCCGCCCGCTCGGAAGAGGCGAATCTCCCACGGCAGACGTCTGGGTGTGCGAATGCCAGTTGAGCGGGGCCTCGAGGACGCGTCACACACAGCGAGGATTTGAGGAGGGAAGCGCCTTCCAGAGCTTCAGAGAAGAGGCAGAAGTGTGCAAACAGGAGCAGGTCCAAGATTTGCATGGCCAGAAGCAATTCTTGATCCTCTTGGCTAGATTCGA…
ENST00000655615	ENSG00000255145	GCCCCCGCCCCCGCCCCGCAGGGCCCCCAGGCCGGGCGCTGGGGGCGCACAGGCATACAGATTCTCTCTCCTCACCACGCGGCTGCTGCTGGAGGATGGAGGAGGGGTGGTGTCAGCAATTCAAGACTGTCTTTCCTACCCTCTTCAGTGCCCTTCCTTGATAAGCTGTTTAAACCAGGTATGTAAGGTTCATGTGGATAAGGGCTTTGTCTTGTTCAGCAACGTGTCCATTGCCCTGGAACAGTGCCTACTACCTAGCAGCCATTCATGTTCCAGGAAGTCATGGCAATTGAGAAGGCGTAGGAGGAAATGCTCTCAAGCTGGGCCAGTGGCCAACTGCAGAACGGAGAGTGGCCGAGCAGGGAAGGTCATAGAAGGCACAGGATGGGGAAGGACACT…
ENST00000691653	ENSG00000270332	AGGACACACATACAGCCACAAAGCAAGACCTAGGAGAAATATTTGGTGCTCTACTCTCCTAGGGAACTGGAAGGAACCTGCTCTCTCCTGGGTATACTTTTCTAATTTTAGAGTGCTAAAGAAGCTCTTCTCACAGGGACCCGAGTGAATCCTTTCTCCTTGGAACAAAGGACAAGAAAAAAAGAAAGGACTTTACCGCAGAAATGATGAAGATCATGTCTCCAAGTCTTTTCTGCCGTTGCCAGTATTCTCTCCCAATCTCCTGTGGGCAACTTCTTCGGGAAAACACTCATGCAATTTCATAAGGACAAGCGAAAATATGAAGAAGCTGGATCTTGGAACTAGGCTTTGATCACAGAGCGGAGCTGAGATGAAAGTCCATCCACTCATTCAACAAAT…
ENST00000623713	ENSG00000279609	GGTCTCTCGCTGAGCCATACTCACCCGGGAGAGCAGGAATGCGGCGGAGACTTGGTAGCGGCCACCGAGCCAATTCGGTGGGAAGACCGGGGGACTTTCCGCGGGGCAGGGGCGGTGGCTCAGCTCCGGGGGTGCTAGGCCGACTCTCTAGCGTGTTGGCGGGCCCGCGTCGCTTTTATGCGTGATGCCGGGGACCCCCTTGTACCGCTCTCGGCGGCGCATCTCCCAGAGCCCTTCAAGGAGCTCGCGCGTCCCCGAGCGACTCCCGGACACCTGGCAGATTCGAAACTTCAGCCACTAGATGCTTTCCTGGACTCCCTAAATACTTAATCATTAGGCAAGGCAATGGTTTGCAAGGGGGAGCAAAAGTTATAAAAAGAAAAAGGGAAAGGCCTGGAA…
ENST00000637185	ENSG00000234323	GCAGATGGCACTGGCAGCTGCTCAAGCTGGTACTCCTCCTCAATGCTTCTTGTTCCTCTGCTGGTGGACACTGCCGGTTGGGCCTCGTGCTGGCAGAGGCTGGAGAGCCCAGGAGGAGGGCAGCTGGGGAATCTGACTTTTATGGCTGAAATGAAAACTCCCCTGGGTGGCCTGGAGGAAGTGTTCTGACCCTCTCTGAATTACCCGCACTGAGATGGCCGTGGCACTTCTGACTCCACAGAAAAGCTTGAAGGTCCAATTTCCATCTTCAGGAGGGAAACATCTCCTGCTTCTGCCTTCAGACAGCCTTTCTCTGTGCTTCTTTGTGAGCCATTTCTGAGAACCGCCTGCATTCTGTTGCTAGTGGTGAATTGATTGAGAAGATCCTTTGTTGATAGT…
ENST00000561961	ENSG00000261094	GGACTAAAGGAAGACATGAACAAAGTCAGGAAAACAATGTATGAATAAAATTAGACTATCATTAAAGAGAAATTATAAAAAGGAGCTGAGGCCAGGTGTGATGGCTCATGCCGGTAATCCCAGCACTTTGGGAGGCCAAGGCTCGTGGATCATGAGGTCAGGAGTTCGAGACCAGCCTGGCCAACATGGTGAAACCTCATCTCTACTAAAAATACAAGAACTAGCTGGGTGTGGTGGCATGCCTGTGTTCCCAGCTACTCAGGAGGGTAAGGCAGGAGAATCACTTGAACCCAGGAGGTGGAGGTTGCAGTGCACCCAGATTGCACCACTGCACTCCAGCCTGGGTGACAGAGCGAGACTCTTAGAAAAAAAAGGAGCTGAAATGAAATTCTAGACCTG…
ENST00000614664	ENSG00000229582	CCCGGGGCCCGGCCCGTTCCCTCTGGCCTCTGATACTCCGCGCTCCGGAGTGTGCCGCCGGATCCTCGCTCCAACCTCGTCGCGTCCTAGCCCCCCGGGATAGACCGGGCCGGCCCACAAACGGTGTGCCCGCACCCCGACTCCTGCTCCATGCTTTTGGCAGTCATGGGAGCGGGGGGTTGTGTATGGGACAGTGGGCAACTCGCTGCAAAGCCAACCGTGTGCTCCCCCGCCGCGCCCGTGAGCTTCACGCCTCGGACAGCTCCTGGTGCACTTTCCCGCTCTTCCTGTCAGGAGGTGGTGCCCTCTGGGTACCAGGCCGCTCGTCCCGGGCCAATCGCAAAGCGCTTAGAGCCGAATGGGGCGGGACAGAGGCAAGAAAGGGTCGTCCCAATTGGA…
ENST00000624141	ENSG00000279571	CATCTGTTTTATTCAGTTTCTTCAGTGTGTCCAGCAGTTTCTGTGGGGTGAGGATGTGTGTGGATCCTGGAGGAGGCAGAGAAGACAGTGAGCTTGCCAGTTCTGGTTTCCAACACTTCCTTTCCTGCGCTTCTCGATTCCCAGATCTGCACCCACCCCCCTCCCCAACCCTGGTCTGGGTATAGTGGAAGCAGGGAGGGGAGTCAGAATTGGGGTTGGGGTCCCGTCGCAATAGGCCTGGGAGATATTTGGGGGCTGTGGATAAACAAAACACATCCTCTGGCTCAGGCAGGGTCCCAGGCTGCACCAAGGAACGAGCTGCCTCACCATCAGGGTGCAGAGCCATCTGCAGGTGATGGGCAGCTGCGTTTCTAATTCACTCTTAAACTCCAGGTGAAG…
ENST00000609315	ENSG00000272696	GAGCCGAGATCATGCCATTGCACTCCAGCCTGGGAGACAGAGCAAGACTCTGTCTCAGGAAAAAAAAAAAATACTGATTCCTGTGGGTGCTGTGCAGTCGGCACAGAGGAAGGGCCCAATAAACGGTGGCCACTGTGGTCACTTCCTGCCTTTCTCCCGGTCTGTTTCTCCCTCTGGCTGAGGGACAGAATAACTCTGCATTCACTCGTGGGGAGACAGAACAGGGAGAGGGGGCATGAGATCATGTCTGCCTGCCTGTGCCTCAGGAAGCAAGACAAGGGGACTGTGACTGTCGCGGCTGGAGGATGTGGGCACCACCTGACCCTGGGGACACAGATGGCTCATGACTAGGGCTTTGTGTGTCCAGACCCAGCCACATGCAGGCCCTGGCCATTAGGT…
ENST00000434999	ENSG00000228395	GGCCGAGCGATCCCGGAAGGAGCCGAAGCGACAATGCGGGGGAAGAGATAGAGTCTTCCTCTGTCGCCTAGGCTGGAGTGCAGTGGCGCGATCTCGGCGCACCGCAACCTCTGCCTCCCGGGTTCAAGCGAATTCTCCTGCCTCAGCCTCCGGAGTAGCTGGGATTACAGATGTGCTCCACCATGCCCGGCTAATTTTTGTATTTTTAGTAGAGATGGGGGGGTTTCACCATGTTGGCCAGGCTGGTCTCGAACTCCTGACCTTGTGATCCACTAGCTTCGGCCTCCCGAAGTTCTGGGATTACAGGCATGAGCCACCACACCCGGATGAATTATGCCATTTTTAAGGCAAAGGTCTCCGTAACTATTAATTTCTCTGTCCTTCTAATCTGTATTCCCT…
ENST00000443631	ENSG00000223478	GCGCATGCGCGTAGCTCCCTGGGCGCTTCGAAGATCCAGCGGCTTGCTGTGAGTCCGGGAGGCAAAATTGTACCCATTTCAAAGATGTGATGACTAAAGTCTCGAGAGGGCCAAGGCTCGCCCAAGGTTGCTCTGTGGTGACAGCTTTACCTCCTTGCTATGTATTCTCAGATATTGCAAACGGACGAGAGAAAAGTGGAGAATGAATCCTGGAGAAAACAAGGTCGTTCGACGATTTCGACACGTCGCATCCCTGAGAGTCTCTCGTGTCCTGATCAACTCGAGAACTGGAGGCGGTGACATTTTAGATGCTGCAGTGAAAGCCACAGAGCCACGGAAGGCCGAGACTCCACCATGTTTGTGATCTTCACATTCAGCAAACTCACTCGCACTCTGCCT…
ENST00000600965	ENSG00000268707	CAAGTTCTGAAAATATTTCCTGAGTATGTTTGCCTCTTCCTGCCCACCTTGCCGCGTAATCCTGTGACTCTGAGCAAGTCAGTGGCGATTGATGGCTGGGACTGGGTGGGGCTGAGACAGCGGTCAGAGATGAGAGAGGAGAAGGAACGAGACTCCCTCCGCAGTGCTCCTCAACCATGTCCTGGAGCTGAGCTTGTTGTTTTGTCTCACACCTCTTAAAAAAAAAACCAGAGGACAGGAGTGTGGATTCCCGTTGACCAAGGCTGTCAGGTAGAGGAGTGTTTCTCAGGGGTTGAGCCTTCCCCCAGCCAGACTGGACCTAGCTGCTCCCTCCTCTCTGCTCCATAGAACACTGGACATCGATTGTAGCACCTGTCATGTCACATTTTTCTCTGGCGT…
ENST00000657886	ENSG00000233901	TCTCTTCCCTCTAGAGCCTCACACTTGCTGCCTCCTCTGCCTGGAACTCTCTCCCTCTGCTCTCACAGGGTTCCCTAAGTGTCGCTTCCTCCAAGAAGCCCTCCCTGATGAGTTGAGCCACTTTAGTTTGTGCTCAGGCTCACCCTGCACGTCTTGGTTGCTCTCATCACTGTAATGATCTAAAACACACGTCTGCTCATGAGACCCGCATCCCACCCCCGATGCTGGGGCCGCTCTTGGATTTTCATGCCTGCTGCCAGCACCCAGGGGGAGCTCCGGAAATGTCTGCTGGGGGCTCGGAATACCCACCTTTCTGGTAATGCAGCCCAGCGGGTCCCAGCCTCGTTTTCCAGCCCTCACTCAAAATGGAGTCGCTCTGGTTCGAACGCCTCTGACAAG…
ENST00000616163	ENSG00000176868	TTTTTAAACTTTTTTTATTTAAATAAGGAGAATTCTTTCATATGGAAAGAGCTAGTACAATCACATATTTGAAAGGAGAAACAATAGGTACTGAACCGGAGGGAAAGGGCGAGGGTGAGTGTGCCAGCACCGGCCTGGTGAATCCACGATTCGATTTCCCATCCAAGGTAAGTTTCCCAAAATACCGTATAAACAAGCTGCACATTACACCTCTAGCCATCGTCTGCCCTTTCAAATATCTGGTCTACATGGAAAGACAAAGAGGAAAGGCCAAAACATAAACAAAAGGAAACAAAAACAAAACACAACCCTCTCAGGAACCAAACAAAACCCCCAAATCCTTTTTTACTACACAAGGCATGAGGTCAAAAGCTTGAGTACAGTGTCCCCTTTAGATCA…
ENST00000608264	ENSG00000273473	AGGAAAACAGTGCAGGTAGGAGAAAAGAGGGGCCTGGGAAGGGAAGAAAACAGCAGGGAAGAGGAGGGCTGAAGACAGAGCAGGAGGAAGGCTGAGTGGCTTTAGCTCTTTGGCCTAACCCAGACCAGTCAGAGTTCACTCTGGGCACCTCCCAGTGGCAGCCACTTGATTTGCAGGCAAAGAGCTTGGAGACCGGCTCTGCAAATTCAGCCTTATCCATGTCCACATGGGTATGGCCCCGGAAAGCACTCAACAAATATGCACTAAATGGATGACTTCAGGCAGTGATCCAGATTATTCAGAGCAGAAAGCTGCTTGGGCTCTGATTACAGAAAAGTACTCCCCGCTCATCCGGATGCAGGGATACCTTCCAAGACCCCCTGTGGAGGCCTGAAACTG…
ENST00000420883	ENSG00000233936	GCTGATGGACTAAAAACTGGCCATCTTTGATCAGAGGGATCGTGGATTTTTGCAACTTTCCTGGCCAGACTTCGTCAAGGCCCTGCCGGCCTGCTGGACACTGATTGATCAAAGATTGATCAAACAGCTCCTCCCCTCACTGAGGGCAGATGCTTGCTTCAAGGATCAAACAGCCCGGCTCTGCCAGGCACCGCCCAGCAGCAGAAGGTTGTGCTTCAAGTCTGCACAGCCCTCCAACTTTGGATGTTTCTTAGACCACCGGGGATGCAAGTCTTCTAGTCCTTTCTATTCAGACCAGCACTGACGGTGAAGGAGCTGAGGCCAGGGTTGGCCATGTGGAGGCGTAGGGAGATGGAACATCGGGGACGCACTGCTTCTCTCCTGCTCACGTAGAACTTG…
ENST00000623103	ENSG00000178243	CTCCAGCCAGGGCTGAGTGGCAGTGTGGGCACCGCGGCCCGGGACGACAGCCTGGGCTCAGAGTCAGGCTTGTGGCTTCGCCTCTCAGCTTGCGTCTCCTCCCCTGTGGGATGGGGGATTCCGTGGCACCCCCATGATGAACAGGATGCCATGGGCCTCAGCCCAGGGCAGACCTCAGTGTCCTTCCTGTGGCCGCTGCTGGAGGTGCGTGACCACAACACAGGGAGGGGACTCGTCCCCGCCACTGTGCTGACGCCTGGGTCTCCAGAGACCCTCCTGGAACTCCGCCAGGCCTTCCTGGGTTCCAGACAGGCCCGCCACGGGCATGACGCAGCGCCATCTAGCGGACAGCAGGGCTGCAGCGTGGACAGAACGGCCGGACGCCCAGTCCTGGGCTGG…
ENST00000414282	ENSG00000233016	CTCTGCGTGCGCCGGAGGCTGCCGTGGCGGGTGGGCCGCCTGACTTCTCCTCCCGGCCAGTTCTCGAGCGCCTCACCGGGCCTCGCCCTGCAGCCTCGCTCTCGCTGGCGCTGCGCGGCCTAGGGGACTGGGCTGCTGGCCTCCGGGTGCGGGGTGGGGGCAGGCTCCGACCTGGGGCGTCCTGGCCGCGCGAGCCGCGGGATGGGGGCCCGGGCCGCGGAGGAGGCGCCGCTGGTGTGTCCCTTGGTGGAGAGGGCGCTGCCGGCCCTGCGCGGTTTCCAGCCAGGAAGCTTCGGGAAGCCTGGACGTCTGCTCACTGGAGATGACACGTGCGTGGGGTGTTGGCATTCTTGTTATTTAACACGGGAAGGAGGTGACTTCGCCTGTGATGGACTTCCA…
ENST00000596585	ENSG00000268996	GTCCGGCAGCGCCTGCCCAGGTGTGCTACGAGCGTAGCTGTAGCAACGGGGCGGGCCTTGGTTCGCCTGGGGCGTGGTCGCTGTCTGGGGCTCCCACGTGGTTCGCCTCATGGGCCTGGAGCTGGGCTTCTCTCGCCTCCTGTCGTCTGGCTGCACCGACTTTGCCCACGCCCTCACGGGAGACGCAGACACTAGGGACCCGGGGAGGCGCCCGGGCGGGGCCGCCATGTTGGCAGAGAGTCCCAGCGTCCCGCGCCTCGGTTCCGGAACCCGCGGCGCGGGGATGGAGCTGGGCTGCCCTTGGGCGCCGTCCTGGGCTGGTGCCCACCCTGGCCGCGTGGTCACCGGCAAGAAGCCCAGGGCCTCACCCAGGCGTGGGGGCCGGGGGAAGGACCGGAC…
ENST00000665330	ENSG00000232656	ACATGAGATGCTCTCTTCAGTCCGGGGCTTGGTTGAACGGACTCACCAGGAAACGTGACTTTCGTGTCCGACCTCTGCTGTATCAGGATTCGATTCTTGGTGTTAAACAAGACAACGCTGAAGGCTCGGTGCAGCAGCCCTGCAAAGGAGTGGAGCCCCAACCCACGCAGGGCGTGTCTTCATGGCTTTTCCTGGCCAATCTGATACCAAGATGCAGTGGCCAGAAGTACCTGCACTTCCACTCCTGTCAAGTCTCTGCATGGCTATGGTGAGGAAGAGCTCTGCACTGGGCAAGGAAGTTGGCCGTCGAGTGAAGGAAATGGTGATGCTGGTGGCCCCTTTCCGGCAGTCAAGTTCCCTATCAAGGACATTCAGTTCTCGGAAAGTGGTGAAGGCACA…
ENST00000687343	ENSG00000237943	ACTTGTCGCCCAGCTGCGAACTGGAGCGGGAGGCGGCGGCCGGAGGGCCCAGGACAGCCCCGGGAGGGCGGCGAGGCGGAGCAGGAGCGCCCCGGCTCCGGCCACATTCTCAGAGTCAGGAAAAGGGGCGAGAGGCCACATGTCTCCCTCTCGCCCAACTGAAAACGAAACGGCGCTCCAGCAGATTGGGTGGAAAGAGCTGGGTCTCTTTTCTCTGTTTTTCACGCTAGAAAGGGCTTGTAAACATTGTTCCTTTTAAAATGACCTACCCCAGGCATTTGTTTGGGCACACTTCTGTCCTGGGGTCATCGTTCCTAGGTGGCTTCGGACCTGGGACTTTTCCTGTATCTGCACATTGTCGTTTTATACACAATTGCCAAGGTGGGACTGCTTTCAACT…
ENST00000448835	ENSG00000225948	GGAGAAGCCTGGTTTGAGTGAGTTTTTCCTGAAGCAAAAGGGAAGAGCTTAATTTCAAAAGGAATATCTTGAAAGACGCATCAACTCACCATTAGAAAACATGAAACGACAGATTATATCCTAAGATTGTGTGAACCTCTTACCTGGAAACCCGTACAATTGCTTTATCTACCAATCCTAAACTATTATATCTTGATCTTTACTCAATCCTAATTACACACCCACATTGAAAGACCTATCTTAATTCAGACTTCAAAATCTTACAAACGTCCAAGTCCCTCCTTTGAAATGCTACTAAGACTGCAGTAAGAATACATAGCATGCAGTGACTGAGAGGAAGAGAGATACTAACACTTGAAGTAATCCAGTCTATCAATAGGAGATGGACTGCTTTGATTT…
ENST00000417112	ENSG00000223784	TGGATTCAGGATTTGATGCTTGAACTGAACCTTCTTTTAAGAGAAGTAATACATCCTCAAAGTAAGAACAACAACAAAAAACTTAGACGAAGAAAAAGCAAAGAGAAGAAAATAAAAATCACCACCCAGAGACAGCGCTGTTAATGGTTTGGGTCCTTCATTCATTCAACAAATACTTGGCAATTACCATGCAGTAAATATGGTGCTCATTGCTGGGAAGTAGAGATTGACAAGATACAATCCATGACCTCAAGGGTTGCATAGGATCATGAGCAAAGCAGATTCTTCAAGGGACCAGTTCACAGCAAACACCCTTCAGGCAGGTATTATCAAGCTCCGTCTGTGAAGGCGAGGCGGAAGAGGCCACACTAGCGAGAAAGTGATTATGAGAAACATGCA…
ENST00000436383	ENSG00000238266	AGCTGCCAGCTCAGCTGCCAGTGTGGCTAAAATAAAGCAGGCAGAGGAACGTGGAAGGACTAGACTGCCTGAGTCTTCTGACCTTCATCTTTCCCCTGTGTTGGATGCCTCCTGCCCTCAAACATCAGACTCCAGGTTCTTCAGCTTTTGGACTCTTGGACCTACCCCCCGAGTGGTTTGCCAGGGGCTCTCAGGCCTTCGGCTACAGACTGAGGGCTGCATTATCAGCTTTCCTACTTTTGAGGTTTTGGGACTTTACTGGCTTTCTTGCTCCTCAACTTGCAGATGGCCTGTTGTGGGACCTCACCTTGTGATCATGTACATGAGGGAAATACACACCCCTCCCAGGGATGATGGAAGGTTAAGGTCCTAACACCTCCTGCACATCTGAGCAGCTGC…
ENST00000623134	ENSG00000278982	ATTTCCAGGCCCCTTGGGCAGGGCTGGAGGGGCCGAGGAGAGCTATTCGAGGGAAAGGTGCCCCGAGGGGCAGGAAATTAAGTTGGGGCTGCCCGGGCGAGCTGCCAGGTAGCCGTGCTCGCCACGGCGTCTCATGGGGCACCTAGCTAGTGGCGGGCCTCATAGGGCGGGAAAAGAATCGTCGCTCACACCCCAGCAAAACGTGGCCCTCGACGGTCCGTTGGAGAGCCCCGGCGGCCGTGAGCCCCGGGCAGGGCTGGACGTCTGCGGAGCCCTCGGGCACTTTGTCCCGGGCGCCTGGGGAGGAACGCGGAGCTCCCAGGGCCTTAGGTGCAACGGCTGCGCAGAGCCCAAACGAAATGTCCCCAGTGCGGAAAAGCCGGTGACGCCCTGGTAGCA…
ENST00000604634	ENSG00000271360	CCGCGTCCCCTCCTCCAGGGGCCGGGAATGGCGGCGTCCGGCTCCCCGGGGCCAACTCCGAGTCCCGGCCCGGGGAGGACGCCCGCGGAGCCCGCCGCCGCCGGCCCCTCACGGCGGGAGCTGAGGAATGGAAGTTACCTCAGTACGGTCCCGACTGCTAGGCTGTGGGCAGCGGACAGAGCTGGCGGTCCCGGGCGGCCGAGCAGATCCGGCGCGGCGCGGCGCGGCGGCGGCGGCGGCTACCGCAGTGCCCTCCGCCCCATTGTTTCCCTTCCAAGAGGATCCCGGCGAAGCCGAGCCCGGGAACCAGGAAGTTCCCCGGCGCGACACCTCCTGCCGCCGCTATGGAAACGGCCCCCGCCTCCCAGGGCGGCTCGCCCGGGACCCCGCCTCCGCGCC…
ENST00000609399	ENSG00000272853	GGCGGCCAGCGCGCCTGCGCCCCAAAGCTAGGCCCGGCCCCAAGCGCGAGGAGCGGGGCGGGGCGAGCGCGCGTGCTCCCGGATCCTCGGCAGTGTCCGGCGCCCCCTTCCCTTCGCCAGGCCCGTTTGGCGCCTTCACTCGGGAAGACGTCGGCCAGGACTTTGCGCTTTGGAGACGTCTTACTTCGGCAGCACTCGCACACTGCGAGATCCGACACGGGCAGCGGGGACCTAGGGAGCCGGGGACGCTGCCTGTCGGGTACGGTTCCGCAGCTACCGCAGCCCCGTGGGCCATGGTTAGTCTCCCCCCGACACCGCTCCCTCTAGAGCTCCGGGCTTCGGAAGCGGCTGCACGTGGGCATGGCTGGAGAGGTTCCGCTGGCTTGGGGCAGTCGCCGG…
ENST00000624760	ENSG00000176236	CTCCCGGCCTCGCCTCGCAGACGCGACGGGCCGGGGAGGAAGCGCTCGGAGCAGTGCAGGTTTCGTTATCCTGTGTTAGGTCACTCCGGAGAGGGGAAAGCGGCCCACAGCGTCGCGCGACCCGGAAACGACACAACGAGGCCCAATCTTTTAGACTCGAGTTTAGGCCCCGGGGTGGAGTCTCCGGACCGGGTCCCCCCACCCCCGCTACAGGGGCAGTGCGCAGGCGCGAGGGACGCACAACCCCAGCCCCTGTCCCAGTGAGCCCGTCGCCATGGAATCCCTGCAGACTCCCCAGCACCGCGAAAATCAAGATAAAAGGGAGAAGGAGTATGGGGTAAAACACATGCCTATGGGCAATAATGCAGGGAATCTTGAGCCCGAAAAGAGAAAGGCAGT…
ENST00000563601	ENSG00000260589	AAAGCAGGTTGAGTTCGGGTCGAGCTGTGCGCCTTTTTTCCTCTCGCTCTCTCGGTTATCATAACCTTGTATTCCCTCTGGAAGGAAATGGAAATTCCTTTGGATCATCTTCTAGGTAAACAGTTTAATTAGCTGCGTGAGGTGACAAACTTGCTCGGATGAAGTCATGGGAGCTGAACGAATTGGCCTGAATCCCAAGAGGGGAGTGTTCAGGGCGCGCGTGTCCCTCGGAGAGGCTGAGGTAACGCTGGCTCCTTCCCGGGAGTCCCTGAACGCCCGGCTTTGGAATCTGCAGACAGCTCTTCTAGCAGGGCGTTGGCACCTACTGACTAACCGTGCAATCACTCAGCAGCTGTGATGGTTGGTGACATGTCTTTCACAGCCCAAGATAGCCTCCCT…
ENST00000425669	ENSG00000240291	GATCTAATGTTTTAATTTGTAAAGTGTACAAGTCATTTTTAATGTTAAAAATTAGTGAATCTAACAAAAGGAATAAATTAGCAATATTTGATGTGGTTATGAAAAGTTGTTTTTGTTTCTAGGTTCCTAGTTTCTTAAGGATTCAGGGCATGGGAAGTAAAACATTGACTATGTGCCAATAATGGAGGTTGTCACCAGGCTGGAGTGCATTGGTACAGTCACGGTTCACTGCAGCCTCCACCTCCTGGGCTCAAGGGATCCTCCTATCTCAGCCTCCCAAGTAGCTGGGTCTACAGAACAGAAACTTTGGTTATAAGAAGCACTTCTGGGTTCTGACAGACAGTGAACCTGCTGGAGTCGGTGGTGGGGAGGAATGGTTCTTCTTCAGCTTGGGAAGCA…
ENST00000439097	ENSG00000231920	GCCTGGGGCCGGCCGCGCTCTCGGGCTCGCAGGCGCTGGGTCTCGGCTCCGGCTCCGGCTCCGCGCCGCTGGCTCTGCGTCGCTCGCACTCCAGCCGGGGGCACCCTCATCCCAGGCTGACTGACGTCCCTGGCACCCAAATGTCGCGGGGAGTGCGGGGCCAGGGTGCGCCCTCCCTCCTCCTCCAGCCAGTGAAACCCGGGACAGCGGCACCCAGCCCCAGGGCGGAGGCCGTCTCTGCTGCGCGCAGCGACGCACCCAGGCCCAAGGGCCGGGAGATCCGCGGGGAACCCGGAGACCTGCGTCCCAGAGGGGCCGAGGGTTGCACCGCGCCCGCTCCCACGGGCCTCTTCCGAGAGGACGCTTCTCCCTCGTGTCCGCGGGAAGTCCTCGGATCCT…
ENST00000610158	ENSG00000273107	CACCTTTCTCCACCTTCCCCCACCTCCCTCATCCCAGGGCCTGGAGCTGGAAAGATTACACCCGATTGCTTTTAGGGTGGCCCGGATCTGCAGTGATCAGATCTGGGCTTTGAGGATCCAGCCTTTCGGCCTTTCGTCAACTGCATTCAGGGGAGGAGGGGGAGAGATTTTTACACATTCTCTGCTTTACCAGTTTTGCAAGAACATCTGGTCAGATTGTAATTGTTCCAGGTTGCAGCTTTACTAAAGCAATCGCTCTTTTCTGATTAGAAA
ENST00000623958	ENSG00000279212	ACAGGAAGCGCTTCGGCCAGGCCCGGGAGCGCGGTTCGCTCTTCCTCGCTTGCGGTCCGGCTGCCGGCGCGGACACTTCGGGTGTCTGCCCGTCTGCAGCCAACGGGGACTGCAGCCGCTCCCGGGAGGCGACGGGGCAGGGGCGTGCGGAGACCTGGTCTGGGGACCCCGAGCGTAACCTTCCCCGGGGCGAGCCTCCTATCCCCACCTCTTCCCGGAAGCTGTGCAGGGAGACTGGCCACGCCTGCAGTCATAGCAAAAATGTCCCTGTGGGGACCTTTTATTAGCAAGAAATACTACCGCGCGCCACCCTTGCAGCCACGAACTCTTTTGTTCTGCGTGTTTAGGCAGAAACATAACTCAGAGAATGGGGTTCCCGCTCCGCAGCCTAAGCCGGAG…
ENST00000561542	ENSG00000259994	CTCTTTTTTCGCTTGCAATTTATTGAAGATAGGGGATTGTCTTAGGGAGTTCCTACAACATAGATTATGCTGATGATGTCAGCACATATGATTGTTCAACATTGTTCACATAAGCTGTTCAACATTACTTAATGACTTGAAAATATTTTTTATTAGTTGTAGAAAACTCAACAATTTTCAAATATTGCTTTGGCTACATTCACCTTCATTCCTCTGGGATTCCACTTAACATTTATTAGGTCTTTTTGCTTAATTCCCTATGTCTCTTCTATACTTTCCTGTATTTTCTACTCTTGTGTCTCCCTTCACTCCAAGAATTTACTTCTTTTTTGTTTGTTTGTTTGTTTGTTTTTGAGACAGGGTCTTGCTCTGTCGCCCAGGCTGGAGTGCAGTGGCATG…
ENST00000605946	ENSG00000237036	GGCACAAGAGTGGGGAAAAGTGCGGAAAGAAGCAACAGCCGCTCCACCCGGGACCAGAAAAGTGGCCAGTGCGTCCCGGCCGCCCGCCCTGCGCCGGGGATGCGGCGGCGTCGGCGCCGGCTAACGGTCCAGGGAGGCGGCAGGGGCGGCGGGAGCCGCTAGGCGGAGAGAGACCAGGCCCTGGTTCTTTCTGGCAGGGACTTGAAAGAGAATCTACTTGATCCAGCCCCAGAAGCCACTGGGAAGCTGCTTATGGAACTGGGCAAGAGGGCAGTATAGACACCTGCTTCGCTGATAGTGCTGCTGGCAGCCCCGCCTGCTATTCCTAGCGCCTTTTGTGCTATACTGCAGGACCAAACAGAGACTCCAGCTTTGGTAATGT
ENST00000568976	ENSG00000259869	CCAAAGGGATAGCGCCCCGGGTTGTAATCACCATCTGGCCCGCCGCTCCTGCCGCCGCGAGTCTACAGCGGAGCTATTGGGTGGACCAAGCGGGTGAGGCGCGGGCAGGCAGCGGCTCCGCCTCGTAATCCTCCTCCGACCGGTGCCCAGGGGCTGGCCCCACCTTTCCCTCGGTCACCCACCAACGCCGCTCCCTCGATCCCCAGCACCCCTCCAGGCCCAGTTCGCTTCAGAGGCGCGAGACCCGGAAAACAAGGAAGAAGCGAGCTCAGCCTCAATCCCCGTCCCCACCCCACTTTCGGGGCCGCTGCGCTGGAGAATTGAAGGGGGCGGACCCCGGATTAAAGCCGCTCCCTTCCCAGCCTCGCTCCTCTTTCCTTCTGTCCGTGATGATTTCTT…
ENST00000442526	ENSG00000230555	GCCTCCTCTCGCCTCAGCCGCTCGGTAGCTGGGACCACCAGCGGGCGCCACCACTCCCGGCTACATTTTTTTGTATTTTTAGTAGAGACGTGGGTCTCGCCATGTTGGCTAGGCTGCTGCCGAACTCCGGGGCTCAAGCGATCCGCCCGCCTGGGCCTCCCAAAGTGCTGAGACTGCAGGCATGAGCCACCGCGCCCGGCCGAGAGCCTCTTTTGGCTCCTCCTTTCGCCTTTCCGGGGCCAGGCGTGTGCAGCTCTGTGAAGGGTCCCCTCCCTCTGCGGGACGTCCTCGCTGCCGAGGTCAGAGGTGCGGAGAACATGAGACCCGAGGTCTCAACTGCTTCTTACCAATATTAATTCCAGTGACTACTATCAGAATATGATGAGCAATCCACTCATC…
ENST00000625168	ENSG00000165511	GCTCTAGGAAAGTGGCGGAGCGACCCTCTATGGTCCCGGGCCCACCCGAAAGCGTTGTTCGTTTCTTCCTGTGGTTTTGTTTTCTCCTCCCCCCAACTCGGAAGGCGTCCTGTGACCCCCGGGACCTCAAGAGCTGTAACCGCCCCTGTGTGTGGTCGAGGCTTTTGAAACCAAACTCTAGCCTCTCCAACCTAGAAACTGCATACTTTCCACAAATTTTGAGATTTTTGAGACCCTGGTACTTTTCACGAAGTCACCTTAATTATCACCAAAAAGCTCCTGCAAGATGGGAGTGGTTATACTCCATTTACAGGAAAGGAACCAAGGCTCAGAGAAGAAATGTGCTCCGTTCACCGTGTGCTCCTCCTCAGCCATCCTGGCCGTGCTCAGTCATCTGAC…
ENST00000605970	ENSG00000254929	AACAGGTTTGGTGCCGCGGGCTGGGGTAGGCGGCGGTTGGGTCCGTGGCTCTGGGGCACTGGGAAGATCGCGAGTCGTGCGCATGGGAAGGTCCTCCCCCGGTCCTCCGGGTCATCTTTGCTCCCGAGGAGCGGCATATTTCGCATCTGCCTGAGGTTAGAGTTACTTGTTATTGGTAAATAGCCACTATGGAGACTAAGGACCAGAAGAAACACAGAAAGAAAAACGGTGGACCCAAAGCTGCAAAGAAAAAGAAGTGGCATCTGCAGGATCTCCAGCTAGGAGACTAAGAAAATGCCCAGAAGAGAAATGCCAATGCTTTTGCAGTTCAGTCTGCTGTGTGGATGTCTCGATCCTTTCACAGGACTCTGGATTTGAAGACACAAAAGCATCATATTC…
ENST00000343087	ENSG00000223502	GGTTTTGTAACCAAAATTTAAAGTAAAGAAAACTGAAGTTTTGCTAGCAAACTCTTTAAAAATAATAAGAGACTGTTGGGCCGGGCACGGTGGCTCATGCCTGTAATCCCAGCACTTTGGGAGGCTGAGTCGGGCGGATCGCCTGAGGTCGGGAGTTTGAGACCAACCTGACCAACATGGAGAAACCCCGTCTCTACTAAAAATAAAAAATCAGCTGGACGTGGTGGCGCATGCCTGTAATTCCAGCTACTCAGGAGGCTGCGGCAGGAGAATCGCTTGAACCCAGGAGCAGGAGGTTGCAGTGAGCCGAGATCACACCATTGCACTTCAGCCTGGGAAACAAGAGCAAAACTCCATCTCAAAAAAATAGAAAAAAAAAAGATACTGTTTTGAATTCAA…
ENST00000655566	ENSG00000224714	AGTGCCATCTTTTTTGTTCCTTACTGTACATGTGACTTGCAAAGAGAAGAGATGATGGAGCCGCCATTTTGAACATGCCTATTCCCAGGGTCCCTTAGCTGTGGTGCAAGTGGGGCATGTGCAATCAAAAATTCATCCATTCTGAGCAGCTTTCTTGAGCCTTGGACCAGTTCACAATGGACCTGAGGCTTCTTTTGCCCCTTTCTGCTTATGGGTGCAGTGGATGAGATACTGTTTGATAACATGAGAAGACCAACAAGATCAGAACAGAAACCCTCAGGCTACAAATACATGGAAATAGCAAATAGTGCCACCACGCCCAGCTAATTTATTTTGTATTTTTCGGGGTCTCACCATCTTGGCCAGGCTGGTCTTGAACTCCTTACCTTGTGAAACACC…
ENST00000562082	ENSG00000260400	AAATTTTGTCACACCTGATCTGAGAATATAAAATTTGTTCATTTGCAAAACATGCTTCTGAAATATTTTGTTTCCATTATTTATTTAGCCAGCTAGTTTCTTATGGGTACTAAAGAAGGTCTCCCAAATTACCTAAATTCCACAATAGGGCTTAGATTTATGAAGTTTTATATTTTTTCCTCCTTATAAAAAGCTCTTTTTATAAAGAATATCCATGTAATACTAAAACGGGGAAATCTCCTAAATAATATATTTTTTAATATTACTTTTTTAAAAAGCTAGGGTGAGCACCTCACAATCAAAATTTAATGTATTTGTCATATTGAAATGCAGGGTTTTTTGAAGGAAACATGGTAGGTAAACATTTTAGTTCCCAACTCCTGATCGTTAAAATGCAAA…
ENST00000447119	ENSG00000237512	ACCCCACACACACCCAAACACAGACACAGCCTATACATCACACCTCCTGAGTTACAAAAGGCACAACCCTCCTCAAACACACATCCATCCTCCGGCACACACCCAGTCCATGCCTCGCCCCCACACACACCTGACACCCCAGTGCAACACCACACCCACCCTCCCCTCCCTGCAAACTCCCACCTCCGCCCACCTGCTTAATACACATTCTCACCCCCCACACACTCCTTAATACATACTCTCACACCCACAAGCCTGCCTTCTTGGAGAAGTGAGCCGAGCCGTGCAGCGCCGCGAAGGGCATCCCCGAAGACCGGGAGGAACGCCGCGGGGACCTGTGGCTTAGCGCGCTCCGCCCGGGCTTGTCTGCCCGCGGGGGCGCAGCGGCTGAGGCGGCTC…
ENST00000608444	ENSG00000272599	GGAGCCATCTAGGAAAGGGGAATGGAAACTGAGATGCTGGCACTTTGGGCCCTGCCAATGAGCTAAAGCAGTGTATAATTAAGGAATTGCACAGGCTTCCTTCCCCAGGACAAAGCAGCGCACAGTCTTCTTGGATTACTGTCCTCTTACAGCAATAATTACCTGTGGATAATAGATTATATTATTGGAAGGGCACACACGCTTGCTGCCAGCCACGTTCTTCTTGGTGGGCTGCCCACTTCTGCTGCAGAACTGATGAGCATCATGCCAGCGGAGAAGAGCTTGAGCCTAGGAACACAATGATGGGCCTGGTGTCATTTGGAGAGAATGCGGGGCTCATCTTTAACAGCACTGGGCCTAGTGTCTGGAACAACTCACAGAAAAATGCCAATCTCTTTA…
ENST00000457147	ENSG00000227540	GAGTCCCTGCTGGAGTCAGAAGTTTTAGGCGAATCCCAGGCGCGCCAAGGAAAGTGCTACAAAAGCCATCCATCTTGCAAGCGTTGGTGCCGAGGCGCAACGCTGAGAACGCAAATACTAAAGGGCGCTGTTCTTTCCTCGTGGAGCTCACAGTCCGCTGGGGAGACCGTGAGATGACAGCAGAGAAACTAGCGCGATCAGTAGTACTCAGCGCAAGGACAGCGAGCAGAGAAGGCAAACCTAGTGCTTGCTAAGGAAGACTTCACAGAGGAGGTAGTGTCAGGGCCGAGACTAGGAGAAGGATTCTCCAGGCTTCATACGGTAAAACTCTCTGGGAAGGAAAGGAACTCAGAGTCCCATGCAGAAAATTGTTCAGCTGGAGGGGTATCAGAAAGATGG…
ENST00000595595	ENSG00000268584	ACCAGCTCTCGCGACACTTTCCTTGGCCATGGCGAGAGCACACGAGAAGAGACTCTCGCAAGAAAGTAAATGAGTCAGGCTGGAAACAGCGAAGTATATCTCGCGATAGCACTGTTTAAAATGGCGGCTTCAAGGCGTTTCACGGGTGTCCCGGACAGGCGTGGAGGTGGGGCGCAGGCGAGGATGAAGCTTGAGTTGGCCAGGAGTCGGAAAACGATTGCAGGCGGGACCGCGTCCGTCGGGGCTGAGGAAACTTAGCGTGGCAGACCCTAAACTGGGATAACTTTAGGGATATGGCCTTCTTTTCCCAGTTGCCTCAAACTTAGAGCAGCGTCGTCTTTAGCCGAAGATTCATTTTCCCAGCATTTTCCTTCTCCAGGCGGAGTAGTTGGAGACAGA…
ENST00000609434	ENSG00000272791	CGAGCTCCTGTAGTGCCACCTACTTGGGGGTCTGAAGTGGGAGGATCACTTGCACCTGAGAGGTGGAGACCGCAGTGAGCTAAGATTGCACCACTTCACTGCACTCCAGTCTGGGCGACAGAGTGAGACCCTATCTCAAAAAAAAAAAAAAATGCTTAGAGGGGGTATGAATTCTCTGGAATTTGCTCATTAGATTATAAGTGAAGATGACCAGGGTAAATGCCATTTGACCCAAGGTGCACTAAAATATGATCCATCTAATGCAGATTCTGGCAAACTTAATCTAACCATTAGCAGCTCATGGAGTTGACTGAATTCAGCCAGCTCTCCTTAGAAGTTATTTTCTCAGATCTTATTGCCATCTTTTCATTCTTTCTGATCTGCATTAGTCTTACTTTG…
ENST00000399449	ENSG00000242288	GTGAGCAAGTTCGGTGCCGCGGGCTGGGATTAGAATTACTTGTTATTGGTAAATAGCCACTATGGAGACTAAGGACCAGAAGAAACAAAGAAAGAAAAATAGTGGACCCAAAGCTGCAAAGAAAAAGAAGCGGCATCTGCAGGATCTCCAGCTAGGAGACGAAGAAGATGCCTGGAAGAGAAATCCCAAAGCTTTTGCATTTCAGTCTGCTGTGTGGATGGCTCGATCCTTTCACAGGACTCAGGATTTGAAGACAAAAAAGCATCATATTCCAGTGGTTGATCGAACTCCACTAGAGCCCCCACCAATAGTGGTAGTGGTGATGGGGCCTCCAAAGTTGGAAAGAGCACTTTGATACAATGCCTCATTCGGAACTTCACCCGGCAGAAGTTGACCGAG…
ENST00000415917	ENSG00000272140	TTTGGGTTCTTTTTCTATTCACTCATGTCAGATAGAGACATACATGTTGTAAATTATTTTGTCAGAATGAAAGCCTGGCAGATTAAATGCTTTCTTCTCTTCTTGCTTTACTTGATATCAATCTCTTGTTCATTTCTTGATAATATGTTTGGTTATTTTTGTTTTCATTGCTTTTAGTGTCAGAGATGGCTTTGGATTCCCCGTTCTGTGTGCTGCTGTCTGGCTCCTGAACCCAGCTGTAGAGGTGTGTCAATCCCAACTGGTGAAGTACTGAGAGGAAGCTACACAAAAGGCAGCAAAGTATTAGTGAGTGGTGTCATTGAGCAAACACGAAGTCGGGCTCATCCAAGGATGAGATTTTGCCAGAGAAAGGACGAGCAGCAAGTCAGGGAGCTTAAG…
ENST00000625041	ENSG00000279088	CACTTCTTCTGCCACGTCTGCATTTCGGGGACCCGGATGCCGCGCATGCGCCTCTTTCATCTTCCCATCATGGCCGCCGCCTGTGCGCCTCTGCTGAGTCGTATGTATTTCCCTCCTGACATTTTTTTTCAGATGTTCCAGTCACTTTATGGCCTCACCAACAGAAATGAGATTAAAAAGAATTTGTCAAACTATCTTTAATAATGCCCCTTCACTCTGCCTGTGACGTATTAGTGACCTCTGAGCTAGAGTCTTGTAGTCACTTCCTGGTGACCCCTGACCCCGTTGATTTCCGTCCGCTAGGTTGCTCTCACCCATGGCGTTTGCTGGTTATGAGATTTGCGGAACGTGTGGTGGTGGTAAAGGGCACCAACTGTTGTCAACCTGCATGTGGGGGTC…
ENST00000456353	ENSG00000224596	AGCATTGCAAACACGCTCCCCCCCAAACCACAAACGCGCCCCCACACACTCGCTTACTTTCCCTCACAAAGATGCCCGCTTACACGGCCACAGCAGGCACGCTCAGAGACACGCAGTTACACACACACATCGCTGTACACAACCCCACATACAATCAAAAAACAAAACACGAAACGTTCCCCTGGGCACTAAATCCTCACGTTAACGTACACACACAAACACACGCCCTCCTCTCCCACTTCCTCTTCCATACCCCTTCCTCGAGGCCCCCCACCCCTGATTTTCGGCACCCCCAGTCCCAATCATAATTGGCGCCCGCGCAGCCCTCTTTGGACACACACGCGCCGCCCACGCACGCGCTCCCCTCCCCGGCAGGCGGGGGCGGCTTCGGCCGGGAGC…
ENST00000482985	ENSG00000244733	CAAAACCACATTCCTGCTGCTGTCAGTTATGATGCACTGAGAAAACTTCAGAGACCTAAACTTTTTCCAGAGAAGAGAAGCTTTACTGGTGTTCCAGCCCTAAGAAACCTTTGTTCAACAAAACTGCAGATGCTCTGTTGAATCCACTGGAGATTGTTCTGATACTAAGGACAAGTATCAAACATCTTTCCTGTGAAAAATTCCCTCTCCTAGTACTTTAGTTCTGTGGATCCAAAATTTATAGCATTCTTCTACCACCACAGGGGCTCATATGACATTAACAGACAAGACACTTTTCAGAAAGACAGGTTGTTCTTTTGGGCCACATCTAAGAAATCTTTGTCTAGCCAAAAGCCACAAATAATTTCTCATTTTTTGGCTTCTGGAAGATGTACAGTT…
ENST00000671459	ENSG00000225484	TTAGTTCTGTGGATCCAAAATTTATAGCATTCTTCTACCACCACAGGGGCTCATATGACATTAACAGACAAGACACTTTTCAGAAAGACAGGCAACGTGTTGGACCTTCCGGAGCTTCTCAGAAGACAGAGGGTTTTCTTTTGAGAAAAAGTACTTCAACTCGGCCGGGCACGGTGGCTCACGCCTGCACGCCTGTAATCTCAGCACTTTGGGAAGCCGAGACGAGCGGATCACGAGGTCAGGAGATCGAGACCATCCTGGCTAACACGGTGAAACCGTGTCTCTACTAAAAAAAAAAAAAAAAAATTAGCCGGGCGCGGTGGCGGGTGCCTGTAGTCCCAGCTACTCCGGAGGCTGAGGCAGGAGAATGTCGTGAACCCAGGAGGCGCAGCTTGCAGT…
ENST00000606384	ENSG00000272489	GCAGGCGTGAGCCACCGTGCCCGGCCGAGTTGAAGTACTTTTTCTGGAACAAAGAAACTTAGCATAAATAGTTAAAATAGTAAGAATTGTAATTAAGGGAAATTTCAGCTCAATATGACTTCAACAGTTTTAAAAATGTATTATTTCACATAAGACCATGGAGAGAGGAATTGGAAGCCCCAGAATTGATTGGGTCAGAAATTGAAAATGATATTATCAGTGACCCAGGTTTGAATGTCTCTCCCCACAGCATTGACTTCACTAATGGATGTGACCTGGTTGGCAGCAGCAGCTTGCACAACATGCTTGTTTGCAGTGAGTAGTAGAGAGAAGGTTTTGCTTTCCCAGAAACTCTGAAAAAGGTCATCAAACCTAAATTTCCTTAGCCTTTTTCTTCCA…
ENST00000660450	ENSG00000237523	TTTTGGACATGAGTCGGCGAGTGAGGGTGAAACTCAGGCCAAAGTCTCCAGAGCCGCTCGGAGAAAACGCTGCCTGGAACAGAAGAGCAGAGGATCAGAGGCACCACCAGAGACTCTCAGAGTGGGTTATTACCCTGGTGGGGGCGCCTGCTGCGGCGTAGGAGATGGCGGGACTGGGGGCGCGGGTGTGAAGCCCCCAAGAAATCTGTGTGAATTTCCTGGGGAGGTAAGGTCTCCAGGCGCTCTCTCTGGGCCCGGGGATTGGTCCGGGAAGGTCTCCTGGCGCCTACCCAGCCCCCACTGCCTGGACGCCTGCGCCTGCTCTGCCGCCCCACAGCGACCGCGAAGGCCAGCTTCTTCGAAAGGCCCATTTTTCTCCGTGGCTGAGCGAATGCTCCT…
ENST00000428940	ENSG00000227896	GCGAGGTCGCGGGCCGAGGACCAGGCGCGGGAGCGGGAGCGGGCGACTGGCCGGGCCCTCCCGGTCTCGGCAGCCACTTCTAGCTCCCGGCCCAGCCGGGAGACGCAGGTGCCACGGAGATGGGCAGCCGGGCGGGTGGCGCAGTGCAGGCAGCTGTATCAATCGCTTCCCCTCCAGGGACCCGCCGGTGCCTGGGGACCGCGGGCTGTGCAGCTGTGCCGGGCCTGCGGAGGCCGCCGCCCGGGAGCTGGGAGGCAGGGGGCGCGTGGTCAAGAGCCGCCCTCGACCTGGCCTGGTCGGTCCTGGCCCGGCGTAGGTGACGATGGCGGGGACCGCGAGGCGCCGGACACCCGAGGCCACGAGCAGCGTCGCCCCTCGCTTTTTCGCGCCCCTCCAGCC…
ENST00000608826	ENSG00000272631	CACAGCTGCCGCCCGGGTAGCTTCCCGCAGACGCCGTAGGTAGCACGCGATGGAACGCGGCGGAGGGGAGCGTGGACACGGCTGCCGGGCGCTGCGGCCATCGGCGCCCTGGACGCCCGCTCCGGCCTTCGGGGCCGGATATCCCCACTCTCGCGGGCTCTTTCGCGTGGACCCCTCCTCCGGCCGACACTCACACTGCGGTGAACGCCAGTCAGCTGGCGTGAAATAAGGTCGCTGGGAAGGCACCAAGTCACCAAGGTGGGGGATGGCCAGGTCGTGGTAGTTGCGACAAAGAAAAATATAAGTCACATTGCATTTGTTTCTCGCCCACCCACCGCTCCCGGCGTCTCTTCCCGGGCTCCTTGCCAGCGTGCCGAGGCGCAGGCAGGGTGATGGAGG…
ENST00000444180	ENSG00000272508	ATAGTGATAGTGGTGACGGGGCCTCCAAAAGTTGGAAAGAGCACTTTGATATAATGCCTCATTGGGAACTTCACCCAGCAGAAGTTGACCGAGATCAGAGGCCCTGTGATGATCGTGTCAGGTAAAAAGCTCCGACTCACCATTATTGAATGTGGGTGTGACATTAACATGATGATTGATCTGGCTGAAGTAGCAGATCTGGTTGCCAAGCTGTTCTACCTTTCTGGAATGGTGCATGGAGAATATCAAGACCAAGAAATCCACAATCTGGGCCATTTTATTACAGTTATGAAGTTTAGGCCTCTCACATGGCAGACGTCTCATCCTTATATCCTGGCAGACAGGATGGAAGATTTGAAAAACCCAGAGGATATCTGAACAAAATGTGACTGGCAGGTG…
ENST00000354541	ENSG00000232110	TCATCAGCAGCACAGTGCTTCCTTTCCTCTGAATCTGCCATCAGCTCAGGCAGATTTCTAAGCAGCAAATCAGCCTTTGCCAGAACACTGCAGGACACCAGTGCAGCGCCCAGCCTGCGACCATGAGCTCGCCTGCACCCAGGTGATTAAAAAGCTTTATTGCTCACACAAAGCCTGTTTGGTGGTCTCTTCACATGGACGCGAGTGACATTTGGTGCCGTGACTCGGATCGGGGAACCTCCCTTGGGAGATCAATCCCCTGTCCTCCTGCTCTTTGTTCCAAGAGAAAGATCCACCTACGACCTCTGCTCCTCAGACCAACCAGCCCAAGGAACATCTCACCAATTTTAAATCGGGCTCTAGGGGATGGTAGAGTCACAGGATGGAAGAACTCTGTGT…
ENST00000660192	ENSG00000232936	GCCCGCCACCGCCACCGACGAGTTTCAACATGGGGAATCAAGTTCTCTGGGCTTGCAGAGAGGAGATGGGCGGGTTGGGCTTTGTATGGCGATGTGAAAACCAGATGGGTCTGGGAGAGACAGCGAAAGGAGCGAACCGTTTCAGGAGGAATACGGGAGGAAGACAATTATTTGCAGAGGTGTCAGGTTTGCTAATCCTGTCCCCAGTGAGCAAGATACCTTTGCAAGGGGATTTGATGCAGATGATCATCATGGCTTGGAGAAACAATGAAGGAAGCAAAGTATGCCATCTATGCTGCGGGAGGAACGAGTTTGGACTTTTAACTGAGGGCCATTGGAAACTACTGAAGAGTTTTAGGCAGCATAAGAACTACTAGATTTTCATTGTGGGAGGATCCT…
ENST00000690734	ENSG00000235100	TTTGCCTCCCAGCTCTGCTAGCCGGGCTTTAGTAGTGCGCTTTCTCGCGGCTGTCATAAGTACCACGCTGTTGACTGGGACACCGATCTCCAATTCTGTCCTTGAGGCAATAAAGATGTGGCGAAGGCCCGAGGTGAGGCCACTGCCACTGCACTTAGTCCTGCGACTCCCCTAAGGACGGGCCGAGGAATGGCGGGCTAGCCACTTCCCAGTCCTGTCCCTACGGGGCAGAAAAAGGCTCGGCATCCCGGGATCCGGAGGGTCACTTCCCTCGCTGCATCCCCATTGTGCAACTGCCAGTCTAAAAATTGATATAGATGTCCAGCTCCAACCTGGTTTCATAGGCAGTGGTAATACTGGAACAACCTCTTCTCCAAGATTCTCAGGCAATCAAAGGCC…
ENST00000455699	ENSG00000240996	AGGTTTTGCTCAGCAGAGGTATGGAAGGAAGAGTGTAGGAAGAGAAGAAAGAAAAGGATTGAGTCTTATGTCTATAATACCAAAATCTTAACAAAGTGCAAATCAAGAAATGAGACAACAGGATGTAGAAGTTTAAGCATATTATTTCAGTGTGCAAAGCATCTCCATGTTATTCAGCATTGGAGCTCAACTACCGACTGTGTCAATCAAATAAGAGTATCAGGTTCCTGTGCTAAAAATATTCCAGCTCAAATCATCTTGGCAGACAATACCAGAAAAAACAAACATTTTTCTGTCTATTAAAGTGACCAAATGTTAGGAGACTAAATATAAGCAGAAAAGACAAGTAATAGCTGCATAACCTTGAGCAAGATACTGACTGAGCCTCAGCCTTTTCTT…
ENST00000668345	ENSG00000228701	GGGTTTGTGGGAAATGTGAGGCGAGAGGCTTCGGCGGCGGGAGAAGGGGCTTCGTCCCACCGCCATCTTTGCGGTGGGTTCTGCTGAAGCCGAACGATCCTGCATATTGTGTTTTTTGTTGTTGTTGTTTTAAGCCCTGGGCTTTCCAGGCTGAACTTTCTCACTACCATTACACTGAAAAAGAGCCCTTGAAAGTTTTGCTCGGATCTTGCACATTCTTTTGGAAGTCTTACTGTGGAAATTGTCCGTGTTTTCAGCTTCCACATCCCTTTCTCCTGGGAGATTTCTTTTCCGTTTTTTTTACTTTGTCTCTTTTCTTTCCTCCGCAACTGCTTTGTTGTTGTTGTTGTTGTTTCTTGTAAACCACTTCTCAAAAGTGAACTAGTTGCCGTTTAATAG…
ENST00000624651	ENSG00000279607	ATTCGTCGGCTTTGCACACCGGCCGGAGGCGCTGTCCAGAAAGGGGCGGACCCGGGATTTCTGAGAATTACCTCCAGCGCGATTGGCCTGGCTTCCTGCAGTGGCCAGAGGGCTAAGGACCCCCTTCCCTGCTGTCCAGCTGGGGCGCCAAGCAGCAGGGCCCTCCGAATAGGCGAGCTGTGCTTGGATCTCAGAGACGGGCACCGACTGCCGAGCCCCAGACGAAGTGCCCCAGGGTCGGGGATCAGGCTTGTGCAGGGTAGCACCTGGGGACCTGAGGGACCTGGAGGCCTTCTTGTATCCTGAAGTAGGACCTTCTAAGACTTCATGAGTCCTGGCCCCCTTGCAGGGGTTGGGGAGCTGGGGATCCCAGATCTGCCTATTGCGCCCGATGCCCCG…
ENST00000445808	ENSG00000225850	GCACGGCATGGCCCCCCGTCCTGGCACCCGGAGCTGTGCGGGCTTCGCTGGGGGCTTGGTTGCCCGCGGGCGCGGAGCTGCGGGCGAAGCCGGAGCAGGGGCGGACGCGGAAGCCGGAGCCCGCCAGGCACTCGAGCCACGCGCCTGCAGCCGCTGGAGCCGGAATCCTGCCGGCTCGGGTTGATTTGTAAACAATGGGTGACGTCGCGCCGGGCCCTACCACCGCACCGGGGCGGGGGTGACGCGCGAGCAGGCACGGGGGCAAAGGGCGGCGCGGGCGGTGACCGAAGCCGTCCCGCGCCTGTGTTCGTTGTCCCTCCAGGAGGGGGTCCGGGGCGTGGGGACTGATTTCCGACCTCCCGGGCCCAACGAGCCGTGCTGAAACGTGGCGCCTCGGAG…
ENST00000669986	ENSG00000224934	AGGACGTGCAGCTCCGGAGCCTGCGCGGGCGACCTTGACCACCTTTGTCGGCTGTTTCCCCCTGAGGGAAGTATACCTGTCCTGCCAGCCTTGGTCTCTGGCAGGGAAGGTCCTTCCAACAGAGAGGGGTGCGCACGAATTCCTTTTTGCCGCTCTTCTATTAATAGTTTGAGATTTTCCTCCCCGATTCCTTGCAGAGAGGGCCTGGTCCTCAAGGACCTCGGGATCTGGGCGCGACGTCCCTTCCCAGCTTCCTCCCGCGCGCACCGGACCAGATCTTGCTGTCGTCAGCTGGCTGGTACCCAAAGTTCCTCTTCGTCAGGCTGTTCCTTCCCCGTTAGAGTCCTTCCTCCCCAGGAGCCCTCTCCATCTGCTGACCTTCAAGACCCAGAGCGAATG…
ENST00000609242	ENSG00000273162	GACTCCGCATGCGCACTGGAGCCTCGGAATACAGCCAGGACTCTCCCGTCGGAATGCGCCCCTAAGTTGGGCCAAGCCCATTCATTCAGGGGCTCCCGAGCCACGTAGGCGCCATCCCTGGCCAGAGGGGTTCTGAGGAGGTGGGCAAGGGCAGACACTCTCTCCCGGTCTCAAATTCGAAATAGGGACTAGAAGGGAACTTCACGCGAGGCCTCGCAACTGTCGCGAGAATCAGAACAGGAAATCTAGGAACCGAGAACACTAAGAGCCCGCGGATTTTAAACAGGAAAAAGAAAGGGCGGAGCAAACTCTGGCGGATAGTTGTGAGTAATCCCTGGTCCTTGGAATAAGTGTCGACCTGAGACAGAAGGGGAACTGTCAGAGAGCTGCCGGAGACCC…
ENST00000411906	ENSG00000234699	ATAGTCAGCTAACTCCCCGGGACCTGCTTCGGATCCCTGGAGGGCTGAGGATTGAATTCAGGAGCCTAGGGATTCTCCGGGTCCTGCAGGCAGAGCTCCAACTGGTGGGTGAAAGTTACAAGGAGGCAGGTTTCTGAAGGAAGCCCTGTGTAATAATCAGAGCTGCCCAGCCTGTATCTAAAAGTGGTCAAGATGCGGGCTGAAGCGTCACGGGTCAGGAATGCTGCACAGGAGAGTCTACGGACAGGCTAGATGACCCTTAGCATGGAGGGAGAGGACCCCCGACATCTGTCAGCTCTGCAGTGCTCGTGGTTCCGTCATGGTGGAGCTGCCGAGTGACCCGCTGGCCTCCCTGAGCTGGGCTTGACCATATGTACGAAGGAAAGAAAAGGCATCCCA…
ENST00000435434	ENSG00000231233	GGAAGTGAGGGGGCGGTGCCCCTGAGAGGCTGGGAGGAGTCCCACGGTGTGGGCAGATGGAGACACCCAGGAGAAAGAAGAGGGCGAATTGGAAGAGGCCACCCAGAAAGGACGGTGTGTGACACTAGGGAGCCAAGCATGGAGAGCCGAGGACTAACGCTTGGAAGGAAATGTGGACCAGAAGGTTCCGGATGAGGGAAGGACTGGCGGCTACACTCTGCCTTCCGAGACAACGAGGAATAATCTCACTTCAGTCAGTTCAACCCTTGTAAAACAGCTACTGTGTGCAAGACACGGAGGGAAAGCTGAAGTAGAGAAACCACAGACGCTGTCTTCAAAGGGTTTAATCTAATATTAGTGATGAGAAAAATAGGGTGCAGAGCTTAAGGCATCCTGGAA…
ENST00000627565	ENSG00000203876	AGTGCTAGCCCCCGCGCGGGTGCCCGCGTCCCGGCCCGGAAGAGAGGCGGGACGACGGCGCGTCCTCTCCCCGCAAGATTACCTCGCAGCGCGTAGCCGGCTTTGTGTTTCCCCTCCCTCCTTCTCGGCAGCCGCCCGGGCTGCAGCAGCCGCCGGATCCGCCGCTGCGGCCGCCTCTTAAGCGCCGCAGAGCCCCAGAGGGTGTGGATTCTGCAATGCTGCACAGAAACCTACTGCAGCCTCAGACCAACAGCAGCAGCAGCAGCGGCGGCGGCGGCAGCAGCAGCAGCAGCATTAGCAGCAGCAGCTTCTCTCAATGCTGAGTAACTGTCATTGTGAAGGGGTCCTTCAGAAGGATTCATCATGTGAAGAAAAATGGCTACCTAAGTGCAGGGATTT…
ENST00000433600	ENSG00000232767	CTTCCCGCGGTCCCACCTGGAAGGTGGGCGCTTCCCCCAGCGCCCGGCACAGCCCGGACCCCGGTGTAAAGTCGGGCATCTGCGCAGTAAACATCTGGCCTCGGAGCTGTCCTCCGCGCCTTGGCTGCCCCAGCCAGGGGAAGGATATGCGGAGGGCTCTAAGTCAAAGCGGGCGTTTTTGCGGGTGTAGACACTGCGGCGCCTGGGTCTGCAGGAGGGGCAGATTTTCAGGTGGCCGGGACAGGTGAAGGCAGAGAGGAGTGGCTGTCCACCTGGGGAAGCATCCTGAAAACATCACACACAGTGGACCACGCTTTGCCCTCAGAGTGACTGCTCCGACCCGGAAGGAGAGGTCAACGACCCCTCAGGACACAAAGGGTTTCTTAGGTTGTTCTGCGC…
ENST00000613826	ENSG00000277687	TGTTTATCTAAATGCTATTTTATCCAGGTTCAAGCTCTTGTAATAGGATTTATACTACTTGTAAGGAGAATTCTATATTTGAGAATTGTCCTTTTGAAAAGGTGAATTTTATCACATACTAACCTTTTGCTGCCCTGCACATTTTCTGAGATACTTGAAAACATATTTTGACATTTACATGTTTTGCCAGTACCCATTATGTTCCTGCTTTATTAAAGCCATTTTATTCACCTGACAGATTAAGATTAGAATATTTTAAAAGTTGAATTTTGAAAGCAAAAGTTTGTTCTACTGCAGTAGTTCGCAAGTGCTGGTCTTTGTATGACTGCATCTGAGTCACTTAAGAAGGCTTTTTAAACTCTAGATTCCTGGGCTGTAATCCTTGGAGATTCTCATGAC…
ENST00000508096	ENSG00000249456	CTCGACTCGTAGCCGCGGGCTGCGCGGGGAGTCGCCGCTGCCGCCGCCGCCGCCGCCGCCGCCGCCGCCGCCAAGCGCCCGTCGGACGGGGAGGAGGAGCAGGAGCTGGAGGAGGAGCCGCCGCCGCCAGCTTCCTGCCTGACACAGCTCACTTCAAGAAGTGCACAATGTCAGAACGTGGAATTAAGTGGGCTTGTGAATATTGTACGTATGAAAACTGGCCATCTGCAATCAAGTGTACTATGTGTCGTGCCCAAAGACCTAGTGGAACAATTATTACAGAAGATCCATTTAAAAGTGGTTCAAGTGATGTTGGTAGAGATTGGGATCCTTCCAGCACCGAAGGAGGAAGTAGTCCTTTGATATGTCCAGACTCTAGTGCAAGACCAAGGGTGAAAT…
ENST00000527483	ENSG00000224023	TTGTTGGCAAACAGTTCTGGGGGTCGTCCGATCCTGCAGAGACCGTCCAGGCTGGACTTGAACTCCTTCCTCGGCTGAAGTGATCCTCCTGCCTCAGCGTCCTGAATAGGAAGTGGAGCCAGAATCCACAGATGTCATTATCCATCTGCACACTTTGTTTACTACCCAGAAGGCAAGAATATTGCATTTTAAAAGTGCCCGGACTTTTGTTCTTTCTTATCACAAATGACTTGGGAAGCTCCGACCACTCATGTTTACCCCGAGTGAAAGTCCCATTCAAAGCCTTGCTTCCTGGAGAGCTTTGAGATTCTGGTACAAAAGGCATTTTATAAGCACAAAGTGGAAAAGCATCATTCATATTCATTTGCTGCTGCGGCATTTCTCCCTGGAATCTTCCTC…
ENST00000623953	ENSG00000279725	CTCCTTTGTGCGATCCGTCCCGAGTCCACAGTCGCTCGCGGTCTTGGTTGCAGGGACCCTAAGTCCGTAGCCTCGTCTGGCTTCACGGGCCCCGCAGCCCCGACTGCCCTGGACCGTACCACGACTCCTCAAGGCCCCCAGGGCTGTGGCTTGGGAGCCCCGTCCAATGCGCGGCCCCTTTGCTCGGCTCGGGACATCTCGCCCCAAAGAAACTCGCCTCGCCGGGGCCCCTGGGTTACCCGGGACTCGGGGCTAGGGATAGAGGGCGACTACACTGCGCAAGAGATCGCAATGAAGTCCGTAGATCTCCAGGCTGGAGCCGCAGAGCGAGGTGGCGAGGTGGAGAACGCGGGGCTGGGCCTGGACAGCGGCCCTGGGGTCGTCTGGAGTCCTCGCTCC…
ENST00000612008	ENSG00000277218	CGAGATCACACCACTGCATTCCAGCCTGGATGAAAGAGTGAGACTCTGTCTCAAATAAAAAAGTAAAAATAAAATATACCCACAAAGCTTCACAATGAAGTCCTAAATTGGCTATCATAAAATGATGAAAAGTGTGATGCTGTGGGCTGTCAGGGAAGGGGAGCCAGAGGTCATTATTGATCAGAGCGAACAGGGAAGGTTTAATGGAAGACACCCTGAATGATCTATCAGGTTGGAATTGCTGAAATGGAGTGCCAGGCTTCAGGTTGCAATACTTCTTGACTGTTACCAAAGAATAATGAGTTGGGTATCTTATTGGCATGGTGTATATTGCCTCTTAATTTGATAAAGTTTTGTTTATGTTGTATTGTGTCCTAGTCTTTGATTTAATAATCCAGA…
ENST00000436942	ENSG00000230098	GCCAACCCCACCGGACGGCCAACCCCACCGGGCGTCAACCCCACCGGGCGGCCAACCCCACCTGGCTAGGACCCAGTCCCCGGCTGCTCAGGACCGAGGCTGAGACGGGCGACCAGGACGGGACTGTATGGCTGCAGGAGGCTACACAGCCTCAGGAGGCTGCTTCTAAGAGGCCCACGTCGCCTGCATGGGGACGCGCCTGGCTCTCCAGCATGTGGTCATTTGAATTGTACATGTTTCACTAGGATGCCTACAGAAAAGTATACAGAAGATCTGGAAAAAGTTTTTGAAATGTTGAAAACTTAGCTACTTTTAAAATGAAAAAAATAGCTTTATAATTATCAAAGCAATATATCCCAGTGTAAATTTTAAAATAATTTGCTACATTATAGTAAGCAT…
ENST00000450206	ENSG00000234311	GGACCCTGGGCCACTGCACCCCACCAGGACGGCAGGACTGAAAAGGCCACTGACCTGCTCATCTGACACCTGAGGGCCGCTGGAGACCCAGGGACACTCCTGCTGCGGCTCATGTTTGGAAGCTGTCCGGAGGCGGGACTTCCTCTTCCTCCAGGGGCCGCCGTCCGGAGGCGGGACTTCCTCTTCCTCGGGGACAACTGTCTTTTTCTCTTAAGGCCTTGGACTGCCTGGATGAGGCTATAATATGGTCAGTACTCTGCTCTACCCAAAGTCTCCTGATTGAAATATTAACCTCATCCAAGAAACACCCTCACAGCGACGTCTACACTGGTGTTTGACCAAATAGCTGGGGACCGTGGCCTGGTCGAGCTGACACAAAAGTAACCATCACAGCTGCTG…
ENST00000660050	ENSG00000226900	AGATGGGGATGGGGAGTGGCCTTCACTAGGGTGGTCCTCCTGGCTGAGCAGGGCCGGCCCAGGGGAGGGCGGGGCCAGCACGTCCCCAGAACAGTGCCTGTCCAGGGGCACAAGGGTTCACTGAAGACTCAGGAGAGGGGTTTAGAGCACAGCCTCCCTCTCCAGGGTCAGGTTCACGGGAGCTGTTGGGGGCTCCTTCCCTCGCAGCAGTGACCACTCCAAGGACCACGGCCTGGACATGAGCGGCAGCGGAGTCTAGATGAATATAGGCAGCAGCCAAAGGCCACAGTCACGACAAACCTACACACTCTCACCACTGTCATCTCATATTGTCCTAAAATTTCCAGCCAGTGCAAAAAAACATGAAAAAGAAAAAATACAGCCATTGGAAAAGAGGAA…
ENST00000534271	ENSG00000255089	CAGCTGGATTATCCCATTACCTTCACTATGGTGCCCAGGCAGCTGGATTATCCCATAACCCTCACTGTGGTGCCCAGGCAGCCGGATTATCCCATTACCTTCAGTGTGGTGCCCAGGCAGCCGGATTATCCCATTACCTTCAGTGTGGTGCCCAGGCAGCTGGATTATCCCATAACCCTCACTGTGGTGCCCAGGCAGCTGGATTATCCCATTACCTTCACTATGGTGCCCAGGCAGCTGGATTATCCCATTACCTTCACTATGGTGCCCAGGCAGCTGG
ENST00000381361	ENSG00000099869	GGCCCGCGGGCTAGAGGCACTTTACCGCCCGGCGGGAGCGCCTCTCCTCCGCGTCCCTCGCCCCAGCCCCCTGCCCGCCCCACTTTGGGACCCTCCAGCCGCTTTCCCCACAAATGAGATCTTTGCAATGAGCAAACGAAAGTGGCGCGGATTTCGGGGCGCCCAGCAGGAGCGAGCGCAGCCGCCAGCCGCAAGTCCGCAGCCGTGTCCCGCGCCCCACGCCGGCCTCCCCGGCGGCAGCCGGAGACGAGCGCCAGCACCGGCGGGACAGCAGCAGATGCGGGCCGAGAGCCGGTCAGGGGCGCAGAGGCGGAGGGGATCGGCGCGGCGGGGAGCTCACCGCGAAGCTGGAGGCTGCGTCCGCGGGCGCACCAGGAGCTCAGGCAGCGAGCGATCGAA…
ENST00000667222	ENSG00000254480	ACTCTAACTTTGGGCAGGACTTCTAAGAGCTTCTAATCTGTAACTCCTTTTTGTACACCAACCCCAACCACCCAGCCTTGGGAAACTGAGTGTACAAGGCCTCAGCCTGGGTACACCGAAAGGAAGCAGAGAGGAGAAGCGAGTCAAGAAGCTTGAGATCTGACACAGGATGACACAGCAAGAAGGCCCTCACCAGATGCTGAGCAGATGCCGGCACCATGCCTGTGGACTTCCCAGCCTCCAGAACTGTAAACGCTGCATTTCTACAACAGCCACCTGTGCAGGCCCTGCATGCTCTGTAACCTGGGGATTTGGTCTTCTGAAAAGGGCACCAGAGAAAAACTGCTCTTAAGCCTCTGTTAACTGACACAGCAGTAGAACTCCAAGGTGTTGATCCTT…
ENST00000600308	ENSG00000267940	TGCAGGGATGGTGGACTGTGGTGACTTTACCACTATGCAGTCTATGCATATAGCAGAATTGCACTTGTACCCTTCAAATTTATACAAAAAAAAAAAAAAGGACGAGGAGGATCTCTTTAGGACTTTTGGGAGAGGGGCTCACAGGGGAAATTGTGACTGAAAACTTCTGACTGATTACTTCTCAGTTAGAAGCCCATACATTCTTCTGCTGCCTGATTATCATGATTCCCTAGGATCCCTAAATTCCCTACTGATCTACCCCAACACTAAGTAAGTCGGTCTTTCCTTTTGACTCAGAGAGAGACTGAAACTAAAAGTTACTGAAGGAAAATGGATGACTACTTGGTCCTGGATGGAGATCATGAGCCTAAGGGCTGCGCTCTTTGGGCCATATCCTGC…
ENST00000527398	ENSG00000254641	GGCTTGTCTGTTCTGGCCCCCTTGCCTGTCCTGTCTCTGCCCCCTTCCACTACTTCTGAGGTGGTCCTTTTTTACCTCCCGACATGATGACTTCACTCACCTTCGGGGGCTACCCAGGCAGGTGCATACATGCGACCAGGACATTGGAAAGAGAACTTGACATCAGCCATGCTAATTCGGGCAGTCATGTCCTCATCAATCTGAGGAAGAGAAAACAGATAGAAGGAGTGGTGACTCACGGGGCCGAGTGCGGGTGGTCCCCTTCCAGAATGTGTCCTTGTATGGAATACGGTTGAGATTCTGGCCCATCTTCTCTGCCCGCTCTAGGGAAGAAAAACAACCTAAGCTGTGGTACAGAGGGAGAAGACAGATGCTGACAAGGGCCCCATTTGCCACCAG…
ENST00000527565	ENSG00000271758	ATCCACTTTCTCAGGCAGGGACTATAGGAAATGAAGGTGAACTCGTGGAGATTTTGGAGAGAATTTAATGAAGAGGCTGTTTACCAAGGATCTCTCTCTGTCTCCGAGGCTGGAGTGCAATGTTGCAATCAGGGCTCACTGCAGCCTCGACCTCCTGGGCTCAACTGATCTTCGTACCACAGCCTCATGAGTAACTGGGACTACAGACGACCATGGGCATTTTTTCTATGCAACTACAGATAGTATCTCATGATATGAATGGTCCTGGATTTACTTACACATCCTCCTTTGGATGAGCAAAAAGTAAATTTTTCACAGTGATAGACATTTGTAGTGCTTTTTAAAGGCACTGGTTCTGGTGGACACTGAGAGACAATTTTTATTTGCTGCACGTGGAAA…
ENST00000596206	ENSG00000268403	AGCGGGAGGCGCCATTTTGTAGCGAGGGAGGGAGGCTGGTCCTTGTGATTACCCGGGAGGGAGCCGGGGTGACGAGCGCCATTTTCCCCACAGGGGCGAGGAGGCGGCTTTGGTTCTCCCGGTGGGCTTGCCGGAGTGCGTTCTGCAGACCAGAAGGGCTTTGTCTGGCGATTGCTGAATGCTCAATAGCAGCCTGCTGGGAGGGAAGTCGAAGGGAGAAATAGGACAGAAAGAGAGACCTGACCTCTCCCTGGAGGCTCTCAGTGTCGGCCGAGGCCCTTGGTCTTGCTCTAGGGCTCTGCATTCCCGAGAGCTGCTGTATGCCGGGGATTGGCTTCCAAGCCTGCCTGAGCTTCTCCAGTCTCCCGGGCATCGCCATGCGGTGGGAGGGTGAGCCTT…
ENST00000500698	ENSG00000245522	CTCTCCACTCCTGCCTCCTGGAGACTCAGCGAGCTCGTCCCTCATTGACTCTACATCACCCCTCACCCACCGGTCCCAGGTGCACACACGAGACCAGGCCCAGAGGTTGTCTGCAGAGTGAGATTATGGCGAAGCATTTTATTCTTTTTACAAACCTGCTTTTTCTCAGTTTTCCACATTGGATTTGCCAGCTACCTGCCTTTGCAGGACACCTCAGAAGTTACAGACTTGCCTGTGGAAATGCAGAGAGCACCTGAGGTATTTCCCGGACTCTCCAGTAGTAGCCTTGAATGGCTGACCAACCGCAGTCACCTGCCAGATCTTCTCAGAACCGGCCAGCCCACCAGCGACAGGCCCATTAAGTGGCCTGGCCCAGCCCAGATGGAAAACCCCCTCCAC…
ENST00000499765	ENSG00000246308	GCCCTTTTGAGTCTGCGTTGGCGTGGCTGCTGCTTCTTGCTCCAGTCCCTTTGTTCACTGAGTCCATATGCCATGCTCCAGTTGTATCATCCCCTTTTCCCTCGACCTCGTTTTCTCACCGGGAATATGGGAAGAAAACGCACCCTTACCTCCCCCGAACCCTGTTCACCATAAGAAATAGGATTAAGCTTTTCAAAGCCGGCAAGTTGAACTATTTATACTTACCAGAGACAAGGCCTTGCTCTGTTACACAGGCTGGAGTGCAGTGGTGTGATCATAGCTCACTACAACCTTGAACTCCTGGGCTCAAAGAATCCTCCGGCCTCAGCCTCCCAAGTAGCTAGGACTACAGGCACATATTACCATGCCTGACTACTTTTAAAACTTTTTTTTTCCTAA…
ENST00000669704	ENSG00000247271	AGCCGCAGTCACAGCCTCAGCCGCAGCGGCCGTGCTACCTAGGTGATAGCGGAGCGGCTGGGTAGGAAGCAATTGTTCTCAAACTTCACTAGCCCCGTCGGCGCGGACGCTTGTCGAGAATGCAGATTCCTGGGTACTGCCAGATACGCTATTACTACTGAACTATTTCACAAACCCATTTTGAAAGTCAAAAACCGAGCACTGAGTCTTTCTCTGTAATCCAGCTACACCAACCCTAATCTTCTCTGAGGTGATGCACAGCTGTCACTGGGGAGAAATGGAATGCCAGGAAATGCACAAAGGAAAAGCATCCTGACAAATGTTTTCAGCCTTATGCGCCACACCACTAAAGAACATTGCCACCTGCTGTAGGATATGAAGCTTCTGAAGCACATGAGA…
ENST00000568280	ENSG00000260196	CTAATTTTTTGTTGTTGTTGTTGTTGCGATAAGGTCTCGCTGTATTGTCCAGGCTGGTCTCAAACTCCTGAGCTCAAGCTATCCTCCTGCCTTGGGCTCCCAAAGTGCTAGGATTACAGGCATGAGCCACTGTGCCTGGCCTAGTATTGGTCATTAGTATTAGTAATCATTCCTAAATGTATATGTAAACATTTATTTCAGTGTTAAATATTGAAGTGTTTGGTCTTTATTTAGAAGTTTGATGTTGTGTTTTATGACCAGAAATATGCTGTGAACTTAATTCTTTCTTATAGCAGTTAGCCTATGGGAAAATTGGTTTTGTTCTACATTATTTTATTTAAAGTCATAATTTCCAAGATCCTATCAACTCCATTAAGTGAGGACTTACTGTACTGTAGC…
ENST00000603468	ENSG00000270607	GGGGGGCCCACACCCCTGCGTTCCTGAAACCCTTCTTTTGAAAAATGCCCTTTCGAACGCAACCGTCCGCCCCAGAGCCACGCGGGCACGGCTCGAGGGAAGTTTGTTTCCTTTTTCAAATTGCTCCGGTCACCTTAACGGTTTGAGTCTTCCGGAGTCACGCCCGCAGCCTCGCTGCCCCCATCTGGCTTGGGCAGGGCCGAAGCTCGTCTCCCGCTTTAAGAGCGCGCCAGCCATTTCTCTGCCTGCTCTTCCAGGCCGGCTGGGCGGGGGGCCTCCCAACGGCTTCCTCTCCAGTTTTCAAAGGCTGCACATTTCACTTAACTATTTGAAGTATTTATAGGCAAATACAATACGCAGGGAAGCTTCCCGCCCCGAGACAGCTCCTCCACGCAACCT…
ENST00000529258	ENSG00000254862	AGATTACTTCCTCCTTCTTGGCCCCAGATGCACTTGGTTGCACGCTCTGGTTCCCAAACCCCCGGCCGCTGGCTTATGCAAATCACTTAGGTACATGCAAAAGTATCCCTTCTCCCGGAGCGCCATTGGCCCGGGGAGGTCTCGAGCTCATTACTATGCAGAGAGGAGAGCCGCCATTGGCCAAGAGGAGGACCAGAGGGGCGTGTTTCTCGGGCAAATTGGATCTCCTAAATTGGATGACCTGGCTAATGTTAAAACATACTTCGTGATCTGTAGAACGTAAGAGAAAATTTAGAAAATGTTTGATATGAAAGAGAAAATGAAGGATGTTGCGATAATAGGGAAAAACTTTATAGTAATTCTACCAATTTGCCCCTTTTATTCTAAAATAACACAAAC…
ENST00000527083	ENSG00000254934	CACACAAAGCCTGTTTGGTGGTCTCTTCACACGGACACACATGAAATTTGGTGCCGTGACTCGGATCGGGGGTCCTCCCTTGGGAGATCAATCCCCTGTCCTCCTGTTCTTTGCTCCGTGAGAAAGATCCACCTACGACCTCAGGTCCTCAGACCGACCAGCCCAACGAACATCTCACCAATTTTAAATCAGGACCTACCAGTCTGCCCTGCTCATACTTGATCTGGATGAGACTGATACCCTGCGAGACGCAACAGAATCAGCTCCTGGGATTGTGTTAGCAGAATGACGGGAGTGTGAGATCCACCACATGGCGAGGCACCCCAGGAACCTGTTTTCTTCTTGAAGAGCAACCGAGAACTATTTCCAAGTTATCCTTCACTTTGAGGACAGCATGGA…
ENST00000631190	ENSG00000280798	ATCAGTGAGATCAAACAAAACATACCCAATCAGTGAAGAAGCCAGGCCAGTCCCAAAAAGCCATTGGGGGGCCAGAAGACCCTCATCCATATACCACCAGATAACCAGAAAAACAAAAACACTGCACAGCTGCGGGATCACCACACTGGACTCAAATACCATAGCCCAATATTGGTATTTCCGAGCATGGATGTTTTTCCAGAGCTCTTCCAGGAACCGCCGGTCCACAAAGTTATCAGGAAAGGGCTGTTGCTCATACAAGACCCTCTGCCACTTTACCTCCTTGGTGTTTGTTACAGGTTGGGTACACATAATCCTTTCATTCAAACTCAGGCTAGTTTAATCATCCCTCTCACAGAGGTCCATGTGGTTCTTGTTGATGACATTTTGAAATGAGAC…
ENST00000500025	ENSG00000247151	CGGGAAGCTGTTTCGCCTGGAGGCTCGCGCGCTTTTTGGAATTCAGTTATCAAGCTTTAGAGCCTGGCTACTCACAGTTGAAGCCTGATTGCAGGGTTCTTTTAACTCTTCTCTCCACACCCGCACTGGAGACCACTGGTAACCATCTGTGGCCATCACCTAAACTCTCACCCAGTAGAGATGGGGTTTCACCATGTTAGCCAGGATGGTCTCGATCTCCTGACCTCATGATCTGCCCGCCTCAGCCTCCCAAGTGCTGGGATTACAGGCGTGAGCCACAATGCCCGGCCCACGTTTTGCTGTTAATAATGATGGTGCTGAAGACTATGGCTTTGATGACTAGTTCTGCTTTAAGAAAACATTCCGTTGATTTGTACAAATAGCACAAGAGGACACCAA…
ENST00000502049	ENSG00000247675	GGACCAGACGCCGCCTGCACGGGTGGGGACGCTGGTCGCTGCCGGGGGCAAGTCTGCCGACTCCAGAAAGAAAGGCGAAAGAATAGATTGTGAAGCTAAGTGCTGTGAGGGAAACCAGAGGCAGCTGAGATGTCGTGGAAGTAACAGCGAATGAAGCCAGGATGCTGGATTCTGACCTTGGAACTGTTCTGAGAGGCTGTTTGATGCAAGACTCCCACCTGCGGGTATCATAGTCCAGGGTAAGGCCATTGGGCCAACCCAGGTCTGTGTTGATGAGGACCTTCCGCTCAGAACCATCCAAGTTTGCCCGTTCGATCTTGGCAATGTGGCCCCAGTCTGTCCAGAAGAGGTACCTGAGACACAACAGTGCCATCATCATCAAGGCATGGGAAGACAGCA…
ENST00000530595	ENSG00000254602	ATTCAAGATGGACGGCAGGGAGTGTGGAAGGAGAAAGGGGGCGAGGGGGGAAGAGCGAGATCGGCAGAGGAGAGGGTCTCCGCGGCCCACCGGCCTCGCAACCTCGGTCCCGGCCGGCGGGTGGCGGGGCGGCCGCTGGGGATCCAAGCCCGGCCCGGGAGAGGGGCTGGCGGGGTGCGAGAGGGCGTGAGCGAGGGGGAGCGAGGCCAGGGAGGGGAGCCAAGAGGGAGGGAAGGGCAGAGAAAGAGCCCGGGAAGAAGGAGGTGGCAGGCAGAGGATCCTAACGAAGAGCAATGTCTTGGACACCAGCCCTGAAGCAGGGAAAAGACAGATGTACTAATTGTCATGGATGGCAAACTGTGCCCCCAAACTTGTACCAAGCCTCAAAGCCTTGGTTTA…
ENST00000625104	ENSG00000280010	TATTCTGTTGATCTGATATGGATAAGATCTCTGGGAAATCATATATGGTATAACTATATAGATTGAATTATAGTTTAAGGTACATAGATTTAGTTTCTAGCCCTAACTCATTTTGTAAAAACAATTTCTTCTGCCTCCTTTTCAGAGAGTACCTTCTGAAAAGTCCTCTGTGGGTAAAGAGATCTTGTTTTCCTGAGTCAAGGAATTGCATGGATGAGAGTTTTTCTTGCATTCATGTAAGAGGGTGATTTGGAAAAGGCTCGCAAATCAGCACAAACTTGAAAGCCAAGCATGGAATAAAATTAGCCTTAAGATAATCAGGTTTAAGTGAAGGGAGAGTTTTAATAAAAATGGAAAATGTAAAGTCATAGCTCTGGTATTGCTGTTATTTCAAGCTGC…
ENST00000535817	ENSG00000256690	GGCTGGGCCCGCCTCCGGGAAGGAGCCTTAAAGAACCAGCTGCCCGGTGGTGTCCGCGCCCAGTCCCCCAGAGTGGTCGTGCAGGGAGGTCCTCACATCTATGCCCTTGGCTCCCACATTCCCGGGCCCAACTGCTCACCTCCCAGTTGTCCCTGCCTGACAAGAGGAGGCAGTTCAATTGAGACTTGAGATAAACCTGCAAAAGATGAGGGACCTTAAGGAGCCAGGCATGCTGAGACAGAAACATGAACGGAGGGCACAGGAGGCGGGGCCTCCACAAGACCATGAGTTGGAGGTGGGAGAGACAACTTACCTTATGCTCCAGACCCCGTGGATTCTGGATCCTGTGTATCCTCAAGACTCTGTCCAAGCCACAGGAGGCTAGTAGAGGCTTTGAAG…
ENST00000543624	ENSG00000257002	CGAAGTCTGGAAAGTTGGCAGGGTCTCTCTGGGCTGCCCAGGAAGGTGACCCAGGGTCCTGGGAAGCCAGGTACTGCCAGAAGAGGATGGCTGGGGCCCAGAGCACAAAGGAAACCAGCCAGGCCAGGCCGATCATCAGAGCTGCCCGGCGGGGTGTGCGCTTGGCACGGTAGCTCAGGGGCCGAGTCACGGAGAAGTAGCGGTCAAAGCTGATGAGCAGCAGATTCATGACGGAGGCATTGCTGGCCACATAGTCCAGGGCCAGCCAGAGGTCACAAGCCAGCGTGCCCAGAGCCCAGTGGCCCATGAGCAGGTCCTGCTATCCCCAGTTTGCAAAAGGCCTAACCTGAGGCTTCAAGACCTGAAGGACCTTACAGCTCATCAGCGATGCAACCAGGA…
ENST00000544553	ENSG00000256940	GCATTCCAGGGCTGGGCTAGGGTAGGCAGGCAGCACCGGGCAAACCCACTCCTCCACCCTGCCCCCCGGGGCCTGAGTCACCGTCTGAACAACCAGGGAGTCATGGGGGTGGAGAAGCAGAGCCCAGAAAGCGGGCTAGCCTGCACGCACGCCAAGATGGAGCTCCAGGCTAGCCCACAGAACAGCCCAGCCGCAGCCGTCCTACCAGACCAGCACCTTGTAACCACAGTCTAACCCAGCGGGCACCAGGCGATTGTGAGTGCCACGGGGCTGAGGCCTGCGCCGACCTGGTCTGCTGGTGCTACCAGGCTTGAACAGTCTTCAAATCCACTGCTATTAGGCAAATTACCTGGCTCCCGCTGAACTCCAGCACCTAGAACTATGTCACACTCGTAGTAG…
ENST00000594089	ENSG00000269038	TTTCTCCGGGATTAAGCGAGAGTCGCGGCGGAAAAGGCCCAGCCGGAACGAGATTTACGGCGGGGGAGTCCTGGAGCAGGAAGTGCGCATGCGTAGATGGAGCAAAACCGCCTCTCCACCCGTCTCCCTTCACCATCGACCCTTGGGTCCAGCAAGGAAGCCCTAAGTGACGTCAACCTTTGTTCCCATGGTAACGCAGAACCTTGGGGCGGGAGCAGGGGAGGGGCTGGCGCGCGCCGGAAAACCGGCTCAGTTGACGCTGCAGGTAAAAAGACTTCCTGTTTTTTTGGAAAAAAAAAAAAAAAAAAAAAGTGACCCAAAAAGCTACGAATAGAGACGACTTATCGAAGGATTTAAAACAGTATTTGAACTGATGCAACAACATATTAGATGAAAGGT…
ENST00000623192	ENSG00000278952	GGTGCTTGTAGTCCCAGCTACTCCTGAGGCTGAGGCAGGGGAATCGCTTGAACCCGGGAGGTGGAGGCTGCAGTTAGCCGAGATCGCGCCACCGCTCTCCAGCCTGCGAGCCTGGGCCACAGAGAGAAACTCCACCTCAAAAAGATAAATAGAAAGCAGCATTTAAGAAATATCTGAGCTCCTATGATTTTTTTCCTCCAAAACTGCCTCTTCTTTTCATTAAGTATCTTCTCATTAAATACCACTATTCATCCATCTTATTAAGTGCAGGCCCCATTCTAGGTGCCAAGAACACAATGCACATCAAAGGGAGCCGGGGGTCCCTGTTCTAATAGAGCTCACTCTTGTGGTGGAGTGGGGGGTGTGATGAACCAAACTGTGAGTGTTCTTTGCATCCCT…
ENST00000501122	ENSG00000245532	GGAGTTAGCGACAGGGAGGGATGCGCGCCTGGGTGTAGTTGTGGGGGAGGAAGTGGCTAGCTCAGGGCTTCAGGGGACAGACAGGGAGAGATGACTGAGTTAGATGAGACGAGGGGGCGGGCTGGGGGTGCGAGAAGGAAGCTTGGCAAGGAGACTAGGTCTAGGGGGACCACAGTGGGGCAGGCTGCATGGAAAATATCCGCAGGGTCCCCCAGGCAGAACAGCCACGCTCCAGGCCAGGCTGTCCCTACTGCCTGGTGGAGGGGGAACTTGACCTCTGGGAGGGCGCCGCTCTTGCATAGCTGAGCGAGCCCGGGTGCGCTGGTCTGTGTGGAAGGAGGAAGGCAGGGAGAGGTAGAAGGGGTGGAGGAGTCAGGAGGAATAGGCCGCAGCAGCCCT…
ENST00000567594	ENSG00000260233	CCGACGCGCGAGGCCTCGGGAGGAGCGTCTCCTTGGTAACTCTCCTCCGGTCGCAAGACCTGGAAGTGGCCTCAGGGGGTCGCCCTTCCTGTCCGTCGTGGATGAAGGGGACCACTTGGCTTCAGAAATCCCCGCTGGCCTCCGCCTCCCCTGGGGTTTCCCTTTCGGCGCAGGCGGGGCAGCGGCGTCATCACAACCATCGCCACCCCAGTAATCACAGCGAGCGGCCCTTTGCGCACGCGTGGAGCCTTCTCAGGCCTCAGTACTTCTCACTTCGCCCGGCAAGGCTGGCCAGGAGGGGTGCATTCTCCCTTTCCGCGTATTTCAAGACCACTCCCCTTCTGCATGCTCGGTGTCCCAGTCTGTCTCCTCGCTGCCTCCCGAGGCCTGGAACTGAAG…
ENST00000580881	ENSG00000255468	GAGGTTGGGGGGGAAGCATCTACATTTTCACATCCTGCCTATTTGGAGCAGCAAGCTGGAGGTGCGAGGGCCCAGAGCAAAAACACACACTGAGTACCTGGTCTCTGCCAGGAACTGTGTTAGGCACGAGGGATGGGCCTTGGAGGAGACACAGGTATTGTCCTTGAGAGTTTCCACTGGTGACCTTGGCTGTAAAGAGGAGAAAATGCAGAAGTTCATTTCTTGCCAAATTGCTCTAGCTAGAACTTCTAGTACAATGTTGAGGAGATGAAACGGTGAAACCACGTATCCTTCTCTTGTTCCTGATCTTTGGGGGAAGGCTTTAGGTCTTTCGCCATTAAGTATGATGTTATTTGTGGATTTTTCATAAATGCCCTTTATCAGACTGAAGTATAGCAG…
ENST00000527092	ENSG00000255517	CGCACACGCGCCGGACCGGGTACCGCTGTGCCCGGCCTGGCCGCGGCCTAGTCCCGGCAGACGGGACTGACGAGGTCACCAAGCCCAGGCCGAGACGGCGCGGGTGTCAGGGACTTGGGAATCCCCCTCCCCCAGTCCCGATCCCGCTTTCCTTTGGGGTTTCACCTCAGAGGACCCGACAGCACTCTTGCAGTTTCCTCATCCTCAAGATGGACTGCACCTTCTGGCATCTCAAGTGGTTCTTGTGAAGATTAAATGAATCCATCAGGCCGGGTGCGGTGGCTCACGCCTGTAATCCCAGCACTTTGGGAGGCCGAGACGAGCGCATCACCTGAGGTCAGGAGTTCCAGACCAGCCTGGCCAACAAGCTGCCAGCAGCCTTGAAGCCACCTGGGACTG…
ENST00000333139	ENSG00000184224	CTCTTTCGCTCCCTCCTTAGCTCGCCGGCTCCCAGCCTTTGATGCCACAAGTAAACAAACCTCGCATGTCGCCTTCTGCTGGGTCCTGGAGGTCTTGGAAGCCTGATGAACTCGTCTTTTTCAGTTTCCTGGAACCCTCTGCTGTGGTCCTCGTGATAAGAGTGACCTTTTTGGCCTGCTCTCCCCAGCTCTTTTCCAGTCCTCATGCAGGGTATCAGCATTGCTGAGTGGCCTGCCCAGGATGACACAACTGCCAGAACTCGGCCTGAGGTCTCCTAACAACAAATCCCCCACTGGTCCCCACCCACTGGAGCACCTACTTGCCAGGCTTCTCAAGCGAAGAAGGAGATCCACTCTGATGTCATCTCCCAGGAGCCTTCTCTGCAGCATCTCAGGTCC…
ENST00000532296	ENSG00000255306	GGAGGCGGGACATCCGGGGCGTGGTTTAGAAAGAGTGCTTTCGCCGTGGGTGCAGAGGGTGGGCCCGCCGGGTTGGGTGGGGGGCGTGTGATGACGGTAATGGCGACGAGATGCTCAACTCACGCGGCCTCTTTTAATCCTCACAGCAGCTCTGCGTGGAGAAACTACAGTAACGTGTTACCACGTTAAGGCGGGAAGCTGAGGTGATTCCTGCGTGGATGCCTGCGGGGATTCCTGCGTGGATTGGGGAAGTCCTGCAGCATTACAGAATTGTTACCCAACGCCAGGGCCTTGGTCCAGAGTCCTGTTGCTAGATGCACAGAAAGCAAATCACTGAGATCTGGGTCAGGGCTTGTCTGATGTGGGGAAAGCGGACTGCCCCCAGTGGATTCAGACGTC…
ENST00000544004	ENSG00000255606	GACAGCCTCAGAGAGGCTTGCGAAACACTTGCTGTGAAGAAATCTTTCCATTGAGAAAAAGTTCCCTGGTGCTCATGCTCCCAGTGGCTCAGGCCTGGTCTGCACTCAGCGGCTGCCAGGACCTCCCGGGAGCGCCCACACACCCCACAGCCCGCCTGTCCTGGGAATACCTCTCCAGGCCCTGAATACCTGTCCCCCACTCCCTGCCTAGGACAACGGGGGCTGTCAGGGCCATGGGCAGGCCCACCCCACCAACCAGACCCTACGTGGGCCCCGCCTTGGTCCCGGAGCCAATGTCTGGCTGATCAGGGAACAAGAGGAGCCTTCAACACCTCAATTCTGGGACGGTTGAGGTTTTCACACCGGGCCACACCTGAGCCACTAGGAGCCGGGAGGCTC…
ENST00000445532	ENSG00000227726	GAAAGACAGTTCAGGCACCTGAGTGGTTACATTATCCCAAGCCAAAGAAGGAGAAGACAAGCTTGTGAGTTTCCCACGCTCCCTATGAAAGTGATGCCATATTGATGTTTCAGCTCTGGGCAGGCTGTGGCAGGCCGAAGGGACCACCACGGATGGGCTTTCAGCCAGGGTCTGCCCCACTGCCTTCATTTCATCTGTCGAAAAGC
ENST00000529369	ENSG00000254682	AGGCCCCGCCCTGCCGCCCCACCGGCCCGCCCGGGCCCTAGTGGGTGGGCGCAGCCTCTGGCGCTTCTTCGGGATCCCAGCTGACCAGCTGGGGGTGGGGCGTGGCGGAGTGGCCACGTGGGCCGCGCGGAGAACGCGCCAGGCTCATCACCTGGATCATCGTGCCTCAGTTTCCCCCTCGGCAAATGGGGCTTCAGCGGCTCGCGACGCACATTGATGGAGCGTATGTCCAGGCGCCGGTGCACCGCAAGGAGCAAAACAGACACAGTTCTTGGTCCTAGGGCTCACGTCCCGGGGCGAAGAGGATCCTCCATAAACGATCAGCCATAGCAGCTGTGATTGGACAAGAGACTGATTTCAGTGACTTTCTCCTAATAAGAGACCACCGACCAGCTGACC…
ENST00000540547	ENSG00000256034	CACCGCTTTGCTCCCCCAGGAACACCAGCTTGAATTTCCTCAGCGGATTCCCGAAGTCTCCGCCCGTGGACATTGTGGAACTAGAGGAGCGGCCGCCGCCTCAGCCTAGAGACCTCCCGGACCGATGCTGCTCCAGCCAGCTGACGAAAAAGGCGAGCGGAAGGGCGGCCGCCGCCGCCTCCCGGCAGAGTAGCCTAGCACCGAGCGAGGCCCGCGGCTGGGAAGGGAAGGAGGGCGGTGTCGGCAGGAGCCAGGGGTGTCCTCTGGCTTCCCAAAGCTAGGGCCGTTCCCTCCTTCCGCACTCGGCTCCCAGACCTGGGGAAGAGAAGCTGAGGGTGGCGGAGCCGGAACCGCAGACGTATCTGGGACCTCTCACGCGCAGCGCCTGAGCTTCCACAG…
ENST00000624366	ENSG00000280269	ATTTTAGCAGGGAGTTTCAGCAGCCAGGCTTGCAGAGAATTACTTACATTCTTGCAGCAATGTTATGTGCCCTGAGTGCTTTTTCTCTCTGGCCTCTCAACTCTGTTTTAATGGGATATGACAAGAATAACCCAATTTGTGTAAACTTCCATAGTGCAATTATTGTTTACTTCTTTGACTAGCCTAACTCTTCATTTTGTGTAGAGAACCAGACATTTTATTTAGGTGCTTTAGATAATGTCTATCACTTTGTCTCCCATATAGAGCCTATGTAATACTTTGCACATGGAGATATCTCATAAGAACTTGGAAAATGTTTCTTCCTTTTTGAAATGATTCTTTATATTTTAATGGTGCTTGTTAGCTACAAGGAAGTAAATAATATTTGGCTAATGATAC…
ENST00000526036	ENSG00000254837	CGCAAGCGCAGGCCGAGACGCCGCAGGTCGAGTACCGGGTGGCAAAGCAGCTGGCCCGGGCCGTGGAAGGTGGCCAGGCCACCGCGGCCTGTGACGCGCACCTCGGCGCCCAAGGCCCGTAGCCGCGCAGTTTCCTCGGGCGTCAGGCCGCCGCGCAGCCCGGCCGTATACACGGGCCCCGCGGGCTCGCAGAGCAGGAGCGCGCCCGCCTCAGTCCCCGACGGGGCCTCAATGCCTGGCTCGGCCTGCAGCCGCCGCAGCCAGCGGTCCTGCAGCCCCAGTAGCTCGGCGTACGGCACCCGACCCAGGCGCACCAACCGAACGGCGGGTTGCCGCATCGTGCCCACCGTTGCGTCCGCGGGGCCCCGCCCTCTCCGTGGGCCTGGGGGCGTGGCCTGA…
ENST00000624150	ENSG00000278879	TAAAAACAGGCTATAAATCCATTTTGTCAGGTGTAAAACAGTCAAATTGAAAGTCACTGTTTTCAAGCCTACGTTATCAGATACACAAATGACAACTACCTGTAGCTGGGGAGAACATCTTCACATGCCCCATAAACTCCATTTTGGCAAAAGAAAAGGCCCAGGGAGGAAACACACTTGCAGTGACCAAACATGCAATGAAGAAAAAAAAAAAAAAAAATTCTGACAATCTAAAATCTTTTTGCTAAACTTCAGTGTAGCTGAAATTGTCATTATCTCTCCTATTCATATTTGACCAACAGACTTCTTACTGACCACCAACTGTGCAAAGCATTAGAGACAGATTGATCAAAAGACAACCTTCACTGAAAGGAGCGTCTAGCCACTGAAGTCCACCAC…
ENST00000530792	ENSG00000255136	GCAGCAGCAGCTTGGGGCCGCCGAAGCAGTAGCACTGGAAGGGGCAGGGTGCCGCGGGCTGGCTCAGCGCCGCCGCCACGAGCAGCAGCCCCTGGAGCCCCGGCTGTCCCGCGCGCGGGGCCATCGCGGCCGCCCCCGCATCCAGCGCCCGGGCCGCCGCGCTCACCAATCATAAAAGGCACATGGAATCAAAGCTTTTGGTCAACTGCCAACAAGGTACAGAGGCCCAACAGCAATCATCGAATGAACTTGGAAGTGGATCCTCTCACCCCAGTTGAGCCTTCTGATGACTGCAGCCCTGGCTGATGCTTGACTACAACTTCATCAGAAATCCTCATGAAGATCCAGCACCTTCCAGTTAGCCCATCTATGAGAAAACCAATGCTCCGATGAGTGCAG…
ENST00000533945	ENSG00000255507	AGCTCTTTCATGACCAGCTCCAACCGACAAGTACACGCCCCTTCGCACTCCACTAGCTAGTAAGCTGAGCTACAAGGTGTGCCAGGCACCCAGGACGCCGATTCACCGCTTCAGTGAAGGCCCAGCTCAAATGCCACCTCTTCCATGAAGACTTCCGTGATCCACAATGATAGCATCTCCAGCAATTGCTTCTATAATGAATAGCATGAGTCATTCTGCAGGATGTTGATCTTCCTTTTTTTACTCCTAGACTGAATTTTTCCACCACCTGGATGAACATAGCAGAAAGAACATAGTGTTTTAGAGTCAGACACAATAGGAATCAGGCACTTTGGAATCTTGGCTCTACCACCTTTGAGCTATGTATCCCAAGTCAAACACCCATCAGACCTTTGCCAG…
ENST00000658868	ENSG00000255135	GCGGCCAAGATGGCGCTAGCGGTTGGAGCAGGGGCTCTGCTGCGACCTTTACGGTAGTGAGGTTAGGGACGATGGGAGAGCAGCTTTGTTCCTGAAGTGCCGTCGAGGATTAGGATCGAGTTTCTTCGATCGTGAGGGCAATTATTAGTGGCCTCTAGCCCCCCAGATGGCATCTTGAGGAGAGAGAATCCACGCTACGAGAACTAACATAGTGGACATCGCAGTTGTCCGTAGCCGATTTGCGGGTTACGGAGTTGTTGCAAGTAAAGAAGGGGAAATCCGAGCGTTCTCGCGTTGGATTTCCTCCACGTGTGAAGTGGGAATGGTAGTGATATCTCGTGCTATCTCTGTCAAGGGCAAGAAGGAGAAGGAATTTATTTGAGGCCCTACGACGTGAAC…
ENST00000662186	ENSG00000246174	GGGCCGGAAGGGCTCCTGCGCAGGCGTTTGTAGCCACTTTTAAGTTTTATCAGCTAGTTCATGCTTGCGTTGAAAGAGTGGTCGTTTGCGCTGGGTCATCACTGTGTAGTATTGGGGATACTTAGGTGAGAAAAAAACTTAACGCTAGAGACGTTCACGCACTAGTGGAGAAGCCAGGATTGTTGCCCTAGAGTTACAGTAGATAAAAGTACCTCAGAGAACTGCGGGGGCTCCCAACCTGGACGCTTGCACCGGAGTATTAAATCCAGCTAGAGAATGGCATGTGCAAAGATACAGAGCTACAGTCAAATGGGCAGCTGAAGATGATGATGATGATGATCTTGACACCGAGAAGCAGAAGACCAATGAAGATGACCAGACAGCAAAAAAGGATAAGTT…
ENST00000513207	ENSG00000251323	AGCCTGTGGTGGTTGCCGAAGAACTTTAATTACAGTGTCAGAGTGTTCAGGGACAGTCCCAACTCCCTTCATGTGAGGATTGCAGAAATGGGCTTGGATCGTATACAGACAGCGTTATGAGGCATTGCTGAAGAACACACAAATCTGCCTGGAGCTGTTTCCTGAACACAGGACCAAAAGGCAGGAATCAAAAGTAGTAATGAGTTTAGTTATCTGTCTGTTACTGAAGGTGACTTCTAGGGCATCCTCCTGGCATTGCTTCTGGAATACAGTGACTTAGACTTATTCGGAAGAACATCTCTATGCTGTTCATCACATCGCCAGCACCTAGCCCTGTGCCTGTGCATAGTAAATGCTCAGAAAAGAAAAAACAACAAAGTTTCCAGCTCTTACTCTAGA…
ENST00000658004	ENSG00000246067	AGAGTGAAGGAGCAAAGGGGACTCGGCCGCCATGTTAGGAGTACTGGGACGATTCCGCGGAGCCGGGCAGAGGTTTTAGGGGAATGATTAACAAAGGCGTCCGAAGAAATCGTTGTTGGAAGGTGACCAAGGTGGAAAGAGACGTTGCTTTGGCCCTGCAAGTAAGAAGAGAGAGGGAATAGCCTGAAGGAGTAACACTAAATTTAAAATGACACTTTTTTACCAACCAGCGAAAGCAGATGTTCAAAGGGGATATTGGCCAGAGTCTGTCACACTAAGATGAGAAATGTCCTTTCTTCCTGAAGGTGTCTGATGTGTAAAAATATGATATACTTTGTGCTGTTTCCTCCCTTCCCTTTTGCATATTATTCTGAAACAACATTAACTAGTTACTTTGCG…
ENST00000624584	ENSG00000279900	ACATGAGCAAGTATTGCTTATCTAGAAAGACGTATAATAAAGTTCTTTTGGGGAGATAAACTATGATCCATTCTATGTTTCATGTAAATCAGGGGCAGCCAATCTTCTGGCTTCCTTGGGCCACATTGGAAGAATTATCTTGGGCCACACATAAAATACACTAACACTAATGATAGCTGATGAGTTTTTAAAAAGAATCACAAAAGCAATGTTTTAGCAAAGTTTATGAATTTGTGTTGGGCTGCATTCAAAGCTGTCCTGGGCCGCAAGGTGGAAAAAACTTGATCTAAAGTATTTGATTTTTTTAGAAAAGTTTTTGAATGGCCAGGTGTGGTGGCTCACACCTGTAATCCCAGCACTTTGGGAGGCCGAGGCAGGCGGATCACGAGATCAGGAGAT…
ENST00000602381	ENSG00000247137	AGCTATTCCATGGCTTTTCGTGTGGACAAATCGGGAGGTGGTGTAAACTGGTTTTTGGTGAAATTCGGCTCGGCCTCATGCGAACCTATCTAGGTCCGTCTCTGGAGTGGCCTGTCATCGATCGCGCCCTCCATCGCTGAGCGACACAAGTGGAACCCCCCAGGACTGCATTCTGCGAAACTACCCTGCTTTTCCCCCAGTTTTGGTCTGTGAACACATTTGGGAAATTCTTCTGATCCTACCGCTACTCTCTTGAGATGAAGAAACAGCTCAGATTTGACCAAGATCACACAAGTAGGAGTTGAGGAATTGGAACCCACTATGACTGACTCCAAATTAATATAGTGTTTATAGCCACTTACATAATAATGAGGGTGTTGCTATGCTTTCCTCTGTACA…
ENST00000602322	ENSG00000269939	AAAAATTTTCCCATTGCTGGTTTTCCCATTTTCTTTTTGACCTTCCCACCTACCAGTCTTTGTTCCCCCATCCTTGACCCTCTTCTCCATGTGGATACCGTTGATACACTTTTAGGTTTGAATATCACCTTCCTTTTAGAATGTTCCATACCTTTAAGCATTTGATAAAAGCTATGGTGGTTTCCCCAGAAAAATGTTCAACAGGAAGTTTTGCCTACATTTTTGGATTCACAGACCTCAGTTCCTATGGCAGTGTTCATATACGTAAGTTCAGCTGTTACGTGTTTACAACTCAAATCCAATGGCTACCAGTTTTCCCACTGGACCTCTCTGGATTTAGCAATCTCTAAAATTGTATTCACTTGATTCTTAAAAAAATAAAAAAGCTTAAATGCAGAT…
ENST00000530045	ENSG00000255234	ACGAAACTGGGTCTCTTCACAGACAGACCCACAGTTCGCGAGCATGGCTCAGCGCTGCCCCGCTTCTCCCAGCGCCCCTTCCCGACCTTTGAACGCCTTCACCGCCCTAGGAAAGCGAGATCTTGTCAGAGAACCTTCCGGCGCCTGTTTCCTGGCAGTGGGGCATAGTCCAACAGCTGGCTCCCCCAAGATAGCCAGCGGCCATTACGCGCTTGGGTCGGGGGAGATGGAGTCGCATTTAGCCGCACAGCAGCCTGGAACCTGAAGTTTTCGGCCGCTGAGCGTTCTGGGTGATTGCGTAGTGCGAGGGCCAACGAAACCTTCTGGGAAGTGTAGTCCAGCAAGCCGCTCACTTTTCGTGAGGCGTCACATCCTGCTGCTTCACCCTCTGGTGCACGG…
ENST00000528660	ENSG00000255471	TTCCAGGTGACCAGTGGTCCTCCTTTCTGAAGGCTCTTGCTACAAAGGAAAGATGAGGATATTCTATTTCTTGATCCCTCTCAGCTACTGGGAGCTGCTTTGTGCCTTGGAAGCCTCAAGCTGAAATGGATGTCAGCCTCAAGTTTAACTCCAAGAGGGTTCACCTTGTTTCTTTGAACAAAATGTGCTGCCTGTTGCTTCCCTTTGCCAGGAGTGGTGTTCCCTTTTCCACAGGTCTGGACCACAGTGTCTCTAGCTCCCGCTCCTGGATACTTGGTTACTGTGTGTTTCGGTAAAAAAGCATCCACAACATGAATATCCACTAAGCTGTAACAGGGCCTGCTGCAACTATAGTATTTCCTGAAAAAGTATCAACTGCCACAAGGGCCACAAATAAAG…
ENST00000662165	ENSG00000246523	GGCTCTTGCTTTCCTCCCACCCGGATCTAGGCGCGCAGGGGCCAAGCAGGGACGCAGCCCAGTGGCTCCAGCCACGCCGTCCTGCCCCCTTCTGCAGAAACTGATGCTCTGAGAGGCCAAGCAGTTTGCCCAAGATTACACAGTCATAGCCGTGCCTGGGAGAACCTTCTCTTCAACTCTGCCGCACCACTGTCAAGCTCACCTTTCTTCTAAGTTGATAACAGATGTGTGGACCATGTTCAGAAAAGACAACTAACTCTACCCAGAAGGCTTCACAGAGAAGTTGCATTTCAGTTGGATCCTGAAAGGTGAATAGAAGGTCACCAAAAGAAGGGAAGATAAATTAAGTATTTGTTTGTTGTTTATCTTTGTTACTAGACTGACTATAAGTTCCGTGTG…
ENST00000623330	ENSG00000280367	GGCGGGAGGCTGGCACTAGCCCGGGCCACGATAGGTCGGACTACAGCTGGTAGCAACTGGGGGTCGGAAGTGGAGCCCAGACAACAGCGGAGGAGAAATTTCCGGGGCAGAAAATGAAGGTGTCCGAGAGACTGACAATTCTCTTCTGACTTCCTCAGTGCTAACTGGCTTTGGGTATCTCCTGCAGCAAAGTGGCCGCCCCGCCCTCTCATCCCCTGCGACCCAGCACCCTTCTTCCTTGCCTTGAGGCTGCGCCTTAGACAGCCCGGTGGGTATCTGTTTACCCCTTAGCACTAAGGGATAAGTGCACAGTAAGTGCAGAATCATACAGTGTTTCCAAATCCTCAGGGTAGACGTGTGAGCTTAGTAAATGAGAGGAATAGCGGACGAACCTCTCCG…
ENST00000530422	ENSG00000254911	GCTTTCTGAGATCTGCTTTTAGTGAAGTGGATCAATGATGAAACTAGCCAAATCTGAGCATCAGAAGTCTTTCCAGTCTACCTGATGCATGATCTCTACAGTTCTGAGAAGCAAAACTATAAAACAATGTAAAACAATAAGGGCATATGTCTGGTGTGTGTGTGTGTGTGTGTGTGTGTGTGTGTGTGTACGCACATGTGTTTATAAAGATAACAGCTGTAGGAATGAATGAGATTGAGGGTGGGGGGGTGCGTATGTATGTCTATGAAAGCCTAATCATTTCTGGGCAATGATGAAAAGGTTTTACTACTGATCTTTGTAACTATGATGGTTTCTACACTTGACCTGAGCTC
ENST00000655054	ENSG00000250519	GACTTAGCCAAGCTCTGCATTTTGAGCCTGCTGACTTTCATTTAAAAGGAATGAAAGGCTGAAAATCCAGGCTGCTGTGTCTGTAGATAAAGGTCAAACCATGTTTGAGTTCTTCACTGTTGTGTCCACCTAAATAAAACTGAGTCGTTTGAATTGACTTCTGATAGGCAACAGTGCCTTGTTTCCGATGAGTTTGATGTCAGGATCCATGAGAGAAGAGTGGTAAGCCAGCATCTTGGCGGCGCCCGGGTTTCAACCCAGAGGAGCAGGATCGGAAGCATTGTTAAGTACAGAGGTCTTTGGAGTTCCTTATCATCTTTGACAGTGCTAGGACTGCTTTTTTCTATATCAGACACGTGGGCTCCTGCTGTGTCTTCCTGGAAAGCAGAGGCCAAGGAT…
ENST00000657854	ENSG00000245552	AACCTTATTCCAAGTTCCCGAGCGCCCTAGGCCTCTTTCTCCTCCCTGCCTAACTGGTGAGGTGGGACTTCAATGCCTTTTAGGTTTACAGTCTTTTCCTCCCCACGGCTTCTCTTTCCTCCCCGTCTCAGGCACTGGGCATTTCCAGTCGATCCAGCAGGTCTGGCTTCTCTCACATATGCAGTAAGGGTTAGGGGAGAAGGTCCCAGCTCCTCTTGTCTCTAGCAGAGTGTAAACTGGCTCTGCTGAGGAGGTGGCTGTGCTTTTATTCCTTCTCCTGAGAACTGTTTATATATTAAGGAGCTTCACAGCCTCCAACATAAGGAAAGCAGGCCTCAAACTTCTTCATGGGAAAAGATGGCTTCTCTTTTTTAATTGAATGAACTAGAAGAAGTTCAT…
ENST00000501397	ENSG00000248027	AGCTTTTGTCCCCAAATCCATTCAAACAAAAGAAGCTCCGACTCCTCCAACCCACCCTTCGGACCCGCACCCCGCGGGGACTCTCCAGATGCGGGTGTCCACTCCCCCGCCAGCCCTACTTACTCCTCAACGCCCCAATGAGCAGAGAGCCGTCCTTAATGAGCTCCTTGATGAACTTGTTGGTTCGCTCCAGCTCAATCTCGTGACACTGCAAGCGCTCCCTGAAATCTGGGCTGTCCAAGTAGGAATCGCTGAACTCCAGAGTGGGCAGCCCCATGGCACAGGCGCTGCCAGCGGCGGCCGCGGACACGTCCGGGCCGGAGGTTTGGGGAAGGGAGAGGCAGTAATTCTGTTTGTCAGTTAATGAAATGACATGACATAAACACCAGTGGACTGTGT…
ENST00000561652	ENSG00000260966	GAGATAAATATATTTGGAAGTCATCAGTGTGTAATCTTATTTTAAGTCAGGACATGGATGAAACCACTTAGAGAGTAAGTGTAGCCAGAGGATAGAACTTAATTGAAGACATATGATCGATGAAATTCAAGGCCAACTTTTGTGATTTTTCAAATAGAAATAAAATGTTAACATTTTCTACCACACATATACAAACCATTACTTTCTATAGTGTTGTAGAAGCACTAAGATTTAAAAAGCAAGATTGATAATAGTTGCCAAATATGTAAACAAATGGCAAATTAAATTGAGGAGGGAGTGTCACTTTATTCTTGGAATAAAGTTTTTGTTTTGAAGTAATACAGTTTTTTATATTAAGAATAACAACATCTGGAGTGCTAGTTTCTTTTTCTCATTGTT…
ENST00000561746	ENSG00000261098	CTGTTGGTTTAGTCTGAAAGCTACTATTAAATATAGTAAATATTGTAATTTTATTTTGCTGAAGTTTTTCAGTCATCTCTTGTTGAATGAAGCTCATTCATTAGTAGATCTTCATGAGTGGCTCAGGGGTACATAATTGTCTAAGTTATGTGTTTGAAGCTGTTTTTCTATTATAGTGTTTTATACTGAAGGACAGCTTGACTGAATATAAAATCTTGGTTCACACTTTCAGTTTTTTGAAAATTTATTGTCTTGCTTTATATATATTTTTTGAGAAATCTGATACCAGTCTAATTATTTTGCCCTTGTAAATTATTTGATCACGTATCCCTGAATCCTCGAGGATTAAAAAATTTTTTTCGGCCTGGCTCGGTGGCTCACGCCTGTAATTCCAGCACT…
ENST00000620864	ENSG00000196167	AGACTTTTGAGATGGACTTTTGAAAGAGTGTTTGAGGGAACTGTTAATGCTGGCTGTACTGACCTGCAGAAGATGGTGCAACTGGGTCTGAAAGGTGGACACTGCTGCCTCCGGACCGCTGTCAAAGCAAGAATATCACCGTGAAGCAGGCTGAAAGAAATGCTCTGAAGGGAAAGCTAAGACATTTTGATGAGGACTATGTTTCTTTCTGCTATAAGGAAAAGCCGTGGAAACACACCCGGATTGAAATGCCCCTGGCCCGCCTGACCCGACCCTAGGAGAAGCAGCCGAGTTACCCGACATCGTGGTCAGCAGGAGCTGGGTCGGTGGCTGGATGCTGCAGCAGCAGGGACTCAGCGCCTGGGAGGGCTCCTGGGGCAGGGAGAGAAGCAGAGATGC…
ENST00000504610	ENSG00000250303	TTTCACAGGTTTCTCTCCCTTCTGAGCAACGGCAGCTGAGTGCCATGAGAGGACAGTGACAACCTTGGGGCCTCATGGTGAAGGTGGCAGAAACTTTGTTAGCCTGGGTGCTCAGGGTGGACAGCTGCTCTTGCCAACCGGGAACATTTGCCTTGAGCTCTTTTGTAAGTGACAGATAAGCTTTTATTGTACTTCAGCCAAGATACAAACATTGGACGTATTTGTACAGCAGCTAAAGGTGCAATCCACAACCTACCTCCTCTGCATCCCAGTTTTGCTCCAGAGAAGTTCACGAGGTGGATTGGCCTGATGGGTCCTGGCTCCACTGGGAAGACCCCTGGGAGAATCTGAATCTTCTTGGAGGATGGGTCTCTGCTCTGCTTCTAGTTCTCCACCTCC…
ENST00000500537	ENSG00000247416	AGCGCACGCGCGTAGGTGTGCCTGCCAGGATGCCCTCCCCGGCGACGCGCTCAGGCCCGGATTCCGCGGCGCGAGAGTGAGCGCTGGCGGGGGCGGTGGGATGCTCCAAGTCGGCGTGAAAGAGGCGAGAGTGGGCGAGCACGGGCGGCCGGACCAGGAGCACTCCCGGTGACCACCTAGTCTCCATTTTATTTCCTCGGAAACTGCCGGGCAGGCGGGGGACCGGCCGCAGGGCGGGGTTTCTCTTGGCGAATTGTTTCCTGCCAGCGGCAGCCGAGCTGCGTTCACGCGCTGATCGGAGAATGAGTGACAGTCCCAGCCTCAGCACACTCGCAACTCGGAGATCCTTGCGCTGGCCCGGAGAGACATACAACACCCTTCAGCAGATCCCCTGGGAAG…
ENST00000526487	ENSG00000255129	AAAAGCCAGGAGGCGGGACAGGGGGCGGGCATGGACACGCGATCAGATTCGCTACCGCAGAGCTCTAGCTCCGGAGCGCGCCAAGTTGAAGGCCAAAGTCGAGGTTGGGATGCCCGATGCCTGGCGCGGGGAGACGGAGGAAGCAAAGTGCTGCTGCCTGGTGGAAATACAGTATTATATAATGACATGCTACTATGCATCTCTACCTAACTCCTCGTCTGGTGATGCCATATTGAAATCAGCCATACTGAGAGTATTTACACACTGCTGAAGTCAGTAAATGCTACAAATCAAGGCTTGAATGTAACCTACATGAGAAAGAGTTGCCTTGCTCACTGCCGTATCCCAGTATCCCAAGAACCTTGGAGATGCTCTATGAATACTGAATGAATCTGAGAG…
ENST00000666130	ENSG00000246100	ACCCCGCCGAGGGAGGGAGAGAAGCGCTAGGAAAAGGAAGAGGAGAAGGAGCTCGAGCGGGAGGCAAGCGAGAGGCTCTTTTGCTCCTCCCAAAGCAGGGGGCGGCTCCACTGTGCTTCTGATGACCCGGCCGCCGCCGCCGCCCTGCAACCGCTCCCCGGGACCCCTCAACGCTGACACTGATGACCCGCGGCGGGGGCGCTGGGCGCGGGGTGCGCAGGCCACTGGCCGCGGGCTCTCGGGCCCGCTCCTGCCGCCGGCTTCTGCTGCTTCCGCGTGCCGTGGACACTGCCAGAATTTGTCAAAGGTCCTAGGAAGAAAAGGCTCTTTCACCCCTCCCCTCAATGAACAGATGGCGTGTTTGGACTGTTCGCATTCGCTCCTCATAGGTGGGATCCT…
ENST00000533253	ENSG00000254854	GGCTAGCAGCGTGGGAGCTGGCAGGGCTTCTGCAAGCCCTCTGCTCCCACCCTGGCCCCATTTCACAGACGAGGAAACAAAGGCCCAAAGAAGAGTTCCGCCCGGGACGGAACGTGGCATAGCTCGCAACAGAACCCAGTCTCCGGAGATCCCTCTCCTCTGCACCACTTGGACGTTCCACGGAGAGGCAGCGGTGCGCGGGGCGACGGGGAGCTGCCAGAGAAGCAGTGGGGAGCCATGGAAAGTTTCTGAACAGAGAAGCACTTATTGGGAACTGTCAGAGCTATGCTTCAGGAGATGAATCTGGCAACAACGTGGGTTAATATTAATGCCCTGTACATCCTGAGTACATGTTTCCAGAAAGAGGTGATCCAGGAGGCTGCCAAGTGGCCTGCAGGT…
ENST00000527818	ENSG00000255537	AGCACAATGGCTGGCACTCTGAGGAAGCCGGACTCATCCCGTGCAGGCCGCATACACACTCCACTGCCCTTCCGGCCAAACAAGCCCGGACACGGGAGAGGGATGAGAGTCGGGGATGCCTAGCGGCGAGGAGAGAAGGGATAGGCAAAAGGGAAGAAGAGCGGGCTGTGATACCTCCTCGACGCCGTCAAACACTGCTCCCCGCATTCCAGAGCCCGGGGCCCACCCGACGGCAGCGCGCCCCGCCACCGCGCAGCCGCCCCGGTCCCTTCTCCCGCCCGTCTGTAGTAAAACAATCGCTCTCCCGGCGTCTGCGGCCGCTGCCAGCGGTTCTGACACTGCAGGAATGCGCGGTCTGGGGAAGGCTCCGCACTCTGGGGAGGGGCACGAGCGGGGTCG…
ENST00000564354	ENSG00000260209	GGGGTCAGTCCAGAAGCCTTCAGATAACACCAGGGTGTAGTCCTGGCGAGAAATCTTCAGTTGCTTCAGGACCTTTTCTAGCCCCACGCGACGGCTAGGTCCTCCGTGAGAGAAAACTGGTTCGAGAAGCATGGCCAACATTCCCAATGATCCGCAGATGTGGTTTCCACCTGGCCGGTGCCATGACACCCACACACATGGCGACAAGGAGAAGGGAGAAGAAAACCTATTTGTTGTATATACCTGGCTTTTGGCACAGCTGCCGGGATTCACCTGTGCAAGTTTCCAGCTTGCTTATCTATGCTTGCAGCTTGATTTTTCAGGCTACTTTCTGTTAGAAAAGAAATGATTTGGGGGCTGCTTTCTATTAAAAGAAAAACCTTACCAAGGACTCCTGTA…
ENST00000524964	ENSG00000255062	TCACTGCTTCCCGCATCCCACCTCAGGGTTGCCTCCTGGTACCTTCCCGTGTAGGAAAATGATTTTGTCCCGCGCAGACTCCCTCAGCACCTTCTGCAGTCTGAAGCCGGAGAACGGAATACAGTCATCTGCCAGAAGAAAAATGGTGATTCTTCCCAGTCCAAAGGTGAAGATGGTGACTGTGAAAGTATCAGCTTTAGCCAGACCACTGATGAAGCTCCCAGATGTCACAGCATCCATGGGCTTGTGATCTCAGGTGAAGGCATTGAACCCTGAGCCCTGGATTCCCATCTCTTCACTTGCTCCCTCCACCACCCCACCCCCATATTCAGAATGGCCTCTAGGCTTCTAGGTTTGTGTCTTTAATGGCACCTAGGCAATAAATAAAAAATACAGTGC…
ENST00000525678	ENSG00000218109	ACTGACTCTTGGAAAGAAGAGGGGGGCCTGGGAGATCCAGGTTGGAAGGATCTTGTTTCGCTCTCCCATTGGCCCCCAACACTGGCCTCATGGCCCCCTTACTGGCTCCAGGCATCCCCCTCACCCCCACCAACGAGCCAGCTGGGCCTGTTCCCCTCTCCACTCCCCTCTACTCCCTCCCTGTAACCTCCGGTCTCCCGCAGAAAGAAAGAAAAAAAAAAAAGCTTGGATTAAGTGATGAGCTGCCCGCCTCTAAAAGGACCAGGAGGCGTATCAAGCCTGAGTGCCGGAAAACCCACGGCAATCTTCAGCAGCCACCACGTGGGGCAGAGAACGCGAGCAGTACCTGCAGGACCCACAGCCGGTCGGGCTCTGGCGCCAGCCTCGACGGCGGCCCCG…
ENST00000649867	ENSG00000175773	GTACTGTTGGTGACTCCGTCTCCTTAGACGGTGGAGCCTGCGTGACCCAGAAAGGCCATGGTGAGCTCCTTAGAGGGAAGTATAGTACATATTTCCTCCATGTCTCCAGTACCCAACACAGTGCCTGACGTTGAGAGGGCTCTTAATAAGTGTTTGTGAAAGACTGGTAGAGCAATGCCCTATGAAACAAGAAGCTGGATAACACTGCTTAGGACTCAGAGGAGAGAGGAGTGTGGTCTACACTGCACATCTCTGCCAAGCCTGGCACGGGATTTGAAGTTCCACACCACTGAGCCAAACACATCCAGACCCTCTTCCAACCCGGGGATCTGGTGGTAAGCAAAATACTATTCCAGCAAGTGATGCCCCCAGTCTCCTAAGGATATAAGAAACAGGAAG…
ENST00000606885	ENSG00000231698	GAAGTGTTGAAATAAGTGGCCTGGGACTGGCTTCCACGGTGATAAAAGATTCATCTGGTAGCACCAGAGTAAAAGAAGTCTCACTAAACACTGGCCGGGCAGCTGCTGCTCGGTGTGAGCATCCCGGGGATGCAAGCGTGGGGGAGGTGAGCAAACGGGTTGAGAAAGGCTAAGTCACTCCACTTAGGTCACATGGCGATCATGGAGCACAAGACATCACCTGAAATAACCAGGGATGATAGAATTTGGGATCACAACTTCATTCCAAACGTTTGATACAGGCAATAATGGTAATAGAGAATGCATGGAAGAAGAGATCAATGTGAAATACTCTGTACAAGCAAACTGGTTGTCATGTTGTCCCCAGTTTCATAACCTTTGTTTAGGAAGCCAATTTTA…
ENST00000623990	ENSG00000279711	AGCGAGCCTGGAGGGAAGGGAAGGCTGAGGTCTCCTCTGCCTCCGCAGCCACACGGCCCGGCGCGGGGCGGGCCGGCAGTAAACCTAAGAAGGCTTTATTCATTTCCTGGAAACGTTTCCTGGAAGCCTGGCATGTGCTAACGATACAACATTGAACAATACAAAGGTCCCTGACACGGAGCTTACGTTGCGTCCACCAGGTAGACAGGACACATACAAGATATGAAGCATAGTACATGTTTAATCTGGATGAGAAGAGGAGAAAAATAAAACAAGGAGGGAGAGGCGACCTGTCAGGGGCCAGGGTGGGGTGAGTGGAAGAAACGGTGTCCCTGACAAGGTGCCTGGTGGCCTCACCCGGAGGAAAGCACGGTGCAGAGGAAACGGTTCAGTCTGGTG…
ENST00000526377	ENSG00000254648	GAAGAGTGGAGAAGAGTCGAGAAGAGTGGAGAAGAGTCGAGAAGAGTCGAGAAGAGTGGACAAGGCGAACCGTCTGCAGCGAGGCGGGGCTGGGGGGCGCGGGGAGGACGGGGTTCAGGCCGGTGTCGCTCTCAAGGGGCAGCCCTGGTGTCACCCCCACCCCCTCCCACGCTGAAGCCTTCCGGCCGAGCTGTGGCATCCACGCAAATGGGGCCGCCTCGGCACCTCCAGGCCAGAATTTAAATGTTATCAGCGGCAATTGATCTGCTCGGGACTGAGGTTTCGGGTCCTCTGCGGAATTGGGAGGAGCGTGGATGGTGAAGGAGCTGCTGCACTGTGGCACGGGCTTGGCCGGGGCTGCCTGGCTCTGAGCAGGCTCGTGGGACGGCCCTGTAAGGA…
ENST00000701514	ENSG00000251226	CTTCCGGTGCTGAGGATGGCGGCAGCCGCGGGACGGTGCTGAGGATGGCGGCGGCCATGGAAGGTGCTCCCTGCTTCTGCGCGGATCCAGGCCTTCGGGATCTCGCCCTCTGCAGTGCGGAGAACTCACTGGACGGAGACGAGAGAGGCGGCGGCGGCTGCACAGCTGGTGTGCAATTGCTGGATTATATGATCTGAGGCTTCAGAAAAGGAAATTAGGAATTAGGAAGAAGTGTTCCTTCACTTCTACTTTCTGGAGAAGACTACATAGCTGTTCATGGTATTTCCTTATTCTCCTAATGCTCGCATGATCTACAGTGATATTCTCACAGGCTTCATGGCTGTGGCTACAGACTTATGTCTCTTGAATGAAAGTGAATTGCTGAAGATGAGGTTGTTG…
[truncated: 783 more rows]
