# Supplementary material for: LncRNA Subcellular Localization Across Diverse Cell Lines: An Exploration Using Deep Learning with Inexact q-mers
Source: Noncoding RNA. 2025 Jun 25;11(4):49. doi: 10.3390/ncrna11040049 (PMC12286058; doi:10.3390/ncrna11040049)
Supplement: Supplementary file 1 [file ncrna-11-00049-s001.zip › Supplementary_Table S8_mean_RCI_negative.canonical.tsv]

ensembl_transcript_id	name	cdna
ENST00000473358	ENSG00000243485	GTGCACACGGCTCCCATGCGTTGTCTTCCGAGCGTCAGGCCGCCCCTACCCGTGCTTTCTGCTCTGCAGACCCTCTTCCTAGACCTCCGTCCTTTGTCCCATCGCTGCCTTCCCCTCAAGCTCAGGGCCAAGCTGTCCGCCAACCTCGGCTCCTCCGGGCAGCCCTCGCCCGGGGTGCGCCCCGGGGCAGGACCCCCAGCCCACGCCCAGGGCCCGCCCCTGCCCTCCAGCCCTACGCCTTGACCCGCTTTCCTGCGTCTCTCAGCCTACCTGACCTTGTCTTTACCTCTGTGGGCAGCTCCCTTGTGATCTGCTTAGTTCCCACCCCCCTTTAAGAATTCAATAGAGAAGCCAGACGCAAAACTACAGATATCGTATGAGTCCAGTTTTGTGAAGTGC…
ENST00000477740	ENSG00000238009	GACAAGTTCGAGCATCTTAAAATGATTCAACAGGAGGAGATAAGGAAGCTCGAGGAAGAGAAAAAAAAACTGGAAGGAGAAATCATAGATTTTTATAAAATGAAAGCTGCCTCTGAAGCACTGCAGACTCAGCTGAGCACCGATACAAAGAAAGACAAACATCCTGATCCATATGAATTCCTCTTATTAAGAAAAATAAAGCATCCAGGATTCAATGAAGAACTGACTATCACCTTGTTAATCATTCAGAAACATGTTGCAGGCTTAAGCCATTTTTGATATAGATACTGAAACAATTACTTGCTAAGAGCAAACTTGAAGGTATGGATAAGGCCCTGAGTCATCTTCCTGAGCTGAATGATAGTTAAGCTGAATTAACAATTTGGACAAGACAGCAAA…
ENST00000493797	ENSG00000239906	TTGGTTTCCCAGGGGGCAGTGCTGAGCTCTTTGCCAGTGGGAAATGGGATGCTGGTGATTTCCAGTAGGTGACCTCACAGTGACTCAAGCTACCACTTACTGTTGATTGTGACGAAATGCCAGCTGAGGCACATGCCTTGGGAGCTAAGTGGTTGCTGCCCTTGACCACTGTGAAGACTGGTGTGGGAAGGGTCGTTTTGGATGCACTTGAGCAGGGGTCCCCAACCCCTGAGCCATGGAGCCGCAAGGAGCCACACAGCAGGAGGTGGGAACATCCAGTTGCAGGAAAACAAGCTTAACACGCCCACTGATTCTACATTATG
ENST00000466557	ENSG00000241860	ATGATGATTATTCCCCACCTTCTAAGAGACAAAGACCAACGAGCCACCACAGCCACCAGTCCCAGAACCTGCCAATGCTGGGGAACGGAAAATGAGGGAGTTCAACTCTGGCCCTCACAATCCAGTGGAGGAGACGAAACTCATCTGCCTCTGTCCCTCTGGGCACGCCTCATGCCAGGTGCATCTGTGGACAGGGGCCATGCCCCTGGGCTTCCAAAGTTGGAGAGAGCTGCCAGGCTCAGGTCTGAAGGCCAGAATTCTACAGTAAGTCCTACTGAGTCAAGGTGGGAGCAGGGTCGGTAGCTTCCGAGGCTCTGCGGGAGAATCCGTTTCCTGGCCGTAGAGGTGGCCTGCACTCCGCAGCTTGTGCTGCCCGTCTCGAATGACTGGAGTTTCCTG…
ENST00000412115	ENSG00000237491	AATCAGAACTCGCGGTGGGGGCTGCTGGTTCTTCCAGGAGCGCGCATGAGCGGACGCTGCCTACTGGTGGCCGGGCGGGATGTAACCGGCTGCTGAGCTGGCAGTTCTGTGTCGCTAGGCTTCTGCCCGGCCGCCGCCGCACATAAGCCACGAGGAGGAGCTTTACGACTTCCCGGTCTTCGGCGCCGGGCGCAGCAAGGGCCAGACTCTGCGCTAGCAGGCGCTGCGCGCCAACCGGCCGGCACCTGTCGCAGAAGGTGCAACCGATCGCACTGTCGCGCAGAAGCTCCTCAATGGCCAGCGCCAGCTGCAGCCCCGGCCGCCCACTCGCCTCATCTGAGCCTGGAGGTAACTTTGCTGAACTTGTGAAGAATGGTGTGCAAGGTCCAGAGCGACTGC…
ENST00000473798	ENSG00000225880	GCGCGACGTTTTTTGTTGACCCGGAAACGGATTATCCGGAGCCAAGGTCCGCTCGGGTGAGTGCCCTCCGCTTTTTGTGGCCAAACCCAGCCACGCAGTCCCCTCCCTGCGGCGTCCTCCACACCCGGGGTCTGCTGGTCTCCGCGGATGTCACAGGCTCGGCAACCGCCCTCCTGTCGGCGGGGAGTCCCGCGACGCCCGGAAATGCTCCGAAGCCTGTCGCTCAGCTGCCAGATCTGCGTCTGTGTCCGGTTCCGTCACTGAGGTCGCCCCTGTCCGGCCCTTCCACCCTAGTTCTCTTCACCGTCCGCCCATCCTATCGCGCGCGGCCTCAGGTCCCCATTCGGCATGTGGCTTGTCTTCCATCGTCCCCACCCTCGCCCCTCTTGGCCCCTCAGG…
ENST00000445118	ENSG00000228794	GGGCCGGGGCGGGGTCTCGGGCAGGGGCGGGGAGCTTACCGACCTCCCGCCCCCGCTGCGCGCGTTTCTGGCCCTGCCAGTGTCTCCGCCGGTTGAAAGCGCGTGTCTGCGTCGGGTTCTGTTGGAGTGCGTTCGGTGCGCCGTGGGTCCGCGCTGCTTCCACCCAACTTCCTGTTAGTTTCTCTCCTGTCACAATGGCATGATCTCGGCTCACTGCGACCTCTGCTTCCTGGGTTCAAGGATTCTCCTGCCTCAGCCTCCCAAGTAGCTGGGATTACAGGTTACATTAGTTATACACTCTGGAGGTGACTTGACCTGTCATTGTGAACAATTATTGCTCTTGGACGACCCAGGACATAGGCCAGCCAGTACGTACCCCAGTGTGTTGGAGAATCGCGC…
ENST00000607769	ENSG00000272438	CACGACGGCCGCGTGCCCGGAGCGCCGGGGTCTTTCCTGGGCTCCAAAGTCAAGAGCTCACGTTCCGGGAGGATCTGTCCGCGGAAATTCGGTTCTGAGCGTCGCCGGACTCCGCCGCGGGGAGATTGAGGTTCAGAGAAGTCAGAAGCCTTCCCAAGGCTGCACAGCCAGAAGTGGGCACAGCGTCCTGGGGTGAGGGCTCACACCATCTGCGCCACCTGCCCTCCAGGTCCCACCATCCTCACAAATTCAAGGCAAGGTTCTGGAACCCCCAGCCCTCCAGAAAGGGGAAGCTGAGCCCAGGAAGCACATCTGAGAGTTCGGGTCCGTGAGTTTACCCTGCGCTCACGC
ENST00000448179	ENSG00000230699	GTGCTCACACGCAGCTGGCAATGGCAAGTCAGTGGATTTAGGATAAAACCGAGAATAAGGAACTTTACATTGTCAATGATCAAACACCTAGTGCACCCATGGCCGTGCGTCCGCAGGACAAAGCAGCCTTTGGAGCCCTGGAACTTAAGATGTCCAGAGATCAGCAGCTCTCGGCTCAGGCCCAGGCAGCTGGACAGCACCCAGCGCCTCCTCCAGGTCCTCCTGGGTCCCCTCCTTTCTTTCACTTTCAGCCCGGGAATCTCTGTGAAGTCCTAGCTGATAACTAAGGGGTTAATGAATAATCACAGTGATGAGCTCTGGAGGAGCCATGGCCCAGAGCAGCTGTGGCCTCCTTTGATTAAACCACAGAAGTCCGGAGGATCAGGCCTCAAACCTCCA…
ENST00000398216	ENSG00000241180	GAACAGCAGGGACCTGACGGCAGCCCCCGCACCCCTCCCTGGGCTGAAGTTCAGGCTGTCTCATCCCTTGCCAGGAGCTCAGGGCTGAGCTAGGTTGGCAGGGGATGGGTTGAGGGTCTGTTGTCCAGCAGATTGCCCGGGCCCCACCCAGGCCACTCAGAAAACACCTGTGAGAGCCCCGCAGGCATGCAGGGCACTGTCGTGAGCACACCAGTGGGGACAGACGTCCAGGCAGGAGGGAGCAGCCAGACCCCCATCCCGCCAGGGTCACCAGCTGGGCATGGTGGCGCATGCCTGTAATCCTAGCTATTCGGGAGGCTGAGACAGGAGAATCACTTGAACCCGGGAGGCGGAGGTTATGGAGAGCCAAGATCGCACCACTGCACCCCAGCCTGGGCA…
ENST00000417705	ENSG00000223764	CCGAGTGCAGAGCCAGGGCCCAGCACGAAGGCCTTGGGCTCCAGTCCGTGTGCCCCACATCCCTACATGAGTGAGGGTGGAGGGATGGTGCCTCTGCCACGGCCACGGTGCCGCCGTCCACGTCAGCTCACTCTCAGCACAGGTGCTGTGTGACGGCCTCGGGCCACACCGCTTGTTCTGAGGCCCCTAGCAGGTCGGGCTTGTGCTGGCTGCACATTGGCTGGTGAGCTTGGCGGGTCTGTGGGCACGGAGAGACCAGAACGTGCGTAACAGGCCCGATGAGGGTGCCAGGCTGTGGCGACCCCCGAGCTTCAGAGGAGAGGGGCACCAGCCGGGGGCCCTGCACAGGCAGCCTCAGAGAGAGGAAAGCTCACGATCTGGGAGAACTCCAGGCCTGGC…
ENST00000606034	ENSG00000272512	TCCCAACTGGGGCCGAGTTCACCAGGGCCCACGGGAGGCGAGCGAGCCCTCCCACCAGCACTGGCCCTCCAGGCCCCAGTCTGTGCCTCCATCAGGAGCCCCCCTGGGCCCTCCAGGACACAGCCGTGCACAGCTTGTAGGAGCCTCCCAGGCCCAACAAGCCAGGCCACCCCTGGCCCCTGGCTGCCCTGCCCCCTCCCTGAGCTCCGAGGGCCAGGCCAGTGACCCTGGGCGGGGTAGCATTGGGCTGGGGGTCCCACCCTTGGTCCCCCCAGCAGTCCTACTCTGGGGGTCCTGGTCCCAGGAGAGCCTCAAAGTAGCCCTTCCCCTTGGGAGCCTGAGACCCCATGAGGGAGGCCCCCTTCTCCTTGGGAGCTTGAGACCCCGTGAGGGAGGCCC…
ENST00000416774	ENSG00000223823	CTAACGACGCGGCGCCCACCGAGAGCTGGGGGAGCCCAGGGCGGGGAGGGCGCGGCCGGAGCGAGCGCCGCCCGGGAAACCCGAGCCCCGCCAGAACCCCTGGCAGCCACAGAGCTCAGGCTTCAACGCTGGCCCGACACCAGGGCCAGGCCAGAAATCAGCCTGGGAGAAGCTGGGTCCGGCTCCGAGGCTGGTGGGCACGGCCCCACCCGGCTTTGTTCTTCGCGGCGCTGAGGCGGTTAGTTTAGCCTCCCACCCACCAGACAAAGGTGCGGGAAATGGGACCGGTTTGACTTGTTCAGGCACATGGTCACCCTGCACGTCAGGGGCCGGCTCACCCCTGATATTAGCAACCCCAAGCGTCTTGGCGCAGGGAGGGATCCCCGTCAGCCAGGTCCC…
ENST00000606993	ENSG00000272141	CGGAGCCCCACCCCACAGCCCCAGCCCCCTCGCCACCTGGGGAGGCTGAGACAGAAGCAGCTGGGCCCCCCAAAGTGCCTGAGCCCAGGGCACGGAGGAGCACAAATGCCCAGCAGGGACAATGTCACAGCGTCTCAGCGGCCAGGCAGCAGGACGCAGAGACCTCTGGGAGGTTCCCGGGGCCAGCCCTGGCCCTCCTCCTCCAGGGGCCAGCCGTGGGATGCAGACCACACTCTCCCTCCAGGGCCCATCTCTGGGGCTGAGGCGGGCGGGGCCGGTGCCCAGCTGCAAGACCATGGGATAGGGAAGGCAGGTGCTTGGGGCCACGCAGCCCTGCACTGGGGGCCCCTCCACCCCAGGCGGCTCACGAGGTGTCATCTGGAGCTGTCCCCAAGCCGG…
ENST00000565563	ENSG00000260179	GGCACGTCTGACCCTCTGTCCCCGTCTCCCTTAGAGGAATCGTGGGCCCCTCTGTTCTTGTGTTGTCACCGGTGGAGGCCGTCCTTGACTTCCCCCTGGGAGCACGGTGTGTCCCCTCGCCATGCAGAGCACACTGTGAAGTCTTTTAATGAGGAGAGAAAAGCCCCTTAAAAGTTGATATTCTGCAGACAGGTGAGCACGTGGCCTCGTGGTCACAGGAAAGAAGAGGCGTTTCCTGTGTTCTGGCAACCTCGAGCTTCTCTGTGAGCGCATGCCCAGGCCTGCCTGAGTGCTGATGAACCAGCCGGCACAGCAGAGCACTCCGGGTCTGAGGGAGCTGCTCTCCCTGCAGCAGGCGGCTGGGCAGGGCACCGTGGTCCTTTGCCATTTTTCCAGGGC…
ENST00000434139	ENSG00000230415	AGGTGCCCCGGACAGGTGTGGCCAGCACGTCTTGCCAAGACCCCACCACCCCACCCACCCGCATCTGTGGCCTTCTGGAACCGAGCTGTGGCCTGGGGTTCCATGGAGCAGGTGGGGCGCGGAGGAACTGAGCTGTGGCCTGGGGTTCCGTGGAGCAGAAAATTAGCCAGACGTGGTGGCGGGCGCCTGTAGTCCCAGGTACTCAGGAGGCTGAGGCAGGAGAATGGCGTGAACCCGGGGGGCGGAGCCTGCAGTGAGCCGAGATCGC
ENST00000428932	ENSG00000225905	GCGGCCGCCCAGTGCGCCGCCGTCCAGCCGCGCGCGTCCTCCGCCTCCGCTGCCGCGGGTCCCGGGCCCGGAGCCTCCAGCAGGCGCGCGGCCAGCAGCGTGTGGCCCAGGGCAGCGGCCCAGTGCAGCGGCGTGAGGCCCGTCCCGGAGCGAGCCGCCGCCGAGGCCCCGCGCTGCAGCAGCAGCTCGGCCACCCGCGAGTGTCCGTGCCAGGCGGCCTCGTGCAGCGCGGTGCGCCCCGCCCGGTCCACCGCGCCCACCGGGGCCCCTCGCTGCAGCAGGAGACGCACCAGGGGCGCGTGGCCCCGCAGCACGGCCAGAAGGAAAGCTCCGTAAGGCTGACCGGGAAAGAAGCGAGGAGCTCTGGGGGCTGGGTGGAAAGTCCCGTACTCATCAGGG…
ENST00000430109	ENSG00000225285	ACCGCGGGGCCGTGCGGACGGCCAGCACTCGACTTTGCCTAAAAAAGGAAGCAGCAGGCTGAGGCTGAGGAGCTGGCGGCAGGAACAAGGGAGAGCTGTGTCCCCGCCGGCGCCCCCCACCCCCCCTGCCGGGGATCTTGGCAGTGGAGGTGCTGGCTGCGCTCCACAGACCTCAGACCTCGGCTGGGACCAGAAATGCCTGGTGCTTCCGCCTGGGCCCGGTGGGGGGACTTTGGGTCCCCAGAGTGCAAGCTGTACCACTTCGAGGGGCCTCGCCAGGCCCCCCAGCCCCCAGTACACAGGGGCTGCCGTGGAGATGACGCTGAAGGCCGCAGCCGCTGGAGGACCTGGGGTCTGACCGGAAGCTGGCTGCAGACCCTGCGGAGGCCCAGCTGTTGT…
ENST00000607013	ENSG00000272004	AAGGCTTGCGAGCAGAATGCCTTCGCGATGGACGCCCGCATTCCACCCCCTTGACCGCTGGGACCCCTAGTGGCGGGTGGGTGGAGCGCGCTCCATTTACCTGCTGGTTACCTCGTGAGGCGCCTCAGTGAAATACTTCCAGGCCTTCGAAAGGCCATCCTTTGGACACATGTAAAAAGCTGTCTTGTTGGCCTGTTATTCCCACTGACCCGTCTGAGTGATCACCCAGGAGCGCGGCGGCAGCAAGCAGAGCTCACCGGATTTGGGACAAGGATTTTAAAGGCAGCTACAAAGCTGAGCTCTATTTGCTGATGATAGTCTCTGTTCAGCTGTTTAAAATGACTGTCTGACTCACCATGGTAATTTTTCACAAATTAAAGACACATTTTGGGTTGTGCAA
ENST00000598846	ENSG00000268575	GTTCGCTTATTTAAGAAACGACAAGATCTTAAGGCCGAGGGAAGTGTCTGTCTGCCTTTGGGGACGGGAGGAGGCCGAGGGTCCAGGATGGGGTTGGGCTTGCCCCACATGCACTTGAGACCCGCACACACGTTTAGGTGATTATAACAAAATCAAAGCCTAAAAGTCAACTCTGGTTTTTTTTTGTTTTTTTTCTTTTGTTTTTTTTATGTTTTTGAGACAGGGTCTTGCTCTGTCGCCCAGGCTGCAGTGCAGTGGCGAGGTCACGACTCACTGCAACCTCGGCCTCCCAGGCTTAGGCAATCCTCCCACCTCAGCCTGTTGGGTAGCTGGGACCTCAGGCATGTGCCACCATGCCCAGCTAATTTTTGTATTTTGTGTGTCTTTTTGTTTTTTCAC…
ENST00000689170	ENSG00000231050	GGCTTAAAGGGGCCGTGCTGCTGCCTTCGGGTACCGCTGCCCCGGGAGACCCCCGGCGGCCCGGCCCTGCGGGGACCGGGCGGGATGGGGACCGGGGCAGTGGACCCTCGGAGTTGGGATGGGGCGGGGGGAACGCGGGCGTGGAGCCCTCCGGGGACAGGGCTTGGTGTCCTCAGAAGCCTCCAGAACGTCCATGGAACCCGCCCCTGCGCCCACCGCCTCCTGCTGTCTTTCCAGCTGAGTTCCGGCTGCCCCTCACCCTCGGCTTCTTCACTCTGCCTCTCCCCAGCCAGCGCCCTGCTCCCCGGTCCTCAACCACCACCTTCCACCTGCCTGGGCCTTCATCGCCTCCGAGCTCCCCTTCCACACCAAACCTGGCGTCCGTTTTCCTCCAGGCCT…
ENST00000333854	ENSG00000182873	GTGAGAAACTCATTCCCCAGAGCAACAGTGTAGAGAGGTGGAACCTGATGGGAGCCCCGCCCTCACAGACAAACTCCTGTAGCTGTCAAGACAGCTTGGGCATGGATTCCTCTCTGCCTTCTGCCATGTGGACACGTGGCCTTCCTCCCCTCTCTCCTCCGGGGAATGCAGTGTTTGGGCGCCATCTTGGAAGCAGAGATCAGGCCTCACCAGACACCAAGCCTGCTGGCACCATGACCCTGGACTCCCAACCTCCACAGCTGGGAAAGAACTCTGCTCCCTAGAAATTACCCAGGCTCGCTCAGGCACCCACTGACTCCAGCCTCATGGAACCACCATTCACCAGGCTTGAGGGGAGGATGTCACGGCGCGCTGCTCCCTTCGGTGCCAGCCAGGATG…
ENST00000607720	ENSG00000272161	GGGCAGCCGGTGCCAGGGCCGTCATGGCCAGCGCGTGAGGGACAGGAGTGAGGGACCAGCACCCGCATGAAGGTGCAGTCCCAGGCACGCAGTGGGTGCCCAGACGCACCCCCAGTCCACCGCCCAGGGCTCCTGCACCACCTCCCCATGTGCGGTCCCTGTGGACACTGGCCTCGGGCCTGCTCGCCGTCTGTGGGGCACCGATGCCTGCAAATCTGCACCACCTCCTCCCTAGGCCGAGACTCCCGAGCTCCTTGCTGGCTCTGCCCGTTCTCTCAAAGCCCTGGGGGTTCTGTAAAAGCTCTCAGGATTCCTGTAATCCTGCCTCCTTTCTCTTAGGCTGGCAGCCTGGCAGACTAGTTCTTCTCGGTGCTGAATTATGTACCCCGCTTCCCCAAC…
ENST00000687743	ENSG00000177133	ATCGTCGCGCCGCCGCCGCCGCCGCCGCCGCCTCGGCGCGGGATTGGGGGGCTCTCCTCGGCCTTCTCGGTCTTCGTCTCACTTATCTCTCCCCCCTCTCCCCCCCCCCCTTTTCAGCGCAGCTCGGAACTGGCCCTTTAAGAAAACATTCCGTGTTCGGCGCTCCCGCCCGGGGCCCGCACCCCGGACACTTTAAAAGGACCCAGGTGGCCCCGGAGGCGAGGAGGCGCTGCAAGGCTCCGTGCTCCTGGAGCTTCGAGTCTATGGTATGAGTTAAACAGAAGGGTATCTCCTCCATCAGATCTACAGGAGGGTGTCTGCTCCATCAGACCTGGAGCTTCCAAGGCATTTTACCCGAAGCTCCAGCACCTGGCCCAAGGCTGGGCTGTGCTGTGTCCT…
ENST00000607061	ENSG00000272235	TTAAAATTTGGATTCTACTGGGGAAAAAGATTACAATAAAGTGTCTGTGCTGCACCCAGGAAGGCATGCCCACTGGGTAAGGCTCGGCACCAAGCGGCCTCTCACTGTGGGTCAGGCTCGCATGGGGCGGGTGTGCCTGGCCCCTGTGTGAACCTGGAGCTGGCCATGGGGAGAGGCTGCTCTGGGGCTTTTCAGAGAATCCGTGGTTGATTCCCTCAAGGACTCCCTCAAGGGGGCCACGCTCCTCCTCCCTGGGTCCCCTCCCTGGCCCCCACCCTTCCCTTTCTCAGGTCCTCCCTCTGACAGTGGCTGTAGCCCTCTGCTCCTAGCCCAGGGCAGCCCTGGCCTCTGGAGTCACAGTCATGTGTTCAAGTCTCGGCCCCTTTCCCAAGGTGAGCT…
ENST00000607459	ENSG00000272153	TTCGGGCTGCAGTAGCAGCATGGCGTCTTTCGACACCAAGGAGACTCTTCAGCAGACCCTGCAAAGGAGGCTGCAGCACCTTGAGGTCCTGTGGGGGCCGGGCGCAGTACAGCAGGGGCCCTTTGACGGCACGGAGCTCGTGGGTGGCAAGGGTGGCAGCCGTCCTCTTCTCACAGAGATCTTCGTGGAGCTTGGTCTGTAACACAGAAGCAGTGATGAGCAAGGTCTCTTGTGCCCTGAAGCCCAGCGAGGTGTCCACACTTCACCCTTGGCTGGGCTGTGTGCCAGGAAACCCTCCCGGTCCAAGGTCTTCACAACCACGCCACGCCCCTTTCCGAGACAGGGCTCCCCTCCAACTCCTCTCCACCCGGCCAGCCAGGCACTCACTTTGTGGAATCA…
ENST00000442673	ENSG00000236423	GACACTGGAGCAGGAAGTCGGCCTGTGGCCGGCCATGTTCATGAGGGCGCGTCCCTTGGCACCCCTGTAGCCGCTATGTTTCCCACGCCCGTGGCAGGCCTGAGAGATTATGTTTGCGGGGGGTGCTTTTTTTGTAGCTTCTGTGTTCGCCATATTTGAAAGGGGCAGACGGCCATGTTCGTGAACGGCGCTTCCCTTGGTGCACCTGTGGCCGCCATGTTTGAGCGAGGAAAGCCAGGGGTCTGTGCGGGGATGCTGCAGGACACGAGAACCAGCCAAGACCTATGGCCCCTGCAGCCACCGAGGGCTCGAGAGCGCCCCTGTGGACTTGGCTGGGCCCTTCATGGTGACATCCAGGAATGCGGCTGAGCGCGGGTGTTGACCTCGCTGTTTGCTGGA…
ENST00000607670	ENSG00000271746	CGGGCGTACGATTCTGGCGGCGTGGGGGCCCAGGCAGCCGCCGCTTCCAGAAGGTTCGGTGGCGGTTGGGCCGCGCCGGTGCGGGGAAGGCCCGCTAGCCGCGGCAGCCGCGCCCGACCCGGTGGCAGCCCCGAGGGAAGCGTCTGGGGCGGCCTAAGTGGCGGAGCAGGGCGGACTTGGGCCCTCACTCTCCGCGCGGCGGTAAATATTTGTGCTGGGCGTTCCCGGCCGCCCGCGCCGCCGATTCGCTGCCGCGCCCAGTGCCTGGGCGGCCGGATGAGGTCAGAGCGGAAGGCGCGGCCCGGGCTCCTGGCAGTGGGGCCTGATTCCCACCCCCGCCCCCAACCCACCCCGGCACCAGTCGCCCGCATCGCGGCTCTCGCTAAGATCGGCCCTAAG…
ENST00000602640	ENSG00000270171	ATTGCAAGGTCCGATCCATTCCCATCAGTGTTGAGGAGAGGAAGAGAGGTCTTGTTGGAGAAGAGTAGCCATCGAGGAGGGGACAGTGGTGCTAGGGCTTCCTTCAGCCTCCCAGCCCCCAGCACAGGAGAGGGAGACAGCAGAGAGGGCCGGAGGGAGGGAGCTGGTGGCTTAAAATGGAGCCGTTTACAACCCCGCACAGCAAATGGAGCCATTGGGAGGACACTTGACCGAGAGGAGAGCATTGCTTGAGCCAGGGGTGCCGTCTGCAGGACAGAGACAGGAGGCAGTGTTGTTTCCAGGGCATCGTGGACCATGGCACAGGTGAGCAATTTAAAAAGGTGATTGGAATCATATGTTAGAATAATGACCTTAGCAGTCAAAGGCTCCTGGAATTTG…
ENST00000602973	ENSG00000270035	GGCACAGGGGAGGCCCTGAGTCACACGATGGTGATGCCCAGGGCAGAAGATGTCAGAAGACAGGCAGTTTGACAGTGCTTCTGAAGGTCGTGAAAAAGCCAGGGGTGAGTCTGTAAAGTCCCTGCTGGCCATGATGATGTCCCTGACAGCTGGGGATCCTGGCGAGAACAGCATTCAGAACTTGGGATTTTCCTTGCAGATCACAATGGTTGGCTGACTCAGGGGAAAGGGGGAGCTTTGCAGAGAGCCTCAAACATCTCCAGCTGAGCTGCACCTGTCAGGGCCCCTGAGCCATCCAGGAAGAAGGAGGCACTGAGGTGGGGAACGGGGTCCTGGCCTGGGGTCAGCAGCCTGGGCTCTGGTTCCAGTTCCGCACCCCCCCTTGCCCCCCAGAACTAC…
ENST00000602916	ENSG00000269978	CAGCCTTGATCTCTACAAAGGAATTTTACCACAGTGATTAAAGTTCGAGATGCACAACAGAAAGTCCACATCAACTGATTTCATTACACCTGTTACATTTCAATACACTCCAGGGAAATGGTAGTCATTAATATTATATACCAAATATCTCTGGTTGCTATCCCTGGGGGTGCTTTGCACTGGCCTGTACCCTTTGAAGTTAGATGTGACCATGTGACTTTCTTGAGCCAATGAAACATGAATAAATCTGATGTGTATTATTACAGA
ENST00000635687	ENSG00000228526	GACCCCTCCCCCGCACCGACGTGATTCGGATCGCGCGGTGCTGGCGCCGCCTTCATGCGCCCTGCCTGGCCCCCACCTGGTCCTCTTTCCTTTTCAGGTGGAGGAGATGCCGCTGTCCCGTCGGTCTGGGGACAGCCCAGCTCCCCGGATCCCGGGCTGGAGAGACGCGTCGCGGCCCCGGGGCCTGGTGGCACGAGCAGGAAGGAGGACCCGGCGGCGGGCTCTGCCTGGGCTTGCCTGGGCTTGTTCCGAGCCGGGCTGCTTCTCGGTGACCACGCAGATCGGGGGCATTTGGAGATTTTGCGGGAGTCCTGCAGCCAAGCTCCGGGGCAGGAGAGGCCTGGAAGCCTGCACTACCTGCTCGCCCCGTCCCAGCATGCACCCAGGTGCTGGGGAGAG…
ENST00000635271	ENSG00000234546	TACCTGGGTGCATGCTGGGACGGGGCGAGCAGGTAGTGCAGGCTTCCAGGCCTCTCCTGCCCCGGAGCTTGGCTGCAGGACTCCCGCAAAATCTCCAAATGCCCCCGATCTGCGTGGTCACCGAGAAGCAGCCCGGCTCGGAACAAGCCCAGGCAAGCCCAGGCAGAGCCCGCCGCCGGGTCCTCCTTCCTGCTCGTGCCACCAGGCCCCGGGGCCGCGACGCGTCTCTCCAGCCCGGGATCCGGGGAGCTGGGCTGTCCCCAGACCGACGGGACAGCGGCATCTCCTCCACCTGAAAAGGAAAGAGGACCAGTTTGCAGGACTCCGAACTGGGCCCGCGAGATCTCCACCTGCGCAAAACGAAAGGGCGGATTCTCCTTGGACTCACGAGGCAACCGC…
ENST00000607572	ENSG00000271989	CCGGGGGCGGGGTGCCGATGAGAAGCCGCCGGGGGCTGCCGGGTACTTTTCTGTCCAGAAACTCGACGCCGTCCTGCCCCAGCCCAGCCCGACCCCCGTTTTCCTGTACCTGTTGGTAAGAGAATCGCTGCTGCTCCTCGGTCTCCGCCTCCTCCTCCATCACTGCGGGCCGACCCTGGGCAAACGCAGGAGGGCCGAGAAGGGGCGGTGGTGCGCGGCCAGGTCGGATTTTCCCGCCGCGGCGCGAGCGACGGGCCGCGCGGGCGGACAAAGTACGCAGCTCCGCCCTGCCTCGCGCGCCCCCTGGCGGCGCTCCGTTGAGGGGATTCCGCCGTCGGCCTCCAGCCAGCCCCCTGCTCAGCTTGCTCTGCGGAGGTGGCCGGGCGACGCGGGGACATG…
ENST00000606802	ENSG00000272078	CGCGCGGCCCGGGGGCGGCGGCGTCGGGCGGGCCGGGGTCGCCCGCGTCGCCCAGCGCCAGGCCCAGGCCGGCGGCCGCCGACTGCAGGAAGAGCAGCGAGCCCGGCTCGGCGCCCAGCGACAGGGAGCCGTCCAGACTGATGGGAGGCCCGGGCGCGGGGCCCTCTGCCGCGGGCTCGCCGCGCTCCTGCTTCTCGTGCTTGCGCTTGTGCGAGTCCATCTGCGACATGCCCACCACCGTGTGGCGGCAGCCCGGGAAGGTGCAGTGGAAGTGCGAGCACTTGAGCTTGTACTTGCAGTCGGGCACGGCGCAGTCGGCGCTGGAGCTGAACTGGCAGAAGCCCGCGGCGCTGATCACGTCCTGTTTGCCGTGGTGCTTGCGATGCGCCGTGACCTTGG…
ENST00000452378	ENSG00000226849	GTTTTATGAGTTGCTGGGGTAGCTGATCAGTACTGTCTGCCCTTGGGAAGAAATGAGGTGAGGAAAAAGATATGCAAAGGAATGGACTCCTGGATGGGCCTGTCTTCTCAGCAGAGGAGGAGGTCAGAAACAGGCGCCACCAGCGTGCTAAAATCCTCCAGGAGCAGTTCTTACCTTGCCAGACGGGGTCTGTTTATTTGGATCAAACTGAGAAGAAACTTTGGATTTGCTGTTTCCTGAAAGTTGAGTGGTCTGGCATATTTACCATAAACACAGTGGAAGAAGGTTAAGAGGAATTACAATATCAATCTTGTGGAGGTTTCGGAAATGAGGTAGACACTAATAGCCAAGCTAAGGTGAACCGGAAAGAAGTCAGGACTTAATATAAAGCACAGGGCA…
ENST00000453135	ENSG00000235643	AGATAAGAGAATAAAAGCAGGCTGCCCGAGCCAGCAGTGGCAACCCGCTCGGGTCCCCTTCCACACTGTGGAAGCTTTGTTCTTTTGCTCTTTGTAATAAATCTTGCTACTGCTTACTTTTTGGGTCCACACTGGTTTTATGAGCTGTAACACTCACCACGAAGGTCTGCAGGTTCACTCCTGAGCCAGCGAGACCACGAGCCCACCGGGAGGAACGAACAACTCCAGACGTGCTGCCTTAAGAGCTGTAACACTCACCGTGAAGGTCTGCAGCTTCACTCCTGAACCAGCGAGGCCACGAACCCACCAGAAGGAAGAAACTCCGAACACATCTGAACATCAGAAGGAACAAACTCCAGACGCGCCACCTTAAGAGCTGTAACATTCACCGCAAGGGTC…
ENST00000310916	ENSG00000175147	AAAATAGGCTGCAATCAAGTTCACTTCCAAAGGCGGAATTCATGGGTACATATGGTGTCCACGTGTGTACACCTGCAGAGTTGTAACATGCGGGCATTTCTCCCCTCAGCCCGCCATTCTGGCTTCTTAACTTGCACCCTAACAGCTCGACAGAACCTTGGCGTCCACAAAAAGGACTTGAGGTGGGACATGGAAGAACAGGGACCCCTCCTGGTTTGTCCACCCAGCCCACACCTCCATTCCTCACCCAACCTACCACTTCAGAGCCGGGAAAAGACCTCAGAGAACATCCGCTCCGACTCTACCGAGGCTCAGACAGGACAACAAGAGTGTGCTGGACACTGGGAAATGTGGTCCAGGAGCAGTCACAGTCCCTATAGACCTCCCACAAATTACCGT…
ENST00000427824	ENSG00000228140	GGGTTCCGAGGCGGACCTGGGGAGCAGAAACCCCTGTTTAGGGTGAACCGTGGCGGGCGCCGATGGCCTCTTGGAAGAGGACAGACTAGCAGCTGCGAGGGAGATGGGACTGGGTTTCACCCCTGAAAGGGCCCCTGGAGACAGCGGGGAAACTGACAGGGAGATCATGATGTCGCCATTTTGATGGGGTCCCCAGAGGAGAGATGTCCTCCCCAACGGCTCCTGGACAGGACTGGGGAAAGAGTTCAGGAGGGCTGCTGAACGCCGGAGCCTTACAACTGTTAAACTCAGGCAGAGCTCGGGAAATGCTGCCCGGATGGGTGAGTCCTTTTAACACCTCTTGGGTTGATTTTTCTCACAGGTTTTCGGGGTTTGCAGAGCTCTGAGACTGTGACCACA…
ENST00000428945	ENSG00000237301	GCATTTGGCTCCTGGTTGCTAGGCGACGCCAACCCGATTCTGGTTGCTGGAGTTTATCCTCCCGAGGTTGCTGTGCGAGTTTCGGACTCAGCTCAAGCGCTTGGATCCCTACAGCACCTGCGAGGGCTTCTCCTGGCTGCCGCTTTCGTTCTGGCGAATGTTCGGGGTGGCAGCCCCCCTTCGAGGCTTGCACGAGGGCGTCCCGGCATCCGCGATCAAGCGGGCCCTGCTGCTTTTGGGGCTGACCCTGCGGCTGGGGTGCTGCGGCGTCGCTCTGGCTATGCCCGGTCCACTCACGGACTCCCTGCTTTGGCCTGCTCAGCTCAGGAGAACCGGGCCCGACTCCATTTCGGGCAGTGGTGGACAGGGAAACTAGTGCCTGCCTGTAGTGGTCCCAGG…
ENST00000317122	ENSG00000179743	TTGAAATGCTCGATGATCTTCTCTTCCCGCACGTTCTCGGGCCGGGCGTGGCGGCTCACACCTGTAATCTCAGCACTTTGGAAGGCCCTGGCGGAAGGATCTCTTGACGTCAGGACTTCCAAAACAGTTGGGCAACACAGCAAGACCCCGTTCCCAGGCTGGGGGCAAAGCCGGGCTCGGTGGCTCACGCCTGTAATTCCAGCACTTTGGGAGGCCGAGGTGGGCGGATCACCTGAGCTCAGGAGTTCGAGACCAGCCTGACCAACATGGTGAAACCCATCTCTACTAAACATACAAAAATTACCCGAGCGTATTGGCGGGCGCCTGTAGTCCCAGCTACATGGGAGGCTGAGGCAGGAGAATCGCTTGAACCCGGGAGGCGAAGGTTGCAGTGAGCCG…
ENST00000424774	ENSG00000227959	ACCCTTGCTCAGAACGCTTGACTTTGGGACTTCCTGTCCGCACTCGCGGCCCCTAACCTGCCCCGGGAGCCCGGGAGTGCGGCTTGGGAAGGAGGGAAAGGAGTGTGTGAGCAGGGATTGGCCCGAACCTATCTCCACGCTCTCCCCCGGGACTGGAGGTGAAGGGGGGCGTGGAGAAAATCTCAGGGAACAGGGGCTTCGACAGGGGGCTCCCGCCCGCCCGAGCCCCCTCCCCAAAATGCGAGGCCTGCACAGTATGCCTTCTCCGCAAAACCTCGGCAAGCGGGTTAGTGAATTCAGGTCACTAAGAAGCTGAGCCCGCGGAAAGCTGCCCAAACACCCCCTTCTCTAGGGGACTCCCCACGCCCCCCGCCGGGACGCGTTCCCGAAGTCGCCGCC…
ENST00000457898	ENSG00000226029	TGTGGTGGTGGTGCATGCTTGGAATCCTAACTACTTGCGAGGCTGAGGTGGGAGAATTGCTTGAGCCCAGGAGTTTGAGGCTGCAGTGAGCTATGATCACGGCCTCGCACTCCAGTCTAGGCAGCAGTGAGACCCTAGAGAATTCTCTAAAAGAATTAAAAATGAAAAAAAGCCACAACACTTCTTTTGCCTGAGGATTCTGTAAGAAGCAGTTTTTATTGTTATGGAAATAGCCACTCTGATTAAGAAACTGTAGAGAGGAGAAAGAAAATGAAAATTGAAGATTCTCTTGCCCATTGAATTAAGGGTAAGGAGATTGCATTAAAGGATCTTCGGGAGCAGTAACTTTTTTATGTCGATTTCACATAGCATTACTTCACATCGAGTCAGTTTTAAGTA…
ENST00000415386	ENSG00000233421	GACGCACGACCGACTGGTCACTTGCTGCCACCTCGCAAAGGCGCATCTCTAGTCCAGTGGTGAGCTGCGGCCGGGTCGCTGCAACTCGCTCCAGGCCTTCGGACTCGTGGCCTCGGTGTCCCTCGCGGAGCCCTCGGTGTGTCGCTTGCAGGCTCTTTTTTTGAAGAAAGCAGGGAGGGAATGGCCTTGTGAGAGACTCCAGGAGCAAAGAGCGACCCTCACAAGGCCCAAGTCCTCCCAGAGCTCAGGGAAGCTGTCGCTTCTGACAGAAGAAGGGAGAGAAAGCTCCCTCCTGTGTGTCCCTGGTGGTCTAGTGGCTAGGATTCGGCGCTTTCACCGCCGCGGCCCGGGTTCGATTCCCGGTCAGGGAATTGTTTTACACTGGCCGCCCTCCCGCAG…
ENST00000633763	ENSG00000282143	GCTGCTGCTGCTCCAGCTCTCCGGATCTCTCCAACAGCTGCTCCAGCTCCGAGAACCTCTTCTTGTACTGGAGAATCTGGGGATTGGGAGCTGATGAGTCTTACTCTGTTGCCCAGGCTGCGGTGCAATGGCGCGATCTCGGCTCACAGTAACCTCCACCTCCCGGGTTCAAGCGATTCTCCTGCCTCAGCCTCCCGAGTAGTTGGGATTACAGACACACACCACTGCGCCCGGTAAGTATGAGATCTTCGGGCTCTGCCCCGACACAGCCTCATACGCCTCACTCTTTACACACACGGTCACTTGCCCCGCGCACTCCCGAGCCCTTTCCAGCCCTGACACACAGCTGGGATTCTCACTTCCGATCCGCGGTCCTGAACCCGCTCCCAGGGCACGGGA…
ENST00000660907	ENSG00000228549	GGCGACCCACGACCGGCTGGTCACTTGCTGCCACCTCGCAAAGGCGCATCTCTAGTTCAGTGGTGAGCTGCGGCCGGGTCGCTGCAACTCGCTCCAGGCCTCCGGACTCGTGGCCTCGGTGTCCCTCGCGGAGCCCTCGGTGTGTCGCTTGCAGGCTCTTTTTTTGAAGAAAGCAGGGAGGGAATGGCCTTGTGAGAGACTCCAGGAGCAAAGAGCGACCCTCACAAGGCCCAAGTCCTCCCAGAGCTCAGGGAAGCTGTCGCTTCTGACAGAAGAAGGGAGACAAAGCTCCCTCCTGTGTGTCCCTGGTGGTCTAGTGGCTAGGATTCGGCGCTTTCACCGCCGCGGCCCGGGTTCGATTCCCGGCCAGGGAATTGTTTTACACTGGCCGCCCTCCCG…
ENST00000412427	ENSG00000204362	ATTCTTGAAGACAGCTCGACCGTGATGGAGGAGACAGGCATTTAGAATAAGCATGAAATAAAGGTGGCTGTTAAGGGGTCAGCTCCCCTCACCAAAGTCACTTTTGATTTACTTACAAAAGTTTTCTTAAGATTTCTTCAGAACCCAGGTCAAAAGGCTGTGGCAGGAGGCCAGGCAGATCACAGCGTCCATGCCTAGATGCTCCCTGACCCCCAGGAACCAGAAGTGCTGTCTCCTGAAGGCTCTGGAAACCCGGAATCAGCCTACGAGGCACCAGGGCCACCTTGGAGGGTGGAAATGAGGACCTCAGGCCCCAGAGGGCATGCAGGCGAGGTGAAGTTCAGGAGAGCCAGGAAGTGTCCCCCTCTTCCCGGCCTGCTGTATCCCAGGACACAGGGC…
ENST00000624418	ENSG00000280222	GATCAATAAGGTCTCGACCCCGAGCCCCACTGGATGATAGAGGTGGGCATCACCTCTGTCCTATGCCATAGCCTTGTCCCAGCAGGAGGTGCCTACCTAGGCTCTGAGAGTGCCTGCCAGGAAGGGGTGCCCCCTTAAAAATAACCCCAACTCCTTCTACCCCGAAGTCCTTGGGGAGTGCTGGGTCTGCTGATGGGAGAAGCTGCAGAATTTGAGCCCGGAAGGTGGTCCTGACAGCGAGGGGGGAGGGGTTGGTGTAACCCAGAAGGAATGCAAACCCTGTACTTTGTTCCCCTACCCTTGGAACAAGAGACTTTCCTAAGTGGATCAAAATGTCCCCCCTCAACTTTGGGAGGAGGGCTCTAGAGGGAAAGGTTACATGGGGGAGGTCCTCGTTCC…
ENST00000420211	ENSG00000225387	AGTTCCCAGAGCCACAGACAAAAGGTCCTCGGAGGAATCTTTCTCTAAACTGCTTCTCCTTTCCAACTTCCCAAATTTGACCTCCTCCAGGGACCATCCTTTTCTGACCACAGGAAAAGCCCTTCCTTAAATCCTTTAAAGCCTAGGCTTAGGGGATTGGGCTCCTGCTTTAAGAGGAGCATGGCAGAGCGATCAAGCACAGGGACCCAGCCTGCGTCTGAAGTCACTGTCAGCTCTGTCACTCACTATTTCCATGGCTTCGGCACTTTACTAACTTCTCTGTGCCTCTACTTCCTCTTCTGAAAATGGGGACGCCGAGGTCCATGGCGTTCACCTCGGAGAATTAAATAAATGAAGATGTGGAACATCCTTAGAACAGTGCCTGGCACATGCAGCCTG…
ENST00000606379	ENSG00000272084	TAGATGTTTCACCAGCATCATACCTTAGCACATGCCTCGCGTTCTTCCCAGAAAGTCAGCCCTGGGACCAGGTGGGCTGGTAAAGTCCTCAGTGCTGGGCCCTGTGCCTGTTGCATGAGCCTGTGTCACTGTGACTGTGGAAGTTGGAGCTAGTGAGAGGAGGAGGAGGTGGGCAGAGGAAGGAGGGTCCCTTGGGCTCGAGCTCCACATCAGCCCTGAGCTGCTGGCAAGCACCCCTGGCCTGCAGCCAGGGAGAGCCAGAGCCTTTGCCAGGCAGCGAGCCTCCGTGCCTTCCACTCCTAGGTCAGGTTTTGACAGCACCACTTTATTACTTTGTTTAAGCTGTTAGAAAATTTCAGAACATCAGACACACCCTATTCAAATGTGAGAACAAAAACA…
ENST00000437898	ENSG00000230424	GCGCGCCGCCGTCATGGGTCAAAAACGCGACGCGCGGAGCGGCCTTTGCTCTCACCGGGGTCGAGCCGCGGCGAGGGAACGGATCGGAGACGCTGCGCCTGCTCAGAAGGTAGCGCAGCGGGGAAAGGCGGGAGAGCGTTAACTTCTGAGCCTGCGCGGTGGGAGTTGCTCAAGCAGGTGGTAGCGACTTGGCTTCCGGGCAGCGGGTAAAGGAAATGCCTCAGGCCAGAAGAAGCAGTGGCAGCCTCTCACCTGCAGTGGGATCTGTCTCAACTCCCATTCCGTCTCCAGAGCCAAAGTTTGGAGGGAACGTGAGCTCGGGTCAGGACACACCAGGACAGCCTCATCCACCACACCACAGGCTCCAGACAGGTGCTGCAGCCACGGAGTTGAAACCCT…
ENST00000451424	ENSG00000117242	ACTTTGAATTGCTAAAAGTGGCATTTTTCCTATGTGCAGTCACTCCTCTCATTTCTAAAATAGGGACGTGGCCAGGCACGGTGGCTCATGCCTGTAATCCCAGCACTTTGGGAGGCCGAGGCAGGCGGCTCACGAGGTCAGGAGATCGAGACTATCCTGGCTAACACGGTAAAACCCTGTCTCTACTAAAAGTACAAAAAATTAGCTGGGCGTGGTGGTGGGCACCTGTAGTCCCAGCTACTCGGGAGGCTGAGGCAGGAGAAAGGCATGAATCCAAGAGGCAGAGCTTGCAGTGAGCTGAGATCACGCCATTGCACTCCAGCCTGGGCAACAGTGTTAAGACTCTGTCTCAAATATAAATAAATAAATAAATAAATAAATAAATAAATAAAAATAAAG…
ENST00000449034	ENSG00000231105	TCCAGGGACCCCAGACAGCATTTGGTCCCTGGCTCTGTGTCCCCACACAGCCACCCTACCCCATGCTGCCTTTTACTGAGGCACACAGCATTTTAGACAGGAGAACCCTGATGGCAGAGGCTGGGTCTCACGGGACCCTGTCTCCTTAAGGGCTTAGTCTGGGGCTGGAGCCTCTACAGATGTTTGAGCAAAGGCGGGAGGCAAGGGAGGGAGGCCGGAAGCCACCCCAGGGACTCTGATGTCCACCCTGCGGCAGCCTGTCTGTGGACAGATGATGCAGGAAGCTCACGGAACTCCCAAGCAGAAATCAGCAGAGATGGAGCCTGGTTATTTTTCAGCACACAAAAGCCGAGGGCCCCTTCCTGAGATGCCTGCCTCAGCCCGGTAGTGAAACTGAAC…
ENST00000455966	ENSG00000228397	GGGGTAGGCACTGTTATTTCCATTCACAGATAAGCAAAGTGAGGCTCGGAGGGCGGGGACTTGCCCAAAGCCACAAGGATGAAAGGACTTTTCCAGTTGCTACCAGACTACGCACTGTCGCCTGATGGTTAAGAACTGAAGCTTTAGCCGTGCGCGGTGGCTCACGCCTGTAATCCCAGCACTTTAGGAGGCAGAGGCGTGTGGATCACCTGAGGTCACGAGTTCGAGACCAGCTTGACCAACAAGCTGGCATATCCGAATGGGCTGAGCTACCGGATTAAGAGGGACACCCCAAAGCCCCCATTGCTGGGTTATTGCTCCAGAGCCAATGTTCTTGGGGAAAGGAAGATATGCCCTTTGTCAACATTGCCACTGCTGGTCTGTAAACTCCTAGACGGC…
ENST00000624125	ENSG00000279625	TATTTGTGTGTCTGCACATCACTGTGTTTATGCCCATGCTGTGTGTGTGCCTCTGTTGGTGAGGATGTGTACACATCTCTGTGTACATGTGCATTTGTGAAAGTCTTGTGCAGGGTGAGATGTTGACTCCAAGGCAAGCTCTGGGCTTGGTTTTCCCCTCTGCATGGGGAGCCTCCTGGCTGCTTGGGGTTCCAGTAAATGCTTCCTTTGAACACATGGGGTATCAGGTCATCCTCCAGTGGCAGCCAAATCAGACATTTTCATGTGGACAAGGCGTCTCCTGCTCTGGGAATGCTGCTTGGACAACCCTCAGCAATGAACGAACCAGGACTCCTGCTTGGAGCTGGCCTTAGAACCACCCGCTCTCTCTTCCTTTAGCCAGGCAATCACTCCGTGAGT…
ENST00000655082	ENSG00000261326	AGGGAAGATGGAATCCGCCTTCTCTTTTTTTTTTTTTTTTTTTTTTCTGAGACTGAATCTCACTCTGTCGCCCGGGCTAGAGTGCAGTGGCATAATCTTGGCTCACTGCAACTTCCACCTTTCAGGTTCAAGCAGTTCTCCTGCCTCAGCTTCCTGAGTAGCTGGGACTACAGGTGCCTGCCACCACACCTGGCTGATTTTTGTCTTTTTGGTAGAGATGGGGTTTCACTGCGTTGGTCACGCTGGTCTCGAACTTTTGACCTCAGGTCATCCACCCGTCTCAGCCTCCCAAAGTTCTGGGAGTACAGGCGTGAGCCACCATGCCCAGCCTGAATCCCCCTTCTCAAAAGTAACTTCCATTCACTTTGTCCCTGGCAGTCTGCTGGTGACCATGATTTC…
ENST00000451217	ENSG00000235052	CAGAGGTTGTGAGCCTCCCCTGGCTCAGCCTGACCCAGAACCAGCTCACTCATGAAACTACCCTCTCTTGAAGAGAATAGGAGTTGTGGGGAGGAAGAACATAACCCAGAGGCCAGAGAACGTGGAGGCCAGGGTTGGTGTAACTGTGTAGGCTCTTCCACATACTAGCTGTGTGAACTTGGACAAGTGACTTAACTTCTCTTCTCCGTGTCTGCTAACAGTCCCTACACAGATGGTTGTTGTGAGGCTTAGTTACCATACAAAATTCTTAGATTAGTGCCTGGCACATAATAATAACCACAGCCCCCAAATGCTAGTTGTCATTCATTATCTTAACATACCATGTGAAGGTTGTGTTCTCTTACATTCTATAGCCCTCTGTGTTTTAATATAAAATTG…
ENST00000442055	ENSG00000228172	TGCCCCCGCGGGGTCTGTGTCCCCGGGAGGAGTTGGCTGCGTTTGGAGATCCCTCGGCCTGGTATTCGTCGCGTCTCCCTGCTTGTTGCTCTCCACGTTTAGCCCCATCCGACTTCTGGAAGCCCAGGGAGAGCACCAGATTCTCAAAACAATGCAGACTTTGGAGCCACATGTGGGTTTGAATCTCAACTCTACCTGAGTGACCCTGGGCAAGTCACTTCACTTCCCTGAGACTCAAGTTTCATCAAGATGGGAACAATGAGCATCTGCCTCACAGGCTTGTCGTGAGGATTAAGTGAGAAGGTGCAGCTGCAAAGACATCAAGCTGGACCCATCGAGGATTTCGGATTCAGCCATCATGGGGCTGCTGCCGGGGAAGCCACTGCCCCTCCTTTCTCC…
ENST00000455431	ENSG00000236528	TTTCTGATCCGCTCTTTCAAGAGCGGATTCGGAAGCTGCTGTGTGAACGGTTCTCGACAGCCTCAGAAATGTACATTTTCTTTTTGCTGTATTGAAAATTTCTTACAGTATTTCCCGGGCTTAGGAATTTGTTCGTGTCATCGCTGAATCTTCGCGATCACCCCCAGAAGGAAGTGGCTGAGCCGAGATCAGGCCCGTCGACTCCAGACCAGGGGTCCTCGACCTAAGTGGTTACCAGACACTCGAGTGTGCGAACAACTTTGCTGGCTCAGGAGGAATGCAGTGAGGATGCTGCTGCCCACCGTGAGCAGGAAGAGGCCAGAAAAGTTGTGAGGCCAGTGCGTGTGCAGAGGCTCATAGATGGGCCGTCGGGCCTCATAGTCCAGTGCCACAGCCTCC…
ENST00000569378	ENSG00000260063	GATTTAAAAAAAAAAAAAATCCCACAGTTTTATTCTTCTCCCCTCCCCCGGCCTCAAGCCAAGAACCAAACCAGCCTACCAAGAAGATCCGACTGACTGGTATGGGCCAGTGCCCTCTTTTCACTCACAGTCCTCAGGGGCAACAACTCTCCCCGGTGCATTAGGTCCTAGAAACCAAATTATAGGCTGCCTCATAAATAGAGCTTGGCTATTTAATCAACTGCCCCTGAGCTGGCAAACAGTCCTGAGTCCTGCACACAAATGAGGATTTTTTTACATGCCATTACTCTGCCATTTTCCTTAGAGCTGGGGTGTAATGGGAAACCTGGAGCCCAGTGAAAATCTGGAAGCTAGAATGGATTTCTCTCCAAAGAAAGCCCTCATCCCCTTTCTTCAATG…
ENST00000604716	ENSG00000270605	TATTATTATTATTATTTTGTATTTTCTGCAGAAATGGGGTTTGGTCATGTTACCCAGGCTGGTCTCAAGCTCCTGGGATCAAGTGATCCGTCCGCCTTTGCCTCCCAAAGTGCTGGGATTACAGCGGGGAGCCACTGCGCCCAGCCCAGCCAGCCCGATTCTGACCCAGAGGGTTTAGAAGTTGCTTAGACAGATCTGCTCCTGTAAGTTCACAGAACTCCTCTGGCTACTGCTGTCCCTTTTTTTCCTGAGTCTTGTTTGCTGAAATCTTCTTGAGATTCTGTGAGACAATAGCCCCTATTTCTTCCAGTAAATTACTCTTTTTCTTCCCCTTTAGACAGCCAGTGCTGGTTTCTGTTACATGTAAACAAAAAGGATTTTATTTTTTATTTTTTTAGG…
ENST00000624273	ENSG00000279443	CTGGGCGACAGAGCGAGACTCTATCTCAAAAAAAAAAAAAAAAAAAGGCAACTGGGCCCCAGGGACTACTACCACCAAGATGCGGAGACTGGTAGTGGCCCTGAATGCCTGGCTGTGCTGTTATTTATTGTATACAAGGCCAGGGGACAGGGTAAGGAGTGTCAGTCATCTCCAATGATAGGTAACGGTCATGTGAGTCACGTGTCCACCAGACGGGGGGGCCCTTCCCTGTTTGGTAGCCAAGGCGGAGAGAGAGGGGGGACAGCGTACGTCATTATTTCTTCTATGCATTTCTCTGAGAGATCAAAGACTTTAATATTCTCACTAATTCTGCTACTGCTATCTAGAAGGCAGAGCCAGGTGTACAGAGTGGAACATGAAAGTGGACCAGGAGCATGA…
ENST00000648127	ENSG00000197989	CTCCTGCCTCAGCCTCCCGGGTAGCTGGGACTACAGGCGCCCGCGACCACGCCCGGCTAATTTTTTTTTGTATTTTTTTTTAGTAGAGACCGGGTTTCGCCGTGTTAGCCAGGATGGTCTCGATCTCCTGACCTCGTGATCCACCCGCCTTGGCCTCCCAAAGTGCTGGGATTACAGGCGTGAGTAACCGCACCCGGCAGTAGTACCTACTTTTTAAAGTGTAAGCAAGGAAAGTTGGCCCGCACCTGTAGTCCCATCTACCTGGGAGGCTGAGGTGGAAGAATTGCTTGAGCCCAGTTGGTCGAGGCTGCAATGAGCCTTGATCACGCCACTGCACTCCAGCCTGGGCAACAGAACAAGACCCTGTCTCAAACAAAAAAGTGTATGTAAGAATAAAAA…
ENST00000420776	ENSG00000229388	TGCGCTTTTAACTGCTTGTGGTTGAGTGGCAGCATGAGCGAGCTCTGCGTATTCCAACCCGGCGTTAAGAATCCTTCACTAGCTTTTCTTCCCGACGCTGCTTATTTATCTATCGGTAGCATGACGGGTAATTGACGCCCTCGGATGGCTTTGAGGTCGCCATTTTTGGTTGGTGCCTTTGTCTTGGTGTCAGGACTGGGATATCATCTGGGACACATTACCCCACAGGTATCCTGTTGGACCTCAACGAGGAAGTTGGCAACAGAGGAACCAGGAGATGAGAGAGATCGATACCTACAGCCGCTGAGAGCCGGTATTCCAACGCCATGAGACGCCTTCTGTCGTGAGCAGTTGACAAGAAAGACCCAGCACTTACTGCAACCGGAAGGAGCGGTTCCT…
ENST00000414532	ENSG00000186056	CTCTCTCCGTCTCCGCCTCCGCCCCCGGCTCCTCCCCGGCCCCGCCCCGGCACTGACATTCTATCTCTCTCCCGTCTCCGCCTCTGCCCCCCCCCCGGCCCCGCCCCTGCCCTGCGCCGGCGCTGGCTCCGTCTGCGCCTCAGCCTCGGTCCCGCCTCCAGCCCTGGCCCCGCCCCGCCGCTCTCCCCTTCTCCGCCCCTGCCCTGGCTCCGCCCCCGCCTGCCCGCGCACCGCAGAAGGCCTCCTGGAACTTCCTGGACAGCTTCTCGATGACGCTGTAGCTCTCCACGTAATCGACGTGTTCGTCCTGCGGCTCGCTGGCGATCTGCCGCAGCGTGGCCTTGTCCACGCTGCCCACTCCGATGGCGAACAGCTCGACGCCGCTGGCCCGGGCCCGCG…
ENST00000671661	ENSG00000223382	AAGGAACTCTCACTGCGCCCTTGTTTGGACAAGACGAGGAGGCGCACTCAGAGTCAGAGACCCCGGGGCAGAGACAGGGGCAAGAAGAAGGGGCCACCGAGACCCCAAGAGAGTCAGGGAGACAGACGCACCAAACGACCGACACAACCAGGGACAGATATCCTTCGAGTTGGATTTCGACTGGGTTCTGCCAGTGGGATGTATCCATGCGAGATTCTGGAACTAACATCAGAGAGAGTCCAAGCTTCTAACTTTTATCAGCGGCAGTGACAATAGTCAAGCAGCATTGATGACAAACGGCAAGAGTTTAGAAAGTACCAGTGACGTGCCTGATAGAATCTCACCACAAGATGGAAGCCAACTCGTCAGAAGCCTGGAAAGCCCACCCAGCGTGGGACC…
ENST00000515055	ENSG00000250135	AGCCACGAGAACCAGGAGATCTACCAGAAGGCCTTCGACCTCATTGAGCACTACTTTGGTGTAGAAGACGATGATAGCAGCCTGGCTCCCCAAGTCGATGAAACGCAACAGCAGTTCATCTTCCAGCAGCCTGAGGCCCCCATGGAGGGCTTCCAGCTATAATATCTGCCTCCAGGGAGGGGAGGGGATGGGAAGCACCACCAGCCAGCGGAAGAGCAGCCCTCTGGTGGGCGGGAAACCAGTGTCCCCACCATCAGCCACCACACACCTCTGCTGCCCTGGAGACTGTGCTCTTGACCTGCTCCGCCCCCTTCCCTGGAGGGAGCACCCTCTGGACAGACAGAACCATCTGAGGCTCACCTTTGGGTTTTGTGACAAGAAGGGGACGTGTTGGGTTTT…
ENST00000373604	ENSG00000224066	TGGCGTCGGACCAAGAAGCCCCGGACGCAGGCCTGGTATGGAGAACGAGAGGAAAGAAGTCCCTTATCACGCACCTGGGGGGCCGCAGAACACCCGCCCGAGTCTGTAAAAAGTCACAGTTTGAAGAGAATGAGAGGGGCAGTGTGGGCCTGCGTGGGACGCCTACGCAGCGGACTGCTCCTCAGGCTCGGCGTTCTCGGCCAGGTGCAGCTTCTGGCTGTGCCCGTCAAGGATCGTGGCGCTTTGGACCAGTCCTTCCTCCCACCCCGGTCTCCCATCTTGCACAGGTTTAGTTCCCTCACCTGTGCAAAGGGCCGGGGACGAGGGTCTCGGGCCGTCTGTGGACTGAGGTTGCAGTCCCCGCCTGCCCTCTCTCACCCCCTCTCTCTTCATCCAGAT…
ENST00000622988	ENSG00000278997	TTTGCATTATCAACTGGGGACTCCTGGAAATGGGGGTGTCTCCAAGAGATATATTTGATACACGTCCAGAGAATTCCTGAAGGAAAGAATCTGGGGTTGTCAGGCTGATATCATGAACCCCACATTTAACACATTAAGTGAAGAGAGGGGACAAAGGCCAGGCTTGGGAAGGAAGGAGGGATCAACAAAGCCCTTACCCAGGACAGATAAAAATGATAGAATGGCAGTAACCCCATTTGGAGCCCCCATTTGTAGTCAGCAAGCAAAGTACTGGTCCTTTTTACACCTTATCTAACCATCGAGACACGCCCCTGTGGTTGGTATCATTATCTCAGTGTTTGAGCAGGGAAACGTCACTTCCCAGAGGACCCACAGCCAGTACTCGGCAGAGCTGGAAAT…
ENST00000624339	ENSG00000279179	GCACTATGCACTGGGCTCTGACAGGACTGGATGGTAAGCTCCCAAGTTGCCATTTTCTAGCTGTGGGACTTCAGGTTGGTCCCTCAACCTCTCTGTGCCTCAGTTGCCTCACTGATAAGATTGAGATAACAACAGTTCCTACCTGGGACGATTTTTTTTCTTTCCTGTTTTTTTGGTTTTTGTTTTTGTTGTTTTTTATTTTTTTGAGATGGAGTCTCACTCTTGTTGCCCAGGCTGGGGTGCAGTGGCTCGATATTGGCTCACTACAACCTCCACCTCCTGGGTTCAAGCAATTCTCCTGCCTCAGCCTCTTGAGTAGCTGGGATTACAGGCACCCACCACCATGCCCAGCTAGTTTTTGTATTTTTAGTAGAGACGGGGTTTCACCATATTGGCCAG…
ENST00000444348	ENSG00000239636	CCCTCCCGGACGCTTGCCTGCAGTCAGCGAAGCTTTTCCAACCCAGGTCTGGGCCCTGCGAGCTCCAGGTGCCTCTGCCCCGCGGCGCTGGCGAAGTCGAAGCCCGAGAACGCCCACCGCAGCGATGCGAAGGCCGCTTCTGGGGTGGGGCTGAGGCTGCAGCTGCCTCCCTTTCGCACCAAGGACCCCAACCTTCAGCGACGCAGCCGCCGCTCCCGCCCAGGCTGGGAGGCACTGTAGGGATCCGACGCTTCAGGTGGCCAAAGAGCGACTTTCTCTGATTCCAGGGCCCTGGCGGGGCAGGCTCCAGTACCGCACTCGGCGGAGGCCGAAGGTCTGTGGGGCAGGACAGGAGTTCCTCGTGCCGTCGGAAGGGCCGAGGACGAAGGAGGGCGCTAA…
ENST00000668045	ENSG00000233621	AAGCGGGGGTCGGAGCCTCAAGGCTGCGGCGGCGACGAGCTCCGAGCGGGACACTGAACGGCCCGTATGCGCAAGATAAGCACGGACTGAATCAGGTACACGCACCTGCCGGGGACGCACTGACCGAGGTGCGGACGGCGGTACCAGGACAGGTAAAGCCGCGAACACTCGGACCTAAGAACTTGACAGGTACACCCTGCCTGATGAAGCTACGTACGGCCAGGTGCGCATCGAGTGAATCAGGTTAGAGCTGGGCAAAGAGGAAGCTGCTCAGGATTGGAAGGTGGGAGAGAAGCATCAGCCATCACTCTCTGAGGTCGCCACAGTCAGATGGAGTGACAGATGAAGAGATGCCTGGTGGGTCCCAGCTTGTCCTCGTTCTTCTCCCTTTGCCTCCAG…
ENST00000419993	ENSG00000230955	CACTGTTAAAAATACATTTATCATTAAAATATATTACACATGGAGACAGGATGCATCATATACAGTTTGGAAGACTTGCTGGCCCAGAAAATCCCACTTGTTTCACCGAACACTCATTTTTTCAGTGATTTTACATTTTATTTTTAGAGACGGGGTCTCCCTCTCTCACCCGGGCTGGCGTACAGTGATGTGGTCATAGGTCACTGCAGCCTCAAACTCCTGTGCTCAAGTGAGCCACCCACGTCAGCCTCCCAAGTAACTGGGACCACAGGCATGCATCACCACACCCAGCTAATTTTTTAAAAATGTTTTTGTAGAGAGGGGGTCTCCCTGTGTTGCCCAGCCTGGTCCCAAACTCCTGGTCTCAAGTGATGCTCCCACCTCAGTCTCCCAAAGCAG…
ENST00000428151	ENSG00000224592	AGCGTGCACTGGGCGCTCCTCGGCGCGTCTGCCCGGCCCGTCTCGGCTTTCCTTCTCCTTCCTCTAGTCCCAGCGTCACAACTCCGCCGACCTCCTCTGCCCTGAGAGCGCGTCCGGTGCGGGCGGAGTCGGACGGACTCTGGCTTCACGCCTCGCGCGGGCACACCTTCTCCCGGGCACTGAGGCCCAGTTATTAGGGGAGGCAGAGTCCTTCTGGAGTTTGACCCTTGGATTCCATCCAGAGCAGCCTCCAAAATGACACCTTTGAAGTTGTGTATCGAGCTGGGGGATGTAAAGGGAGGAGAAGAAAGAAGATGAAGAGATACCAGCCAGCCTTAAGGAGTGGACATCCTGCCTGGTGAAACTGAACAAGACACCTACCGCATATGGAGTTTCGCT…
ENST00000667635	ENSG00000228436	CTCAGCCCTCCGCCCCGGCCCGCATACAACGCTGTCTGCACCGCTCCCCTGCCTTCTTCCGGGCTCCCAGAGCACCGCTATGGAGATGCTCTCCCGGCATTTGAGGAAGAATTGATTGTCCTCATCCTGCAACTGTACTTGCCCAACCGATATTTATTGATGCCTGCAGTGTCCTGGGTGCCTACCAAGGGGCACAGAACTGGATCCGACGCAGACCCTGCCTGCCTTCAGGTTGCTTGAAGATGAACAGAGAGATCGGACCTCTGCAGAGAAGAAAGGCTTCCTGTCTCTCATCTCTGGGACTGGCAGTGGCTGCACCAGCGACAGCCAGCAGCAGTGGCTGGCAGATCCACACCAGCAGAGACGAAGCTGAGCAACAGCTCTGGAGTGATGGCAAGA…
ENST00000566366	ENSG00000261798	GCTGCGGCCGGTGTCGCGGGTGGGGAGACCCCGAGGTGCTACCTGGGCGTGGCGGGTGGGCAGGCGGCCCGGGCGAGGGGCTCGCAGCCTGGGCGTCAGCGTGGTCATGGCCGTCGTGGCTTCCGCCGCGGGCCTCGGCGCAGAGATCCTAGGGCCGCGGCGCCCTTCCGGTCCCGCCAGTGGTGCCACCCGGCCGCCCCGCCGTCGCGTGCGCGGGTCGCCATGGCATGCTGCAGGCGCCTCCTTCCCGGCACCTGCTCAGCTGCTCCTCCCCGCGCCCCCACCTGGCTCCCGCGTGAGCCTGGGCAGCGCCCCAGGCAGGCCGCCCCCGCCAGCCCTCGCTGCGCGGCGTGCGCCCCCTGCGCCCCCAGTACTGATCCAGCTTCGCGGGGGAGACGC…
ENST00000626479	ENSG00000281207	AACTGAAGTGTGTTCTGTGGAACACTAGTCCTGTGAAATGCCCTGTTCAACAAGGTTTGGTGATTTTCTGGTGGCTCAGACCCCAAATTTAGGAGTATCCTTAATTGTCTCACCAGCAGGTATTTATTGGGTGTCTACCATATGCCAGCCATACCCAAACCCCTGTCCCCCAGAGCAGTTATTCAGTGGGGGAAGCACCAAATATAAGCTACAGAGTGTGGTAGTTCATAGATGGAGACCAGGGGTGGAAGTGAGCAGGGGAGTGGCAGTGCTGGGAGGTGGTGTCTTTAAAATAGGGTGGGTGGGAAATTAAGCATGGACTTGAAGGTGAAGAGGAAAGGAAATAGGCCGCTATGTAGCGCAGAGGCCCCGAGGCAGGAGTGCAAATGAAACAAGTTG…
ENST00000396885	ENSG00000229372	GTACCAGGAGACCGTCATGGATAGGAAGCAGTCCTGAGGGAGGAGCCACAGGCCTGAGTCTTCTGTGCCAGTCACCTCAGATTCCTGTGCCCTCTGCCCTGGCTGCCAGTGGAATTCCTGGCACCTATCCCAGCTCTTTCGGGAGCCCACAGTTCCTTACCAGCTGGGGGTCGATGTCCCCAATGGATTTGGCATGGACTGCTTCTAGGAGTTCCTCCAGCTCTGCCAGGGCCAGGCGCCCCCCTAGCCGCAGTCGATCAGGCCCCGGTGGCTCCAGCAAGAAGAGGCGCTTCCAAAGGGTGTCCCGACGGCAGTGCCCTCCAGCCAGCCGCACCAGCTGAGCCAGCCGTGCTCGTGCCATGCCCACCTCTGCAGCCAGTGGTGGGAACAGAGGAGCCG…
ENST00000444386	ENSG00000229348	CGAAGTGCTGTAAAAACCCGGGCCTTCACGAAAAGCGCCTACGGTTAGCGAGAGAGGGATCACGGGGAGAGGCGAAGGGGCGGAGCGAGGGCGGCCGGAAAAGGAGCAGGACCCGCGCCTGGAGAAGGACAATATATGAAGAGCTTAGTGAAGTTTGATTGGAACTGAAAAACATCAGTATGAAAGCATCAAGTGGATAAATCTCAGAAACATAATCTCTAGAGGAACAAGCAAATCACAGAGAAATACCTACAGTGTGATTCCATTGATATAAAGTCAAAGGCAGGGAAAACCAACAGTATCTTGTGTAGGAATATGGACATCTCTGATAAAACAATGAAGAACAAGTGAATAATTATCACAAAATTCAGCATAATGGTGACCACCTCTAGAGGAGGA…
ENST00000663424	ENSG00000236200	AGTGCTGCGGCGAGTGCGGGGCGAGAGGTTCGCGCTGGTGGAGCACCCCAGCTTGCAGGTTCAGCGTGGGTGTCTCTCCCGGGCACATCGAGCTGTCTAGAGGAACCCTCTTCCCCTGGCTTCACGGCCCAGAGGACGCACGGCTCTCTCCCCTCGAGAGCGTGTTTCGTCGCCCGCGCGGGGAACGCAAAGTGCTAGGGTAGTCACGGCCACTTCACGCCGAGGGACATCTCATCTCGCCCTCCAGGTCGTGAGCGCACCCATTCCGCTCACTGAGGCCGAAAGCTTCGGACCTCCGTGGGCCCTGAGACTTCAGCGTTCCATGTCTGCTGTGCTGTGGAACCCAGAGTGCTCTTGCCTGGATGGCTGAGAATCCCTTGGACCCTGGAAGCACCTACT…
ENST00000414156	ENSG00000233602	TGAACAGCATGGTGCCAGAGCAGGTTGTGATGAAGAAACTGAGTCTCAGTGAAGTGAACTGCCTAAGGTCACATAGCCAGTTGGTTGAGGAGCCAGGATTCAAACCCAAGCCCATCTGAGTGCAGAGCCTGTGTTGTTATCACTGTGGAACTATGAAGCACCCTTTTGGTGTTGGGCTTTGCGCTACCAATAGAGACGATGTGGAAGAAAACAAGCTCGCTTCCCTCATTTCCCTCAGCGTCAAGTGAAACACGCAGGCCTGAACAGACCTTCGGTAGCAGCAGCTGAGGAAGAAAGCAAAGGCAGCATCACCACTCCCTCTCTGCTGCTACAGTCACCCTGAGCCAGGGACCTGCAATTGTTGGCATCTGACCTCCTTCTGGCCCTGACGGTTCTTTG…
ENST00000626198	ENSG00000281912	GAAGGGCTGAGGCTCACGGTTTCGGAGTAAGGGGAGCGGCCCGGCGAGCCGCCGCGCCTGGGTTAAGAGCTGCAGGAGGAACGTGGCTTCACGAGTTCGGCTCCTCGGCCATCCACAGCCCGGGCCTCCGCCTCTGCTGACCTGGCGGCTGTAGAAGGCAGAAGAGGCCTGAAACCTGCAGCAGGAGCACCACCCTGCCCCGCGGCCCCGCGCGCCCTCCAGTGGCGTCATCCCATCCGCTTTGATCTCGACTGGCGCGCCTACCCTCGGCAGCGGCACCCCTTGGGAGCGCAATCGCGGGCAGACTCCGAGGACCCATCTTGCGAAAGTTCTGCGAGGTCCTGACTTTAAGGGAACAGGGGTCGTACTTGGGCCATGGCCGGAAGGGAGATCCAACAT…
ENST00000444042	ENSG00000225506	GAAGTTGAGCTTCAGGCGCGGCTCTTCCCCGTCACACTGGGACCGGACGCATTTCCATGGCGTGGTCCCAGGAACCTCTCAGAGTGAACTGAATTGGATGCAAGATCACGGTGCGTCAGAGCTAGCAAGATCCTTAGGATCATTTAGCCTGGTTTACTAATATTACACTATGGAATTTAAGCCCAAGGAATGGAGAGTACCCGACGAGCGTTATGTAAGGAGTCGAGTGAGAAGTAAGCTGGATGCTCTGCTTGGCTGGCAGGTACAGAATGTGCCAGACCCATCTGTACCAGCCTGGATCTCTTGAGGCATCAGCACAATGGACCTGGCCACACCAGTTTATTCCACACCGCTGAGGCTGGTCTTTGAGGAATCACCACACTGTCTTCCACAATGCAC…
ENST00000429328	ENSG00000224805	GCCGCGCCTGAAGCTCAACTTCCGAGGCTCTCATCAATCTACGCTTCCTTTGGAGCGTGCAGCCACCAGGTGGCAGCCGAGGCCACGGGCAGACAGAAAAGCTCCCGAAACTGAAGGACTGCCAGGCAGCAGAGTTCCGGAGGGCTCCCAGGACCTTCAACCAGAAAGAGACAGAGCATATGCGCATATCCCTGCAAGGAATGTACTATAGAGCCAATTTTACCGGCAAAGGAATGGAAGATCTGAAAGGCTAGGCGATCCCACAAGCATCGAGGAGCAGGCTGGAATTTGAACCAATCGGCATGATTCCCAAGCTCAAGCTTTTGGCCACCCCTGCACTGCCAGGGACAAAAAAAAAAAAAAAAAAAAACCCTGGGAGGAGAGCCAAGCTAGGGAGTC…
ENST00000445551	ENSG00000237424	CCTGTTCGGCGTCTTGCAGCAGTGCCTGCGATCCCGCGTGAGTCCGTCGCTCCCTCCGCGAAAACCTGGACTCTTTCCCAGAAGCCTTGGGCTCCAGCACCATGCCTGCTGCAGCCGCCAAAGAGCGGGAAGCCACAGGCTCTGCGGGTCTTGGTTACAGCGTCTCTGGTCGTGCCGGGCCTCCTTCTGCATCTGTTCCACGGCCCGGCCATCTCCCTCGTGCAGCCCAGAACAATTGGGAGGAAGCGTTGGCGGGCGGAGGGGGATGCCTGTTGGGCTTTTCCACTAGTTACTGAGTGTTTTTTGCGAAGAGTACGTTGCTATCAGTGGCGTCCGGGTCGTCTCTCCCTCTCTTCCTTTTGGTCCCCATAAATGAGCTGTTCTCGGCTCTGGGAAAGA…
ENST00000606809	ENSG00000272491	GTGATTGTCAGCTTCCCCTCAGCAACACGCACATGGTGATGCACTCAGCAGTTCCCTAATTAGCATTTCCAGACACAGTGACCACATTGCAGTGACACCTACCGAGATCTTGGTGAAGATGTAGAGGATGAGAGACAGGACAGACATGTACACCTGGATCCTCTGGCCCCCAAATCGCTTCTTCAGATACTGCGGCATTGTGACCACACCTGCTGCGATGTACACAGGGACGAAGACCCAGCCAAGGGCCAGGAGCAGCCAGGTTGCCTGGGAGAGTGGGGAGAAGAAGAAGGTATCCAGGTCCTGGATGTAGACAGAGGGGCGGCTTCCCACCCAGAGGCAGTGCTGTGCTGTGGGAGGCCCCCGAACAGAGAAATAAGAGACCTGGGACCTGACCCC…
ENST00000564479	ENSG00000261664	CAGCTCACCTGGGCCGGCTCTCTGCCCAGCAACCTCCCAGCAGTCAGGGCTCCTAGCAGCTGCCCCCTGCCCTGCCCACTGGGGCCCAGGAAAAGCAGAGAGTTGCTGAAGGTCTCCCGGCAGTAGCGGCTGTCACTGCTACGGGGGGTGATCTAGGAGTGAACGCCACGAGGCAGGTGGGGAAGGCTGCTCTGAACGTGTCTGTGACTACAGCTCCGTGAGAAAGTTGGGACCCAGAAGATGAAAAATGAGCTCAGTAAGGGAAGCAGAAGAGCCGCCTTTAGAGCTGGAACTCTCCCCACACCATCACAGCGAACAGTGATGCTAGAGCCAGTCACCTGGTGAGTCAGCGCATCAGAGTGGCCCACCCCTCAGGAGGGCCCCACCCAGGCCGTTCCT…
ENST00000606527	ENSG00000272100	AAAGGTTCTGAAGGCCCAGAGAGCTGCCCACCTCACAAGCCCCTGGGCTCCAGAACCAGCCAGTTCTCAGTGACCATCTGCACATCCTGGCCACTCAGAGGCTCCCGCAGCCTCACCTTCACCTCCAGCTTCCCCCCGGTGGGCTTCCTTCCATCCAGGACCTGTGAGGACCACAGAGAGGGAAATGGTAACTAAGGGGACAGAGATGGGGAGCAGGCAGGTCCCTACATTCCCAGGAAAGAAGTGAGAGGAGCTAAGATGTCCTGTGGCATGAACACAGGAATCTCCATTCATGAAAACCCTACCCTCCCAGTATTTGGAGGAGGAGGTGGTGGTGGTTTTAGGTGAGTCTTATTAAAAAAGTAATAAATAAATCCAGACAAGCATCCTA
ENST00000607321	ENSG00000272371	TTCAATTGAGTAAACATTTCCTAATTACTTAAGAGCAAAGCGTTGTTAGGTGCCTAGGGAAACAAAGACAAATCATTGCTTCCTGTCTCCAAAAAGTTCCCCATTGAGCAAGCAGGTGAGCTACAATAAAAGCAACAGGTCTTATTAACAAAGGGCTGGGCAAATCCAGAGGAGAGTGTGATAAATTCCACTTTGGTGAGACTTCCGTGGAAGAACTAAAAGCTGGACCTTGAAGATCTGTCTGCTGTGTGCCAGACACATGTCTGTGATTCAGAGGGCAGCATTGACTCTGGAGTGTGCAGAAGATAATGAATCTGGAAAAGAAAACTGGGGCCAGACTGAAAATTTCAGTGCCTCTCTGCCCTTATCCCCTCCAGATACTCTCTTCTACTACCTTGC…
ENST00000439621	ENSG00000235563	CTAGCCTGGTGGGGCAGACGATGCAGCATGAGCCCAGCGGGCAGCCCAGAGCTCAACCCACCAGGGTGATCATGGACTCCGTGATCACCCCCATCTCCACACCCCGTCCTGGCCTCTGGGGGACCTGGCAGGGCAGGCTCGGGCCTGGCGTTCCCAAGCGGGGTGTGGGTGGCAATAGTTACCGGATGAGGTCCAACAGGGCATCGGCTGAGCTCATGATGGGCTTCCCACTCTGCTCCGTGGTCTCCTTCTGGGCCGCGCTGCCTGGGTGGATGATGGAGACCATGAAGATGCCCACGATGACAGCCATGAAGGTGGTCCACAGGTAGTACGCCACGGTGAGGACGCCCAGGCGGCTAGAGGTCTTGGCATCCAGGGAGGCAAGTCCGGACATCAAGC…
ENST00000569869	ENSG00000259818	AGTAGGGCGGGGCCGGGGCCGGGCCGCGGGGCAGGGACTTCTGCGCGCCGCTGCTCGCCTGGCCCACTGGGCTTTTCGCATCTGGGGATCTGGGGCCAGTGGAGGTCAGCCAGGTCCGCGAGCAACCTGTGCTCAGGCCAGCGGAAGCCTGACTCCAGGATTCGGTGGTGCCACAGACAGTTACTGAACGCCAATTTTGTGCCTGCTTTAAGCGAACAGGACAGTTCCTGACCCTCAGTTCTTTCCAGGCTCTTCACTACTCTGCCTGCCCTGGAACTTCTCAGATCACGTCAGCTCCCTCTGCCCAGGGGAAAAGCTACAAAAGGAAGAGTTCCAAGACTGCCAAATAAAGATAAACCAATACGCTTTAAAAAGTAGAATGTATTGGTTTATCAGATT…
ENST00000445039	ENSG00000225675	CACTCTTCTCTCAGCGGGCGCTCCACGGCCCTGCTCTGGGCTCGCCTGAGTGCTGGGCTCTGCAGACGCAGGGATGGGCCAGGCGAGCCCCTCACCACGGAGGTAGCAGGTCCAGAGGAAGCAGCAGAGGCTTCCTGGAGGAGGATTTGTACCCCTAGGAGGACTATGTCTTCCTCATCTTTGTCTTCAGAGGATAAATACAAGGCCTGACACATAACAAGCATGAGATTAATTTACCCGAGGTCAACCACGGTCCAAAGATATTAAATGGAAAATTCCAGAAATAAACAATGTGTAAGTTTTCAGTTGCATGCTATTCTGAGTAGCAGGATGAAATCTCGTGCTGTCCGGCTTCGTCCCACCTGGGATGTGAATCATCCCTTTGTCCAGTGGATCCGC…
ENST00000624679	ENSG00000280378	GAGCCAACGGTCACATGTGAATTCTGAGTTTTATGGAGGCCTGCTATATCAGATCCATCAGATCCACGTCCAACCCATCAACCACTGAACTTTCTTTTTTCTTTTTTTAGACAGGGTCTCGCACTGTCGCTGAGGCTGGAGTGCAATGGCACGATCTCAGCTCACTGCAATCTCCACCTCCCGGGTTCAAGCGATTCTTGTGTCTCAGCCTGCCGAGTGGCTGGGACTACAAGCGCACACCACCACACCCAGCTTATTTTTGTATTTTTAGTAGAGATGGGGTTTCACCATGTTGGCCAGGTTGGTCTCGAACTCCTGACCTCAAGTGATTCGCCTGCCTTAGCCTCCCAAAGTGCTGGGATTACAGGTGTGAGCCACTGCGCCTGGCCTGAACTTGTC…
ENST00000623663	ENSG00000280425	CTGCCTGGTGGGAGGAAAAGGAAAGAGAGCTGGCAGGCAGAGGCCTGGAACTCTCAACCCCTCTCCGGGAAATGCCTCAGACATATTTCAGCCTCTGGTGTCTGGGCAGTCGGGGATTTATGGGCCAGCCATCTCCCACGATGATCTCGGTGGTGCTGAACTGTGTGTCACCCCCAGCTGGCACTGTGGCTGCCCTCCCAGTGGGGAGGCCTCCTGCAGCCTGGGCCACATCTGGAGCCTCGCCCAGTGTGGAGAAACTGAGGCCCACAGAGACATGGGGCCATGCCAGCTAGTGGAGGCATAGCCAATGGAGCTGGGCTCTCCAGGGCTGTGCTAACAGAGCCACAGCTCTCCCACCCCAGCTTGCATGTGGAGCCCACTAAGGCCCGAAGGGGCTGG…
ENST00000361350	ENSG00000198711	TTTTTTTGTTGCAGAGATGGTGAGGATGTCTTGCTTTGTTACCCAGGTTGGTCTTGAATTTGTGGCTTTAAGTGATCCTCCCACCTTGGCCTCCCAAAGTGCTCGGGTTACAGGCGTAAGCCAACGTGCCTGGCCTGTATTTTATTGTAATTCCTTTTTCCATTCTCATCTCAATGCATTTCCAAATTAGAGAAGGACATCCTTCTTGTCTCACACTTTAAAAAATAGCAGTTTTCATGGCAAGCCAACATTTTAACATCTTTTCTATGGCCAGCAATGATAGTCATCTTGTGGAAACGTGTCTGAGGCATTCTCCTGTCTATAAAGTCAAAGATCTCATTAAGTGCTTTGGCATGTTTTGAGGAAACCGAAAGGTGACCCAAAACTTTCATTATGAAA…
ENST00000661790	ENSG00000226476	GAGCTGAGGATCAGCAAGACAGATTATGCAGTGCGTCTTTGCAACAGAGAGGAGGTCTGCTCATCCCACATTTGGAGCACCCGTGGGTGGAGCAGGGAAGATTTCTGGGAAACAGTGTTTGAATTGAATCATGAAAATGAGTAGGAGTCTGCTACATGGGTAAGGGAGGGAAGAAAAGTCAGTAGAGAAGGTAGGCAGTGCTTGCAAAGGCCTGAGTCTGAGGTACTTCTTTATAGCACTGCAAGAATGGACTAATACGCTATGTGAAGACAAAGGGGATGTCTGCAAGCCAGGACGAGTGCGTCTACCAGAAACTGAGTTCTGCTGGACTTTGATCTAGGACATCCAGCCTCCAGAATGGAATGTGCCATATGTGGAGACCTGCATGGAAAGGAACTG…
ENST00000667362	ENSG00000231252	GGGCATTCACTGAGTTGCCTTTGTATGCTGGGAGGACCAAGCCGGAGGTTCCCACTATGAGCCCGGAGTCTGTGCAGCCAGATGACGCATGAGCTCTATTCAAAATACCCAAGATTTGGAAGCAACCTAAGTGCATATCAGCAGACAAATGGATAAAGAAAATGTGGTACATATACAAAATGGAGTACTATTCAGCTGTAAAAAAGAATGAGATCCTGTCATTTGCAACAACATGCATGCAACTGGAGGTCGTTATGCCTCTGCCTCTGAATGTGAAGGGAAACTGGACCAGCTCAGTGTCAAGCCTACAGACATTTCCTTGTTCCTGGGGACTGAGCAGTTTGAAGTTTCCAAAGATGAAAACATCTACTCTGAAGAGACCTGAATGGACAAGAGATG…
ENST00000605725	ENSG00000271200	TCCCCGCCCGGGGCGGGGCACCGGGGTGGCGCAGGGGGCGGGGGAGGGAGCCCGGGGCCGCGGGAGGCGGGCTCCAAGGAGGGAGGACGGTTGCCCTGGCTGTTTACGTGCAGGTGAATTCCTACCGGGCGCGGGATGGCCAAGGGCCTGGGAAAAGTGGGCTGTGGGGGCGGGGTGGCGGATCAGACCGCGCGTGGTGGGGACAGCCGCCACTGACGGGGAGGGAGATCCGGACAGACCGGTGTGGTTGGAGGCCTGCGTGTAGAGCGAGACCCAAGATCAAGGAAATTGAGGAGGATATCGATGAAAGCGTTGGGTCAATCCGCTTAACACTTTGTCTTTTTGCCCCTTTCCTTTCCTGTTCTCTCATCCCTCCTTTGTTTTCTCTATTCGCTGACG…
ENST00000634604	ENSG00000226891	CTTAGAAGTGAGGAAACAGGCTCCAAAAGCTTGTTACTTGCTTGTAGTCAAACAGAAGGCAGAGCTGCGAATCAAATCCAGGTTTGTCTCGACATGCCACTAGCTCATACTTCCCTTGGATCAGCCACTAAATGGCTTTCACTCCAGTGAGCAGCGACCAGCACCAGAATTATGGAACATTTATCAACAGCCTAAAATAAAGACAACACGAGGAGAATTTGGTTGCTTATATAGATTCAAGGTACAATCCTGCTGGATTCTGGGATTACAGGACTGTAGACAAAAGAGAAATCATCATGGACTGTTCACTGGACAAAATTTCATGGAGAGGAGAAGACCTTTGGCGGTTCATGGATGTTCTATAATAAGTTAGAATCTCGGAATCTCGCTCTGTCGCCC…
ENST00000420587	ENSG00000232284	ACTTGTTTGTATACAACCACGCCCGGCAGGATGACCACCAGATGACCGGCCGCAGCAATGCCTCCACTCAGTCCCAGTTGGGCAAAGTTTCACTCCACTGCGGCGACGTGAACAAGAATCACGGCTTCCTTATCGTACCTGCCACAACACATGGGAATTATGGGAGTACAATTTAAGATGAGATATGGATGAGAACACAGAGCCAAACCATATCAACTCTATCTTCATGTTTGTTTACATTTCTCTCAACTGTATGTTTTGTGACCCAGAATGTGATCCTGGTAAACATTCCATTTGAGAAGAATGTGTATTCTGCTGTTGTTGGAAGCTGCGTTGTCATTGATGAAGGAATATTTCGAAGCGCTGAACAATTCTTGATAAAGTTCCGAAACAAACAAA…
ENST00000668734	ENSG00000225087	GCACTTCCCAAGTGAGGCAATGCCTCGCCCTGCTTCGGCTCGCGCACGGTGCGCGCACCCACTGACCTGTGCCCACTGTCTGGCACTTCCTAGTGAGATGAACCCGGTACCTCAGATTGAAATGCAGAAATCACCCGTCTTCTGCGTCGCTCACGCTGGGAGCTGTAGACCGGAGCTGTTCCTATTCGGCCATCTTGGCTCCTCCCTCAGTTCTGGAGACTGGGACATCCAAGGTCAATGTGCTGGCAGATTCAATGTCTGGATTGGCAAACACAAATCATGTTCCAAGTTCTGCCTTCCACCTGAGTGAAATACATCACCGCTTTCCCTGCTCCCGCCGCCATTAAAATTGTGTTTGGCATCTGACCACCAAGATACAGATATTTCCTAGACTGTTTT…
ENST00000421331	ENSG00000235927	TTTCACAATTTACAAACAGCTGGAATGGTTTGGCGTTTTCAAAAGCATATAGGCAAAGGGAGTTCTCAAGAGAGACCGATCAGAAAGGATTTCTTAACTGGCACTGCTGGCAGAGACGGAGACCGCGGCTGGGGCAAGTGGTGGGGGACGGCACTGAACTTCCCTAAGGACCCCAAGGGTTCAGCCGAGGGATCGGCACCCACTCCGCTCACAGAGGGCTCCCTCCCTACAGTAGGGAACGCACCCGAAACTCAGCCGACAAGGCGCAGGGGAGCAGGGCAAAGACATTGCAACCAGAAGCCCAAGGCCGGCCGACACTTTCAGACCCTGGGGCAGCCCCTGGTAGGCACCCCGCCGAGCCCGCAGGATGCGGCTCCAAGGCAGGGTTCGCCCGGGCCG…
ENST00000421931	ENSG00000236268	AGAATGGGTATCTCAGGCTGTGAGTAATTTGATATAGAACTTTTCACCTCCAGGTCAGTGGGAACACAGTAGGAGCAAGGGAAGGGCAGAGGGGCTTATTTCATATAAGGGCTTCTTGTCGCCTGAACTATGGTTGAAGTTCCCTCACAGAACAGAGCAGCTGGTCACAGCTCTGCCCAGGCATTTCTGTGTCTGCATCTTCCTGCTGTACTTGCATATCAAGAAGCATTTCAGACCACAGGAATGCAGGATTCCAAGGCGCCAATTTACCTTGGAATTTGAAAAGATGATGGAAATGATGTTAAAGAAAAAGAAAATTCGAGTGATTTTCTTATTTGAGGTCAAAATGGGTCATAAAGCAGTGGAGACAACTCGCAAAATCAACAACACATTTGGTTC…
ENST00000455929	ENSG00000233061	TTCTCTTTTCTCTGCAGCCTTGCTGGCATCTGTTGGTTTTTGACTTTTTGTTAGTTGCCATTCTGACTGATGCGAGATGGTATCTCATTGTGGTTTTGATTTGCATTTCTCTGATGATTAGTGATGTTGAGCATTTTTTCATGTTTGTTGGCCACTTGTCCATCTTCTTTTGAGAAGTGTCTGTTCATGTCTTTTGCCCATTTTTTTTTTGAAACAGGGTCTCACTCTGTCACCCAGGGTGGAGTGTAGTGGCACAATCTTGGCTCACTGTAGCCTTGACCTCCTGGGCTGAAGCAGTCCTTCTATCTCAGCCTCCTGAGTAGCTAGGACTAAAGGTGCACACCACCATACTCAGCTAATTTTGTTTATAGTTTGTAGAGATGAAGTCTCATTATATTG…
ENST00000605506	ENSG00000271576	GCCGGAAGTGACGCGCAGGCCCGGGACCCCGGGGGCGGGCGGTGGACCCCCAGCTGGCAGAGCCTGGGGCGGGGGCCTGAGGTGGCGTGGACCGCTTCTTCCCCCGCGGTCGCCCGGGCTGGCGCTCGCGTGCCCATCGCTGAGATAGTGGGAGGTGGAGTGGGAACCGCTAGCTTTGCAGAACGCAGAGTCCCTCCTCACCCTGGCGGTCCCGGTGCCCTGGAGTGCAGTCGCGGAATACTGTTCAGCGGCTCGGGTGGTTTTCCTTGCGTCCCGCCACGCGGCGGCTCCTCACTAAAAGGCTGCCTTCTCCCCACAGCTCCAGGTCCGAGAGGAGCCGCACCGTCGGGTTGGAGATCGCGCGCAAGGGTGGCCTCTGGGTCTGCATCTGCCCCGCAT…
ENST00000426125	ENSG00000223653	GACCGTATTTTAACTACTATGGCGCTGTGTAAGAAGCAACCTGAGAAGTGTGGATGAAAAGCTACAGCTTCCCTGCTGAAATACCTTAGTGAGAATGCATAAAAACCAACTCTAAATGATGCACAAAGCCACCGAGAGCTAATCCTTGACAGAAACACTGGAAGGATTTCTTCTCTGCAAAACTACCCTCTTCCTTCACGCTGAATCATCAGAAAGAGGAGCCGGCTGCATCCCTAAATTCATCCCTTATTTTAATTAACCCAAGGATGACATGGAGGCCTTGGAGACCCTATACAGTGCTGTGTGTTCAGCAGTAAATATCCACCCATTGTAGTCAGGAGCCAGCATCTTCATCATCCTTTCTTGTTAGAACAAACTTGTCCAACCCATGGCCCATGG…
ENST00000498304	ENSG00000282057	GGGGGTGGGAAGCTGGAGCAACAGGGCCAGGAGGTGTGGGAGCGGGAGACACTAGAGTAACCTATGTGCACAGCCTCTCCATATACCATGTGCTGTTGCGCCTGCTAGTAATCGACGACATTAGGCAAGAGAAACAGCGGCTCCTCAAGTCCTGCCCAAAGACCGTCCAGAAACCCCAGCCTCCCGTCGCCTTCTCGCCGCCTCCGCTGGGAGCCGCAGATCAGTCCAAGTTGACGGACAGGAGGCGAAATGTGCAAATGTTTATGGTTTCATCTGTATGGAAAAGGAGCTCTGGTAACTTTGGCCAAGACTTTTCAGTAGGAAATGCTTCAAAATACAAAGCAAGAGCTATTTTCAAGAAAGACCTTCTAAATTTATATTAGAACCATCTGATGGATG…
ENST00000490006	ENSG00000267272	TGGAAGAGTCTGCTGGCGGGAAGGGAGAAGAGTGGGAGGAGGAAATAAGCAACAGGCAGCTTCCTTTCTTGACAGATGGAAAATAAAGGGCCTGTGCACAGCTCGGCGAACTGCTCCGTGGACCTCCCAGCGGGGCTGCTTTCTGAGGTGATGGTCTCCTCGCTCCTTAGCCAGCCTGGTGGAGCCAGCTACTGACGTTGGAAAGGAGTTGGAGGATGGAGCACCAGATACTGCTACACCATCTCATCGGCATGGACCTATATGTGGCAGCAAGTCCATCTCATCGCTTTTGGTGAAAGTCAGTCCAGTTTGTAAAGATTCTCATTGCCTTGGAAAGTGTTCCAGGAATGGACTTTCTGCAGTATGATGACCTGCAAAAGCAGCCCTTCCATTTACATT…
ENST00000608671	ENSG00000272672	TCCTTGTGTCTCTGGACATAAAATGTATAAACTGTTCCAGGTAAGCATCACCTTTCTTGTGGAAATTCATGGGATTATTTGCTGAGAGTTAATCCTGAAAAGTTTCATCCCATAGTCTCATCCACCCCCTCCTACTGCTGTGGGACCCCTGATGGTAGAAACTTCCCCAGCCCCACCTACTGCCACTGTAAGCTGTCCTTCCTTCACTCCTAAGATTCCAGGCTCTGGAGTGACAGTGCCTGGATTTGCATCCTGCCTTGGCCCCAGCTGTGTGACTGTGCGGAAGCTACTTACCTAAGCCTCAGTTTTTTTACTGTAAATGGGAATAGTCATAATGCCTACCAAATGGGTTTTATTGTGTGTGACAATTGAATGAGGCGATTCATTTGAGGCACTGTG…
ENST00000703038	ENSG00000224093	CGGTTACTGACTCTGTGGCTGCTGCCTCCCACAACGCTGTGCTTGCAGACCCCAGGAGCGCTGGCTGTCCCTTCACTTCCTGAACATGTGGATGTGTGCTTTGGGTTCTTGACCTCAGCTCTTCCCAAGGTCTTCTTAGAGAAGGGTCTAAATGAAGTCATTTTTAGAGTATTTGTTTTTGGTTACACAGGTGCTTCCGCCCATGTGGCCTCGGAGTGGGACCCTGCGGGTCATCAATCTGTACATTGCCTGAGAGCAGCCGTGTATGCTCTGGAAGGGACAAGACCAGGTACCTGTCGGGGGATGCGGCCGTGGTACCAGGCATGGCTGCGCAGGTCCTCGCTGCTCAGGAGCAGCTCCTCCTCCAGCTCCTTCTTCAGTTTCTCGGGGGTCCTGTCC…
ENST00000663020	ENSG00000226026	CTCTCGGTTTGGGAATTTTCTTGGAGGCCGAGGCCCTGCGCCTCTGTCTGCACCCAAGGCGACCGCCCAGCTTACCCCCGGCTCTTCTGAGCACAGGGAGGCCTCCCAGCAAAGCCTGAACCCTCTAAGTTTAGCTGCAGGCTTCGAACCCCGACCGTCCCCGCCGAGCCTTGGGCTGCTGAGGTGGGGATGAACTGGGCGAAAGACACTTGGGAGTTAGGAAGAAACAAACAAGCAGGGAAGTGACCAGGAGACAAGATGGGCGTCCACAGAATGAATACAGGAATGTCTGTCTGCCTGTCTGTGTATACTCTGTGAAGGAATATACCAACATTACATGCTGACCCAAGGATAGCCAGTACGCCTTCTGCAAGAGGAAAGTTTGTGTTTCAAAATCCA…
ENST00000658279	ENSG00000232825	GGGGACCCCGGCGGCCAGCGAGTAGAGGAGCACGGGGGGCACGGCGCTGCTGTCCTCCGGGCCCGGGTAGGGTTTGCGGTAGGCGCTGTCGTGGCAGAAGAAGCCCTGCACGTTCACGGTGAACGTGTCCGTATACTCGAAGTAGTACGCCAGCATCACCGTCCCTGCCATGATCACCATCTGGAAATAGAGCATGCTGCTGCTTCCTGATGAATTCACTCACTTCCAATGACAGCAGAAGGATTACTCACACTGATAAAGGAAATTGGCGGAAGCTACCCAGAAGGGCCACACCTCCAAAAGGTTTTTTTAAGTACATGAAACATTGATGCACGTGCCCCGCCTGGCTTGGAAGTCCAGGACCAAGGTTCCAGCTGTCTGGCTGCATCCACATATGGA…
ENST00000650038	ENSG00000224616	TCCGCAGTCAGTGCGCATGCGCGTAGCTCGGCTTAAAGGAGCCGCGCTGGGAACACTGCGGTCGGGGCGAGGAAGCTGCCGGGGAAGTGAGATGACGGTCGCGGGGGTGCCCAGGAGCCCTGAAAAACTTGTGCCCTGGGCACGGCAAAATCTGCAGGTTGCAGAAAGTCTCAACTGATCCTGGCATACCCCGAGGTGCCGACTTTTAGAGCTGAAGATGCAAGAAAGATTGGGATCCTGCGATGCACCGAACCTGTCTCTCGAAGTGTGTGCGCCCTGCTTCCTGTGTTAAACAATTTGCTACAAGGTCACACAATTTTAACTAGAAGACTGAGATGTGAACCTGGGTGGTCTGATGTGAACACCACTGTCTGGCAGGGTCTTGCCCTGTTGTCTAGG…
ENST00000609247	ENSG00000273204	ACCTCCGAAAGCCAATCCTTTCCTCCATTTCTTCTCCAAGGTAACAACTTTTAAACATTCACGTGACGGACCACCTTCCCTCAGCCAAACAACTTCCCTGAAAGGCGCCCGAAGGAGCCTTCCCATCCACCGCGGGTGCCCAGGAAAGGCCTGTGGGGCTCTCCTCCCCGCGCTCCACACGCCCTCGCATCCCACCGAGGGGCCAGCTTCTGCCTGCACGTTGCTGAAACTGGCCTGGAGGTTCTGACAAGAATTAGAGCGGCGGCCGTTGCCCCGGGGATGACCTGGAAGCGAAAGAGACCGGCACGAATTCTAGAGTTTCGGGGTTTCCGCGGGTTGAGATTGTACGGGAAACAATGCATTAACCAAACCTAAAAATCAAACAAACACGTCTGGTAG…
ENST00000438965	ENSG00000238122	GAGTAGCTGGGATTACAGGCGCGCGCCACCACGCTCGGCTAATTTTTGTATTTGTTTAGTAGAGACGGGGGTTTCACCATGTTGGCCAGGCTGGTCTCGAATGCCTGACCTCAGGCGATCCACCCGCCTGGGCCTCCCAAAGTGCTGAGATTACAGGCGTGAGACACCGCGCCCGGCCGGAAAGTGGCTATTTTAAGAAGATTGAGAACATGTTTCGTTGGGTCGCATTATTCTGCGTGACGAGGCTCACAGAGGAGAACCCCACCCTTACTCCAAAGGCCTTTGAAAGCAGCTCTGGAAAGGGCAGGGTTTGCTTCTCCCTCTGCCCAACGTCTCCCCAGGCTGCCTGTGCCACCTTCCGGTCTCACCTCCTCGGAGTTGGGGTCAAACGCGGAGCTC…
ENST00000419814	ENSG00000224698	GAGTAGCTGGGATTACAGGCGCGCGCCACCACGCTCGGCTAATTTTTGTATTTGTTTAGTAGAGACGGGGGTTTCACCATGTTGGCCAGGCTGGTCTCGAATGCCTGACCTCAGGCGATCCACCCGCCTGGGCCTCCCAAAGTGCTGAGATTACAGGCGTGAGACACCGCGCCCGGCCGGAAAGTGGCTATTTTAAGAAGATTGAGAACATGTTTCGTTGGGTCGCATTATTCTGCGTGACGAGGCTCACAGAGGAGAACCCCACCCTTACTCCAAAGGCCTTTGAAAGCAGCTCTGGAAAGGGCAGGGTTTGCTTCTCCCTCTGCCCAACGTCTCCCCAGGCTGCCTGTGCCACCTTCCGGTCTCACCTCCTCGGAGTTGGGGTCAAACGCGGAGCTC…
ENST00000608574	ENSG00000273382	GACCTGGGTAGGGGGTCCGGGTTCAGTGGTAATAGCGGCGGAGATGGGGGAGCGCCCGCTTGACACTTCCCGATCCGGGCCGAGGTGACTGGAAGAAGCCGTAGTACGCAGGAGCAAGGGCCGAGAGGCGAGCGCCGAACGCTATCAGGAGTGGCTAGCCGATTGTCGAGCTCGGGAAACTGCGTGTTTACGTAGGGTAAGAAGAACGCTATCTCGAAGGCTTCGTACTTGGCCGTGGTAACTAAGTCTTTTCTGCGTGCCCCTGCGGGCGTAGGGCTGGGGCTGGCCCGCGTCAGTGTGTTTGAAAAGGTAAAGGCTTGTAGTTTTGTAGTTTATTTTGCGCCGTGGCGGCTGCTGTGTGTAAGCAGCAGCCTACCTATGAGGTTTTCATCGTCCTGG…
ENST00000554749	ENSG00000258634	TATATGTGAAGTGGGCGGTTGTAAAGTTAGCTTTCTCTTCATTTAGCTGTCACTGGACAGAAAAATATGAGCTGTGGGCAGATGCCCCTGGATGAGAGCCAGTAGCCAGTCTCTGGCCTCTCTGTGCCCTCCCCTAGGAGCCCCCGACCCCGCCATGGGTCCCCTCCTGGCCTCTGCCAGCCTCTCCCACTCTTGCTTCATTGACCTCTGGCTCACCTTTATTTTTTCTCCTGTCTCTTCCCACTTCTGGTTTCTTTGTTTGGGTTTATCACAGATCCTTTCCTCTTCCCTCCTTTCATATTTCTAAGCCCTCTCAAGAGAGAAGAATCATATTTTTCCTCAACCATCGCTCTATCTCTGGCACCCAGCACATTGCCAGGCTGAGTTGGCACTCAAAAA…
ENST00000554808	ENSG00000258673	ATCAGTCTTTTCCCCAACAGAGTAACGCTTTAATGGGGCAAATTTGTTCTCTGCACGGGAAACATGTGGGCCCTTGTCAGGTGCTGCATCAGAGTGAGTTGCCCTCCACCAGCTTCCTAGATCTGGCCGTGTGAGGAGGCAGAAGGAGCCCTCTGAGACTTTGGGGACATCTCCCATGGTGTGGCCCCAATCCTGTCCATCTGATGGTTTGTCCACCACTGAGTCCTCCCCTCTAGAGGCTGGGAGTGCCCACATGGCCAAGGAGAAACCTCATCCATCCCCCTGCTCCCTCTGCAGAGAGGCCCTGCAGTAAGAGAGTCCACAGGTCTCCCCCACACTGTATGTACAGGCGGGTATTCAAGGCATTCTGTGTACCAGGCTTGTGTTGGAAGCGTGGGA…
ENST00000455967	ENSG00000224965	CCGGCTCTTCTTGCTTCGTCCCTCGCCCCCTCCCCGCCAAGCTGGTCGCACTGTTGCCGTTTCACTGCGGCTGACGGAAGGCCAAGGAAGAAAGAGGGTAGAGACGCTGTCGCGAGGATCAGGCTGCCCTCTCCTTTCCCAGGGACCGTGTTGGGGCCTTCTGACCACCCCGCCCCGCATCCTGCGCCTCGGAGGCCCAACGTAGCCCAAGACACCCATGGTCTTGATGCTCTCCGCCTCTGTCCCAGCCACCAAAGTCCCCGCGATGGAATGGAGGACGGGGTGGCCTTGGGCAGAGAAGCGCTTCTTGTGCCGGATGGAAGGAAACCGTAGCTCTGGCTGTGTTCATCGCGAAATGTTTTATGGATGTGGAGTGGCTTCAGGCAGCCTCCATGCCTG…
ENST00000449169	ENSG00000227963	GGACAAAAAGTCTGCCCTGTAACGGTACTTCTTGCTCAGTGACAGCAGCAACCCACCTCCTTATCCCTTTCATTGGCTTATAAACCCGTCCTTTAAACCACTATTTGGGAGGTCGGGCCATCAGTTTCGGCGTTTTTTCCAGAGAGGCAGGCTCACAGCGATATCGCGAGAGACGGGAATTGCTCTGTCACGCAAGCTGGAGTGCAGTGGTGCCATCTCGGCTCACTGTGACCTCTGCCTCCTGGGCTCAAGCCATCCTCCCACCTCAGCCCTTCAAGTAGCTGGGATTACAGGTCACCATCCTCTCACTCGCCTCTGACTTTTCGCACAGGAGAGAGCTGGTCGAATAGTACAATTCCCCGATGTGAATGGGGAGAAGCTGGGGAAAGGAAGAATGAT…
ENST00000626572	ENSG00000224699	ACATTTGCACCAAATTGCCAAAAGAAGGAGAAATGCTCCGTTTGCTTTTTAAATGTTAATGATGATGTTAATAAAGCCTTTCCTGACACATTTGAGGAGCTCCTCCGTCTCCAGGGGCTTCTTACCAGAGTTATGCAGTGATGGGTTTAGTTCTGAATGGATGAAGAGTTCCTGAGAGCTAGCGTTTGTAATTAGAACCGTTACTTGGTATCTGTGCCTTATTTGACCTTTGGTTCCACATGCCTTGGATGTGCATGCACCGTGACGGTTTCATAGGTACGAACGCACACTCAGGCCCAGTCACTTCGGTTGGTAGTACAGATTGTGAGGAAAAAGATGGAGGCATCCTTAAGGAGGAAAAATGTTTGCCTTTAGTTCCTGCATTATCCTGTACAGAGG…
ENST00000609118	ENSG00000273010	AGAAGGTTTGAGTCACATAAGAGCGTCGGCCATCTTGGTTTTCATCTCCCGTGGAGATCTACTCGGTCCGCCTATTAAACTTGAGACGCTGGGGTCCCGCGGAGCCGCTGTGTCAGGCTCTAAAGAGGTTTTACATTTCCCAGAGGAAAGCGCTCTATGGGCTTTAAGCGCCGCGGAGACAAGCGCTTCCCGCCTGGGTGGCGCACTCTGCGGGCTCCAACTCCTCTCAACTACACAGCGTCCGGAAACGACGGCCGACTCCACATCCCTAAGACGGACAGAGGGGCAGCCGTGGGGAGGATTCGAAACCGGTACTTACCAACGCGAGGCGTTGCCTGAATTTTCCTCTGCGGGTTTCAGGAAGACCCTCCGTAGGTTATTTGACATTTTAGTGGGGAG…
ENST00000445680	ENSG00000243960	TTTGTGAGAGATGCGACTTGGTCCCCGCTCAATCACTCCCTGCTTACCACAGTGGGCTGGGACCATCAGGTCGTCCACCACGTTGTGCCCACAGAACCTCTCCCAGCCCCTGGACCTGCAAGTGTTACTGAGTAGATTGGATTTAAGACAAAAAGCAAGTCCCCCATGAGTGTCCACTTCTTTGCCCTGCCCTCTCAGCTTGTGAGACAACACAGGAGCCTTCTATACTGTTCTCTGGTCCACCAAGGGCTATGAGGCTCACCCCTTGGATGGTGCTCAGAACCACAAGGAATACTGAAGAAGCCTTGCCTATGATTTCAGGTGGCATCAGACATTGGGCTAATTTTCAAGGTGTCTCTCCTTCCCAACAGGACAGTCGGAGTCTGGTTCTTTAATAAA…
ENST00000450155	ENSG00000231346	TCTCTGCCCGGCCGCCCATCGTCTGAGATGTGGGGAGAGCCTCTGCCCCGCCGCCCCGCCTGGGATGTGAGGAGCGCCTCTACCCGGCCGCGACCCCGTCTGGGAGGTGAGGAGCGTCTCTGCCCGGCCGCCCCGTCTGAGAAGTGAGGAGACCCTCCGCCTCGCAGCCGCCCCGTCTGAAAAGGTGGCTGTCAATAGATTGGCCCAAAAGGAAGAACAAGGAAAAGGGCACCAAAGAAGATAAATGAAAATACAAGGGTATAAGCTGAACTGTGGACATCCTGCCACTGGGAATTAAGTTAAAGTAGAAAAAAGCAGAATGTAATGGGGAGTCCCCTCACAAGAAGAATTTGGATCAAAGCATGGCAGTGAGGGGAAGCATTGAGCAGTGCCGATTTC…
ENST00000566195	ENSG00000261595	GGTTCGGTGTGGCCAGCCAGCCCAGAGAGCCATGGAGCTAATGACCTCAGAGCAAAACAGGCGCTTGGGAGCCGCTGGGTATGAGGCGCCAGGTGTGACACCACCTCTGGATGGGGCTGCTGGAGCGAGAGCGGGCAAGCTGGTACCGGGTGGGGTTGCGGGATTAATGACGCAGGCTGCAGCCGACCACCCCGGAATCAGGAGCCGGGGTAGATTCCTGGGCTCCTGATGCGCTGTTCCCCGTGAAGACCACCTCTAGATCTGGGAGAGCGGTTGCTACTCCCACCCTCCTTTCTCTCTCAGAACCCAGGTCTTTCCCACAATGCAGACCTTCCCTGACCACAGCAGGACAAGCTATTAATAGGATAATAACAACATAACAAATACTATTTATTGAAG…
ENST00000456414	ENSG00000224950	ATAGCTGTTCCCAGCAGTTAGAGGAAATGGCAGCCCTGGGACCTGGGGGGATCCAAGGGCAGTCCACGTCTCCATGGGAAGATGGCAGCAGCTCTGTGGCTCTTCACAGTGAAGTGACGACCTGTTGTTAAATGTTTAACAGAAGCCAAACTTGGCTTTTAGGGGACAGCTCTCCTGCCAGCCAGCCAGCTTGCCAAAGGAATCTTTCCTGTGCACAGAGAGCACACTGGGCTTGGAGACATTCTCTGCACAGTGGGATTTGGTGAGAATCTTAAGAGTTTCTGTTCAAGGTCAGTTTGTCTCTCTCAGACCGTGGCACCAAGGAACCTGCTGCTACCCTACTTGATGGGGCTGAACAGGAGATATATTCCACGCTTCACAATTGCCACCTTTCGGGAG…
ENST00000610171	ENSG00000272715	ATGCAGATAGGAGCGAAGGAGCTGAAAGGACTTTTAAAGGCCACGGATTCCAACCTCTACCATACAGAGGCCTTAAGTGTTTCGGTGAGGTGCCCAAGGATTCACAGGGAAGGGGCAAAATCAGAACCCCGCTCTCCTGACTCTGCCCACTCCCCGGTGGCTAGGGTGGGCCTGTCTCCTTCCTTACCCAGCTCCCTCCCTCTCCTCGGCGCCTGTGGCACTGATTAGAACAGCACCCCACAAAGACACCCATTTAAAAAACAAACAAAACCCAAGTGTATTAATAGCTATAGTACTTCATATAGAATGTACTCTTAAGACTTAATATTTATTGCTCTAAGTGGACACCACTGATTGCCAATAAAGACTCATTTTTCCCCCTA
ENST00000604156	ENSG00000271427	ATAAATACTGAACTCTGAATGAAATAGCAAGTTATATAAATCTTGAAAAATAAATATTACCTAGGTTAACACTAGACTTAACCACAAGAGATTTCAATCATGAAACCTGACATAACCTAGTTGACAAGTATAGCTTAAGCAAGTAAGACCTCATTGCTGATGGAGAAGACCCCTTTTCCTTTGCTTGTCTGTTTTGCAAAATTCATTTTTCCTTCATGAGAGTAAAAACAATTTAGGGGTTATTGCAGATGTCCAAATGCAGCCAGCAATTTTAAAGTCATTGATGATACCGTCAGTTATCACACTCCTACACCAGCAATGAAAATACTGTATACATAGTATTACATATATCCACTCTTCTAAAGGCAAGTCTGAGTTTTTAAAGAATCATGTTGTTTA…
ENST00000655614	ENSG00000227712	GTGGCTCCGCACTGGAGTTGGGGAGGCAAGTCCTCCAGCCTCGGGCTTTTAATATTCACATCACGTCCTCTTTGCAGCTACTTTGGGAGGATTGAAAGCTACAAAGGACGTTTGGGTGACCTCCCCACAACACAAGGTGGGGTGGGGGGTTTCAACCCACACTGCCCCATCTTGAATCGCCATGGATGACCAAGTAGTTGAAACACGACGGGGGACTTAGGTGCCAGTCCTTCTAGGCAGAAGGGCCCTCTTGGAGCTTCTTGGATAGCAGTGGCTTCAATCAAGTCTGAATTCACCGGCATCTTTGGGCCCCGGACATTGGGCAATACGGTAACTTTCCAGAAGATGAACTGAGCCAGAAATAATTCCACCCCCTACTATATACCTCCAGCTCCTACA…
ENST00000608123	ENSG00000273406	ACCTTTAAGATTAAAAAAAAAAACAAACAAAAAAAAACGGCAAAGTTAGAACACACAAAAGATAGTATAGTTCCTTACCCATCCACCACTTGGTTTTGAGGAGAAAAGGGAAATAAGAAGAGTTGAAGAGAAGAAAAACAGAACAGAAGAGTGGGAAAGGAAGATGAAAGGGTGCTCTGGAGTACTATGCACCTGTTTAGAAGTGGGGAAGTAGCACAAACACTAGCAAAAGAAGAACCACCATGGAGTTCCTCCTTGCACATCTCTCTCCCCTCCTGAAGGCCTAGGGTGAGCCCACAGCATTGTTCCAGCAGTGAGGGAGTCTTCACTGCCCCCTGAGACTCTCTCACGGCTCTTAAGATACCTCCCTGAAGTCCCTCCAAAGAATTCAATGTGCCC…
ENST00000668551	ENSG00000227082	GAGGGGTGCTCCTGGTCCAGCTCTCCTGGCTCAGGGATTCTTTGCCTAGGCGCCGGCGCCCCGGGCTCCTTGCCTAGGCCCCTGTGGCCTGCATAGAGTGGCGCTGCCTGTGGAGGCGGTGGGAGAGAAGAAGGAGGGCGGTGGTGGGGGTGATGCGGCGGCCACGGAGGGTGGCACAGGGGCTGCGGCCAGCCGGGCGCTGCAGCAGTGCGGGCAGCTCCAGAAGCTCATCGTCATCTTCATTGGCAGCCTGTGCGGGCTGTGCACCAAGTGCGCTGTGTCTAACGACCTCACCCAGCAGGAGATACAGACCCTGGAGCTAGGTGATGATATTCTGATCTATGAGATGCAAGAAGATGTGATGTGTGGGACATCCATGAAAACTGATTAATGAGACCT…
ENST00000443018	ENSG00000232721	ACTACCAGTTCTAATAGGCAATATAGGAAGGGCACACTCACTAAACTTCCTCCGTCCCTTCTATTCTCAGCGCCCGCCTGGCAGGACGACTGAGCAAGGCTTTGGAAAACCAGAGAGATTAGAGCGCAGAATGGGGAAATGGAGAGAGAACCTGAAAGAGCCCCAAACTCGAGGACCTATTGCTCCCCAAGAATAACATCTTCCAGAACTAGACAGAAACTAAGCGTCTGGAAACCCTGAAATCCTTGGAGGAGTAGCATCATCCTGACCCTCTGTGCTCCTTTTGGCAAAGGACTTGCTTCCATTGTTTGTTTGTTCAATTGTCTGTTTGTTAAATAAATAAAACTCTTTTCATATATCTTTAAAAGTACGTTGGTTCTATTATTTTATGATTACAAA…
ENST00000611275	ENSG00000233396	CCTTTTTTCTCTCCTGCTTCCCTCATCTGTTCTCTTCCAAAGAAGCTGGTCCTTAGCCTGTATTGCGGAGCAAGCTTTCGGCGACCAGCTGGACCCTGGGCACCCTTCTTCGAACAATGGCTTTTAATTCTCAGACTAGAACGTTTAGGATTACAAAAGAAACTGGTTCTTTTCACATTCTTATTCTTGTGATGTAGCATTCCGCATATATATATATATATATATATATATATATATATATATGTATCCAACTATCCTAAAAGACACTACCCTTCATCATTCCATGCCATTAGACATGTATAGGACCATGCATGGTGATCTCCTCCAGACAAAAGTAAATGCTGGTGCAGAACAGGATTTGAGTTTGATGTCTTGCATACAATGTGATCCCACTGTATG…
ENST00000425109	ENSG00000234225	CTCATCTGGCCAACCATCTTCAGCTGCCAATGGACAAGTGTCTTCCTGGTACTGCACATGAAGATGTCCCGCTCTCCCCTGCTCAAGGAGAGAGTGCCTGACCTGAGCTGGGCCCATCAGATCCAGTACTTACCTGGAATAGGAAAAAGATGGGGAGAGTGACCAAAGACTACAAAAATCTCTGAAGCTTATCTACTTGAGAGAGAGTCCCTGAAGATACTGGCCTCTCATTCCTGCTATGTATATCCAATGTGACTGAACTCTGAATAAAATATACAAGTTATAACAATGTAGCAATTGACCCAGCAAACGAGGACACAAACGTGTTGAAGGGTGTCTACGGAGAAATAGACAAGCGATGCACGACAGATACATGTGTCAGTCTGGTCCCTGCAGTTG…
ENST00000650785	ENSG00000237188	GACTGGGGTCGCAGGGAAGAATTCAAGATGGCGTGTTTAGGAGCTCTAGCTCCTTGACAAATTAGTAAAATGTTAGTCTTAGGAGAAGAACGAAAAGGCTCTCCTAGGCTAAGAAACAGCATACACAGTGAGAAACCTCAGAAGAAATAAAATTCAAGGAAGATAGCAACAACGAAAACATCAGAAGGAACACTAAAGTAGTCAAATCAGCCTAGCAGAAACAAAGTACGTTAACCAATGGAAAACTGACGGAGAGAAATAAACTGTTTTTGCACAGCTAAATGGAAATGACTTTTGAATTATCTGCTTTGGAAGATTATCCATGACACTGTTCTGCCCTGCTCTGCTCTAACAACATTTGGATTCACCTACGCTCTTACCAGCTGGAGGGAGTAAACT…
ENST00000619867	ENSG00000278811	AGCTGCTGCAACCCGCTGCCCTCTGGTGTCCTGCTGTGGGAGCTTTGTTCTTTCACTCTCGTAATAAGTCTTGCTGCTGCTCACTCTTTGGGTCCGCACTGTCTCTGTGAGCTGTAACACTCACCGCGAGGTTCTGTGCCTTCGTTCTTTAAGTCAGGGAGACCACGAACCCACCGGGAGGAACAAACAACTGTGATGCGCCATCTTTAAGAGCTGTAACATTCACCGCCGGGGTCTGCGGCTTCATTCCTGGAGTGAGTGAGACCACGAACCCACCAGAAGGAAGAAACTCTGGACCCATCTGAACAGCTGAAGGAACAAACTCCGGACACACCATCTTTAAGAACTGTAACACTCACCGGGAGTCTCCGTGGCTTCATTCTTGAAGACAGCGAGACC…
ENST00000599640	ENSG00000227733	GATTCCACTGGGCGCTATAGGCAGGGCGCACTCACCGAACTCCCCAATCCCTTCCAGCCTCAGAGCCCGCCTGGCAGGACTACTGAGCAAGGCCTTGGAAAATCGGAGCGATTAGAGCGGTTCAAACAATACAGAAGTGTATAAAGTAAGAATTGAAAGTCTCTTCGCTGCTCTAATCTCACTCCTCAGAGGTGATCACTGTGTGGAAGATGATCAAAGTATGACATTTCTTCTACCCCAGAGGCTGGCATTTCTGCAGGCACAAATGAGCTTGGTTTTCAAGCACTGCTCTTTGAACACAAGGAATTCCTTTAATGATCACGCCGGACTATATAGACTTTGGAATCAGACTCTTTGAATTCCAGCTCTGCCATTTACCAACTTTGACACTTTGGACAA…
ENST00000640832	ENSG00000274020	AGAAGGGGAGGAAACTGGAATCCAGCAGCGGCGAGCAGCAGCTGGGCGGTCACATCTGGAAATGGAAAGCCGACCTCCCCCTCCTCCTCCACCTCCTCCTCCTCCTCCTCCTTCTCCTCCTCTCACCCAGGATCACTTCCGAAACCAGTTGGCCTTCAGCCCCTGCCTCGGCCAGAGGTTTCATTTTTAACTGAATATTTACGAAAGCTGAAAGCGTGCGAGGGGGGTGGGGTGGAAATAGCGGCTGCTTCTTTTCCAAGGATTTATTTAATGGGGATGTGTTCAAGGCAAGACCGAATTCAGAAGGATATCGACGTCGTGATCCAGAAGTCCAGAGCTGAGGACTGCCTGTTTGCAGCTGAATGACCTGTCCTGGGCCAGTGAACCTGGACTTCAACC…
ENST00000427169	ENSG00000238107	CACGATCCACATCTCAGGGGGGTGAGGCACCCCCCGCAATAAGGGGAGTAATAGCAACGATCTCTCCACCCCTAGCTATTACGATCCACGGTGGACTCATAGCCTGTTTACGATATTGTCTTTTCTTCCGTTCTGTCCTCCAAATCGGCCTCTTCCGAGTGTGTTGACCAGGGCCAGCCAGGCAGAAGGCTGGTTTCGCTCAAAGAGGATCCTCTCGCCCATCCTGGAACTTCAGGCCTGTTTCGGTTGGACCTGCAGAGAAGCCTTAGGGGCCACTTCGTTCGGCATCCCAGGGGGCAGGTGCGCGGTACAGGGAAGAAGAGGGTTTGACTGTTGTTCTCAACCCCCGGCACCAAACCTCCACCCTGGTGCGCGCCCCTCCAGGCTCCTGCTGGTCTC…
ENST00000648583	ENSG00000224481	AGAGAAGCCTTAGGGGCCACTTCGTTCGGCATCCCAGGGGGCAGGTGCGCGGTACAGGGAAGAAGAGGGTTTGACTGTTGTTCTCAACCCCCGGCACCAAACCTCCACCCTGGTGCGCGCCCCTCCAGGCTCCTGCTGGTCTCAGTCGCCGGTAGTTAGGTCTCCTGTCAGCCTGAGCTCCCGAGACACCCAGCCCCGGAAGGACACGTAGGGGAAACCAGCTACTCACTTCGGTCTTGTCCGCAAGGGATCCCTTTCTGACGGGAAAGAAAGGCGGCGAGTCCGGTCCTGTTGAGTAAGCGGAAGAGAGATCAAGGGGAAGAGAAGAAAAATCCTGTGAGGTTTCAAGATCTAAAGTTACCATGAAGTCGACCTAACCTCGTCTGGAGGTCCTCCTGT…
ENST00000466343	ENSG00000254539	GATGGGCTCAAACCACTGACTTTTCAGTCAACATCCGACAGCACTAACCCAGTGTTCCAGAGACACTGCTTGTTAAACAGTGAAAGCTGTTGCTCAATTGTGTCATCCGTAATTGTCAAATATTGCCATTTAGTAGCACAAGGAAGTATTCTCTGTTGCCAAGCTAGAGTACCCATAACTCTTCTGTTTTGTTGAACATTCTTCCCCACCACAAACCCTCTTTAGAAGACTGGGGGCTCCTAAAGCATTGAGGCCGAGAGTCCCGTCCTTGTGCATGTTTGGGCATTGACCCAGGGCCAAGTCAGTGGGAGACTCCTCCACGCCTACGCCAGGTCCCCAGGTGACAACTGCAGTCTCTGGATCTGAAGTCATCCACTTTCCCATTCCTAGCTCACCTCA…
ENST00000428289	ENSG00000233030	GCGGGGTTGGAGGGACTCAGCTACGCGCCTGGGGAGGCCGCGGGCCCTCGCAGACTACCGAACTTCCATTCTGCCGCCGGGTTTTCACACCTGCCGGCCCCGAGGAAACAATGACGTTGGGATTTTGGGGGGCCGCCCCTTGACTCGGGCGAATGGGACACGAACGGCGACCCCTTGCTCTCTTCCATCCGCCTGCCGCCGTTGCTGCCCACCGACTCCTACAGCTCATTTCTCGCTCCTGCAGCCTCCAGGAATGCAAATAATTTCTCACTGGGTTTTGGCGGGGGCGCGGAGCTGCGGAGAAGCGCGCGCCCAACAGCTTTCGCCGCAGCTGGGTCCCCGGGCGCTGGCGGCTGCGGCCCCCAGATACAGGCGGAGGCTGCAATATGCACATGCGGC…
ENST00000615012	ENSG00000203804	CTTCGGCCTTCTATACCTACTGGGCGGGCTCGGATCCCGTTTCCCTGGCCCCCCACATCTGTGATTCCCTGCTGAGGCCTCTTTAGGCTCAGCAGAGACGTTGGAACTGGGCTTTCCTTGTGGCCCCCTTTCCTCGCTCCCTGCCCTGGGCTGACGTCAGTTTTATCTTCCTTCTCCATTCCCTTTTGCCTCCTTCCCCACTCGCTCTCCTCTTAAGATGTCCAAATTCTTCCTTCTCAGCCACTTTCAACCCAGAGAAAGCCCGAGTCCCAAAGCAACAGGAAGATGTGCGGGGGACCGCGAGTGTGGGGACATCCTGCCGCCTCGGGCAACTCTGTCGTCCCCCACAGGGTTCAGGTGCTCAGAAAACAGCAGCCACTGAGTTCACTGTTTCCGCAG…
ENST00000563624	ENSG00000261168	TCGTCCCTGTTGGAGGCAAGGGTCTGCCCCCGGCTCTTACTTAAGGAGCGGGACGGGGGACGAGAGCGTGCGCGGCGTCACACGCACGCTTAGCCACCCCCCAAGAAGCCGCCGCCGCGCTCAAGCTCCGCGCGCTCAGGACCAGGTAGCGTGTAGCTGTCGTGAAGCTCCCTTTGCTCCGGTTGGGACTGGCTGCGGATACCTGTCCGTTATCCCCGGCACCAATGAGAGGGACGAACAGGACCACCTGCACCGCCCACCACCCTCGCTAACAACGCTTTAAGGCCTAACGCAGGAGGCAGCTGGTGCGAATTTACAAATCGGGTTTTTCACCCCCGCGTGGCTGCAATGTCCGCCCAGTTCGAGCCCCACATTCTCCCGCTGGCTCCGCCTGGGGGT…
ENST00000434112	ENSG00000232536	ATCACCTGGTGCCCGGCTCGCGCGGTCAGCCCTGCGCGGCGCTTCTCTCTTTTTATTCTTTTGCCTGCGACGGGCAGTGGGAGTCGCGGGGTGAAGACTCCTTTGAGGCTGGAGGGTTCGGGGCGTCCCTGCCCTTTGGTAGGACACTGCGGCTCCTGCCTGGGACTCGGCGCCGGCGAGCCCGTGCTTGGGCCGCGGGTCTCAGGCGTCTTTTGGGCAGCCACATTGGGTCATAAGAGAATGAGCTCAAGCGACTGGGTCCCTGAGCGCCTTTGGACGTTGTGTCCTGCCGAGGAGGCTTAGGCTTTCCCGTGGGTCGAGGGTCCTGGTGACCTCCGAGGCCCTCCAAAGAATTTCATCATGGTGCTTTGGATGATCAGTAACAAGAAAAATGAAATT…
ENST00000660232	ENSG00000203288	TCTTCTAACCCTTGGAGGAAAATCTGCGCTCCAGCAGCTGGGACCGAGGCATGAGAGCGTTGAATCATGAGTGGCACCGTTCGCAAAAATTGGTGTCTTTGTACAAAGACAGTGCCACAACACAACTCAGTGACCATCGGGAGAGCAGCCTCATGATGGGCGATGCTCCATCAGTTTTCTCTTGCGATCTTTTGCATAGATCGGTCCCGCCCCGCATATGGCGATGAGGACTCAAGAGACACGGAAAACGTTTTCTTTCTGGAAAACATGAAATAGGCTTTGTAGATGGACAGGAAGTCAAGGGACAAGCGGTGCGCCGCAGAGAGCGAGGACCCACTCTTCTATTCCTTTGCGGAGGCACGGACACACGGTGTGGCCCGAAACAGCGGCAGGAGAGTG…
ENST00000434182	ENSG00000234614	TTCCTTCCTTCTGGGAGTGTTTGAATGAAGATTAGACTCTCCTTGACCATGAATGAAGAGCAACCAGTTTTTTAGTATACAGTGATTTAGACTCTGGGTCTAGAGTGTAGATATCATGGGCACTGTGAAAGCACAGAAGGAGAAAAGGTTTTTATTTTGGTGGGGCTTTGTGTCTGAATTCTGGCCAATGGAACCACGTGGAGGCCTGGCCCAGAACATCTCCCTGTGGATTCTCTCATCTGGCAACTGGATGCCTACACGAAGGGTGATTTTGGAGTCATGTGTTGGAGATCACAAAGCTTTTGTCAGCCAGGTTCCTGAATGACTGCTAGACACCATGGGCTGAACTTTATGAGCTCCAGCACCACCTCCAGCCTTCAGTGACTGTCTGGAGCAGGC…
ENST00000432386	ENSG00000229021	AAAAACTGGCCGGGCGCGGTGGCTCACGCCTGTAATCCCAACACTTTGGGAGGCCGAGGCGGGCGGATCACCTCAGGACTCCAAGGCTCTAAGGATGGAAGAGTCATAATTGGAAAGAGCCTGGGTACCTGAATCACTGTATGGAGGAAAATCACTTGCTGAGCAGGAACATCCTCATTGGACTAGCTATAAATTTGGTTGGTAACATTGAAGAGACACTTCTCACCTGCCTGAAATGCCCTTCATTATCTTTTCAGGTTGCAAGGGCTCTGGAACAGCCCTTGCAGTACTCACATAAAGGAGCCTGAGCTGAGTCCACACCCTGGAAGCCCAGAACTGAGGGAACAGATGGAAGAAAGAAAGTCAGCAGGTTTAGGGGATGAGAATAACCACAAAGGA…
ENST00000420695	ENSG00000238279	GCGTACTTTTCCAGAGGGAGCTGAATAGAGCCAAGGCTTGGGCACGGCTGTGCAGAGAGGGAATTCGGCCCCCGGTCTCTTGCAACCAACAGCGCGACTTCTCCCTGCAGGGCAGGGGAGGCAATAGAGAAGGAGGGCCTCCAAGAAGGTGCATCTCCCAGCTGTTTACCAATCCCCACCCAGTGGGGACAGAAGACAACTTAATTCCACAAAGTTGGACCCCCAAGGGAAGTGGGGAGGTGAGAGGGAAAGAAGGATGTGGTCTCCATCTAAAGTCAAGATCTCTTCCCCAGAAGCTAGAGGTAAACTTGCCCAGCTCGGACTAGGCCTAGAGAGGCTGAATGATGTGGCATCACCCGGAAACAGCGTTTACCCTCCTTATCCTCTTCCCTTCTGCCT…
ENST00000497086	ENSG00000271853	AGGAAACAGACGCCAGTGCTCCTCCCGGGGCTGCCACCACGGCTCCGGCAGGCGGGCCGGGGACCGGCCGAACCTGAGTTGACGGTGGAGGGGCTCGGCGGCCGCCAGCTCCTGCTCGGTGTCCAAAACAAAATGGCCGCCACGTCCAGTGCTTGTCTGACCGGCTAAAATGGCGTCTACGCAATTACGTCAGGCGTCAGATCCGCGCACGACTAGAGGGCGGGAAAGATTTGAGCTACGCCTGCGCAGAGTTGAGAAGCTGATGTCTCCTCGACTTCCAACTGGAACCTTGAACCCCCACATTTCTGGACCTTGAGCATTCCTCAAGTAGGAAGATATCCCAGAGGAGACAGACATCGGATGGCTGATAATCTTCCAATGGAAATCCATGGTTCAAGT…
ENST00000469931	ENSG00000272030	TTCCGCTCCTCAAGACCGCACCTCCCCCGGCTCCTTCTCACTACCGAAACTCACCGAAGGAAACAGACGCCAGTGCTCCTCCCGGGGCTGCCACCACGGCTCCGGCAGGCGGGCCGGGGACCGGCCGAACCTGAGTTGACGGTGGAGGGGCTCGGGTTAGCTAGATGGGCGGTTGGTTAGATGCCGGCCGCCAGCTCCTGCTCGGTGTCCAAAACAAAATGGCCGCCACGTCCAGTGCTTGTCTGACCGGCTAAAATGGCGTCTACGCAATTACGTCAGGCGTCAGATCCGCGCACGACTAGAGGGCGGGAAAGATTTGAGCTACGCCTGCGCAGAGATGGAGTCTCGCTGTGTCACCCAGACTGGAGTGCAGTGGTACCATCTCGGCTCACTGCAACC…
ENST00000424435	ENSG00000228013	AAATAAACCTCTGGAGAGCCAGTTGCCCAACTCTTCCAGAAGAGAGACTAGACACGCAGCTGGGCATGCGGCCAGAGCCCAAGAAAAGCCTGGTTTGCCAGGGGCAGATTACAGTCAACGGGAGCAGCCAATCCTAACCCAGATCAAAGATCCTGGGACAGCTGGAACAGGCATGGCCTAATGGAACTCCCAAGTGGACAGGGCCAGGCATGGACGGACAGAGCTTCTGAAACAGTCCTCAGACCCCGTGCATCTGGATCTTTCTGTAGGAACCACCCATCAGCAGTGCCAGACAGAACCAAGCACATGCACTGATCCACCGCACGATGGGAGCTGGTGTGGGTGAGCTTGTTTGCTTTAGCCATGCCCACAGACAGGAACAGAAGAGCACAGTGGAGG…
ENST00000604546	ENSG00000270361	ATGTGGCCCTTTAAGCCCGGCGAGAAACCTTTGATTGCTTTTCTAGCCGCAGCCTCCGGCCCAAAGGTTTTCGGAAGCAAACGGCGTGGGTGACATCAATAGTAAGGGAGCGTTGAATCCCTAGATGAGATTGCCTGGTTTCATCCGAAGTCTGGCTCCCAGCCAGAAGTTTGAGAGGCAGGATAAGAATAATCTGTCCTTTCCCTGCATCCCCGGTTCTGCCTCTTCCCGCAGTAGGTGACGGGTTGCCCCAGCTGAGTACGTCGAGTTGTTTTTGGCTATGACTTGCCGTCCTGCATTTTTCTGAGCATGTCAGAACAGAGCCTGCAACTCATTACTGCCTCCACTAGAGAAAAAGTGTAGTGTGGAGACTTAGGGAGAAACCATTAATTTCCTGAA…
ENST00000452962	ENSG00000232093	AACAAATGTCCACACAGTTAGGAAGCCCAAGGGCCCTCTGCCCTTTCCTCTCTGCCTTCCTGGAGCATGAACCCACACAGGGCACACAGCAGCAAGGCATCCCCGGGCAGTGCCGTGCCCACTCACCAGCTTCTTCCTGCGGTCATCGATCTGGCAGAAGTTCTCCTCATCTATCCCCAAACATGGGCTTCCTTGAGGCACAGTCATTCAACCAACCAGCCAGCATTCATTGAGCACCATCTATGTCCTGGGCACTGCTAGGGGATGGTGATAACAGGGAGAAGACTCTGTCCCTGCCTTCCAATTGTGTAGAGGAAGACATCCCCCTACATGATGGGTGAGACATAGCAGAAGTGAGTAGGGGATGAGGTGGGGGCTCAGAGGAGGGCATGGTCAGCC…
ENST00000685687	ENSG00000231064	GGGCGTCGGAAAGCGGCCTTCTGGGACTCCGCAAACTCCCGTTCTCCCTCCCCCCTCCCCCTTGCCATTCCCTTTGCCTTCCGGGCGCCAAGTCTCTCTGGCCTCCAAGGTGAACCCAACTCCCCAGCGCGCCCCGGGTTCCCGGGTCGGGCCGGCTTCAGGCGGTGGGGAGCGGGATCCCGGGCCCCGGGCGGGCGGGAGGGACGGGACGCGGTGCAGTGTTGTTTTTTCCCCCGCCAATATTGCACTCGTCCCGGCCTCCGGCCCCCCCGGCCCCCCGGCCTCCCCGCTACCCCTAGCGGGGCAGCCCCCGCCCTCCTGGCTCTCCATCCCGGCGGATCTTTGATAGACTGGAGTGTCGCCGCTGCCACCACGGGAAAATGGGTCATGGAGGAGTGA…
ENST00000443642	ENSG00000225855	CTGCACAGGCCAAGGAATTCCACAGAGGGTGTGACCCAAAGCCCCTAACAACAGACTCGCTGGGACCCCCTAGACTTGGCATGGAGGCTGGCGTCGATTTTCCCATCATCCGCCTCTAAGAGCTCAGAGGTAGGGAGATCCTGCTCCGCCCTCTCGTCCTCTTCCTCCAAGCCTGGGGAAGGGACGTCCTGGCAGGTGGTCAGGGCGTTGCAGTTCGAGTCCAGGCCAGGATCGGGTGAAGAAGAAGCTCCGGAGCAGGAATCAGGAGAGCAGCAGAAGCTGTCCGGTGCAGACCTAGAAGACAGAGGTGGTGAAGCCCGGCCAGTGAGGACAAGAGCTGCGGGGAAGGACACCGAGGCACCTTCAGGATCTGGTACTGTTCTGGAGTGGCCCGTTGCA…
ENST00000610146	ENSG00000273002	TCCTAAAACCCAGCCCCGCAGCCCTCGCCGGACCCAGGGGTAGGGAGGAGGTCCCAGGGAAGAACCTGGTTGCCAAAGTCTCGGCCAGTTGGAGAAGAGATGGGTCTCCCGAGGATACCCAAGCCCAAGCTCTACACTGTCCCAAGGTGGTTTGTTTTTCTTCTTTCTTCTATTGGTCTGGACCTTGTATATTCTGGGAGGAGGTGATTAAGGCCAAATTGCCTTAAGTGGCCATCCAGCCAGAAGCTGGAAGAAGGGAAGGATGAGAGGGAATGAACTGTTGTGTTACGGCTATTGAGAGAAACAGTGGCAATACACAGCCAAAGCCCTGAGTTTCTAATACGGCGCCACCTCTTATGAGCTGTGAGATCTTGGGCAAAGTAACTAACCTTTAAGTAT…
ENST00000451362	ENSG00000237390	GTTAGAAGCTGCTCCTCTGACCTCTGGAGGACCCGGCACTCCGAACCCCGCGCAGCCTGGGAAAGGCCTGAGATTCCCCGCTATTGGGATTCACATCACGACGCGGCGGCCCCAACTCGGGGAGGAATTAGACACGGCGGCACTGCTGGTCCAACCTGGAATCCCTGCACAGCATTCTGACCTGGGGCTGCACAGCCTCATGGAAACTCCTCCAGAGACCCCAAAAGCCACCTCTGAAAGAAGGTGATCCAGCATCCCCACCCCTCTCCTCTGCCCACCCGAGCCCCAGAGCACACGCGTCCCTTCCATTGCCCTCCATCTCCAAGGCATTAGCAGATGGTCACCCTTGCTTTAGGCAGGCCCCAGAGCTCCCTGCCTCAAAGTGTCCCTTTCCCTTTT…
ENST00000606343	ENSG00000272068	AGCCTTCCATCTAGACTGCACCCTAGGTCCCTCTTGGGAACTCTGGACTGCTCCCCACTGAATGTGCCAACGCCCCCACTCACCACTGCCTGGCTTTCACTCCCAGTGCCATGGACTTGGTTCCAAAGGGCTTTGAGAACCTCACATAAAAACCCACTCCAAATCTTTGAGGGTCTAAAGGGAAGATTCTGGCCCCTTCCCAGAGACCCATCTACTGTAGGGACAGGAAAAGAAGACCTGGGGGGTAGGGAGGGGTAGATGGTAAATTTCCTTACCAAGAAAAATGCCAGCCAGGTGCGGTGTCTCATGCCTATAATCCCAGCATTGGAAGGCCAAGGTGGGCGGATCACCTGAAGTCGGGAGTTCAAGACCAGCCTAGTGAACATAGCGAAACCCCAT…
ENST00000605886	ENSG00000272405	ATGGAATAGGCCAATGATGCAGCAAGAGAATTGAAGGTTAGACTACAGGCAGGACTTCCTAGAGATCAGGTTTATTCCACTGGCTGTGCACTCCCATTCCAGGCCCACTGTTTATCCCCCATCTTCCCTGCCCTCTCAGCATCTGCCTTCATACCTGTCCCTGCACTTTCCTAAGCCTGAGATGATGGGAAATTTCCTACTTTTCCCAGATCCTCCCACCTCCCTGCCATCATAACCCCCATCTCCCCCACTGTGTCTGGATATCATTCCCTAGGGTCAGAGTTGGGAGAGGAGTGGCACAACCAGATGCTTAGGGCCTCTCTCTGACCTTTCAGAGGGAGGAGGTTCTTGATGGGGCCAGATTAGAGGTGCGGAGACCAGCTCCAGGCATTGGGGTGC…
ENST00000448869	ENSG00000229953	TGTCAGGGACAGGGCAGTATTCCAGCTTCAGCCTGTCTACCTCTGGAGCTCTCCTGATCAATACATCAGAGAAGATGATGGAGCCCTCCTGCCGCTCTTGGGGAGAGTTGCGTCGCTGCTGTCATCGATGCCGTGCTGGACCTCACAGCGATAGATACCTGAGTCGTTGGGGCGCAGCTCGCTCAGCGCCAGGGAGACGTCGGTGAGCGACGCTGGGTACGCAGGCAGTGCCACGCGGAACCGGTAGGCCTCGTTCACCTTGACGCGCACTCCCCGCGCCACCAGCACCTCTGCCTCCCGGCCCCGGGACAGGAAAGTCCACTTGACCCGCGGAGAGCCCAGCACAGCCCGGCGGCTCGGCGGTGGCCGCAGGTAGTGGACGTGGCAAGGGATGGTGAG…
ENST00000441272	ENSG00000237588	CTGTCCCGGCCCACTGCAGCACTGGCCAGCCTCTCCAGCTTCCTCCAGGCATCCAGCCGCTCACAGGGGGCGGTGGAGAGACCCAATGGCAGAGGCAGAGAGGAGGGCAATTCTGGAAGCCGTCAGGGCAGATCTGGGGGCGTCTGGAGGAGTCTAGACTTGAGCCTCAGCTCCCACCCCCGCTGCTTGAGGTGAGCGGGTGTGTCAGGCCAGGCAGGGACTCAAGCTGGTGACTCAAGCCCGACAGCTGCATGGTCCTCAGCAAGGAGTCCTCCCTCCCGCAGCCCCAAGGTGGAATCTTAGAAGCTGGGAATTCCAGAACCAGAGAGCAGAGTCCCAGAAGGAAGGGACCTCAGGGATCCTGCCTCTCCTTTGTGTGAGAGGAAACTAACTGGAGGA…
ENST00000419415	ENSG00000226520	AAGAAGGAAAAGTCCAGAAGGAAAAACAGCCAGAGAAAGAAGAGAGAGAGGAGAGAAGATAAACAGAGCAAGACGAGGCCAGGCGGGAAGAGATGCAGCCAAGAGCAGCACCGAAGAGGAGAAGCAGAGGCCAGAGGGCCTGGAGCAGGTGAGAAAACCAGAAAGAAGTAGTCTCATACCTGGAATTTCATCCAGTAGCTGGAGTACCTGTCCTATGTGGTAGAGGCTGTCCAGCCATGCACCCCCTCTCTGGATTTGGTACCCAGAGTCAAGATCCCCAGGAGTAGGTGTGAGTGCTGACTCATGTTGCACTGAACATCCCATCATCAAATCCCAGCTCCATCTGCTCATCCTGGTCCAAAGTGGACGATAATCCCATTGTTAAGACATGTCTCATTA…
ENST00000418602	ENSG00000227741	ACTAGATGGGAGGAGTGTAGGGAATGCTTTCTGTGCTAGGCTCACCGCTTCCTCACACCTTCCTTCCTTCCTGCCTCCCTCTCCTTCCAAGCTGGCCCCAGGCACAGCCCTGACAAAGGTCAAACCAACTGAGGATGCTGGGGAAGAGGGGCAGGAGTTTTAAAGAGGAACAATCTGAAACCATGGGGCTGGGAAAAGCTGCCAGAAAATCAGGATGGATTTGGGGACAGTGGCCCTTTCTGTCCACTCAGCTGTCCTGTCGGACTGATGACTTGGAGCCCGCAGTTCAGAAGACTCCTCATGGGATGCCCCACCCCACAGAGTGGGGGTGTGGTGGGCGGCCGGATGCGTAGTCCAGGGACGTTTGTGATTTGGAGTGTGCTAGACTATGTGTATAAG…
ENST00000656013	ENSG00000228606	AACAATCATGAGTCAGAAATTCAAGCCACCAGATGCTTTCCAACTAACAGGGACCAAATGGGACCGTTCTAAGATATCCTAAAAGATTTGGGAGTTAGAGGAGGTAAACTAAGATAATTATATTACAAAGGGTACAAGACCACAAGACAACAACCGACTCCGGAATTCTTGGACCTCCGCCTTCCGTACAAGGCCCAGCCGCCCCGTCCACTGCCACCACCAACGCCGCCGCCATCTTACACTGGCCAGCGGCCGCCACCACCACCGCCTCCGCTCTCTGCGCTTGCGCCTGCGCTGCCACGCTTTCCGGCCCCGTTTGCGACGATGTGCTCGAGAAGACTGAGGGAAGAGTGGTCGCGCGAGCTCACGGCTCGCAACCCTCCTCGAAGGACGCACAAG…
ENST00000607752	ENSG00000271917	TGTTTTTCCATTCCCAAGAAAATGCAAGATTGTGTTTTGGGGAAGATTCTCAACTGTGAGATGACAGCGTATGCTATGTTCCTTTCATTGCAATTGGTGTTTTATAGCATCCTGCCCAGCCTGGCCCGCATTTGGCCCCGTAGCCATGCTGTCCTCAGGCTAGGATCTGGTTAGTTGTTCCAGACTCAAGTTGGTCCCTCCTTCTGCTCTGTGGAGAAAAATCACAACCTCAAAGGGATAGGTTTTTTTTTTTATGGTTGCTCCTGAAAGTGGCATGGTCCCTCTAGATGTCAGCAAATATTAAGGCAATTAAATAAGGCAAATTAATTATGGGAAACATTAGCATTGATTTCTGAAGACAGTCTTCTTCTTGCTGAGTCTAGCCTCACCCCTTCTTGC…
ENST00000416424	ENSG00000237463	AGCCCGTCACCTTGCAACGGATGGTGTAGGGCTTGCCGATCTTGTTCCCCTAGTAACCTCTGCGCATGGGGACAATGGAGAGCTAGGCCAGGATGATGGCCCTGTGGATGGCAGTGGCCACCTCCTTGGAGCACTTAACACCCAGACCGACGTGACCGTTGTAGCCCGCAATGGCCACAAACGCCTTGAACCTGGTTCGCTGGCCGGCTCCGGTCTGCTTCTGCACCGGCATAATCTTCAAAACCTAGGCCTCGAGAGAGGCCCCCCAGGAAAAAATCAATGATCTCAGATTCCGTGATGGGCAGGGAGAAGAGACAGATCTCCTCCAGGGAAGTGATCTTCATGTGCTTGACCAGGCAGCCCAGCTTGCTGACGGGCATCCACTCCTTATCCTTGGCC…
ENST00000366136	ENSG00000203307	AGTGTTTTTCAAGAGTCATCAGTGCAGAGACAGGCTTCATGTTTGTTACCACTCTTGCGTCCTGTTTAGGTTTTCCACTAGACTGCATGCGTCCTGAGGACAGGCTTTGCTGCATCTTCAGTACCTCCAGAAGAGCCCAGAACAGGTGCTTCCTTCAAGCAGCGCAATGAATGGGGCAAGTGTTTCTGGAAGAGCAGATGGAGTTTCACTCTTTCACCCAGGCTGGAGTGCAATGGCACGATCTCGGCTCACTGCAGCCTCTGCCTTCCAGTTTCAAGCGATTCTCCTGCCTCAGCCTCCCAAGTAGCTGGGATTACAGGCGCCCGCCACCATGCCGGCTAATTTTTGTATTTTTGATAGAGACGGGGTTTCACCATGTTGTCCAGGCTGGTCTTGAAC…
ENST00000606967	ENSG00000272205	GCCTTTCTCCTGCCGCCAGAAGTGTCGCCGGCGCATGCGCTCCCTCTAGCTCAGAACCAGATTATATAGTATCCCGGGCGCCTGTGTCTTCTTACACTTCTCCCTTTTCCTCCCGCCTTGCTTCCCTCCTGGCTTCGCTCCGGTCTCCCCCAGTGGCCTGTGGCATTGTAAAAGCACGGCAAGGAGCGCAGCGGCCAGAAACGTGGGGGCGCGTGGAAGGGCAGTGAGCGGCCCGCGTGCCCTGTGCTCCGCACTTTCTTCAGGGTTTCCGCGCAGTTGAAACATTGGCAACAATGGATAAGCCGCTCCTCGCTAGGTAATTTCCGGCCCTCTGGGCAGGTAGGGGCGGAAACGACCGCCACGGGAGCCGGGCATGAGGCACCTGCTGAGCCACACGCG…
ENST00000607611	ENSG00000272033	TTTTTTATAGAGACATGTCTTGCTGTGGTTGCGCAGGCTGGTCTTGAACTCCTGGGTTCAAGCGATCCTCTTGCATCAGCCTCCCAAAGTGCTGGGATTATAGGCATGAGCCACTGTATCTGGACTCACTTAGAGGAGTCTAATGTGAATGGCCCAATATCTTCCAATAAGAAAGTCTTCTGTCAACTCTACTAAACCACAGATTTAATCAGAAAAGTGGCATTTCCAAGTTTTTATTTAATAAAGTTCATGTTGAAACTTGGGTAGGGAAAATTGGTAAATAAGTAGGTAGATGGACAGGACCTGGTGGCCAGTTATATTTGATTAATGATAGGAAAGAAGTATCTAGGTATAATGCCTGGGTTTTTAGGAAACTACGAGGGTTGATAGGGTCAGAGA…
ENST00000392097	ENSG00000213062	CACACGACGTGAACTGGGGCGGTGGCAGCACGCCAGGCCTCTGACGTCCCAGGGCTCAAGCGCGGAGGACATGTGGAACTCCACTCCAAAAGCGGCGGCTTGCGGCGGAGCTCTCTCTAGTGAGGCGGCCAGCTGGCGTTCGTGGCACACTTGCTGTCGGCTCCGCTCATCTGTTGGGAATGCGTCCTGTGGGCCTAGTCCTCCGCTGGAAGAAACGCGCTGTTCTCCCCAACCACCGTTTATCATTCTTATTCACCGTCTCCGGAATGTCCATTCAGTTTCCGCTCCTGAGAGACTTAGTGACTGAGGCCAGGCAAAGATTTCACCTTGGGGAGGGGGAACGTTAAACCTTTCCTCCAGCAGCTTTCGTGTTTTAAATTGTATTCATCCGCCATGGAA…
ENST00000669750	ENSG00000231424	AGTCCAGCTGAGGGTCCAAGCCCCTTACAGGCTCCCTGCTGAGCCCTGTAAACAGTTGCGACTCGGCAGGGAGCCTGTAAGCACCTGGGACCCTCAGAATATCTGTGTGTCAGCGTACTTTATTCACCGGTCATTGGGTCAGGGGTCTGCAAGGGACAGACTCCCCACAGCTGGTGACCCCTCGAGAGGAGCCCTGCCCCCAGCTGGTGCCCCATGTGAGGCGCTGTGTGAGGAACTGTGTGAGGAATGCTGTGAAGGAAACGCGACGAACCGCCCGAAAACGAAGACAGACAGAACAGCATGTGGAGACTCACACAGTGAAATTTTCCTCCAAGAAGTACTGCATGAACATACCAGGAAAACCAAAAGAATTCACAGGACCTTTGAAAGAAGTGGCTT…
ENST00000669220	ENSG00000203739	CCTCTCTTGGTCATGTGAGGATACAACAAGAAGGCAGCAAACTACAACCCAGGAAGCAGGTCCTCGCCAGACAGGATTTACCAGTGCTTTGATCTTGGACTTCCAGTCTCCAGAAATTTTACCAGGCTGTTACTCAAAATTCACTCTCCAGCCCTGCTTTGGAGCAGTTGGGAACTTCAGCATTTTGATCCACCTTTTTGGAGCCACCTCATGTGAAAGATGGATGAGACCTTCGTCAGCAAACCTGTCTACGTAGGAGCTGGTATGAGGATCACACAATGCAAGCAAATAAAATGAGAAAAGATGATTCAACAAGAGGCTTCACTGATTTACTGTTTAACTGCTTTGACCAAAGTGCTTGGTTCTTATATGAATAAGAAAGGGGATGAGTTATCCACC…
ENST00000602767	ENSG00000270084	AAACTCCTGACCGTGTGATCCACCCGCCTCGGCCTCCCAAAGTGGTGGGATTACAGGCATGAACCACCACGCCCAGCCTTCTTTTTTCCTTTGAGAAAGTCTCACCCTGGCACCCAGTCTCAAAAAAAGGAAAATTCAGAGAGTAACTGAAGTTTTATCATTAATGGGACTAAAGTGCTTTAGCCCAGAAACAGATTTGTAAAACCATTACTGCTAACAAAGACATCATTATAAGCACAGCTGTACTGACACTGAAATTAAAATTTGACCCATCTTGGAATTTTGGCCCCTTGGTCCTGTTTCCCTGGGACAGATTGCCTTAAACCAGTTGTGCCCTTTATACCCACTTTTGGCATCCCTAAACACTTAGTGCTTGCCAAAAACCTATCACCATGGCTA…
ENST00000664407	ENSG00000227579	AGAACAGTGGGATGTATCATTGTCTGCTTATCTGAAGATATGCCTGCTGTCAGCTCAGCATCATTACCGGGGCCCAAGACATTTCCATAGGCCTTTGAAAAGCTTTCAAGCTGGAGGTCTCCTGCCTTTCGACAGAGGAGCCCTGGTGGCAGCAAGCCTTTCCACCTAGGCCAACACCCATCCCTTGCCTCAACCACAGGACCACTGAGGCTGACCTGGTGAGGTGGACCCCTTGAGAAGACTGCTGTTGGTGAGGTCCACATTAGGGTAGATTTAGCTCCCACAAGAGAAGTTTGTGTCACCAGATCTCCACGATGATTCCATGAAAGTCTGAGAATGCTCCAAATCATAATAAAATCCATCCATTACTTCAGACAGATGAAAACAGTTCCTTCTAAA…
ENST00000354921	ENSG00000254154	GATATGAACTTTCCCGTCTTCTCCAAGAGCCTATCTTCAGTGCTTCAGTACTGCCAGCAAGGGTGCATCCAGCTATATGTCAGAATGGTTTTCAAGCTGGACGAGGGTAATAAATACCCAATACATATGTGCCTTCTGCTTCACACTTGTATGTACTTCATACACAGCCATTAAGATAAGCAGAAGACATCTTTAGGATTCTTTTGTGTGTTTGGAACAGAGAGAGGAAAAACCCAGATCCATTTAAGATTCAGCAGAGGGCTTGGAAGCCTAAGAGTTCAGACCTTCTCAATATGGTGGTCAGATCATGTTTCCAGCCTCAGGAGCTGCCTATTAAGCCATTCCGATGGGAAACTGCTGCTGAAGCAGAAAGGTTCTGGGCAGCTGACGTGGCAACAC…
ENST00000521244	ENSG00000213057	CTCTTGCTTTACAGTAACTCTCCTCCTGGGGAAAAGGCTTTTCACGGAGCAGGCTCGGAGCCTACGGGGCTGGCCTCGGACTGGATGGGGAGGGTGCTCAACTTGCTGGAGTCATCTCTGCTATGGCTTTATTTGCCAACAACAGAGAACTTGCTCTGCAGCAGCCCCAGGCTCTCTGGGGACCCCACAGGCTATGCAGATCCCCCACCCCAGAACCACAGAAGGAGACAGAGCAGAAGCACACCCCGTCTTCCAGGCCCAGGACAGCTGCTGAGCTCCAGGACACGGACTCTTGAAGGTTGATTTTGACTACTTACTAAGCTCCAGCTGAACCAGTTCCACTTCTTTAACCTTCCCATGATCCCTGTGAGGGGTCTGTGGTATTGCTATTTGCAAGTA…
ENST00000608517	ENSG00000273062	TATTTTCCAGAAACTAGTTCCTCGCTCGTGGCTCGCGTTTCTTCCAAATCACCTCAAAAGCACGGTGTTTATGAGCCTACCTAATCCGATACTGCAATGGAATTCCGGATATTTGCAGACAGATCTCCCGGCTTTGCAAGTGTTTGATGAGATACGTTCGGAATCTCCTTTTTTTTCTAGAGCCCGGTTCCAGGCCGTAGAGCAAGCCGACCTGGGGCTGCGGCCCCTGCCCCACACCCGGCCCGCGCGCCCGGCCCGAGGCCAGCACAGGACGCAGCCCCTCCGGGGCCGGGGCTGGCGGGGGCCGCTCGGGCTGCGGGCCGCTCTGCAACAGGTCACCCTGACCGCGACTCCGCGGGTTCGCGGGCGGCCAACTCTGCGGCCAGGCTTCTGGGCGCA…
ENST00000673955	ENSG00000236719	GAATAAAAGCAGGCTGCCAAGAGCCAGCTGCGGCAAGTCGCTCAGGTCTCCAGCTTAGTTGTTTTGCTCTCTGCAGTAACTCTTGCTGGTGCTAACTGTTTGGGTCCGCACTGTCTTTGTGAGCTGTGACACTCATGGCGAAGGTCTGCAGCTTCACTCTTGAGGCCAGCAAGACCACGAACCCACTGGGAGGAATGAACAACTCCAGACGCACCGCCTTGAGAGCTGTAACACTCACCGCCAAGGTCTGCAGCTTCACTCCTGAAGCCAGGGAGATCACGAACCCACCAGAAGGAAGAAACTCCAAACACGTCCGAACATCAGAAGGAACAAACTCCCGACACACCATCTTTAAGAACTGTAACACTCACCGAGGCAGCTGTATGGAGGCCAATATGC…
ENST00000358073	ENSG00000243155	ACATTCCTATCCTGGAAACATACTGCTGCACTGACTTTTCTCCGTGTGACCCCACAATTGACATGGCTCCTCCATCCCAGCGCTGGAAGGGCCAGTGGGAAGAGGAAATAGATGTCTGCACTCCTGGCTGCAGCTGGACAACAGAAGCCCCATGCCGCCTGTCCAGTTCGGAGGAGAACTAGCTGCTGCCTTGCCTTCCGGGACCTCGTTTGCTGAGGAGGGACTTACAGACTCCACTGGTGTTTTGCTGTTGCTCATTCCATGCATCTTTGGCAGCTCTTTTCTTCTGCTCAGACCCTTCCCCGTGCTCAGACAGTGCACCGCTGTCCCATCTAAAGAAACCTGTCAGGAATACGAGCTTCTGGATGAAGTTTTGCTCTTGTTGCCCAGGCTGGAGTG…
ENST00000415647	ENSG00000232586	CTGGTATAATAGTCTCTCTCTCGCAGTGTTGCCGTATGGATTCAGGGTGATTTAATGACCTCAACAGAGCTCTGGAACATTTGCGTAGCTGGCAGGGCAAGGCGAGGGACAGCCCAACGAAGGCAGGTCCTTGAAGTCCTGGTTAACACTGGTTTCCAAAATTCGAGCCGGCCTGCGGTTTTTCCAGCACGCCTGAAAGCTGGGGACACTCATGCACCAGTGTTGGAGGCTGTAGCCTTTGACCAGGCATGGGACCAGGAGGTGAGGCCGGCTCTCAGGCATCAACCAAAGGATCCACTGAATCTCCCTTCTCCCCCTGCCAACAAAGGTACAAGTAGATGTTGACACCCCCTCAGACATGGAAGGAGACCCATTTTTTTCTTTTTCTAGTTCTGGATA…
ENST00000411509	ENSG00000224810	CCCTTGTACCCTGGCCAGCGCATGTAGGTGGTGTGACCTGGGAGGACAGCGGAGCCAGGAGCTCCGCAGCTGTGTCAGAAGCCAGGCTCCCAGCGGCAATGTTCCAGGGAGCCAAAGGGGGAGCCAGAGAGCCGGGAGGCTCCAGCCTGGTCCAGAGAGAAAGAGACAGCACCTGCCCAAGGCGATTGTGTCCTGCAGTCTGAAAAACACTGACATAGTAAAGCTCAACAAATGTTTGGCTCCTTCACAATCAGTGAAGAATTAGGTACTTTCTTGCCAAAGATAGCTGAAGCTCAAAGCCCGTACCATATGGACACTTGGGATATTTTGAGCAACCATGTTGGGATGCGGGCTAGTGGCAGCACCAACTGATAACGTGGCTATGGGAGCTATTTTAAG…
ENST00000428646	ENSG00000225982	AAATCATTTTTCAGATGCTACCTGGGGACTCCTGCAGCTGCTGTGCATTTTCTTGGAATCTCTCATGGAACCATGCATGATGACTGTTTCTACATCTCTGCATGGGAAGGAACTCAGGGATAGAGGGCACCCCGTTCCATCCCCATCCCAGCCCCTAGTGCAGGGGAAGAGAGCCGTGGATGTTAACTATTCACCTTCAGATGCCCTTTCATGGGGTAGGAACTGGGAAGGGCAGAGGTAGTAACATCTGAACAAAGCTGGGTGAATTCCCACGGAAGACGGAGCATCGAGTCGTCAATGCCTTTTGGTAAACAAGTCGCAGCTCTTCCGTCTTGGCTCATCCTCATGGGCACATCCCAGTGGTGTTCCCTGCCCACCTCTGCACCCACATTTTAAGTG…
ENST00000605589	ENSG00000271387	GCGTCCCGTCCGGCCTTCCCGGGCCTGTCACTTGGGCGGTGGCGTGGGAGCGGCGAGGCTGCTCGGGGGGCAGCCGGGTGGGCCCAGCTCTAGGGGAGATTCGGGTCAGCCCCTGAGCCCAGCCTCCCGGCTGTGCCTGCTGGAAGCAGACGGAGGGAAGGCCGGGCGTCTTTGGCCCACCGCGCGGCCGCTCCCCTCCCGGGCCAGGCTGAACGGGCGGGCGCAGCCCAGAGGCCCGGGCTCTGCCACCGATCCGCCTCCATACTGACCCGAGCTGCGGCGCCTGCAAGATTAATGAAGCATCCGCGATTCGGTAGAGGCGGCACGGGGAGGAAAGACACAAGATCGTGCTGCCCCCCTCTCCCCACCCTTCTCAGCCTCCTAGGACCTAAAGGCGTA…
ENST00000623474	ENSG00000279838	ATGCTATAATGTCTGAACAGCCACTGCACTTGGGCAACATAGCAAGACCCTGTCTCTTAAAAAAACAGTCTCCATTTATATAGCATTCAGGAATAGGAAAAACTACAGGGAAGGCAAACACATCAATGGCCTCCTGAGCTGGGAATGGGAGTTAATTACAAAGGGACATGAGGGAATTTTTAGGGGTGGTGTGACTTCAATATCTTGACTGCTGATGATTGATTGATTACATGTTTGACAGAACTCACAGAACTCTACACTTACGAAGGAAAAAAAGTTTTGTTTTTCTAGCTTAACCAAAGTGGTACCAAACCTTTAAAATATCAAGCTTAGAAGAAGGGCTAGAACATGTCCATATTTTACCTCATTAGAAATAAAGAATAGGATGTTGAAAATGGT…
ENST00000658071	ENSG00000261729	CAGGGTAATTGGCTGTTCTCCAGCATAAGAATGCAAGTTATTCATGAGCTTTGTGAGCTTGCTTCTGACTAACACAGACTGTTTTCACTAGGGAGCACAGGGACAAAAAGAGTTGTGAAGTTTTGAGTCTTCAGGATTATTCCTTTCAAGTATGTGATAACCTGTGATTCTTCTCCCCAACTATTTTCTAACCGTCCCCGACCTTTTCCACTTCCTTTCATTTCGTAGTGACTACCAGAAATTTACCAAGGAAGCTGCCATGAAATAACATGTTTCTTTTAGAAATACAACTGACTCAATAGACAGCTATGGATGTGCTGTTATTTTGGAGATACAAGAGAAGAATCAGTAGAGCTACATTTTCTTGGCACTCCAAAATGTGGATTTCAAAACTGTTAG…
ENST00000643891	ENSG00000230426	AGATTTGGCTTTATGTTTTTGAATGGGGATGCTAAAGGAGATTGGTGAAAGAAATCGGTTATCTCCTTTTTACATTAGGTAGAGATTTTTTTTTTGTTCCCATCAATGCCTCCAATTTTTTTTCCCTCATTGCCTTTTGACTCCTAGCCTCAATATAATTCTCTGGAAAACTACCGTTTACTTATGCCAAGAAGGAAGATTAAAAGAATGTCACTCTGTCCCCCAGGCTGGAGTGCAGTGGTGCCATCTTGGCTCACTGCAAGCTCCGCCTCCCGGGTTCCCGCCATTCTCCTGCCTCAGCCTCCTGAGTAGCCGGACTACAGGCGCCGGCCACCCCACCGCGCTAATTTTTTTGTATTTTTTAGTAGAGACGGGGTTTTGTGTCCGGAATTGGTGGGT…
ENST00000660348	ENSG00000229989	AGATAGTACAGCTTCCACAGGAGCAAGGGATGTCTGAGCACAAGTGGCTGAGTTCCGAGTGACTTTATGAAGCACTTTCTACCTTCCTCTCCGGCATGAAAACAGGGATTCTGCACCTGCATCATGGACAGTCTGGCAAAAGCCTCTGCTCTGCCTCCGGGGACAAGAAACTAGAGCAAATAACCGTTTTGAAATTAGATCCTGGCAAAATTACCAACAATCAATGATGGAAACTGAAGGGAGATTGATTTAAATCTTCAATGACAGTTGTACAGAAGTTGAAGAAACACGTCATCTTTCCAAAGAAGAGTGAGTAGCTTGGTTGGTGGTACCCTAAAATTAGGGCATGATTAAGGCATACCTCGGAGATACTGAGGGTTTGGTTCCAGTCCACCTCAA…
ENST00000608159	ENSG00000273093	CATTGTGATTAAAAAGATAATCAGCTTGATTTTTGATAACCAAAGAGTTACCAGGGATATCTGAAAAAAAAAGAAATTCCCAACTATGAATTCACACATGTTATTTTCTAATTTAGATTTTCACACCAAATAATATGTAATAAGTAAACACGTATTTTCCATATTATTTCTATTCTATTCTTCTGGTGCAGTTTTTCTTAGAAGTGAGGTTTTGTCATGAATTGGTGCTACCATAAGTAGAATTTTAAAATTGACTGTCTTCCAAAACAAAAATAAAAAAGACAGTAAGGTAATTTTTAAAAAACTGTTTCCTTAGTTCACAGTGATATAATATTTATGCTGAGATTGTTTTAAATGAACTCTGTGATAGAATTGTTGATTTATTAATATTTGGATTTG…
ENST00000568695	ENSG00000260088	GTGCACTGGCGGGCCCTCCCCTCGGGCGTTGCCTCCCACCCACGCCCGGCGGCACCGCACCCCGAGGCGCTTCACGTCACGGAGCTGCTAGGAGACGGGCGGGGCTCCGGTTCCGGACGGAATCTCACTCTGTCACCCAGGCTGGAGTGCAGTGGCACAATCTCAGCTCACTGCAACCTCGACCTCCCAGGTACAAGCAATTCTCCTGCCTCAGCCTCCCAAGTAGCTGGGATTACAGATGGAGTTTTGCTCTTGTCGCCCCGGCTGGAGTGCAGTGGTGCGACCTCAGCGATCTCAGCGATCTCAGCGATCTCAGCTCACTACAACCTCTGCCTCTTGGATTCAAGCAGTTCTCCTGCCTCAACCACCTGAGTAGCTGGGATTACAGGCGCCTGCCAC…
ENST00000413035	ENSG00000231871	TTCAGGCGCGCCTCTCCTCTCTCGGACTTTCACAACCACCAGCGACATCAATCTCTCGCTTCCTGCTCCACTTCTCGGCGCCCACATCTCCAACTGGCTCAGGCTCCCCATGTCCCCAGCCGGTACGGAGCTGCGGTCAGCGGATTGTGCGGCTGAGCCATCCTCGTGACGGTCCCGCCTCACTCACCCTCCGTCACCTCCAGCACCTTAATCTGTTCTTCAGCAGCCGCCCGCACCTCCTGTACTGGGGATAGGATCCCGGTGAGCGTATCCACTAACGCTTCCTTTAATCCTTGTGCCACTGGACCCGGCAGCCCGGAGGCCGCACCAGCTGCCGCCGCCGCCGCCATCTTTTCTCCCCTCAGCCCGCCAGCCCCGCGGCCGGGACCCGCCACCGAA…
ENST00000429443	ENSG00000235121	ATAAAGAGAACAAGTCTCAGCCAGTAGCTCAGCTCAGGGGAGAGGCTCTCAGCTGAGTCCCCACTGAACATTCTGGGGTATAGGGTCTCTAAATCACCTCCTTCTTGGGATTGATTCCTGAGCTGCCAGAACCCAACAGAAGGCAAGTTTCCTGCTATAAGTTCCTCTTTCCTTCTTGATGAGGACGGACACTTCAGAGCCAAAGAGGAAACGAATCCCATCTGTTCTGAGCCCCCAAGCACAGTTCAAGAGGACAGGCTGGGGAGTGGAGGAAGGGGCGGTGAAGAGAAAAATAAGAAGACTGGAACATCCAGCCACACACGGAGGGCAGGAAGCCACCTGATGAGAGAGCCAGGGTGTGGCAGAAGTCGCCAAGGAATCCTTCTGTTCCCGACACAC…
ENST00000504773	ENSG00000249007	GGGGGAATAGGCAGGGAGGAGGGTCTCTAGGCAAATTCCAGGGCTAGAGGCTGAGACTTAGTGACTGAGGTGCTGGGGGTTGTGGGGCTGTGACAGGCAGAGGGAGGTGTCAGATACCAGGACAAGGGTGTTGTGAATGCTACCTCCTGCCCCTACTCTTGGGATGGCTCCAAGGGCTGAGGTGTGAATCCCCAGTGTGCTCCAGGAATGGGGCTGTGTGAGCCACCGTGCCCAGCTCCCTGGCCTTAAAAGTCATGTAATTTAATGATCAGACCCCAGTCACAGCCATAGGATACAAAGAAGCAAAGGCAAAGAGCCCTGTGTCCTGGGCACGGTTACAGGCCAGTGTAGGGAAAGAGCTTCTGCTTGCCAGTGTGAAGAACAGAGGAGTTTAGGAAG…
ENST00000686658	ENSG00000228288	AAAGAGCCTAGCCACGGGCGCTGACTGGCCGGCAGCCGGGCGCGTCATCCTCCGGGGGCGGGGCCCGGGCCGCATTGTCTCGTCTAGGGCCGGCTGGACGCCCCAGAGGCCGGACCTGGGCAACCCCAGCCTGGAGGTGCCGGGGCCGGAGCTCCCAGAGGGCTGGGTGCGAGGCCTAGGCGGGGTCAGGTTCGGGTTCCTAGGCCATAGCGGAGCTGCAGCCCAGGCGGCCGGAGCGGAACCCAGCCCCGCTCCGAGTGCCACGTCTCCAGGAACCCCCTCCTTACTCTTGGACAACACTCCGCCCCCGCCCGGGCCTCCGTCCCCCAAACCGCCCTCATTTGTGCAGCGCCAGATCCTTCGGACACATCCCTAGGTGTCTCCATCCTCATTCGGTCC…
ENST00000628516	ENSG00000280924	AGCCAACTGGTTGTCTAAGGCTGGGAAGGGGTTAAGATGCCCCCGGAGCTTGCCGCGAGGGCAGCTGCCTCAGCGGGCACTCCGCCTGGATGGGAATATAAGCACTCTTGGTGTTGCCCAGGCAGAGAGGGCAGTGTGGAGGGAAGTTGCTAGAAAAAGGCAGGGGACATAATCCATACTGGCCTCTTTCCCAGGCACATCACAGTGGCAGAATTATTTATGATTCTGACCCAATGGGGATCCCTCTACTTGGGGAGACTGCCAACCCACGCCCTCCTGAATGGCAACGTCCTCCCACAGAGACAGAGGGGAACAAGTAGCATTTATGGAGCGGCACAGAGGAAAGAGTGTGGGCTTTGGAGACAGCACAGCAGCACTCACATCCCGGCCCAGACACTT…
ENST00000453895	ENSG00000240710	TGGCTGTACTGAGAAGAGGTCCTGACTCAGAACTGGAGGACATCATGGAAGGCTTCCTGGAGGAAGTGCCATCTAGGCTGAAACCTAAAGGATGAGTAGAACTAACCAGATGAAAAGCCTGAGGGATCTAAAGCCTTGGGACTTCTGGATCTGCAAGTGGTCCCTGTTTTGGTAGCTATTGACTGACGAGGGGCTCTTCGCCCCACAGGTGACTGCTGTAGCCTTGAGTGAGGACCTCGGCCAAAAAGAAGGCTCCTACCGTGGCTGTTTGCTGATGGTCTTCGCAGAGCCTGCTGTCTTTGAGCTTCCTGAGAGAGGGACACTACCCTCGCTTAGGTGAGTGCTCCAGGTCCATGGGGCCTGATGCTCTGTCCCTGGTCTGGCTTCCGCCCATGTATA…
ENST00000444037	ENSG00000240219	TTAGTAGGTCATGAAAACAATTTAACGTGGGTCACGATCTACATTAAAAAAATGAATAGAAAATATCATACTGCATTGTATGCGGCCAGACTAAGCATTGTTTTGAGATGCTGCCCCCTATTTTATACACACGCATTTGTGCACTGGGACATGATACAAGGCTTTTTCTTTTTTCTTTTTCTTTTTTTTTTTGCCTAGGGCTGTAGCTATAAAAGCTTGAAAACCATTACTCTGAGAATCTCTCTGTTGGGAAAATGAGTCCCTTCAACTCTAGTTGTTGCCACTGGGATGCTAACAGAAAGCAAAGTCTCAGAGGAAAGATGTGGCATTCCTGAGTGTCTTCCATGTACCAGGACTTCTATTTGCTAGCCACTTTATGTTCCTCATCCCATCCTTCTG…
ENST00000447832	ENSG00000226235	AGTGAATGCGGTCCTGTAAATGCTGGCGATCTTGTAGCAGTGCTGATTAGCGAGTTGCTCCAACACCTCCTCATAATTTTTTCCTGCTCATCACTCACCTGCTTTGTCAAAATGAACAAGAAGGAAGCATGATTGAGCTGTGCACCGAGGCGGCAAGGAAGCCCTGGATGACCCTCTTAACAGAGGCTGCCAAGGCTCCAGCGCCCACTTTCTCAGCCTCCCTTGCTGCTCAGGATGAAATATGTAGAGCTGGAGAAGAGACATGGTTAGTCCTTACGTCCTGCCTTAAATGATGATGTGATGGCCATTATCTGGATCCTTCATGGAATTTCGGCAGTTCCAACGTGTCAGGCCAGTGTCTGGGATTCTCTCAGCCTTTCGCTTTTTCCCCTGGGAGTC…
ENST00000710901	ENSG00000203709	GCTCACACGCCCGGGAAGCGGCCGCCGCGGAGCCGGCGTCCGCAGCGGCTGCGCATCTCGGGCCTGCAGCGGGGCGCTTGGCGGGCGGGGGCCGGGGGAGAGCCTGTTTGCGCAGTACCCCCGGAGGGCGGAAGGCCGCCGAGAGAAACAGCAAGTGACAGAGCAGAGGAACGGCTGGCCCAGCCAATCCTGGAGCTGCTGTTGCAGCACTTGTTCCCCAAACAAGTGCTCCTACATTCTGAGGACTCAGGAGAGTGCAGCTTGCTCTGTGAGTGGGTGACAACCTCTTGGCGACTCAGGCTCAGCTGAGGATGGTGCCAGTGTGCCGGAGACAGCCGTCATACTGCCGGATAGAGTGGCTCACTTGCATGTATTTGGAACAAAAAAAGGAGATGCCTG…
ENST00000657184	ENSG00000230937	CCTTGAAATGGGCTGAGTCCCTCTTGCTCACCCTTGACTTGGAAAAACCAGTTTCTCTTTTATTGTCTGTTACTAATCTCTATTCTAAAAATTCAGCTCAATTCTCAACCATACTCCAAACTCTCTCTTTTCCAGCTACCTTTACTCCCTCTCCTTCAATTCCACTTTCCTCTGCTTACTTTTTTTTTTTTTCTGACAGGGTCTCACTTTGTCGCCCGGGCAGGAGTGCAGTGGCTCAATCTTGGGCTCACTGCAGCCTCAACCTCCCAGAGGCGGGGTTTCACCATGTTGCCCAGACTGGTCTTGAACTCCTGAGCTTAAGCAATCCACCTGCCTCGGCCTCCCAAAGTGTTGGGATCACAGGCGTGAGCCACCGCATCCGGCCTCATGTTCTTTTTC…
ENST00000703066	ENSG00000231057	AAGCCAAACGGAGGGCGGGAGAGAGGAAGCGGCAGCTGGCGCCTCTCGGCAACTCTAACCCTCTGATAGAGATCGCCAAGATTGGTATCCATAGAGCTTGCTGTGGTTTGAATGTATCCCCCAAAGTTCATGTGTTGGAAACTATTCTTAATGCAAAAGTGTTAAGAGGAAACATTTGGAAACCCCTTGGAGGAGATCTGCCACATGGCCTCCAGTGAACTGTAGACTCCTGCATAGCCTTCCAAAGTTCTTCATTTGGTGAATATTATGAGAAATGACACGTATGACTTTCTCCCAAATACGTGGCTTAAACCCAAAGTACAGTGAAATCAGAACTGACCACACAGAGTAATTGGGGCAAGGGAGTTATTTGTGACACAAAGCCCTCATCACTTTATA…
ENST00000564287	ENSG00000260805	TGAGTTCCCTGTGAGGCCCTGATGTTGTTTACGATCACGTGTTGGCCAGGGATCCTGGCCTCTGGAAACTTCCATTGGCAACATTAGCACAGTAGGAGGGTTTGGAGATCAGTCCACGAATTTACCACCCAGCGAAATTAACTGGTTTCTAGTCACACCACTAATGACAGTTTAGACACAGTCAAAACGGTGATAAATGGACCTAGTTGGCCCAAGCTGATGGATTCATAAATAAATATTTAAACCACAGCCTTTCTCTGACAGCAGAGGCATCAGAGAGCAGAGACGCTATAAGCAAAGAGTTAAGGAGTCAAGGGCCATAGAAAACTCTTCCTGACACTTGGTTCAGGCTCAGAGGGCAACTGAGATGTCCATCTGGTTAACCAAAGAGGGCTTCCA…
ENST00000632866	ENSG00000282718	GTGACTGTGGTGGGGAAGGAACACAGATGGTGCTGCGAGGCCGTCTCCAGACTGTGGAAGCCACAAGCCACTGGCGTCTGCTTCTGTGGAGAAACAAACTTCAGCCACCCACGGGCGCCCCCGCAAGGGCCGGGCTGATTCCTCGAGAGTGGCTGGCGCTGGGCCTGCACAGCACTCTTCCCTACTCTACGCTTACCTTCCTCCCCTCCCCTATCCTCTGGGGCAATTCAGAAACGGAAGACATGGTGGATTGAAGGCAGCACTGACACCCGCTCCATGCAGTCCCGGGATGGCCACCAAGTGAGGGAGCAGCAAAAAAGAGAAGACGCAGGGAAGGAATTACCTAGAGATCCCCAGGACTGCCACGCTGGGCCAGACTCACAGGACACTACTTCCCTG…
ENST00000610409	ENSG00000274895	TTAGTATGTCCGAGTCTATCCCGGCAGGAAACTTTTGGCACGAATTTCAAACAGTGAAAAGGAGAAAAAAAATTAGGTCGGTCAGGTTAGGTGTCGGCGATAAGAAAAGAGATTGCGGGAGCATCCCCAGCCTTCTTCTTTCCCCTTTTGCCGCCCCCACACACTCCCCCCACGCGTCTATCACGGAAGCAACACAGAGGAGCGCACACGCACCACTCACACCTCCAACTATTGACTGTTGTATCAGGTGTTCTAACCGGGATGTGACAGTTGAGGCTGGGAGCAGAAATAATCAACATGCCCATTAGATACAGGACGGAATAATGCTTCTATTGGTTGGGTCCCTTCGAGGTAAGCGGGTGTATTGAGCGGGGAAACTTGGGATCTGAGAATGGATCA…
ENST00000612055	ENSG00000277007	TTTTTTGATGTTGTTGTTAAAAAGGAAATTCACTGAGGACTCTGTTGCCTTACTATCTGCCTAAATAATTTATTTCTATCTCCTGTATCACTATGACAGGGGGAAACAAACAAGAAAAGAAGGGCTGATCCTGCCTTCTACATATGTGGTGATGCTGTTTGTTCATTTATGGGTCACTTTTTTGTATCTGAGACGGAGCTTGGCTCTTGTTGCCCAGGCTGGAGTGCAGTGGTGCGATCTCGGCTCACCGCAACCTCCACCTCCTGAGGTCTAGGGATTCTCCTGCCTCAGCCTCCGAGTAGCTGGGATTACAGGCACGCACCACCACGCCCAGCTAATTTTGTATTTTTGGTAGAGACGGGGTTTTTGTATGTTGGTCAGGCTGGTCTTGAACTCCTG…
ENST00000441160	ENSG00000228437	CCTCCTGCTCTTTGCTCCGTGAGAAAGATCCACCTACGACCTCAGGTCCTCAGACCGACTAGCCCAAGAAACATCTCACCAATTTCAAATCTGACCTTTGCAAGAGGGTCCGAGACATTTGCATCATCATTCAGTGAGACCTGTAAACACAGCATCTGCCTTTGACCACATCCATCTGGAAGAACCTGAGAGATAATCCATTTTATGAAATTTTCCCTACCCTGAAATGGGAGAATGGAACCAAGTTCTGGAGAAGCTCCTGGGCTGCTAGAACTGGGTGCTGGAGAAACCAGGTATGCTGAAGGAGGTTGATGAAACAAACACACTGTAATCAGAAAGAGAATCCCCTTCCTCCTGCAGTATTCCACCAATAACTTCTACTGACAAAGCTTAACATTA…
ENST00000613697	ENSG00000276997	AATGTAACTTCTCTTTTACAGAGCCACCTAAGCTGAAGATTCCCTTGAGAACAAGTACTGTCCTGCGGTTTCATGGCCTTTCTTCCATTTGTGGTTCTTGCGAAGTGGAATTTAAATGACATCTTATCAAGATGGATAAACCCTAGTTTCCCAGTGCTGGAATATAGAAAATGGATGGACAAGTAAATCCCACTCAGCACCCATAGTCCAGGCATGGGGACCTCAACACACCTGAGCCCCAGACATCACCTTTCATTCTGGATCTACCATGAAAGACTTCTGAATCCAGGAAGAGAGACTGACTGGGCAACATGTTATT
ENST00000618397	ENSG00000278467	AGTTGGTGCAAACAAGGCTCACTGCAGCCTTGACCTTCGGGCTCAAGGAATCCTTCCCTGTCAGCCTCCCCGGTAGCTAGGACTACAGGTGCGCACCACCACACCCAGGAGTTCAAGGCTGCAGTGAGCCATGATCGTACCACTGCACTCCAGCCTGGGCAACACAGCGAGACCCTGACTCCACAAATAAATAAATCAACATCATATGATCTGTACCAGGGTATAGGCAGGTGCTATGATCCCCACTTTTCATCCTCAACTCTAAGTTGAGTCATACATCAACCTCTAGTAAAAAGTGGCATGCTCTCAGTCAAAGGGGTAAGCCCAAACCACGCGGAGAGAATCTTATCTCTTTTGAGAGCTAATATAAAAAGAATTCCTCCTAGGCATAAAAATATT…
ENST00000632561	ENSG00000282418	TTCTGAGGCCACTTGCACTGCAGACTCCAGGAGCCAGGGCTGGGCTTTGACTGGCAGAGTCCGAGCAGAGGAAGCTTGCCGGACACCAGGAGAGCTGCCACCCGGACAGAGCTGGCCAGAGGCCTGTGCATGGGCCACAAGGAAAGAAGGCACAGCCTAACGTAACCTGGCAAGCACCTGTGTAGCCTCTGTAAGTGCTTACCCAGAGAAGCAGGAGCACGGCGATCTGGGTGTTTGGTGACACTTCCATCTGAGAGCAGGGCCCAGGTGGAAGAGGCAGCTGGATGCAGGTCCACGCTGCTTTTATGAGCTGTAACACTCACCGGGAAGATCTGCAGCTTCACTCCTCAGCCCAGCAAGACCACGAGCCCACCGGGAGGAACGAACAACTCCAGAGGC…
ENST00000658138	ENSG00000272562	CGCTCTCCTCCCGGGCCCGGGCCCCCGACGCAAGATGGCTGTGTCGCGTCGGCCTCTAAACAATGTGTGGAGCGCGCAGCTCCTGCACCAGGGCCTGGTGGCTTGTCCTGCCCGCCCGTGGGGGCCGTGTGATCTGTTTTCGGAAACCGAAATATTTATTGTTGGATTTATCCAGGAAGGCTGTTCTGCATTAGTTAAATGCATCATATCTTCAAGAAATGTTAAATGACATGGATGCTTCCAGCCCTGAAGCATCAGACTCCAGGTTCTTTGGCTTTTGGACTCTTGGAGTTACACCAGTGGTTTCCCAGGAACTCTCCAGCCTTGGGCCACAGACTGAAGTTTGCACTGTCGGCTTCCCTGCTTTTGAGGTTTTGTGACTCAGACTGAGCCAACTGG…
ENST00000656201	ENSG00000225518	GCCCCCACGCGGCCGCCTGCACAGGGGGTTCCAGCCACCCGCGCTCTCCCAGGTGATCCGCCCACCTCGGCCTCCCAAAGTGCTGGAATTACAGGCATGAACCACGGTGCCCGGCTGACACAAGGAACTTTCTATGAGGTCCTAGGAATGAAGGAAAACAGGCAATAAGGCAAGAATCGCTGTCGAAGGAGTCTGCGCCACCTGCTCGCACAGCTCACTTGTGCCTTCTGAGCCTGCTGGAGCCCAGTGTACATATGCCGTCTCCGCGTGATTAGAGATTGCTGCTGCACGTGCCCAATCCCGTGGCGGGGCTGGAACACAAACGGGGTGGTGTTCCAGCTGCAACCATGCAGATGAAGACTATACCCTAGGAGATGGAGGAACAACAGACAAGAAAGA…
ENST00000623471	ENSG00000276255	CAAAAAACCAAATGGATCTTGTTCCGCATAGGGCAGACAGGACCCAGAGGACACAGCAGTCCACAACAAAGGCACTGGATTCTGAATGGCCCCTGTCTTGTTTGGGGAGAGGGGAACTGTTGGTCCCCGTCTGTGTTCCGAGGCTTGGTGACAAATTCTAGCAAACCTTAGTGGTTTAAAACAGCAGTCCACATAGATGGTCTCTCACAGTTCCTGGGAAGCAGGACCCTGGGCTCCATGGCAACCTGGTTCTGCTCTAAGGTCTCAACTGAGGTGTCAGTGCCTGGGTTTACCTCGAAGGTATTGTAGTGGGGTAGGTTGGGCACCCCCCTTCACATCCAGCTGGAGCCTTGGAGCAGGACCTCCTGTAGAACCAGGGTCTTGGCAGACATCCTCAAT…
ENST00000624958	ENSG00000280157	CTATTAAGCTAGGTTGCAGTTCATCCACAAAAACTTAAATATAGAAGTATAGAGCCCTCAGGCCATATTTAGTTCACTTTAACACACTCTTCTGTGCATTCTGAATTATAATCCTCATTTCTTCTCATTCCCAAGTAAACTCAACATATTTAGAGATAATTTTCTCTACTTTTTTTTTTAGGTTGACAGTTTCAAAGCAGTTTGCAGGGATTTCTCTTTGTCTTTAAAAACTCCCTTTTGTCCTGATTTTCCTCAGGTGGGCTATGACTTTCGTAGATGCTGAGTGGATTAAAACAAAGAGTTTTTCACATTATACTCTCAGAACACACTTTTTTAAAAAAAAAATCTTTAATCATTGGCTATCACAACATGCTTCTGACACCAGATGGGGATTTCTCC…
ENST00000366713	ENSG00000203684	GGACTCGGCCTATCCGTCAGCACGCAGGCTCCACCCTCGCTGAACTCACAGAGGACAATTTAGGCAGGAACCACACACTGCTATGACATATCCACCCCACCGTGCTTTCTCGAGGAGTGATGTCCCATACCCCCTGCTGAGCAGCCCTGTACAGTGGCCACTTTCCCTGGTAGTAGGTGACACATCTACAAGGTGGCCCCAGCAGCCTTCAGCCCTAGAGTCTGACTGCCCTGGTCCAAGCCATCCCTGCCTTGCTGGCCTCCTGGGGCCCATGCACCCTGTTGACATTCCCCTCTCCACTGCCCTCCACTCAAAGCACCAAAGAAGACTTACTCAATGTGTCCTTATGGTGCAGAGTCCCAGCAAGCAGAGGTCTTTGTATCTGTTGAATAAAAAAAT…
ENST00000664490	ENSG00000269934	CTTCCCGCCCGCGGCTCACTCTCCACGGTGAGTTTGGCCTGTGTCTTGTCATCCGGCGTCTCGCAGCCAAAGAAGCCACGGTCGGCAAAACCTACGTTGTGCAGAACCAGGCGGTGGCGGGCGCCCTCGGCGTGGATCTCCACGTTCTTTCCCGGCGCCAGGGCCGTCGCGTTCCGTGTCCACCTCAGCTCCGGCCACGGCCGCGTCAGCTCCACCTCCAGGGTCACCGAGCTCCGCTCCTCCACCGTCTGCGGCTCCAGCTTCTTTTTGAACAGCACAGGCGCCTCTGGGGTCGCAGGAGAGGGGAGGTCACGGCGGCCCTCGCCCTCCTCCACGGACAAGCCAAGGTGCAACTGCAGGATTGTATCTTCTCTATACCAAGAGAAGGCACCTGGCCCA…
ENST00000623748	ENSG00000279306	CAGCGGCGCACGTCACCGCGCAAGTCCTGGCAGCTGCGCGCTTCACTCTACTGCCTGCGGACCGGCCCAAGTCGTATCCTGAAATCTTACTGGGCTGTCCCTTCCTACTTCAGTAACTCCTGCGAAAGAGGGAAACAAAGTTTTATTTTTACTTGAAGGTTCCATTTTTAAAAGGTTGTTTTTGTAAGCTGCTAGGATCTGAGCTGCGCGTACCCCCGCGGTAGCTCGCCCGCGTGGGCTGGGGACGGGGCGGGAAATGGCCTGCGTGGGCCTCCTCCGCTGCTCTCATCCTGCACGGACCCGCCCTGCATGGGCACGCCCTGCGTGCACGGGCCTGCCCGCGTGGACGTGCCCTGCGTGCACCCTTCCTTCAGGGACCCGCCCTTGAACGGCCCTCCG…
ENST00000666388	ENSG00000236975	GAGTTTCAGAGGCTGAGTGCGACATGCCGTCACTTTGTCCTTATGGTTTGTACCCGCCCGGCCTGAGAGGTGCTGTATTTGCACATTTCAGCCCCCTGAGCACTGACGGGTGGTGAATATGGAGCAGTGGGGCCCAGGCTGCACTCTCTACTTCGTTTCTCCTTCACCCTGGGCAAAAAGCTAGCAGGCTTTCCTGTTTCCGAGCTGACTGTGTGATCTGAGCTGACTCTGAAACCTGTCAAGCACAATGCCTGCTGTGGGAGCCACCTTCTCCAACTGACACCGCCTGACCCCAGCTTCCAGCTCACTCCCCGCTCTGTGAAGGAAGCAGCTCCAGGGAATTTGAAGAATCTCCAGGAGGGCCAGAGAGTAGACTTGGATGCCACCCAGCCAGCAATA…
ENST00000418348	ENSG00000237481	TGTCACTTCAGTTTTCAAAGCTTTTGCAGTGCTATTTGGATTCATCCCATATGGGCCCCATCTTGTGGTCTGAGGCCTGACAGGGCTCACCTGCAAGCTCGGTTCTCTGCTGTCTTTGATATGGACTTAGGATCAGCTCTACCCATAAGCACTGTGAACATGTGAGTAGGTGGGGAAGGGCTAGTGTTCATAAAAAACTTTGTGGAGTCACTTTCTTAAGCTCTTCTCTCTCTGCTCTCTCCCTAGCACTTTCTAGTTCCCTGGGGCTCCCCTTTTTTGGTCCTGTGGCCCAAAATTGCCCACTTCTGCAATTAAGCCATATCCTTCAGAGAGGAAAAAAAGCGCATCAGCTCAGCCCCGCGCTCTTGGTGATGCAGCTGTACTTGGTGGAGATGTGCG…
ENST00000428673	ENSG00000235152	TGGTAGTGAATAACTCTCACAAGATCTGATGGTTTGATAAGGGGAAACCCGTTTCACTTGGCTTTCATTCTCTCTTGCAGCCACCATGCCACCTTCCACCATGATTTTGAGGCCTCCCCAGACACGTGGACCTAGCAACACATGTTCTAACATGTGTGAGACTGACTGCCTCTCCTCTATGAAGAGATGCCAGTGACAGCCAGGACTGGTGTAGGCTCTATTGAGCATCACAGTCATATGTGAGTGCCCAAGAGAAGCTATTCACTTTCTCAGATGCGGTTTGCAGAGGGAACTTCACAGGCTCTCTGGGATTGCTCACATTTGGCAGCTAAAGTGGAATCACCAATCCAAAATACTCACCCCAGGCGTGGGGTCACTCCCAGTGGCGGAGATGCCCTG…
ENST00000685022	ENSG00000231663	ACGTCCGGCTTCCTTTCGATGTCGACGGGAGGAAACTGTCACGCAGGCCACCAACCGGCGGTGGAGGGCGCGGTGCCGAGTCCTGCCACTGCAGGGTCGCCCCGCTGGCTCAAGCTCTAGAAGCGTAGACCTCCCCAGCCGCAAAAAGCAACTCACGCGGCGAAACCGCGGACTCTTTTGACCCTTCCGAGCTACCATTTACTTTCCATAGAGGGGCGGGACTTCCTGTTTCGCTTTTATCTGTAAGACCGACTTCCGGCCTTCAAGGGCAAGAGGGGTATATACGTATATATCATCGCACGGTGTGTCCCGGAAGGCTTGATATGCTAGTCCCGCGGGACAAGGCGAGCCGAGGAGTTTGTGTGGAAGTTTGCATCTGAGAGTGCGAGAGCTGGACGG…
ENST00000664534	ENSG00000228044	AAAATCAGTATAATTTGCTGAAGAAGGTTGAATGACTCCTACATTTTTTAAGGCAGCTCTGAAATGAATGGCTTCATTTAATCACAAAAGAAGGAATACCAGCAAGACCACCCAGGCCCCAGCTCCGGTTTTTCCTGAAGAATTTGGCCGCATCTCCCTTTTTGAAGGCAGAGTTTCATCTTGGTTTTTGAAGGCGTCTCTCATAAGATGGCATTTGAGCAGAGACCTGAGGAAGTGAAAGATGGAGGGCTGAAGCTTCCAGTTAGAGGAACAAGCAAAGACCCCGAGCAGGATCAGGAAAGTGTGGTAGAGACATAATCAAAGATTCAGACAAAGATATAACTACAGAATGCACATGACGGTTTTGTTAATACACCAAAAGGAAAAAAATTAAATAAC…
ENST00000441360	ENSG00000241475	ATTCCAAACGGTATGGCGAGCACTGCGCATGCGGGAAACCCACCCTGTAAGGGAAGAATCCTGGGAAAGAGGCAAGCCTATGAAGTCCCAGGATCAAGATGGGACCATCTAGTTGCAGGAAAACAAGCTGAGTGAGGATTCCCACTGATTCTATACTATGATCATACCAATCACCTCTGAGAAGCCCAATCACTACAACCACTAACCACAACATAAATCAACGTGAGGACCTGAGAGCTCGCTTGCTCCCACTCTGTCCCTAGCCCAGCCTGGTTTTTCCATCACATGCTTCTTAGGCAGCAGGGAGCTGAGGCAGGGGGAACATTTAGTTCCTTTTTCAAAGACTGGGAACACTTAAAAATATCTCCAAGTAAGCAACCAGCATTCAGAGGATGCTTA…
ENST00000609649	ENSG00000273416	CAAAGTGGATCCATCCACGGTTCTGGGTCCTGGCTGTGCGTCCGATCGCCTTTGTCAGCTGGGGGAAGACTCAGGGTGACTTGAGCCAGGAGGACCGCGGAGTGGACAGCCGGTACCGCGCGCTCCCCTTTCCCTTGTTCTAAACTGGGCTGGAGAAGTTCATAGGATTTGCTCCGTCTGTACCGCGTGCGCTGTGAGCGTTTTCATCAGGGCAGCAGCAGACGCGAAGGAGCGCGCTGGCGCCCTCTGGCGGCGATCCTAGGGTGCGTCCGCGCCGTGCCTACCCCCCGGCCTCCGGGAGCCTCGAGCCCCAGCGCGACTGTGATTCTGCCAATTACAGCGATCATCATAGCGAAATGAAAATGCTCCGATTATTTGTTTATAAATAAAACCGTTCCT…
ENST00000608547	ENSG00000273058	AGCCACGCCCCCACACCTGGGATTCCAGGGCCTGCTCTTCTCTGCTGGACTCCCAGACTGCAACCCAGACTGCACTGTTAGAAACCAGAGAACTGCATGATCATGAGGATGAGTGGGTGCCTGTGGGTCTTCAAGACATGGCATCCACCTGCCGTGGACCAGTCCAGTCTGCAGGCGTGGACTCTGACAGCTGGCTCCACCCAGTATTCAGGTCTCAACCTGCACCCTCACTGCCCAGAACCCAGCCCTTTTTTTCTGGGACCTGCCACACTGCCAGATCTTGTCATTCCCCTTCCCCAGAGATGACTACACTGTCTTCCCAGTCCACTGGCTGGGGACCTGTGCTATGTGGCTGCCTCTCCTGCATCACAACCATCTGCCTCCATCTAGAGCATCTGA…
ENST00000433131	ENSG00000230325	ACACGCTGCTTCTAAAACAGCTCACACCTGGCTGCTCACACAGAGGGCCCAGAAACACTGGGTGGCACGAGGAAGCTCCTCCAGGATTCAGAATGAACCCAGTTCCATTGGTGGTTAACTAAGAACTACTTGTCTAAGAAAGTCTCCACACACATGACCAAATGGTAACCGAAAGCACCCAAAACACTAGCAGTGCTTCCAAACTTCTTTTGAGTTCCTGATTTGATTAAGCACCAGGAACTGTCTCTCCCCAGACAAACAGGCAGTCATAAGTATATGTGCGTGTGCTTGTGTGCGCCTCTGCATACATGTGAGACATCTGGGTTCGAAGGTCGCCTGGAAGCCCAGGCACAGGTGCCCTGGAGATTGTGAACCCAGGTTAAAGATCTGCCTGCGAGC…
ENST00000632004	ENSG00000282317	CGTCCTCTCCCGGGAATGTACCCACAGGCCCCCTCTACGCGCTTGGGTTGCCCAGGAAACCCCAACGGTGACCCCACAATGCCCAGCAGAGCCCTCGCCCTCTGCCAATGACGGGGTCACCAGAATCCAGCGACCCAAGGAATCCCTCAAATAAGTCGGCCAAATTTCGCTGCGAACTGATTTACACATATGGCCTCACCTGGACAAGAAGGAATCTTGGAAGTTCCTGGGGCCCAACTCCTGGTTCACGAAGACACACAGCGTCCACGAGCAGGGGGCTGCGCAGCCTCCCCTGGGTCGAGGCGTGGGTTTCAGCCTCAGGCGTGTGTTGCGCTGGAGATTTGTATTTTGTGAACTGGTTTCAGGTGGTCTCAGCACTTTTCTGTTAACAGGGAACCA…
ENST00000607453	ENSG00000272195	ATTAAGGAGGCAAAATGGTGGCCGCGAACGCCATCAGGCTGCGCCAGCGCGGGGTTTCGGCGCAAACAGAGGATCCCGTCAGATTCAGGCGGCCAGAACTCCTCCTCACCCAGGCCACCCCCCGGGGCCCACAGCCTGGACAGCTACGGGCGTGGCGCCTGCGGCACCGAGACCCCAGGCGAGAGTGTGGAGGCGGCGGCGGCTTCCCCGCGACCGTGAACAACGACGCCATTATCAGCACCCCCTGCCGGCGCCTCCGGCGCAGCCCGCGCAGGATGCAAGGCCCGGCCTCCGAGGGAGGGGGAAGGAGGACGGGGCGGGAGGAGGGGAAGAGGGTGAAGAGGGCGGGAGGAGAAAGAAGAAGGCGGGAGGAGGGGAGAGAGAAGAGGGAGGGAAGAG…
ENST00000417786	ENSG00000225300	CTGCTTCTGCTTCTCGCTGACGCGCGCTGCTGGTGCAAGCGGCCTTGCGCCTTGGGACTGGGTCTGAGGAGGGAGGAGTTATTCATCCCCCCAAGCTTTCGGCCCCGGGGAGAATCTTTCATTCCTGTCTATTTGGTTATAGAAAAAGGGAAAAGGGGCGACTTTCTCCATAACTACTTCAGGTGTGACATAGGGGGTGGCGTGGGCACCTCGGAAAAAAAGAAAAAATTTTGGCGTATTCTTGAGAGACGGGTTGGTATCCATCGTGTCGTTGTAGCAGGAGCATCGTCTGGATTGTCTGGCGGTTAACTGTAGTTTCAACAAGAGTTTTAATGGCTTTTATTATCAGTGGGATACCACAGGGGAGAAACAGGAGGACCCCAATGATGAAGATTACTG…
ENST00000570141	ENSG00000260698	GTATTTCTGTGTTGCATATGGGCTGGGGTCCCTCCTGTCCTTCTCTCCTACACGATCCCAGATCTGATTTCTAATGGTGTTGTATTTCCTCCCTAAATCATTTTTCAATAGTATTTTTGTTCTTCTGTGGGATACAGAAGAACTTTTTTTTCCTATTGCAATAAGGACAAGTAAACAAGTCAGAAGCCTCAGAAGACCTCAAGAGAGAAATCACAGCCTTCAATTCCTGGTCCCTTTCTGAAACCTCAGCTCTTGATTCACTTAATTTCAAGGAGAATTGTTTTATGACTACGCCAAGCTGACCCAAAGACCCCTGGGAAGCACGTGGCCCATCAGAGGGAAGGGCTAGGCCCTGGGGCTGGAAAGGATGCAGAGCCTGTTTTCAACAATTACGTCTAC…
ENST00000421003	ENSG00000227953	AAATTGGATGGAAAGAAATTCTGTGTGCTCCCAGGATTCCAGTTCCTTACCGGAGGTTGGTGCCGTCTGAGTCTGAAAAGCTGCCCTCTTGCCGTGTTCATGCTTTGGTAGAACACCTTCAGAGCCTTGGCAAGCTCTCGGTCAGAGCCGGCTTGCTGTGTGCACATTTGGCTCATCTCCCCGGCGGATGGCAGTTGCGCAGTCATCCCGCTGATCTTCAGAGTGTTGGAAGGCTTCGGGGCTGAGGTGGAAAAAGGTAACATTGATTTATGTATCTCTTTCTCTGGGCATCTCTATATTTATTTTGGTGGCATTCTACTGCATCAGCATTTATCAGGCACCAGTTTGGATCCATCCAAGGGAAAGGGGAAATCTCACAGGGCAGAAGAAATGTCCGGC…
ENST00000623686	ENSG00000221953	ATCGCTGGGGCCTCCCTGCGAGGCTGTCAGCGGCCGAGGTGGGGGCCCTTGCCGGGGTGAGGAGCCGATCGTCCACCGGATCAGGCCCCCTGCAGCAGCCCGCCTGGAGCCCGAGCATGGCCGGGCGGGGAAGGGGCGGCGGCACCGGAATTGCTCCGCCCAGCTAAGGCCGGGGCCGTGGCTCCTGTGCAAGATGGGCCTGTGCACCCTCCAGCCCCTGGGCCCTCCTCGAAAATCCTCCACATCCTGCGGGACCTGGACCGCCAGCGGCCTCCCAAGCCTGGGCCATTTGCCCCGTCGCCTCCGCCTGGCATTCGACTTCTTAGAACCGCGGGCACGAGGGCAGCGTGGGGGCAGTGGTGGCTGTCAGTCCACGCGGGCCGCCGAGAGGACGCGCCC…
ENST00000662798	ENSG00000235749	TGGCGGTCCGCACTGGCGGGTGCCCTCTCCCGAGGGGAACTGAGGCGGGGCGCCTGCCACCATTCGTGATTTTCCGTGACTCACCCTCTCAACAGTGTCCCGTCAGCCCCCGCTTTCTGGAATTAAGATGATTTTCCATGGGCATTATAGTCAGAGGAGGTTTTCTGTGAGACATCTGGGAAAGGTGACTCAATGATCACTCATATTGTTCTATGATGTTATACATTTAACCGGAATACTGGTGAACAGCTTTTATATCTTGGAATTTTTTCCCATTTTTGAATCAGAAATTTAGGACCAAGAATCTTCTGTCACAGAACCTATTACTTTGAGGAGTGAACTTATATTAACGGTGCTAAACCGTACATGAACGACTTGGTAGATGAAAACTTTGGAAAA…
ENST00000445279	ENSG00000228799	GGTGCAGAAGGGACAGGTCATAATCCTTGTCTGGCAGGTACAGAAAGGACAGGTCATAATCCCTGGCTGGCAGGTGCAGAAGGGACAGGCGTCACCCCCACCAGCAGGTGCAGAGGTGCCGTTGCAGCAGTTGGATGTGAGGCCAAGAAGCAGAAGCTAAGGGAGGGGGTCTGGGGCATCCCTGGAGCTCAGAAGCCAAGGCCCGTGCCTGCCCCAGGGCTGGTGCCATACATAGTTCCAGGTACTGGGGACGGAGGGTAGCCGATGGGGCCCTGAGCAGGACGTGCCTCTTCTGGACTTGACCACAGAACCCAAGCATGGTTCAAGCGATTCTCCTGCTTCAGCCTCCTGAGTAGTTGGGATTACAGATGCCCGCCACCGCACCCAGTCACAGATGGA…
ENST00000684906	ENSG00000235688	CAACTCAGACCTGGCCTGGGCGCCCGAAGGCTGCAGGGGGGACGCTCCGGTCCGAGCCACCGCCTGGGCCCGAAAGAGCCGCTCCTGGGAAGCAATGCCGGGCCAATCTCAAATCCCAAATTCTGGAAAGCACTACTTCCCACGCAGTAAAGGGAAGCCCGGGCGCCTCAAAACCAAACCTTGGAAGACGCTGGAGGAGCAAAGCCTGCAAGTTTCCATCCACAGCCTCGAAGCCATGGGTTCTCCCCGGCCCTCTGAAGCCGCCACACCTGTGCCAGCCGGCCGCGTCCTCAGACCTTTCCCCGCGGAGTCTTCCCAGCACTTGGAGACGCAGCGCAGGGCCCCGAGGACGGCCTGGCCCGGAGAAAAGATACCGAAGCTCCAACTTTCCCCAACCCC…
ENST00000438247	ENSG00000228613	CAGTTTTCACAGGCCTGTGTGCCGAGAGTGTTCCTTACCATTTTTTCATTATTATTCTGCTAAGGAGGATTTTTAGACATTATGTTCCTAGTCAAGCCCTCACCTCTGCAATGAAATTATAATACCACTGTTGACCCAAAGATGAGCAGCAAGCGCTAGAACTGAGGGAAATCATGGTGAGATTTATTCTGAGCCAAGCTGGAGGACTTAGGCCCAGGAACACAGAATCTGTGTCCACTGAGAATGTATCTCAAAGCAGGCTCCATGAGGCACCGTGCACTTACATTTTCTAACAGGCGGACGTATGTGGCCCAGAAGGTGGGAGAGGCAAGCGGTGAGCAGCCGTGACGTTCCTGAGATTCTGATGAGCGCTCGGTGGCACTGCCCACATGATAAGGG…
ENST00000366424	ENSG00000203635	ATTGCCCACAGCCGGATCCACGGTGACTAATCTCCGGGAAGGCGTCCAGCGTGAGCCGTGAGGCCTGCACCTGCGCCGGACTTCACCACTCACCAGGAGTCTCTGCCCGCCGCCCCCAGCGCGGTTCTCTTCCCTGCTAGACGTAAAGTCCTGGGGACAAGCACAGCCCAGGGCACTTTCTGGAGAGAAGATTTCGATGGGGAAAGATAAGAGAGCATTTGGATATCTACGCACTGTCAACAGAAATGAGGCTTCAGGCCAAGGCTTCTAAAATGCAGGATTCCCAAAGTGGCAGTCACATAAGACGGGTCCCTCCATCGCCTTCTAGAATATTGAGAAGATCATCACGCCTGGGACTGGCTCACAGCACTGATCTTTTTCTTGTTAGCAGAGACTCCA…
ENST00000454977	ENSG00000224885	CTGGCAGGCACAGGGAGTGAAGGCCAGTTCTCCTTGGAGCATTCTCTAACTTAGTGACCTGGCCTGGGAGACTCCTCAGTGTTCAGATGGCTGTCCCCTGGCAGGCACAGGGAGTGAAGGCCAGTTCTCCTTGGAGTCCCCGGGACCTGCCTCCATGCTTGTTGTTGTGAAGGGGTCAGAAAGAAGATGTGTGTTTGTTGCCGTCTACTGCATCTCACTTGGAACTGAGTCACTCATCCCGGAAGCTGCATCTGAAAAGCAAGGCTCATTGCGGAATCTCATGCAGACACAGAGGAACTTGCGTGCCCGTGATGCTGACCTCTGCTTGTCCAAAGAAACTGTCATTTCCCAAAACATTTTTGGAACTTTTCTTTCAGAAATGCTCTAAAAGTCAGCTTC…
ENST00000453806	ENSG00000225234	GGAGCAGGATCGGGGAGGACACACAGGTGGGCGTCTCAAGAACTGTGGTGTACACAGCTGAGCCCCTGCAGCTCTGCTTTGCCGGGCCTCACCCTCGGTGCTGGGTGCAAGACGTGACAAGATGGCATGGGAAGCTTCCCGGGGAACGCTGGAACTGGGTGTTTGAAGGAGGACCTCATGGCGGCAGCTCCAGCCCAAGTACTGCAACTGTGGGGCCGTGCCAGGAGCAGGTGCTGCGGAGCCTGTGTGGGTCCAGGACAAGAGGAGCACCAGAAGCTCCTGGAGGGCGGTGCAGACGACACTGTCGGGCCGGCCCAGCCCAGGCCCCAGCAGTTGACTCCTCTGTGATCAGAGGATGTGGCTGAGGATGTGCATTTCCGTCAAGTTCCCAGGAGAACC…
ENST00000607415	ENSG00000271868	TGATGCCTTCGGGAAGAACAGCCTTTTACCTCCCTAGGTTTTCTCCCCGCCTAGAGTTCTGTTTCTTACTACATTACATTTCCGCTCGCTTAGTGTTTTTCAACCCTCGAGCTCTCCTCAAACCGTTCCATTGTTTAAGATACTAACAAGGGGCTGCCCTGACCCAGGAGACAGTGTAAGTGTAGGGATCAGGGAACAGAAGCAGGAACGCAAGACGCCGGATACAAACGTGAACATGCTGCAGGATTCCACGTGCATCAAATTCTAGAAAAGCCAAAACCCACCCACATAGGTTGCTTAGGATGGGGTGGGGGGACTAAGAAGGGGCATGAGAACCTTCTTTGGGTGATGAAAATGTCCTATGTTGTTCTGCCTGAGGTCATGCTGCATTTGTCAAAA…
ENST00000422961	ENSG00000242282	GAGCCAGGAAGGAGCCTCTGCAGAAACGGAACCAGCGGGAACCTTGACCTGAGACTTGCAGCCTCCAGAACTGGGAGAAAATAGATTTCTGTTGTTTCAAGCCCCCGAGCCTGTGGTATTTTGTCCCAGCAGCCTGAGCAGGCTGAAATGGTCCCAAGTTCTTGTCCCACATCCAGAAGAATAAGGTTATGCAGACAACCAGAGAGTGAGCAGGGCAGAAAAAAACTTCTATTGCATGATGGAACAGCTCCCAGCGTTGAGGGGACCTGAGAGTGGGCAGCCACTACCTGAAGCATCATTATAAACTGCTGATCTACTGTTTCTTTGTCAAACGGGAGGAGATAACATGAGGGTCATGAGAAATGTTTGCAGACGGAGTGAATGCCTTGAAAGTGCTGC…
ENST00000412134	ENSG00000231532	GTCTCTAGACAGAGCTAGGTGGGGCACTGTAAAACAGTCGCAGGGGAGAGGTGCTCCCTTTTTTTGGTGCTTTTGTGCTGCTTGTAGCATGGCAGCCAGCAAGTTGGTGTGCAAGAGGCTCAGTAGCATTAATCTCTGTGACTCTGATGGGCCAGCTGCATCCTGAGCCCCTGAAAACTTCTTGACTTCTTGGTGCACTGGACCAATGGACCGGCTCTACCCACGTCTTCCAGCAAGTCCCTTCTCCCAGCAGGTACTGCTCCTGCGCAGTAAAGCCTTCTCCAAAGAGGCGGGGGTCTCAGCCTGGTTCTTCCTTGTTCCTCGTCCTCTGAGGTAGCAACTGCCTCATCTTTTCCATCTATGGAGTGTGGAATATGTGCCCTACTTCATTCAGGAATG…
ENST00000659527	ENSG00000242540	GATGTCAGGGACAGGCTTGAAGATTCCTGATGTCTCAGCACCCAGCACGGCTGTCAGCCTCGGCAGGAGGAAGACCACGGAAAAGAGAGATGACCATGTGACCAGGAAAACCCCTCTACAAGGAAGCATACATAGTGGGGAACGAAGTGCTTACAAGCAGCAAACAAGCTGGAAGGTGGGTTTATATTGACAAGTTCTCCCACCAACATGGCGCTTCTCGGGAAGTTCCTTCTGAGACCTCAACTGTGGAAGAACAACCTAGACCTTGGAAGAGGATGCTGCTTTCCCGCCTTCCTCACTTGCACAAGCCTCTGGCTAGTTGAAACAGACAAAGCAGTCTGTCCCTCATAACCTCATTAATATGACCTGTAGGAGACCTCCTCCGTGTCTCCTGAATGA…
ENST00000654655	ENSG00000232044	AGTCTGGCTGGAGCTGGACCGGCTGGTGGCGCCAGGCAGTGCCAAGCACCCCTGGCAGCCCTGCAGAGGGTTCTCAAATCCAGATTTCATTCTGCAGTCCCGGCAGTGTTTTGACGACTGCCTCACTAAAGGAAGCTAAAAGCTGTGCTGATGCCTCCCAGACGAGCCTCGTTGGAAGCACAGAACCTTCACGGCTCGGAGCCGCTGACACCGTGACAAAGGGAGCCCTGCTCAGGAGAAAGAGCAAATGAGAGGCAGTTGCACTTTTTCAGGTGTCAGGCTGGAGGAAGCCACTTGAAGATGAATCTACCTCTGCCTTAGGATTGCCTGATGGCCTGTGCCATTCCATGTTATATCTACTGATTTGCTCCCTGTATTCAAAGATTTTTTTTTTTTACT…
ENST00000382045	ENSG00000205837	GAAGATGCGCTGTTCCAGGGGCCTGGGTGGGAGCAGCCCAGGAGCCTGCGTCTCCCCTCCTCGGCCCTGGGAGGCGGCTGGACTGTGCCACACGGGACGGGTGCTGAGGGACCGCTGGGTGCCCACCTCCCTGACCCCTCCTGCAGGGGTGCCTGCCAAGCAGCCTGGGCACTGCCGTCTGGAAGATGCGCCGTGCCGGTTCTACACGGTGTTCCCTTGCTCCAGGCAGAAAGGCAGAGGAGCCTGGCAACCATGTCCCAAGTTGGAAGGAAGCTCTGAGAACCCTGCTCCCCAGAAATCCTGAGCAAAGGCTGGCTGGCCTACAGGAGCAGTCTAGAGTAAGAGCTGTTTCCTGGCAGAGGATCAAGTATCCAGGTCACATTGAAGAGACATGTGAGG…
ENST00000659594	ENSG00000228203	TCACTGCAAGCTCCGCCTTCCGGGTTCACGCCATTCTCCTGCCTCAGCCTCCCGAGTAGCTGGGACTACAGGCGCCCGCCACTGCGCCCGGCTAATTTTTTGTATTTTTAGTAGAGAGGGGGTTTCACCGTGGTCTCGATCTCCTGACCTCGTGATCCGCCCGCCTCAGCCTCCCAAAGTGCTGGGATTACAGGCGTGAGCCACCGCGCCCGGCCAGTTCAATGGATTTTAAAAATTATTATTCTCTAGAAAAAAGACCACGAACTTTGGAGTGGACATCCTGAGACCTGCCTACGAAGACCATTAGGGTAAAGAAGTCACCCCTTCACCCCAGGACCAGGAAGCCTCCAGGATGGCATAAGCGACCAAACAGCTGGGAGCCAAGCACAGTGCAGGGGG…
ENST00000606959	ENSG00000272002	TGTTGGCATTCCTGAAAGAGAAGGAGATAAAGTAAACAACCTGAAAAAAGTAGTTGAGGCAATAATTCAAGAAAATTTTCCTAATCTTGCTAGACAGGTAAACATCCAGATATAAGAAGTTCAGAGAACATCTCTGAGATACTTATACAAAATTAATATCTCCAAGGCATATAGTCACCAGACTGTCCAAGGTCAATGGTAAAGAAAAAATTTCAAAGGTAGCTAGAGAAAAAGGTCAGATTACATACAAATGGAGCTCCATCAGACTAACAGTGGAGTTCTCAGCAGAGACTGAGACTACTAGGGCTTGTATGCTGCCTTCTCCAGGCTGTAGAGTTAGTGGGAGGGGACAGAGAAGGGCAAGGATTTTAAAACTAACTATTGGGTACTATGCTCAGT…
ENST00000654090	ENSG00000229727	ATGTGGTGGAATGAAGAGTAAATGGAGGGGAAGAAATGAAAGAAGCAAATGAAAACTATTCTTTTAGTAATTTTGGTAAAGAAGAGAAGGGTATGAATGAAATAGTGTAAGAGTATTTTATCAGCTGTGTTGGGATTAAGATGGCCAACTCTCAATCCAGGCTGCCTAGCTTTGAATTTTGGCTTTACCACCTTTTCACTGTGATCTTGAGCAAGTTACATAACTTCCCTGTGTTCCAGTTTCCTCATCTAGAAAACAACGATGATGATGATGTCAGTGATAACCTATTTTGTACGTTCTCATAAATGGTAAGTATGTTAATATATGCAAACTTACTGGAGCATTGCCTTGTCCATGATAAACTCAACTAGTGTTTGCTCATCTCAATTATCCAGAAAA…
ENST00000430192	ENSG00000236790	GGTTCAAAGAGAAAAAGCACGTGATAACTTTGAAGGAGGCTGCCTGGCTGAGCTGATCGGATCACCTAGAGACTGGAAATGCTTTCTGGTCTGAAGTCACCTGCCCTATCTGGACATTCCATAGACTACCACTTTTACCCACGACTTCGATGTGGCATGCTCATTGGACCAGATAAGCAAGCAGTGGCAAGTGGATTGGAGGTCTTGGAATATGAAGGCCTGGCCCTCGTCTCAGCTTGGAATAAATCTGAAGGCCCATCACAGCTTCAGAGATGCTTGGAGAAGGCTGAGGTCTCCCCTGTAACCTTATGAGAACCTTGAGTTGTTGAACTCATTAATTCTTTGGGACCATCTTCCTGATGTTCAAGTTTGTGAAACAGGCTTTCCCTTTAAGATTTG…
ENST00000670008	ENSG00000236008	AGGCAGGGAGGCCATGAGGAGTGCGGTGCAGAGAGGCTGCCTCTCAGGATTCAGCTTCTGGAGGAGCCGTTCCTGTTCTGTTCTGCTCTCCATTGCCCCGTCCCACTGACTCTTGACACCTTCTCCATGTGCCTCTGTCTGCTACCTGGCTAGCTGTCTGGCTCACGAACTCCCCGTGCAGTTAGGAAATGTGTGCACTGAAAAACCTGCAACCCTGTGCACAACAGCGCTGGCCTCGTCTCCCCGAATGCAGGCAGGGCTTATGATGCAGCTCTCTGCAGGCACTCTCTAGCACGTTGGTAGGCACACAGGAAGCTGTATTTATATATGTGTGTTGAATACATAAATTTTAACGTGGAATTCCGGAAGTGGAAGAAGTCTCATGCTCCTTTCTCCTGA…
ENST00000455965	ENSG00000235092	CGCGAGCCCAGCTGGGGTGGTAAATAGAGTACAGTACATCACCATGTAACAAATGCAGACATCTCTGAGATCACCATGCAGTGAGGAAGTCTAAGCTGGTGGCATGAAGAGGCCACATGGAAAGGGCTAAAAAAGGGGCCAGCCTCAGTCATCCCAGCTGAGCACCTGGCTGGGAATAAAAGAGGACTCCGTGGATGTCCAGCCCAGTAAGATGACCTCAGCCCCAGCCACCAACTGACCAAGCACACAAGACATCGTGAGGCTGCCTGCTGGAGCCTGGCCAGTGGGACTGTAGAGTAACTCATTGTCGTGCAGGAACTCCTGGGATGGTGTTGCCCAGTGACACAATCCCAGTGTGGCCATTTCTGATCCCGAGAAAGCAGTCAGGAGTGGGTGGAT…
ENST00000495580	ENSG00000242136	CAAGGAGCGAGTGAAGGTCAAAGCCACACATGGGGCTGAGGGGCCAGGTGGCCGCCTTATGAGATCGAAGGCGGGAAGCTTTGGAACAGGGCAAAAAGGGGAGCCCAGGGTGAGGGGAGAGGGCCGAGCAGCTCGGATCTCTGATGGCTGAGTGGCCTGTTCTGGGTCTGACTACCCTACCCTGGGGCCTGACTCTGCCCCGCCCCTCGCAACACTCAACAAACGCTTGTGGAAGGAGTGAACAAATGACAAGTCACGAAACCTAAATACAGAGTCTTCAGCTTTGGAGGAGACTGAGGTGCGGGACATGGAAAAGAAGGTCATTCTCTTGGAGCCCCAACAATGACCAGGAGAAATTCATTTGGCGGTAAAACCACACGAACCCTATTACATCACCAA…
ENST00000565044	ENSG00000261104	GGGTGGAGGGAGGACACCCTTCAGGATCACAGTAGCTACTTCTCACCAGGACACTGCTGCCATCCAGCCTTTGTTCTGGGCATTTTGCGTTAAAAATCTCATTTAATCTTCACAACAGGCCTGTGAGGCAGAATCCAGGAATGGAAAGAACTCGGGTTTAGAAGCCAAACATTGCTGGATTTAGTTCTGTCCTCAGCCACTTACTGAGTGAACGGGGCAAGCTACTTGCTTACTGGAGCTTCAGTTTTCCCGTCTGTTAAATGGAAATAATACTGGCTTCAGTGTGTTGTGAGAATTCCCTATAGTAATGACTGTGAAACAGCTGAAACCCTGCAGGCAGGTGGTAAATGATAGCTCTCGTGTTGCCCTTTATGGATAAGGATGCAAGAAGTTTAGGAT…
ENST00000607241	ENSG00000271855	CCCCACGCCGGTGCGCCGCGGGCCTCTGGTCCGCTGCCGTGTTCGGCCCCGCCCGTCACGTCTAGCTGGGGCTCGCCCGGCGCCTTCCTGGACGCAGACGTATGAGTCCCAACTCCACCCAGTCCGGCCTGGCCTCTGTCCCCGGGTGACCGCGGAATGGGGGGGCGGGAGCTAGCGAGCAGGCCCTCAAGCGCGTCTGGCCGCCTCCTTTGTCTTGATGCCCACGTCTGGTTAGGACCCCTGCTGTCCATTTTATTAAAGGAGCTGTAGAAAGCGGCCTGGGGCCCAGCGACCTGCCCAGGGCGGACGAGGAGGCGCGACTGGCCCGATGCCGCAGGCTCTCTGCCCAGTGTGCTCAGGTGGGAGGGCGGGGACATGAATCGAGCCACAGAGTGCCCT…
ENST00000602458	ENSG00000269973	ATTTTTGTAACTTTTTATAATGAGACTTACACATTGATTTAAATTATATACAGGATGCTCAGCCAGCACAAAGCTGTGGTGAGATTTGGGCCCAAGTCTCCGACTCCAGATTCCAAACCACATTAAAAAAAAAAAAATCACCTGCAGACTGCCTATAGCTTTAACAGTCTCTGTCTCCCCTTCTTCACATCCTTCCGGTGGAGAAAAGTTTGTGAATATTAAGTAAATTTGATTCAATAGACATTTTATTTTTTTGTAAAGATGATGGGGTCTTGCTATGCTGCTCAGGATGGTCTTGAACTCGTGACCTCAGGTGATCCTCCCACCTCTGTCTCCCAAAGTGCTGGAATTACAGATGTGAGCCACTGCGCCCAGCCTGGTTTGGTAGTTTCTTAAAAG…
ENST00000567540	ENSG00000260077	CAGCATTCCTTCTGCGTGGAACATGCCAACCCTCGTCTGCTTTGACTTTGCAAAACTGCATGAGACCGCCGGGCGCGGTGGCTCACGCCTGTAATCCCAGCACTTCAAGAGGCCGAGGCAGACAGATCACCTGAGGTCAGGAGTTTGAGGCCAGCCTGGCCAGCATGGTGAAACCCCGTCTCTACTAAAAATACAAAAAATCAGCCAGTAATCCTAGCTACTCGGGAGGCTGAGGCAGGAGAATCGCTTGAACCCAGGAAGCAGAGGTTGCAGTGAGCCGAGGTCATGCCATTGCACTCCAGCCTGGGCTACAAGAGTGAAACTCCGTCTCAAAAAAGAAAAAAAAAAAGAAAAAAAGACTGCATATGACTCCCCAGTGAAGCCCTCCCTGATTGGCCT…
ENST00000455754	ENSG00000228496	TTCCTCCTGCTCCGGCCATATAGGACGTGCTGGCTTCCCCTTCGCCTTCTGCCGTCATTTGACAGGAAATTAGGATGAGCACGAGCAAAGTCGGTGGTCACAAGGGAGCAGCCAGGCCAGTCCTGCTTAAACTCCTGCTGTTACATGTTTGCGATTGAACTCGTAGCAAGCTGCCGATGGAACACAACCTGCCTCCGGCACAGACGCCGATCTTCAATCCCTTCTCCCCAGCACCGGTGACAGCCCTAGTCATCCTTCAAGGCCCAGTTCAAATGCCTCCATCTCCATACCATTTCAGTTCGTGGTTGGGGATAGGAGCTCCCGTCGCGATCGTCATCTTTCTGCTGCAGACAGATTTTGTTTCCCTCTGTAAAGTTGGAGTGCAGGGGACAAGGCTCT…
ENST00000412294	ENSG00000224184	ACTCAGTGCAGAGGGAAATTGACACAGCCATGATGAGGCCTGGCTCACAAGAGCCATAGTTACTGTAGGAGTTTCTGTGGCTAAATATGCTTAGCTATTGAGGCAAGGACATGTGCTGGATGTGTATGCAGTCTTTGAAGCTGGAGAGGCCTGTGTTGGAAACTGTGCTCTGTCCCATGCCAGTTCCCTGACCTTGGAACCCCTAGAGCAATCAACAGACAGACAGAGCCCTGCTTCATGGAGCGTCTGCTCTCTCCTGGAGCTCACACGCTGAAACAGACAGGATGCAACACCTCAGGGTTGTTGGAGAACCAGAGGCTGTTGCAATTAGGATGGCGAATGGTGAAAAACAGTGTGGTTGAATTGAACATAAGCTGAAGGGCTAGACATCATGGCTTC…
ENST00000650025	ENSG00000236204	ACTGCGCAAGCGCCACGCGCAGGCGCAAAAGGAACTCGCAGGCCAGTGCTGCTGGTGCCGGAGTCCGGAAGCTGACGGCGTTGCCTAGGCTGGATTGCAGCGGTGCGATCAGGACTCATTGCATCCTCAACCTCCCCGACTCAAGCAGTCCTCCCACCTCAGCCTCCTGAGTAGCAAGGCTACAGAGACCTGGGGGATTTTAGAACAGGGCTTTCAAGGTAATGAAGGAAGAGAATCTTCTTTGGACTTCTTTTTGCTCCAGATGCGGAGAAGGCAACTTCCCGGAGTCTCTACCAGTGAGAAGGCTACAGAATCATGGGCAGATAAGGTCTCGCTCTGTGGCTATAGCTCACTGCAGCCTCAAATTCCTGCGCTCAAGTAATCCTCCCACCTCAGCTT…
ENST00000449086	ENSG00000228784	TCCTGCCTAGGCTCTTCTTTCTGCTCCTGTCGCCATGGCCCCGGCCTCGGCGCTCAAGCGACCCTCTCGCTCCGCCCAGACCCCTGGATGCCCAGCTGCCGCACCTCCCGTGGCCCCACGCTGTGGCTACGTGTTGTCTGAAGACGCCTGGGGAAACCTTCAGGGCCTCTGTACTGGCCTGTCATGTGGTCAACCAGGATAATAGATGGTTTTCCCTCAGTGTGAACATCGAGGTGTCTGGGTTCATGGAAGCTGGTGAAGAAACCACCTACAACTATACCATGTCCTGTCCCTATTTCACATGGGCCTCGAGGAAGATTCTCTGAAGGGAACTACATGGAGATCTCCTTGATTGCACGGTCAACCCCGCTCCTGTCTGTCAGGCTCAGGAACCACTTA…
ENST00000602445	ENSG00000270100	CTGCAAGCCTCGGAGTTCTGCTGTGGCTACACCAGCAGGAAGACTGCTGATGAAGGAGATTTCAGTTTGCCTTAAATGAGTTTCTAATGTCCCCCCACACTCCAATCTCCTTACTCCCAAGCCAAGCTAAGAAAAAGTGGGTGTCACTGCAAAGCGAAAGGATTTCTATCCCCTCACCAAAATAATTCTTTTTGTCTTTAGCTGCTGAGGAAATGGCATGTTACTGAGCCTTGATGGCATTACTGGCACTTTGAGTTTTACCGTTTCCTTAAAATCACAGTACTGGAATCAGATGAAATTTGCTTTCTAAGCTGCAGCCACTCGTCATGTGCAGAATTCTGCTGCCCACCCAAGTCCTGCTTAAACAGCCGCATTTTATAAGCTGGTACGGGAGCTCTG…
ENST00000634300	ENSG00000283031	AGTCCCGGCTCAGCGTCTGCCCCGGAGAGGCTGCAAGGCAAGAGGAGCAGCGGCGTTAATCTGCTGAGGGCTGAGAGAAACGTGAGCGTTACCCTGGGCTGGCCCCTTGGCTGCTCTCCCTTACTACGGAGCTGGAAGGTGGCCCCTGACTTCTTTGCAAAGGCCGTAGGCAAGCACCCAAAGCATATCATCAGGTGCCCACAAGGCACAGGACACCGGGCCGACACCTGGAGCTGGGGTGAGGCCTCCTTCATGCCAGGCCTGGACCATGAAGAGGAAACCACTTTCTGTCCCCAAGGAGCTCAAGTCTGATGGGGAAGGAGCCACTGGAGTGGACGGAGTCAGGGCCTGGGATGCCAACCACAGGACCCAGCTCTGTCAGCGAAGCAGAAAGGTTGT…
ENST00000606114	ENSG00000271936	CACCGGCCTTCTCTTTTCCTTTTAACCCAACAGAAAGTCCATCAGCTCCCTTCTCTTTCTCTTCTGGCTCTGTGGTCAGTTGTGTTAATGTCCCTCAGCGCCACGGGGAGTGCGGGGGCCATGAGCCCCTGGCCTAGGGGATATTGATTTGATTCAAGATGTTTGTGCCTTCACTCTATCCCCTCCCACCTTCACTCCCATGCTTCCTTCACCATCCTGGAGGGGGTCGGACGGAAGAGGTGAGGAACTGTCTTCCTGTGTGACTGAGGAAGGAGCCTGAATAGAGAAGGCGGTGGCCTGACCAGGCTCACGTGTGGGGCTGGGTGAAGGGAAGCCCCATTCCTTAGGAGCTTGGGCTCTTAGGTCCCAGGGCTGCTTCTCAGGAGGCCCTGTGGGCTG…
ENST00000431557	ENSG00000235072	AGCCCCTCTCATCTGCTGGTGAGGCTTCAACCACTGGCAGACGTGCTCCTCTTCGGGCTGCTTACTGTGCTCCTGCAGCCCATAAGCGCTTCGGAGGGGTGCAGTTGCTATGGCAATGCCTACAGCCATCTGAATTCCTGCTGCACCTTCTGGGAGAAAAGAGCTCATGAAGAGGCATTCGGTGGATTCCCAGTCTGGCCTCTGGCCTCTGCACTGTCAGGAGTCAGCTGATGGGTTACATGCCGGACACGTGGGAGGAGCACCAGGTCCCGGAGCCCAGCTGTGCATTAGATGTTGTCTCTGCAGCACAAGGTAGGAGGCTGCAGGATGTACCTGAGAAACGCAATCGCACAAAGCAATTGTTCAGCACCAAATATGGGGGACAGAAGAGTGCTAAGG…
ENST00000455081	ENSG00000205500	AGTGGAGTATTTGCAGGGTTGGCCTGGAGCCCAGCATGCGCCCCCTCCCACACATCCAGGACAGGGATCTGGACGGCTGTGGGTTCAGATCCCCTGGAAAGTGAGAGCCGTTTCTTCACTAGATACTTTCCCTCCAGTGTCCCAGTATTGGTGGCCACAGTGGGAGCCCCTTACAGCTGGCTCTTGAGTCTTGTTGACACATCCCATCATTCTTTGTGGCCGGTGTCTCCACAGGCACCAGTGCTATGATTGATGGCTGCACGGAATACCCTTACTGGCCCAAACCAAAGGCCCATCCAGCTTAGTCTGCCTGAGAAGGACCAAAGCTGACGTAGCTTTCCATGTTTTCTGCCTGAGAGAACCTGTGCAGCTCTCCACTGGCACAGTGAAAGCATCTCC…
ENST00000607407	ENSG00000272056	TGGGCAGGTGAAAGAGTGGAGGGCAGGTGTCGATATGCTGAGATCAGGGTCATACAGAAACATAGTTTTCAAAGGTACCCAAAGTCCTGTCTGTACATTCTGTACAGAAAAAAGACGGATGAAAGTATGGTTCAGAGCTCTAAGAGCAAATTCCAGAAGTAGTGGAGGTGCTGTCTGATCCAGGACTGTGTGGCAGGAGTAAGAATGGGGCTGGCACCTGCTATGGGTAGGGTGGTTCTCCGGAAAGCGCTGGTCTAGCTGGTTTAGCAGTTCCTGGCAGTCACTGTAGGAGAAGGGGTAGCAGAAGGCGAAGAAGGTGGTGGCCCCACGGCCCTCCACGAAACGATGAACAAAGGATAACACAAACTGCGTCTCTGTCATCTGAAGAGCAGAGGAGGA…
ENST00000453606	ENSG00000233862	CAGCCTCCCAAGTAACTGGTACTACAGGTATAAATTCAGCCTGAGATTCCAGAATATTCTGTGTATTGACCACCACAGCAAGAAGAAAAAGTCCATGTAGGACTGAAATGAGGAAGAATGAGAAGGAGTTGATTTCTGCTGAATCCAGGAGAAAGAGCTTTCCTCACTACTAACAAGACAGAGGTGTTGAACGAGAAATGGAAACTCATTTCCCCCCTCAGTTTTTTTCTTTCTTGCGTACTTTTCCAATGCCACTTCCAAATTCATAGTGAATAGCATGATTAGGAGGTTTTCACATGGCCCTCTCTGTTTTTTATTCCTCTAAATGATTTTTAAAGTTGTCCAAGGTGAA
ENST00000608925	ENSG00000272754	TTATGGTTTTAATGTCCCCAATTACCAATGAATTGGAGCATCTTTTTTAAAATTATTATTTTAAAAAATGTTTTTTCGAGACTGGGTCTCATTCTGGTTTGCCCAAGCTGGAGCACAGTGGCGTGTGTACACACCTGACACACCTGACAGCAACAGCTTGACTGAAGCATACCCTGAGAATGACCCTGTATGGCAGAAGCGCCTGGCAGCAATAACAACCTAAGAAATTAGGGTTGCTATGTGGAGGTTGCTGGGGTGGAGGGTGCTAAGCGAAGGTGCTATATAAACTGCATGCTTTTTACAAGCAGTAGCAATTCTCCTGTCCAGCCCACTGCCGCTGCACTGTCCCTGTATGAAAGTTCCCCCTGGTTAAACCCTATGTCTCCCTTGCTGGCTCTA…
ENST00000610331	ENSG00000276334	AATCTGTGTGTTTTAGATTTCACTAAATTTCGAAATATTTTGGCAATTATTTCTTCAATAATTGCCTCCCCTTTTTTTATAATTACAGTTACTTATTAGGCTGTATGAAGTTGTTTGACACCCCAAATCTGTGTTTCCTCTTTTCCCCCCCATCATTTTTTTTCTCTATTTTTAAATTTTGGATAATTTCCTGTGTCTGATCTGTTAGACGTTTTATATCTCCTTGTCCTTACTTAAAGTGTATAGGTTTTCTTCAGCTTTCTTGAACATAGTAGTCTGTTTGTACTATTTTTCTCTTCCTTATGGATTGTATGTTCTCGCTTCTTTATTTGCCTGGAGAATTTTCTTGGATGCCAGACAATGTAAATTTTACTTTTTGGGGTGCTGAATATTTTGTAT…
ENST00000617415	ENSG00000276517	CTGGACAGCAATGTAAGTGTGAAATGTCTTTCAAGAGAGTATGGTGTTGGAGTGACCACCATACATGACCTGAACAAACAGAAAGATAAACCATTGATGTTCTGTGCTGCAAGTGGTGAATAGAGGTTAATGAAAAATAGAAAAAGCACTCCATGAAGCTAAAAATGAAGATATTGATTGTGTATTGAAACAGTGAATCCATCAGTGTTGGCAGTGAACACGTGCCTCTTAATGGTATGCTGATCATGAAACAAGTAACGATCTATCATGATGAACTGAATGTTGAAAGGAGCTGTGAATATTCAACACACTGGTTGCAGAAGTTTAAGAGAAGATACGACATTACATTTTTAAAGATTTGTGGTGATAAAGCATCTGATGATCAGGAAGCAATGGAGA…
ENST00000623116	ENSG00000279544	ATTCAAAACTGTGGATTCCATTCCAGCAGATGTAGCTAAAATGGGGGGGCAGGAGAAAACTGTGGAATAGGGAAGGTTTTTTCTAAGGCTTCATTATTGTGCCAGTCTCAAGTTGAAAAGAGGCTACATGATTGTACATTCAAGTCTTATGTTTTCCTATATTTGAAAAATAAAAACATTTATAAAATATATGCAATGTTTACTGGGTGCTTTTCCTCGTATTAGTGTTTTAAAGCAATTGAAGAAAATAAATATTTCAGTATAAAAAGGAGCAAATGTATATGAATAAGTACTTAAGAGAAAAAAATTTTAGTGACAGCTTTAATGGTTGATAATTCGGTACCCTTCAGTTCACCCATTTAAAGTATACAATTCATTGATTTTTATTATAGTCACAAA…
ENST00000624376	ENSG00000279519	CTTGTCCTTGGTGATTTAGCCATTCACCTTACGTGAAGAGTGGTCCAGATGCCAGCTCCACATTGACTTTTTCTGTGTCCCTCTTTAGGTAATTAACCCAGTGATGTAAAGGAGAGCCCACAGTAAAACATCTGTTAAACAGCACTTGGAGTACTATAGTGTTATTAATTTATGTGCTATAATTTCTTATGCCATCATAAAATCTAGTGTATGTACCAGGTTCCCAATTCATTGCCTCAAACAAAAGATTTTTAAAAATTCTAATAGCATCAAATTAAGGGTAATGGTAGGGAAACCCATCATCCACAATTAAATATGCCCAAACTGAAAACTTTAAGAAAAAAAAGCACATGGAAAGCAACGTTTTACATTAATCGTGAGTTGTAGAAATAAACAGCT…
ENST00000629773	ENSG00000232973	AAGTACCTACCACGCCACCCGCTACCTGTAATAATCCATCTGAAGAGGTCGCCGGGCAGCGCCTCGGCAGACAGACTGACCTGCGGGGAGGTGCGGTTTCCAGTGGCGCGGGACAGCCGGCTCCGAGAAGGAACTGGGACCTTTGCCTAGGGCAAGACGTCAACAGGAACCCGCAGGCCCGGCCTGGACACCTGCTGCCCTCACTGGAAGCTTTAACTCCCACTCGAGTCTCTTGGCGTCGTCAGTGCCAGGAGCGCTTGGATTGGGATGGGGACGGAGAAGGGTGCCTCGCTCGCCGAGCCCCGCTGCCCTTGGGGACCTGGCAAAGTCGAGGTTTCCTCACAGCGTTGAGATTGAGACTGGGGGTCGTGGTCTCAAATAGTCAAGACCCCCTGCTGG…
ENST00000609671	ENSG00000273035	CATTTCTTTGTTAATGAACTTTTCATGCACTTTTTTTACTTATCTAGTAGTCTGCTTATTGAGTAGTTTGCCTTTTCATCATGTGTCTGTGACACAGAGCAAGTATCTTTTCTATGCCTTGGCAAATTGTCATATTGCTTTCTAATTTTCTTTCTAATCATGATCATGATGTGCATCTGTTATTTACGTAGTAATTTGTGAACTGAAAGGCTACCAATAAAGTTTATACTTTATGCAATTTCAATTAATATACAGTGGTAACTGTTATTTGAACCATGATGTAGGGAACTAGTGTTATTTAACTAAATTATGGTAACTGAAATTGGTGCATAACAAAGCTGTAAAACAAGGACTGCCTATATCCTTTTCAGTGCACTAAATGCTACATGATTGTTTCTT…
ENST00000670934	ENSG00000231312	GCGCCTGCCAGGCCGGGGCCGGCGGCGGAACAGCTTGGGACCCGAAACGCCTCGGCTTTTCTGCGGACCCGCGCCCGGCCGCTGCCGCCGGACGCTTGAAAAGAGGCAGAGTCTTGCTTTGTTGTCCAGGCTGGTCTTGAACTTCTGAGCTCAAGTGATCCTCCCGCCTTGGCCTCCCAAAGTGCTGAGACTACAGAGAGAGAATGCTAACGAGCTGTGAAATGACCAAAGATCTGGCAGCAGAAGGGAAAAGAAAAAATAATGGGAAGAAGAGGATTTATCTGACTCAACTGGAGATGGCTCCCTTCCCTTATTTATTGTTGCATCCTGAAGCTTCCCCCATGCTGGGCTCAGTGTGAACAAACAGCGCGGGAGAATGCAACCACTGCAGAGGCATAT…
ENST00000623515	ENSG00000279873	GCGGCCGCCGCGGCAGTCTTGCCGGTGGAGCCCGGGCTCGTTTCTCCGCCCCCTCCCCGCCCAGGCTCAGTAAACAGGGCTTGAGCGCCGGGGCCTGCCGGGCAGGGCTGAGTGTCTGAGGACAAGGCGCTGGCTTTGCTAATCACATCACAAGACCTTGAGCCAGGGCCAAAGGCGCGGAGTGGCGCGGGACGTCCCGGGCGGGGGAGCTGACTCTGAGGACAGGAGGAAAGGCCGGGAGAGCCGTGCGGGCTTGAAGGCGACTTAGCGCCACCTTTCCGTCTGCTGGTCGGGCCGGCCTTCCCCAGCCCTCTGGGGCTGGGGGTGCAGCTGCCTGCCGAGGCTCCCCGCCCGGCACAGCCTGGGCCTGTTGCGTCCTCCCAGCCTCTTCCCTCCCCG…
ENST00000423354	ENSG00000234936	AAGCTACTACCCTTCCAAAGCTATGATTCTCAAGATAACTATTACCATCCCAGCAGGATGGGCAGTCCAGGGGCCAACTGGTCCCACTGCTGGAGCAGATCACACAGGACGGCCAGGGCCAGGGCCAGAGCGATGGAGGCATCCACCTGGCAGAAGGCAAACTCTGCAAAGACAGGAGAAAGTGTCACCAGAAGGATCAGGAAGGCTTCCCTGTCCAGTGTCTCCTCTGCACATCTGCCTGGATTTGACTGGTTTGCCCTTTCCTTGGAAAGCAGATCTCTTGGGCACAAGACACATCCTAGAGCAGGGCATCGGCAAGCTTTTCCTTAAAGGGCCAGAGAGTCAATATTTTAGACTTTGCAAGCCTATACCTCCTCACCTCGGCTGAAAGCAGCCAT
ENST00000419364	ENSG00000236502	CACACACACACACACCCGCGCAGCCACATAGAGAGGGAGGTAGGAGAGCGGCCCGGTGCGCGCGCGCAGAGAGAGAACCCGAGACAGAGAGGGAGAGGGAGAGGGAGAGAGGAGAGGGAGAGCCAACCACCGCCGAGTCAAGATTCAGCGATTCCACCGCAATCGCCCTAATGACAACAGCCTCATAATATCTCCCCTAAATCCACAAATTCAGCTGCCTCTCTGAGGAGTGGTGGAGGAGCTGCGGGAGCCGAGAAGCCCAAGAGCCCTCTGGACCCAGAAAAGTCCTACAGATGCCCACTCCTCACCACACAACAGAAGGAGCTCTGGTCCTGCCTGCCAGCCCCAGAGGGCACTCAAACTTTGGAGGCCAGCCACCCGGATGAAGTGAATAAGGCC…
ENST00000622979	ENSG00000279254	TAAGATGGAGACTCCAAACTTAGAAAGCAGATGCCTGGGGAGGTACTCTGTGCAGAAACTGGAGTCCCTGAGGTTCTGCCTCCTAGGGTTTGGCCTGGATTTTCTAGGACAACTCACTGCACTGGGGAAAATGAGCTCATCCGGTCACTGATCAGACATATGTCAGTGACTGATCAGGAGTGTCAAGGACAATTCCCCAGAAAATGGCTGCTGCTCCCTGTGGCTTTGGTGGCAGTGCCACACAGATGGGTCAATCTACCTGGTAGCCTTCTCAAATCCACAGAATGTAAACACCAAAAGAAGCCACAGGCCCTGGGACCTGCATAGGAAATGTCTCAGCAGGCATCTGACCGGATTGGAGTCAGCAGAGGAGAATCTGTCAAAACAAATCCTGTTTTG…
ENST00000650611	ENSG00000222005	AGACTCCAAAATGGCAGCCGCGCAGAGCGCGCACCCAAGCGGCCGGACCTCCCCGACTCCCGGGCCGCCCCCGTCTCGCGCCCTGCCTCCCTCCTTCGGCCTTCACCTACCCGCCTCCGGATTGGCCGCTAGGAATCCCGCCCCTCTAAAGCCCTGCCTGCTATTGGTCACGGAAATGCTCACTTTCAACCATGAGAGGAATAACAAGGAGAGGTCAACAGATGAGACACCTGGCTCTGCCTTTCAACTTCCTGGGTGACCAAAAGCATGTCACTCAGCATCCCTGGGCTCTCTTACCCATCTGTGCGTAATTGCTTCTCTCCACTGCAGCTGTGACTCTGTGAACAACTCTGAAAGTCTTGCTCTGTCACCCAGGTATGACCTCTGCTCACTGCAGCC…
ENST00000422294	ENSG00000239332	GGAGGCTGGGGCCAGATGACAGCTAGTGAGGGAGCAGAGACAAGACAAGGCGAGCCTGTGACAGAGCGAGACCCTGTCTCAAAAAACAAAAACAAGACATGTGAGCTTGGACTCCAGTGTGGAATCCCATGTCCGCTCAGTGCACCTTTCTGCCGCTGAAAGTACAAGAGGAGAGGGGAAACCCACAGGTGGAGCTGACCATGAGGACTGTCACAGATGATTCCAATGTACAGCCAATGATGAGCAGCTGCTGGGCTGAAGGGACTGGGGCCATTTTATACCAGGATGTTACACAGAAATGCCTGAAAAGCAAGGAGCAGCTATCAGAATGTTTGGTGACACAGCTCCTCCTGTCGTGGTTCCTTCGGCATGGACTTCACATTCAGCAGATCCATGAGG…
ENST00000439182	ENSG00000235760	CTCAGCAAGGCAACCAACACCAGACATGAAGCTGGAGGAGATTTTAAAAGGAAGTCTCTGGTGGTTTGTAAAGCAACAAATCCTGCTCTCAAGTGGATAGTTCCAAGCCCTCTCAATGAATTCAGTTTTATACACCTGGAGAAGCACAGCCTCGTCCTTTCCATGGAGCTACAAGCCACATCTGGGGGCGCTCAGTGCCCAGGCTGAGGGGGCACGCAGAGCCCTCGGGGACGACTCAATGCACAGAGGCCACTCCTTAAGGGCCCGGCTCCCTCAAACTGAGGTGTCCCCATGCTTGGTCTTCCCACAGAAGCCAGCCTGGTTGGCTGCTTCAAAGGAGGAATAAAGATGAGGAGCCATGA
ENST00000609028	ENSG00000272663	CTGAGCGAGAGAATCAAGACGGGAAGAGACTCATGAGAGCCTATAGAATGGGCGGGGGACCTAGGAGAGGGACGATAATTGCGAAGACCAGAGGGCCGGAAGAAGAAACATTCTAAGCGCATCAAGAATTCTGGCCGACTCCCCACAGCCCCGGGTTCCCATGGCAACCGCCTGGCGCTTGATGGTTACATCTTTCAGCACAAGCGTGGAAAGATTTGTGTATTCGGCTATTTTGTCATCCGCATATGATAGCACAGGACATGCTCTGCACTGTAAACTCTCAGACCTTCCCGATATTTGTAACTTTGGCTGCTGCCACTGGCCCCGGCTCCAAACCTTCAGTGTCCTGTATTTTGACATTTCTTTGTGTCCGTCTCTACCCACTTCATTCTCCCACTC…
ENST00000440698	ENSG00000231918	AGGCCCCTGCTAGACCCATGGAAAGCTGTATGGAGATTCCACTTCTCCGGGGTTTGGTAGTGATTGGGCGGGGATACCTGAGAGGGTGCCAGGAAAGGGTCCAGCAGTCAAAGAGAAGGGGCCAAGGAGTCGATAATTATGATGAGCTCTGGCTTTACTTGTGCACCTTGGTCTCCTGCTCGGAACCCTTGAAAAGAAGCTGCAGCTTTTCGAGGAATGCAGGGGCAAGCAAGACTCACACAGGCACTGGCATTCTTCTAGATCCGATGTCCCTTGCCCCACCCCTTACTGTGGCTCTGCCTTGGGTAATCACAACAAATCTTCATGACTTGCCTAGGCTGTGCCAAAAAGATGTAAAAGGAACCCACCAGGGTAAGATGCCAACTTGCAGACGACGAT…
ENST00000435357	ENSG00000225444	ACTTCAGACTTCTGCTTATCCATTTTGGTTCATTCCCAAGGACATACTGATTTGTAACCATGTTAGAAATATACCTACCTGTCACTAAAATACATGTCAAGTTACATAATCTGTTAAGTGTGAATCTTTTTGTGTTCCTTTCCAAGTTTGGAAGCAGAAGAGAGACAACGGAGTAGGCAGATGGAGAAACAAATATTGACTTTATTACTAAATAAATCTGGTATTGGAATAGGATTCCTAAAGCTGAGTCCCAAAATGAGACTGATTTGCTGTTCTAACAGAAACCAGAAGATTCAGTGAGAAGCGTCAGAAGCATCTCCCTAACATGAGAAATGAAACTTTTGAAAACATCACCAAAGTTGTTCCTGTCTTGTACTACAGGGCTCTCTCTACTGACTG…
ENST00000606639	ENSG00000272180	GCCATGTGAAGACAGAAGCAGAGATTTGAGTAACGCATGTATAAACTAAGGAACACAAAGGATTTCCAGGACCTCCAAAAAGGAAGTATGGTGTTGATGAGCTTGAGTGAGAAAAAAAATGGATTTGGGTTAGAAGACTTGGGATCTTGCACTTACCAGGTGCTGAATGTGGAGAGGCAAATAAAATGGACACACAAGCCTTGACCTCTTGGAGTGATTATGATCAAGATTATGATCATTGTGACACACATTAATCCAGGAAGCAAACAAGTGTGAAAACAGAGCTGCAGAGGTGACACTTGGATGCCCCCTGGCCAGGTGGTGACTAGAGGTCAGATCTCTTCTCTAGTTGAGTGGTAGTCCAGGTTCCTGGGCTCTTTCCGCCCTGACCTACAGGCC…
ENST00000668950	ENSG00000233251	AGAACAATGAGAGGAAGGAATACCAGGAGGCACCAGCGCTAGCTGGAAGGAGAGGAAGTTTGTGGTGCTCGCCAGCAGGGCGGTTCCCGGCCACTAGTGTACTGCAGCTGGGCAGGCACACTCCTCGCAGACCCGGCGCTCTCCAAGGAGAAAAGAAAGTTAGTGGGCTTGGGGTACTATGGCAGAAATGGCCAGGGAAGGGTTTATCTAACCACCAGGAGTACGCAAAGAAGAGAGGTCCAGCCAGCCTGCCTCTCAGATTGTTAAGATGCCAGGTGTCTTTTGGCTCATGGAAACAGCTGTTCTGCCCCCTCCCGAACCCTAGACTCACAGCTACACTCTATGGGTGGGACCAAAATGCAATTGCATATTTCTTTATAAGCAGGAGATTTCACAAAG…
ENST00000608934	ENSG00000273063	ACCTGCTGGGTCCTGCACATGCGCAGTCCGCTGGCGCTCGGACGCCGCGGAGCGGAAACCCCAGCCTTGGCGGGAAGATCCTGGAGGATTCCGCGGGCGGAAATGAAGGTGAAGCGCAGGCCAGGCCAAGTGGCGCTCTGCGGGAGGCGACATCAGGGCTCCCCAACCGGTAGTGGGAGGGAAGATTGCCCTCAAGTCCACAGGACTGACTGACCAAGATCATTCTAGCCTCAATTGTCCCAGGAGCCCTTTCGATGATTCTGTTTTACTTTATTGAAAGACTGTTACAACTTTGGTGTTGCATTTCCTCCAGAATAAAATGACTTTTACAGCCTGGA
ENST00000452840	ENSG00000233723	AATTAGCTAAACAAAGAAATCATGGCGGATTGTTTACATTTGGCAGCGCCCGGGCTGCGCCGACCGCCGGCCCCGAGCCGCCGCGGGCTCCGAGGAGTCGGCCGAGCTGCTCCCGCGCCCTGGCCGGCTGGGTCTTCATCCTCATTGTACTCCCTTGGCATCTCATGGTGACGTGACTTAGAAGGTGGTGCAGAGACGTTTGAAACTATTGCTTTGCTGAAAACATCTGACTGCCAGGCTAGGATGTGACACTTAAGGGACTTACCAATTTGGGATTCTTCCAGGAGCTGAAAACTGATTGCAAATATGAAACAGATTTCACTACAGGACTTGAACCCTACATTAAAAAACAACAAGCTCCCCAAAATAATTGAAAAAGATCTTCACCAAAGAGTAGCT…
ENST00000692738	ENSG00000270820	GGAGTCCGGGTGAGTAGGAGAAGATGGCGGAGGCAACGGACGGGTCGCGGTTGCGTGGCGTCGCCCACCACGACCCACTCCACGGGCTCTGAGGCCCGGGGAGCGCCAGGTCACTCGCTCCGTCCTGTCCCCCGCCCCTGGGCTTCGCCATTTTTCCCCAGGGCCTGGGTCGGGGAGTTGGTGCGGGTTTCTTTGGTGTCCCCGGCCTCTTCCGCGCTTAGGCTTTTGGGGTACGGGAAGCAAGGAGTCAACTTGGGTGCCGGGCCGGGTCTACGCCGTAGCCCTCTTTCGGGCGCAAGGGCCACTCCCCCCGGGGTCTGAGAGTGAATCAGCCCAGGGCCCGGCTTAACTGCATCGGTGATTATCGCTACCCTGCAGTTCCTTGAAGGTCCTCCGTCC…
ENST00000438115	ENSG00000225889	TTTTTCACTAAGTCTTTAGAGGTTTTAAGATTCAAACACTATGTAAGAAGAATTATGGTTTGAACTACGTAACAATTACCTAGACATCTTTTGGACTTCAGTTAACCTGTGTCAAGCACTGCAGTAGATTCTGAAGATACAAAAATAAATAAAACATTCCTGCCCTCAAGACACTTACACTCTTATGTGTAACACTGTGTGACCATTCATCTGGGCCTTCCTGAGACAGTCTTGGTTTACACCTGTTTTCCCAATCAGAGCATCACTGCCTTTCCCACTATTCTCCTGCAGAAGAGCAGGGGAAGGAAGCACCAGGGTCCATCATGGAGGAAGGGTGTTGCCCTGAACAGCTGACACACCCTCAGCAATGAAGCTTAGTTTTGCTGGAACTTTTCAGTT…
ENST00000431020	ENSG00000230923	CTGGGACCTGTCCCCAGGGGAATTATTTCTAATACCCTTGATAAAATGTACAAAGCTAGGGTAGGAAGTAGCAAGGTGACAGCAGTGGTTAGGTGGAAAGTTTCTCTAAGAGAAAGAACTAATGAATTCGTTCAATTGAAGCTTTTTAAATATATTTATTCCTGTCACCTTTCAAGTCAGCAGCTTTTTCCAGGTGACATGGCAAAAGGGCCTGGCAAGTGCACAGGGTTAAGCCAAGGACTATCAATACTGCTCCCTAAAATATTTTCACCTCTGGTTTTGGGGATCTGCTTCTTCTCGGGGTCTCTCCTGCTGCTTTCCTGGTAATAGCACCTAAGAGACCCATGAAACAAATCCCCAGTTCAATACAAATTTATAGCTGAGTAAATATGAGCATAG…
ENST00000441630	ENSG00000223935	GGGGGAAGGATTCATTCTGCTCTCTAGGGCAGAAAGAGAATGGAAGGTCTGAAGGCTTGCAGAAATAAATGTGTGACCTGAAAGAACGAAGCAGAGAGGACTCAAGACACTGCATTTGGGAGCCACCTCTGCTTCCAGAACACTTGTCTCTTCCAAGAGCTGGATTCAGTATCAAAAGGAGAAGGTATGACATAGCTCCACCTACATGCAAGGGGAGCCAGGAAGTGCAATCCCTGGCTGGGCTGCCACGTCTCAGAAACCATTAAGCCTATGGAAGGTCTCTGGATTTGATGGCAAATGGCAGCAGAAATGTGGAAAAGATCAAAGTGATGTCAAGGTTGATCTCTGAGTTTGGCATGGCTGAACTCAAACATCATTTGCCATGGACCCACAGTGTCT…
ENST00000653778	ENSG00000237638	AGCTTCGCCTGCGAGCTGGGTTGTGTAAAGGCTGGTCATTTTGGGGCGCTTAGGGGTGGGTGCCGGGGGGCGCGCTTTCCCTCGTGAAGGTCGCTCCAGGAGTCATGCGTACATTCGTTCATTTTGCTCTGGACGCACTGATGTTCCCGGCTCGCCGCCGTGCCGCAGTCACGAGGCTCTCCGAACGCCTTTCACTGTGTTTCTGTTTACATTCGCGTCTGCAAGACCCGGCGGCGCGACCGAGGCCCGAACAGATGGAGATGGGCTGCCATGTTGTGAGCTGCCCCATGGGGAAGAGGCTCACATGTGAGGAACTGAGGGAGGCCTCCAGAAAACAGCCAGTGAAGAACTGAGACCCTCAGTCCAATAGCCTATGAGGAACTGAATCCTGCTGACAAC…
ENST00000449673	ENSG00000225815	GATCAGCCTAGGCCTATTAATCAGTCTAAGTTCCAGCCTGGACTGAGCGAGTCTCGAGAAAGCCAGCTCCTCTCCTTTTGTGCTGAAGGGCAGGGGAGGGGAACCAAGATTGAGGATCAAGGCTGCGCTGCTTCAGTGCCTTCGTGGACAACCAAATTCCAGTTGCCAGCTTTCTTCGTAGGCATCTGTTCCTCACAAAATGGCTTCAGCGGAACATAACTTTCCAAAAGAAGAGCACTCCAGCCCCTGCCTCTACGTTCACCTATCTTTCTGAGTCAGCTTTTCAGCAACAAATGCCACCAAGCTAGTTAGCTGACAGTACCAACTACAGAAGGAAATCATGTTGGAAATGTCACTGAGGCCGGGCTGCCTCCCCGCCTGCACCCACAGCCTCTTTCA…
ENST00000428647	ENSG00000232164	ATAAAGTACACTTCAGCTTCGACATCAGTAGACCAAACACTGGGTGTTTCAAGAAGCAAGGACATTTAAATGAAAAAAGAAGAGGAAGAAAGCCCTCTGTTAATTTGAAGCTGAGCATCTGATCCACTAAAATTGACAAAATAAATAGCATAATCGTATACCTGGGGATTCATGCCGAAACTTCTGAATCAGACACCCTGGGGCTGGGAACTAGTCAGCCAGGGTGTCTTCTGGATCACACACCCTGGAGAATGTGGACTTTAACATTTCTTCTGAGTAATTTTGGCCTCCAGCCTGAGTAAGGATAGTTCTAGACCTATAGTTCTTAAACCTAGATGAGTAATTATAAGAATTACCTAGGGGAGGAGCCAAGATGGCCGAATAGGAACAGCTCCGGTC…
ENST00000652561	ENSG00000236780	ACTCCACCACTGCTGCTGACTGGAGGAGCAGCCTGGAAAGCAGCCGCCCTCCCGCAAACAGAGCTCCAGCTCCAAATCTGTGAGAGTGCATTTGGCAGAATCTGAACAAGCAACACAATGATTAGAGGGTTTTTGTTTTTTTGTTTGTTTTTAACAGTTTTGTTACAATGTTTCCACCCCAAAATGTACCTGGTACCAAATATACTCCCTGGAATCTTCACTACGATCAAGATAATGAACCTATTCATCACCCCCAGAAGTTTCCTCGTGCCCCTTTGTATTACTTTTGTTTGTAATAGCAGAATGACGCATCATCCATAAAAAATGTGAATGTGAGGACGGTGGGACCATCCTGGCACACTGAGCAGCAGGGACCTCCGAGCCCTCAGATGTCATCCA…
ENST00000691543	ENSG00000231327	ACAAGAGCAAATATTTTATGAGAGCTGTTACTCCGAGTTGATTGGATGGGCAAAGTGAAACCACAGAATTGGGCTTTAAAACCAAGTGGATTTACTCTGCTAAATTTTACAACTAGGATCTTCTGCTCTGGGTGGAGAGTTGGACAAAATAACTTCGAATTTGAGAAACTGCCGCGATGAATGTCAGTCCCCAGAGCCGGAACCGTTCCCGGTTTTCTCTACTTGGATCTGAGAACTCTGTCCCTCCAGCCCTGCGAGCGCTTTGCCAGGGTGACGGGCGGAAATGTCCCCGCATCCGTGCCTGCTTTCCCAGATGGGACCCTCCAGCAGTCCCCTCCACTGCCCGTGCTTCCTCCTAACCACTTCCCCCCAGCGACCGCGGAAGGCGCTTCCTCCCCC…
ENST00000608897	ENSG00000272735	CGGGGCGGGGCGCCGGTAGGAGCCGGGGATGGCTGCGTCCCTCAGGCTGTCTTCCTTCTGGTGTCTCCTCCAGGTGGAGCGACTGCGGTCCGCAGCGGCCCCTCCCGTCCTCCTGGATCCTGCTTCCAGAGATGGACACTAATCCCAAGAGGAGGAATCAAAGAGGGGTATCTAGGTCGGTCGGACCCTTAGGACACATCACTGACCTGCCTGCCTGTAAACGCCCGGAAGTTGCTGGCAGTCCCGCGTTAGGTTGCGCGTGCGCACTGCTCTTGGCCGCGTAGGTTGTGACGCATGCTCGGCCAGACCCCCGCGAAGCTGTGGGCTCAGGGACCTGCGCCCATGGACCTGTAACAGAAATTACTGTAATGTTCTACTGAACATCTGCCACGCGATGGC…
ENST00000434786	ENSG00000281195	TCAGCCTCCTGAGTACCTGGGACTACAGGTGCAAGCCACCGCGCATAGCTAAGTTTTAATTTATTTTTTGTAGATATGAGGTTTCACTTTGTTGCCCAAGGTGATCTCACACTCCTGGGCTCAGGAGGATTGCTTGAGCCCACACGATGGAGAGGTAGCACTGAGCTGAGATAGCACCATGGCACCCCAGCCTGGGCAACAGAGCCAGGCTTTGTCTTAAACAAACAAAGAACATGGTTTGTCCATTTAGATTTCCTTTTATGCCCTTTAGCAAGTTTTATTTTTTTTTCCATAAAGTTCTTGAACATTTTGTGGTGGTTAAATTTATTATTTTACTTATTTTTACATATAGCTATTAGAGAGGATCTTTATTTTTTAGTTCTCATATGTTTTCTAGTT…
ENST00000608509	ENSG00000273245	GGGGTTAGGATATGAAGTTAATCACTTATTAGTGACTACCCTCTACCAAAATGACTACATGCAAGCAGTCCTGCCTGGAGGAAGTTAAGGACAAAGAGAAAGGAAAATAAGTAAAACCTACATGATTTTTGTAACATAGGCTTGGTCACATTGCTATATTTCATCTAAGTGATGGCTATACAGTTTTTCTCTGCTTGTCACATTTAACAGAGATATAAAAGTTCTTGCTAAAAGGCTAGTCTTGTAGAGTACGTCATGAAGGCTCATCATGAATACATCATGAAAGCCCACTTGGGAAGAAATCGGAGCAAGACAACTGGCGAGGCAAAAAGAACAAGCAGGGGCAGACATGGAAATCCACCTAGTCTGTTTTAAAGAGCCCCTGGGCAGGCAACTTCT…
ENST00000624373	ENSG00000280037	TTTTTTTTTTTTTTTTTTTTGAGACAGGGTCTTGCTCTGTCACCCAGGCTGGAGTGCAGTGGTGCCATCTAGGCTCACTGCAGCCTCTGCCTCCTGGCTGAAGTGATCCTCCCACCTCAGCCTCCCTAGTAGCTGAGACTACAGGTGTGGACTACAATGCCTGGCCAATTTTTTGTATTTTTTTTAATAGAGACCAGGTTTTGCCATGTTGCCCAGGCTGGTCTCAAACTCCTTAGCTCAAGCGAATCCACTCACCTCAGCCTCCCAAAGTGTTAGGATTATAGCCATGAGCCACTGTGCCTGGCCTACCTTCACTTTTTCCAAGTTGTCTCTTCTGCTGCTATACCTGTGGAACACACAGACCCTTCATTGGGGAGGGTAATTATTTTTAGTTGCAGA…
ENST00000441217	ENSG00000235499	CGCTCCGCCCCGGAGGCGGCGGGCAGGCAGCACTGCCTTCTCCAGCGTCCAGACCCTGGAGGAAAAATACCAGGAGAAACTGCTCACTCAGCTCTGCCCCCACCACACCCCTACCTGCTCAACTCATGCCTGGGTCCAGGGTGGGTGAGGGTGAAGAACCCACCGGGCCAAGATGATCCCTTTTCTGAGGGCTGCTGCTGGTGTCCTCCCCCAGATCCTGGGCCCCAGCAGGTGGGAGAGTGGCCCCCTACGGAGTCCGATCAGACTGCTGCAGAGGAGGTGAAGAGGGGTTGAGAAGAGGCATCCATCCACGAGACTGAAGCCACTTGCCTTCACCCTTGTAGACTCTTGACTGTTCTAGGCGAGAAGGACCTGTTGGTGGCCTTTGGA
ENST00000652224	ENSG00000217702	GTGAGGAGCGTCTCTGCCCGGCCGCCCCGTCTGAGAAGTGAGGAGCCCCTCCGCCCGGCAGCCACCCCGTCTGGGAAGTGAGGAGCCCCTCCGCCCGGCAGCCGCCCCATCTGCGAATAAGATGAAGAGGCCTGAGCAGTTTCGTGGAGGGGAAGAAACAGGAAAACCTCTTCAAAAGACAAAAAGCTGGCACTGCATTCTCTCTCTGTAGCAGGACAGAACTGTCTAAAGACAAGACCCCTTTGGCCAAAATAAAGGAACCTGAAACATTACTAATGACCCTTCAAAAGCTTCAGTTGTTTGTTTCCTTTAATTAACATCTAAATAGATTATACATCTTCTATAATTATAATATGGAAATGTATATGAGCAAAATATATAAATTTTTTGGTGACTGCT…
ENST00000606287	ENSG00000272183	AGTCCAGGGGATCGTGGGGCCACAGAAGGGGACTTTTCTCAGTACTGGAACTCGAGCTGGGGCGAAATCGGATCCACAGAGAGGGGTAGGAGGGTGAGTGATTAATGAGGAAGATTAAGAGATTAAAACTTGTTCTGGGTTGGGGAGGGGACACTCACTCGGCTGTCCTATAGGTTACCCCCCACCCCAGCTTGGAAGCACAGAAGCTCCTGGGTGCTCGCCTCTTCCCACCCGCGGGTAGAACCCTCCCTGTTCACGATCCTTCTCAAGAGATGCACGGAGGCCAGCCTTCACCGCTGGCCCCGCGGGGCCAACGGTTTTCCTTTTCAGGCAGTCTCTTGTGTTTCCCACCTTCTCAGATTCCTTTGATTGTCCATTCAGACATTTCGGGGCCCTGCG…
ENST00000603175	ENSG00000257702	AGGCGGAGGAGCGTGAGGCGGGGCTTCCGTCCGTCCCGCACACTTCTGGGATTGTTTTCTCTTTCAGAAAGCGCTACTGCGGAGTGAACCGGTCCTTATATCTTAGTTTCGTGACTTTGGGGGCGGCAGGCCTGTGAGTTGTTTTCCGCCCTGGACGCTGTTTTGCAAAGATCTCTGCGCGCCCACCGCCACCCTCCCGGGCGTGCGGGCCGGGAAGCAGCCAGCGGTGGGAAACTCCGACGCCCTCCTCGACACTTTTCTCCCCCCAACTCCCCAAGACTCACTTCTAGGGAAGTCCTTTTTCCCATCAAGCCCTGGGAAAGACTGGCCAGGCTGAGAGAGGGACCCGTCCTCCTCTGTGCCAAAGGCGGGAGCAAATCCTGGTGCTGTCGCCTTTGG…
ENST00000433581	ENSG00000231134	GGCAGCCATGGTAGCCATAGAGCATATGGGCCCACACTGCTTGCATTTAAATTTTCACTCCTGTTGTTTCCATGATGAGCATTCCTCAGGTTCTATGCCATAAATTTATAATTTGGGAAATATGGTCACCATTACCATATGGCTCCCATTGTGTCTTCTAATTTAGCAAAGATGATAAATTTGTTTCCTGAAAATTTTAGGGTTAAAAGCATTCAATTGGATTTGATTCGTTGGGAGTTGGTGATGTGCCTGATGTATCTGTAACAGGAATATCCCATTCTTCAACCATGCTGCACACAGAGTTAGGAGTCCCAAAGAAGGCATTTGCCTGAATAATTCCATAAAACGTGTATGTAAAAGAAGTCATAAACGGAGGAAGGAAAATACTAGATCCTCCTC…
ENST00000665352	ENSG00000232504	AGAGCAGGGCGCCCCCTGCAGGGACGCACCCGGGGCGGGGGCCAGGCTGGGGCGAGCCCCCCTTGGTTCTGGAGAGGAAATGACATACAGTTTGTGAAAGCATAAATATTCGTGAAAATAAGAAAATTCAGGAAGGAAACAAAGCTTAAGGCAGTGATTGATAGGTTATTTCTTGGACACAGCTGAACGTATACTGTGCGCCTGCAACTTTCCGGTGGTTTCGGACCGGACTTCAGTGAAGCCAGTGAAGTCGGTCGACTTGCAGAACTTCCTTTCAGAGGGGCGTACACAGCACCGCGGCCGTGTGCCTGTGATCTCCTTCTGAGTTTGAAAAAGAAGATCCTAGACACCGAGCCAAATATGTTTGCATAAACCGGGAGACTTGTGGCTCTATTTTGT…
ENST00000413234	ENSG00000225420	GGCTGATGCAGGCAGCACCCTTCTGTAGAAGTAGTTGCCTTACTGAGAAAACTTTTTGCCTGAGTGCTGGTTCTTCTTTTCGGCACCGAGCACTTGTTTCTAACAGAGACATGTGCCACCACGCCCGGTTAATTTTTCTATTTTTAGTAGAGACGGGATTCTGCCCTGTTGGCCAGGCTGGTCTGAAACTCCTGACCTCAAGTGATTTGCCCACCTCGGCCTCCCAAAGTGCTGGATTACAGGGTTAGCCACAACGCCCAGCCATATTTAATTTTAATATGTATTATCTTTAGAATAATTTCTTTTTTGAAAATCTTTTGGAGTGTTTTACTTTCTTTCTTGCCCTTGAAACCTGGCATATAGCAGGTGCTCAACAAATATTGAAGGAAGGAATGAGGG…
ENST00000662121	ENSG00000232931	GACAGAGATTTGAATTCTCCTTGGCATGGAGGTATCAGGGTCCTGCTCAGTGAGGGACCTCCCAACAGGGGCCTGCAACCACCCCCGCCAGTGTTCTGGGGCTGACAGAGATTTGAATTCTCCCTGGCATGGAGGTCTTGGGGTCTGGCCCACTGAGGGATCTCCTAACCAGGGCCTCCAGCCACCCCCGCCAGTGTTCTGGGGCTGACAGAGATTTGAATTCTCCCAGTTTCTCCACAGACACTACCCAAAGCAGTCCTTCACTACAGTGGCAGACAGACCTGAAAATTTTCATCTGAAGCAGCAGAGTGAACTGCAGAGTCAGGTCACCAACCAGTGTGGAGGCTAAAAGCGGGCCTCTTTGGGGATTCCAGGTGGAAGTGTTGGACATCTGTAGTA…
ENST00000446816	ENSG00000204685	AGGCGGCCAGCAGCCTCCGCGGGAGCATGCCGCCTCCCGCAGGGCCCGCCGCGAGCTTCCGGGGCCCAAGGAACCAGTCCGGAGGGGCGCAGGCGGTGGTCGCAGCGTCCCCCTAAATGGCCGGCCACGAACCCGTCTCACGGTCCCGCGGCCAGGAGCCGCCGCTCATCTGTCTCTGCAGCCACCGCTGAGGAAGAGTCTCCTCTGAGGGGAGAGTCGGTCATGGCAGCAGACGCCGGGATGGCTCCGCGACTGCTACACCAGGCACTCCTGGGCCCGGGCAGCAGACCAGTCAGCCCTGTGGCTCCTCGGCGACCTCCAGCGGGCGCCCGGGGCCGGGATGCAGGGCGCGCGGACAGAAACGAGACAGACAGCTCAGGCCCAGCAGCACGCAAGCTC…
ENST00000608609	ENSG00000273265	CCAGAGAAAAGCCAGGAAAAACTCCCCATGGATTTAGAGACAGAGCTCTCACCTTCAACAGGTTACTTTTTCCTTGTCTCAGGCTTCCTTGGAAAACAACCTATAACTAACTTTCTGGGAGTAAAGCTTCAGGTGGAAGAACAATTGGATCAAACTTGGAAAACATGCCCCCAGTTTGTCTACTCCATTGAACTTTGCATGCTTGGAGCCCCTGGCCTCAGCACACTCAATCGCACAAGCCAGCCTGCAGCACCTGTACAGCACCATGGGAGTCCCCTGCAGAGCTGCAACTTTGAGAGTGGGTATAGTGACGTAACTCAGGTTCTTCAAGGGATGAACACTCCAACTTTGAAACCACTAGCCTGTAGGTGTGGACGAAAAGGCAGCTGCATGTTATAA…
ENST00000623986	ENSG00000279791	AGTGCGGGGCGGGCGGCGCCGGGGGCTCTTCAGGCTCAGGGCATAGGCAGGCGGCGGCCGCGTTTTCTGGAGACGGTCGCTCTCGGAGGGACCCTGCAATTGCCCGAGACCGAGAGTGGGCGCTGCCTGAAAGTTTGTCCCTGGGCGCTTCGCTGGCCTCATCCGGTCTCGGCCTTGTTCTGGGCCTGGCGCCTTTCCCATTGTTGGGGAAAGTGGTCTAGGAGACCAAGGCAGCGTGCTGGGTGGGAGAGAATGATTTGTGGCTTCTGATTCTGACATATGTCGTTAAGGAGGGGAGGGATGAGTGACCCTGTTTTACTTATGGAGAACCTGGGGCCAGAGCTGTTTTCCCAGGGTGACACAGGCGGTGAGTAGTGGAGCTGGCATTCCTGACCCCAA…
ENST00000656264	ENSG00000277701	CATCCAATGCAGGAGCACCCAGATTCATAAGTAAAGTTCTTAGAGACCTACAAAGTATGTTTCACAGTAATAGTGGGAGATTTCCACACTCCAATGACAGTATTAGACAGATGATTGAGGCAAAAAAATGAACAAAGATATTCAGGACCTGAACTCAACATTGGATCAAATGGATCTGATAGACCTTTACAGAACTCTGCACTCAAAAACAACAGAATATGCATTCCTCACATCATCATATGCCACATACTCTAAAATCAACCACATAATTGGACATAAAGCAATCCTCAGCAAATGCAAAACAACTGAAATCATACCAAATACATACTGAGATCACAGTGCAGTAAAAATAGAAGACTAAGAAAATTGCTGAAAATCATGCAATTACATGGAAATCAA…
ENST00000656384	ENSG00000230606	AATCTTAGTTTCTGACAAAACAGACTTTGAATCAACAAAGATAAAAAAAGACAAAGAAGAACATCACAATGATAAAGGAATCAATTCAACAAGAAGAGCTAACTATCCTAAATATGTATGCACCCAATACAGGAGAACCCAGATTCACAAAACAAGTTCTTAGAGACCTACAAAGAGACTCAGGCTACCACACAACAATAGTGGGAGACATTAACACCCCATTGTCAATATTGGATCATCTAGGCAGAAAATTGACCAGAAAGGACTTGAACACAGCTCTGGATCAAGTGAATCTCATAGATATCTACAGAACTCTCCAACACGAAACAACAGACTATATATTATTCTTAGTGGCATATGACACTCTAAAATTGATCACAAAATTAGAATTAAAACACT…
ENST00000454230	ENSG00000222000	GACATTCCTACAGCCGGCAAAGAGGCCTGGTGATTTGAAGCAGAGTCCTAGGCTTATGGAGAGAGAAAACCCTGAGTGAAATATCTTTTGTTTGACTCAAATCACATTTGAAAGGCAGTATAAGTGGTTAAGGGCACTGGCCTGAGAGGAAGGAGAGATGGCTTCTCTTCCCAGCTTAGCCTCCAATGTGGGCCTCATAACCATCAGTTGTTACTGATGCTTGTTTTGGTTGTCAAAGAAGAATGAGGAGAGGAGATATAGGAGGTGGACTTGGAGGTTTGTTCGGAGTCACTGGCTGCAGCAAGTCTCCTCCCACACAGCCGACCCCATTCCTCAGACCTGCACTCTGTACAGCATGGCTACTGACCAACTCATGGTTAAATGCGTAGGAGAAACTGA…
ENST00000608144	ENSG00000273306	CAGGGCCTACCTGTGCATCCACATCTGGCCCTTTGGAAACATGCAATCCCATCAACTGGGTGGACCAATCTTATCTTGCCAGGAGTAACTAATTGTGGGTATCTGTCGCCATACAAGCATATCAGCATTGCCCTTTCCCCTAGTTTTGCAGCCAGTATTTAACATCTCCTTCCGCCTCCTTCCATGCAGGGGGAGCAGAGGCACAAATAAACTTGCCCAATATAGCTTAAGGTGCTACCTTACTTTCAAGGACCAGCAGTATATCACATGTACAGCCCACACACGCTGAATTAAACCATCCAAATCTCCAGAGACCTGTTTGCAAATACTGCAAAAACCCTTCGACATAAGGCCTCTACTTCACCACTAATCACCAAAGCTGCCTTGCTGAATACAGTA…
ENST00000452364	ENSG00000223947	AACTTCCGGGTCGCCAGGCAAGGGGGTGTGGCTAGGGAAGGGGAGAGGCGAGCTATGATGTAAGCGGCGCGCGCCGAAGTGGGGCCAGCTAGCAGGCGTCGTGGCGGGGCCGCGCTTTTGGGCCGCGAGCTTGAGGTCCCGCTTCTCGACGGATTCCTTCTGGCTCCGCGAAGGAACTTGCGTCCCTTCTCTAAGTCTTCGGATAAAACCAAGACCTAGGCCTACAGATGTATGGGAGCAGGGCCAGGGAGAGAGAGACTTCGTTTTTCCCATTCATTCATGCATCCGACCAACACTGACTGAGCCTGCGTCGGGCGCGGTGCCTGGCTGGCGGTCCCAGGGTCACTAAGACGCAACCCGGCGCTGGAGGTGCTTGCGTCGAGCAGGGCCGGCACAGGA…
ENST00000690368	ENSG00000235597	CTTTTCCTACTGCAGTTTCATATGCAAAGCATGCATCAGCCACATCCATGCTATCTCCTAAAGCAGTCATTCTGAAACCCAATCTGGGGACAGTGCAGACTAAATAAAATTTCATTTTGATTTGGCCTCCCGCTGCGAATGGGACTGCTTTGTCTCAGCCGACAGAACCAGCAAGCCAGAAAGGGAATGAAGACATTTGGAGAAGAAGCGTTTACTGAAAGGAGATTCCTGGGCTGGAGGAAAACCATGATCTACAGTTCATGTTGACAGATATTGTATTTTTGGTCCTAGATCTGACTTTTGAAATGACTTATCACAAATTCAAATTTAGCAATCATGAGTGAAGTACCCACGATGTGCTAAGCATCTACCTCTGCAGATAGAAGAACACTTACTGTT…
ENST00000425879	ENSG00000234177	TTACGATGCCCCCAAAGAGCTGGCGAAGATCTCAGGATTGGCTTTGGAGGGTCTTGGCAGTGCTACTATATTCTTATTATGAATAAAAATTTTAAACCCAAGCTGATAAACATATTTTTTTTCACACTGAATTCATCAGGAATACATTAACATTTTCTAAAAGGTAAAGACAGCAAAAATGAAAGAATTGAAAGGAGAACATTAGGATGTATTTGGCCACTAGGACTCTGTTTCCATCAGCTCCTGCATATGAGCCAGAACTTCACCCCATATAACTAATGCGCAGGGAATTAGCCTATGGAATAATGATCATTCCTGATGAAAAGAATAAGATCTTGTTCCCGTGTATGTGCAGAGCCATTCATCCTAAGAAAGAAATCTGGAGTGAAAGCGCACAGC…
ENST00000322353	ENSG00000214184	GGGAGGCTGGCGCAAACGCAGCGGGTGGCTGGGGTAGGGGCTCATTGGGAGCCCACGGAGCGCGGCGGCGGCTCGGGGGCCGAGTTCCCTACAACAAGGATGGCGGTGACGGGCGCAGGGAGCGGGGCCCGGCTCTCCTTGCCTCGAGGCTCCTCTGATTCCACTCGCGTGGCTGCGCGGCCCTGGCAGCGGCCTTCGTCCCGGGGGTGGGAGCTACACAGGGTTCCGCCCCGTCCTGGCGAGGACGCCTGAGGGGGCTCTGTGGTAAGGCTCTGTCGGGCAGGCCGGGCTTCCGGGAGGACCTGGTCTGGATCGGTCACCGCTGGGTGCCTGAGCTCCGCATGGAGCCTGCAGCCTTTGTTTAACTTATAAAGAAATGGGGGCTCCGAGCAGTCAAGA…
ENST00000419296	ENSG00000204588	AGTAGCGCAGCGAGAAGGATCGCCATCACACGGCGCACTGGTGCGGCTTCTCCCCCGAGTGGATGAACATGTGCTTGGTGTCGTTTTTCCTTGAGCTGAACGTCTTGCAACAGTGGCCGCACGCATAGCTGCCCCAGATCCCGGAAGAAAATCTCTCCCACACCACTGTAGTCAGAGAGGCCAGTGGGTGCATGGAACTCCTCGCACGCGCTGTCAGCAGCAGCAGTGAGGAAGCCGGCAGCACAGTCTGGGAAGGAAGGAGGTGCTTGGCTCTCTCCCGGGCCGCCACCTTCGCCGTCCTCGCCATCGGTCTCATCGTCAGTTTCCTCGTCATCGTTGTCACCTCGGTCGTCAGGGGCCGCGGACAGTGAGGGGTAGGCACCAAGCCCCTCGGCTTTG…
ENST00000488671	ENSG00000273471	CACGCAATAAACAGTTATAAAAGGTAATTGTTGAGATCAGGGGAAGATGGCAGATAGGAGGCAGTGCTAATGTGTAGCTCCCACATGGATGGACAAAACACCATGTGGAGACTCACACTGTGACCCTGTTGTGCTCCAAGAACTATCATAGGAACGTACTGGGAAAACCAAAAGAATTCACGGATCCTTTGAAAGAAGACGCACACCACTGTAAATTCTGTGGAACAGGAGAAAAACTGTCTTGGAGGAAGGCATCCTTCTATTCTACTGATCAGAAAGCTGGACAAAGTCCCACTGCCAGGCTACACAGTTGGTGCCATTTGCGGAGGCCCACCCGCAGCGGTCACGTGAAGGACCGAGCGCCGCGCGCCCAGGCGGGGCCTCCGGCCTGCACGAGGA…
ENST00000645030	ENSG00000172965	GCCTTTTTTTTTTTTCCTTCTTAGTCGTGTGTACATCATTGGGAATGGAGGGAAATAAATGACTGGATGGTCGCTGCTTTTTAAGTTTCAAATTGACATTCCAGACAAGCGGTGCCTGAGCCCGTGCCTGTCTTCAGATCTTCACAGCACAGTTCCTGGGAAGGTGGAGCCACCAGCCTCTCCCTGACAAGCAAAGTGGATCAGCAAAGGCTGCAGTCACCAGCATCTTTTCCAACCTTAATGAACTGTATCCTCAAAAGAACACTATCAGACTGGCTCTGCCGACTTCCAGTTCTGGAACAAGATGGTTAAACTCATTTTTCCCTGCTCTGCTCCTCTAAATACAACTAAGTACCTTGGAAACTATTCAGCAGACAATGATAAAGGGCTCTGAAAGCT…
ENST00000436885	ENSG00000228251	TCAGAAGAGGGCCGTAAGCAGAGTATAATGGGATCAAGTGAGCAGCCTTAAACCTGCGGAAGAGATGCTGAGTGGATCTGGGCAGGCAAAAGAGATAGCGAGAAGGCAGGTAGAAGAAGAGGTCAGCTTGTCCAGAGTAGGCTTGCAAGACTGCATTCCCTAGATGTCGCAGTAGATAACCTCAAGGAGCTCGGCGCCAGGAAGCGACTGCCCTCATCAAACCTTCTGGGGCAGGCACAGAAGTGAGTTTGTCCACATTCTGTATTAATGGTAAACAGTTTGCTGTTTGATCATATAGCCCCAGTGGAATGCTGAGTTGGTCACATCCCACAGGCCTTTGGCTCCCTGCAAGTTCCTGTCCCTGAAAGGGTCTGGATCCTGGTGGCTTTTTGTTTCCAT…
ENST00000671122	ENSG00000237753	CCCCTCCCTGCGGCCTCGCCCTGGAGTCTCGGCACCGTCTGGCCCCGCCGGCTGATTACAGCCAGAGATCGAGGGGGACCTCGCTGTCCCCCTAGAGGCCGTCATGCGGGGTTACAGAGGCTGCGACCAAAGTCATTCCTAGCTCCTCTCTCGGGGCTCCGGAAAGCCGTCCGCGCCTCCAGCCGCACTTTCAGCGCACGCAGGACCTGCCGCGCCCGGTGGCCACACCCGTCCCTCTGCCGGGTGACGCTGCGGGAGATCTTGCGCCCTGGGGCTCCGGATCCAGTTCTGTCATGCACTTGGGTGAAAACAGACTGAAGAGTCACGGGAACCAGCTTGTCTCCCCAGTTATGGCGCAGAGCTGCAAGGATGGCTGTGGGTCATTAATTTCTCCGTGGC…
ENST00000623243	ENSG00000280228	TAAAGTATGAAAAATGTTGTGTGTACCCACACCTGTCTTTGTGGATATTTCTCTCCTTTCCCTTCTGCTTCTGGGATTATTTGGGAATGGGCACTATGATTTTTATCATATCGCTTCCACTTCCTTTATGGCATCATCTCCAATGGGCTTCTTCTCCCTCTTGGATCCAGGTTCTCAGATTGGGGACATGCAGAGTCCAAGGGACATTCCATTCTCCTCCCTGGTCTAGAACAAGGAGGGCTTAGATATATGAGCAGGTGGCTGGGGCTGGCGAGCTATGTAGTCTCCAATGGCTTTTCCCTGATGTCGGAGTTGTTATGTCAGTTCTGGGAGACCAATAAGACCTTGTCCTTCCTTTGGATCCATCAGAAAAAGCCCCTGGGTGGGTAAGATGGATGG…
ENST00000690999	ENSG00000234997	AGTCTCCCCCTCCCCTCTCCGCTCTCGCTCTCCGTGATTTATTACTTGCCCTGCTGCTTCTGACAAACTATTTGTAGGAAAATGAGATTTGGTCCGCGCTGGATGGCTCCTCTGGGAGGCAGGCGTGGGGGTCGGGTGTCGGAGGCCCCGTGCGCCCCCCCACCCCCCACCAGAGCCCACGGCGCTCACGGAGCTCTTTAAGATAAATGAGCAAAATTAAGAGACTCACTGGGGGAAGAAAACACTGGATGGGAGCGAGCGAGAGCGGATGGTACTTGGTTTCCTCCCAGAAATGCATCCACGTGCGCCCCACTGGGGCCTCCCCCATCTGCTGCAGACTCCAGGGAACTTCCTCCCCTCAAAGACGAACTTCCAGCCCTGGAGCATGTTTCTTCCTTT…
ENST00000608834	ENSG00000272563	GGAATCCATAGCCTGCTACCATTTATTGTGTAGCCTGCAAATGGTTTTTACATTTTTAATACATTGGAAAAAAAATTAAAGAAGATTATTATTTCGTGATGTGAAAATTATACATGTTGAAAGGAAAACTTTAGAGTTTAATTGAGTAAAGAATGATCTGTGAATTAGGCAGCCCCCAGAACCAGAGTAGGTTTGGTTACAGCTGAGCATTTGCCTTATTTGAACCTGGTTTGAAGAGTTGGCTGCCTGTGGTTGGCTGAAGTTCAGCTGCTGTGATTGGCTGAGACTCACTACTTGTTACAAGAGTAGGTTACATATCAAGTTTTACATATCAAGTTGAAATATAGTTTTTTATGTACTGGGAAACCTTTAGGGTAAACTTAAAATATGTAAGGAGGC…
ENST00000656175	ENSG00000238207	GAGATGAACCCGGTACCTCAGATGGAGATGCAGAAATCAGATGGAAATGCAGAAATGCAGAAATGAGCGTCTTCTGCGTCGCTCACGCTGGGAGCTGTAGACCGGAGCTGTTCCTATTCCTGTTTCCTGACTTTTTAATAATCACCATTCTGACTGGCATGAGATGGTGATTCTGACATGCAAACAAGCCTCTGGGCCAAAGTTCCTGTGTCCAAGGATTAAAAAAAAAATGGAGCATAAGTCTGAGGCTGTGAACGAGGCTCCTCCTGCCCTCTGGAGCTTGCTGGAAGGAAACACAGCCCAAGAAGTGGACTAAAGAGTTGTTCCAACACCACTGCCTACAAGATGAACTGCTTCCAAATGATGATAGAGGAAAAACTTTCAGGCTGATAACATCAC…
ENST00000420330	ENSG00000236255	GATTCTGATTCAGTAGGCCTTTGCCAGGGCAGAGGTATGTAGGTGATGCTCACGCTCAGCTAGGTTTGGGAGCAACCAGACTAGAACCCATTCACATACAGACTCTTAGTAAATGTTTTCTGCTCTCATCTTGCAAAGTGAAAGTGCCCAGCACAGGCAATGGTGTTAGTACGTTGTAGTCATTCACAAACTAGGGCTGCCCAGAAGAGAGACAGGCTGGGACTTTCGAGAGAGAAACAGCTGTTTCATTTGAATGCCTGGTGTGGGAAGAAGAAGGACAGCCTAGCTTCATGGAACCTTCTTGCACCAAACAAAGCCTCCAGATCCCTCCACAGTGCTCCATTCAATCCCTGTCCATTGGTGGTGGACCAAAGAAGAAACCAATTTGCCTTGGCCACA…
ENST00000457436	ENSG00000231013	GAGAAGAAACTGCAGCAGAGTCGGCACAGGACCCCAGCTTCCATCCTCACGTTGTGTGGACATGGTCCAGCTTCCTGCCGCGGACCATGAGCAATCCAAGGGTAGGGGAGCCTCAAGAGGGAGACACTGAGCCTTTACGTAATGAGGCAGGGAGGGGTTCAAGCAATTAATTGAGAAAGGATGTGACAGGACTGGCACCTGGTCACTTTGTGGCCGTGAGCACCAGCTCCGCCTATCCCCTCTGCAGGGCAGAAGGGACAGTGCTGCGGGAGGCGGAGGTGCTGTGGCTCTGGGAAGGCTGAAAAGGGACGGCTGCAAAGGAGAAGAGCTTCGAGTCCTTTCCATCAGGAGAAAAACCCGGTCAGCTGTGGAGGAGCACTGCACAGGAGTCAGAAAGTG…
ENST00000455707	ENSG00000224789	GCAGGTGCTAGGCGGGGCCAGCAGTGGGCGTGGTCTTTCCGGGCCCGGGATTGGTGAAGGCTCCGGGGCTGACGAGGCGAGGCCGGAGCCCTCCCCAGTTTCCTGCTATCCGGAGCCGGGCGGCTCGCCCAGGATACGGAGCCCGGCGGTCACGGGGGAGAAGGTAGCTGTCGGGCATTCCCCTGGCGCTGAAGGGCAGATTGCTTTTGAAAGCTCTAAATTTATTCAGCTTATACTGAAAGGAAATGAAGTCTATGTCCAAATAGGAAACAATGTGGAGTACTGCTGTGCTGTGCCTTCATTACCTGAGACTACAGCAGCCTGCATTCTCCACCGGGCTCGGAGGAGTGCAGATGCCTGAGCTATGCAGTGTGATTCAACAATTCCAGTTGGACGGAA…
ENST00000655876	ENSG00000237614	CAAAGTGCTGGGATGACAGGTGTGAGCCACCGCACCCGGCCACGTCTGTGACTTTTCTAAAGCTTTAAGATGATGTCACCCATAGGCAGAAAGGCCCACTCATTTCGTGCATCTGCAGTCACTCTTCTGACGAGGTGCGGCTCTCTTTTGTTCTATCAAAGAGAAAGCCAGTCTAAATTAATGGGAAACTAGAGAATTAGGTCATTTTTCAAGATGAAATTGCTGGTAGCTTAAGGAATCAGCTACTTGAATCCCATGCTAAAAAAGTGTAACTCCTGAGGAGTGAGCTCTTCTTTCTTCCTTCCATAATGTCAGGCACTAAGGGAGGTTCAGAAACACAGAGCAGCATCTACTCCTTTCTCAACGAGCGTGGGGTCCAGTGCAGTTGGCCCTCATTTA…
ENST00000624478	ENSG00000279721	GGGTGCCTGTAATCCCAGCTACTCGGGAGGCTGAGACAGGAGAATTGTTTGAACCCAGGAGGTGGAGGTTGCAGTGAGCCGAGATCGCACCACTGCACTCCAGACTGGGTGACTGAGACTCCATCTCAAAAAAAAACAACAACAAAAAACAGCTCTTAGAATTCTTCATTAGTTACAATTTTGTTTCCTCCGTGGCAATATGAATTGCAATTTGTGAATTAAAAACATTAGAATTTGAAAAAATTTTGGCTGGACATGGTAGCTTATGCCTGTAATCCCTAGCACTTTGGGACGCCGAGCGAGGCAGGCAGATCACCTGAGGTCTGGAGTTCAAGACCAGCCTGACCAACATGGTGAAACCCCTTCTCTACTAAAAAAATACAAAAATTAGCCCAGTGT…
ENST00000564121	ENSG00000260163	TTGGGAATCTTCGCAGCAGCAGAACCCGCTGCCTCCAGGTCCGACCAGACCTGCATAGGTAGAGAGTCCCCGCACAGGGCGGCCAGCAGAGCTACCCAGCTGCCCCAGGGCCTCGGGACCCCTGGGCCTGGGACCCAGGCCAGACCCTGACTCATTCGGTGATCTCACAGGACTCCTCCCACCCCAAGACCCTTTCAGGGACCCTGCCTCGAACTCCACGACATGGGAGGCAGGGGCGGGCCTTTTGCAGGGGAAGGACTCCCCCAGCAGGACGTTTACTGAATCTGGAGGGAGTCGCCCTGCAGATATCCCGCGGAAGCCGGAGGAGACCCAGGTGCGCCCCACCGGCTAGCTGCGCCTGCGGGTGCCCAAATTGGTGTCCGGGCCATCCTCACCGCA…
ENST00000688447	ENSG00000236682	GCCCCGGGGCAGCCTGTGCTGTTCCGTGTGCGCGGCGCATACGCACCTGGGTTGTCTCGAGCCTGCGGTAGTGGCCAGATCCCAGACATCCGAGTAGATCCCGTGAAAAGCTTCTTCTTGGTTTCTTCGTACATTCTGGATCCACCCCTTTCATGCATATTCCAGACCACATTTCCACTGGAGCAGTTGAAATGAGAGAGATGGGAATGGGACTCACCCGAACCAGAGGAATTTTTATTACAGACCCATTAACAGAGGTGTCAAAGTCACAGGAACAAGGATGTGCACCTCAGAAACACAGAGAAAGACCTTAAATGCTCTGGGGGATACGGACTGAAGAGGTGTTGAGAGGTAACTGCATACCTCTCACTTCTCAGGAACTGCCAGTTCCCTGGGCAG…
ENST00000375987	ENSG00000204460	AGGAATGTGATATGCGACATACACTTAGCACATGCTGGTTCCTTTCTCTTCCTTCTGTAAGTCAGCACTGACCTTCAGTCCCTGTGCTGACATCCCTACCCCTGCCTCACTGCCTATTTGAGGAACTTTCCTACTCAGTGGTGCCTTATTGAAATGGAGCATATTCCTGCCACCCATAGGTTGGAGCACCCACCCCTGCTGGACAAGACCCTTCCTGGGGGGGCCACCTTGGAACTCTGAATAGAGACTTGAAGAGTGAGGAAGACTAAGAGGCTGCTGCCATTTGAAGATGAAGTGTACAATACAACAGGGAATCAAGTGAACAGAAAGTGTTGATGGGGATCCCAGCAGATAGCCAACAAAAGGGAACCTCACTTCTACAGCAGCAAGGAACTGCAT…
ENST00000450440	ENSG00000282944	GTTACGGAGCTGCTTCCTCTCCCTAGCCTCACCCTGCAGGAATGCCAGTGAACTTATTGCTGACATCTTGGAGCTCAGTACCCTCATAGTGTAACGGCGTCAGCAGATCTGCCTGTGCTGGGACTTCCTGTACTACCCATTCCTGAGGGGCAATGCTTCTGCAGGGCCTGTGACTTGGTGCACAACTTCAGACACCATCATCTTGCAGCAGCACCGCACCCTCACTAGCCAGGGTGTTGATGACTTCCTCAAGGCCAAGGCCACATTCAAGGCTTCGGACTTCATTGATGCGCTTGTGCTGAGCAAGGTGGCTTCTCCGGGATCTTAATTCAGGAGGTAGAATGGAGCTTGAGATCAAGTGTCTGATCAAGGTACTTGAACTTGATCTGGAGGGCTCTG…
ENST00000664380	ENSG00000223631	GGGTTTCAACTGCCACCTGGGAGACTGCTGGTAAAGATGGGAGGTGGCCTTTGCCGCTTTCCATCTTCTCACTGCAGTTTCTTCACGTGGGCCACTTGTACTTAAAATGTCTTCTTAATTTATTCTTTTTACTTCCCCAGCTCCAATTTGTCTACAGATTTACAAATTTGTTTTATAGTTTTATGACTCAATTTGTATTTTCGGTCCTATGAAGCTTTTTGCCTTAAATATTTTTCTCTGTTTATAAGAATGTGCTGTTTCCTAGGCCAGTTTTGTACACACTCTTCCATAGAATAGATCCAGAAGAAACACAACAATACTGCCTTCATCATATCAGGAGATCTTGATACCAAATACGAGTGTTGCCTCCAAGATGCAAGATCCTGAGGGCTCCAAAGA…
ENST00000392929	ENSG00000224043	CTTTCTTTTTCTGCCCTCGGCCTCGCTCTTGCGCACGGGACCACAATGCTCCGCGCCGCTTGTCATTGGGAGGCGCCGAAGGTGGAGAGGTCGGCTCGGAAGGAAAAGCAATCACAGGAATATATAAAACATGAGCAGAAAGAGGCCTTTGGAGAAATCTGGACCAGCATTCTCATTTTACGGATGAGGGACCACGGCCCATGGAGGTTTCCATAGATGATTGGAAAAACCCAAGAGTTGGTCCTCTGTTCCAGACCCCACACAGACACAAACCTACAAGCCAAGGGAGCCAGTATTTGGCCATTCGTCCATCCATCTGCATGTCCCAGGGATGCACGAACAGGGAACACTTCAGCCTTTCGGCTGCCTTCAAAGAAGCAATGAGAGAGAGAGAGAGGG…
ENST00000431985	ENSG00000228043	CCCGGATTTGCCGCCGCGCTTGGGAAGCCGCCACCGCCGCCGCTGCTGCATGGCACTAGGCTCCCGGCGGGGCAGGTTCCGCAGCCGGCACCGCTCTGGCTAGGCGCACGGAGGCGCCTTGCTTAGTCTGACCCTTATTTGGCCAGGCGTAAAACTTGTCCTGCCTAAAAGCCTACTGAGACCTCCTAACTGGTCTAATCCGCGGGAGACGCCAAAGGCGGCGGCCGTTTGTGCGCACAGGATTTTTCTTGGAGCTGTAGCAGTCTAGGAAGCCAGGGTGGAACTTTTGCTAAGCTCCCGTTGTAAGCCCAGAGCTGTAATAACTGCTGAGACACAACCAGCAGTATACAGGCTCCAGTTGGAAATCGAGAACTTTCCAGGGCTGTCACCCAGGCTGGA…
ENST00000458007	ENSG00000241772	TGAACAGTTGAAAAATGGAATTGACTTTCACTCCTCCAGGTCCAGAAGGATTCTAATACACAAACCATAAGCAAGAGTTGTTTCTGTTATTTTGTCCACAGAACAGAAGCTGAAAAAGCATATTGCTTGCATTTCAGCCAGTCCCCTTAATACTTTGAGAACACTGGGATGTGATGTCTCCGTCTGCCACCTCAGAATCATTTGTTCCTACGAGAAGGCCAAGAGTGGTACTTGCTTTGATCACTGTTTTTAAATAGAAGACACATTGGTAGAAATCTTTCATATAATATGTTGCTGCTTTTGGGGGGGTGTTGGGGAGTACCAGAGAGGTCTGCATGCATCTGCAGTGTACACTGGCAAACAAAAGGTTTGTCATTCCCGTTGTCCTGTTGTGCTTCC…
ENST00000653533	ENSG00000226674	GATTTCATGAAGAGTTCTTAACTCCCCCCAGCTAATGCTAAAAATGTGTCCTGGTTCTTACACGGCACTGCTAGTAACGTGGCAACCTGAGACTGTTCCCAGGCTCAATTCACAGGAGCCCATGTTCAGCGGTTATTTAATAGCTTTGAAATGCCATTCACCTGTGGCCCATTTCAAGTTTCCCATGATTCTTAGGAAGACCCTGGCCTCCATCTTGAAAACGGAAAATAAAAACAGCAGACCTATGAAGGTCGAAGGGGAAGAAAAGCTGTATCGATTGTTGAGATCTGGCGACTTGTTTAAATTTCATCAGCCTCACTTCTATGAACTCTCAGGACAAACTGCAACAGAGTCACATCGAGTTGAGACTTCTCCAAGGGCCATGGGGTTGACATCTGT…
ENST00000601658	ENSG00000231079	AAGCACCAACCAAAAGAAGAAAGGAGGATAGAAAAAATAAAATGGAAGATGTAGGGTGGGCAGATTAGGGCTGCGTTTGTTGCTTGCTTTCATGTTACCATCATAGCGTTTTTGCCACTTACAAAGGAGGAAAAAAATCAATTCTGTGCCAACCCAGACAACAGAGACCTGAGTGGGGGTTGGGAAGAGAGATTTTTCAGCACAGAATCAGACTCCTTCTCCAAAGAGCTGTGTGGCCTTCACCTGCAAGGCGACCTCTTCCACAAGCAGAGGCCAGGACAAAAAGAGGCACCTGTGAGCGACAAAGACGGTTTCCTTGGTTTCCCTCACGGCGCCAAGCGGAGTGGCCGCCTCCCACCACAGGGCCCCCTAATGGGCGCTTTTGTCCTGCGGGGCAGA…
ENST00000635799	ENSG00000226383	AGTTTGATCTCAGACTGCTGTGCTAGCAATCAGCGAGACTCCCTGTGAGTAGGACCCTCCGAGCCAGGTGCGGCTTATAATCTCGTGGTGCGCCGTTTTTTAAGCCGGTCGGAAAAGCGCAGTATTCGGGTGGGAGTGACCCGATTTTCCAGGGATGGAAGAAGATACTTGGAAAAATCAGGGAAGAGTGAAGAAGATACTTCAAAAAATCGGGGAAGATTTTCATCATAAGGTCCAAGCAAAGGCATGAGTATAAGATATTCCTGAGCCTGAGTCTACTGACAAATATACCACATCCCCAGAGTAAGTTGGAGTCTCTTAAAATTGTCTTGCTGGCATCTAGCGGAGATTGTCCCCACAAGCATGTTCCTTATGACGGATGCCTGGGTCAGAACACAT…
ENST00000342892	ENSG00000204380	AAAGGCAAGCGGCTCTCACATCCTAAGGTATTACCCAGCAAAAGGCAGCCTCAGGAGGCAGCCCACTGAAGACCTTCAAGTCCACGAAGACAATGTATGGATTGTTCACTAAAACTGAGGAATGATTTTCAAATAATCTGTCGCCAGAGGGCCAATCCAGGCTTCAGGCTCCAGTGTGTATGGAGGAGCTGCCACTGCAGAGACGCTGGCTTAGGGGGCTGGGGGATGCCTCCTTTGAATTCTGGGCCCACCACTGACAACACTTCTCTTCTTGGAGAAAAGATGACGAGAAGGAGAGGTCTTAGAACACATCCTTATCTGAAGGACAGGATACAGTCTTGTTTTAGGAAACTCCAGCTGCTCTGTGTCATTGAAAGGGAAGAGGAGAGACCAGATGGT…
ENST00000453016	ENSG00000226266	GCGGCGCGGCGGGGACCGAGAGCTGCGGGCGGGCTGGAGGTACCCCACCGCGGGGTGGTGCTCTGACTGCGGGAACCGTTGAAGAGCTGCCCCCGGGGAGTCAGCGAGGCGCCACTGGTCTCTTAGACATCTTCTCAAGATTATGCTAAGAGAAATGACTGCACCCTTTTCCTGAGCTATGGCAGTCAGACCTGGCAGTGGTAACTACTCTACAGAACTCCCAAACCTGGCAAGGATGGTGCAGATTTTGGCAGATTATGGCTTTGTCCCCACCCAGCACTGATGATATTATAAACAGACCTATACTACAAGAAATGATAATGGAAGTTCTTCAACTGAGCAAGAAATGATATTAACAGAAAACTTGGATCTTCAGAAGCAAATGAAGAACATCAGAAA…
ENST00000425688	ENSG00000235192	ATTTGGCAGAGCCTCGCCAATTTGGGGCGCACCTCCCCTTCCTGGGATGCTCTCAGAAGGCAAACCAATTCCCAGAAGAGAGGGAAAAACAGCCACAACAGAGAGAACCTTTGCTGTCCCTGTTTGGAAAGAGATTGGGATTTCCTGGAGAGGGCTTGCTTCTACTGCAGGTTTGTTTAAAAGCTCAACATCTATTCTGGAAGAGAACAACGCAGACTCCAGGAAGATGGCGTGTCATTTTGGAATGTGTCTTGCTGCTCTTCTCATCAAAGGTAAAGTCCTCTTCTTCACCTTTTAACCTAGAGTAGCTGTGCAACTTTCTTTGACCAATCAAATATGGTGGAAGTGATGTTGCGTGACTTCCAGATATAAGTCTTAAAGAGATTTTTCACTTTCTGC…
ENST00000442316	ENSG00000228222	CGGCCGAGAGAGCGGAGCACGAGGAGGCGGGGGCGGCAGAGAAGTGATGCTGGCGCCGGGGATCGGGGCAGCGGCAGCGGAGCAGCAGCATCTTCGGGACCCTGGCTGCAGCGTCCCTGTGGCCCGCGCGCCAGCCCAGCGGCCGGAGACCACGCGCCCCGCGGACCCATTAGAAACGCTTCAAGAGCTGCTCAGTCCAGGAGTGGAGGGATTTTGTGAAGACACAGATGCTCCCTAAAAGGAGTGCAGAAATTTTCATCATAGGGAGAATGAAGACAGTGTGTGACAACCTGAAAAAGACAAGTCTTTGGTTATCAGAAAAACTACCTTTAAAGCTAATTTTGAAAACAGATCATTTAGATAAAATAACATGGAGAAGATGAAAAGAAAAATCAAGTT…
ENST00000662804	ENSG00000234350	GAGTAGGAGGAGCGTGAGGCGTTGAAGGAGCGCCCAAACGGGCTGCGGGGAGATCTTCACGCCTAAAACGTGGTCAGTCAAGACTGCCAGCTCCGTGACAGCAAGAACCTTGTATGACTTTTTCATGATGGATGTTCATCTGTGCCATCTGTAAATATTGAATAAATATTTGTGGAATACATGAATCTAAAAGTGAATGGAATGATAAAGAGGGAAAGGGTCATGACATCTACTACAGCATTTGGCACAGACCCAGGTTTCCCTGGTACTGGTAATTCCCAGCAGCTTTCTACAATTCCAAAGGTCAGAAATAAACTGCCAAAAAATTTTTACTAAATCATGTTCTGGTCTGGGATACAGCCCTGAAATGCACTTTGAGCAAGAAAGACTTTGTAGAGG…
ENST00000663207	ENSG00000235934	AGGGCGGGCAGGAAGCACTCATTTCGGGAGGTTGGGTGGCCGGCGCTGGGATGGGGTTGGTTGAGAAGCCGCGGGAGGAGAGGACCTGGCTGAAAAGCCACGGTTGGGCGCTGGGAAGTCCAGGTGGTCGCTAGCTTACCCACCTCGGCTCTGCGACAGCGAGCCGGGCACTCCCGCCTTTCCTCTGCACAGCGCCCAGCGATCCGCTCGGCTCGGCCCTGACAGGCGTAATCTGCCCGGCGTCACCTCCAGCTGCTTCCTCGTTCTCGCTAGTTCCCTCTCGCACGCGAGCGCCAGGAGAAGAGAGAGATTCGGAGAGGCGGCTGCACGGCTCCGGGGAGACGAGCGGCGGTTTTGCCTCAGTGCTTTTCCCCGGGGTTCCCCCAGATCTGTGACCCT…
ENST00000442417	ENSG00000225205	GCCAGCCAGCGCCGGCACTTCGGAGGGAGGAAGGAAGCACCTAAGGCGCTGGGGGCGGAAACGCTGAGGAGGAGGGGTGCGCCTCAGGCGAGAGCTGGCCGGCGCCGACCCGGCCTGGGGCAGCGGCCGCAGCTCCCCGCCCGGGACCGCGCAAAAAGGCCCAAGGTCCCGGGCCGCACTCACCGAAGTCCAGGAACTGCTTCATGGAGAGCGGGGACGGCGAGAAGCGCGCGTAGAAGTCCACCTGGCCCGGAACGCCGCGCTCGGACGCCGGGCTGGAGCCCGAGTCCGAGCTGAAGCTGCGGCTGAAGCCGGCGGCGCGCAGCCCCGGGCCCGGGCCGGCCAAGGCGGCTCCGCGAAGCAGCCGCGCCAGCCTCATGCCGAGTCCCGCTAGAGAAG…
ENST00000455435	ENSG00000228016	CCTGAGAATGTTTCAAGGTCACCAAAAGCTTTCTGAAAATGCCTTTCTGCAAAGAAGGTTTCCAGGTACCATTGTCTTAAAGAAATCTCTGCGACAGAGTCAACATCATACACTCTAAGCTCTAGAGCTATATTTTGTAAAAACAAAAAAGGTTTCCCTGCTTCACTTTGCCTGCGGACCCCCTTCTGATGAACTCCACTCAGGCCTTGTTCCTGGAGCCCTCTTCCTCTGGCTGCAATCCAGAGCAAGTTGCTGTCTGGACTTGTTGAAAAGCTGTTGTCCTGAGACTTCTCTTCAAATTCTAAGGAAAAATTTACTTTTTCTCAGGATTCTAAACCCAATCAAATAATCAAGTGTAAAGGCAAAATAGATACAAAATGTACCTTGCAAATACTCTAG…
ENST00000422703	ENSG00000238133	AGGCTTCCATTGACGACCAGCTTTGGCTGTTCCAACTCACCACAGCCTCTGAAAGACCCATGCTCTCTTTGGATTGCTTGGTACCTGCAGCACGTTTCCATGCCTGGGAGGTAAGGACCACAAGTCTCAGAAGAGTAGGAAGTGCCCAGCATCACACAGGAAGCAAGTTACAGAACCAAGGGCTCTGTTCATAAACTGTTCAACATCTTTTATCACATAAGGGGAGGTGCCCGCAACGATGGCCTGCTGCAGAATACAGAGTGGCTTTTTCATGTTTGATGGGTTGTAAGAAACAAAAAGCCAACTATGGCATCTATGAAGACTATGCAACAGAGACTATTTATATTCTGGGATAATCTAGCAAATGAGCTGCGCATCAAAATAATGGATTAGTGGTTT…
ENST00000605739	ENSG00000271151	GTCTCGGCTCACTGCAACCTCCGCCTCCCGGCTTCAAGTGATTCTCCTGCCTCAGCCTCCCCAGTAGCTGGGATCACGTAGCGCCCGCCAGCATGCCTGGCTAAGTTTTGTATTTTTAGTAAAGACAGGGTTTCACCATGTTGGCCAGGCTGGTCTTGAACTGCCGACCTTGTGATCCGCCCGCCTCTGCCTCCTAAAGTGCTGGGATTACAGGCATGAGCCCGGCCGAAATACAATTTAATTAAAATACTTATTTTCTTATTAGAAAGCTGCCTCTCAATGGCACCTACTGCTACATTTACATAGTAACCCAAAATTGCAGTTGCTTAGCAGGGAGAGAATCACAGTGCTGGATATTATTTATACTTTTTCTTCCAAAACGATTTGAGGAAGTACTGT…
ENST00000563759	ENSG00000260868	CTCTGGTCTCCTGACTCTGGCAGGGGGAACATTTGCACTGTTCTTGTTCCTTACCCCAGGAGCTGGCCTATTGCACAACCTCAGGAAACAGCCCCTATGCAATCCTGGCCCACAGAGCGGACATGTTCTGGTTTTTATTCAGCAGCTTTTTTATGAAGTGTGTTTTCCTTTCCCATCATGTCATCTGGAAGCAATTCCTCCCAACAGCTGGATTTGCTTTCACAATTGGTAAACACCGCGAATGGAAGGCCGGGGACGATGCGGAGCTCCCCGGAGGAGCCTTGTCCCCACCCGCTTGGCTCGCGTTCTGAAGCTTATCGCGGGTGCCTGCACAAGCCTCATCAAAATCGAGGGCGTCCTCCAGCAGGCGACCCACATTGCATTCCCCGCTTAAGAGGG…
ENST00000420866	ENSG00000231453	CAGAGAAAGAGGAACCAGAAGAAAGAGAAACTCGCGACAACAGAGTTGCCGAAAGAGAAGTGTTGGCGCCTCAAACTTGAGGATCAGCTTCTTGGGCCCCACTCCAGGGTGTCGCGGGGGTCGGGTTCTTTCCGCCGCCCCCCGAAAGATTCTCAGCTAACCCTTTCCCCGCCGAGACCAAGAGGCCCTCACTCTGACACCACTCCGGGAGCCAAGCTACTGTAAGGAGCTGATACCACCCCTCGCCGGCGCGAACCGCCCATCTCCCCAGACCCGCCCACCCCCTGCTGCGAATCCCTGACGTTCTAGCCCGGCGAAGGTCCTCTTAAATTAGGAAACAATAGCTATTTAAGAAGAAGCGCAAATAACCCGCGCTCTGCGCGCCCAATCGTGGGATTC…
ENST00000703040	ENSG00000226853	GACTTCCGGCTTCCCTGCTCCCACAAAATGACGCCAAATTCCAGCGAAACAGCTGATGCCAGCCAGCTTGAAGACCCCTGCCACAGAAGAAGGGAATCAGCATGAGAATACAGCTTCTTCATCTCGCTGTCCCATGACTTCGCCCTGTACTCTTCAGCCAATTAATGATCTCCACACTTGGGACCACTCTAAAACCCTTAAGAACCTGAGACTCAAAGTCCTCCTGGAGACGAATTTGAGGTTTCCTCCTATCTGTGTTTGGTGGCCCTATGATTAAACCTCTTTCTCTTCTGCAACCTGGTGTCCCAGTGTATTAACTTGCCATGGGCATCAGACAACAAACCTATATATAGTATCCCAAATATGGTGCTCCACTTTGAAACCTGAAGAAATCCTGCA…
ENST00000426615	ENSG00000226363	AGCAGGGCTCAAAACCTGGCCAGGAGGTCTTGTTGGGCCAGGAATGTCCGTGGTTGGTGAGGAGGCTGGGAGAAGGCCTTTTTGATGGCTCCATTGTTCACAGCGCTGCCCTACAAATACCATATCCGTCCCCACCTCCTCTGCAAGGGTCGAGCGGAAGAGTAGGTCTGGTGAGCTGAGCTCTAGGGAGCTGGTACCATCTTCCCTCAATCCCCCTCGGTTACCCCTTGGGGCAGCAACGACGCCATCCCAGCCCCTTCCAGAGAACACACAAAGGAAGCCCCACCCGTCCTTAGACCTGAGGACACGCTCGGGAGCGGGCTGACGTGGACCCCGTTTCAGGGCGCCCCGGGCCCCTGCGGGGAACAATAGCCGCCGCCTCCTGGGCGGTCTGGCGGG…
ENST00000699473	ENSG00000213963	GGCGGCGGGTGCCATGCGTCTGGAGCTTCACATTCTCTGCCCCCCACCCACCGCGCCGGCGCTCCCTTGTCACGCCTCGGGAAGCGCGCACCTGCCAAGCAGGCAAGAAAGAACCCTCAAGTGGATTGCCTCTGGCAGTTGGAGCCACACCGGTGTTCTCAGAATACACCCTGTCCTTTCCAATTTCCTTCATATGCGGTAACCACCAACAGTCTTGGAGTAACAAGTCTTAAATTCTGATTCTCAGTCGGCTAAAGTTTCCAAGATTACTGAGAAAGAAGAAAGTACTGAGGAGCCTTATGATGAATAATCTGATATCATGTGAAATGAGGAAATAAGAAGCTTTCTGCTGACTTCATTTTGACCCAGGGTCCAAAAGGTGATGTAATCCTGTGGCAA…
ENST00000659121	ENSG00000237298	GCTGTTTCTGGAGGAGTTAGGGGAAGGAGGCTGCCTGGTAAGCCAGGAAAGGGGCTTCTGGCCGTTCTGTTGGAGCGCCTCTGACTGACTTCCCCCATGTGTCCGTGTGGCCACACCGTGCTACTTTCAGAGGCAGTGGGCTTTTCGCTAAGGGATAAAAAGAAGTAAAACCTTGCCTTTAGCGCAGCTCTCCTTCACTGGGCAGATTGCTCTCCCTCCCCACTCTCCCAGGCCCAAATTGGATCTCAGCGCCTGGGAGCTCCAACTTTAGCAAGTGCGAAATCCTGTCTTCGGTTTTGGAATTTTCATCCGCACAGACTATATCAGCCACGGATAGGATATGTGAGAATACCAGCATGTCAAGGCTGGGAATCATCCTTAGGCATCACCTAGCCAGTC…
ENST00000604692	ENSG00000270956	TTTACGGGGTAATAAAAATATTCCACATTTTGATTGTGGTGGTGATTACAAAACAGTACATTTTTCAAAAGTCATAGAACTATATATTTCAAAAAGGTGAATTTTCCCACATATAAATTGTAACTCAATCAATTTGACTGATACAAAATGTCCTTACCAATTGGATCCATGGCAACGATGGGTTTGGAAGGACGACTTGGTTTCCCAGACCCTCTTGCATTAATGGCTGTGACACGGTGTTCATATTCTAAGCCTTCAGTAAGGCCAGTGGAGCGGTACCGTGTCATTGTCACAGGTACTTTATTTACACGGACCCATCGATCTGCTCTCACTTCTTTGCGCTCCACAATATATCCAGTCACTTGGGAGCCACCGTCATCCTCTGGTGGGTACCAAGTA…
ENST00000603415	ENSG00000270277	AATTGTGCCAGTCACTTCACAGCTGTCGCCTTTTCCAGCACCATTGATAGCACTAACTCGGAATTTGTATTCTTCACCTGCTTGTAGATCAGTGACTGTATATCTTGTTTTCACACATGCCTCTGCATTCACCTTGTGCCAGTCTCCTAAGTCGGCCTTACACATTTCAATAATATACCCAATTATTTCCATGCCACCATCAAACACTGGTTTGGACCATTCTAAGCTCACAGTTGTCTTTGATGTGTCTGTTACTTTGACCACTGTGGGAGGACCTGGTGGGTTGACGGGCTCTCTACATTTAATGAGTCTTGAGATGCCACTTGCAGGTCCAACTCCTGCAGCATTTTCAGCCATGACATGGAATTCATACTCATTGCCTTCTGTCAGACCAGTGAC…
ENST00000624360	ENSG00000279598	TGGTTGTAATGATGCACTCTTCCAAATGTTCAGACACCATAGACCACACAACGCGGCTTGTCTCACGCTTTTCCACAATGTAGTGAGTGATTTTTGCACCACCATCATCAGCTGGAGGCCGCCAGAGAAGGGTGATCTTCTCAGCAGTTACAGTCTTAAATTCAATTGGTCCACCAGGTGGGCCTGGTTTGTCTATCAGTGAAAGGACAAAACACGATGTTAGTACTTCTTTAAAGCCTACTTGTTCAAAATTACTAAGCTTTAGGCAAATGTAATATGACAGTGGTCTGTATTCAGCACCTACCAAGGATCTGTACTCTGATGGTGGCTGAGGCTGAGCCCATGGCATTCCTTAGTTTTAATTCATAGCATCCACTATTAAGGCGATCGGCATCTTTG…
ENST00000603521	ENSG00000270574	AATTTAAGACACTTACCAAATGGATGTCTCGCAACAATTGGCTCCGATTTCAGGCCTTCCCCTACACCATATTTATTTTCGGCACTGACCCTGAAGGTATATTCCATGCCCTCATGAAGTCTGGTTACTCTAAAGGTGGTTTTCTGGACAGCTGAGGCGCACGTCACCCACTTGTTGTTCACAGAATCCCTCTTCTCTAGGATATAGTTGGTGATTTCAGAACCTCCATCATCCTTTGGAGGAGCCCACTTTAAGGTCATGGCTTCTGCTGTGACTTCATCAAATTTGATTGGTCCAGTGGGGATGCCAGGCTTGCCAACAACCTTTATGGAGATAGTTCCTTCCTTGGTGCCAGCAACATTCTTAAGTGTGATTGTGTATTTTCCAGCATCAGATTTT…
ENST00000605334	ENSG00000271141	GTCCTTGGTTATATCACCAAATTTCAATTCTTTGGGTGCACTTGGGCGAGCTGAAAAAAAATGCACTCACGAGTCACTGTTAATAGTCTGAACTAATATTTGTTAATACTGCCAAATCACCTTAGATGATAAATGTTTTGTTCCTTACCAATTACATTGACATCAATTTCCCCAGAAATTGTTTTCACACGGTTTTCTAATTTCAGTGTATAAATGCCCTTGTCTGAACGTTCACTTGGAGAAATGACAAGTTCGGCATAGGCAGACAAGGTCTTCATTTTCACCCGGTCCCCTGTTTCTAGTACTTTATCTCCAAAACACCAGGTTGCAGTTGGCCTTGGATAGCCTGTACTTGGAACCAGGATCGTGATAGGATTTGGGACAATAACTTCCAGACCA…
ENST00000590024	ENSG00000267784	CGTTGTTAGAAACCACACAGGTGTATTCCCCACTCTGAGATATGTCAATATTAAATAATTCCAGTTCTGCCACAGTGTCTTCAAAATAGATGTTGCACCGGTCTCCTTTCACTAGTTCTCTGGCACCTCTGAACCAGTTGACTTTGAATGGAGGGGTTCCTCTAATAACGCTTGTGAAGGTTACATTTTTGCCTGGTAGTACTTCCAAAGGTTCAGGTTCTTTCACAAAAGAGGGTGGTTCTATATAGACATGGAGAACAATTAAAAGATCCTGTAAGCTTCAGATGGAGTTGCAATTTTGAATAAAACATTAGAGCACTTTCAAATGTTTGTCAACATAGATGTGCACCTGAAGAGGAATTTGTAAGAAATTCCTTACAAGTTTGACTGTCTACTGAC…
ENST00000567327	ENSG00000260742	GGGGCGCGCCCGGCGCGACGCGGAGCAGGCCAGCCCCCGACTACTGCCCGCGGAATGGGCAAGATTAGTTTGTTAATAATCTTTCCTCCTCTCCTCCTCCTCCTCCCTCACCTAAAAATAGAACGTAAGTGGGGAGGCCAAGTCTCACAAAACATCCCCCGCGAGAAAACAAGTGTCTGCTTGGGCACCCTGAAACATACACTTGAAAGAGTCGCCTGAATATAGACTCTTTAGTGTCCAAGGAATTGGGGTAAGGACGGAAAGAGGTGCTTGATTGGTGTTGCCAAAATGTAAAAACTGCAAAAGACTAAGCTTCCTGGAGTGCTACTTTCATACTTAAAGTTATTTATCGTGTTTATGTTATGAATGAAAATGAATTGTGAAAGGATATTTAATCTG…
ENST00000434418	ENSG00000231689	TTTTCCTGCCTCAGCCTCCTGAGTAGCTGGAACTACAGGCGCCGCGCCACCACTCCCGGCTAATTTTTTTATTTTATTTTATTTTTTATTTTTAGTAGAGACGGGGTTTCACCGTAGCCAGAATGGTCTTGATCTCCTGACCTCGTCATCCGCCCGCCTCGGCCTCCCAAAGTGCTGGGCTTACAGGCGTGAGACACTGCGCCCGGCCCATACTACTACTTTTTTGGACACACATGACATTTGGTGCCAAAACCTGGACAGGAAGACTCCTTCAGGAGACTGGTACCCTGTCCTCGTCATCACTCCGTGAGGCAATCCACCTATGACCTTGGGTCCTCAGACCCACCAGCCCAAGGAACATCTCACCAATTTCATATCGGGCTTCCAAGGCGATTGGGC…
ENST00000413911	ENSG00000235852	CCCAGATGGCTCTACACGTGCCTGAGGTAGCCACTCCCGAAATATAAAGAGCTCTCTGTCACATCTGGCTTCCAACCGGATGATGGCAGAAACCAAGGGAGGGCAGGCAGAGCGGAAACGAGCCAGGAAAAGCGACAAGTCAGGAAGACCCTCGGCTCCTATCCCGCCCCACCGCAGGGCCCCACACAGCCTGAGCCCGGGCCCCGAAAGGAACGAGGCCTCCTGCGCCTCGCGGAGACACTCACTTTTCACCTGAGGCCACCAGCTCTTTGCCCTCGCTGTTGCCAAACGCGTCCGTCTCCCCGGGGCCGTCCTTGGGGCCGGGCGCCGCCGGGGCAGCGGGTGGCGACACCCCGGGCTGCGGATGCGTGCTCCCCTTGCCCAGCTCCTGCAAGATCT…
ENST00000623836	ENSG00000280083	TGGTTATGGGCTTTGTTTCTGGAGCTCAGACAGTCCTTAGTTTGAATCCCAAATCTGTCCTTACCTCTGATAAGCCTCACTAAAGCTCACTAAACCTCTGTCCCCTTATCTGCCAATTGGAGATAATCATGATATTTAATCCTATGGAGTGCTGTGAGGATTAACTAAAACAATGCATTTGAAGTTCTTGGCACTATGTCTGGCATGGAGGTATATGACTATGATTTGTAAATTGCAATGCTTCTGAGATGGCAGTAGAGGGAGCAGAGTCAATGGGAACTGGACTTCAGAAAATTAGCAAGATTGATATTAAACCCTTTTACAAGACAATGTTCCTGTTCTGATGGAGCTAGAGCAACCTGCACACAGATGAGTCGATGAGATTCACACCAGGCCATC…
ENST00000419640	ENSG00000227542	GGAACAAAGGAGGCGAGCGCAGCTGCACGCGCAGGGAGGCCCACAGCGTCCCGGGCCCCTCCTCCCCCGCCGCCGCCGGGGCACACCGCACCTGAACCCCACTCCCCAGGACGCCCCATTGTTCTCCCTCCGCTTTCCTGCCCGGAGGAAGCCACACCGTGTCTTTCCAGGGGGCCAGGAAACAGCTGTGGGCCAGAGGAATGGAGGGGCTGTGGGTGAACACGAGGACAGCCGAGATTCGACTCTGCCCACAGACCAGCAAAGCCAAGGACAGAGAGGTCTTCAGGGAATACATGGCTATGGTGGTTTGAAGACTCCCATTAGAGAGTGGATATTAATTGCCCTCCTTTTGAATATGGTCTGGACTTAGTGATTTGATTGTAACAAATAGAATACAGC…
ENST00000457577	ENSG00000232732	GGCAGTTATGGAGCATGCGCAGCAGCAGGGGCGGCCGCAGGTCGCCGTTCAATAATACGTAATGTATAGACTTTTGAGTATACGAAGCTCCCTGTTTCTCTAGGTTCACCTGAGATTTATCTGGTCTTTCAGGGCTTAAAAGGGAGACATTCCCAAAGAAGATTCCGTGGGAAGTCTCCTACAAGCCCCGAAGGAAGGGAATCTCTCTCCTCATACCTTGAGTTTCCTGAGTACAATTATTATAGATATACGAAGATCTCTGTGCTCATGGAGAATTTGTGTCAAGGGATTTGTACAGCCCTGTAGGAGACACCTCCAGAGAAAGTAACAGCTCTCAATTGATTAGCTGAGGTATGTACTGTGTGACTTAAATATTGAGTTTATTTTTATCAAATACCT…
ENST00000413848	ENSG00000183308	AGTTGGCTGCGCTCCACCAGTAAGGGTTCTCGAGCCCCCGGGCAGCCTGCGGGGGGCAGCGAGGCGCAAAGACCATGCCCCAAGTGCCGAGGGAAAGTCCTGAGATGCGCGACTTGGGACGCTAGGGGCCAAGCTCCGACGCGGGGCTGGGTGCACCTGGACGCACCTCACACGCCGCGAGCTAAGCAGAAAAGGGAGGCAGGCTGCCCCGACACCCCACTACTCACCGCTAGGTTTCCGTCTGGCGCCGATCCGGCTGCGTCACGCCGGCCGAACGACACCCCGCTGAGTCGCCGCCGCAGGGAAGGTACCTTCGGCCCCAACGGGAAAAGCCAATTTCCAGTAATTCGCGCCCGACCACCGGGGAGTGAATGTTTCCCTCTGAGGATGAAGATCACT…
ENST00000409819	ENSG00000222035	ATCTGAAGACTTGACTGGGGCTGGAGAACCTCCTCTCAAGGCAACTCCCACACAAGCCTAGGAAGTTCATTCTGGCTGTTGGCAAGGGGCTTCTGTTCCTTGCCATGTGGACTGCTTGCCATAGGCTGCTTGAGTGGCCTCATCACAGACATGGTGGTTGGCTTTCCCCAGAGTGAGTAATCCGAGAGAGAGAGCAAGGAGGAAGCCTTGGTGCCTTTTATGACCCCAGTCTCAGAAGTCACATACCATCAATTCTGCCATAGTCTATCTTTATTTAGAAGTGAGCCATCATATCCCACTCACACTCAAGGGGAGAAGAGTTAGTTTCTCCCTTTTGAAGGGGGAAGTGTCAAAGAATTTGTGGATGTATTTTAAAACCACCACACCAAGAAAGAGTTG…
ENST00000420509	ENSG00000227946	TCCTACATCTGGGGACTGCTCCAGAAACCCTGCCTGATCCTGCCCCTCTCACTGACAGTCTCCTCGCTGCTCCCTACATCTTCCTCTCCGCCGGAGCTGTCCAGAAGGGGGATTTTGGACCCAAAGGAATCGGGATGAAAGGGGATCAGAGTGAGAGGCGCTGGCAATGGACTAGGAAGCTCGGCTGCCGCTGCTACTGCTCCCCCCTGGGCTCCGGCGAGAGCCTTTCCCTGTCAAGCAAGAGGGGTGAGGATCATATTTTTATTTTGGAAACTAAAAAGTGCTCCCAGGGTCGGTGATTATTAAGGGGAAATCCCTGAATATACTCTCCAGCCAAGAAGGCAGGGCTGCCGGGGCTGTACAAGAAGAGGCAGCAGCCTCCTACAGCACCACTACAGG…
ENST00000412387	ENSG00000223725	GTTCCGCGGGGAGAGGGAAGGCGAAGGCGGGCTGAGCCCGGCGCCGGGAGGAGTGGTCTAAACTCCACCGCGGCTTTCGCATCGGAGACGTGTCTTTAGGAAGCAGAGAGGGTTCGATTCTGGACTCCGCCCATGACTCACTTCTCTTGTAAAGAAAGAGTTGTCCTTCCTGGTACTCCAGGTTTATGGGATGCAGGATAATGGAGCATGCTCTATCTGGGACATTGCTAGTCTTATGACAGAGGGAGAAGACAGCGATGAGTTTTCGAAGAACTCCAGGAAGTGGCTGCAGAGCAAAGTAGGATCCTGATACTGAGCTCAAGTGATTCAGAATGAAAAGACCTTGGCACAGACCTGTTAAGGAAGCTCCATATAAGGTGAAGAAAACAACATGCTCAG…
ENST00000628368	ENSG00000280837	AATAAAACACTTGCTTTTCTTTTTGAGAAAAATTAGGTTCTTTTTCATCTATTTAATTATTGCCCATGTCAAATGCTTGGTTTTGAAAACTGAGGAATTCTATCTGACAAAGATGAAACCAGCTATAGTTGCTTGTAAATCATCCTTTCTAGTGATCACATAAAATGAACAGTAGACAGCAAATAATTTAGGAATTGAACCTATACATTTATCTTATAATTTTGCTGACTTAAGTTTCCCTTTCTTGGTTTATGATGCCAGCAGAACTTCTGTGTAAAATTATAGTCTGTTCTACTGTTCTCAGTTTCAGGCAACTGATTTCAAATGCCTATGAAACCACTCCAATTAAGCCACATGGGGGTGCTAGAAACTTATAGTATGCCAGTCACAGCAGTGGAA…
ENST00000670391	ENSG00000229267	AGGAGAGCGGGCGGGGCCTGAAGCCCCTCTGGGCTGCCTGGACGGATGAAGTCCAGGTGGAAAGCCAGTCGACGTTTCCCGGGAGCTACGACTCCAGGGACCCTCATCCGAGCTTAACCGTTGGAACAATCACAAACCCAGAAACTTTTAGCTGAGTGTTATTTATAAAAAGCGCTGTTTTGACTGCTGTTGGACTTGGAAAAGCTTTGCCCACGATACTGAAGCGTAATTAGCTGCCTACTTTTCAAAATTATGTGATGACTTCATGGGAAAAGAGATTCACAAGAACCAGTAACAGGAAAGCTTAAATAAGCTTGGAAATCTTTAAACTTTCAATATCGCGTGGGAAGATGTGCCTTGCTTTTCCTTCGCCTTCCTCCATGATCATAAGTTTCCTGA…
ENST00000445174	ENSG00000235770	GAATCCAGGAATTGGAAGGAAAAGAAAACAGTTCTCTATTCATGCTAGTTAACTAATCAATTCAATATGTATTAACTGAGCACGCTACATGCTAGGCACTCTTCTAAGTGCAGGGGAGACAGCAGTGAAGAAAGCAGACAAAGTCTCTGAACTCCTGTGTCTTCTATTCAAATGGGGAAGATGAACAATGAACAGATAACACAAATAGAAGAATGCGTGACCTATCCAATCCTTCCTCTCATGGAAACACCAACTCATCCATGCCCTCTGTGCTGAAACTTCGTCTCAGCCTGCTGGAATCACCTGCACCCCATGGGAACTGTAGCCATATCTTCAGTCCTGTGAGCCCCCGTCATGGCCTGTCACAGGAGTAAATGAGGAGTAAGGCCCAGAATACTC…
ENST00000562038	ENSG00000260804	CAAGTATGCAATCTCTGTAAACCCGCTAGAACCAGTCATGGTCGGTGGGCTCCTTACCAGGAGAAAATTACCGAAATCACTCTTGTCCAATCAAAGCTGTAGTTATGGCTGGTGGAGTTCAGTTAGTCAGCATCTGGTGGAGCTGCAAGTGTTTTAGTATTGTTTATTTAGAGGCCAGTGCTTATTTAGCTGCTAGAGAAAAGGAAAACTTGTGGCAGTTAGAACATAGTTTATTCTTTTAAGTGTAGGGCTGCATGACTTAACCCTTGTTTGGCATGGCCTTAGGTCCTGTTTGTAATTTGGTATCTTGTTGCCACAAAGAGTGTGTTTGGTCAGTCTTATGACCTCTATTTTGACATTAATGCTGGTTGGTTGTGTCTAAACCATAAAAGGGAGGGG…
ENST00000453157	ENSG00000232485	GGTTTGGGCGTTTTCAGGCGGCCTCCTGAGAAATGTTTGCAATTGTAAGGCGTCTCTCTCATCCAGGTTTACCCAGATTCGCAAACTATGGCGACAAACAACCATAGCAGAAGCATGTCCGGATTATTTCACATATATCACAAAATCCTGCAAAGGGTCTGTCCCCATTGGATCACCTCCCATCACGCCACACACGACGTGAATGACTTCGTGCTTCTCCATACCTGCATTGATCTCTGGGTCCATTGCCAGTTATAAACCTCCAAGGGCAATAGCCATGAGGAAGGAGGAGGTGCTTCACTTTCCTGATAAGCTACCGTAAGGCCCCTTTCTGCATGAGGCTCAGACCTGGTTCAAACTCTCCTGGCAGAAACAATTCAACCATGAGCTGTGCTCGAG…
ENST00000414135	ENSG00000241520	GCCCAAGGAGCAGCCGGCAGCTTGACACAGTGACCAATTGGAAGCACAGCAGCCACACGCCATGAAACAAGACGGAGTTTCGCTCTTGGCTGGAGTGCAATGTCGCAATCTGGGCTCACCACAACCTCCACCTCCCGGGTTCAAGTGATTCTCCTGCCTCAGCCTCCCAAGTAGCTGGGATTACAGGCATGCACCACCATACCAGACTAATTTTGTAATTTTAGTAGAAACGGGGTTTTTCCATGTTGGTCAGGCTGGTCCTGAACTCCCGACCTCGGGTGATCCTCCCACCTCAGCCTCCCTATATTATTAATCTTAAGTCTAAATGTTCTATTAGAAAAGTTACAATCACATATGCAGCTTGCATTACATTGCTAATGGAACACGCTGCTCTAAACC…
ENST00000656870	ENSG00000225794	GAGGGTGCCTACTGGTAAAGGGATTAAAGCTGTTTTCTTAATTCACACATTTCATCTTCCATGGATGAACTCTAGCTTTTCAGCTCATCTTGCAAGCCCTCCACTACAGGTTCAGCTGGAACTTGAGGCACTGGGCAACTCTCTGGACGTCAGTGGCAAGCCCGGCCAGACCGATGTACAACCAACCACCCATGGGAAAGATCTCCTGGAAGTCCGTGGTCACCATCTGGGCCTGGATCCCGAAGTGCCTGTCTGCAGCGATGGCCACACGGTTCTTCCCCTTCATGGCCATGATGGCTCCTCCGTTATAGGACATAATAGACATGATTGTGTGGTATACGAGGACCCCTCCATTGCCGGAGCAATTCCAGTAAACCGGGTCTAGCCTTCACTCCTGCC…
ENST00000450996	ENSG00000223923	GACCCCGAGCCAGGCCTGTCCCAAGTCCTCCCGGGCCCGCCAGCCCGCGGCCCCTTACCTTGGCCTGGCATTTCCGATGACAGGAGAAGCTGCAGACTGCAAGAGGGCGAGACACAGAAAGAAAGTTTTAGCCGCGAGGCTGGAGTGCAATGGCGCAATCTCGGCTCACCACAACCTCCGCCTCCCAGGTTCAAGCAATTCTCCTGCCTCAGCCTCCCAAGTAGCTGGGATTACAGGCACGCACCACCATGCCCGGGTAAGGGGCTGGCTCTCAGCACCAGGACCTGGCACAGCATCTGACCCAGAGGACAGCTCAGTTCATGATTGCCAGATGGCTGCACGCAGCGCGGAGGAGAGCCCCCTGGGTCTGAAATAGAGGCTGGAGAGGAGGACTGTGAG…
ENST00000441749	ENSG00000225062	GGTGACGACGGACGCCACGGGTCGAAGGGGCCGAAGAACTCGGCGGCGAAGGTGACCACGTCCTCCGGCTGGCGCAGCAGCAGGAAGAGCAGGAAGTCGGAGATGAGCGCGTGGGCTTCGGGGTGCTGCCGCAGATAGCTGGCGTGGCCGAGCCGGAGCTCCTCCTGGCAGGGGACAGAGCCCGAGCCTCAGCCGGACGGGACCCCCGCGCCCCAGGAGCCCCCAGCCGCTCGCTCCAAGGAGAGCTAAGGGGCGCTGGAGCCTTCTAGCCCCTACGGGTGTGCATTTCAATCAGGTGCCTGGAGTGCAACACAACATGTGAGAGTGAGAATCTTCCCAGACCGCCTGCTATGGACTGAATTGTCTCTCTAACCCCCAGTGTGGTGGTATTTGGAGAAA…
ENST00000429343	ENSG00000235024	AACAAAAAAGCTAAGGATAAGGAAGCGGGATGTCCCTCCTCCAAGTCTTGCTGAGGCTGGAATGCAGTGGTGTGATAATGGCTCACTACAGCCTCAACCTCCTGGACTCAAGTGATCCTCCCACCTCAGCCTCCTGTGCAGCTGGGACCACAGGCATACACCACCATGCCCAGCTAATTTAGAGCCACTCTCCTGATGCTCATTAGCAAGCCAGCCTCTGGCCCCTCCTAGGCTTGGTGATATCACCCCTCACCTGTCGCAGCTCCTGCCTCTCTCTTCCCAAAAACCTCTGCAGCTTTCACTTCCCCAGCATGATCTTAGTTTAGGCTTTCACAAAAGACTGGAAGAGCAGTGGCCTGGAAGCAACATCTGAAATATCAACTTTTTTGTGACCAGAGA…
ENST00000441450	ENSG00000224090	ACTTTTCCACCCACCTGCCTCTGGGAGGGAGGAGCCGAGAAGCAGAGGACAGAAGCTCCCGGGCGGGGGTTAGGAGGAACCGAGAGAGGACTTGGCTGCCAGGAGAAGGCAATTTCCTCGTTCTTGGAGATGTTGTTGAGGAAGAGCAGGCGGCTGCACTTGCTCTGCACAGGACTCAGGCTCCCAGCCTTGGGGCTGATGGAGAAGAGGCAATTGTCCTGCACGCGCATCTGGTGGAGCTCAGTGGAATTCAACTCTGCTTGCTCTGCCCAGAGCTCCACGTCAATCCGCTGGTCACTTGGAAGGAGGAAGGCCCTGGGAGAGGGGTGCAAAGCCATACAAAGAAACTGGTCAGGCAGAACAGAGAGGCAGGGGCTCTGAGACCCTGATGGGCAGGTG…
ENST00000601508	ENSG00000268603	AGCCTGGAACTTAAGACTGGGACCCGAGCTGTTGGGGAATCGGCCTCGGGGCAGCAGCCGAAGTGAGGAACTGGGTCCCACAGGAAAACGGGACTAAGGACAGCAGGGGTGTGTGGCCAGCCCTGGAAGGGGCGGGGCCAGGGGCAAACAGCCACAAGGGGCTGGGGCTGGAGGCGCTCAAAAGCGGAGAAGGCGGAGTCCCAGGCCCAGCCGGCGGTACCGCTGGGAAGTGAGGGCGCCTTGGACGGCGAGGGCAACTCTTATCAGTTTGACTGTCTGAAATGCAGCACGGCGCTAGGCGCTCTCCAGACCTCCCTGTGACTCCAACAGGCTGTGACCTTGGCGTGGGGGTCTGGAATACGTGTGGGCGCTGGTGCGGGGGAGAGGGAATGGCGACGC…
ENST00000596829	ENSG00000268896	CGCAGAGCAGCCCGATGCCCAGAGCGATGCCCGCGCTCGCCCCAGCACTCAGCTGTGTCTCTAGCACCCGCTCTCGGTAGCAGAGGAGGAAGATGACCACCGAGCCAAACAGCAACCCAGTGAGAAAGAGCACTGCCTTGAAGCAGCGGTAACCTGGAGGGGAACAGGGGCTAGTGAGGGGCCAAGATGAGGGCACCAGGCTGGAGGGAGCAGGTCCAAGGGGTCAAGGACATGGGATCCCAGGGGAACCAGAGACAAAGACACTAAGATCAGAGAATTGAGGGTCACTGGAGTCATGACGGCATCAGTGATGGGGCCATTGAGGTCAGGGGAGGTTAGAGAGATATGGCTGTTGGTGGTCAATGGGAAGGCAAACATAACCATTGAGATCATGAGGGT…
ENST00000597192	ENSG00000269068	AAGCAGGATTCTGATGGCCAAACATGAGGAAGCTGGATAAGGGGAAGGCTGGGGATGGGGTGGGGGAGGTGGGGCTAGGTGGGTGTCTGTCCCTTAGCCCCCTACCTCTCTACCTCCTCTCTGTGCTGCAGAGACTGCCCACCTGTGACAGTGACAGTGAAGAAGGCCGAGTCATCTCCAGCATCACATACAAACTCGCCCCCGTCCTCGGGCTGAGCAGCAGGTAGCACCAGGCGGCAGCGTGGCCCATCCCTCTCCAGCACCAGGGCCTCGCTCTCCTCCACTTCCAGCCCATCCTTGTACCAGCGCACAGGGGCATCCTCCCGAGACAGTTCACACATCAGCACCACACACTCCAAGGTCACGGCGATCAAGGTCACCTCATCGCGAGGGTATATG…
ENST00000606673	ENSG00000227308	TAAGGAGAAAGTCCTACAACATAACTAGATGAGGTTACGGCAGGCACTAAATCTGCCCCGAGTGCTTGACTCAGCCTCACTTGATCCGCTGCAACAGCCTCCCCTCTGGACTGAGATGGAAGTGGGACAGCTGGATGACCATGACATTGGACCTCCAGTAGTGCTCGTGAAGCGATGCATCTTGGAAAGGAGGATCTGCCTGCGTTCCTGACATCACCCTTGGGATTTCTCCTCTGCTCTCCAGGCCTCTGGCTCTCCCTGCTGGTTCTGTGCTGGGTCACCTGCCACTGCTCAGCCTGCATGCCCTGCAGAAGTTGGCTGGAGCCAGCTGGTGGTGACTTGCCAGAGACTCTGGTTAAATAGGAATTTTGCAAGCTGGTTGTTAAACCATTGGTAGCT…
ENST00000567305	ENSG00000261379	TGCAAGCAAGGCACTTATACTTTAGTATTATATACATATACAGAGAGAACAACAGCAAGAAAAATTCTACTTAACTGAGGCTTCATTGTATTTGGGCTTCTCTCTTTTCAATCACAGGCATCAAATCTTTCTGGTAAGCATGAAGAGTTATTATCAAACAGTTGTGTTAGTGTTTTCCAAGGTGTGATTGAAAATGGAGATTTCTTACCTCATCCCAGTCCTGCTAAACCAAAATCTCTTAGGGAAGGATGGGCCCCCCAGCATTCACAGTTTAAGCAGCATTACAGGAGATTATTATTTACATCAAAATTTAAGAATCATTGGCTTAAACACAAAGAAAAAAATGTAATTTTATTCTTCCAGAATTGGCAAATGCACAGCCTTAACCAGTCAACAAAG…
ENST00000568958	ENSG00000261829	CACCTGAGGTCAGGAGTTCAACACCAGCTTGGCCAAGATGATGAAACCCCATCTCTACTAAAAATACCAAAATTAGCCGGGCGTGATAGCGGGCACCTGTAGTCCCAGCTACTTGGGAGGCTGAGGCAGAGAATCGCTTGAATCCGGGAGGCAGAGGTTGCAGTGAGCCAAGATTGCGCCACTGCACTCCAGCCTGGGCGACAGAGCGAGACTCCGTATCAAAAACAAACAAAAAACAGGGGAAACAGGTGAGAGGCCTGTCTTGGGGATTCATTGTGATTCCTGCGGCAGTTGCCTCCCCAGACACCCAGAGCTTGCTGGTCATCCCAGACCCTTGGGCAAGGGCAAGACAGCAGCGTCCAGCAGTCGGCTTGTGCAGGGCAGCCTTCCAATTGCCCA…
ENST00000415129	ENSG00000224376	GTGGAGGAGGGACAGACAGAGGAGGCTCGTGCAGGGGAACGCCAGCCAAGGAGGGAGCGCCTGCTCCAAGGGAGGGGGCATTTGAGGCACAGATCAAATGATTCCATGATGACAAACTGCCTGTCTCAACTGACCAGATTCCACTGGCAAACACTCCGCTGACCTTGGGCAGCTCCCTCTGCTCCCACCTCCTCTGGCCCTTGTGCTTCTGGGGCTTTGTGGAGTAGCTGGACATCAATGATAACACTAACAGTAGCCGGCCTGCCACCAAGTTCTTTACATAGGGGATGCCTATGTCTGTGCTTCATTGGCGTCATCTCACAAGGCCCTGAGCTGGCAGGAAATTGAGGTCTCAAGGGGAAAAGCCACCTGCCCCCAGTGACAACCAGGAAGTGCAAG…
ENST00000563949	ENSG00000261096	CCCAAACAGCCTTCTGAGGTTGGTAAGGGTATTCAGCCATCTTCGCTTTGCATATGAGAAGACAATCTCAAAGATTTGAAGTGTCCCAGTGGTAACTGGCAGAAGGAGAACTCTTAGATCTCCTGACTTGCACATCCTGTCATCTGCTGTGTTACATTCTCATCTAGAGTCTGCTCTCCACACTTGATCCTTGCTACCCCTCTACCTGCTGCTGTTCCTCTGAGAGTTCATCTTGCCTTTATTTTGAGGGAGGGAGGGGCAAGCCCAGTGTTAGTGTTGATTTTGCCCTCAAGGACCCTGGCGGGGAAGCAGTAGTGTTCCCATTGTAGAGGCCAGAAAAGCTGCCCAGTGACACAGCCAGGATCAGTCATGGAGCCATGATAGGCCAGAGCCTGAGCT…
ENST00000437095	ENSG00000237087	ACCCCGGGGAGAGCTGATCCCGGACAGGGGTTCCGAGGAGGTAAAGGAAGCTCCCTGGTGAAGTCCCGGGATGCGACTGGATCCGGAGTCCCCTACCGCAGCCCGCGCACGACCCTCGGAAGCCTGTCTCCGCGGCCCCCGACCCAGGTCCCCGCTGCCGCCGCGCTGCCAGGTAGCCAGAGGGTCGCAGGAGGAAGGAAGGGAGCGCGGGACGGGCGGAGGAGGGTGGAGCCACCGGCGCGTCCTCTCCCTCGGGCAGGCAGGCAGGCGGGCGGCGGGCTGGGGCGGCGGCAGAGAAGGCAGCGGGAGCGGGGAGACACCGGCCGCTAGCGCCGCTTCGCTCCTGCTCAGGCAGCGGCTTCGGCCCGACCCGCTCCGCCTCTGCCAGGCTCCGGCGCG…
ENST00000563747	ENSG00000259793	CAGTAAGGGACTGCCCAGGTGTGCCCTCTCCCTGTCAAAGGGCTGCCGCTAGAGACCTCGCCTGCCAATAGGCATTCGCTGGCCGCGCCGCCCTGGGCAGTGACCTGGGGCTGCAGAGTGGCATCTGGCATGGGGACACGGCCAGGGGCATGGGCTCACGGCCAGGACAGAGGAGGACAAGGCCTAAGGCAGGAACAGTCCGGGACAGGCCGAAGGCCCCATGGTGCCCCAGGGTACTATAGCCACTAGCCACATGTGGCTACTTAAATTTCAATTAGTTAGAATTCAGCATTCCGTTCCTCAGCCACAGGAGCCACATTTCAGGGACTCAGTAGCCGCATGTGGCTTAGCAGCTGCCACGCTGGATAGCACAAATATAAAACACTTCCCCCGTCCCCC…
ENST00000669419	ENSG00000235726	ATCCCCAGCCTCTCTTCCCTCCCTGGAGGGTGGGGAGTGGGACCCCAGGTTCCTAGCTTCTCATTGCATGGGTGGTTCCTCCGGTCTTGAAGCTATTTAGGGGGCATCAGTGTCATTTCATTAGCGTAAACCCAGAGTCTTGCTCTGTCACCAGGCTGGAGTGCAGTGGTGAGATCTCGGCTGACTGCAACCTCTACCTCCCAGTTTCAAGCAGTTCTCCTGCCTCAGCCTCCCGAGTAGCTGGGACTACAGGTAGAGACACTTTTGACTTGATCTCTGCAGTCCTCAACATGGAAATTTCTTTTAGAATGTAATAAATGCTTAAAGAAGAATTATACTGTGAGTAGAACAGCATGCAGCCTGGCACTTAGCAAGTGATCGAGAAATAATTCATGAGTG…
ENST00000690935	ENSG00000235529	GCAGTTTTTGAAGCTGGGAGAACAGGCAGATGTGTGGGACACTCAGGGCCCTTCAGATCTCCCCCAGGAGCCACTGATACAGGACTTGAGCTTGGAGGGAGCTGGAGTGGCCGCTTGCTGAGTCTTTCTCCCTGGAGCTCGTGGGCAGCTGGTTACCTCGCGCTGGGGCGACCCTGACTTAGGACCTCCTGCCGTTTCTCTGGGTGACTGCTCTGTAGTCGTGAGTCGTCTCTTTAATGCTGAGCATCAGTACCTGCACAGCCCTGAATGGAGCAGCTGCCCAGAATCTGTCTTGTCATCGATAGATGGACAGTTGCCGAGTGTCCTGCGTGCCGACTGACTAAGGAGTTTTTGTCTCTGTCACCCTGTCCCCTGTGGTTTTATGAAGACGTTAGTTAT…
ENST00000605740	ENSG00000270540	GGTGATTCAGGTCATACACATATCAAAGCCATAAAGAAAAAAAAAAAGAAAAAAGCGAACGTGAGCCGCAGATATCTGTGCTGTGGAGAGCCCATCTTTCCTGCATCGCCTGCACACCACAGAGCTCTAGTGTGTCTGTCTGAAAAAAGTCACAATTGAACCTCATTTAGCAGTGAGAGTAGACGTCGGTGAAAACTGGCAGGGCCTTAAAGGTGATCCTTTAGATCCATGAAACACACTTGCACTGACTCCTGAAAGGCTGCCTCTGTTTAGGACCTAGTAATAGGAGCCTGTGGGTAAAAGGCAAGTGGTAGCCCTAGCCCGTTCTCTAATTTGATTAATCGTAATTGCAGGTACTTGCTTTGCCTATTATCTCCCCAGCTCATTGCCTGTATGTCC…
ENST00000413353	ENSG00000232893	AATCCCAGAGCTCTTGTGAAGTTACTTTCATCTATGGATGGTTATTAAATTGGTGTTTTCAGCTTACAGTGAAAGATCTTCAGAACACCAATTCAGTTGCCTTCAGGGTTAAACCATAATATCAACACAAAATGGATCAAGAGCCAGTCATCCTAAAAAGACCACATGCATGGCCCCTGATCTAGCAAAAGTAGTCACAAATGCAGCTGAATGTGTGGAAACCTCTAAGAGAAAATGTGTGAATCACAGAAAGAGTGGCTCCAGTCATGGAACGTGGAGAAAGCTGCCACAGAAGCAAAGGCTGCCTATGCTCATGCCAGCACTGACAGGGAGAACTCTCCGCCCTCTACCTTGGGTATTCTGGCTCCAATGACAGGGCTGTCTCTGGAATGAAGTTCT…
ENST00000662924	ENSG00000227252	GCCCTGGAGGACCTGGCCGGCTCCGCGGGAAGCTGTACTCAGAGCGCGCGGCCGCCCTCTGGCAGGGAGGAGTTCGTTGCACTTTTGAGGGTTCTTCACGAAGACATCCAATACATAGAAAACAAGTAACAGCAACAGTAACGAATTTTTAAATATTAAAATTGCTGGGGAACACGACGGATCCTGCAGCTGCTCGGCTGTCCCGGTCGTCAGTGACGCTAGGGCTCCGCACCGTACCCTGCATACCGTAGGTGCTCACGAAACGTTCGTGAGTTCCCTGCTCTGAGGAAACAAGCTTAAAAACTCAGAATCTAAGGTGTGAGTCTCCGCAAACCTGCTTGTTGGGCAGCGTCCCCCGCCCGGGCTAGCCCTGCACGCCCCACCCCGGAGCCACGCTTC…
ENST00000623136	ENSG00000279484	AATCGGTTCTGGTGCTGGGGCAGCCTCCTGTAACACTATCCTGAGAGGATGACTCCGCCTGGGTTGGGGACAGAGAGCAGAGAGGCCGGGGGTCTTCAGGTGGGGCCCCTGCATGTGTCTGCGTTCACATTTCAAAGTGGCTTTCACTCAGAGGAAGGTGGAGCTTAGCAAAGAATTGCGCAGATCAAGGAGCAGCAGAAATGGGGGCCTCCCCCTGCAGGAGCAGCCCATGGGTCAGAAGTGGGGCTGGCATCGGGGTGAGCCAGGACATCCCAGGATGGAAGAACTAAATGAATGGCCACAGAACGGGGATCACTGGAGCAGGAAGTGGCCTCCCCCATGCGCCTTCACGCCTGGCTGAAATCTAATCCTCATTCTTGGGCCCTCATGTCACGGCCC…
ENST00000475669	ENSG00000186235	GTTAAGCAGCTTTGCGGTGGCGGAGGCTGGGCTGCCGTCTCTCCGACATCCCGGGACGGAGGAAGAGATGAAGGCTCTGCAGCCCCCGCCGCCCGATTTACGCTTGAGAAAGCGAAGGCGAGAGAGGTCGTCCAGCCCCTGGGGGCCCAGCCCTAGAGAGCGGGGCGCGGGCTGCGGGGCCCGGCGGCCTGGACGGCGGAGCGTTGAAAGCTCCCCCAGGGATAGGAAGTGCAGCCGAAATCAACGATTGAGGGTCTGAGCACCTCCCTCATGCAGACAGAGCCCCGGCTCCCATGTTCACCATGCTGAGAAAGACCTGCGGGGGACAGCAGGAGGACAGCCGGGGAATGGGCCCGCACTTGCCCAGGATACTGTGTTTTACCCCAGCCGCCCACCTGG…
ENST00000456601	ENSG00000225057	GGGCTCAGAGCTCGCCGCCAAGGGGCGTGGCCTCCGGGCCGCGGCGGCCTCTGGGAGTTGTAGTCCCGCCTCAACTTGTGGTGGCCTCTTTAAAAAAACAAAAAACAAACAAACAAAAAAACACTGGCGCTTGGGTCCGTCGCTGCCTCGGTGTCCCTGTCGGGCTTCCCAGCAGCGGCCTAGTGGAAAAGTAAAAGATGTCTGAATATATTCGGGTAACCGAAGATGAGAACGATGAGCCCATTGAAATACCATCGGAAGACGATGGGACGGTGCTGCTGTCCACGGTTACAGCCCAGTTTCCAGGGGCGTGTGGGCTTCGCTGCAGGAATCCGGTGTCTCAATGTATGAGAGGTGTCCGGCTGGTAGAAGGAATTCTGCATGCCCCCGATGCTGGCT…
ENST00000446979	ENSG00000225493	ATTTGCCAAGAAACCCCCGCAGCAGACTGCGTCCGCAGGGCAGGGCTGAGTAGCAGGGGCAGCACCTCTCACAGGGGCAGGGCCGCTTGCCCAGCCTTGAGGAAGGGGGACCCAGACATTGCCTTTCTCAATACTGAGCCCCTAAACAGGATTTCTGGTCTGGGGTCTGGGACTAGGCTATCTGGACAGTCAAACTCTTCCCACTGCGCCATCAGCCCCACTAGGAAAGAAAGAGGAGAAATTAGGGCTTTGCTTTAAAGAGTTCAACGGTCAGAATATGTCCCCCGCAAACGGACATGCTGGAATCCTCATCCCCAAGTGAGGGCGGGGCCTCACATTAGGAGGTGATGAGGTCACAGAGGCAGAAACCTCACGAACGGGATCAGGCTCATCAAAGAG…
ENST00000413820	ENSG00000224272	GCCCAGGCCAGAATCTCAGAGGAGGCCACAGGTGCCCGGTATGTTCTGATGGGGCAGCCTCCGTGGGGGATCCCTGGGCCCTGAACACCCTCCTTTCTCACTGTCCCTCCCTCCCCTGCGAAGGGCATCCTCAGCTGCTTCTGAAACCTGGGGCGCTGTGGTGGGAAACAGCCCGGACAGGCTGTTCTCAACACTCTCTACTGCAAACTACACACAGTTTTACGTCGCCAGAAAGACCCCAAATTTCTATTCAAAAAGACCGTACCAGTTTCAGTTCCCGCCAACCTCAAAGGCAGAGACAAAAGGACGGTGTGCCCCTCCTGTAACTTCATTTCTTCGGTGACTGTGAAGCTGAGGGCAGAGTCCACGCCTGGGGACAGGGCTGCCACCGCAGCGGCC…
ENST00000415434	ENSG00000233806	CCTTTTTCTCTGTGCATCCTCAGTGACGCGGGGCACAGCTCTGCCCGGGGGCCTACCAGAGCCCACCTGGACCCCACACTGGGTCAGCCCTGGTGCGGAGGAGGCCGCTGTAGGCGCGGCCAGGTCACAGTCGGCACCAGAAGTTTGGCAGATCTCAGTGAGGCGTTAGTTTGCATTTCCTTGTGACGGGTTTTGACTGGAATGCCAGGCTTAACGTTGCTCAGAAGTTGCTTCTATGAGGACGTCTCCCAGCAGCTGTCAGTGTTTCCAATGAGTCATCGCCAGCCCCTGCAATGAGCCTCTCAGGCTGGAACAGTACAACATGAGGAAGCAGAATCAATGCACAGAAATTAAGCTAATGTCTTCAGTCTTTGCAACACCACTTGAGCAGCTTGACCA…
ENST00000429456	ENSG00000237940	TAGAAAATAACCTATATGTGGTGGTCCATTTTCAGTTCTAAGTGCCTTCATATAGGTTTAAGCAGGCTATGTGGAAATAGAGAAATAAAGAAGCAGAAATGTACTGAGTCACCACCCTGCCCTCCTTCCTGCTTTCCCTTTCACCCAGCGGCCACGTGCCTATCAGTAGGAGCCCCCTCAACTACCCTCTCCTCACCCCACCAAAGAATTTAGTTTAGGCTAGCTTGCAACATAAATAATTATACCCTTTCTTATCAGCTACGTGCAGCCACCAGGGCCATAGTCAAATGTTTGAAGAGTCCTGAGACAGTTGCAATGCATGGTGGGCTGCAATAAAATGCAGCAGAAAGATCCTAAAGAACAGACTTGAAATCTTAATCCAACGACCAATAGGTGATG…
ENST00000625132	ENSG00000280119	GCTTAGATTTTTTCCTACCTATTTATAGTTTTCCAATTTCATTTTCTGTTTGTTTCTGATGTAAAATTGTGTTTTTGTTTCATTACCTTGTATCTAACACACTTACTCAACATATTAATTAATTCTCATAATCTTTCCATAAGTTCCTTGTGGTTTTCTATAAACACAATCATGCCATCTTTGAACAAAATGAGTTTATGTCTCATTGTCTAATATTTTAATTTTACATATGATGTGAGGTTATGATCAAAGTTTCCTTTCAGAATTCAAGTTTTCAACTGTTCCAGTGCAACTTATTAAAAAGATTATTCATTCCCCACTGAATTTCCTTGGGACCTTTGTTCAAAATCCATTGACCATATGTACCTGGGTTTACTTCTGAACTCCTGTCCTGCTCTG…
ENST00000655754	ENSG00000189229	GCCGCCTTGCAGTTTGATCTCAGACTGCTGTGCTAGCAATCAGCGAGACTCCCTGGGGTAGGACCCTCCGAGCCAGGTGCGGGAGATAGTCTCCTGGTGCGAGGATTTTTAAGCCGGTCGGAAAAGCGCAGTATTCGGGTGGGAGTGACCCGATTTTCCAGGAAGTCATTAAAGAAGCAACCCATGGCAAAACTAGTTATTTTCTTAAAACAGTAGGAAGAAGAAAAGCTTTTTGAATGAATCACTTCTCATCTTCTCCGAAGTTGGAAGCATCAAGAATCTAAATAAGCATTTATGATGGCTGGCATGAATATGCGGAAGATAGAATGGGAGTCCTAGTTGACCTTCATATAATTTTTAGAAGATGGAGCACTTCAACTTCTTCCACTCATGAAAAGA…
ENST00000654635	ENSG00000227110	GAGCGGAGCTGAGCGCCGGCTGCCCTGACGTCAGCATGGCCGCGGCCCCTGACTACCCAGCTCCCTTCTATCCCTCGAGCGGCAGGAATCCGTCCCCACGCCCTTTTCCTTTAAAGGGCAACGGGCCGAAGGTGGGGCGGGCGGCGCGGCTCCCGCGATCCATTCAGGTCAAAAGGGAGAGTGATCAAACAGGAGAGCCGAGGGGACCTATATTCAGAGACTTAACCGGACACCTGGACAGACCATTACAACTTGGGACTTTTCAGGAGAATGAGGGAAATGTAGTTATTGCACCTGAGCCTCACTCCAGCTCTGAGGTCCTCTTCACTTCTCTTTGGAAGAAAATTGGATATCTTTTCCTAGTTGAAAGAGTAGAGATCTGATTTCTCCAAGGATCAT…
ENST00000431558	ENSG00000230082	AGGTCTGTCGCGAGCAACCCTACACCATGCACCAGCGCCACTGCTCCCAGCAGGAGTGGGTTTTGCAGCGGTGGCGGCAGCCCCGCGCCCAGGCCGAGCAGAGTCAGGGCTGCCAGCGCCGTAAGCAGCAAGGGGAAGGGCAGGTTGTAGAGCACCAGGCCCCCGCGAACGCCCAGCCGCGCCTGCGAGCCGTAAGGGTCGTGTGGTTGGCAAGTCATTTAACTTTTCCAAACAAATCTGCAAAATGGAGATAACAGCACCTGCCTCATTGCGTTGTGAAGAAGATGAAATGTTTAGCCCGGTGCCCAACACCCAGTTCTCACTCTGTCATCCAGGCTGGTGTGCAGTGGTGCAATGTGGGCTTACTGCAGCCTTGACCTCCAGGACAAGTGATCTCCC…
ENST00000602436	ENSG00000269982	CCTTGTGGCTACTATGAATATTCATGTATACATAATTGTGTAGACATGTTTTCTTTTTCTTCTTTCTTTTTTTTTTTTTTTTTTTGAGACAGAGTCTCGCTTTGTGGCCCAGTCGGTAGCCCAGGCTGGAGTGCAGTAGTGCGATCTCAGCTCACTGCAACCTCTGGCTCTCATGTTCAAGCAATTCTCCTGCCTCAGCCTCCTGAGTAGCTGGGACTACAGGAGGCTCGATCCACCTGCCTTGGTCTCCTAAAGTGCTGGAATTACAGGCATGAGCCAACGCACCTGATCTGGACATATGTTTTCTTTTCTTTTTTTTTTGAGATGGAGTCTCACCCTGTTGCCTAGACTGGAGTGCAATGGCATGATCCTGGCTCACTGCAACCTCCACCTCCCAGG…
ENST00000475197	ENSG00000231177	TGAGTAGGGGGCCTGCAGTGTGCTGTGACGCCTGGGAAGGGGATTCTAAGCCATTTCCCATCAGCCGTTTACTAAGTAGCCTGGGGATCTTGTTAAAATGCAGATCCTGATAGATTAGGGCTGGGGTGCTGCCCAAGATTCTACATTTCTAAGAGTCCCTGGATGACGGTGGCATTCACAGACCACAGCTTCTATGTGAGGGAGAGCAGTTGGGTTTCTGTCTGCCTGCCGCACCTGATCAGTAGTTAGTGCCTGCATGTGTGGCGGCCAGAATTTTACTTGGGGAGACGCTCGGCTCCTAGCACCCTCTGTGGTAGGGGTTTTCCAGAGTGTGGGCATTACCCCAACTGTCTCTGCAGACGGCTTCCTGCATGTTTCCCACAAGCGCTCAGATGGCTG…
ENST00000439539	ENSG00000240288	GTTTGAACATTTATTCGCCTCCTGAGCTTGTACAACAGTCGTGGGAGTTGCTGCAGAAGCAAGCGAAAAGCCAGATGAGCGCTTCTAAACTTAGAGAGAGGGAGAGCGCCTCATCTCTTCCATTTTCCAGGTATTCCTGAGATGATTTATTGGAGCTCAAAGCTTTGGGAGAGTTGGGGCCTTCCATTCCCTCCAGTAAATACTTGTTTTTCTTCCACCGCTGAGGCAAATGCGGGGTGGCTGATCACCTGGCAGACATCTTAGGAAACAGGAGCACCGGTCTGGGAAACTGCTGGCCTGGCCTAACACCTGGCGCTGTGGTGCAGGAGGGCAGCCACTGAGGATTCTTGAGGAGAGAGAGACCATAGAATGAATGAAAGAGTTGGAAAGACTTTAAAG…
ENST00000606447	ENSG00000272263	CTCAGATGATCAAGTCCCTTATATAAAAGTGGTACATTGGTAAGAATTAAAGATCATAGCCTCATGCCACTTCAAGTCAAGTTGTGTGACAAACAGGTTCCTAAAAAGCTTTTGGTTGTCAGAGCTTGGTAGATTTCAGGGTCATGGGTAAGGACTGTGGGTGTGGATTTACCCATGCTCATCCCAATGCCCAACAGACAGCATCCTCCGCGTGGCCAGATGAGTGGCTCTTGTGGAAACTCAGGGCAGAGCTTCTCTTGCCACCTCGGCTTTACTGCAAGAATGTTCTGGCACTGCAGTGCCATATATACCTCCCTCTTAAGAACTGGGACTTTTCTTGGTGCCATAGAGCTCAGAGAAAACCAGAAATGAGAGACTGTCAAAACTGGCCTGGCCCTG…
ENST00000424112	ENSG00000244502	CCCGGCCTCGCGGAAGGGGCGCGACCACCGTATGTCCTGTTCCTGCGCTTCCCAAGCTGGGTAGAAACGGCGAGAGGCTGGGGGTTAGAAACGACAGGTTCCCGGCGGGCTGTGCCGGGGCTTCGCTGTGTGACCTTGGGCTGGCGTCTGGGCTCTCTGGGCCCTTGTTTCCGCGAGTTAAACGTAGGGGCGGGGGAGTTTCTCTGGCCCTGCCGCCTGTGACCTAAGGAGCCCCGTGACCTCTCCGACCCGAGCCCACCCCCGGCCCAGTCTGCGAGCAGCTCCGGGACAAGCACTCCCGGCGAAGACATGTAGGCTCTCAGAGCCTGCGTTTCCCTCTGTAGAGCAGGCCTAGTTACTGTCTTCAGGGTGCACGCGTCTCCGTCCCCGACCCGCACC…
ENST00000627116	ENSG00000228242	ATTGGTAAAGCACTGACTTTGCAAATCCAGTGTAACATCCTGAAAATTGGAGCCACCAGGCCTCAACTCCCAGCAGCCCCATGCCAGCTTTCCATCCCCATCTCTGGAGCCACCCCTCCCCATCCCTGTGTTTAGCCTCCATCGAAGGCCCCTCACGCACACGGGATGGGAGTAGCCGCCATGGAAATCAAAGCCAGTGATGGCCTGGACACAGTCGATGTCCAGCTTGCGGGCCACGCGGTGTAGATTGGGCAGGTTCAGCTGGACACAGCCAATAGGCATCATGCTGGGCAGGAAGAGATGAACACCACAGACGGGGTAAATGATTTGCCTAAAGTCACACAGCTCGTAAGGGCCAGAGCCCACACTTTCATCCACTAGCCTATATTCTGTGCTGTC…
ENST00000566553	ENSG00000260902	GTAAGCTCCAAGCCTCGGGGTCTAGGAGGAGAGAAGGGAGCAGGAATCCTCCTTCCGAATGCCAACCCCGGGAGGGCAGGGCTGGATCTTCCCTGGTGGCTGCTCCACCTCCAGCACGGAGAACATAGCCCGGCACACAATGAGGAGACTGAGAGAAGTAAAGGTTCATTCCCGAGGAGTTGAGGGTAAACCCAGGGTAAACCTGTGCCTTCCTGCTTACCCTCCCACCAAGCTGAAAGGGGCCTCATGCACAGAGAATGAAAAAAGGTGATTTGACTTTCTGAGGAGTTGACAAGGTCACTGCCAAGGTCCACACCTTTGGGTTAAAGCAGGGCATCCCAAACTCCCTGATCTGAAGGATCTTCCGGGCTGGGTACAATACACATTTCAATGCCTGCC…
ENST00000420195	ENSG00000224660	AGGCATGAGCCCTTGGGCCCAGCCGGCTGTTTAATGTTCTTAAATAGCACAAGGGACTTCTATGAACTTTCCTAGATGAAATATTTATTAACTACTAGGTAAAACACTTGTTTGATACTGCAAAGGGTTATTTCTGAAACTTAAACCTCATGATTGGCCAACCAAGAACTTTTTCTCCACAGCATGCTTTAATAATGAAATGCGGATTAAGAGTCCAATATTATAAAACATTTCCACAAAAGAAAGAATCCATCTGATTCTCAACTCTGAATGCACATTTGAATTCCCTCGGGGAGCTTTTAAAAGTCTAATGCCCCAGTGTACCCCCCCCAGTTAATTAATTAAATAATTCTCTGGGGATGAGAACTGACTGACAGCAACACTTAAGCTTCGAGACTG…
ENST00000609310	ENSG00000249786	AGGCACAAGGGAGGAAACAGATCCAGAGATGTCATGGACTTGCCCAAGGGTGGATCCTTAGGGTGTTGACTGCTGCAGTTTCAAGCTTACATCTGCACCCTGCAGAATCCAGAGGAAGAGACAATGCCTGTTCCAGTGGCTCTCAAGAAATTCTTTTCCAGCCAGGCATGGTGGCTCATGCCTGTAATCCCAGCACTTTGGTAGGCTAAGTACTGGACTGGTTCTGATGCTTTCACCAGTAACAGAAGCTCAAGCTGTGCTCAACTGACCCCCAAGGATCCAGCCTGTCTCTGGGATTCTCTAGGCCGTCCCGGAACTCCTACCATGACCAGGGAAGTGTAGGGTTGGGGTTTGGCCCTAGACCTCTTATCTGTCCACCTGCAAAGCCGTTTTAGTAAC…
ENST00000607464	ENSG00000271964	CCTCTGGGAGCTTTTAAAAATCCTGATGCCCACGCCACTCCCCAGATCATTCATTCACAAGCTCTGCAGGCGAGCCCCGGCATCAGGATTTTGTATAGCTTCCTCAGTGATTTCAAGCTGCTGCTAACTTAACACCCTCCACTGTAGACTGATTTTTGCCAGAATCAGCAGGGTGTAGAGAAGCAAGGGAGAAAAAACAAGACCTTTAGGAACTGTTAGCCTGACACTAGGGCCAAACTCTCTTGAGGAATTCAAATTATTGTCACCTTTTTTTCCCCATAGCAAATACAGCCAACATAAATGTCAATTAATTAATTGAAAAATGTACCCAAAGCTGAGCAATGTAAGGCCCTCTAGCCTGGAACCGTTTGCTTTTCAAAGTTGAGTGTGGTGTTTTTG…
ENST00000607363	ENSG00000272498	CTCTTATTTAAACCAAATTGCATTGCACTAATCCCACAGCATGCTCTTTGAGGACCCAGCTCTGATAGGGCTTCTGAGGTGCCAGAAACCTCCAGCTGGAATATCCTGCCTTCAGGACACATCAGACATCTGGCTGTTCATTAGTCCAATGTTACAAGTCCTGCAGTCCACCTCCCATTCTATCTGGCTCCCTGCTCTACCAGAGACAAATCCACCAGAGCCATAACAGATGCGCTGCCGGGTCCCCATCAGCATCTGCACTGAGACCTACCACGGGACAAACCAATGATGAAAAACCCAAAGTCCAGAAAATGAAAATGGTCTCAGAGAGACTGGCCAATCCTATTTGGGGTCCTCTAGAAAATTCTCCCATCACTCTTCCCTGTCCTACCATTTCCA…
ENST00000606713	ENSG00000272529	CCCCACCAAAACCTCTAATAAGGCACACAGCTCTGCTGACATCCCATTTCAGTGTTTTGAGACCCTAAGCAGCAGACGACCCAGTTCAGCCCACCTGGATTTCTGGCCCACAGAAACTCAAGAATCAAAATTCACTTTGCCCCATGATCTTCACCAGAACGGCATACTTGCCTCTCCCCTCGTCAGATTGAAAAGGTTCCTATGATTTAGGGTCTTCCAGCACCCCTCAGGAAGCTTGACAATGAAGAGGAATTATTGATGAATGTGGAAAGGCCAGGGGGTGCACATTCATTTTTAATGACTACACACCTTCCCTTGACTAAATGGAATCAATCCTTCCTGCCTGAATTTCATCCATTCATCATGCTCTCACAGTGGCTGACACACAGTAGGAACTCA…
ENST00000683051	ENSG00000228956	CGTTCAAGTCGGAGGATGCTGATTAATTCATGATGGAAAGGTATCAATTTCACAGCCCAGACCTCTACATTCTTGAAATGCTCTTCTCATGGGAGACATTAAATAAGCTTTGAATTAACTAAAAATATCCAACCCGAGCAGGATAAAACTGATCATCCTGAGGATATTGCCCTTGGAGTTAATTTTTTGAGAGAAATAAAACAATAAACATCATAAGACACAAACCCCAAGCAACTGATCTCACTGTTAAAATCCAACCTGAGAACAATGGAATGGCATGTACCTCTGGAGTCCTGAGCCACAAAGTAAGAAACTCAGCTACCCTGATGTTGCCATGTTAAAGAGACTATCTGGAAAAGCCACAAAAAGATAGAGAAAGATGCTAAAGGGGCCTCTGCT…
ENST00000426702	ENSG00000223791	GGGCAGGGAGGGAAGGTCCCGGCGGCCGGCCGGCCTCGGGGCTGTTTTTGTCCGCTTTCCGGGGGTCGTGAGGGGCCGGTGGCCCGGCAACAGTGGCTTCAGTTACCACAGGACAACACAAGATATACAGCCCATGGCATATCCAGTAACCAGGAAAACAAGCATTCTCACGACCCAGCCGAACTCCTTCTAACCATCAACCTGAAATTCCAGCTTTATCAAGACTCATAAAGTAATTGTGCATGCTTCTTGCTCAATCCCTACCAGGAAACCTGTATCTACCAGGAGTTGTCATAGAATAAGAAGTTCAAAAGCTGGAAGAAATCTTCAGGGTCATAATTTCAGCCTCCTGCTTCCAGACAGAACTATTTCTCCACCACTGAAATGCATATAGATTTT…
ENST00000425296	ENSG00000224822	CATGCACAGGTATGTTCATTGCAGCACTACTCGCAATAGCAAAGACTTGGAACCAACCGAAATGTCCATCAATGATAGAGTGGATAAAGAAAATGTGGCACATATACACCATGGAATACTATGCAGTCATAAAAAGGATGAGTTCATGTCCTTTGCAGGGACATGGATGAAGCTGGAAACCATCATTCTCAGCAAGCTATCACAAACTATCGTAGGAACAGAAAACCAAACACCACATGTTCTCACTTATAAATGGGAGTTGAACAAGAACACATGGACACAGGGAAGGGAACTCACACACCCGGGCCTGTTGGGGGGTGGGGGCCTAAGGAAGGGATAACATTAGGAGAAATACCTAATGTAGGTGACAGGTTGATGGGTGCAGCAAACGACCATGGC…
ENST00000630391	ENSG00000228791	GAGGCCCTGGGCGGGAACTAGTAAGCCACAATCTGGAAGAGTCTTTTACCACCATGTGGAGGAGAACTAGAGCACTCATGTTGAACTATTACCGAGAAAAGTAATCAACTTCTTTTGTGTTAAGTCACTGAAAGAGCGCTGCCCTCAGCTGAAATGAGAGCCATCTCAACAGAAAGCTTAAATTCCCCCCATCCTTAGCCCATGGTCCGTGACACACTGTTGTGGTGTTATAAATGAGCAGCTCCCTTTGCCTCAAGATGGAATTAACTCTGCGTTGCAATTCATGCTCCGGTGCCCTCTGTGGAATTAGGCTGAAGCTGGACTTCAGCCAAGACTGCATCCTTGCTTAGTTCATTTTCTTGCCTTATTCTACTTTCCTGGATTGCCTTCTCCTGAGAG…
ENST00000432163	ENSG00000229243	GTTTTCAGAGGCAAGGTCACAAAAGGGAATGCAGCTTCTATCTGGTTCTCTTGGGATGGTTGTTCTTGAAACCCAGCCACCATGCTGTGAGGAAGTCCAGACAACCTATGGAGAGGCCCCTTTCAATTTTACTGAAAGTTCTCTCTCAAACCAGAAAAAGAAATGAAGATAAAACAGATAACAATGTAACTTTTACCTGACAAAACAACCCTCCAAAGAATCAGCACAATTTAAAAGTTTAGAATAATTCTTTTTGTGGAAGCTCTTACAGGTTGAGGTTGTGCTCAAAATAAAAGAAACAGCCTGAAGATTAACGTAGAAGAATGTTTTGAAGGAAGAGAGAAAAAGAAGGAGAAATAAGAAGAGGAGGAAGAGACGGAAGGAAAAGGGGGAAACAGG…
ENST00000561507	ENSG00000261468	AAGAGTTAAATGAAATACTGGTTTTTTAAATGGTTAGAACAGAGACTGATGCACATAAGTATTCATTATTATAATTCAGTTTTTGCATTCTTTAAAGTGAAGCTGTGTTGTTGCAGTATTTTAAGGATATATTGTTCCCCAAATTTTTGGGTAAAATTGACTGTTAAGGAAGATGAGTCATGTTTAAACTGTAATTGTGAGTAGACCACCCTTTATCCTTGAAGGGCTTTCTCAACCAGGTGAATGGCATGGCTGTGGTGGGAAATACAGGGCCCTGTGAGACAGGAAATCTAGGGGGTTGTCTAGCTCCATTACCATCCTCTTCTTTTATGGATTCAGTGTCTTGTTCTTTTGTTCCATGTGAGAATCATCCCTGCCCTGCCTACGTTATAAAGCTGG…
ENST00000623312	ENSG00000279727	ATTTTTGTCCTTGCAGGACAAGAAGCCAGCTTTCAGAGATTCTCCAGCCATAACCATCATCATCTGCTCAATGCCCAACGTCTCTCTCCCATGCTGCCTCCCTTTCTCTCACACACACATAAAGTAAATGAAATAATCTCTAGAACTTTTCCATCTTGCAAACTGGAAACGGCACCCACTGAACACCAGTCCCATTTCCCCTTACCCACAGCCCCTGGAAGCCACCCTTCTACTTTGTCTCTGTGAATTAACTACTCTATTACCTCATGTAAGTAGAATCATATGTTGTTTGTCCTTTGGTGACTGGTTTATTTCACTTACCATAATGCCCTCAAGGCCCGTCCCTGTTGTACCAGGGGTCAGAATTTCCTAACTTTTAAAGGCTGAATAATATTCCAT…
ENST00000631338	ENSG00000281100	AAAAATCCATCATGGTAAAGAAACTGTTTTTCTGAGTGCCTTAGACATTGACTTCATTTCCTTGCAATCAGTGTTAAGCATTCAGAATGATGTTTCGGTTCTTTGAGGCCTGCTGGGGAAAGGGAGAGGGCCCTATAAGCCTCTGGTGTTCCCTCCTTCTACTAACACACACACACACACGCACGCACGCACGCACGCACACACACACACACACACACACACACACACACTTTGGCCTGACCATTCTTAGCCAAAAACTCTTGTTCTCCTCACATTCTCTCTGCAACAAAAATCCAGTCTTTCAGGAAGAACAAACTGACACGGGAGCTAGCAGCACCCTAAGCTCTGTGCTATCGCCTCAATACTTTAGCAAATCACTTGTGGGGAAACTGAGGCCCA…
ENST00000662797	ENSG00000198590	GGCTGAATCAGAGGGGAGGCCAAGAGTTTGTGAGTGGAGCACCAGATGAGTCTGATAGAAACTTTCAGACCCCTGTAGGTGGGGAGCTAGACTTGAGCTTCTTACATAAACCCAGGAGGCACTGAAGACTGGTCCATCCATTAAACCAGAAGTAAAAAAAACAAAAACCAAAGACCAAAACCCTCTGCTATCCAGTCTGGGAAAGCAGAAGAAGCTGCACTTTGCCCCGGTCAGTGGATAGAAGAAGAGTTGCCTGTGAGCAATTCGAGGCTGAGCCTGAACTGTGTGCGTGTGTGAAGTTCAGATTCACACCACGTGAGTGATGCAGGAACATAAAGTCATGCAGGAACTCCAGGCAAGGAGTGGAACATAAACACTGCCCTGAAGCCCTCAGAATCC…
ENST00000441531	ENSG00000229589	GCTACACTTAGTGACTCTGAGGGACATGCAACCCTCCCCGCATGCTGCTGCTGCTGCTGCACCTACAATCCTGCCACCCCCAATGAGATCTGCCCACCCCTCTTGGCCGCCTTCCCCACGCTCAGGTTTTCCTCACTCTTTCCCTGGGTTCCACGCGCCCGCGTAGCCCGAACTCCGACCCTGAGGCTCCGCGTCCCGGCCCCCATCGCAGGGGCGCCTCTAGGAACCAGAATCCCGCAGATGACTGCACAGACAAGATCGTGCCCCCAAGTTCGGCGAGCCGGGCGCCCACCGCGCCCCCAGCCCACGCCCCCGGAGTTCCTGCGCCACCCACAGCGGCCCTGAGCTTCAATCTGCACTTTCAAAACTTCCCAGTTGCCTCCAGAGCCCTGCAGTTGA…
ENST00000657703	ENSG00000280739	ACTTACCTCAATGACATGACCAGTGTCTGAGCCTACAACTGCGCTATCTTCCCTGGATTTTTCTTCACCTTTTCCTTACTCATGAGCCAGATGGAGCTAAGATTGGAACTGAGGTCTGGCTATAAAGCTGCCTTTATGTCCATCGCATCCTAAGGGCTGCTGTTGCTCTTCTGCCTCTACACTGATGGACTACGTCAGAACATCAATATGCTGTATTGATGATAATGGATGATATTTTCTTAGTTGTGCCAATATTACTCTTGAGGGAAGAAATGATGCCAAGCACTTAAAAAATATTGTGCCACTTCCTTCTGGCCTCCATGGTTTGAGATGGAGAACTCTGCTGTCACCCTCATTGATCTTTCCCTTCACACCAATGCCAATTCCAGACTAACATCC…
ENST00000702423	ENSG00000230084	GGGGGGCGCGGACACGCGTGGTGTGCGCGGTCCCCGTGCAGCCCGCCCTGCCGCAGGCTGCCCTCCACCCCCAGCCCCAGCTCCAGCCCCCAGCCCGTCCCCACTGCTCATATCCGAGCAGATAGACCCCGGCCCCACCCTCCCGTGCTGAGCCTCCTTTCTGCCGGGAAGTTCGTCCGGGAGTCAAACATCGCTGCCCTCCGGTTGCGCCACGGAGGGGGAGCCAGGATAGGAAGCTGCCGTGAAATCAGGAAGCTGAGCGCGCCGGGCCCCGGATCCGAACAGAAAAGGCTTCCACCCGCTCCCCTGAGGGATCCCACGCTGAGGGACTGAACCCCGCACCCCAGCCGCGCTCACCACCCCCACCCTCTCGCCTGGGCTGCTCTGACCTGGGGATTC…
ENST00000432377	ENSG00000225611	GGCAACCTGCTGAGGTCCCCTTCCACACTGTTGAAGCTTTGTTCTTTTGCTCTTTGCACTAAATCTTGCTACTGCTCACTCTTTGGGTCCACACTGCTTTTATGAGCTGTAACACTCACCGTGAAGGTCTGCAGCTTCACTCCTGAAGCCAGCAAGACCACGAACCCACCAGGAGGAATGAACAACTCCAGACGCACCACCCTAAGAGCTGTAACACTCACCGCGAAGGTCTGCAGCTTCACTCCTGAGCCAGCGAGACCATGAACCCACCAAAAGGAAGAAACTCTGAACACATCTTGACATCAGAAGGAAGAAACAAACTCCAGACACGCCACCTTTAAGAACTGTAATAACACTCACCGCGAGGGTCTGCGGCTTTGTTCTTGAAGTCAGTGAGAC…
ENST00000487368	ENSG00000273328	CTTTCGATTGTAGCATTTCTCCTTTCAGGATACAGTACGGGATCCTTTCTGGAATGGAGGTCTTATGAGCTGCTATTGAACACGGCAGAGCCTGTTGGTGACCTGCACACAGGAGCCCTCCAGTCAGTACTGATTGAATTACTCAAGGCTGCCTCTCTGCAAAGTTGAGGTAGCTCATGGTGCTCCCTTCCTTGGTGCAGACGGGCAGTTCAAACCACACAAACTCCAGCCTGTGGGAGAGGGATCCTTCATCCTGGACGCACCTGCCCTCTGCCCAGCCACTATAAAAACCAGAGCCACGTGCCCCTTCTTTTGCTTGAGTGTGGGCCCTGCTGTCCCCAGAAAGCCTCATTACGAGTCAGTGACCTTCGAGGATGTGGCCGTCTACTTCTCTGAGAA…
ENST00000568686	ENSG00000261786	TCACCCCACCCCTGCCCAGAACTCTTTCCTCAAGGCTAGCCTAGGGGAGCACAACCTTGGGCTGCTTCCCCTGCATGCTTAGATCCAGCCAGAGCCCCCCTGCTGGGCCACAGACCTCCATCCCCATAGCGGCTTCTTTTCCAAAGTGCATTCACCTCATTGAGAACAGCCTCTCCCCTCCTGAACATTCCAGACATTCCACTCAGGCTGACTTAATGCCACCTGGCCAGAAAAAAACAGTGTCCATTCCCCCTTTTCTAAAACCTTGATTTTGTGATCGTTTGAACCTTTGAGTTTAGAATCACTGTATTATAACTTCCTTGGGATCCTACCTTTGCAGCTAGCCACATTCCAAATTATAAGACTCTCTCTGGAAGCCCGTTGTAGACAACCAAAAGC…
ENST00000607510	ENSG00000271937	CCTCCCCGCTCCGGCGGCGGCAGGGCGCTCGAGGCAAGCCCGGGCAGGGGGACGAGCTGCAGGTGACGCCCTGGTTGGCTGGAGCGTGCCAGGCCTTCCCCCTACGGCGCCTGCGCACAGCCAGGGCGTGGATTCAACCTTCCGCGGTGCCCTGCCTCTAGCTGACGTCAGCACCCTGGTAACTGCTGCACCTTCGCCGCGCGCTTTGAGCCCCCGCCCCTCCGCCTTCTTACCGGCCGCCCTGAGGGGTCTCGGCGCGCTCGGCTGAGAGCTTTAGGAGGCGCGAGCGAGCACTCCGACTAGGCCGGAGGGACTCGGAAAATGATGGTCCGGCAGGTGGTGGGTCCTGACCCAAGGGCCTGCAAGGAACGGAGAAGGGCAACCGAGCACGCGCTGGAT…
ENST00000447691	ENSG00000233509	AGAGTTGGACATTTCTATTTTGATTTGCATTTCAATTGAGGTTGATAGGGAGTGACCTTCACGTCTGAATGACCTGCAGATGAGAACAGAATAGACTTGATTATGAAGCAAGAAATTTTTAAAGGATTTATCTGATGGAACATCAAGAGGATTCTTTCTTTCTTTTAAGAGATATGAGGTCTCACTCTGTCATAGTGGCACAATCATAGCTCAGTGCAGCCTTGAACTCCTGGGCTCCAGCGATCCTCCTGCCTCAGCCTCCCAAGCAGCTGGGACTACAGATGAATACCATCATGCCCCCAGCTAGTAAGAGGGTTCTATGTGTTGATTCACTGGGAAACCAGAGACTAGAGATACCTGTGAAGACACTTTCAAGAAGTTAGAAGAATTACCCTTGAA…
ENST00000623173	ENSG00000279017	CCCCAGGCTGGAGTGCGATGGCGTGATCTCTGCTCGCTGCAACCTCCGCCTCCCAGGTTCAAGCGATTCTCCTGCCTCAGCCTCCCAAGTAGCTGGGATTACAGGCTCCTGCCACCATGCCCAGATAATTTTTCTATTTTTAGTAGAGACGGGGTTTCACCATCTTGGCCAGGCTGGTCTTGAACTCCTGACGTCAGGTGATCTACCCGCCTCAGCCTCCCAAAGTGCTGGGATTACAGGCGTGAGCCACCGCACCCAGCCCACAGTGTCTTTTATAACTTAATCTGGAAATTGTTATCCCATCACTTTCACCACATTTCTGTGCACTAGAAGTCACTAGGTCCAGCTTATTCAAGAGGAGGAGATAACACGAGCACATGAATACCAGGTGGCAATCTT…
ENST00000429315	ENSG00000227398	ATCAGCCTTCTCGCTCCGCGGCCCTGCAGGACCTGCCCGCCGGGAGCCCCGGAGTCCGCGGCAGCGCCGAGGGCCCCTCCCCCAGGCCTCTGGGCTCTGAGGCTCATCCATGGAATACCAATTCTTTTTCTTAGTGTTCACATTGGATTTTTCTGTTAAAAATAGATTGTTGGAGTTGGCTAACAAGTTGATTACTTCCAGTCAGGCACTCTCTTCTGTAAAGTCTCTTTTGTAAACTCCTACAAGCAGCTATTTCACTGGATTTGAAAAGACTGACTAAAAAGAACCATGCACTGTAACTCTCAAGTATACAGGAATATTGTTATTAGGATGGGACGTGCTGCTCTATGGGACCTTCAGAATCCATGTAAGAGACCCCTATGCTTAAGCCTCTCTGGA…
ENST00000398957	ENSG00000214773	CTATTTTAAAGTTACCAGTTCAGAAAAAGCTGGTTCTAGCACGTAGGTCTGATAGACCATATTCTAAAGGTCAGCTAAAAAGGACTTTCAAACCAGGGCAAGTAAGATTGTCCGTAGCATTTTGGGGCCAGAATGGCTTTAGTCTCTGAGTTGCCACAGGGTAAGGTAAGAACTATGAGCAGGTCCTTCCAACTCATGATTCCTAAGTTCCAGAAAAGTTAACAGGCCACAGCTTACATTGGGAGCTGAAGATTATCTGGGTCAGTTGGCTGTCTTTGGTATTTGGCTCGACTTTATGATATATGATGGGAATAATCAGCTTCTGAATGCCAGTAAGGTTGGGGAAGTGCTGAGAGGAGGGACTAGGCAGATTTATTACCAAGTGGTTAATTTTTCATC…
ENST00000438872	ENSG00000244380	GGTCCACGGGCGGGATTCGGCAGGTTTGCTGCAAGGACTCAGTGCGGCGCGACCCGTTACCGGAGAGGCGGGCCGGAGGCGCACCAGCTCCGCCGCGCTGGTGGCTTTGCGCTCCCTCCCTGGCATTCCGTGGAGGAGGGCCGCGCAGGAGCAGCCTGCCCTAGCATTCACGCGTGTTGCGTTTGAGTCGAGCCAGGCATCATTCAGGGATGTGGTCTCCGTGACCTCGCTTTCCTTCTGCCGCCAGACCCACCTCCCACAAACCCCTAGGCTTTCTTGAGGAGAGTGGAATTTGTTGGGTGAGGAGTATGAATAGAGCTGTCGTGTGCAGACATCTTCGGGTTTAGTGAATGTTTCACATGTGTACATTTGAGCTCTTCCTAAGGAATGGAAGCCCAG…
ENST00000452042	ENSG00000223343	AAGCGTAGACGCGGACAAGAGCGGCACCATTAAGGCATACACTAGTGGGAGCTTCTCGGTGCCTGCGTGAAGACGCCCTCTTGCCTCCGGGAAAAGTATCGTCTGCATCTTCTTGCTCCAGGAGCGGGGGTGGGGAGCGCAGCGCGGAGGAGGCAGCGCTGAGATGACTCAACAGTGCGGCATTTGGGGGCGCCGCGGAGGCTGGGACTGCGTAAGCGGCGATAGGGTAGGACCCACAGCCTCCTCGCAGGCATTCTTGGAGCTCGGTTCCGCGGTCGGTCCGGATCTCCCGGGAAGTCTCGCCGGAGTCAGGCAGGCCTTAGGAAGAAGCTGCCTGATGTGCAAGGTTTCATAGGCCGTCAGAGGGGGCATCCTGGAGGAGCCCTGGCATCAGGAAAG…
ENST00000437204	ENSG00000235016	AATGCCTCAGGACTGGAGGTCCTCCCACTCTGCTGATGTGGGAGACCCCCCACGTGGGGACTGCCAGTATACCGCTTCCCTTCGGGCTGGCCAGTCCTCAAGTAGAGACACTGAGGTAGGGCAAGCGCATCTACGGGGAAGAGCGCTGCCTCGGGCGTTAATGGGAGAGAGAGCTGAGGCAGAAGGGGGATCGGAACTCCCGCTCCAGAAGCGTGAAGGTGGGGGTGTATGAGAGCACCCACCCAGAACCTTGCAGGAAAAAGTTGCTTTGCACATGGGTGACCCCGCAGGCCACATCATCCACACATCCATACGCCGCCCCGTAGGTAAGGGGTCCGGGCCTCCAGGACAGGAGACTCAGCTCTGGGAGGACGGCCACCATCTCTGGCTCAGTCACAT…
ENST00000395152	ENSG00000213600	CAAGGGCCCACAGGCCCACCACAGGATTGGTGACCAGCATTGAGGGGACACTGAGAAAAGTTCTTCAGGCTGTTTCTTCCCAGCCCCGCCACAGGCTATGCTGGCACCTGAGAGAGTTCTTATCCCACCCTGTGCGGAACTCCTGCTGAGCAGAGTGGCTTTGTATTCTTCCTTCCAACTCAGGCTGTTGGTGCACTGCTAGAGGGCTGCTGTCTCTGACACTGCAGTAGCCACAGTCGAGCTTGAGCTGGCTGGTCCAGCAGGGGCTGCTCCGCAGCCCTGGGGCTCAGACCAGAGCAATGCTGTGAGAGTCCTGGTACTGGCCAGTGCAGAGACTGCACATAGCAAGGGCTCAATGAAGTTTACC
ENST00000439898	ENSG00000230454	GGGGTCGGCGCCGCGGAGGCGGGGAGGGAGGGAGGGTTGGAGGGTTGAGCCAGAGACCCGGGACCCCGTCCCCGCACACCTGCCAGTGCCCCGTAGCTTCGGCCGCCGGCACTGGCAGGAGATGAAAGGCTGCTGCCGCCCGGTCGGAAGGACATCGGCGCCCCCCAGGCCCGGTCCCCGCCCCAGTTCCTCGGGCCTTTCCTGCTGCCCCTGCCTGCGAGGGCCGACGACACGGAGAACAGGATCCTGCGCCCAACCCAGGTCCCCGCCTTCTTTCAGAGGCCCAGGCCTGGACCCCGCTGAGCCGCAGATGTGCGAGCAGGAGCGCCAGAGCCCCGATGCCCGCCCAGCAGGAAGCGGGCGGGAGATGGTTCCTTCCTTCTGTCCTGAGGGGGAACC…
ENST00000629828	ENSG00000281358	ACACGCACGCTTCGCCCCCAGGAATGACCTCATCGCTCCGGAGCTCCACTCACAGACCCCACCTACCACAGGGAACGGGGGCGGGTGCCAGCGTCCGGGCAAGCGCACAAGAGTGGCCTCTGGCCGGAGGCGAGGGCGGGAAGGTGCGGGAAGTGCGCGTGCGCGGAGCCTGGGTCAGCCTGGGCCCGGGTCCGCTTGCAGCGGGTGGAGTACTTGCGGAGCCGGCAATCCAGGCTCCCCTCCCAGCCCCCGCGCAGAATTAGCCTCTCTGTGCCGCCGGGAAATCGGCAATTAGAACGCTCCTTGCGCGCGGCACCCAGGCAGCCCTCGAGAATGCCTGCACTGTGGCCTGCCCATCCTCGCCCTTCCCATACGCCCTCGGCCCCGCGCTCACCACGT…
ENST00000607121	ENSG00000271858	TCGATGATGGCGTTGTAGGAGGCGTTTACCGAGCCGAAGTAGTACTGGGTCTGTTTCATGACGCAGCTGCTCTCGCGCGTCTCGGGGCTCCCCTCGGCCTCCGCGGGGTCTGCGAGGGCCCAGAGCGCCTCAGCTCCGCCCACAGACCCTGGCAAGGTCTCCGGCCTCCCTCAGTCGTAGACCCCACCCTCCCCATGGAGTCGTCTTAGCTCAGATTGGGGACCCGGACTTGAGGAGGCGCCTCCAAAGCCCTACCTACCTGCTTGGAACCAGCTGTGGTAGATGAGGCCGTAGAGAAGCTGCTGGAACAGGGACCTGCAGCGCACGGGGAGCCGAGTGCAGGTGGTCAGCAGAGGACGATGCCATGCCCTACTTCTCTTCTGAGCCCTCCCGGCCAGG…
ENST00000608605	ENSG00000273356	CTTCCTTCCAGGGGGTATCTTGTTTTTGATTCTATCTCCGCCCTTTTTCCTGGACAGAAAATAAACATGCAAACAAAAACCCTATTGGAACAAAAATATAAATTTCTGGAAAACATTAAAAGCACTCATTTACTAATGTATTAATTAAAACAATATTTACTGAGCACCTACTATGTGTCAGATGCTGCATGCTAGGCACTAAAAATAAAAAAGAATATAGCATGGTGCTGTCTCCAGGTAGCTCACAGTCAAGTGGGCAGCAAGCAAGTGCTGGGAATTCTCTGACACATCTGGAAACATCTGGGGGTGCTTCTCATGGTGGGGCTTATTCATTAGAGCCCATCCAGAAGTGCCACATCAGTCTCCACGAATTAAAATCAGGAGAGCTTTGGCCATTTC…
ENST00000493616	ENSG00000242797	TCTCCCTTCTCTTCCCCCTCCAGCCTCCACTCCTTCGCCCGCTCACTCACCCTCTCCCTCTCCCGCTGCCCCCCCTTTCTCCCCCACCTCTTTGTTTCAGCTGAGAACCAGCTCCTCGGGACAGTTCCCACACTGCAGTGCCTCTGGTGAGGAGACAGCGCCACTGAGGCCTCCTCTGAACTCCCAAAATGTGACCTATGCCATCACCGAGGCCGCAGGAACAAGAGGTGGGTGTCCATGACATTGGTACCTGTCATCCCTGTGTGCAGCAGGTGTGCCCCACCCTGGAGGCAGCAGAAGAAGATGGACAAGAGCCTAGAAGATCCCAGCCTTGCCACTGGGTATGAGCACAGGACAGGGGGACGCTCAATGCTAAGGCTGCCAGAGAAAATACAGGAC…
ENST00000624222	ENSG00000279144	CTAGAAGGTGTGGCTCCCAGCTCTACTATAGCTGACCAGTGCTAAGGTGAATCCACTGGTCACCACTAGTCTGTCAGGTGCCACTCAGTGACCTGGGAGTGAAGATCAGGTCTGGTTCGGATACATCAAGCATTAACGCTACCAGCTGTTCCCTCACATTTTGTCTTCATCCCCAAGGGTGGATGGAAAGGAAGAAGGCAGTGATATTGTTTCAGCCTCTTTCTCAATCTCTTGGCCTGCCTCAGCCCCTGCCCCTGGGTCATCCCACCACTGCCTTTGGGAGCCAGAGTCTTCAAGCCAGAATGTCTCCAAATAAAGCTGTGGGGACCATCCTGAGTCTTCCCCAGGCTGAGGAAGGATAGCTTGTCTGCTCAGTTACCTGTTGTTTTCTATTTCCAT…
ENST00000623443	ENSG00000280417	GCTCCCGGGCCCGGCTGCCCCGCTCCCGCCCCAGCGCCATCCCTCCTGGCTGGGGCCGCGCGGGAGGCAAGGACTCCGCGGGCTGGTGTGCCGGGGGTCCGGCGCCGCGGGCCACCCACGCCCCCAGCCAGCAACTCGGCGCGGACGGCCCCGAGGCCGTGGCGCAGGACACGCGGCGGCGCCTCGGGCCCCCGACGGCGCTGTGGCCCCGAGCGGAACGGCCCGGAAGAGGAGACGCGTCCCCGGGAACCCAGTGCCCGCCCTGGCCCAGCCCCGATCCAGCCTGCGCCTCACCTCGGGTTGTAGACAGAGCGGCGGGGATCCCAGAGGGGTTCGCGGGTCGGACCTGGAGTACCGGCCCGGCGAAGCGCGCCGCTGTCGCCCGCACGTGACTGGCTC…
ENST00000607541	ENSG00000272202	GGCTGGCGGTGGCACTGCCCACCTGCGCTGCGCCCAGTGCGCCCCCGTGCGCTGGGCATACCCCAGACCAGGGAGCGCTCAGGGCCCGCCGGGGACGCCGAGACCTAGCAGGGTAACTCGGAGGTGGGAGTGGGGGTCCAGCTCGGGGACCAGGGCAAAGGAGGGACTAGACCGGAAGACGGTCTCACTCCGGGAGACCTAGCGGGGGTGTCCCGCCAAAGGGGTGTCTAGCCGGGGAGGGTCTAGCGCGGGAGCGGGTTTCCCGACTGCTTCCCGCACTCACCTCGACCCCCGCGCTGGTTCGGCCTCTCCAGGCTGGAAAACTCACCGCGGCGGCGGCGGCTGCGGCGGCGGCTCCCCTGGGCTGGGCGGGGCCGGGGGCGGGGAGGCCGGGCCGGC…
ENST00000606192	ENSG00000272146	CTTGCTTCCGGAAAGGCGAGCTGAGCATTATGGGTTAGGGTCTCACTTTGTCACCCAAGCTGAAGTACAGTGGCATCATCTCGGCTTACTCAACCTCCTGGGATCAAGTGATCCTCCCACCTCAGCCCCCAAAGTAGCTGGGACTACAGGTCAGGCATGGTGGCTCACACCTGTAATCCCAGCATGTTGGGAGGCCAAGATGGGAGACTCACTTGAGCCCAGAAGTTCCAGACCAGCCTTGGCAATATAGTGAGATGCCATTTCTATTTTAAAAAATATTTTAAAAATAAAATATTTTTCTATTCACCTTTCATCAATACAAACCCA
ENST00000465933	ENSG00000241933	GAAGCCGGTCCTGGCTTCCTTGTCTAAAAGCTCTTTGGGACTGAAATGGCTGTTTATGAATCCTTGTCAACCTCGTTCGCAGTCAACGACCAGGGAATAAATTATTCGTGGAATGACACAGTTCATAATTATTATAAGATAAGGAAATGGAGGTCCTGGAGGTTACATGACTAGCCCAACAAGTATGACAACTCCGATATCGGCTTGCGGTTCACTCATTCAGTTTGCTGATTCAGAGATCTGTGCATTCACTCACCTGTTCCTTCTCCAGCAAGGCCTCCCCACCCTACCACCTCCTCCTTTCTTAGTTTGGCTGTCTGTGACTCACTCAACACACATCCCCAGACCTTTCTGGAACTCCAGGTTGGGCAGATTGGCCTCCACAGCAACCTGTGGATC…
ENST00000607214	ENSG00000272182	GACCAGGAAGAGAAAATGTAAGGAATGCTAATTATGGGGAACCGCTTTCTGGATTTGCTTTTAAAAATATCTGCCTGAAGAGAAATGCCAAACTTACAAGTTTAAAGTTGAAGTCGTTTGGCCACTCCTAGCTTTCAATCTCTTTATCCTGTACGTATTCAGGTACATGATGTTTACTATAGCTTGACTGTATTCTAGAACCAGTTTCTTTGAAATACCTTCCATGATCCTGGCACAGATTTCAGCTCCTACTCCAAACTGTGGCCAGCCTCCTTCCACAGTTACAAGATGATTTGTCTTCATGACACTGGCTTCTATGGTTTCCATGTCCATTGGTCTAATGGTACGCATATTTATCACCTAAACAGGTAATATAATCAAGTTTACAGAGCTATTGCA…
ENST00000465684	ENSG00000244342	TGTGACTTGCTGCTCCTTGCCTTCTGCCATAATTGTGAGGCCTCCTCAGCCACACGGAAATGCTTATAGGCATAAGAGACTTGCCTTGTCTCAGATGAAACTTTGGACTGTGGACTTTTGAGTTAATGCTGATATTAGGTGGTTATGTTGAAGATGTAAATATTCTCCCTGCTGTGAGTATTACTGCAGCTGCCCAAAGATGCTTTATTTTAAAGATGTGGATACAGGAAGATAAAAGCATCAGAAACACTGCATGGGACAAGAAGCTGAGTCTCAGAGAGAGAAAATGACTCATCCAAGCAAGGTTTGAGACCTAAGAAAGGTTGTGTAAGCAGAAGCTGGAAGACCCTTGAAAAGAGCATTCATTCAAGAAATGAAGCATGAGATAGGATGGAAGGA…
ENST00000488201	ENSG00000241359	AACCTGGATGTTGACGGGGCCACCTCTGATCTTGTGAGGAACTAGTCGGCGAGCAATTGCTGAAGCTGCAAAAGACTTCTGAATTAACAATGAAGAATTCAGAGCATCTTTTACTCTCGAACAAAAAGAACGCAGCTAACCAGAGACAACCAGTGGCTGAGCTGGGGCGTGAGGGCCCTGTCCTATGGATTTCTGAGCAGTGGTTCCATGTGGCTTACCTGAGCTATCCTGAGCTCATCAAAGGACAGAAATCTGCTGAGACCCTTGTTCTAAGTATGTACTTTTCTTCCCAAGTCTCTTTATTGATAGGCACAACAGCTTGAAGAAACCAAATGGACTGGATGCCAAAAGCAACTTTGTGACCCCCTATCAGAGGAAGTCAAGACTGGCATTAACAGA…
ENST00000472046	ENSG00000239653	TGTTTGCAAATAAACCATTCTGATAAATTATTTTTGTTGCTTAAAATAAGAGGAGGAACCGCTGTGTGTTAGCAAGAATGTCCATACCTGATATGAAAGAGTCATGTTGGCTTCAGTTCCTACTGCCCTGTGGACTTCCCATTCCCTCCTTACTTGAGTCAACCATCCACTCAGTACTTTCCACAAATCTAATAATGAGGTGCTCTCTGTAGGTAAATCCTTTCACTATGGCTTGTCCTCAAACCTCCCAAGAAAAGGTTCAACTGCTCAATCTCTTAACCTTTTTAATTCCATTCCCTTGCAGGTATCCCGGCCCTGCATAACAAGATGATCCCAACTCAAGGAAAGGGGTTTAGCAGTGTTGGATCTTGGCGTATGTGGGATTTAACCAGGCAGAAA…
ENST00000482609	ENSG00000241111	GGCAGCAGTCACTCCAGATGGCCCGCTGAAGCTGGGAGTCCTGAGTTAATTTCAAGCCAAATTTCTCACTCCCTGGAGGAGCAGAGTGGAGGGTGTGTGTGCATGGAGAAGTCCAAGATTTCATATCTGGAAAAGAAGACTGGGAGAGGCCAGCATGAATGGCCACTGTCCTCGCCAAATCTGGATGGTATGTCTTAGGTGGGATTACATGAAGAATAAGATGAAGTCTTACCTCACCTCTGCAAAATGAAGACTGCCTATAGTAATTGGCAGAGAACATGAAAATGGCCAAGGAGTTTCATCAATCAAGGAACTTAAAACTCCAAATTGGACTCGCACAATTTCTACCAGAAACCTGCCACTTTAGTAGCACGGTATTGCAAATTATTTCTTAATCAG…
ENST00000485805	ENSG00000189196	AAGTACTGCATTCAAAGAAATACAAACACAACCAGAAAGTATTATAAGTCTATATTCAGCATTTCAAATCTGTCCTGTCTATCAAGGAAACACCGAAGGAGGAGGTAAATTCTTAATGCATAGCAGACATTTAAAAATTCTCTCTCACCATTGCTGCCCAGTCACTACCCTGCATGTGAATGCCAGCTTGTCTCTTGAGTTGTCTCTTTCCTATTCTCAACTTCCACCCCCAAACACATTTAGAGCACAGGTCTTTTCTGTCACACTTGCCAGTCTTCCTTGCCTGCTCTTATTATGTAAATCAAATTCACCACTCTGTCCTGTTTTGTTTTCATCTCTGCTTCACTCAATACCCCGACTCCCTCAGGACCGTGTTGCTTCTGCCCTGAATGAGTTCTT…
ENST00000650103	ENSG00000241684	CTAGGGGCACTCCAGGCTCTGGGCTCAGACGGCTGGCTTCTGCCTACCCGAGCCTTAACCTTTCAAGGACCAGAAGGATTCCAGAGCTCTTGCCCTAGGTCCTGGGGCAGCGATGACTCACTGCAGCACCCCCTCCCACTTCGCCAAGCTGCCGTCTCCGCCCACCCCCAAACAATCTCGACAGCGCATTTCGGGAGCCACGGCTCCGGGCGCTTTGCTGGGGGCTAAAGGGGTTTATCCCTTTCCTTGAATCCCAGCAGGCTAGAACTACCCCCTCCCAGTCTTCAGGCTTGCCACGCTCTCCACCCGATCCTTCCATTGAAAGGCAGAGAAGGAAGGATGTGCTTGGGAACTTTAAGACCCACGAACGACAGCGCACTGATGGAGCAGCCCAGTGTC…
ENST00000602316	ENSG00000270059	CACAGGGTTGTGCTACTGTAATGTCTCCATGCGTCACTTGGACTAAATCTCTCTAATTCCATTGATTAGAGTCACAAATGGGTTATAATATGTTAAGTTCCAATATTTTTCTGACTTGATTGGAACCTGCTTCTCTGTGAGGCTATTTTTGTAATGAGTTTTTTGTACTTAATTTAACTGCCGCGGTCTTTGGTGGGGGTGGGAAGGGATTTTGTTCTTTTGTTGTTTATTGTTAATGCTCTCCTATGCCAGCCTGTCATTGTTCCAGTTGTTTGAAAAAACAAAACAAAACAAAACAAAAAAGGATGCATTCGTTGTCTGGGTTCTCGAGTCACCTTATGGCTGTCTAAAAATGTCACTGTTCCGATTGCGGTCTCTGCAGCCTTATTTGAGTGTTGC…
ENST00000460754	ENSG00000272610	CTTTGTAATTTGTAGCAACAAACCTGGGGTCAGACACTCCACTGCCTGTGCATCTTGCCTGTTTCCGGATCCGCCGTGTCACAGACATTTTCTATGTCAGTGCCTATGGCTCTACCCAGGGTGATGCTGCTGATCTGGTCTGATTCCCAAGCTGGAGGTAATGGCGTGTGTCCTGCCCTAGTGCTGCTCCCTGATGGGGAGCATGCTCAGTTTCCTGCATTCAGGTACGAGCAGAGACTTGGCAGGATCCGCCCCGTTCAGAGTTGCAGGAAGAGCCCTGGATGCCTGTCGCAAATTGGAATAAGTGGGAGGGAGCCACAGGCTGGTACAGAGACAAGGTATTGCTGTGTTGTCCAGGCTGGTCACAGACTCCTGGCTGCAAGTGATCCTCCTGCCTCA…
ENST00000482677	ENSG00000241316	ACAGGCGTTCTTAAGGCTGCAGAGCCCTGGGTCCCCCACCCGGCCCCGGTTCACTTTGAGCGGTCCCAAGGCCTGAGGGCCTACTGTCCAGTCCCCAGGTTATCGTCCTGAGCAAAGACAGACCCCGAGCCCTGCGGTCTTGGGGCTCAAACAGTCCCTGGATGGCCAAACAAGCAAATATTCGCCATGGCAGTGGGTGCTGGAAGGGTGGCTCACGGAGCTGACGCCCTCCGCAGAGAACCGTGGTCTAGTCCTGCGGTCACGAGGCCTATCTGGGACAGTGGTGTTTGAGCTGAGACTTTAACGAATAGAGACAGGTGAGGTTCCTGCAGCCCAGGGCTTCAGCGTGAACAACCCCAGAAGGAAAAAGAGTGCTGTTGTTAAAGGTATCTGGCATCA…
ENST00000498714	ENSG00000242094	AAATGTTAAGGAGGCTTATTTAAATATTCAGGGCTTCAACTAAAGATCTAACCACTAAGATCAAAAGAGTTATTTAAATAAAAGTTGTTGAGACATTTTTTCATCTGTATTAATAATGTGGCTTTTGAAGTTACCCGGTAATAATGTGTCCATAATGCCCACACCTAATTTTTAATTTCCATTTTGGCTTTAGGTGTGGCTTTATTTTAATAGCTGCCAAAAAGTTGGCAATTGTTTTTACGTTTAGAACTTCACAGTTTGCTTTTCTGTAGGTTTAGGTAGCATTGGGGATATTCGTCTAATAAAAACTTTTAAAATTTCTGTTCTGACCCTGAGGCACTTAAAAAAAACTCTTATGGGCCAAATTTTAAAAGTAGAGTGTCTCTACTACTGCATAAA…
ENST00000626474	ENSG00000241163	GTTACTAGAGGAGAGGAGAAGCTCCGTGCAGGGGAATCCGGGATGCTGGAAAGCTGGGGAATTTAATACAGAGCTGGCTCTGCTCCATCCTGGATCTTCTTTATGTTCTTTGACAATGTGCCAGAAACCCTGACAATGAACCGCTGTCTCTGACTAATTGTTCTAGTGGAGATGTCTCCTGTTTGACTTGATTTTAAACTGTGGAGCACGTCAAGAGAAAGCTCACTGATCTGCCGAGGGTTTGTGCTTTTCTGTCTTCATGCATCTGTTGTGGGTGAAGAGAGCAAAGATTCTTCATTCAATCAAAGGCCCCCTTTGGAGATGCTGAGAAGGAAATTTCCTTTGGAAATTCCCAAAGGAATTGGGCTGTCTCTCTCTCTTTCTCTGGTTGCATTTCAC…
ENST00000625169	ENSG00000278934	ACTGGCCGCGCGTCGCAGGCGTCGCGCATGTGCGCCTCCACGTCGCGCCGCAGCAGCACCTGGCCGCAACCCGCGTGGCGACAGCGCGCGGGCGCGAAGTCGCAGCGCTCGAGGTGCTCCGGCAGCTGCTGCAGCTTGACCACCCGGCCGCAGCCGCGCGTCGCGTACGCGCACTTGATGTCCAGCTTGAGGATAAGGCGCTTGAGCGGCAGGACGTGGTTGAGCTCTTTGGCCGACAGGCGACCGCGGCAGCGCGCCGGGCAGCTGCCCTCCTGCACCACCCAGGGCAGCACGCAGCCGGCGCAGAAGACGTGGCCGCACGGCGTGGTCAGCGGGTCCTCCAGGACCTTGTGGCACAGCGCGCACTTCAGGTCCGGGTCCACGTCGCCGTCGAAGCGG…
ENST00000652894	ENSG00000272690	GCCCCGAAGTGGAGCATAGTGTGTCCGGAACTGGTGGGTTCTTGGTCTCACTGACTTCAAGAATGAAGCCGTGGACCCTCACGAGACAGGGTTTCACCATGTTGGCCAGGCTTGTCTTGAACTCCTGACGTCGTGATCTGCCTGCTTTGGCCTCCCAAAGTCCTGGGATTACAGGCATGAGCCACCGTACCCAGCCACTCTTGATTAACTTAATGGAAATATTTACAGAGATTCTTTCTCTTCTGGGTTCTAGCGTCTTATCTGTAACCTCTGCAGGTGTATCCAGCAGCTCAAGAGAGACATCGACCAGCGAGAAGGGGCCATGATGATGGTGGTGGTTTTGTGAAAACGAAAAGGGGGATATGTAGGGAAAAGAAAGAGAGATCAGACTGTTACTGT…
ENST00000668145	ENSG00000242516	GTGGTGGGAGCAGTGGCGCCGAGCGTGCCCACGGGCCGCCGCTTGGGTTTCTCTCGTGTTCAGGGTAGTATGGACGTGGACAATGGCAGTGGCCCCTGGCTGGCCCAAGAGCCGGGTCCAGATACGCGCGCCTGATTCCAGGCGTCATAACCAACCCGGGGCCGCGAGGCTGGGATCAGGCACCCCGGAGCCGCTTGCCCGTGGCCGGGCTGCTCTCCCCCTCTAAGCCTAAGCACCGCCAGTCGCGGCGCTGCGCTTTCCGCCGACCTCCCAGAGCGTCCCGCCGTCGCCGGCGGCCAGCCTCGCGCAGGACCAGTGTGGCGCCGCCCTGCTGTTGCTGGGGGGCGCCCGAGGCCTCCATTCCTTGCCCAGGCTTCCGGCTCTCGGGGCGGCCTCCCT…
ENST00000660862	ENSG00000242759	GAGTTCTCAGCGCCTCCCGCCGCGCAGGCTCGGCGTTGGCCTCCGCGGCCCGTGCGAGTGCGCCCTTCTCGGGTCCCCTAGGTCGCGGGGCAGCCGGGGCGGAAGGGGCTTGTTCATTATTTTGAGAGTTTGTTGTGAACGTCATAACCTTTCGTCCTTAAATATTGCCGATACTTGACCTACGCAAGAGACAATGTCATGTGATTCAGCCTAATATCTCAGAGGATGCAGCATTCAAGGTTCTATCTTGGAAGCAGAGACTGTGCCCTCACCAGATGCTGAACCTGCTGAGCACCCTGATCTTCCACTTCACCTTCATCAGAACTGTTTTCGTATCAGGATGATGCTGGCCTCATACAATGAGTTAGGGACGCGCATGAAATTTGGTGCCGTGACTCG…
ENST00000667856	ENSG00000243701	GCAGACAGCCCGGCGAACCGCGCAATGCGCTTCTTCTGCCTGCAGCAGAGAAAAGGAAAGAAAACTCCGCAGGGGCTCCGTTGGCTTCTCCACGAGTGACAACCATGTTTTCCCAGATAGAAGACCGGAGCCCTGCTCCTTTGCGATCCGCCGAGGGCTGCAGAGAGCATCCTCATCCATTTGGGCACCCCTGCCCAGGAAGAGCCCGGCCATCCCTTTCCGGACTGGATCCTTAAGAGGTGAATTTTCTTCCGTGGATTCCGATTTGCTCCGTCTGACCAGCCTAGGCAATCCAGCATCGCGTGGTACCAGTGCCGCTGGGCACACTGGCTTCACGCCGGCTCCGCCTCACCAGCAAGCGCATTCCCAGATAAAACACTAACTCAGAGAAGAAATTTA…
ENST00000563632	ENSG00000261488	ATTACAGATGGGCCATGGGAGTTTTTCCACTACAGATATTTACGTTTATAAATCACGTTGTCTTCTTAGAAAAGTCAGAAGGAGGTTAAAACAGTCAAGCCACAGACCTGTAGAAAATATAGTATCAACAACTCTCAAATCTGAAAACAAACACCCAGTAACAAAATGGGCAAAATATTTGAACAGACATTTCACCAAAGGAACTATACAGATGAACATTAAAAGATGCTAAACATTGTAGTTATTAGGGAAGTGTAAATCAAATCCACAATGGAACACTTTTACATACTTATTACAATGGCTATAAAACCCTGACAATATCAAGTATGGCAAGGTATGCAAAGCAACTGGAAGTCTCATGCATTGCTGATGAGAATGCAAAATGACAGCCTTTTTGGA…
ENST00000486726	ENSG00000243081	GTTTGGAAACTATCTCCCCTGTCTGGTGTCCTTGCAGCTGTGCATCTGTCAGTCTGTGCTGTCATCTTCTTCAGGGTAACCTCAAATGTTCCAAGGTCTTACACCTACTCATCATATTCAGGGAACTGAGACTCCACACACCTCACTTTGAGGCTGGAATATGCTGAAACTGCCTCCACAAACTCATTATTCTGGACCAAGACTTACAGCCTAAAGTGAAGGACATTTCCAAAGAAATTTTCTCCTCACTGATGCCTCTCCTGCTGCAATGCAATGACCCTGGCTATGTACAAGACATACTTTGGCTTGCTCCTGGGAAACCTTTGCTCTGTAAAGAGCACTGAGCTGTTGCTACCATTGCTGGCTTCAAGCACTTTGTCCCCATTCATTTCCAAGGTC…
ENST00000623625	ENSG00000279349	TTCGATATTGGGAGAAATATCCTCTCCCCATTGGGATATTAGGAACAATATCCCAGGGGGATGTCCACCCTCTGCGATATTGGGAGTAATATCATCCTCTATTTCCCTGGATGTTAGACACAATATCACAAAAAGGTGTACACCCCCTGTGATATTGGGAGTAATATCCTCTCCTTCCCTGGATATTAGAAAACAATATCATCAGGGGTGAACACCCCCTGCGATAATGGGAATAATATTTTCTCTTTCACAGGCCATTAGGAACAATATCACAGGGGGTGTTTACATACCTTGCGATATTGGAGGTAATATTCTCTGCCCCCCCCCCCCCCCCCGGAATATTACCAACAATATCAAACAGGGGTGGTGTACACCCCCTGTGATATTGGGATTAATGTC…
ENST00000496067	ENSG00000242770	ACCAAATGATAGACACTAATCTCCATTTCTTAGAAATGAGGAAATAAAACCACAAAATGTACAAAGTCAGATCTAAAACCCCTACCTTTGGGTCCAGACTTTTCTTCTAAAGTTCTGCAGTTATACCCAGATGCCACAGAAACATAGGATCTTAGAGGAGAAGTAACTTAGCATTTCATGGATGGTGCTGCATCTGTAAGCGAGGATGGACAAATGTGTCCAGAACAAGCAGTTGTAACTATTGTGAGGCCCCATCTGGAACAGAAGGAGAAGAGACATTCTAGGGAGGAACACACCAATGTGTGCATGAGGAGCATTTGGAAACAG
ENST00000570269	ENSG00000259976	TTTTTCCAAAAAAAGTAAAACCAGAGTTTCAGGAACTCTTTATCCACAGAGGCTAATAGAAATAGAATTTGGAAATATCTATCTGAGACATTTTTAAATCTGAGGAATCCGTAAAATGGTGGCTCTTGGGTATCCAGCCCTCAGGATCTCCATTTACCTGTTAAAGTGAGGATTTGGTGCCTTTCTTCTTTAGTTGGGCCATCAAGAAAACTTCAGAAATCAGGCATTCTGTCTTCCTATACAATAAATATTTTCAGATCATATTTTCAGATAAGAGTCTTCAGCTTCCCTCAGCTATTCAACCCAATGCATGGAAAGCCTCAGTTGAATAAACTTTTCCACCATCCCAGGTGCCTGAAACTAGTGTCCTTCTTCACTTCTACATTCAGGACAAAATGA…
ENST00000484092	ENSG00000239268	GTTTAAGTACATCGCATTTAGTTGAAGCTGCAGGGGAGTGAGGGAGAGGAGGATAGGAAGCAGGAAAGCGGGAGAGCTCGAGGGACAAGGGGGCTCGGTGTGTTTACACCAGGCACGGGCTACGAGCGTCCATCCCGGCCCCTGGCTTGCGCTCCCGAAGAGGAGAGCAAGGCTGTTCTGGGATCCGGCCGTCGTGCGGCAAGAGGCTTGTCTGTCCGGGTTGCCGGAACCAGGAGAACCCAGAGGGAAACCGAGGGAAAGGAGCGGCGCGTTTTACTAGAGAGAGCGCGAGCGGAAGAGGCGAGAGCAGGAGCGCGCGAGGGAGCATCGAGCGCAGCGGAGACATGAGGACCTACTGGCTGCACAGCGTCTGGGTGCTGGGCTTTTTCCTGTCCCTCT…
ENST00000484076	ENSG00000242622	GCTGGTGAAACTGCACGGCTGGGCGCCGCCGCCGCTTTGTGATTGGCTGGAAAACTCCGCTGGGAGCGTACCTCCTTCGGTGATTGGTGAAGAGAAGGGGGCTTCCGAGGACAGTCTGGCCAGTCAGGACTTCCCCTCCCTCTCCAAGAGTCATCTCTTTCTGTTAAGATGCTGTCTCCAGAAAGCACATGTTAAAGGACCTATATTTGATCAGATTACCTGGCTCTTGCTTTGAAACACTGATGAAGGACTTGGGACAGAACAAAGTGAGTGGAGGACACTTCAATCTAAAGTGATCTTAAAGGAGGAGTAGTAGGATTTGAAGATGAAGAAAGAAGAGGGGAGGTTAAAAAATGGAGGCAACAGCTGGGTACAGTGGCTCACTCCTGTAATTCCAGC…
ENST00000610128	ENSG00000273033	TTTATTTTTTATGGAGAAGGGGTCTCACTATGTTCCCCCAAGCTGGTCTTGAACTCCTGGACTTAAGCAATCCTCCCACCTCAGCTTCCCAAAGAGTTGGGATTAAAGGCGTGAGCCCCCATGTCCGGCCAACAAGACTTCCTCGTGACTATAATGTGAGCATAATATTAATAGCTCTGAGAGAGAGAAGTGAACCAGAAGACCAACCTCAGTGTCAGGAAGTCTGGGCGTCTGTCTTCTGCATGGCTGAAGACATGGGGCTTTGGGCAAGTCATCTGTTCTCTTTGAACTTTGGCTTCCTCACTTCTGAAATAGGAGGGTCAGAGAAGATGTTTCTTTTTGCTGAAAAGTTTTACAGTTCTCTGATCTATACCCCTTGGTCACACACAACCAAAAAGT…
ENST00000485162	ENSG00000239523	ACCAGCCCTTTGGTAGGTGCGCTTTGCTTCCTAACCCGTTGCCGGGTTGGAGATTCCACCTCCGAAGTTTTCTTTCTGACTTTTGATTTTACATTCCTAGTACAGTGGAGAAGCCCAGGCGGCCTAGAATCCAGTGTCGTCCGTGAGTGCTTGGCTGGTGTTCAAGTGCATCTTCCAGCCTGAGACCGCGTGGACTCGCTCATCGTGAGGGCGAGAGGAGGATAAGCCCATTGGGCTGTCGGCTGAGAGTGAGGTGCGGGATTGCTGATGAAATCCTTGGCATCGTCGGAGATCTCATCGAATGCCTCGTCGTCGAAGTCCCAGGTGGCTGAGGTAACGTTGGCCAAGGTTTCGTTATCGTTGTCTCCCATGAAGGGGGAAAGGCCACTGACTCTGGAG…
ENST00000510827	ENSG00000250174	AGACTGAAAATGCAAAGTGCACAAGAGTCTCTGGCCAGGACAGGCATTGAAGGTCAGCTTGTTCTCCTCCTGGAGCTCAGCTCTGTGATCAGGAAACCAATTGTAAAGTCCAGAATGAGGACACGGGCTCTACATGGTGTGGAATGGCAGTGAGACGGGCTAGGACTTCAGAACTCAACTGATCACACACAGGAGGGAGAAGAACAACCAAGCTGGGCTTCAAGATGCCTTATTTGGACACTAGTTTTTGATGTGTCTCTGATGGTTATTAACCAGACATTTCAAGGGCAAGAAACTATTTCCCCAAAACTACCTTTTGAGACATTTCCAGAGGCTGCCCTGTCCTCTCTGTCCAGAGACTCAGCCCCGACTCACCTCCTCTAGGAAGTCTCCCACACG…
ENST00000624807	ENSG00000280042	ATTGAAGGAGAAGACAGAGATGAAGGCCCTGGCCTGGTACTCGGTAGGGAACAGGACCCAGTGGATGTTAGATGCCTCCTCTGTCTTGCTGAGACTGGGCATTTCTCTGAGTACAGAGCCTGGGAGACAGGGCAAGTGGGAGATGGGGTATGAGAGGCCCTCAGTGGGGAATACTGGTCATTTTGGAAACAGGAATATTCCATAGCTGCGTGAAAATGCAGCTTTTTTTTTGCTTAATCATCAGAACCCACAATCCTAAGTTAATCCTGCATTACAGAATTCTGCCAGACTTCATATCCAAAAACCCCTGGTGCTCTATCTCTTTCTCTTCCCTTCACCCCATACAATCCTGCGGGATCGGGAAATGCTCATGTCATGGGGTAGAGAAACCGGAGGTTT…
ENST00000664857	ENSG00000241288	ACCTGCGGAGGGTTTGAGGCAGGCCCAGGAGCGAGCCCACGGTCTGCCGACGCGGGGCCAGCGGCGGGCCCCAGGATCCGGAGCTTCGGGCGGGGCCGAGTCCAGGCTTTGGTATCAGGATGATGCTGGCCTCATAAAACAAGTTAGGGAGGATTCTCTCTTTTTCTATTGTTTGGAATAGTTTCAGAAGGAATGGTACCAGCTCCTCCTTATACCTCTGGTAGAATTCGGCTGTGAATCCATCTGGTCCTGGACTCTTTTTGGTTGGAATGACGGACGCTGGGGCTTTGATGGGCACCGGGTGAAATGGGCAGAGTGGCGCTTACCCGGGATGGCGGTGAAGCGGGACCGGGAGGTCATCGTGACAAAGGGTGGCATGAGGTACCTGGCCTTGACGCC…
ENST00000650374	ENSG00000248787	GGAGAGTTCAGGTTGGCGGGTCCTGGGGCGGGGCCAGGACAGGGCGATCCTGGAAGCGGGGCTTCGGAAGCGTCCAGCTGTTGTTCCCCACCAGAACCAAATGAGCGCAAGATCTGACAAAGAAAAAAAAAGTAACAAACAGAACCGCAAGAGCTCCTGTGACAATGCTGAGCCTGATCACTGCGCCTTGCAGAGCAGATGCCCTCTGCACCTCCGCTCCTGTTAAGAAACCAGAGGGTTTTTAATTGTCTGTTCCCATCTAGCCGCTACCCAGTAAAGGCGCCATTCCCCATTTTACAGCTGGGGAAACTGAGTTACAGAGCTTGTCTACACTGAGTCAACAGGAGCAAATGCTAGATCAGACAAGGTCTAGCTGGAGTACAGTGATGCAGTCATAGC…
ENST00000511512	ENSG00000250934	CTCCTCCAGCCCAGGGAGCCAGGGGCTGGCATTCTGTGTCCAGGACTTCGGGCCCTCTGTGAGCCTCTGTCCGCCAAGGCGATGGAGCTGTGTTTGGAGTCCCTCGTCTTTGGCAGCGGCTGGGGCCAAAGCCCGGGCAAGACCAACGCCTTCGGCACCCGGACTCAGGCTCCGTCCTCTCTGCCAGCGTGCGGCTACAATGACTCGACATGGCAGGCCACTGCCTTCAGAGAAGGTGACAGAGGGCCATGTCTGAAACATTCTCCCACAACCAGGAACCCTCAGCAGCCGCTGAAGAGGAAAGGCAGTTAAATGGAAAGACTTCTGAGCAAGTGGAGGAAAAGTCACGTGTGACCTAGGGAGGGGCTCCCACAGGAAGGGGCAATGCCCTTGCCCTGT…
ENST00000624121	ENSG00000279328	CCCTAACCACCCCCCACTTGACTGTGATGCCCCTCTAGATCCCCCCAAGACATGGGCTTTTGTCTCTCATAGCACAGAGCAGGAGGGGCCTGTCTCCTGGGAGTGCTTTGAGGGTGGGGCCTGTATGTGCCCTCTGCCCTCAGGGCCAGCCAGGACACAGCAGCTGGCAGGGAGAGCCTAGAGCTCACCTGATGCGCCGCTCCTTCTCCTTTGCCCTCTCGGCCTGCTCGATCTTGACCTGGGGCACGTGCTCCAGGTTCTCTAGCAGCTCATCCAGCTGGTGCTCAATGATGGTCAGCATCTGCACGGTGCCCAGGTTGGCCTCCTGCTGGGTGCCGGTGCAGTGCCGGTACACATCCAGCACCTTGCAGTTCAGGCTCTCTAGCAGCTTATCCTGTG…
ENST00000625022	ENSG00000280053	TGATGCAGCGTAGCCCAGCGGTGGTGCCCTCCAGGCTTCTGAGCCCCAAACCCCCGCTTCTCCTCCTCTGTACTTCCTCTCCCTGCCCCCCTGGATGGGAGCTGTGCATGGACACATAAGAAGGTCGGCTGCCCTGAAGCCACCATGCTGGAGAGGCTGTGGAAAGGCCCCACAGAGCTAGACAGAGCTGCCAAAGAGCCCCGCCCCAGGGGAGTCTTGCCAGACAGGTGGGTGAGGAGCTGCAGCCTGTGCAAGTCCCAGCTGAGGCCTCGGACACTGGGACAGAGACCAGCCTTTCCCACTGTCCTCTCTGAATTCCCTGCAGAGACCATAAGAGAGAAGAGCAGCTACTGGCTGAAGCCACTACATTTTAGGGCGACTTGTGATGCTGCAGCAACT…
ENST00000669945	ENSG00000244300	AGCTTACGATTCTTCATCAACTCGTAAAATGAGATCGCCGCGGAGCTCGAGCCTATTTGGCGTCTCCGGAGACTAGCAAGACCCTCTGAAAGACACCGCGTCCCCAGGGATAATCCCCCGTGTCCGGCAAAGCTGCCCCGCTCGAGCGCGAACCCTGGGACCCAGCGCGGGAGGCAGACCAGCAGCTGGCCGCTGGGCTGTGAACGCCAGGACCGAGCGGAAGCTTCCCGCCCGGCCGCGATCGGTGCCGCGGCTCTCAGGGAAGTGGCTACGCGCGTCCCTCGGGAAAGCAGAGTAATTTGCCTGTTTCTGGCAAATCTGAAGATTGGAATGCCACACGGCCCAGCCATTCCTTTTCCAGGCATATGAGAAGCCCTCACACATGAGCAAGAAAGAGAT…
ENST00000498297	ENSG00000231305	TTTTTAGTAGAGACGGGGTTTCACCATGTTACCTAGGGTGGTCTCGGCTAGTGTCGATCTCCTGACCTCATGATCTGCCCACCTCGGCCTCCCAAAGTGCTGGGATTATAGGCGTGAGACACCGCGCCTGGCCTCTTCTCCTTCTGAAGAAAGGAACAACTGTATCTTATATTTGCCACACAGTATTTGTTTCTTCAGCTCCACAAAGGTCTGACAAATGGTGGGACCTCACCTGTTCTGATGGGGGCTCCCATTTCTGCCCCTTCTGGAGGACCAGGAGCACTGTATTGCCTGCCAGAGCTTGGAAGGGAGGACTCTTCTTCTGTCTCTACAGTTGTGCCATCTTCCTCCAGCACCAGGAAGAAGGGCTTGTCTGCCAGCATCAGAGTGCCCTGGTCC…
ENST00000433902	ENSG00000206417	CGCCGCTCCCCGCCGCCCTCCAGCTTCTTGCGGTTGAGCTTGAAGGAACCGTTGGCGCCGGTGCCCTTCACCTGCAGAAGCGTGTCGTTCTGCACCAGCGCCTTGATCGAGTACTTGAGGGCACCCTCCCTGCATGGCCCGATGACCTGCACTCCTGTTTCATCTCCCCGTGTGGCACCTGGGGCAGCTTGGAGCCTACCAAGGTCTCAACAAGGAACCAGTAAATACCAAAAAAAGGACATCACGTCCCCTACAGCTAACTGCAAATGGTGACCATCCCAGCCCTTGTTTGATAACACAAGCAAAGCAATGGCTTCTTCAAGGACACCGAGAGGAACCTCACCTCTTTCTAAAACCTCCAACACAGGGCCAGGCGCGGTGGCTCATGCGTGTAATCCC…
ENST00000686063	ENSG00000271270	GGCCCCTCCCCTAGCCCGCCTTCCCACGCGGTCTCTGGGCTGGTTGAGCTGCGCCGCTGCAGGTAGTGCTGAGTTGCTCCAGTGCCACTGGGTTAGGGTCTCCACAACCGAGCTGGTCTCAGCAAGTGGTGTCCATACATGGGGCTCGAACCTGGGTTGAAGGGTCGCCAGAGCGACGGTTGGAGAACGTGGAACTAAGCTGGAGGACACCTGAGTACTCTTAAGCAATCCCCGTGATTGGAGAGGATGAAGGCCCTGAGGTCCAAGAACATGGAAACCTGACAGTGGACGCCAACAGCTGTGGAGAGAAGCCGGGCGACAGCTGTGGAGAGAAGCCGGGCGATATGCTCACGCTTCCGTGTGCCCAGCAATCCTGCTTTATCTTTTTAAATAAAGGTG…
ENST00000514010	ENSG00000248243	AGAAGCTCCACCCCTCGGCAGCTGCAGTCAGGCCCTATCTGGGCCTTTCCAGAAGCAACTCAGGAGCCCCAAGACCTGCAGGGGTATGTGCACCCTGACCCCTGATGCATAGCCCTGCACCTGCAACCAGCTGGCCTCGGGCTGCAAACAAGGCGGGGACTTACTGTCTTGTCATCCCCTGGACCCAAGATGAGGGTGCTAGGACGCCCTCCCACACCACCCCAGCTTACCCAGGGGCACACCTCAGGAAATTTCCCCTAAAGACCTGAGGAATCACCGAATGAAAGGGGCTTTTTACAAACTGGAAACTTAAGTGGAGTGCCAATACACAACATGGATTGCACCAGGCTAGGTCTAAGATAAAACCAGACTGTGGACAACAGGACAGATAAGACACAC…
ENST00000670900	ENSG00000249846	GGTCTTTTTAGCAGGGGCCTTACGGGTGCGCGCTTCGGTCCTGGAGGCCTTATCCTAGCCTCCTCTCTCCATCAGCGCCACCCGTCTGGGGCCCAAAAGGAGGGAGCTTTACCTCTGTCCCCCAGCCTTTGGAGTGTCACCAAACAAGCCATTCGTTCACCAAATACTTATTAAGTGCCTGACAACGGAGATGTAACGGCTTCCAAGGCGATCGATCGGGCAGTGTCGGTCTGCAGCTGCTAAGCCAAGAAGATCTGGAAAGGAGTCAGTCAGAGAGCCTTGGGCTCTGGGAGTGGTGCCAGTTCTACAAGGCCTGGAGCAGATACGAAAAACCTCCCTTCTTTGCCAAATGGTCCCCAGCTTCCCCATTCACTGAAGGCCCTGCGGTCAGGAACAGTC…
ENST00000504440	ENSG00000248724	GAGGCGGTCCCCATGGCGTCCGTTGCCGCTACTACCTAGAATTGGTGAAGAAGAGGAGTTTAGTGCCAAGGTGGGTGCAAGAGTGAAACAAAGGCAACACATCCACATGCACTGGACAGGGAAATGGGGTTACTTAAAGGTTGTTTCAAAATATGGACTTAGGAAGGAGAAAGAAACAAGATTAAAAAGGAACAAGTAACTAGGAGAGAAAAATATGAAGAAGGTTATGGATATGAAGATGCATTTTTGGCTGAAAAACAAAAGTACTCACTTTCCTAGCCTCTCCTGTAGCCAAAGGAGGTCATCTGACACAATTTTGGACAAGGAGACAAAGTTCAACTGGACAGCACTGCTCTAGGCTGTTGCAGATTAATGAGACTAAGGAGGCTTGATAACTAA…
ENST00000568384	ENSG00000260633	CACCAAACACACAGGCATGAAATACACTCATGGGCTTGTCCACATGCACACCTGCCACAAACACCCATCATAAGCCTCCAGGTAAACAATATGGGCATGCGCACTTATACACACACTTGCACACACATACACATTTTTGGAGGCTTGAATGCACACCCACGCCCAACACACACCCCCTCAGGCAGGCACACATGGGTCCCCTAAACATGGACTCAGTCTTCCTACAGGAGAATTTCTATTCTGAGCAAACACCCAGCATCTGCAGTCAATGGCAAACAGATGAATGGGACAAAATTCACTCATGTGTCCTGGTGGCCCTACCAATACAGCCCTGAAGGAGCAGGCAGCAGGCTTATCCCTTCACCAGCAGGCCTTCAGAAGGGCAAGACCAGGGTGGGG…
ENST00000649588	ENSG00000240086	GGGGGGGAGGAGCCAAGATGGCCGAATAGGAACAGCTCCTGTCTACAGCTCCCAGCTTGAGCCACGCAGAAGATGGGTGATTTCTGCATTTCCATCTGAGGTACCAGGGGTTCAGCCATGGATGGTGATTTAAGATGAGCTCCACTGAATTAATGCTGTACCCCCAGGCTTGTGGACCACTTTGAAGGGGTTAATTGTTCGGGGAATCTTGGCCGGTGATTTTAGAAGTGATTGGAGGAGCCAAGATGGCCGAATAGGAACAGCTCCAGTCTACAGCTCCCAGCGTGAGCGACGCAGAAGACGGGTGATTTCTGCATTTCCATCTGAGGAAAAGCTTGCTGACTCCTGGTTTAGATGAGGGGCTGGGACTTCCTTGGGGGAAGAGGAGATGGCACAAGA…
ENST00000564748	ENSG00000261758	GTAGGCTTCTGGATAAGGGCGCTGTGGACGGTTCTTGGGCCGCCCGCGGCTGGCGGAAGGACGGCCACGGTGGCGCCTGCGCGTCCGGCTCGCCGAGTTGCCGCCCGCCATTTTTGGAGCTTCTTGGAGATCTAGGCAGGAACCCGCCCCGGGTTCCTTCACCGAGGCTCCTCCCTAGGTCTCAGGGCCGGCGCTTTCCTCTGTTCCCGCCCGGCTCCTGCTGCCCCCATCCGCAGCTCTCGAGACGCCCTGCGGAAACCCGAGGGTGAGGCCGCGCAGATCCCTGCTCCTACTTGGATTTAGCAAGGGCCTCAGAGCTTAGCATTGTATTCGCGATTTACGGCTGACAAGCGCTTTCACCAGGCAAGAGTGAAAAGGTTTCAAAAGGACTATTGGGGA…
ENST00000661982	ENSG00000239513	CATAGACGCGAGCCCACTTCTGCCCTCTTCCTACGCTGGGCGGCTCCAAACCCGCCGCGAGGGCTGAGGTGTTCACACCTGCCCACGGCAGCCTGCCTCGCCCTCAAGCGCCTCAAAGCTTCCTAAGCGCTTACATTGGTCTTGGGACAGCCGACTTTGGCTTCTTTGTTTGTTTGAGGGACCGCGGAAGTGGCGGGGAATGTGCCCCCGCTTGAGACCGCTTATTGTGAGCCCTCAACGGAAATCCTGCACGGAAGGCAACCGCCTCCCCGCTCGCGTTAGAAGGCTTCATTTGCTCTGAGTTATCATTGAGAACTAAATGGAGAAGAAAAGAACTGAAGGCCTGAAGATATGTCATCTGTAGAAAAGCCCCATCCTTCTGCAGGTGGCCTCTTCTCA…
ENST00000624916	ENSG00000280399	CACATATAGCTGTCAAAGTGCTCATGTCCAGAATATATAAGTAACTTTTACAAATTACTAAGTTAATCCAATAGAAAAATGGGCAAAAGACACAGAAGCACTTCAAAAATGACATACAAAAGTCCAATAAACAAAGGAAAAGTTGCTTCATTAGTGATCATCAGGGAAATAAATAATATTAAAACGACAATAATAGCTCTATACATTGGCAAAAAGGATGTGGCAAAGTGGGAGGTTTCATGCATTGCTGTGGGAGGAGTATAAATGGGTACAACCACTTTGGAGAATAGTTTTGCATTTTCTCCTAAAGTTGAAGATAACATTCCCTACCAAAGTCACCACTCTGTACACCTCCAGAAGCTTCATTCATGTTGTTATCTATAGAAATGCTACTGCCTC…
ENST00000495287	ENSG00000244578	AACGTCAGCAGAAAGACTTTTTCTGCCGTGGTTCGTTCACAAGGCGCGACTGTAGGCAGAGGCTCCCTGTTCTGAAGCTGGCTGTCAGCACTCCCCCAACTGCCGTCTCAAGCAGAGAAAGCAAGGGAGGGAAGCTTCCAGGACCAAGCCCTGGTGGGCAGGTAGCAGCCCACCTCCAGTGAGACGGAGAAGTTGGCCGGGGCCAGCAATGAAGGACCAGCCTGTCTCCTCCCCGAGAACTGAAAGGCAAAAGGCACCCAAGGCTGGGAAGAGAGCAGCAGCCTCACCAAACACTTCTGGGTGATGCGAGTGCTGCGCAGCTCAGAACCCTTGGAAGCATGAGAGGAGGACGAGCCCGGCGGCCTGCCGGTGCGGTGATGGAGGGCTCTTCGGTAGCCA…
ENST00000658348	ENSG00000248932	GGGAAGGAGGGGTGTGGCCTAGACCACTAAGGGCCGTGACGTGGTGCCGCTGAGCTTGGACCCCGACCAGAAGATAGAGATTGAAACGATGAGGAAAACGAAGTGCCTAATCCCCGCTGGACGCTAACTGCAGGGCAAGCTCCCCAGTGTTGTAGTTGTGTTTCGGAGGCCGAGAACCGCTATCGGGCTTCCTCGGACTCTGGCCCTGGAGGGGGGAAACGGCGAGGGAGAAGGCGAAACGAGTCTCCAGTGTGTTCTTGGGGCCTGGTGCGAGGCCCAGAGAATTCTCTGCAGGCCTTTGCCCGGGCACTGATTAAGGCTGCGAAGAGACGCACCGGGCTGCGGGCTTAGTAGCTTCAGGCTTCTGAAGTCAGAGGGAGGGCTGAGAGCTTACACTTC…
ENST00000513309	ENSG00000250433	CAGCTGCTGTCTGTCAGGGCCCTGGGCACAGATTCAGAGCTGCAGAGGCACAGCCTGCCTGTTGTCGGTTGTAAGTGCCCATGTACAGAGTGAGTTTAATATTTGAGCAGGCCAGGAAGCACCTGTCTTAAATTTGGCAATTAGGAAAGGGAATATTTCTCCTCATGTGTTCCCTCTCTGAACACAATAAACTGCACAAAGACTAAGCAGATCGCTTGCCTCCAAATAGGAATTGTCTTCAAAGAGAGTCATTTTAGGATGGGGGTGAGGTCCCATCCTATGGGTTCTAACACCTCCTGCAAAAGCCTCTGAGCTTCTCAAGGTAAGTATAAGGGATATGATAGCCATTCAACAATTAGTATGTATTGGCAGATCAACTGACTGACTGAATGAATGAAC…
ENST00000460977	ENSG00000244327	ATTCCTTAAAAATTAAAAATAGAAATATCATATGATCTAGCAATCCCATTATGGGGTATATATCTAAAGGAAATTAAATCAATATGTTGAAGAGATATCTGCACTCCCATGTTCATTGCAGCATCTTCACAACAGCCAAGCTATGGAATCAAACTAAGTGTCCATCAACATGGGAATGAATAAAGAAAATGTGGCATATGTATGTATACTTATACACACACACACACACACACACACACACACACACACACAATGGAATACTATTCAGGCTAGTCTTGAACTCCTAGGCTCAAGCCATTCTCCTGCTCAGCCTTCCCAAGTGTTAGTGTAACAAACATGAGCCACTGTACCCAGTCTATGCTTTGTTTTTAATTTAAGCAGTATTATTCATCTTATTTA…
ENST00000567714	ENSG00000261051	GTATTTTTTGCTAATAAAATTAAGTATCAAATTACTTTTGGTGAGGGATGGGCAACTGTATTGTACTGCTGATAATTTGCAGTCAGGAAAAATTTTGTTTTCCTTCTCATAACAACACTGTTAAGCCATGATTCAGTTTACTTTCACATTTTTCTTGAGCCAAGTATAGAATGCTATTAAATTAAATTTTATTGGTTTTAAATTATAATTTTAGCCTGTTTCAATCTTTGTGAAAGCTAATTCTATCACTCAACATAATTAAGTTATTCTCCTCTTGGGCTCGTGCCACCCAAAATGATGAGCTAGCTTTCGACAACTGAGTCTTGGTAATTTACAAAACTGTTCAGAAAGACGAACCAAAATTTGAATGGCTTGCTGTGTTCTGTATAAATTTATAAT…
ENST00000624849	ENSG00000279320	TGAATAATATGCCAACTTTCCTCTTTCCTCTATAATCAACTTCAATGAATATTTCTGTACATGTATCCTTGTGCTCATGTCAAAAAAAGCATTTATGATTATCCTTATGAGTAAAATTGCTGCTTCTAAGGGTCTAAACATCATTATGAAATATTGTAATATTGCTCTCCAAATAAATCATACCAATTTATTGTCTAAACACCAGTGTATGACCATCACTACAGCTTTACATCCCCCATCAGATCTGGTATTGTTGGGTTATGTTTTGTTTTGGTGAATTCCCAATATTTTTAATTGGGAATCTCATTCTTGTTTTCATCTGCATGAAATTGTGAGGTTGAGTATGTTTTCATTTGTTAAAATTAGATGTTCATGTTTCCTCTAATGTGAATCATCTTT…
ENST00000668118	ENSG00000239922	CTTTGCACTGGAGAAATGATCTCATTAACAAACTAGTTCTGTGCGTCCTTAACACTGAGGCCCCTCGCCTGCAGCTGGAGGCAGCTCTCTGTTCAGCCCCAGTGCAGAGTGACACAGACAGGCGACAGCGTCGCTGAGCACCAACTTCTATTCCACGGAGGCAGACAGCGAAAACCATTTCATAACCATGGCAAGGCATGAGAGAAGCACAGGCATGGTGCAGAGGGCAGAAAGAAGACAAAGAACGAAGATAAAAGAAGCCTTTTTCCTCAAGAAGATTGTAATCTAGTGGTGGAGCTGGAAAATAAAGGAAAGCAGTGGCCATGTATGTCATGAGGACATTCCAGTAACCCCATGTGGTAAGGAACCAAGTCAGCCTGCCAACAACCACTGAAAAAC…
ENST00000479752	ENSG00000241313	CTGGGTAAGAGGAGACGGGTGCCCCCCACCCACTCCTCCCGGCCGCGCGGACCTCTCCCGCTCAGACCTGCATCTGCATTCCTTTGAGTTTACCACGGACTTGGGGCGGGATCAAAGGGAAAGTGGCCTGAGCCTGTTTCATCAAGGGGTTGTGGACCGAAACCAAGGCCGGGGGTGGCGGAGGGCACGCGGATGAGGGGCTCAGGCCTAGGAAGGGCCGGTCCTGGACACCGCGCCCTCCCCTGCAGCCAGGCGCCGAGGCCTGCAGCACCCGGAGCGCCGCACTGACCCGCGATTCTGCCCGAAGGCCGGCCCGGGTGCGCCCCGGCGCGGGGAGACACCAACAAGGCCAGCTTTTCCACGAGAGGCTGCTTAGCTCTTGTGACCATATTTGGTCTG…
ENST00000670089	ENSG00000240137	CCTGCCTCAGCCTCCCGAGTAGCTGGGACTACAGGCACGTGCCACCACGCCTGGCTAATTTTTTGCATTTTCAGTAGAGATGGGGTTTCACCGTGTTAGCCAGGATGGTCTCGATCTCCTGACCTCGTGATCTGCCTGCCTCAGCCTCCCAAAGTGCTGGGATTACAGGCGTGAGCCACAGTGCCTGGCCTGTATTATATTTATTTTGAGACAGGGTCTTACCCTGTCGCTCAGGCTGGAGTGCAGTGGTGCTATCTCAGCTCACCGCAACCTCCTCCTCCCGGCTCAAGCTGATCCTCCCGCCTCAGCCTCCCGAGTATCTGGGACTACTTTTTGTAGAGATGGCGTCTTGCTATGTTGCCCAGGCTGGTCTCAAACTCTCGGTCTCAAGCTCCTGGG…
ENST00000663257	ENSG00000244265	AGAGGACGCGGGCATTGGGCCGGGTGAGCTACGATGTTCTAACGATCAGCAAATGCCAATTAATCTGTTAATTGTCTATTAACAATTATTACTCGGTAAATGTCAACCCAGACCTACACCCAAAGTGGGCTTGAGGGAGGGTGGACGAAGTGTAAACATTTTTTCTTTTTTTTTTTTAAATGAGAGATGCCGCCCGCCTCTCCGGGCCTGCGAGTGGGCTGGCGGATACCGGAGTCCCTGAGGTCACCGGCGGAGGATATGAGACTTCACAACCTGCTAAAAATGAGCTTTCCTAACAACGTGGGACCTATTCTTCTACGCGTAAACTCTCTTAGCCATGAGAGATCAGACAAAATCCAAGGCCAGAGACTCATTTTCTTCCAAAATTGCTTACTCTGA…
ENST00000476886	ENSG00000239265	AGCTCAGCTGGAGTGCAAGCTGGGAATGCAGTCAAGGCTTCATCCACCCCAGGCAGCTTTCCTGAGCCTTGGGAGACTGGCTCTCAATGAATCCAAGCTGCTTTTATCCTTTGCTGCCTATCTAGTCTTGTTAACAACAAAGAAGAGGAGAATGGAGATTGAGCAACCAGGAAGCAGTCTCAGCCACACCATCATATGGAGAAGTGCCTGTTTCCCATTCTGCCCGATTTTAAGTTTCCTGAGGCACCCCCAGCCATGCAGAACTCTCTGGTGCCTGGCCCACAGGAAGTTTTCACTAAATATTGAAATAAACTGAACTTAGATTAAACTTTGGTGTCTAACTTAGGAAAAACAACAAGAGTTCTACAAAACTATTTCTTCACAGGAAAGTCTGAAGCC…
ENST00000669594	ENSG00000229619	TACACTGATCCCTTCCAGAACAAATTAATTAATTAAATGGTGCCTCTTCCCAGCGTTAATCGTTTAAAAGGACTCAAGTACCCACACAGTTTAAGCAAACTAAAAGAACACTGACACTTTCTCAGAGAACAGGGATGGGAACTTTCTATCTGCCCATTAGTATCTACCCCAAGCTACGAAGACTTCCATTCCTCTTATTAAGCATTCAGCAACTACATTTAGTGCCTACTATGCCAGTGATGCAAGAATGGATAAGACAGTCCCTACACTCAAGGATAACGCCTCTAGTAGATGAGCAACTTTGGGAAGGTCATCTTGTGAAGGAGGAGGAGAACATCCATTTAACTGTGAGATTAGCAGCATCAACCCTGGACCCAATAGTTTAATAGACCCCCAAGA…
ENST00000399242	ENSG00000214919	CTGCAAAAGGGACCAGAGTATAATGCCAATGAAAAGAAACAAAGGATTTCCCAGAAGAGGCGGTAGTTTTTTTCAGTTGCCTCAGCGTTTTGGTCACCTTTGGGGTTAAAGTCTTCTGCAGAGAATGCTTCAAGAAGCCTTAACAGAAGCCAGTTTTCTCAAGCTGGTCATTTTCTTTTTCTTTTTTTCTTTTTTGAGACGGAGTCTGGCTCTGTCGCCCAGGCTGGAGTGCAGTGGTGCGATCTCGGCTCACTGCAACCTCCGCCTCCTGGGTTCAAGCTATTCTCTTGCCTCAGCCTCCCGAGTATCTGGGATTACAGGCTCCCGCCACCACGCCCAGCTATTTTTTGTATTTTTAGTAGAGACGGGGTTTCACCATATTGGCCAGGCTGGTCTGGA…
ENST00000624004	ENSG00000279311	TGCTTGTCTAGTTAATTTTATAATTATATTAAATTATACAGTCCGCATAAGTACTTAACACGGCTAGTAAATCTGTGTAAACACCACGTACATTTTGCTGTTATGCTCCTTATCATGATTACTAGCCAGGTCAAATTTTGCCTCTTTTCCGAAACCTCTCTTGAACACTCTTCCTCTTTGGTACTGCAGTAGTACTGCCACTCAGTACCCTAACACCTGACACTTAAAATGTATTTCACTCACATCAGAACCCTGATATCTGGCACCTAGTGGTGCTCGGGAAATGTTTGCTGAATGCAACTGTGTTATACCAGTTCTGTTTAGGGGAAGTAACTCTGTGTTCTGTTTAGGGGAAGTAACTCTGGCTAGTTATTTGTGTAGCTACTACTCAAGAGGAAT…
ENST00000473595	ENSG00000240567	CAAACAAAAAATTCCTACCCGAGAAGACTCATGACTCTGGAACACAGTGAGTGCAGCTGTTATGGTAAGTGAAACAGCTAATGATCTGGCAGAACCTTCAAGATACAAGGTAAAGAGAAAAAAGCCAGGCGCAGGGTAGTCCACTTGCTGTCTTTTGTGTGAATCTATCTGTGTTTTTAAATGCAGAGACTAAAGGAATTGGCGGTAGGTAGGCATCGCCTCCAGGGAGTGGAATTGGATTACTGGGAGGCACAGAGAGAGGTGTACTTTCTTTTCACTGCAAACCTTTTGTGCATCCAGCCTTCTGCCTTAAAAAAAAAAAAATCTGCATATGGATCATTCTTCAAACAACAGAAAAAGGAAACCAAATAAAAAAAAATCTACCCAAAGAAAATTTTT…
ENST00000602385	ENSG00000270141	GGGTTGCGGAGGGTGGGCCTGGGAGGGGTGGTGGCCATTTTTTGTCTAACCCTAACTGAGAAGGGCGTAGGCGCCGTGCTTTTGCTCCCCGCGCGCTGTTTTTCTCGCTGACTTTCAGCGGGCGGAAAAGCCTCGGCCTGCCGCCTTCCACCGTTCATTCTAGAGCAAACAAAAAATGTCAGCTGCTGGCCCGTTCGCCCCTCCCGGGGACCTGCGGCGGGTCGCCTGCCCAGCCCCCGAACCCCGCCTGGAGGCCGCGGTCGGCCCGGGGCTTCTCCGGAGGCACCCACTGCCACCGCGAAGAGTTGGGCTCTGTCAGCCGCGGGTCTCTCGGGGGCGAGGGCGAGGTTCAGGCCTTTCAGGCCGCAGGAAGAGGAACGGAGCGAGTCCCCGCGCGCG…
ENST00000602342	ENSG00000269984	TATAATCCCAGCACTTTGGAAGGCGGAGGCGGGCGGATCACGAGTTCAGGAGATCGAGACCATCCTGGCTAACATGGTGAAACCCAGTCTCTACTAAAAATACAAAAAAATTAGCCGGACTTGGTGGCAGGCACCTGTAATCCCAGCTACTCGGGAGGCTGAGGCAGCAGAATGGCTTGAACCCGGGAGGCGGAGCTTGCAGTGAGCCGAGATCGCACCACTGTACTCCAGCCTGGGCGACACAGTGAGACTCTGTCTCAGAAAAAAAAAAGAAAAAAGTACGAATGTAAACGTACCAATAGGTGCTCATACTTTACAACCAGGCAGAGGACATGCAAAATAAAGGTAACTGTAGAAGCTTAGGGAACACTGTATGTGTAATTCCAATGAACATGTTCA…
ENST00000600539	ENSG00000242539	AAGATGGTCCAACCTGTGGGTATTTTTAAAAATTCTAACAGGAGAAATCATTTAAAATTTTGCTTTTTCACAATGGCAAAAAGGAAAGAATTTGAACATAATATTTAATTTTTAAAAAAATTCAGCCTGACTCCGACCCTGAAGATTTCAGAAAGAACATCGTCACTATTAAAATGATGACAGGCCCAAATGGGGGATTGTTTAACCAGTTTTCCTAAGTTAAACCAAGAATAAGCCACAAGTATTCAATTGTGTTACAACTTAGATCTGAGACATTTACATCAAAGCATACTTCCCTGAACATGTTCACATTTAAAATGCTTAAGGTCTTATTATTAAATCCAAAATACCAAAAGTATTAGAGGAGCTAGTTATACAATATTGGCACAGCATTTTTAA…
ENST00000666871	ENSG00000242512	AGACCTTGACAGTTGTAACCGATAGACTGGGCTGGGGCAACGCTGATGAAAGGCAAATTCCTGAGAGAAAAATCACCCAGATTTTTCAGTGCCTTCTCTAGCTTTCTAGAAGTTGTTATGAGTGGACCTGACTACCTAGAGAGAGTAATACAGAAGCTCCGTGCCGATCACAGCTACCTCATTACCATGTTCCTCCAAGATGGCCGCCCCTGAGGAGAATCATCAACTGGGCTTTACGGAAGAGAGAAATCCAAACGACCATCAGCAACAAATGAAAGACTGAAGTTGAAAGTTTCAAGATTGTCAAGAATGACGAGTTGGACTTGGTCTAGTTACTTCCACAGCAGCAGGAGGAACATGTGTGTGACTCAGGATAACTGGGGAAGCCTTGGCTAGGCT…
ENST00000425008	ENSG00000233885	TAATATATGCAACGCTTGGCCCTCGTGTCTGACATGTAATGGACACTGTTATCTTTAATTGCAAAGCTAATATTTATTCAACCCTGTAATAAAACAGAGTCCTAGGTGTCTGTGAAGTAATGAGGAGGATATAAACCTCTGAGCAAAGCTGAGTGAGCTTTCACAACCATGAGGTTCTCTAAAAATGACAAAGCAGACCCTTGAGCTCATCTGGCTCTAAGAGTGTCCTAAGCACTCACTCCATCTCCTACTGGATTGATGTAAGTATAAAACACCTTCATGGGCAATTCAACTGTTAGGAAAGAGGTGTAAGCCTCACACCACAGACTGCAGAGATAGTAATACCTGTTGTGAGAAGCTGTCTGGTATCCAACTGCCAAAGCCTGTCTCAGGATATCA…
ENST00000630178	ENSG00000197099	CTGGCAGAGGTGGTTGGGGCTATGTGCCTGGAGTGAAGATTCTGCCCATTGGTCAAGAGACCTCCCTCTCAGATGCTGGCTCTGCCCCTGCCTTTGGGGGTCGACCCTTGTACTCGCAGGACCTTAGGTGACTCTATTCTACTTCTCTGATCATCCAGGAAGCCAACCTGCCTGAGGACGAGTCATACTCTGTCCTCCCACCCCAGGCCAGAGAGTGGTATCTGTCTTTCCACAAGTTCAGCTACAACTAAGAAGAATACGCTTCTTGTCAAGATGGCACATATGCACAGGCTACCGGCTGTCTCCTCCAGTATCCTGGAAAAACTACAAGAAAACATGGATTCCAGGAAACAGTAACTACAGCACAGAATATATGAGAAAATCCCACAGATAGAGGGC…
ENST00000419745	ENSG00000232233	ATCTGGGTGAGCAGGCAGCGGACAAGTGACGTCTCCCGGCCTGCTGCCCCAGGCCCCCCACAAGCCGCGTTCTGGGGCCGTGGCCTCCCCAGAGCAGATCAGTGGGGGCTGTGTGAGCAACACTGGGGGCAGCTGGGCAGCGCCTCCCTGGAGGCCCCTCTGAAATCCCGCCGGATGCTGGCAGGCTCCAAGGGGGCTGGACACCATCTTCTCAGGGCCCTGCAGGGAAGCGTGGAAAGGCGGCACAGGGCTGGACCCAGAGGAGCTCTCAGATGCTGGACTGGACTGTTTCAGGGGTCATCTAGCCCATTCCCCGCCTCCAGGCGAGGATTTGCTTGAGCCTGGAAAGATGAAGGATCCTCCCAGTGCCGTCAAGCCCCGGATTCCACCTCCCTGTAG…
ENST00000605573	ENSG00000270959	GCCCAGCGCCCCACGCCCCGCGCCCCGGGCCGTGCAGCCAGCCCTTACCTTGCAGCGCCCGGCTGTCTCCCGATCGCTAAAGCTACTTATCCCGGGAAAGCTCGCGCGGGACCCGGGAACGAACCCACAGACAAAAAGTGAAACTTCGGCAGGGCTGGAGCGGCTGCTGGTTGGTGCCTTTCCCCCTCCTTCCTCCCCACCGTCCCCACCCCCTCCCCTTGGTCTCCCGTGCGGTGCCCTGAGCGCTGGAGGCTGACGTCAGGGGCCTGAATTCCTGACTTTGCCTGCACGCATTTGTCCATGTAAGGTATGGGAAGGCGTGTGCCCGCGAAGCCGCCGCGCAGAGCTCGCCTGGCGGGGGAGGGGAAACCCGCAGCCGGCAGTGGCTTTGCCAAAAGG…
ENST00000623801	ENSG00000279891	TTGTTTGGAATTAAACTTCTAGCAATCATTTACCTTTATGGTTCTCTTAACTTCAGGTCACACTGTTGTTTAGTCAATGTGAGAATCTTTCAGATGTTCTGCACTTTGCAAAAGGATATTCACAGCCAATGTGTGCGGCAGTGAAGGACACTTGTTGATTCCTTATTTATTGTCTGCTGTTCCAGGGACCGGGGACTAGAGGTGAATAAAGCCTTGTTTGGGCTGTCTAGGATGTTGTGATCGACACAGGAAACAGACATGAAAGCCAAATTGGCGCAGTGGGTGAAGTATTGTAATACTGGTCTCTGTTTATGATATATGGAAGAAGTTTCCTAGTAGCAGGGTGGGTGAGAGAGTCCATCATCATTGCAGATTGGTGCCTCTGTGGACATGCAGGTA…
ENST00000443165	ENSG00000230126	TTCCGGAGGCGGTGGCTGGTCTGAGGACGACGCGGAGGACGTCACTGCGGGTCGGTGCTTCCTTACAGGTGCCTTCTGGACCGGGGTCCTTGGCACCTCCCCTGCTCCTGCCCTCGGTGCCGGACCCTGTGCCCTGGGAGCCCGACTACCTCGGTGTCCCAGCCGTCCCGGGCTTGAGGCGCTGAGAGGGCTGCGCGGCTTCCAGCCCGGAAGGCAGCGGTCCCGCGGGCTGCGCGCGGCCAAGGGCGACTCCGGTGTGGGAATCCGGCGGAAGGGAAGCACCCGCAGGGAGGGCTGGACCCCGGAGGCTGCAGAGCGTCAGAAGCGACTCTAGGGAACTAGGGGGTGGGGTAGGGAGGCGGGGACGTGGAATAAAGAAAGCTCCTGGGTGCCGGCTAT…
ENST00000397645	ENSG00000214146	CCCCGGGGCAAGGAGGGGAGGCCAGGCAGCCGGAAGGAAACTCCTGAGCTTTTTACGGAATGCACAAGACAAAAGAGTGCTGCTTGCTCTGCAGCTGGTCCAAGAAGCTTCACCTCCCAGGAGCACCAGACAGATGATCTCCTGTTTACAGTGGTTCCAGGAGCACCAACCCCAAGGATGAGTTATAAGCAGGTCTCTAAAGAGATTTTAGGAGAAGCTGCTAAAATGGTGGCAAAGCTCTTTAGAAACATAGAAGTATGAACCTTTTTATGGGGAGAACTTATAAGAGTTTGGAGAGGTCTTCCAGGTCCACACAACCTCCCTGGAAATGGCAAGGAGTTATAATTTCCATTTTACAGATGAAAAATGAAAAAGAGGAGAAGGGGATGCCATTTGCTC…
ENST00000458224	ENSG00000230102	GCGGCCGCCTTCGGAGCGCCGCCCTCCTCCCGAAACCGGCCGGGGCGAGTGGCTGCAAGAAGCTGCGGTTTGGCCCGCGGGAGAGGGGGGCTTCCCCGCTGGGGTTGTCTGACGCGAACGCCTTCCTGGCCCCAGCCAGGCGCCCTGAGATGATGAAGGTTTAAGAAGCAGCATCATCAGCGAACTGTGTTTTGAAGATTTGAGGGAAGGGCTGACCTCAGGATTTTATACTAGTTGCTGACCTCCATAACAGCAGACAAAATTGGAAGCAAGAGTGATTTTGGAGGAGTCACACTTAGATGTTTCCCTTACCTATTTCTGTTCTGGAAATTTAAAAATCTTACTTCTCGTGACAGTCCTACATGAAAAATTAAAAATCACAAGGATTCATGGATGGAA…
ENST00000418353	ENSG00000232874	AGCCTGCCAGAGACGTGGTAGCTGCCCTGCCAAGAGCTATCCTGGGAGGGCTATTGAACGAGCTTTGAGGCTGCAGCCAGCTTCCAGCAGTCCCAGTGCCCAGAAACAGCACATTCCAGGCCGGCTGTGCATGCATGTTTGCTGGGGCGCGTGCCAGGTGGGGGTGCTGGGAAGGGGGGGGCAACTAGAGGTCACCTTTGTAATGACCACCTTGCTGCCCCCGTTCTCTGGCATGTGCTGACTGGTAGCTTGAGAACCCTCTACTAGAATCAGTATCATAGTCTTTCTAGATAGCAGTCTGTATGTGCTGATCGCAGAATTCATAACCAGGATTTTTTTTTTTTTACCTATAAAGCCCCTGAAATGGAATTTCAACGTGTGTCTGTATGTGCATATTTA…
ENST00000670716	ENSG00000214145	GAGACAGAGAGCTACAGTCGCGCCTGCCACATCTACCTCCCCAGCCATCCTACTCTCTATGCTGCTGCAAACTAGACATTCCTTCCTGGAGGGACCTCTCGCTTCCCATCTTCAGATCAGGACGCACGGTCTCTTCTCCGCAGCTGCTTCCTCTGGTGTTCCTGTGCTCCTGTCGGCCCGCTGCTCCCACACACATGCCCATTCTTCTCGGGCTGGCTTGTATCTCAGGGTTACGCTCCCCAGGTCCCTTGCTCCAGCCTCCTCTTAAACATGACAAAGAATCCAAGGACTTGTGCTGGGGCTGTCAGCTGCTATTCTGGTGCCCTGGGGACGAAGAAGGGATCTGGAGGGAAGACTGTCACCCTCTTGCGAATGTTTCCAAGAAGCAGCTCAGCATGG…
ENST00000662856	ENSG00000233058	GAACGGGCAAAAGAAAGAAAGAGGCAGGCATTCCTCAGGCCTTATCTCTCTGGTTCTTTCTGCTACATTTGACACCTTGGGATGACTCTCACCTTCTGGAATCTCTCTACTACCTTGGTTTCAGAAGAGTGAACCCTCTGGATTATCACATGAAGCTACTTCCTGTGAGCAGCCCAGGGATGGCCAGTCACTTGTGACCTACTTTCAGAGCTGGCAGTTCTGACTTCTAGAACAAACTCGGAACAAGCCCATCTACAGCTGGTTGACTGAGTTTCCTTTGGGCTCCTGGCACCAGAAAGAATTGCTCACTGGAAGGATCATAGGTGGCACTCATGTCTCACTGCCCCACTCAGGCAACATCATGCACGCGGATGATCAACAGTCAGTTCCTGGTCAACA…
ENST00000667646	ENSG00000237222	AGTGAGTCCTGTTCAGCGTGGGAGGAAATAACACAAGAGGCAAAGATCACTCGGGACCACCTTGTATATTGGCTACCACAGAACCCAACACAAGCAATGCAGTCTGACCTGAGCCATGAAGAAGTGCAGAGTCCCCAAGAGGCCAGAGAGCTCACGTCTGGTTAGAGTCGGGGTGTTTGATGGGAAGATGAAAGGAGGAGCTGGCATCTGAGCTCTTGTAAATGAAGAAATTAAAACTGCAAGTTGAAACTGAGTCACTGATGGCGCCAGATGTTTCTGGAGCAAAACTGGGAAAGAGGGTGAGCATTGGAAAGACACCTCCTCCTGTTATCTTCGAGAAGCCATTTACTGGGAAAACAAAAACTGAGCTCCATGATGCATAAATTCCAAAATGCAGAG…
ENST00000423600	ENSG00000229178	CGGACGGTGGCGCTGGGTGGCCACGGAGGTCCCGCGCTCCCCGACCGAGATAGGGCGGGCCCTATTTCGGGGAGATGTTGGGCACCAACATTTTTTAAAGCCCCGTGGGTGGTTCTCCGGGATCTCCCAGACCGAGAGGGCCTGAACGTCCAGACCTCAGGGAATGGGGTCGAAGGGGCGGCGCTCGTCCGCGGAGGTGGGCGGGAGCGGCCCGGGGCCTCCGGCCTCTAGAGAGCGGGAGTGACCCTCGGTTTCTGGCCTCCGAGGGGCGGGAGCGATCCTCAGCCATGTCCCTAGTGTCTGGCTTCCGGCTGATTTTTAAATTTTTGGTAGAGGCGGGATCTTGCTCTGTTGCCCAGGCTGGTCTCGAACTTGTGGCCTCAAGCGATCCTACCTCCT…
ENST00000629807	ENSG00000242086	CTGCAAGAGGGGAAGTTGCTACTGTGATGAATTCTGCCATGTGGCACCAGACTGCCACCCAGACCACAGTGTCCTCTGCAACCCTGGTAACTCACATACAGGCCCGATTCCACCTACAGCAAAGCTGGATGCGATGGCTGGCAGAGGCAAACCCTTTGCCTGCACTTCAGGCCAAAGCCGGGATGTGGCCTAGATGGTTCCTAAGGTCCCTGACAATCCTGAGATCTTGCATCTTGTCTATTTCAGGTCAAAGCTTCTCAGATGACCAAGATGGTGCTGCAGATGGTGCTGAGGATGGAGAACCCACCAAGCCCCGCTAGGAGCCACCTAGACTGGATGCAGAGCATGTTGATGACACAGGGCACCCACAGCGCTCACGTGCCTTCCATGGTGGGGGTG…
ENST00000458180	ENSG00000224614	CTCTTCCCTTCTGTGGGACGTGTTTTGAGGACTTGTGTGTTGACTGCACCATGCAGAGCATATAGCATGGAGGCACCCCTACTGCCATCGGGGGGCAGGTGGAGGGGGGACCGTCCTGCAGCTCCTCCCTGGGGCTACCCCTCTCTTCCCTCTGCACAGACCTGGCAGCCACCCAGACGTCCCGCCTGCTGCCTAGACTCTAAGAAGATGCCCTATCACTCCAATTACCATACACAGTACTGGCGGGGGAGAGGTCCTGCCTTGCCGCTGAAAACTGCACTGCTTCCTCCCTCCAGGGATGAAAGGCCAAAAGAACGAGGGCAGTGTGGAGTCTACGCTCTCGCCAGGGACCTGCAGCCTCTCACTTCCAAGCACACCAACTCCAGCTAACAGGACTGG…
ENST00000452051	ENSG00000235897	GCGCGACAGCTTCCACCCGCCTCAGGCAGTATCAGCCGCGCCGCAGTCGGAGGAAATAGACGCGGGGCCTGAGGCTCCTGGACTTGAGAGGCTGCAGAAAAGGCCCAGGAGGCTGTTGATGACATGAACGACCACCAGGAGAAGCTGGAGCAGGCTGATGCACAGAAGGGCGGAGAAGAGGGACACGTGCCAGACAACAGCTGCAGAGGGCTCCAGGCAGACGGAGTTCCAGAGCGAACGGTCATACAGATAATTCCTATCCCAAAAAATAAGGAGACCAGGGGTCAGGCGATAAGTAAGGAAAGCCAAACAGGCAACCCCAGTAGAAAACTGGGGTCTCCCCTGACCGGGTCATGGGACTGGGCTCATGAGGGTGACCGTTACTGCTCCATTTGCAAT…
ENST00000424769	ENSG00000228109	CTGCAACCCACGCTTCGAGGGCCTTGCGCATTGCAGAGGACACGGCAGCCTGCTCATCACGCTCAACTACACCTCCTGCGAGAGCTTTGGCCACCTTGGGAGGCAGGATCTAGATATCTCCCCACAAACCTAAACAATTTCGAGAGGGACTTGTGTTCTGCAACCAGTCACAGAATATCAGGTGAGCTGGGCGTGTCTTCACTGACCCACCCGCCCAGGGATGCTGCACTCCTCTCCACCCTGCTCAGAATCACTAGAATGACCGTTCTGTGGCTACAGCCCTAAAAGAGCTACTAAAAAGACCAGAAGTAGTATGAGAACTTATGAATACGAATATAAATAAAGGACATCTGGAG
ENST00000608206	ENSG00000272989	CCTCACAAGATCCAGACCCCACAAGATCCAGACCTCGGCTATCTGGCTTCTCTTTTTTTTGCGACAGAGTCTCAATCTGTCACCCAGGCTGGAGCGCAGTGGTGTGATCTCAGCTCACTGCAACCTCTGCCTCCCAGGTTCAAGCAATTCTCCTGCCTCAGCCTCCCGAGTAGCTGGGATCACAGGTGTGCGCCATGCCTGGCTAAATTTTTTTTTTTTTTTTTGTATTTTTAGTAGAGATGGGGTTTCGCTATGTTGGCCAAGCTGGTCTCGAACCCCTGACCTCAGGTGATCCACCTGCCTCGACCTCTCAGAGTGCTGGGATTACAGGCGTGAGCCACTGCACCCAGCCCCATCTGACTTCTATACCCGCAGCCCCTTCCTTTACCCTCAGGCTGC…
ENST00000468356	ENSG00000242686	AAAACAGCGGAAGGTCTGTTATGATCTAAAATGGCCTCTGTGGCCCTGAGGTGAGCTTTTAAGTAGGTAAAGCAGGGCAGCTGGGGGCTTCACTGAGGCACGTGGAGCTGGCCGGGAGGGCGGGACGTGGCAGAGACAAGGAGAAGCACACATCGCCGCACCCAGTGAGGGCAAGGCTGTGGGGACTCCAGACAGCACGGGACTCACAAAGCCGCTTTCTGCCACGTAGCTTGGAAGGCCGCTGGCCAGGGCCCAGTGATCGGCTGAGGGTGTGCTGTGGGCAGAGAGCAGGGGTCAGATAGGCCACGCCGGGCTGGATGTGCGCGTGCAGGAGTCAGAGGGACTGGATGTCTGTGTGCAGGGGTGAGAGGGGCTGGTCTAGGCTGCACGTGTGTGTGC…
ENST00000609172	ENSG00000272927	TGCCACATTGGCACCTATGGGGTGGAGCCAGGTAGGGCAGGAGCTGAGAACAGCCCCAGCCTTCAGGGGCCGCCCAGCCTCCATCCGACTGCCTGGCCTCAAGCTGGGAGGAGGACCCCTGGGGATGCAGCATATTTTAAGATGTTGGTTTTAGGCATGGACATTTGAATGAGCAGAATGTGTGGGCTGCAGGCTGGGGTGGGAGAACCGATGTCCGCAGGGCAAGAGAATGCTGGTCTCTCTTGCCCTGCGGACATCGCCAGGAGGCTCTTCCTGCGGCCATTGTGATTTTTAGGGTCAGAAAATTATTTGGAAATATTTTTTATTCTGCAAATATTTTCTATACATTTTTTCTTGAGTGTTTTCCCTTAGTATTTAGTAAAACTTCTTTTGAAAATG…
ENST00000607877	ENSG00000272588	GCATTAGGAAAAAACTGACGAAAAGAGCAAAATAAAAAAATAAAGCAGGAACCAACTCACATCCTCCATGGAAAATCGTGGAATGTGTAAGGTAACGTGCCAGCTAAAAAAGTTTGATTTTTTTAAAAAACCTAGCTCTACGTTGTAAACAGTGTCACATTTAAGACATTTTAAGAACAGAAATATCACACAAGTATTCACCAACAGAAAGCTGGCATAGCTAGATTAGTATGTCATGGGACTTTAAGAAATAGAGCTTAATGAGGAAGAAGCCCCCCAAAGACGAGAAACGTTTCTATACGGGAACACAGCTGGTGACAAACGCACGCCAACAGAATGGCCATGGTGGGCTTCACGTCTCTATAAGCAGCGGACGCACCCTGCCCTCAACAGGCAGCC…
ENST00000660016	ENSG00000249592	ATTGCAAGCCTCTGCAGAGGCGCTGGAGCTGGGTCAGTCCGCCGCTCACCCCGCGGCCGCACCTTCCCGCCTTCTCAGGCTCCAGGGGAGAAGCACAGTCCATTCCGTGCTGCTGCCACAGAACACCACACACTGGGTGATTTATGAAGAACAAATTGATTTCGGCACAGTTCTGGGAGCTGGGACATTCAAGGTCACCACGTTGCCACCTGTGAAGGCCTTCTGCTGCATCCTCATGTTGGGGAAGATCAGAAGTGAGAACACATGCTGGCCAGTCCTTTCACAGCAGCATCAATCCGTGCATGGGGCAGGGCCCTCGGCCTGAGCGCCTCCCCCAGGCCCTAACTCCCAGCACTGCCCTGCTGGGGATGGAATTTCCAACATGAATCTGGGGGATGC…
ENST00000417557	ENSG00000227189	TAAAGTCTGGAGGGTGCTGAGGCAGCAGGGGGCTGGTGTATTAGCACTGCCCTGAGCGTGTGCACACCTGGCCAGGCTGCAACAGTGCCCAGGCTCGCCCTGACTTTACTCTGAGATCAAAGTGGACACTGACAGCAGGGAGAAGCCAGGCAGCAGAAGCAGGCACTTCCAAACCTGCGAAGGCCGGGGATGGGGCTTCCTGGGCCCCCTAGAGTGCAGAGATGCCTGGGTCTGCAGCCATGGTTTGGGTGGCTGTAGCTGCGCCTAGGAGAGGGGCTTCTCTCTGCTCCCGGCTTCCAGGAGCACAGGGATGCCTGGGTCTGCAGCCATGACTTGGGCAGCTGCATCTGTGCCCAGAGGGGTGGGGCTCCTGCCTGCTCCATGGAGCAGAAGGCCTGG…
ENST00000578730	ENSG00000196810	GGCCCGCCCGGCCGGGACGCGGCTGCGGGGCGGGGCGGGGCGGGAGCCTGGCGGGAAGCTCGCGGGGCTGCAGCCCGGCGGAGGCCCCGGGCCTGGTGTTCCGCACGTTCTAAACCGCCTGTCCCCGAGGAAGTCGGGCAGGGTCGGGCCGGACTCAGCGCCGCTGGCGGGAGCGCCGTCCGCCCCGAGGACCCTGCGGGCCCGGAAGCCGAGACAGGGCCGCCCACGTCAGCGCCTGGCGCGGGCCCGAACGTAAATGGCGCTCCTCCGCGCCGCAGCCGCAGCCGCCCCGCTCCCTTCCCGCTCCGCCAGCTGCCGCCCTCCCGCGCTCGCTTCTCGCCCCGCGGCCTGGCCCGTGCGCCTCCGAGGCTGGCCAGGGGCACCGAGGCCGCGGGCCCC…
ENST00000504748	ENSG00000254094	GGTCTAGGCTTGGGAGGAAGATGGTGAGTGCCGTCAGCATGTCAAGATCAGGGTGAGCCCACTGCCCATGCCCAGCACACTTGGGCCCACAGGATGGCAGCCGCAGGACCGGGCCCCTATGCCAGCCCCTGTCACTGTTGCCTAGTGGGCTGCGTGGGGGCTGCCGGCTGGGGTCACGGGCACTTCCCTGTGGCTCACATTGAGGCCCTTTCAAGGTCACTGCCCGGTCTCCACGGCATGGGCAAGGCTTGCTGGAGCCTCACGCTGAGACCCTGCACCAGGCACTGCACCGGTGCACCTGCTGCCCTGGACTCACCTGGCACGGCTTCTGCAGTCTGCAGACAGTTTTGTCTGAAGGTGGCCGGTGGGCCTTTGCCTGGCAGTGGCAACCCCTGGGTC…
ENST00000515842	ENSG00000253399	GAAGTCCTTGGAGATTTTGCTCCCGGCAGCTGGAGTGCAAGGAGCTGCCTGGAGATGAAGTGATTGGCGGGCTCGCCTAGCTCAGATGTTCTGTCTTCAGAAAATACTTAGGCGGGTTTGAATATGTGTGCTGTGCATTTGGAGTGCCTCTGAGTGGCTTCCGTCTGGGGACAGATGTTCCGTCTTCAGAAAATACTCAACGCTGGTTTGAATATGTGTGCTGTGCGTTTGGAGTGCCTCTGTGTGGCTTCCGTCTGGGAGCAGGCCGAGGGTGAATCTCCTGGATCAATGTGCAGCGTCATTTGGTAGATTGCGTGTCCAGCCTTGCCGCGCTGTAGGGTGGGTGTGATCATCCGTGGCTGCGTCATTCGCTGAGCTGATAAAAATCCTCTGGAAACT…
ENST00000503709	ENSG00000249673	CCTCCGCGATGCTTCAGGCACGTACCAGGGCAGCCTGGGCAGGGCTGGTCACTGTGATCTCATGAGGTGTGAACTTGACCCCGGCCTTCTTTCCTGGGATGCCGGCTAAGGACACAAGTTCAGTGTTTGCCCTGGCTTGTAGCCCAGCGGGGGCTCCGTCATCCCCTGGGGAATGCCTCGGCCTGCAAGACCGCATACCGCATTGGAACAGGGAAACCACCTACTTCAGCACCTCCCTCAGCAAGGTGGCAGGTCCCAACAAGCCTTGCACCACGAGGAAGTGGCAGTGGCATTCGGGATATGGCTCCCTGGCCAGCTTGTGAAGTTCAAGGGGCTCGTTACTTCTTACAGCTCACAGTCCCTCCCGGGTCCAGCACACCTGAGGGCTGACCTCCCTCT…
ENST00000511928	ENSG00000250986	CAGCTGTTTGCAAGGAAGCTGGAGAGGACTCTTCCCCCAGACCTTGAAATTAGGCTTGAGGAACTGCTCCGGATTGTCCGTAACAAGCAGAACAGCACGTACCCAGCAAGACTTCCTGTCCTGACGAGGCACGACGCGAGCTGGCACGACCAGGAGGGGCGAGGAAGGAGGGTGCTGGGGGAGTCAGGCTGCACTGGCGGGGGTTGTGGGGGCTGTCTGTGTGTACGTGTGCAGGGGAGTACATGGCAGAAGTGGGCATATTTCAGAGGGGAAACCTACAGGTGTTTCCTAGAACTGAGAACCTAGAAGTGGCACGTCCTGGAGCTGCAGAGGCGAACCTGCCTGTATCTCACCCATGATGCGTGGGGCCTAGGAGGACAGGGTTGGTCCAGCAGGGCC…
ENST00000514073	ENSG00000253917	ATGGCGCCCTAGGAGAACGCGGGGACAGAACTCTTGCTGCAGAGTTTCGAGCGCCGCTTCCTGGCGGCGCGCTCACTGCGCTCCTTCCCCTGGCAGAGCTTAGAAGCAAAGTTAAGAGACTCATCAGATTCTGAGCTGCGGCGGGATATTTTGCAGAAGGTTACCTAACCAAACTCCTGTAAAACCACACCACCTATGCCTGTGATGGGGACTATCTGAATCTACAGTGCCCTCGGCATTCTACAATAAGTGTCCAATCGGCATTTTATGGACAAGATTACCCAATGTGTAGTTCCCAGAAGCCTGCCTGCCAGAGGGAAGACAGCTTAACTTGTGTGGCACCCACCACCTTCCAGATGAATTAAAAAACAAAACCGTGTGTGAAGACAAGGAGCTGAA…
ENST00000670162	ENSG00000247708	GGCCTCAGCCGGCGCACCTGGCGGAGGAGGAACCTCGCGACGCGCTCTCGGGCATCGGTTTCTCCCAGCAAAGCTTGGAGGGTTTAGCTGCGCGGAGAGCTCAGCGAGCTCTTCTGTGTCTGTTTGGGGCGTGTGGGCTCCGGGAGCGTGAGGACCGGGAAGCTAGGAGGCTCCTTCCCTTCTGGCGGCTCCCTCACTGAGACCGGGCGGTTTGGTTGCGGGGGAAGTGGAGACGAGCCACCCTTGACCTTTGACTGCAAGAACTCACCTTGAGCAGGATAGAGCAAACATTGAGTGGGCCAGACACTGTTCTGAAAAATACGCAGTCGACTTTTGAACAGCACAGGCTTGAACTGCATGCGGCCACTAATACTCGGACTTCCTTCTGCCTCTGCCATC…
ENST00000624794	ENSG00000280310	GGCCTGCCGGAGATCAGAGGCCCAGATTATTGAAGGAGACGCCTATGAGATGCCCAAGCGGTTGCTGTGACAACTCTGCTGGAGGGCGGGAGGCGGCGAGGGCGGGCAGCTGACTGTTGGCTGTGGACAGGCTCCAGGCGTGCCAGGCCAGAGTGGGGATAATTCCACCCCAGGTTGCTTAGCTGAGGGTTCTCTGCGCATTAAGCACCTTAACTCGCTGTCCTGCTGCACCCCAGCCACAGAGGCCTTGGTGAAGGTGAAATCTTAGAGAATAGCTGGGAAGCCAAAAGGCCAAGCAGTTTGATGACTATTTCCTTAAAGCTGATGAAAAAGCAACGTGGATAATATTTCCTAACAATAATGGCCAGCAGTTAGTGTTCACTGCCAGGCCCCTGCCCA…
ENST00000507424	ENSG00000251408	ACAATGGAGTAGGTTGGATTCCTAATCCAGTCTGCCTTCTATCCTTATAAAAGGGGGAAATTGGATACAGAGACACAAGCAACGGGAGCATGCCGTGTGAACATGAAGGTAGAGATCAGGTCGAGGCATCAGCTAGCCAAGGAAATGCCAAAGATGGGAGCAAACCCCCGGAAGCCATGAGAGCGGCCTGGGACAGATCCTTCCCCAGGGCTTCATAGGGAGCGTGGACCAGCTGACACCTGATTTCAGACTTCTAGCTTACAGAAGATGTAATTTTCTTTTTCAAAATGTCTTCTACGTGGCAAGTTGGCTGCCTCTTCCCAGACATCTCATCACTATTCCAGTCAAGAAGGGGAAGAACAAAAGGCATACCCACACTAGGTCAGCTCCACTTCACCG…
ENST00000647523	ENSG00000251580	GCCCGCTGTAGCGCCACAGCTCTTTGGGCGTTGATTCTAGGGTCAGGGCCCTCACTCACACTGCTGGAAGGTTAAAGTCGACTTCACGCTAGTTTAAGGAAATATCTGACGCTGATAACCATGTCCCAAGCACTGCTCTAAGTTCCCAATGTGTCCGGAATTGGTGGGTTCTTGGTCTCACTGACTTCAAGAATGAAGCCACGGACCCTCGCGGCTGGAGTGCAGTGACATGATCTCAGCTCATTGCAGCCTCAACCTCCCAGGCACAAGCGATCCTCCTGCCTCAGCCTCCTGAGTAGCTGGGATACAGACGGTGACTCAATCTGCCCAGGCTGGAGTGCGGTGACCTGAACACAGCTCACTGAAGCCTTGACTTCCCGGGTTCAAGCAATTCTCCTG…
ENST00000499502	ENSG00000246526	CAGTCAGTCGGGCCCAGGTGGGGATCAGGAGGTTTCAGGAAAACACAAGCTATGCAGTGGGGCAGGTGAGGCTTGGCCTGCCCAGCCTGTCCTGAGTGTCATGGGAACAGCTCTGGAAGTGACTCCTCTGTCCTCTGGAATCTGGATCAGATGGGGCCTTCTCCAGACATCTGTGCTCAGCAGATGCGACAGACGGCCCCTCGAGTGTAGCCCAGGATCCAGCACCGGCCCAAGCAGGTGGGAGCTAAGGGGAAACCGAGGCTCACAGCGAGGAACTTGGTCAACAAGCCCAGGCCCCTCCACCCTGCCCGCGTTTCCTGCACTGCACTGGATCAAACCGGTTTGATCCTTGATAATGCCTCCGACAAATATTTGATGAGGGAGGAGGCTGAGAGAGGG…
ENST00000441093	ENSG00000187904	TAGGGTGCCCTGCCTCAAGAATTAGGTGTTGACAGTTATTAGTGTATTGCAGTCAAATCAAAGTTTCTTTGGAGTGTGGGGTGAAAATATACCAAAAGATTAAGTGTTTATCACTGTTGCAGTTATGGATAATTGTTATTTTCTTCCTGCTAATCTTTATCATTCATTTTTCCTTTCTTTTTTTTTTTTTGAGATGGAGTCTTGCTCTGTTGCCCAGGCTGGAGCACAGTGGCGCGATCTTGGCTCACTGCAACCTCTGCCTTCCAGGTTCAAGCGATTCTCCTCCCTCAGCCTCCTGAGTAGCTGGGACTACAGGCACGTGCCACCATGCCCGGCTACTTTTTGTATTTTTTAGTAGAGACAGGGTTTCAATGTGTTAGTCAGGATGGTCTTTATTTC…
ENST00000663544	ENSG00000245468	CTCTCCGCCATTAACTCGGAGCCCGGCGCAGTGGAAAGCGGGCCAAGAAGCAGAGGTCCAGGTTCCAACTCTTGATTCTATCACAAAACACTGCACCCGAGGCAGCCAGGCAGCTTCCGAAGACCTCTTGGATGCAGCAACATCAGAGGGGTGATTACCCCCAATTGCCAAAGAGGTTTCCAGCGCTGGAAGGAAATTTGGAGATCAAGGCCGAGTTGGCCTCAGCCAAGTGAAATGGGAATCAGGACCATTACAAAGAAATTCAATTAAAATAAAAGACACATCATAAACTTTGACTGGAAAACTCCAAATGGAATTAATATTACGTTGGTCAAATTACCTAGATAATTGCTTTCATTTTTCATTGCATCTTGATAGAAAGGACCAAGCTACTTAAAA…
ENST00000510640	ENSG00000251460	GAAGAAATAGTGGCGTATCTATGCCAGGGAGTATTATTCAGCCACAGACAGGAATGAAAGCACTGATCCTGCTACAACATGGATGAACTCTGAAAACGTGTGCAGTGAAAGATGCCAGACGCAAAGCCACGGGGTAGAGGATTCCTTCACTATGGAAAATCCGGAGCAGGCAAATCCATGGAGACAGAAAGCAGAGGAGGAGGTCGAGGCTCAGAGAGGCGAGGGGGGCCTACCCAAGGCCATGTCATTGAGAGAATGAGGAGCCAGGATCCAAAGAAGGCAGGCTGGATGCTACCTCCTGGGAAGACTCCATGGGCCATGGGGACAATCGGGGACATTTGTGGCTGAGCCCCTGCAGGTCCGGGGCCTCAGAGCACGGAATTAACTGCATCCTCAGCT…
ENST00000505448	ENSG00000251615	TATGTTGATGAAGCCTCCGGATGGCAGGCTTCAGAGAGAATAGATGTGCATGTCTCTTATAGGCCCTTAAAAGGTGTCAGAGTCTCCAGAAAAAGCCTAATAAGGGAAGCAGATTCTCTGCAGAATGCACATTTCCCCCATGAGAGACAGCTTTGCAAGGGCCATTTCAACATATGTCAAGGAAATATATTTTGAGGTAAAATACTTTGATTCCTTCGGGGCTACTATGTGTCATGTGATGCTATACCGGAGTCCCGTTGAATTGGGTATCTTATTGCTACAGAGAGTCTGTTTTGTCAGTCTAGGATCTCTGTTTTTATTTTAATGTTGGTCAGTTGTGTCTAAATTCCAGAGCGGGGCAGGTATAATGGGGCATCCCGAGCCCTCCTTCCCATTCAT…
ENST00000528132	ENSG00000205959	AGCCGTGTTGAGTTTTGCAGCCTCCTCATCCTGGGCAAATCCTTTGAAGTCCTGGGTGAACTCTTGCGTGTCCTCCTCTGGATGCCACTCACGCACACCTTGGCAGGCACACCTGGGTCATCACCCCTTTCATGAGCGTCCGCGTGAAGAGACCACCAAACAGGCTTTGTATGCTCACCTGTGAAGAGGGAGAACGTCGCTGTCCGAGCAAATGTCTCTTCTGTGTCCTTGGCTGCCTTCCTCCTCCTCCTCCCGCCGCCTACTTTGGGGCCCCTTCCTCTTCTCAGCAGTGCCACTGACCAGCCCAGCCTCATGCACCATCCCGGCCGTTGCCCTGGAGGGCTGGCAGCTGGCAGGACTCAGAGAGGGCCCAGCCATCACCCCTCTCTTGAGCAGATG…
ENST00000506899	ENSG00000250371	ATGGGTATGTTACTTGGCTGCTGGAAAGGTCATGTTACTGAAGACAAAGCAGATACCTGTTACCACTACTTTAATGGTTTGATGATTCAGAGGCATTGGAGATATACACATAAAAATAACAGAGTGCTTAAAGGAGACACAGCTAGTCAGATAAGCATTTGTAAATAGTCCAGAACACCATGGGAGTGTAAACAGAACATGAACACCTACCTCAAGCTCAAGCCAACACTTGATCTGAATCTTAAAGTCTCAGTGGGAGTTAACTATGCAAACACAGATGACAGAGGAAGGGCATCAAATTATGATGGAATAGTGTGGACACATGTAGATGCAAGAAACAGCCTTTGTGTTTCACAATTCTAAGAAGTTCCGTTAACATTTTATTCTGTGTGCACCAAT…
ENST00000500394	ENSG00000247624	GGTTCCGCCCTGGGTGGGGAGAAGCCCTGCTGCACCACTCGGGCTTCCCAGAGCGGGGCTGGCCCGCGGGGGAAACTGAGGCCCGGGACCCCGACCGGCGCCTGCACTGCGCTGGTAGGAGTGCTGTCACCGACGTCGTAGAGCCGCCGAGGGTGTTTCTGTAGGGTAAACATGAAGCCTCGGCTATATTCCAGGCATTTTCACTTGGAAACATTTTACATAAAGTATTTGAAGGTCTAGATAAAGAATAACAGAGTGATCCATACTACATGATGAGGAGCTGTCCAAACACCATGCAGATGCTCCTAGGATTCTTAAACTAGCCAAAAATAATTCCAGGCATTGTCAGATATAGGATAAGTACATGAAGACAGCATTAGTCGCAGTAGCGAAGACACG…
ENST00000609724	ENSG00000273133	GTCTCTACAAAAAAAAAGAAGTTTTAATTTTTGGTCCTTCCTTCTCTGTTTCCTCAGACTCATCTTCCCAATGGCTGAAGGCTCCCTGTTACCCCTGGTGTAGTGAATTCTAGTAGTCGTAACACATTTCTCCGAACAGATGAAAGGGAAGCCACGTTTTTATGTTCACAGCACATATGTTTCAGAACCTTGGACAGACACCTTTTGTGACTCTCCCCAGCTCATACCCACTTCTCTGAGATCTGTTCCTATCTCTGGGGCTGGTGCTTCTGACCCTGTCTCTCTGGCTATCGGCGATTAGACCATGGATCAACACCTGGCCAAGTTAGCACCTTCAGACTTCTCTGGAGAAAATGACGCTTAATTGGTGGTACTCTAGCTGCATGGGCCACTTCCATC…
ENST00000573950	ENSG00000263327	GCCCGGCTCCAGATCACCGACCCCCACGAGCGCCGGCCCTGCCTGCCCGCTATTTTGGTTCCATCTCTTCTGCATATTTATGCTTGCCTGTTACATTCCCTGGCCTCTGAGTGTCCTTTGGCAGTTTCCAAAGCATTTGGGCAAGAAGGAGCTTGGGCAGCTTCACAACAGGTTTATTGGGCACTTCCTAGCACCAGGCACTGCAATAAGAAATGGAGGTTAAACCATGAAGAAACATGGCTCTAGCCCTTAGGGAGCTCCCGGTCCTGCAGACCCCACATATAGGAACCATCGGATCCCTGTGTACAGATGAAGAACTGAGTCTTGGAAAGCTTAACTACCTTGCTCACAGTCACACGTTAAGGTCTAAAGTGAGAAATTAAACCAAGTCTTCCAATC…
ENST00000610199	ENSG00000272995	AATCTAGTGCAGTGCTTATATTCTTGGGCTCTGGAGTTAAATAGAAGGCCTGGGTTGAACCCCTACTCTGCCACTTGGGAGCTGTGTAGCTTCAGGCAAACTGTTTAATCTAAGTCTCATTGCTCTCCTCTGTGAAACGGGGACAGGAATTGACCTCAGAGAGCTGCTATAAGAATGAATAAGATACACATATTATGCTATTATCCTAGCCCTCTACCTTACACATCATATTTGGTCATTTAATATTAGCTGTTAGTACCATGGTAATAGTTTAGGATTTGGTAAGCAGAACTCCATCACGCAATGAGTCACTGTAACATCAATGCCGATAGACCAAGGATAAATCATATTTATCAACGTGGTTGAATCTAGAATAACACAGGTCTGAAATGCAATCAG…
ENST00000507666	ENSG00000251292	CCAACTTTTTGTTCATTCTAACTCTTACCACACCGAGCTTTCCTTGGTGTCAGCCACAGGGGTCACTAAGCCATCAGCTGATCAAGAAAGTCTCCCGAGTAGCTGGACTACAGGTGCCCGCTCTCAGGCCTCTGAGCCCAAGCCAAGCCATCGCATCCCCTGTGACTTGCACGTATATGCCCAGATGGCCTGAAGTAACTGAAGAATCACAAAAGAAGTGAATATGCCCTGCCCCACCTTAACTGATGACATTCCACCATAAAAGAAGTGGACGCGCATGAAATTTGGTGCCGCGACTCAGATCGGGGGACCTCCCTTAGGAGATCAATCCCCTGTCCTCCTGTTCTTTGCTCCGTGAGAAAGATCCACCTATGACCTCAGGTCCTCAGACCGGACCAG…
ENST00000569621	ENSG00000261121	ATAATGCAAGTGTAAGCTTGGAAAAAAGCACTACGTGTCTGCTTGCACTCCTGAGCCTCCACCATTGCTGTGAAAACATGCCTGGGAGAGCCTGCTGGAAGACAGTACCCAGAGCAGCGCCCCAGTCTCTCCAGTTGACTAGCCAGGACCAGCCTAGATCTTCTGACAACTGGATGACCTTCAGATATCATAAGAAAACAGCCGAAGATTAGATTTTGATAATGAGAGAGCCCAACGATCCTGGACCCCTGGCCGGGAGGACAATAGGGGAAACAGGTGAAACACTGTGTGAGCTGGACCACCCAGGCTCTCCAACACCAGGACACCAGAGCATCCTTCCTCCTTCTTCTCTTCTGCTGCGACTTCCTGGAGGCATAGCAGAGTTACAACTGCTGGCCA…
ENST00000503034	ENSG00000248936	CACCCCATCTGGATTGTTTTCTGTTACCACCTGGAAAAGAAAGCGTAAAAGATGAGGAGAAGAAGGTGGAAGGATGCTAGACAGAGAAGGGACTTCTGCTTTTCTAATCTGTTACCTTCTACAGAGGACACAGGAACCTCACCAGGGCACGGCCCACTGCACGCAGCAGCAGGAGGGGAAGGAGATTCTGACGGATTCCTTGCCAGGGCATTTGCTCCTCAAGAGTTAAAGGATGCCGGAATAAGCTGGCGGATCCATTGTGTCCCATGATTCAGGCCCTGAGGAGCGTGATAGCCCGAGTCATCGCACAAGCTTCAACCACACTAAATTGATTCTGTGTTGCTTTTCCTACCGCTGGGCCAATCTCAGCTATGATTTGTGGACCTGTTCTTTTGCAGC…
ENST00000655930	ENSG00000231160	GGGCAGTCACATGACGCCGGCGCCGCTCGCTCTGCGAGCCTCCCGGGGCTGGCGGGAGAATAACTTGTCTGACTACCAGTATTCTTGGATGCAGAAGTGCTGAAGATGAGCACACACACGTACGGAGAATTTCTGGAGAATTCAGCTGCTCAGAACAAGAACTGAGATCCAGAGAGATGATGACTTTGCCCATAGACCAAACAAAGAAATACATGTTTCAGTCCTGTGTCCTCCTGCTATGTGTGTCCGGAATTGGTGGGTTCTTGGTCTCACTGACTTCAAGAATGAAGCTGCGGACCCTCGCGGACCGTGTGTGAATGCCTGCTCTGTGAGCCCTCAGAATCTACTGGCTGAATGAGTGCGTGGAGGAAATGTGCTCAGAGCTGCTGTGTGTCATCC…
ENST00000507579	ENSG00000249685	ATTTACAGAAAACATTTCCAACCTGTGCATGGGGGATCATTCTTCCGTCACCTAGAATATGAGGCCTCCGAGAGGATGAGAATGAGGGAAAAAACTACAAAGAAAATGGTAGCAAATACTAGCAAAGAAAATGGAACAAGACAGAGGATCCCAGGTGGAAATCCACGGAGCTTGGGAAATCCACTGCTTTTATAGTAAGTGGTAGGCTATCCTGCTCTTTGTCCTGGAGATTTCTCGCTGCAAACACAACCCTGAGAAATGGCCCAGCTAATCAGTAGTGGGCGGGGACGCTCAGAACCCGCAGCAGAGTGCCTCTCCCCTTCCTTCTGCAATGTCTCCAGCACCCTCTACCGACAAAATTAGCACTGTGCAGACTGGCGAAGGAGAAAAAGGCTCATG…
ENST00000504032	ENSG00000249348	CTGGATCTGCGGGTCGGTCTCGGCGGGCGGATTACTCCTCGCCCACAACCTCGAGGCCCCGGGGTCAACCGCGCCCTCCGGGCCGGCAACCCAGGGTTTAGTCAGATTCCTCCTGACCCACCGCTTCTGGGAAAGAGGCGCCTCCCGTCAGGAGGATGCTGAGTTCCTCATGACTGGACCAGTGAGTGTCCACTCCCTGGTCCCTGGCGAGAGAGGCGGGACCCCCACGCCCTCCTGGCGCTCTTTGCAGAGATGTTCCTCAGGCCCAATCCGGGATTTGGGATGTCTGTGCGTGCTGTGGAGCAGAGAGTTTGCAACATGGTCTCACTTTGTCACCCAGGCTGGAATGCATTGGCATGAACACGTCTCACTGCAGCCTCAACCTCCCAGGCTGAAGTG…
ENST00000562284	ENSG00000260918	AAAATAAGTAAGTGAAAGAAAGGCCAAATAGCATTATTCATTTGCCTTAGGTTTACAGGGTCACAGATTCATTAGCTTAATTACAACCTCATTTGGATGCCAAAGAATGAGCAAGAGCAATCAGTATTGCTACCTGGCTCTTGCTTCTTCTTCCTGGGTTTGTTTTGTTTTTCAGAGAAACAGGGAAGGGAGGACATTTTCTAATATAATTGTTTATAGGGACAAATTGTTAAAATATGATGTGTGTGCATTTTGCAAGTTTGACTTGTGTAAAATAGATTACCTCTCCTGTCTTCTTTCCTTCCCACACTGTATACCATCCTGCCTCATGTCAACCCAATGAAATTGATTCCATTATTTTTCCTCTTTCTTATTTCCAAACCTCATAGGCTATCTTGC…
ENST00000592823	ENSG00000249700	GAGGTGCGGCGCGGGCCCTCCTCCCATTGGATCCGGCGCTCCCGGCAGGGGGTGACCTTTATCTTCATGGCCCAGTGTGACTGCAAGAGCTCTAGCATCCAAGTTCCCAGCAGAAGGATGGAGGACTGGCTGGAAAAACAAGGAGACACAGGGTATGCATCAGGATCTTTCTGCTGATGCAGCTGTTAAGAGTGTTTCATAAACTGTGACAACACTAAGACTTGAAGAAGCTGAGTGAGAAGGCCATGCAGATATCTTGGAGAAGTGCATTCCAGGCAGAGGAAAAGCCAGTGCAGAGACACTGAAGCAGGGCATGACTGATGTGTATAAGGAGCATCATATACATGATCATCTACAGTCCACTGAGGAGAATAGCAGACGAGAGGCCAGGTGCAGTGC…
ENST00000609234	ENSG00000272969	GCCGGGAACGGCGCCGGTTACTAGAAAGCCGGGGAGGCGGGGCCTGGTCGGGTGGAGGGCGCGGCCGGCCGGCAGAGCGCTAGCCTTAGGTCCTGGAGGCTCTTTGGCTTTCCCCCCGTATGCCGGGGGCTAGGAGGAGGAAGAAGAGCTTCCTGCCGGATGAGGGATCCAGAGGCCAGAAAAGGAACCCGCTCTCCCTTCCAAAGCAAAACACTGCCGACGCCAGCTTAGATTTTTCGGGTGTTGGCAGGAGACTTTTTCCCCCAGTGGCATCATTCGTGTTTCCTCTCCTGGTGCTGGGAGAGAAGAGTTGCAAAGGCGCCTGGACCGCCAGTAACATCTTCTCCCATCTCCTGAGGGAGCGCGGCTTGGGTTGCTTCTTCTTGGTGGGTGGGCCTG…
ENST00000507117	ENSG00000250846	GTAAGTGTGAGTTGCTTCGACGAAGTCACACACCCACGGAGGGAAGTAATCTGGAGGCTGCCTTGCAAGTCTCAAGGTGACAATAGTCCTCAGGCAGACAAGAAGGAATAAGGGTTTGAGATGAATGGCTACAGCTGAGAGTATGC
ENST00000508572	ENSG00000249413	CTAAGCAAGCCTGGGCAATGGCGGGCGCCCCTCCCCCAGCCTTGCTGCTGCCTTGCACTTTGATCTCAGACTGCTGTGCTAGCAATCAGGGAGACTCCATGGGCGTAGGACCCTCCAAGCCATGTGTGGGATATAATCTCGTGGTGTGCCGTTTTTTAAGCCCTTCGGAAAAGTGCAGTATTCGGGTGGGAGTGACCTGATTTTACAGATGCCGTCCGTCACCCCTTTCTTTGATTTGGAAAGGGAACTCCCTGACCCCTTGCACTTCCCAAGTGAGGTAATGCCTCGCCCTGCTTCGGCTCACGCACGGTGCGCGCACCCACTGACCTGCACCCACTGTCTGGCGAGATGAACCCGGTACCTCAGATGGAAATGCAGAAATCACCGTCTTCTGCGTCG…
ENST00000502400	ENSG00000250075	ATAGGCCTTTTATCACGTCATCACAAAAAGACGGTGCCTTGAACAGTACCTGCCACTCAATAGGATGTCTGATTTGAAAGTGATCTTGGCTTGGGAAAAGTCCATCAGGTGTGACACAAGGCTCAAGGAAAGTATGAGAAAAGGTGACTATTCTCCATCTTCTTGGGTGTCCAGAGAGTGTTGGAGTGGCTCCAGCATAGCTACAAGGGCAGGCTCGGAGGTGGTATCTGCCCCCAAAAATCATTTCTGTGTTGCATGAGCATCATTTGAGAAGACCTGCTGCATCATCCCTATCAATAAGGCTGTCTCCATTTATTGAAGCTCAGATACCATTGCTTCAAGGTGCGAGCTGGTATAACTGAAAGCAAAGAAGACATTGCTAAGTTGAACATTTTAACT…
ENST00000660196	ENSG00000229717	TCCAGCTGTGTGGCTTTGGGCAAGTTATTTAACCTCTCTGTGCCTCAACTTCTTCATGTAAACTGGCAGTAATAATAATACGAATGCCACAGAGCTGTGGATGAAATGAGCCCATTCCGGTCTGGCTTCTTTAACCAGGAAGATGTGGGCTGAGAGCTGTGGAGTAGATGTCTTCACCAGATGAGTACACAGAGAAGTAGAGAATGTGTATCTGCAGAGTAGGATGAAGCAGAGACAAGTCTTGTGAATAAGGTATTCAGGAAGCACAGCTGTCTTTTGTTCCTGAAGCCGTATCAGGATTCAGCAGGAAAGAGCACCAAGATCACTTGGCAATGTTTATCCTGATCAAGCACGGGCACTGATGGCAGAATAGGTGAGAACCAGAGAAAAATATTGTTA…
ENST00000564925	ENSG00000260278	GACGGTTCCGGCTCTTGTCACGTGGAGGGGGACCAAGGGAGGTGATTGTGGGGGTTGGGGACTAGGGCAAAGTCGGGGGTCCCGGGTCCGGGGTTGCGCCGGGAGGGTACTGGCCAGGCCCGACTTCAAGCAGGGAGGTGGCCCGGGACTGGCTCCCGCGCTGGTCACGCACCGGGGTCCGTCATCTCGACCGGGAGTCGCTGTGCCACTCTAGGGGCTTAAAAATGCCGCCAACAACTTTACCCCTGCTGAGGAACTTCTCGCTTCGTTTCTTAGCCAGTTTTCCAGGCCTTCTCCCTTGAGAGTCTCCTTCCGCTCGCCCACCCTGAGCGTAGGAGGTGGGAGCAGGACGGAACTGGAGTGGATTCCAGTAACTGGACTTCTAAACCGGCTCGGTGT…
ENST00000658852	ENSG00000249307	AGACAGATTTCTTTTAACTCTTCTGCCCTGACTCCAGTCTTCACTGGGATGCTGCCTTGCACTTAGGGAAGGTTCACATGCCTCAAGGATCTCTCTCTCTCAGATTTCTTGACTTTCCCTCAGTCTTCAGTATAGTCCTCCTCTGTGCCTGGTGAAGACCTGTGGTAAAGTGCTGGCAGAGAGGAAGCTAAATCACGTAAAAATTAAGAAACAGCTCAGCGTTTCACAGCTAAGCTGCCGGCTTCCCCTTGAAGGAATAGGAGTAGACCTGCTGAACTATCACATGAGAGAAGAGGCCCAAAAGCTTGCACACTACAGTCAAGCTGGCCCTTAAAGAGATGGACCTAGAAGATGCTGAGCCAGATGTACTCAATTACTTCTCCAAAATTCATCAATTAG…
ENST00000609575	ENSG00000272677	GGAGTCCACTCACCCCTCCCCACCACTCCAGTAGCGGCGGGAGCAGCAGCGTTAGGCCGGGGTGTGGCTGCACCTCTGCGAAGGCTGTCGTGCCCCGTGCAGCTGCGGCGTTCGGGTGGGGGAGGGGAGGCTCACACCCTGCGGCGGCTTAAGCCTGGATTTACGCACTGGAGGAGGGAATTAGCCCTGAGATGTCAGCCCTGTGCCCCTGGCGCTGTCCACCCGGACGCCCGCGGAGCGCCAGGCGCCGCAGCGGACCGCGCGCGCACTGATTGCCGCAGCTACTCTCCCTGCCGTCGCCGCCCGGGACCGGGTGACATTGAGGTTTTCGTCTATCGCCGCTGGGCCGATAGGGCTTCTTTTTAAGATTTGGCTTTCCAAGTAAGATTTTTGTTTGCC…
ENST00000513489	ENSG00000250546	GGTATTCAGTGACATCTTTCTAAATTGTTTAAAATGAGAAGCATTGCACACTGAGAGTCAGGATCCAAGTGTCTTTGACTGAGCCAACTCAGCTCTGCTATTAACTTATGGTGTGATCGCAGGCTGTCTAGAAAAGGACACCAACAATCACCCATGAAGATTGCCCTTCAACCTTTGGGAGGAAATGATCGAAATGGGAGCTAGAGAAGATTGTTGTTGGAATCTCAGAGATTATAAGCAATTTCTCCATGGCTGGAATTCAGTTGATCTGGGACTGAACCTATTTCTAATGGAGCTGTGACGAGAGACCACAGTAAATCCAAGCTTGGAAAATGAGCTGTGTCAGCCCTCCCAAAGACAACCTCCTTGCAACAGGAAGTTGTCAAAGCCCCAGGGACC…
ENST00000451762	ENSG00000180769	GCGCGGGCGGGACAGGCCCAGGAGACGGGACCGCGGCGGGCCGGGGCTCCGCGCCGAGGGCGCACGGGCTACGGGGAAGGGGCGACCGGCGCGACGTCCGCGGCGGGGCCCGGGAGCCCCGCGCCGCGGGCCGGGGGCCGGGGCCCGAGCTCGATTCTGCGGCCGCGAGGTATGGGAACCGGTCCGCCGGGCCAGGCAGCGGTGCTAGGCAGCAGGGGCAGCGACGCCGCCGCCTTTCCCTTCTCCTGCCCCCGTCCCTGCTCCGCCGCGTCCTCGTCCTCGCTGGGTCCCCGCCGCCGCCGCCTCAGCCTCGGCGCTCCTCGGGTTTCTTCTCTCCATCAAGGCCGGGCCGACCCGCAGGGACCATCCCGGAAAGTGAGGGGTTGTTGCCGTTTCCCG…
ENST00000500765	ENSG00000248019	TGAAAACTTTCAGATGCTTCTTCATTGTTTTAGTCATTTACCACTTTAATGAAATTATCTGGCAACTTTATTGTGGTGGGTGGGGATCAATGACGGTGTAATGAGGCAATTAGCAAATTCTGATAGTTCCATCTACTCCATGTGAAAGTCTCTTGATGTTTTATATGGTACTCTTATTAATAATCCCAGAGAGCAGGGGTTGGCAAACTATGGCCCATGGGCTAAAATGGTTTTTACATTTTAAAAGGGTTGAAAACTTTAAAACTGGAAGGATACATGACAGAGACTGGATGGCCTACAATGCCTAACATATTATCTAGCCCTTTACAGAAAACAACTGACCAATCCTTATGAGACCAGACTTGCAAAAATTACAGTAACAGAGTGAAAAACCTTCTT…
ENST00000610572	ENSG00000274238	CTGCTGAGAAGCAGTGAATCCAAGCAGAATCTGAGTATCATCACTTTTTAGTTAAACTAACCAGTCCAATATCCTGATTTTTCTTTAACAGGCAAAGAATTTTTGAGTCTTTCCCATAGACTGAGTTCTTGTGAACTATTTTACAGCAATAATGGCATCCAATCCTATAGATAACAATAACAAAGCTGCAGACCATTTTGTTGCCAGGTTTCTCCTCCAGGGTGGCTTTCCAGCTAGTTTGTAAACAAATAACTCAGGTGGCCCTGTCATGTTACATTAACTAAAAACCAAGTCTAAAGCACACATATAATAACATATGTGTGTGCAAACTGGCTTGCTTTCAAATTCCTAAATCATACAATTAAATTTTAAAAATAACTGTATTTGGAAACAAGAAAA…
ENST00000513653	ENSG00000247775	AACCAAGAGAGCGGGCAGACAGATTTTATGTGAGAGAAAAGTTGGATGCTCACGCTCCATGGAGCATCCTCGCGTTTCCCGGGGAAAAGCGGATCCCGGAGAAGCAGCCTAATCTCTCAGCCCTTGTGGAGAAGGGAATATCAGAAGCAGGACGAAAGCCAGGTCAAGTCTCTTTCCTTAGGCTCCCCAAAGGGACAAGTACTCACCTCCCAGAGACCTGGCCCAGCGGGTCCTCATGGCAGCACCACCCCCTCCCGGTGCCCACGACCATTCGTCTCCCATCCGGCGTTCTCCAGGATTTCCAAAGACGCCCGTTTAGATCCACAGAGCTGGAAGACAGCTGTTCCTGGATCACACCAGAATGGAGAAGCAAGCTCCTCCCACTAGCAGAAAGCCTTT…
ENST00000609071	ENSG00000272777	AATTTATGGGATGATGACGTCGTTTGGGATAGAGGTATGGAAAAAACTGCATTATGTCCAAAACTTTACTACAGTGGAGCCAGTCAACATGTGTACAACTTAACACCTAACAAAAATGGCTCCAAAAAGTATACATAGCACTATTTCTGTTCATCCCATCTGAATGGAAAATTTTACTTAGCTGGTAATTCTCAAAATGTTTTGTTGACTCAGGGAAGGGGAAACATATTTTACATGCACAGAATGCTTCAGAACTTTTCTGCTCGGCTACCAATCTGCCATGTAGGTTGATAATCAAAGTCCTAAAGTACAGTTTAGTTCTTTGGGCCTACAGGGACACCTTGTTGACTAACTGGCTTCAGCCAATTTTTTTCAGTTCACACACAAGATCAATTTCTT…
ENST00000500358	ENSG00000246090	GCCGCTAAGTTGTGCGTTCCAGGGTGCACTCGCCGGCGAGGCTGCACGGCGCCGGTTTCATTGCTAAAATCCGACGGACTTGTTGCAGAACTCGTTTTTTTTGTCGGGAAAGGGCTTCCCCGTGTAACTTTACAGCAGTTATCGTAGATAAGACTTGCAAATTACAGATGTGGACGGTGAGGGAACGGGAATTTCACTGAAAGCGCCTGAGAACCAGTAAGAGACCTGCAACAGCTTTGTGCTCCACTGGCGAATGCTTCCTCCCCTAATACACATTATGTGTGCTTGGAGACACAAGGAGTAAGATACAGCCCCTCAAGGGACTCGTCATAGGGAGAGGACACAGCTTTGGGAATAAAGGGGCCACAAAGGAGGAGAGAGGAGTTTGCTGAAACTTCC…
ENST00000529296	ENSG00000254531	CTCATTGTCCCCGCCCCTTGCTCTGTTTTCTTCCAGCTGCCGGACCAGCGGGCCTGCCGCCTCTACGGACCAGTCCCTGCTCAGGCGTGCACACCGAGCGGCGGGGCGCTGTGGAACGCGGGAGCGGACTAGCGGAGGAGGATGCGGACCAAGCCCCAGCGACCCAGGGCAACTCGGAGCTACCTCGGGCAGCCCTGCGGGTCTCCGAGGAGAACCGAGGAGACGGGAGAAACATGGGAGAGGGTGGCCTTTTCCCTGTTCACACACACATGCACGCAGCCACTGGCCGGGACAGTTGACACCCATCTTCCTTCCCTGCTCCTTCCAGTCATTCTACACCCGCTTGGTGCTGCCAGTGCGGGCAGGGCCTTGGAGCCCAAAGCGGATCCCCACACTTGT…
ENST00000513220	ENSG00000249635	AGAACAGAGACCTGGAAGGAAGTGGCCTCCCAACACAGGACAGCCTACCTCTTAACTTCTCTTACATGCAACAAAAATAACCTGCTGTATTGTTGAAGCCACTGCTTTTTCTTGTCAACTGAAGAACAACGAAGTTACAAATTTGGAAAGGAGAGCTTTATTTCTCATAAAGCGTTGCAGCCTGCAGGCAGCCATTCTGATAAGCTGGCAAGCGTCACCTCCAGTCAGAAGCCAGAAATAGGCTCTTGAGAGTGGGAAGAATAAGACAGAGATATACGCTGAGCAGGGTGGCCAAATATATATATTTGACAGTTATAGGAGGAGCTATGAATATTCACAAAGGGGAGGCATGGGCATGTGTAGAGGACTAACATGAATACAACATGTGTCCCATGTTCA…
ENST00000665040	ENSG00000232021	GTCGCCTCAACTGCGCGTGGGGGGCGAGGCGCCCACCCCGCACAAGAACAGAGGAGCGGGGGAGAAGAGACGGCCTCGCTGCTCACTGGGCCCCTTTGTGTGACTAAATTTGGCAAGAATATGGATCTGAGCCAGTCTTTCCACGTGTGCTCCCAGCTCCCAGCTGAGAAGGCCAAGGGTTCTCTTCCGGGAAAACCAGTTTGGCTATTAAGGGAACCTGTCGACACAGAGCAGAGCAAGATAAGGCCAGGTTTCAGAAAGAATAGCTGTTTACCATCAAAGCAACTGGGTTCCACACAGACATGGTATATTATACACAAAGACGAAGGATATGGGTCCACTCTCCGTCAAGGAATGTTATAAATCCACGTGGTGTCCCTGGGTGTCAGGCTTGGCCAG…
ENST00000500526	ENSG00000246774	AGCATCTCCGAGGGCCACCTCTCTGGCCTGGGCCGGGGCCGAAGCGGGGTCGGCTGCGCAAGAGGCGGCAACTTTGGCTTATACTGACTCAGCCCAGCGCCCCCTTTTTATCCCACATAAAAATGGAGAAATGGCCTCCGGGAGGAAGATGTGAAGCGGCACGCTCTATCTCTACTGATCTTCACTCAAAAGCAGCCGCAGGAGCTGTTGCTATCTCGCTGTGGTGCAGCGCTTTTCCCTCCTCCCTCACTTTCCCACATGCCCAGAGGCAAAGTGTCTGGCCGACGTCTGAGGAGTGAAGAAGCCACTGGGAGCCACTCCCTCTCACTCACCGAACTATGGGAGTAAAGAAGCTGCAACATTTCTGGAGGCTCGTCCAGGTCTTCAGAAGGATGGGTA…
ENST00000609440	ENSG00000272795	TTTCTGTTTGGTTGCCGCCCTAACGGCCAGAACTAAAGCACCTTGCAAGGAATGAAGTTGGTTCTTGAAGTCCGTGCTGACTGGCTGGGCGCATTTGCGCATTTGCTTCTCTGGCTGCAAAATGGCCCGCAACAGCACTCACTAATTTGTTGCTAACTTCAGGAACTGTGCGGACAGGTCTCTGAGGCTTCTGAGCCGCGCTATGTCCAGTAGATCTGGGCGCCTCAGAACCTGTCACAGCCGACGGAAGCGTTTATCTGAGTTTCTTGTTTCTTCCCAACCTTTTGATTTTCGCACCATTACGCGCTCAACTATGCCTCTTCTTTTGTCCTATGGTCTCAACTAATTAAAGGAAGAAAAGCAA
ENST00000567343	ENSG00000260091	CAGAGGTTGGGCCTGTAGACGCTGACAGGAGGCAGGAGCTGGGCCGGGAGAGGTCAACTTGAGGAGATTTTGGGCCTTCATAGGCCACCAGGAGGCAGCAGTTGGGACTAGAGAGGCTGACTTGAGTAAGTTTTGGGCCCGGAGATGACGTTCTGGGACAGGAGCTGTGCCTGGAGAGGTCACTGTGAGGCATGAGCTGGATGTAGAGAGGCCAGTGTGAGGCAAGACCTGGGCCTGTCTAGGCTGCTGGGAGACACGCAGGAATCTGGCCAGGGAAGGTTGCCATGAGACGAAAGTTGGGCCTGGAAAGGCCCTTGTGAAGCATGAGCTTGGCCTAAAGAGGCCACTGGGTGGCAGGAGCTGGGTGTGTAGAAGCTGCTAAAGGTTGGGAGCTTGGCT…
ENST00000424958	ENSG00000226757	GTTGTCCAAAGTCATTCCGGCTCCAAAGGGCGAATTCTCTTTTCGCCATCTCTCCCAGCCCTGGAACAGCTTAGGGTCCCTCTCGAAGAGCACAGCGCCAGCCCAGACCCCATACACCCACCGTCCCTGGCACCCGAACGCGCTGCGAGCCCCGGGCCTCCCACAGGAGCGGAGACGCGGGTCCCTGCGCCTCACGCCGGAACGGACCCGTCAGAGCCGCCGAGCCCCGCACCTGGAAGCTGGGAGGCCGCGAGGACGGAGAATCGAGGCGGAGACCCAGCCCAGCGCCCGCGCAGCTCGGTGCCCTCCCGCCAGTGCCCGCACTCGGGTCACACCGCTTGCTCTCGGGAGAAGCCCCAAGGCTCGCGGTGCACCGAGAGGCGCCCGGGCTGGAGCGCC…
ENST00000417927	ENSG00000227145	AGTAGCACCCCCATTCTACCTCCAAGTGTGACAACCAGAAATTTTTCCAGCCAATGCCAAATGTTTTCTGGGGCACAAAAATCACCACCGGTTGAGAACCACTGGTTATATGATTAGACGGAAAGAAAAAGAGAAAAAGAAAGATGCCTGGCTAGGCCAATTAGAGATCTTAGATAATTACTATATGCATGCAACATTAGATAGTTTTATTTTCATTAAACTTTTAAATCTTTTAAAATCTCTTACAGACCCTACTTTGAAGCTAGCTTGATATAATGCTAATGTGACCTTGAACGATTTCTTTCTTCCTGAGTTTGCCTACTAGTATAGCTTAAAGATCCAAGTTACACTATTACTCACTTATATCATAGCCAGCATTGCTTGATCAGATTATCAGAT…
ENST00000653767	ENSG00000273007	GTCTGGAGGAAACTAAGGAGACATGATGACTAAATATGGTATCCTGGAACAGAAAAAGAATATTAGGAAAAACTAAGGAAACATGAATAAAGTATGGACTTTAGCTAATAATAACATATCAGTATGGGTTCATTAGTTGCGACAGGTGCACCAAACTAATGTAGGATGTTAATAAAAGTGAAACTCAGTGTGGAGTATATAGATACTCTCTGTGTCATCTTTATAACTTTTCTGTAAGTCTAATACCATTGTAAAACTAAAATATATTTTTTACAAAACTGACTCTAGGGCTACAAGTACCATCACAAAAAAGGATTTCTCAAGTCACTAGATACAGCAACTCTAGCTATAATGTGAAAAATAAAAGCACCTCATGCATTCCTGTGCTCTACTATGCCC…
ENST00000565254	ENSG00000261668	CTTGCAAGGCTGTCTCTGGTTTCGTTTCACCACCCAGGATAAACCTCAGCTTCAGTAACTCTCCTGCCGCTGCAGTCCTCCAGTCTTGCGGTGGTAGGGAACCCAATTCCAACGCCTAGTGCTGGGGCACTCGCCACACTCACTGCTCAATTCTGGCTTTGTGGGCCATTTCCTGCTCAGAGCATGTGCTCCAATCTCCAGCCAGCGACTAAAATGCCTGCAGTGGCCCCTGCTGCCAGGTGGCCAGTGACTGACTTTGTATAAGCCAGGGTTAAAGATTGCGTCCTCATCTCAGTCCCAAGTCCGGGAAAATGGCTGCAGCTTTTCCTGGTGTCTCTCTGTCTCTTCGCCTCTCTCCAAGTTATCTCCAGGGTTTGAGAGAAACAAGTTATTCTCCCT…
ENST00000509834	ENSG00000251432	GGGCATTTTGGGGACAGACTCTACAGTTTACTAGTGGCCCCAGGACATCCTGCAAAAGAGGTGAAATCAGTATTGGAGAAGTGGTCTCATGAAGATGGGAGCACGACTACTACAATTGACTGCTGACTTCTCACCCAAGGAAGTAACTGTATCCCAGCCTAATCTCAGTGGATAAGCCCACAGGGTTAAGGAGTAATCATCATGCTCCATTTCGTTTTTGAGCCATCTTCAGCCTTTGAGTCCTTAAGCTTTTTGGAGACAGTTTGTGGAGAAGGTCCTCACAACATTGTGCAACAAGTGTGAAAGATGTAGTCTCCATTTACGGCTACTGAAATAGGCTGAGAGAGGGTTTCCTAGACTTTCCATCACCACCAGTGAATTCTGAGTGACAATAGTGTG…
ENST00000653915	ENSG00000246876	AAGGGGAAATAAACAGAGTGTGATTATATGCAAAACCTACAAGAATGAGGACCTCCAAACTCAGTGTACAGAGTGATTTTCTGCTGAAACAATTGGAAAATAAAAGAGACATCAGTGTGTGAATGACGACTTTCTGTTGCTGACTTGGAAGACAGAGGAATTGGGTCATGAGCCGAGGAAGGTGGGCAGCTTCTAAAAGGCGGAAAAGTGGCTGAAGTGAGAGGAAGCGAGGATATGGCTGACATTCTCCAAGAAGCAGTGACTTCAGAAGATGACTGGCATCTTGAACTTCAGGAAAATGCTTGGCCTTTTTAACTCTGAAAGTCTGTTTGAAACTCAGAAGAAGAAAATTAGGTACGTGAAAGGTCTCTATAATGAGGATTACAAAACATTGCTCAA…
ENST00000667505	ENSG00000250241	ACAGAACTCTCGCCCGAGCGGCCGGGGTGAGTGTGAGTGTGAGAGCGAGAACAGCCCCGCAGGTCCCGAGGCGCTGGCTGGGGACAATGCCGCGGAAAGTTCCCAGTCCCCAGCCGCAGATCTGCAGAATTGAAATGAAATGTTTTGAGCTCTTCAAGCTGACTCGTCAGAATCCTGGAGCCTTTTAAAAAATGACGAATTGGAAGGAAAAATTACTTTATCAATAACCAGGCTCCACCAGGATTGACCTAGATGGTTGTTCCTGGCACTTGTCATTCTCAGCAAGCACAGCTCAGAGAACAAATACAAAAGACCCAAAGTGCATTGCATCTTTTATGGAAGTGCCCAATGTGGAAATCATAGATTTCAAGGAAGGAACAAGAAAATTGATGAAACAAG…
ENST00000569694	ENSG00000261166	AACGCGCTGGGGTCCCATTCCGTGTTGTGGGGGTTTTTTTCTTTAGCTCTTCGCAATAAATCTTGCTGCTGCTCACTCTTTGGGTCCACGCCCCTTTATGAGCTGTAACACTCACCGCGAAGGTCTGCAGCTTCACTCCTGAAGTCAGCAAGACCACAAACCCACCAGGAGGAATGACCAACTCCGGACGGCCACCTTTATGAACTGTAACACTCACCGCGAAGGTCTGCAGCTTCACTCCTGAAGTCAGGGAGACCACGAACCCACTAGGAGGAAGAAACTCGGGACTCGCCCGAACATCGGAAGGAACAAACTCCAGACACACCATCTTTTAAGAACTGTAACACTCACTGCGAGAGTTTGCGGCTTCATTCTTGAAGTCAGCGAGATCAAGAACCC…
ENST00000608661	ENSG00000273247	CTCGGGCTGGCGCCGGTCTACCTAGGCAGGCGTGGGACCTGTCGGGGGCTTCACGGCAGCGCGGAAGGCCAGCCTGCAGAGAGGCTGGGCCCAGCGCCCTGACTGACCCAGCCCCGCCACGTCCAAGGTTCCCGCCCTCTGGAGGAAGCCGCGCAATCACTCCGGGGGCGGGGAGAGACAGACAACTGAGAGGAAGGAGGTACCACGGGCACTCTCTCGCGAGAGGGCCGCAGAGCCGCCTTTGACGGGGGCGTGTACCTGGAGAGCAACGGAGGGAATCTGAAGATTTAAGGACAAAGAGCAGTTGAAAACTCAGAGCTGTGGTTAATGGGAGAATTTCAAGGATGGTGAAAAAAACTAACATCATTGCATCCCTGTTTTTTGTATTCTGGACTTTTT…
ENST00000659781	ENSG00000248810	AGTTCCAAGCTTTGGAGTAACTGCCTCAGGCAAGTCTTGATCACCACTATCTCCCAAAGAAGTGGGTGGCTGGCTCACCAGAATGTTCATTGTATTACTTCATTCATGAGTTGGAAGTAAAGGCTTCCTCTTATCTCTCACCAGCTTCTAAACAAGATGGCCAAACGCTGTTTAAGGGACCTCTTTCTTCCTCAGGGCTGCTCCCAGCGTTTGCTTCAATGCCTCTCGGTTTATAGCCTCCAAAGGAACTTCTTCATCAGATTTAAGGTTTGCAACTTGACTCCTGAAGCCAGCAAGACCACGAGCCCCAGGGAGGAACGAACAACTCCAGACGCGCTGCCTTAAGAGCTGTAACACTCACCGAGAAGGTCTGCAGCTTCACTCCTGAGCCAGCGAGGC…
ENST00000507826	ENSG00000250326	CCCTCTGCCCCTCCGCCCCTCCGCCTGTCCGCCTCTCTCCTTCTCCCTTGTTCCCTCTCTCCCTCCCTGCTCCCCCACCTCCCTCCCGAGTCGTAGACTCCCTTCCCCCCGGCGCTGGGAGTCTCCTTCCCGCCCCGCCGCGCAGGTGCGGCGACGGCCGCGTCACTGGAGAGTGTGTCGAGTCACAGGCGGTCTTCCGCGCGGAGCGTCCCCGGCGGACGCTGCGCAGATGGCTGCGACTGTAGGATTCTTGCCGGCTAGTCTTCGTCGGTTCCGCCTGCGTCAGGTTACTCGTGAAAACTCGAATAAGTGCTATCGATGTGAAATCCGAGGAAAAGAGCATTTGGGGGAAAAGTTATTTCCTTCCAATCCCATCCCAAATGGAGGTTGCAGCAGGGT…
ENST00000500800	ENSG00000245112	AGCTCTCGCCATTGTTTCTGCCCACAACAGATACCGCCCCTGCAAGGACCGGGAAGAAGAAAAGGAGGCCCAAGTCCTCGGACGCGCTGCTTTTAAATGCCTCCTTCACCCCGCCCGTGCATCCCGCTCCTAAGGGGTCATCTCCTCGCCCTTCCCCGAAGTTTGGTGGAAACTAAAAACCACATTCAGAGGGTGTGAAGCTGAGTCTGGTGCAGAGAGAGAAACCCGGCTCTGCGTCCGATCGCCACGATCCGGCGAGGGAGCCAGCTCCTCCTCCCCGCTGCACCCGCTCCCCATGCCGCAAGTCGCCCTCACCTCCATCTCGGCGTCTGCGGGACCAGCGCTGGCCGCAGACGCAACCGCCTGCGCCGCGACGCCTTCGGGGCCGCCTTTGTTGCT…
ENST00000504555	ENSG00000248356	GGCACGTGAGAGAAATCACTCAACTCTGTGGACAAGAGCCACGACAGGCAGCCTCTGCTACATCTTCCTTACGGCCTGGCAAAAGCAATCTCCCTAAATGCCCTCGGTTGGCTTCCGTTCCATTTCCCACAGCAGCTATTATGAACATTCACTGTCCCATAATCTCCCCGCTTGATGAGGACTACAGCACCTACTTCACAGAGGAAATAAAGGCAAGAACTTCCTAGGCTTCTCCCTCTCCCGTACTCCACAGGTGCTAATGCAGCCAGGAAACACAACAGGAGCAAAGAGGGGCCTGGCCTTATGCATGGAAGCTGAAGGACTGAAATTTGCATTTGATCATCTTCAACTTCTGGCACCTGTTGTCGCAGTTTTCTGAGTGCCCACTGAGCTATCCAC…
ENST00000623323	ENSG00000279481	AACAGGCCTTGTGTGAGCAACATGGTTGTTTATTTCACCTGGGTGCAGGTGGGCTGAGTCCGAAAAGAGAGTCAGCAAAGGGAGATAAGGGTGGGGCCGTTTTATAGGATTTGGGTAGGTAAAGGAAAATTACAGTCAAAGGGGGTTTGTTCTCTGGCAGGCAGGAGTGGGGGTCGCACACAAGGTAATGTCATCAGTTAAGGCAAGGACCGGCCATTTACACTTCTTTTGTGGTGGAATGTCATCAGTTAAGGTGGGGCAGGGCATATTCACTTCTTTTGTGATTCTTCAGTTACTTCAGGCCATCTAGGCATATACGTGCAAGTCACAGGGGATGCGATGGCTTGGCTTGGGCTCAGAGGCCTGACATGACTCAAAACAGTATTCACATTTTTCAGG…
ENST00000623125	ENSG00000280219	ACTTGACTTTCTCCTGACATTTCTCCTTAATGATAAATTGGAAAATTCAAATTTTGACTCTTCAGCCATCAGAGTGTGGAGTATCAAACATTGATTATTCAAACTTATGAACTAGTGAACCAACCCATCATGGCTCAAGAAAATAATTATCCATCTCTGCATTTATAACTCCCTGCTGCTGTTCACCCTGAAGCACACTATGTAGACTTGCCATGTGCAAAGCAGCTTCTTAGCCAATCAATATCCACAACTGCTGGGAAGGATACCTGCTTATCTCTTTGCGGTGCTACTGCCAATCACCAGACTAAACATCATTTCTATTCCATGGCAACGTTTTAAGTCAGACCATCTGGAATGTCTCCAGATTTGGTAAAAATGCAAATAAAACTTTGCTTTACA…
ENST00000514269	ENSG00000251455	AAAATATAAGGAAATACAGGAGAGATCAAAAGAGATCACCGGAATTCCCATTTTCTCAAGAAAACCAATGTTAATATTTTGGTGTTTTTTCTTCCCATCTTTTTCTTTCTGTTTTGTAACATACTTGGGATCATAACGTATATTCAGTTTGTGTCCTGCTTTCTTTCATTTAGCACAGAAGTACTTTCTTAATAAAAAGATCTAGCTAGTATCCATCAGATGTATTTATCATAATTTATCCCCTCCTCGTAGATATCTAGACTTTGACCAGTGTTGATTTTGTTCATCTGCACAGACTCCCAAAAAAGCTCCTAGCTGAAAACCTGGCTCAAAACAGAAACCACCTGTAAGGACTTGCTCGTGAAAAATCTACGCAGCAGTTCCCTCCAGGAAAACCAG…
ENST00000660197	ENSG00000280241	AATAACTCTGTGTGCCAATTTCCCAGACTCTGAGAATTTTATAGGTTTAAAGTGCCATGGAGATTCTGTTGTCATTTATGCTTTTTTTCTATTTCTGTTACAGTTAACAAGATCAACCTTGCTGGGAAATGAACAAGCGACCAGTTTTGTAGGCTCCTACCAGTGAAAGCCTCCTCACAACTCTCTTCTTCTCCCCAAGGACTGCGTGCAATTCTACTTGGAGATCTTCATAACACCTTAAGGGAAAAATCCTTTTTGAAAGAAAAACAAGTCTGGGTGGTGCTTGAAAATTCAGAAGGCAGCTAGAAACTCTGCCAATTACAACTATTTACAACTTCAGGGAGACAAAGGAAACTCCAGCTCATCTCCCACATCATTGATTGAGAGGACCATTTTCTG…
ENST00000625026	ENSG00000278981	TCTGGGAGGGTGAAAAAATACTGATCTTGAGTGAAAATGGGCTCAAATTCATCTATCCCTTCAATATCCACCCAGACCACTAAGGAGGCAGTTGCATCACCTTTGTCTTTGGCTTGGACTGTGAGGCAGTATTTATTGCCATTTTCATAGTCAAGGATTTGCTTAGCATGAATATCCCCTGTCAAAGGGTCAATGAGGAAGAGATCATGATCATAAGACATTCCATGAGTGAGAAAACAGGGTGATACAATAGAATAGGTCAATTCTCCATACGGACCAGCATCAAAATCCAGAGCATTTATAGAGCATATGGTAGAGGAAATAGGCAGATTTTCTGGAACAATACAGCTGAAGCTTGAGAACATAAACTGAGGTGCATGGTCGTTATCATCCAGGACA…
ENST00000511017	ENSG00000250538	CCTTCCACGAATCTCTCCCTTTGCTCTCTACCCCCCAGTTCCGCGAGAGCTGGCCCGGCGAAGACAGACCTCCTGGACTTGAGGCCGACTTCACCAAATCCGCCCCGGGAAAAGGCGAGGGCAAAGGCGGGGCGGACAGACCCAGCTGCGGCTGAGGGACTGCGGTCCCTAGCAAGGAGCAGAGATGGGGAGCTGGATCCGCGCAGAACCCCGGAAAAGCGCCAGCAGGATTGCACCGAGAACAAATCCTCCGCACCCTCGCCCAGGGCTGGGGCGCAGTGCGCTGGTGCTCCTCTAGCTGGGCGGTCCCTGTGCTCCAAACGAGAAGATAGCTGACTTCCGAATCCTTCACTCTTTGATCCTGACCCAAGCCACTCGTGCCACTAGGAGCGCATGCCT…
ENST00000503611	ENSG00000248429	GTAGATCCTAATGTTGCTCTCCCTGGAGCTGGGCTGCAGGAAGTCTGGGCCCCCGGCTCGCACTCCCGGACCCCGCACCAACCTCCAGGGTCGCTCTCCAATCTTAACCAGGTTTGCTCCCTGAGCGTACCCAGGTGCTACAGCATCAGCTTCCCTTGCCGCTTCCTGCGGCTGAAGGGATGGTCCGACCAAAGCCTCCTGCCCTGGGGCAGCCGATGCCACTGCATGCTTTTTCCTGCGCTTGGGCTTCACGGTGCCACGGATATTGGCCGGCTTGCTGCGCTTGGAGCGTAGGGTAATGTACACCACATTGGGCTGCAGAGTGGACCCATTGCCCTGGGACTCTGGAGGGGCCAGGGTACCATCCAGGGGTATCTCAGGGAAGGATGGCTCGGCGGT…
ENST00000654463	ENSG00000250131	GAGGCGTCCCTGGGCCCGCGGGAGAGTTGTGTCACGGGGCACTGAGCTGTTCCCTGCGCTAAGTGCTGGTAATGATGTATACCTGGCAGCTGACCGTCAAATCTTATGAAGGATTAAAACATAAAGTTTGCATTAAAGGTCAAAACAGTCACAAGCCTGCTCAAATTCGGAAAGAGGGGACGGAAATGGAACCTCTTCATGGGAGGAAGAAACAGGGTCTTGCTCTGTTGCCCTGGCTGGAGTGCAATGGTATGATCATAGCTCACAGTAGCCTTGAACTCCTGGGCCCAAGCCATCCTCCTACCTCAGCAACCAGAGTAGCTGGGATTACAGGCGAATGCCACCACACCTGGAATTGGAAAAATGAATGTAATTTGACATATGTCTTGAGTCTGGTTG…
ENST00000507011	ENSG00000251504	CAGAAAGCAGAGGGGAGGAAGCTCCACCGTCATGAGAATGGGAAGCAGAGGCAGCGGCAGCGTGCACAGACATCCTTTGAAGGTTTGTTATAAACACAGAAACTGATGTCTGGGAAAAGACAACACAGCGGAACATATCCAAGGGACAACAGTTTACCTGCCTCCCAGAAGGATGCTGAGTAGCCATGTCAACTCTCTCAACCAACAACAGTCAATGTAGCTCAAAGTGCAGGGTGGATGTGAGATGAGACATTTGAGAGAGAGTGAGCAAACCCTGCTGGAATAAAGATAACCTGGCCTCATATTAACATCAAATGTCTAGAATTCCAAAAACAGAAGATCACACAAACTATGCTAACTCCGAGTGGAATTTCAAGACATTAATGTAAGAGAGGGTGA…
ENST00000509012	ENSG00000177822	GTGCGAGGGAGAGGAGGAGAGGAGAGGAGCCTACCATGCGCTTCCCCCGGTGCAGATCGCGGGAGAGCCCAATCACGGGGCGAGCTGGACCTGGCTGTGATCATTTATAATCCTTGACTCCTCCGCTCCGCCACTTGTCAAGATGACAGGTTCAGTGCTAGAATTTCTGCGTTGGATGGATCAAGAATCTACGGGGAGCCAAGTCACTTAAAAGTATCAGTTATTCCCAATATTCCCTTCATCTAATGAAGTTCCTCCAAATTTCATGATCCTTGTGACAATCCACCCCAGACTATGGTGAGAGACCCAGAGCTGCAGCAGTTTTGGTTGTGGTTATTCTGACATTGACCCGAAGGGAGCAAGAATGTTTCTCAGGAGATCACAAACTCCTGGAAGGCA…
ENST00000608774	ENSG00000272646	CGCTGATTAGCGCGGCTGGTTAGAGCCAGGACTAATGAGGCTGAGGTCACGGACTCGGCCCCGTAGCCCAGGTAGCCCGGCCACCCTCCAAACGGCCGCTCCGCCTGGTCAGCTGCCTCACAGATGCTCGCTGCTGTCTGGAAAGGGGCCAGGGAGGCTCGAGCCAGCAGCCAGCACGGGCTCTTTGTGTTTAAAACCAAACAAAATAAAAACAGGTTCTCTAATGTACCACCCCCTGTGATCCTCTCTAGGAATATCAGACTTAATGATTTAAATTTAATTTGTTAGCCATTTGGTGGTTAATTTTTTTTATTAAAAAAACTAATGATTTATTAGCATTCTTATAATAAGCAACATTTAATATCTATTCATGAGAGTTCAAATGGATCAACTATTTAA…
ENST00000578387	ENSG00000251359	CTGGCCGCCGAGGGTCGCGGCGCCCAGGCTGCCGGAGCCGCCGCCGTCTGGGCTCGGATCCGGGAAGCTGCGGCGCTGCCGCGGCAGCGGCGGGCCCCTCATTTGCATGCGATTAGCATGCGCCCGCCCGCCTCATCTGCATGCGCATTCCTCGCGCCGCATTCCTGAGCTTAACCCCGCCGCTGCCGGCGTCGCCGCACCAGCTCGGACGCACTGCCCCGCGGGGCCGCGGCTCCAGGTGGGAGGAAGGCGGGCGAAGGAATGTGCGGCCAGCTCCCTCCCCTTGACCCCAGATAGCTCCCCTGGGCCAAACGCCGAGAGGTTTTAGAGTTTCTGGACGGGGAAGATTGCAAAAGTCTCCGCAACCTTCTCAACCTCTTTCGTCTTCTAGGGAAACCA…
ENST00000667133	ENSG00000249096	ACAATCATGCTTGCCAGTGTTTACAGCCAATCAGTAGGAAGTGGCTTCTGCCTCCATTCTGACTTCCAAATCTCTTGCAAATGCATATAATTGGTTGAACCTAATTCACAGTTAGAACCCCAGCTGCAAGTGAGACTGGAAAAATGGCTCTCAGAGTTCCCGCCTCTGCAGTAGAGGAAGACACTCCAGAAGGAGTTGAGAATGGGTGCTGAGTGCCTCTTCAGGATGTCTGTCACACCTCAGGAAACCTGCCAGGAATACCAAAGGGAGTGAAAAATCCAAGGTTGGGAAGCCCTGGGACATTGAAGTTACAACTGGACGATAAAAACAGAGTTTTTTCCTTGTGACGTGACCACTGTGATGTAAAGCTGTATCTCCTTCATTTCATCAAGAAATTCT…
ENST00000605082	ENSG00000270426	AAATGAGGAAAAGTGGTGCTGGCATTCGTCTTCAGCCACCGGCCTCCTTATGGCTGTGACTCGGTCTGCTTTTGATGAATGGCCAGGAGGTATGGAGGATAGTTAGATTTCCTGTTGTGGATTTTCAGGCATCACCGAGACTGCTGTCAAGCCTGCAGTCATTTACTAGTTTTCATATCGACTGCAGGTTCTCTTTGAGCAGTTCAGTTTTTGGTGCTTAAGGGCAGGTGCACAACGGGGTCTGGGGTTAGACCAGGCGGTGGATAGTCTTGATGCTAGGCAGATGCAGTTATCCCTACCAGGCCCAGAGGGTGACTCTGTTTAACTTCACCACGCACGCAGATTCAGGATTCTCTGATTTCCCCAACTTTCCTTTATTCTTCTTTTAGTGGGAGAAGG…
ENST00000514884	ENSG00000250410	ATTGCCATGCCTCTGCCGATGAACTCCGGGAGACAGTCTGTGACCTGGGCGATCATGGGGATGTCGTGAACCTCATCATAGTCAGCGATCCTGAGAGGATGTAGAGTTGTGAAATGGAAAAGACATCAGTTATGGGTCCATGTAGGCACCTCATACCAGGAGAAGATGAGCTTCCCAGAGTGGTGACTTCACATGTCTCTGTAATTATGCTCAGCAGGCTCAATAACCACTGGAAAACAAAGGTGTAGAAAAACTGACTCTTGGTAGGCATACAGTTCAACTGGTGTGAGCCCAAGTGACTGACATTCTAGAGAATGCCTACGGTCTTCCAACGGTCAGTGCAATGGGCAGTCGGCACGTCTTACGAGGAAATGAAGCGTGTTGGATAAGCAGACCAAA…
ENST00000671042	ENSG00000249679	GACGCAGGGGGCCGCAGCGGGTGCTCAGCCCTAGGGCCGAGCGGGAGATGTGCGGCGAGTGCAGAAGGGCGGACCCGGGATGTCCCGGGTTTTCGAGCGGGGAGCCGCCTGCTGAATGCCCTTCTGCTGCCCTCCGTTCCCGCGGCTCCCCTAGGAGCCCCGCCCCGTCCAACTCTTACCCGGGCTCATCGCCGCGGCTCATCTCTCTCGCAACCGCCGCCGCACGCACCCGCTCCGCCGCCCCGCGCAGGGCATCCTGTCGCCAGATTTGCCTATTCTGGATGTTTCCTATTAATGGAACCATAAAATACGTGGACCGACTGATTTTATTGAGATATGATTTGCATACCATAAAATTCATCTTTTAATGATTGTTGTGGCTCTTACTAGATCCCTTGC…
ENST00000447277	ENSG00000235902	GGGAGGAGTGCTCGGCCAGGGAGGAGTCTGTTGTCAGAGAGCCTGTGTCGTGGCTGTGGATGAGGCTTTCTGGAGCTGGGAGCAGGTGTTTGTATAAGCAATGGGAAAGGCTCTGGGGATTATGCAGGCGTGAAGACCCCACACCATCGGGGGGCGGAAGGCTGAGTGATGCTGAGCTGGTGCCACTGCCTGGTGAGAAAGTGGCTCGGTTCAAAGGTACCACGGAAGGAGGGCACGGAGGAGAAGCTTCTGGTGTGGTTTGTCTGTGTGTCTGTGAAGCATTTACCTCCAACACACTGGCAGATGGTGCCGATACCCTGGGGATAATATAATCAAACTAACCGTCTCTGCGCAGCCTGGATAAAACCATGCAAAACGAAAGGTATCAGCTTGTTTTCA…
ENST00000623820	ENSG00000279943	ACTTCCGGCCGCCTCCGGATGCGGGGTCAGGGGCGTCGGAAAGGTCACCGCGGCAGCCCGGCGCGCCCCAGCGGGGCTGTTCTGAGGGTGCTGCGAGGTTGCTCTACGTGCGGGATTCCGCGGGCGGGCAGCCTGCTCTGGAGAGGAAAGGAAGGCGCATCCGGCTCGGAGCCCAGCTCTGCTGCGCATCGCTCGCTCCCTGCGCAACTTGCAGCCCCGGGAGGCGGGGCGCGTCCTGGCTCCCGCGGGGTCACATGGAGCAGCGGGCGCTGTAATCCAGGGAGGCTTTGGGGACACGTTAGGGAAGTCAGCTACCCGTGTGTGTCCGCTGGCCCACTGGGACACTGGGAGCTCAATGAGGTGGTTATGAGCCAGGTATTTTCCAAAATACGCACCAGG…
ENST00000505103	ENSG00000251165	GTTACCTTCTCAACATGGCGAGCTTGCTGGACGTCACGTCGCCTTCGCCTTTTCCGCTGCGGACTCTGCTCACCGACCTCCTCAGTAGAGCCGGCCCTGCTCACTACCGCGCCCACGTGTCCTGTTGTGCTTCATTCCCACAGGCCGCATAAGCAATTCTACATCTGGACTTTATCCTACAAATGTTCCTGCGTGTGTATGAAAGAGGGAAAGATTGAAAACAACCCAAGTGTCCGTCCACGGGGACTCTGGTTAAATGAAGTGTGGAATCCCTGCAGTGAACACCAGCCTTCCATAATGGACAGAGGCAGCCCTTCTCTACGCATCAGAAATAACCCAAGATAGAGGAAGCTCTCTCGGTACCCATCAGAAATATCCCCAGACAGAGAGAGCCCTCTG…
ENST00000507644	ENSG00000250829	TTGTTCTTTAGCTCTTTGCAATAAATCTTGCTACTGCCCACTCTTTGGGTTTACACTGCATTTATGAGCTGTAACACTCATGGTGAAGATTTACAGGTTCAGTCCTGAAGCCAGCGAGACAAAGAACCCACTGGGAAGAACAAACAACTCCAGACGCCCCAACTTAAGAGCTGTTAACACCCGAAGATCTGCAGCTTCACTTTTGAGCCAGCGAGACCACGAACCCACCAGAAGGAAGAAACTCTGAACAGGCTGGAACGTCAGAAGGAACAAACTCAGGACATGCCACCTTTAAGAACTGTAACACTCACTGTGAGGGTCTGCGGCTTCATTCTTGAAGGCTGTGAGACCAAGAACCCACCAATTTCGGACACACTGGGACCACCCTCGCTGACTGGA…
ENST00000606881	ENSG00000272218	TTTTTTCAAATCTCAGTTTTATTCTCATTCCAGCATCCTAATGCTTTCCCTTTGGATTTTTTTTTCTAATCTTGAGAAGTTTGTGTTTTCAGTGTAGTAATAACAATAATAGTGTTCTTAGCACACGCGTTACGCCAAGGGCTTTTAAAAGATACTTTTCATAAACCAACTCACTTAATTCTCACAACAACTTTTGAAGTAGTCCACTTTCTAATCCTCATTTTACAGATAAGGAAACTGAGGCACACAAGGTCAGCTAACCTGCCCGAGGTCTCTAGCTAGTGACTGGAAGAGGTGTTCTCTGGATATTATTTGAATCTCAGTCTCGCTATATTTCTTCGTCATGACTGTAACTTTCCCCCTGTATTTCTAAATATTTTAATCTCTTGATCATATAGC…
ENST00000511385	ENSG00000250658	GCAGTGGTCTGAAATTGAACTCACAATATTTCTGAGGCATGCCTGTACTGCCCTCTCCCAAGAATGCCTACGTGACCAGCCCTCAGACTGGATCTTCTGCCTCCAAATTATGTTTGCAGTTCATGTAGCAGGCATGACAGACTTCGATTCTAATAGTTGCCTTCTTGCAATCTCTAGTAGCTGCAGCAACCTCCCACTGCAGATGTCTATTGTGAATCTGGGCCCCTGGCCCTTGGTCTACATCTCACGTACATTCAGCCTTCTTGCACTTCCAGCCTCTTCTCCTTGTGGCTCTCTTGCCCTGTCACTTTGCTTATGTGCACTGTGGCCAAAGCTAAGGCACCAGGGAGCATCAAGAAAAGACAAACATCTGTGAGTTGGATATGTGCCAATATTGAT…
ENST00000624757	ENSG00000278974	TGGAGGATGGGAAGTCTAAGATCAAGGAGCTGGCACTTGTTGACTAGGGCTTTCTTGCTGTGTTCTCACATACAGAAGGCAAGCTAGCAGGATGCTCCCTGAAACCTCTTTTATTATGGGCCTTCATCCCAGTCCTAAGAGAATCCTTCATGGCCTAGTGATCTCTTAAAGACCCCACCTCTTGATGCTGTCACATTGGCAACACTTGAATTTGAGGGGACACATACAAGCCATAGCAAACTGAACATTTCTCCCATGCCAGATAGCACCATGTTCTTTGTCAGTAGGTGGTGGTAGAGGGGCACTGCAGGATAAAGGGGCTTCTTTCACTTCTAAGATGATACTGTGACAGTTAATTTTATGTGTCAACTTGGCGGGGCCACAGGTGCCTAGCTACTG…
ENST00000565521	ENSG00000260774	TATTTGTACCAGAGAACTTACCTGATTCTACCTGCACTTCAGATGCTTAAGACATGTCTGTTTTCTCCACTTTCCCCAACCAGATTGCTGAGAGTGTGGAGCCCCGGTGAGGGAGGCAGCATGGTGTGGGAGCCTGAAGGCCGTGACTTTGGGACCTGCCAGGGACAGCCGAGTTTTATCCCCTGCAGTGAACCGTGGGCAAATCACTTAAGCTCTGAGCCTCAGTCTTCCTGTTCACAGGAGATGGATAATCATACTTAACCTCAGCACACTGCAAGGATTAAGTCAGCCAAGGCGTTTAGAAGCATTTTGTGTGGGGTGGGTTTTAATAACTTAGTTCCCTCTGAAGGCTTTGCTGCTCTCAAGTCGGGGAGGAGGTTCCTTATTTCAGGTGCCCTC…
ENST00000623673	ENSG00000221990	ACTTCCGCTTCCGGCAACGGCGCCGGAAGCACGGGTCCGGGCCCTCCCGCGGGGCGGGTACTCGTCTCCCGGCCGAGCGACTTCAGCTCGGGGACCTGCCCCATGGCCGCTCCCCAGCAGGACAGGGAAACCGCCGAGGTGGGGGGCTTCTTGTCCGTCCCAGCCCCCCCAACTCAGGCCCTCTCGCTGCCCCTGGCGACCACCGCGTGCGCCCTTCCCCAGGGCGGGCGCAGTCCTGGACGCCTCCGCCGAGCGTGACTGCGTGCATTTTCTCTCCTTTCCCTTCCCAACCTGCGGAGAGAAGACAGCCCCAGAGCCGCTGTCTCCATCCTCTGCTGATGCCTGCTGTCTTTATGTTGGCCTCGTCGTCCGCACTGCAGTGTGGCAGGGGCGTCCCTC…
ENST00000510714	ENSG00000188242	GGATTTGCGTGAAACCAGCCCAAGGTTCCGGGCCCCCCCAACCGAGCCCCGCGCCCGGGGACTGACTCGGGGACCGACTCAGGGACCTCCCGAGCGCCAGGACTCAGGGCCCGACCTGCAGCGGCTGCAGGCCCAGCGCCCGCAAGCGGCCTGGGCCGAGCGCCGTTTCCAGGCCCTCGCCAGGTCTTTGAACTGCAGAAAGATTTTTCAACACTGCTTTTATAAATCTTTGTTCCGGCCCAACCAGAGGGGAGACCGTGGAGAGCTCAAGACCCCGTTTTTCCACGTTTAACCAGCGAGATGATGGGACGGAGGTGACGCGGCTGCAGCCATGGAGGTGGCCCCTTGGGGAAGTGGCAGGTGCCCTGAGACAGGGGCCGCAAAGGCTGGCCTGGGGCC…
ENST00000607286	ENSG00000225138	CTGGCGTGGGCGAGGCGGGGCTCGGGGCTCGCGGTCGCTGTAGCCGCGCGGGGATCTGGGGTTTCTCTGGGACAGCGGCGGCGGCGGTGGGCGGACCGTGGCGCGGGGACGAGCGGCCGGTTAGCGGCGTGTCGGAGCCGGTGTCACCTGCGGGAGAGGAAGGCGAGAGAGGGCAGCGGCTAGTCAGCCTTCGGAGAGCCCCACGGCGGCAGGGGAGACCTCGCCGGGGCCGTCACCTGCTGGGTGCCTTGGAAAGTTAGGGTCACCGGGAAGGTTAGGGTCACGTGCCTTTCAGGTTGCGGGCCCTTCCCCCACATCCATGACCCCACACGCCACAGGCAGCACAGCTTGGCCGCCTTCTTGTTCTGGTTGAGCCCCAGCTTGGTCGACTTGAAGGAC…
ENST00000506629	ENSG00000249650	ACTGCGTGGGCGGAACCAAGAGCCTGGCGGGGGGTTCTCCTGAATGGCGGTTCTCCCAGAACCTCCAGAGATGTCACAGGCCCAGCACTGTGGCTCGTGGCTGACCGCGCCCTGGAGGGTCTCGCTGTGTTTATCCTTGTGAGGTCCTTCTACAGAGCTTTCAAGGAAGACAGAGTTCAGCCTGTTTATTGGGAAGACTTTAATCCTGCTCAAGACATCTACTGTGTCACCGTACCACTGTGGCCCAGCGCCTGGTGGAGTGAATCCAGACCCCCAGGGGTGTCCCCTCCCCGCCTTTCTCCTGGTGTCTAGGGGCACCCAGAAACCCTCACCCCAGATTAGACCAGCTCGTTGGCAACATCCCTGAGACAGAAGAGAGACACAGAGAGAAGAGGCACA…
ENST00000607068	ENSG00000271781	CAAGGTTGCATGACTACCTACACAGAGGGGCCAGCCACAGCCTCCTCTCACACCGGCCAGTGGCTGAGCCCATGAGGACACTGAGGCTGGGAAGCCACAGAGGAGGTTGGCGGGGCCACTGGGACTGGACAGGGTCAAGGATGAGACCAGCTCGCACCCGGGGCCCTGGATGGAGCCTCCCCTCCAGCTTCTCTGGGACTGAGGCTGGGAGCTGTCAGGAAGACGAACAGGACTCGCTGGCCCTGGTTGCCTCTGCCGTCCCCTAGAGCTGGGGGAGCCTGCAAGGCAGTCAGCTGGAGAGAGGGTCCGGGTTCAGGCATCCTTCTGAGCAGTTTCATGGCTTTTCTGGCATAACTTTCCAAACCCCAAATGCCCTCGGATGCACTCAGATGCGCCGTA…
ENST00000606540	ENSG00000272347	CGGCCGCACCTCCTCCTCCATCCGGAGACCAGGCCCCTGCCCCGCCCGCGGCTGAGGAGATAAGGAGAGGCTGATTTGAAAAGCTGCGAGGACGCGCATTTTAACCTCCAGGGACGGCTTGAGCCCCGCCCTGCCTTTCGAAAGTGCTGGGAACGGATTTTATCAGCAGGCGAAACTGTCCTCAAAGCTCCGTGGCCCAGCAAAAGGCAGGGCGGGGACGCCCATGGCCCCCGGGCCGGCCCCCTACGGGCTCAGCCTCCGAGTCCCCGGACTGGACGGCGCGGGCGTCGGGGGTCCAGGCTGCTCCGGCCGCCCCGCTGTGAGCCCGAGCTGCGCTGCAGCCGCTGGTCACGTATGGGGGTCCCCCGCGTCCTTTCCTCCAGGCCGGCAGTGGGCTGG…
ENST00000514376	ENSG00000249201	ACAAACACACACAGGCCTGAGCTCCGGATATTTCTCCTGTTCTGGAGACAGTGAGAAGTGAAAGAGAAATGGCTGCCCCTGCACCACTTACCGCGAAGGAGGCTCAAGGCTGGGGGGCCCCTCTGCCTTCCAGTGACCGCCCGTGTCACATCCTGACCCGCTCAGCAGGAGAACACAGCAGGTCCCTCCGACCGCAGTCGGCCTCTCCAGCCTGCCATGCCTCTGGCCATGAGGCGACCCGCTGGAGTGATGGATTCCCGTCACTACCACCCACAGGGCGAGGGGGTGCATTGGTCTGCTTGGGCCGCTGTAACAAAATGCCACAGCCTGGATGAGTGACTGACATTGCTTCCCCACCGTTCTGGAGGCTGGAGGCCCGAGATCGAGGTCCCTGACACT…
ENST00000624349	ENSG00000279908	AAAACGCTCCAGTGTTTGGGTGTCGGTGGCTGCGTCGCTGCGTCAGTCAGTCACTCGGTGGCAACAGCAGCAGCAGAGGCGCCCACCTGGCTGAGCAGAGAGACACGGTACTCACGGCGGGTGTGGGGGGCACAAGGCGCTCACAGAGGCCCCAGAGAACCGGCTCAGAGGCCAGCAGGGCAGAAGGGGGAGTCAGCCGGGTGAGCAGCTCTGCGCCCCGCCGGCCCCCACACCGACCACAGCAGAGGAGACCGGCGGCCTCACTCCCCGCGCCGGCCCCAGAGCCCCGCCCGTGCAGGTGCAGTAGGGCCCGGGGCACAGGCGCGGGGGAGCCGGCAGGGATGGCTGCGCCCAGCCAACGGCAGCAGGACCACGAACACCCCACTGCACCCCGTTCCA…
ENST00000560688	ENSG00000259757	CAGCCTCAGGCGGAATGTTTGAGGGCAGCTGACCTGAACAGACTGATCCGTCTGCCTGGAAGATTCTTCTAACTCAGCTGGAGAATGGCTGCTCAATAATGCAGGTATTTTTCTGTATTTACTTGTCACTTGCTACCCACGTGGATGTTAAAGTGACCAGGAGCCACACCTGAGGCCTCTCGTGAATGAACGGAGCTACTTCTGTGTCAGGTTTTGGGGTTCCACAGGCATGAGCAGGCCATGGGTCAGGCTGGTTCTGGCATGGCTGTGGTCGGCCCACTTCCACAGACCACCACCGCATGCTGTCCATCTATCCACCGGAGATGGCCGCAGTGGGGACCAGGACAAGAGGACAAATGAGGCCCTGTGTGTCTGAACACTGACCACTTGTAAATCAGC…
ENST00000562127	ENSG00000260763	TTCTTGTGCAAAATGTTTCAGCTCTGGTGACTGGAAGCCATTTCAATTGGCTACCATGTCAGTTTGACATACTTCTGTAATTGTGTTTTGTTTTTATCTATTTTATTTTACATACTTATTTTTAGTACCTCCTATTTCCTGGTGATGCAAGAGTCTTCCATATGCCCATCTTCTTCTCTCTTTCAATACTTGCTTGCTCAGTCCACAAATTAGCCATTTTTCTAAGGAGTCTGGTCCTTTTTATTAGAGAACGAAATTAGAATACAAGATCTGGGATCTGCACCTACTTGCTGGTACTGAAGTGGTGTTGTTTCTAGTCCCTCTGGGCTGTCACCATGAAGATACATGCATGTACACCAACGCATACATGTACACACATCTAAAACATCGCTACATACA…
ENST00000512155	ENSG00000250579	CAGCGGGGCGCTGAGGCGGAGGCGAGCGGGGAGCAGAGGGAAGGCGGGAGACAGCGGGCAGCGCCAGAGGAGGAGGACGCGGGAAGATGGAGCTGCCCACGGCCTGCAGTCCGTGCCTCTCTGCCCGCGCGGGGACCACACAGTTGGAGAGGCTGCCGGGCACCGGCGCGGGCGATGCTCAGCATGGACCTCCGGCCGGCCAGCCTGGGCTTGTTTTCCCGGTAGTACTGGGTTCTGAGAGAGAGTAACTGCATGGAAGGCCTTGAAGACTGGGCTTGGGCCTGCTGTACCCACATGACTGCTTCTGCCACGTTCTACTGGCCAAGCTCTATGGGCAGCTCAGACACAAGGGAAGAGACTCTGCTGCTTCCTGGGAGAAGCTGCAAGACCACATTGCGA…
ENST00000507444	ENSG00000250490	CTTGGAGCACCTGCTGAGGTGCTCTCTGCTGGGGGCCGTAAGTGAGCATCGAAAAAGCTGTAAAAAGTATCCCTGCTGCTCTCCAGGGACTCACAGCATGGACGGCACCTGCATTGAGAGAAGACGGCAATGGTATCGTGATGATCTACCTCTTTGCTTTAAAAAGGAAGAAAATCCTCCATCCAACAACGTAGATGGCCCTGGAGGATGTTATGCCAAGTGCAAGAAGAAACGAGAAGGACAAATGCTACATGATCTCATTCCTATGGGCCCTGCAACAGCCACATCCTTCTTGACTGAAGACATTGGCCTTGCCTTCTATCAGGTTTCCCCTCTCCTGGGGTTCCTCTGCCTGCTCTCTCAAGACACATGGAACATGTACACGTGCCCAAGATGGAT…
ENST00000652260	ENSG00000247516	GCGTGTGTGGAATGGGAGGAGGTCGCGCTGTCCATGGGCGTCCTTGGCCTGCGCCACCCAGAGATGATAAATAGCCAAAGACGTCAATGGCACCCATGGACATAGTAAGCATAGTAGGAGCTGAAAAACTAGAAGCAATGACAATGTCAACTATTTTGAGCAAAAAGAAGCAGTGTCTTCGGAACATTTGATCATAAAACCAGAAATTAAAGGATGAGAAAAACATTTTTCTGAAGCTTATACTTTCACATTTCCTAGAGAGCATATTTGTGTGGATGGGGATCTGGTGTCAAAAGTGAGGATCCAAAGTAAAACTCCAGTGACTCTCAGGATCACCAGGTGACCAGGAGGCAAGGTCCATAAGGACACTTGAAACTCATTGCACGTGGTACTCTATGG…
ENST00000606203	ENSG00000271998	GGGATTACGGGCATGAGCCACTGTGCGCAATCTGATTTTAGATTTCAAACAGTATAGGATAAAATTGAGAGAACCATTTGGCAATAAAAAATATTAAAACTGAGTTTTGCAGAGAAGGGCATGATCTATATATCTACTATTAAAAACCATTCAACTGAATATATTTCCATGGCCATCACACCATTATTAAAACCTCTGAAAAGACTAACATGTACCAGAGTAAAGATCCACATAAGACATGTGTATTAGGGTTCTCCACAGAGACAGAAACAATAGGATATATGTATATATAAACCAGAGTTTATTAAGAATTGGCTCACACAATTAGAAGGTGAAGTCCCATGATGACTGTCTGCAAGCTGGAGGAGAGAAGCCAGTTGTGTGTCTCAGTCCAAGTCC…
ENST00000509915	ENSG00000248968	ACACAGAGGATGCCATAGGACATTCTATTTTTCACAACAATCGAAGGAGCCAAATGAATTGCAGAAGTCACCATTTTTAATGAGGAAACACTGAATTGGCAAAGCTAACGTGAAATAAGACCTGACTCCAAAATCTAAAATGTCCTTGAAGAACACTTCAAGGTCTAGCGCCTTGCCAGGCACCGTTCTCCTTGAATCTCACAGCAGCCCTGTGAGTAGGCACTACTGTTACCACCGTCACTTTGCAGACAGGGAACCCGAGGGACAAAGAAGTTAAGGGATTTCCTCAAAGCCACAGCTAGGAAGAGCGGCAGAACTGCGATTCCAATCCATCAGTGTGCCTCCACTATCCCTATTCCTTAAGATCGTGCCAAAGGCTGAGTCACTTGCACTAAGTAG…
ENST00000705515	ENSG00000259802	GGCAGGAATGCAGTGGCGCGATAATGGCTCACTGCAATCTCACTATATTGACCAGTATGATTTTCAACTCCTGTCTTTAAGCGATCCTCACGCTTCGGCCTCCCAAAGTGCTGGGGTTACAGACATGTGCCACTATGCCCTGCCTAAATATGTTTATATATACTACCGCCAAAGAAACAATTTGAAGACGATCTTTCCCCAGCCCCTCTCCTTCTGATCCAACTCCAAGAGCTCACCCTCCCTGTAAGACCTGTAGCAGAGCACGTATTGGCCTGCTGATACTAGGGGCAAAGACCGGGCCGATCAGATGTTACATGGCATAAGGGCGAAGGATTCTGAAAGAAAGACTGAGACTTGCTGGAGGAAGTACTAGTAGTGCCAAGGGCAGGAACTCAACTG…
ENST00000513157	ENSG00000248150	AAATGCAATGATCAACTATGTGGAGGAGATATGTGAGAAATGCCTTAGCAGATGATGAAGAAAGAGATCAAAAGGCTCCGAGAAGCAGGAATGCTACGGTGGATATGCAGTCAGCTCTCTGTATCTGTGGGTTCATTCAACCTCGGACTGAAAATATTCAGCATTTGGGAAAAAAGTGGCATCCCATACTCAACATGATGTGAATTGTCCCTTTGTCCAGTGGATACACACTGTCAACACTTCCCTCCAGTTAGCCACTTCACCATCTCGGTGATCAGATGGACTGTCGAGGTATCGCAGTGCTTGTGTTCAAGGCACCCTCATTTTACCTAATAATGGCCCCAAAGCACAAGAGTGGTGATGCTGGTGATTCAAATATGCCAAAGGGAAGCCGTAAAG…
ENST00000653650	ENSG00000246214	CAGGGGAAGGAAAAAACAAATCATTCAGGGCCCATCTCAGGTGACTGATGAATGCGGCACCGTTTTGAACGGGTACCTAATCTGGTCCAGATATGCCTGCTGGGGCTGCAAGAACCAAGACACGTTCAAGCACGTTTGCTCCGGCAAGCTTGGGCGAGCAGGTCAAGACCTCAGAGTTTTAGAAAGCAGGGGCGAAGTTTTCAAGCACGATGGGAACACCTGTAGGTGCAGGTGCCTGAGGGTCGGCCGACCACCTCGCATCTGAGGCTGGATCCGCACACGGAGAACGACAACTGCTCACAGGGACGTGCGTCCGGAGGAAAGTTGCGCCCCAGCTCTGTCCCTTGCCCTGGGAATCTGCCTGCAGGACTGCTTGGAGGGCCAGCAGTCTCCCTTGAC…
ENST00000655365	ENSG00000215196	CCGCACCCGCGGGGCTCAGCCCCGAAGGCTGCAGCTTCGGGGGAGGCGCGGTCGCCGAGGTCCAGCTGGTGGGGCGAGAGACGTCGCCCCTCGGAGGATGCTCTCGGAACTTGGGAGAGGAAGGAGGGAAGAGAAGAGGGGAAAGGGGCCGTCGATGTTTTTGATGTCTGTGCTTTAATGGAGGCCACCAATATTGAGAAGACGGGGTTGGCCGAGGCAGCCCGCACGCTGCTGCTTGCGAGCGCTCGAGTCAAAGCTAGGGCCAACCGCGGCTTGTCCGGGTGCCCTAAGGGGGCGGACACTTGGTTTAGCACCGGGACACAGAATAGCCACCGGGGTAGGAAGATGCGTTCACTTTGCTTACCTGTTGGCAAGAGGGACATACAAAAATAACGTAAC…
ENST00000624768	ENSG00000279923	TGCTTGCAGATAAAACTCAGATTTGTGATGCCAAATTTTTGATGTAGACAGTGTTTGGAAGTTGCTACCCCTGGACTTACGAATTGCCTTCATAGAATCTAGGGTTATCCTCACCATTTTTGGTACAGCTGATTTACAGGCAACTTGAAATAACAACAACAAATCCCTCATGAATCAGCCGAAGCGTGACAGGGAGGTGGGGTAAAGTGGGTACCTCCACCCAGTTCACCAGTATTTCCCAAACCACTCCCAAGCATTTCCTTCACCTGGGCCTCAGCCTGACCAAAGATGAACCTCAGCTTATTGAGTGGTAAGGAAAATGGGATCATTAGAGAAAGGGGGAATGCCTTTGTCAGCTTGGCTTAATAAGATCACAACCCATCAGCTGACGCTGATGAC…
ENST00000503441	ENSG00000250764	GCATTGATCTTTTTATGTACTGATTCACGAGGACTTAAGCCTATGATGCAGTTGTTTTCCCAGTCTTGGGAGCTGGCAGATGCCATTACCCAGGTCAGGAGATAGAACCTTGCCAGCTATACCCTGAAGCTGTTCAAGTCTTTCTCCCAATTACAGTCTTCATAAGAGTTGTTAGAAGGACTGAATGAGATGAAGTAGAGGAAAGTCTTCTAGGACAGGGGTCCTCAACCCTTGGGCCACAGACTGGTGGCAGGAGGGCTGCACAGCAGATGGGATGCCTGGTTGCAAGAAAACAAGCTCAGGGCTCCCACAGATTCTACGTGATGCAGTTTTCACAGATTTGTGGCCAGATGCTAGAGACAAAGGCTGAGAAGTTGTCCAGGACGTCATATTCTTGCT…
ENST00000507251	ENSG00000249572	ATCTTCGACACGGGGACAAATCCCGGGATGGAGTCCAGGGTTTCCCGCGGCTTCGGCGCTTCCTGACCTGGCGTGACTGCCGACTTGTCGGCACCACCCAGGCCTCAGGCTCCCTGTCTGTAGTGGTGAATCGACCTTCCTCATGGCAGTCCAGGCTTCCCAAGCCCCATGTCCTGTTGATCCGGGACAAACTCTTCCTTGAACGTTCTTCACTACGAGCCGCTGCTGATCTGTACTGCCTGGAGGAGCATTTCCATAGCGCCCGCAAAAATACAATAAAGCTCACCCAAGGAAATAACCATGGATTCTCACGCCTGGGTGCCAGTGTTTGGAATCGACTGGGCTTTTTTATGTTAGTAGGCAATTTAAAACAATTACTTATTTGAAATCAGAAGCGCA…
ENST00000624218	ENSG00000278900	ACTTAAATAAAATGTTAACATATTAGAGGGAAAATTAAGTAAAATATAATCTCATCGAAAATTTATGAAAGTGCAATTTCTCTCAAGTTTTTTTTTTAAATGTCACTCTATTTTAATTACTATTTTTGGCTAGCAAATATTTGCTAAAATTTATTTGTATCACAATTCCATTTGAGTTTTAAAAATATGATATACTATAAACTATTTGTATTGCATTATAAATAAAAATAGCTAATATCATCTATTAAAATGAGCAAATAAACTATGAAAGCAAATTCTACCAAAATAAGAAAAGTAATTTGTAACTTTGGATATCCAACTATCAGTGCCTAAAAAATCTGCTAATTTTTTAAAAGGTTGTAAAGATAACAACAAAAGTTAGATGTGGCCTATGTCTTT…
ENST00000606491	ENSG00000271874	AATGCTGGGATTTAAACGAGGGTAAGCTGACTCCAGAGGCATCATTCTTAACTGCTGTGCAACACTCTCTGCTAAGAGCTAACATAGGATTGAAATTTTAGTAGGTGGGAGATTTTTCTTAATCCTCACAGCAACTTGGATGTAGTATTACCCTGTTTTCACAGGTGCAGAAACTGAGTTTCAAGTAGATCCAGCAACTTGCCCAAGTCGTAAAACCAGAAAGAGTGGAGCCGAGAATCAAAGCTTGGATGCCTGACCAGAGTGGACCTTTGAAACACTCCTCTGTATATTGTCTTCAGGCTGCCTGTATTTACAAACTCTGATATTGACCTCATTACTTCTCCCCGTTCTGCAGGCAGAAGACTGCTATGAGAGCACTTAGGACCCAAGCGACATCAG…
ENST00000510740	ENSG00000250155	CACCCAGGAGCTCCAGCCTGTTATGGGATGGGCATCCTACCAGGAACCAAGGATGCTAAGCTGAAGACAACCATCAAGGCATTTTTTCCCAAAAAGCACAGAAGGAGATTCAATCATCAAATGAGAGGCCTCACTCACCTCTGCATATTGGCCCTTATCCTTTGAAAGAGAATAAAGTAACAGCTGCTATTCTTTCAGCCAAGAAAGGGCCACTGGAACAGGTCCAGAAGGAAAGAAAAGAGTGATGGCAACTGCTGATTCAAGAAGATTGTTCTGTTTCAGTTTTTATTTTATTTTAGATGTACCCCTTCTCCACAATGAGTTTCTCATACACGCATCTAATGAAAGACGCCTGTTCTCAACCCTCCTAGAATTTCAAGATGGGCAAACTTACAAGGA…
ENST00000637926	ENSG00000248587	GCTCTGCGCCTCCTCTGGGCGCACTGCCTGGGAGCACGAGACTGGTTTGTCTGATGCTGCTGCCGGAGCTGAGGTCTTGCCTGGAGATCCGAACGAGACACCACGTCAACCGGCGCGGGGAGTCCCGTGAAGACATGAGGGCGCCAGGAGCGCAGTTCGTAACTTCTGTCATTGGATGAGAAGAGATAAGGACAACAGAGAATCCCGTTCCCTGTCTAGCTTGGCAGCACTGCCCTTCTTGTTGAAAGCATTGATTTATTTGCCTTCCCCATCTGGCCTTCCAGGCTGAAGCACTGAACATTTCTACTCCATTTTTTTTTAATGAAATGAAAGCCCAGAGATGTGATGATTTTTAAGAGTTGAACTGAGCTGCAAGCTTGTGGATCATGTAAGTGCTAA…
ENST00000607715	ENSG00000271788	CAGAATTGATCTCGGTGGCAGCACCTCTGGTGGGTCAAGCCTGCAGCTTCTCCTGAGCAGTTTCGTTAGTTTTTGGGTCCTAGAACCGCTAGTGGTACCATAGCGGCTCTTCATGGGTTGCAGGACGTTTGCCAACTCCACCCCACGCTGCCTGCCTAGGTTCGGCTACGGGGCAAAAAGAACAGACTCCTGCAAAGGAAGAACCCCGAGGGTTGGATATTTAGGAAAGACGTCCTTTGCAGTGCCACGTCCGCGGATGCTGCACTTGGCTTTCTCCTCCCTCCTGGGGAAGAATTGATGTTTACTTCTCCCCACTCTCCGGGCCGCATTATCCAGGGATTTCGGGGACTAGATTACCTGAGATTTTAGCGCTTCTACTGGATCATCCTTTTGGAAATA…
ENST00000513560	ENSG00000248092	GCTCCCACCTCGGCCCGCGCCCCTTCCCCGCCCCAGCTTTCTTCCCGCCAGGCCCCCTCCACCCGATCGCCGCGCGCTCTCCGAACCAAAAGGCGACCTCACGAAATGCCCCTTTGAGCTCAAAGGCTAGTTACCCCCAGGGGCCCTTCCACTCTCGGGGACAGGCGAAACCTCTTTGTCTCTGCCTCGGCCTGCGGCCCCCAGCCCAGCCTCCGCGCTTTCCCTCCGCCAGTCCTTGTCAATCAAACCTGGTGCCAAACGCGGCAGCTGAAGTTTTCAGGGACACATTTGCTTCTCCCCTTGAAGAACCAGTTACAAAGCGTGATGTCCTCTCTGGGGTCCCATCAGAACAAAGAAACAGGTCTAAAGACCCTCATTCCAGAGAGCATCCTGCCCCAT…
ENST00000601500	ENSG00000259663	GTCAATTGCTTTATTAACCAGATAAAACAGTCTGGGTGAATTAGCAAGAATTTTCTCTGCACGCAGAGCTTCCTAGCCTTACTTTCTGAGTTCAGGTAGTTGTTTCTGACACCAGCTTTCCTGGTATTTCTTGGCAGACGACAGGCCAGAAGGCACCGTTCTTGTGCGGTCTGTTGCTCGGTTCTCAGCCGAGATAGAATTTCATGCTCCCGGCATCGGGGCAGCTGCGAAACCACAAACCTCAGTTCAGTCCTGAGCATGCGAAGGTCCGCAGTTGATTGCAGGGAGGCGTTCGGCCAAGCGAGGACGGAAATTTGTATTCTCCCTTTAAAATTGTGCTTCTGAAAGTATTTACTATGACTTATCAAAAGCGGCTGGCAGTGTCAAGTGAAACCTTTT…
ENST00000606482	ENSG00000272416	ACAATTCTTACCTGAGAGGTTCATGTTGAAATGAATGATTTCTGGCCAGTTTGCGTATAATCTGTGTAAAGGTAAATCAGAAAAATGTGTGTCCAGGGCACCTTGAAGGCCAGAGTGATGTGGTATGATATTAAATCATTAGACATATAAATATTAAAAATGAGAAGATTTTGTTAGAATGGAAACGGCTCACCAAAAGGCAGAGACAAGAATGCAAACAGTAAGTCTAGCTGTCATTCTCTGTAATCTGGAGCAAGTCAGGTTTGTCTCTGGACCTTCTCCAGTTGTTTTACAACTTTCTAGACATGCAGTGTATCAACCCAACACTTTTATTAAGCAGCTTTGACAGGGTTTTTGAGATGACAGCTAGTCGAGATTCAACTTAGCATTGTACAGTTT…
ENST00000624221	ENSG00000280159	AGTAATAATGAATGAATGCACTGTTTATTGACTATTTGCAAATTGTTTTTGTTATCTCAGATTGAAATTTTGGAGGTATCAATTCCTTGAGATGGGAGGAGAACGGAAGGAAAACAAACAACTACCTTTTCCTTTCCTGTTGTTGCTGATGTGCACTTTCCCTGTCTTCCACGTCATGACTCAGGAAATGAGGGGGTGCATCTCAGAGGGCACCCTGCCTGTGTTCTCTGTCATTGCCTGTGAGCCACCGACTGATACCATCATTTTAATCACTCAAGAAGCCTTCCTTTCAGGAATGTATATTGCTTCTTGGCCCCTGCCTTCTCCCTGGAAATCCTGGGCAAAGAGCCAGGGAAAAAACGTGAGTGCTCAGGCCGAAATCAGTGGGCTGGAATTGTT…
ENST00000602982	ENSG00000269961	CCTCATACCGGCGGGGAGACAAAGCTGGCGCTGGGAGTGGGAAAAGGGCCCGCGAAATGGCCTCAAGATCGTGCCTTTGTTAGAAGAAACATGGGTACGCTCCGATGCGACGCAGGCTTCCAACCCCAGCGGTTCGGTGGTGGTGCAGTCGTTGAATTGCGCTGGCCCTAATAATTCAGCCTGGCAGGGTTCGCGTTTATTGCGGAGAGAGACTCTTAAGCATTCTGTCAACACATATGGCAAATAGAAAGCCTCAACCATAACATTGCACAGTTTTTGCAGTTCTTGCTTTAAATATGTTCACAGAAAAGACGGCCTTGTTTTACCCAGAGAAGGAGCGTAATGCGGAGCGAACCATTCGTCACCCCCATTCTCTGCTGCACTTAACTGTGTACAGTG…
ENST00000521596	ENSG00000253744	ACAAGTCCCGGAGGCACAGAAAGGGCAACCATTCTAAATCCTTGGTAAGGGCTCCGTGCAGTAGTTAACCCCCCAAATCCGACTAAGGAGAGCAGGACGGCGGAACCCGGGTGCCCTAATCAAATATGGGCACCAAGGAAGGAAAAAAGCGTCCGCATCTGCTCGCTGGTCACCGCCGACGACAGATTCGTCACCTGAATCACCGACGTGGGGGTGAGGCCGAAGCCTAAGCCCAAACCGAAGCCGCCGCCGCTGTTCATCCCGATCCCGCTGCCGTTGCCTTCCCGCTCCCCAACGTCTACGACGCGTCAGCGACGGAGCCGGGAAAGCGGAGAACGCGCGGCCGCGAGCGCGCTCCCGCTGGCGAATTCACAGCGCCGGGCAGATCTAGCCGCCCAT…
ENST00000514791	ENSG00000249894	AGCTTCCCAGCAGCTTTGTTTACCTAAGCAAGCCTGGGCAATGGCGGGCGCCCCTCCCCCAGCCTCGCTGCTGCCTTGCAGTTTGATCTCAGACTGCTGTGCTAGCAATCAGCGAGACTCCGTGGGCGTAGGACCCTCCGAGCCAGGTGTGGGATGTAATTTCGTGGTGCGCCGTTTTTTAAGCCCGTCGGAAAAGCGCAGTATTCGGGTGGGAGTGACCCGATTTTCCAGTGAGATGAACCCGGTACCTCAGATGGAAATGCAGAAATCACCCATCTTCTGCGTCGCTCACGCTGGGAGCTGTAGACCTGAGCTGTTCCTATTCGGCCATCTTGGCTCCTCCCCCCAGATGAGGAAGCTGGAACTTGTAGGGGATTTAAGAACCTAGCCACACATCAA…
ENST00000507957	ENSG00000249085	GCGGGGCTAGGAAAATTGCTGCCTGGGTCGGCTGGGCCTGTGGGCCTGCGTCCGACAGCGCGCGGCCGTGCTTTCTAAGCGGGCTCGGCAGCACCAGACTTCACCGGCCCGGCGCGGGGCTCACAAGTGCTCGCACTCCCTGCGGCCGGCGCGCTGACCGGAGCCTCTGGGTCTCGCACGCAGCAGCTGCAGACGCTGCCCGGCGCGGTGGGGCTGTGAGCAAAACGGCCCGCCGGTGTGGTTGCCCAGACTGTGCTGGGCCCTCCTAGGTGGATGGCCCTGCCCCAGCCTAACTTCTGTACCCCAGCATAACCTCCAAAGTAACAGCCGTGCCCTGGGAGCCTGTTCAACACTGAACATATCCCACAATAACACTGTTCCAGCGTCGCTGGTAAAAAG…
ENST00000606587	ENSG00000272081	CAGGCTGGCTGCCCACTCGCTTTCTCTCCTCACAAGACTCGCTTCCCCGGCCTTCGAGGATCTCGAACGGACTATAGTCTGGACTCGCTGGGCTGGAGGAAACTTGGCCGCTGGCCACCCGGAGGAGACTGAGAAGCCTTTGGTCAACAGGGCGCCTTTCCTTGAACCAAAACAAAACTTTCCGAAGCCGGAAAGGAAACGCCCAGTGTCGCCTGAGAGCCCTGGAGCTGCGCGAGACCCAGGCACTGAGTGCGGCCTCGGCCTCTGACCTCTAACACGCCGGGAACAAACCAGCTGGGGCGGCCCGCAGGCCTGCGGGAGCGGAATGTGACCCGAAACCGACGGACTTCCTGACCCATAGTCCATAGTTCTCTTCAGCAACTTGAACATTTTGGAAAA…
ENST00000512310	ENSG00000251604	GCGCCCGGGCCGGCAACTCCCTGGGAGCTCGGCCCGCGCGGGGAACTCGCCCAGCAGCCTGTGTTTCTCGAGTGTGGGCAGCCGGCTCCCGGGCGTCCCTCCCACCGGCTGCGGGGGCCCGGGACTGGGCGGTAGTGGAGGCAGGTCCTTGGACTGCAGGCTGAGGCTTTTTCCCCCCACGAGCGGTTTGGGCCCTCCAGGAGCCCCTGCGCGGGGGTCACGTGGATTACGCTAGGTGAGAGCCGGAGAGGCTGCGCCACCGTCGGGAGGCTCCCTGCCTCCGCCCTTTGTCCTTTGCCCCTGACCATGAGCGCCCCAAGCCCAGGGACCTCCTTAGGGGGATGAAGGCTGGAAGAGACCTGGGGGCTCAGACTTACGGGGAAGGAACCTAGGCTATTC…
ENST00000514114	ENSG00000250802	AGAGCGCGGTTTGCATCTTTGCAGGCTGTAGGCGCATGATGTCACAAGTTATTGGAAGAAATCCCTCCAACCTAGGTTGGGACAGATGAAGGCGGCGCTTATTGGTGTTCACCAAAACACCAGCATGGTGTACCAGCTTTGGCTAGATGATGCTCAGGAAAACACAGATCCTGGTGCCGAACATGAGGACAGGGCAGGCCGAAGGAGAAAGTGGAAGGAGGGGAGCTTCTCTCTCAGCCTCATCCTTCTGGGCCTGGATGCTGGAGAGTCATGAGGTGCTTCAGAGTACTCTGGGTGAGGAGGGAAAGATGGTGCCCACCACATGGAGGCCAGCCTAGGTCTTGTATGAAACCTGTGAGCTAGCTGAAAGCAGAGAACCCAGCAGAGGATTCTGGGAAG…
ENST00000523413	ENSG00000253572	GGACCCTGCACAACCGAGGGGAAAAGGATATATTAATGGAATCCTAAGCTGCAAACACTGAAGTGAAAATTAAGGAAGTTTATTTCACATTTTATCCTTATGAAAACAAAAGACGGAAAATGAAAAGTTTTCTGTTTTTTCATGCACAGCACCAGAGGAGCACATTTACATTTTTAAAAAAGTGATTGTTTCCAAATGCTGTTATGTGAGTGATTAAAAAATCTCCTCTGCTCTTTTTCTTATTTTCAATATTTAAGAGAGTTTGAAGGGCTTAGCATGGTTTCAGTGTTCCTTTTCTGGAAGAATGAACAAAGGCCATTGTTGACAGTCGTCAGCTTCTCCTGCGAGGGCAGCCTTCCATTCAGCTGGACTGGCTGGGCTGGGAGCTGTCCAGTGATG…
ENST00000503007	ENSG00000249825	TGCGGACAACACGGCCGGAGGGGCCTCCATGAAATCCAACCCGGGGTTCCCCATCCTGCGGTCACAAAAGTCCTGGCATGTCCTTGGGGACTATCCTAGGTCAGAATTGCTCAGGGAAATGAAGGCTCTGGGATGCAGAACGGAGAATGCTTTGCTTCTAGAGCAAGCCTCCCCTCCCCAGACCAGCTCCGTGGCTGGAGAATGCACAGGAAGCGTGACCATTCATGGAGCTGTCCCTGATTGGAGTGGAGGTAGACATACAGCATGGCGCCGTCTGGCCCTGCCAGTCACCTGCCAAAGACGGAAGGTTTCTCCCGGAGGGACTATGACAGTCCCCACCTCTACACGATGGCCCACCCCCAACAGGAGCGTCAAGGCAGACAGACTCTGGAAGTTGTA…
ENST00000514201	ENSG00000249655	GAGCCCCAAACAGGCTTTTACTTCTAGTTAACAATCTTCTGTGTGACCACATAGTCAAAGAGAAGACAGATTAAAAGAGGCCTGTGGAGGCAGTAGTTGGCTCCAGAGCTGGGACAGATGCCCCTTATCAGTGGACACCTTGAAGTAGGTTTTGGATGGGCTGATGTTTCTTCTTCTGACCCTAAAACTTCCTGTCAGGATGCTGGCATACTCGTCCACATGACTCGGATATCCCTTTGCTCCTGAGCCTGTGCTTCCTGTAGAGTCTTGATTTTAATTGTATTTTGGTTTTTTGGTTTATTTTTTGTTTTTGAGATGGAGTCTTGCTCCGTTGCCCAGGCTGGAGTGCAGTGGCACGATCTTGGCTCATTGCAACCTCCACCTCCCAGGAGAATGGCA…
ENST00000663674	ENSG00000247572	GCCGACACGAAAAGATGAAGAGTTCAATCCGTGCTGTCTGAACTCACAGTGTAGCAGGCGAGATAGACGGGAAGATCGGTAGGGTGGGAGATGCCGGAAAGGCTTCCCGTGAGACTGGATAAGAAATCAAAAATCTGGTGAAATTGCCGGCAAGAGGGAGTTAAGGACATTCCAGGCAGAGGCAAGCAGAAAGAATTGGCACATCTGAAGCCTGATGAATAATCAAGACCTGGGATGGCAAACAGGATTCATCTTAAGAACCAACTCCAACTGACTGACGTCTGAGGTCACCTCTTGGTGCAGAGAGAAAGCTCTCAGAATTGATGGGTAAAGTCTGGCATGGGCGTCTTGAGGGGATTGGCAACAAAAGGCCCTCATACTGGTTGATCCTGACAGTTT…
ENST00000396880	ENSG00000236447	TTTTTTTTTAAATCGAGACAGGGTCTCGCTCTGTTGTCCAGACTGGGGTGCAATGGCATGATCATGGCTCACTGCAGCCTTGATCTCCTGGGCTTAAGTGATCCTTTCACCTCAGCTCTCTAAGTAGCTGGGCCACAGACACATGCTGCCACACCCAGCTAATTTTTTAATTTTTGTAGAGATGGGGGTCTCACTATGTTGCCCAGGCTGGTCTTGAACTCCTGGGCTCAAGCTGTCCTCCTACCTTGGCCTCTGAAAGTGTTGGGATTACAGGTGTGAGCCACCATGCCTGACCAAGGCTCCTTTAGAGTGTATATTGTCCCTCATACCTTCAGGTTTTATGGTCACTCATACAATCACTTTGGCACCATCCATTTTATTTTTATTTTATTTATTTAT…
ENST00000507387	ENSG00000250874	AGTTTTATCTCAGACTGCTGTGCTAGCAATCAGGGAGACTCCGTGGGCGTAGGACCCTCCGAGCCAGGTGCGGGATATAATCTCGTTGTGGGCTGTTTTTTAAGCCCATCGGAAAAGCGCAGTATTCAGGTGGGAGTGACCCGATTTTCCAGGTGCCGTCCGTCACCCCTTTCTTTGACTCAGAAAGGGAACTTCCTGACCCCTTGCGCTTCCCAAGTGAGGCAGTGCCTCGCCCTGCTTTGGCTCGCACATGGTGCGCGCACCCACTGACCTGTGCCCACTGTCTGGCACTCCCTAGTGAGATGAACCCAGTACCTCAGATGGAAATGCAGAAATCACCCGTCTTCTGTGTCGCTCACGCTGGGAGCTGTAGACCGGAGCTGTTCCTATTCGGCCATC…
ENST00000511417	ENSG00000248708	AGTGCAATAAAGAAAGATGTTAAAACAGAGTCGAGATAGGGGAATAATGTTTAATTGGCTCTCCAGAGTCCACTAATTTTCAGAATTGGAAACCTAGTGTTTGATTTGTTCTTTTTAGTCAGCGAGAAGAAAAAATATCCTTCATAAATTCTGAATGACAAATTTGCCCATCCTTTTTTGCATGTGGTTCCAGCATCCCAGGGAATCTAAAGTGTCATTTCCTCTCTGGAAGAAAGGAAGCACAAAACATGCTAGGACAAAATTGGAGAAACTGATTATTTTACCCAGGCTTTGACTGGAATGGCATGATTCCTTTAAAAAATTCAAGCTTGACTTATACAGCCAATTAAGCCCTGTTGGGGAATCTGGTCTCATACCTTGTCCACACAGAGTCCTTGT…
ENST00000658478	ENSG00000247828	CCTTCTCCAGAGCGCCGTCGACCCCACGCCACGCAGAGGTGAAGATACGCAGGACGTCCTCTAAAGCAACTTCCGTGGGTGCCAGGTTGTGGGCTGGGGGCGGTGCTGACCTTGAGAGAGCGGAGGAGGCGCAGGCGCAGCACAGTTTAAACTTGATTTTGTGAGGGGACGAACAGCGTGACAATTAAAAGAAGATCTGGGAATCATCCAATGTGATAATTTATGTGAAATCTTTCTGCAAACTATACAGTATGATAAAAATATAAGGTAGTTTCACTGGAAACAACAGAAGACTAGAAGCTGATGTGACGTGGCAATATCAACCAGGAATACCCATCTCGAGTTCTGGATATGTGCTCTGAGAAGGTGCCCATGTCACCGACCACACTGGAGGCCAAT…
ENST00000514092	ENSG00000248309	GGAGTGTTTCTAGAGCTCGGAGGCTGCTGGTAGGGGGGCACCACTTTCAGATAAAAACATAGACCTGAATGGCATCATCCAGTATCCAAGGAAACCATGTTCTCTAAACATGAATATGCCTTTGGGGGAAGACAGAAGAACATGGAAGCCATGTGAAAAAAACGGATCCTAAGGCAGTTTTGAACATCTGGAGGCCTGATTTATTGGAGATTGCAAATGTACAGTGTAACATAGCTGTGGAGAGATCTCACATGAGATGGCAAAGAGGTCAAGACAAAAATTCTGCATTTGGGAAAAGAATAACACATGGACTTCCTCCTACAGGATTATAGGACTGTGTATGTCCTACACACACATTATATGTCCTACACGCACAGTGATGAGGAGTGACAAAATGAA…
ENST00000546238	ENSG00000255647	GTGGCTGTTTGGCGGGTGGGCGCTGTGTTCCTCTCTCGTAAAGCCGTGCGGTCTGTGGGCCGCCATTCAGAAACTGGATGGACAGCTTCGGCGGTGGGAAGGGAAGGGACATGCTGCAGGCCACCCTCCGGCTAGAAGGAGGGAGTACTTGAGGAACAAGGTCTGCGAAAATTGGCTGTGCTCTGTTCTAAAACTTGGAATGGCCTCAGTACCTGGGGAATGTGTTTAAAATGCAGACTTAAATGTCCGTTTCTCCATTCTAATTTCAGTAGTGCTGTAAGCTGTTAACACACATGAGACTGTCTTCACTACCAAACCAAGTCTCCTAAAGCTCACTTGAATGTCTGCTTATTCGTGTCTCTTACTAGGTTCAATTTCTTGGAGGCCGTGATTATATCT…
ENST00000701059	ENSG00000281357	CATCTGGCTCGGGCCACTCTGACACCTTTAGTTTCGGCAAGGGATATTGGGGTGGCGAAGGGGAGGCGGGGGCCCGAAGGCTTCGGAAAACGATGGGGGAGGGGGCAGAGGATACCCGTCGAAGCCCCCCCCTCCCCCAACATTTCGATATTGGAATCACTTTCCTTCTTCCTCGGGCCAGCCTTTGCTCTGTCCCCTCAGGTCAACTCAAGGTAGACAGTGTGGCGACTGGAGAGGTCGGGGAACAAGCTTTGTTTCAGCTAAGGGGAAAACAAGCGTTCACAGGAGTCCCCTGACACCTCCCACTCGGAAGATAGCTAACGGGGGTCCTGCCAACCCTTCCCATCCAACTTCCATCTGAAAAGGATTTTCTGCTAAAGTTGGGTCCATGGCCATCCA…
ENST00000505668	ENSG00000251023	TGAAGATATGTGTCATATTTCTTTCAATGGATAATTTTAAGTGATATTAAATTATGTCAATAGTTTGAATAGCAATAGCAACCATTGAGCTAAAATTATGCAACAAATAGTTGCTTGTTAACCTAAGATATTTCAACATTTTTGAAAGATTAGTAATAAAACATGCCATATTTAAAAAGCCTTAATGTGAATCTTCTCTCCACTGTAGTTCAGGGGACACTCAGGATGCTAGAGTAATGCTATAAAAAAAGCCACTCAGACAGGTGCAGTGGCTCACACATGTAATCCCACCTACTCAGAAGACTGAGGCCGGAGGATCACTTGAAGCCAGGAGCTCAAGAACAGCCTGGGCAAAATAGCAATACCCTCCTCTCTAAATATATATAAATATATATATAT…
ENST00000662437	ENSG00000250682	AGAGGCAGGCAGGCCTCCTTGAGCTGTGGTGGGCTCCACCCAGTTGGAGCTTCCCTGCTGCTTTGTTTACCTAAGCAAGCCTGGGCAATGGCGGGCGCCCCTCCCCCAGCCTAGCTGCCGCTTGCAGTTTGATCTCAGACTGCTGTGCTAGCAATCAGCGAGACTCCGTGGGTGTAGGACCCTCCGAGCCAGGTGTAGGATATAATCTCGTGGTGCGCCGTTTTTTAAGCCCATCAGAAAAGCGCAGTATTCGGGTGGGAGTGACCCGACTTTCCAGGTGCCGTCCATCACCCCTTTCTTTGACTCGGAAAGGGAACTCCCTGACCCCTTGCGCTTCCCGAGTGAGGCAATGCCTCGCCCTGCTTCGACTCGCGCATGGTGCGCGCACGCACTGACCTG…
ENST00000666145	ENSG00000251026	AATCAAGCCTGGGCAATGGCGGGTGCCCCTCCTCCAGCCTCGCTGCCGCCTTGCAGTTTGATCTCAGACTGCTGTGCTAGCAATCAGCGAGACTCCGTGGGCGTAGGACCCTCTGAGCCAGGTGTGGGATATAATCTCGTGGTGCGCCGTTTTTTAAGCCCGTCGGAAAAGCACAGTATTCGGGTGGGAGTGACCCGATTTTCCAGTTTCAAACATCTTCAAGGCAGAAACGTGTTGTATTTGCATGCTGTTTAGAAGGCAGTGTACTGAATAGTACCAGTTTTTTCAGAGACAAATATGGTGTACTTATTTGAAAAGAAAGGATGATACACATACATAGCCATCCAAAAAATCCTGCAACCAGTAGCAAATTATATTACACATTGGACACATCCTAAA…
ENST00000606054	ENSG00000272523	AACCACTGAGAGGAGGACCCTCCGGCGTCCTAGAGTGGCCGCAGGCCGCGGCGTCGGGTTGGAAAACCAGGAGAGCATGGAGCTTTTTCGCTGGTCCGGCGCGGTCTCTTGCGTTCCTGTGGCGGGCACCTGACTCCCCATGCCCGAGTACTGTCCTCAGGCGGAACGGCGTCTGCAGCGAGGAGCGGGGTTCCAGCAGGCTCGGCTGACGCGGTCCCTGGCATTTCCCGTGCTGGCCCTGGGTCGCCCTCGATGCTGCTTCCCGCTGGGAGCCTCCTTCTGACGGCGGAAAGGAGCTTCACCTGGGGCGGCCGGCGGGGAACGGAGAAGAATCCACCGGGGAAGTGGACGGGGCTGGCTCCCGGGCCTGGCGCTGCGGCTCTCGGGCCGTCAGACCTC…
ENST00000512693	ENSG00000249476	ATTTTTAAGTCAAATTGTTTATGTAGACAGGAACCCAACAAAAATATTTGCCCAGGACCTTGCGCGCCCTAGAAGTGGCTCTGGAGAAAAGCATTTGCCTACAGAAATAAACCATTTCCTTCCTCAGCCTATATCAGTAACAAAGGTGCAGCTTTGGCCACTATCTGCCACTCCTTTCTCTTATTCCTCTGTTTGTTTAGAAGCGGATCAGGAAAGAGGGACACCATTTCCTCAGATCCCTCAAAGTCCCCAAAAAAGAACTCAATAAGCATTAGCTGTTATCATTTTTCAAGCTTTCAGGTTGTGTTTTATTTTCCGTTTTTCTCCTTTCCTTTCATTCCAAAAAGCCTCCTTTCTTTAATTCTATAAGCTCTTCTTTGGTCCCTGAGAGATTCTTGT…
ENST00000504081	ENSG00000248268	ATAGTCTCGTGGTGCGCCGTTTCTTAAGCCGGTCTGAAAAGCGCAATATTCGGGTGGGAGTGACCCGATTTTCCAGGTGCGTCCGTCACCCCTTTCTTTGACTTGGAAAGGGAACTCCCTGACCCCTTGCGCTTCCCAGGTGAGGCAATGCCTCGCCCTGCTTCGGCTCCCGCACGGTGCGCACACACACTGGCCTGCGCCCACTGTCTGGCACTCCCTAGTGAGATGAACCCGGTACCTCAGATGGAAATGCAGAAATCACCCGTCTTCTGCGTCGCTCACGCTGGGAGCTGTAGACCGGAGCTGTTCCTATTCGGCCATCTTGGCTCAAGACCCCAGTTTTGATACATTTATAAGGCTAGCGACAAGTGGTACAACCTGTGATGCTGGGCAGCAGCA…
ENST00000500779	ENSG00000246859	GGACGCCGGGGCCCGCCATCCCCAACGTCCACCGCGAGCTCCCCAGATCCATGGTCTGGAGCAGGTCCAGAAGACGCACCTGGCAGGACGCCCCGGGCGCCACAGTCGCCCTCCACACGGGCCACCCCAATCCTGCCGCGGCTCCGTGGCTCTCCTTACCTTTACCTGAGGTGAAGCAAGGACGTGGAAGCAGCTACGGCGCGCTACCAAGCACCTCACACCGCTCTCAACAGTACTGCTCAGCCTCCCGGCCCGCCGATGCGCAGGCGACAGCAGCCAACTTGATGCTCTTCACTTCTTACAAATTGGCATGCCAGGCTGCTGCTCAGGTAATCTGCCTCTTGGACCGGCTCTGAAAATGGGACAATGATCAGTGCAAGATCCCTGAGATGCTGAGAC…
ENST00000416046	ENSG00000232633	AAGCCAGCTGCCCTGTCATGACGGTATGCATGCAGCCCCATGGAGAGGCCCACATCATGAGGAACTAACCAAGCACTAACTTGCCTGGTGTTTCAATAGGCCACTTTGGAGGCAGATTCTCCAGCCTTGGTCAGGCCTTCAGATGACTGCAGCCCTGGCTGATGACTTGACTGCCACCTCATGAGAGACCTTGAGCCAGAACCACCCAGCCAAGCCACTCCTGGATTCCTGATCCACAGAAACTAGGTGAAACGTCAAGAATGACTAAAAGCCAACATTCAAGAAGACAGCATCTGCAAACAAGTGTTGATCCCAAGTGTAATCCTAGGGAACCCGACTTAAGGCCTCCCCATCTGAAGAACACAATCTCAAGGAAGAATTTAAGGGGAAACCTGTCTA…
ENST00000606615	ENSG00000271797	GCCACAGCCCTCGACCTACAGCCTTCCAGACCTTCCCACCGTACGGCGGGAGAGTGGGGGTAACCTCAAGCCCACTTGAAACCAGTCAGTGCCAACTGGGCGGCCGCGCAGCCCCCTTCCGGCGCCCAGTTTGCGGTCCGACTCCGCCGCGCCTTTCCGCTGGAGCCCGGGCCTTGTGCCAGCCTGGCTGACTGTGCCACGAGTTACCTGCTTGTCTCGAGTGAAGAATAGCGCTCCGGCAAAACCTGGAGGCAGCGCTGGAAAAATCGCACGTGCCGATCCCGTAAGAAATCCAGCCGCTCTCCCTCACCGCTCCCTGCTAGCCTCTCATCCTCAGTGGCCGCCATGCTGCTCCGGAAGCGACGTCCGCCGCGACCCGGAATCAGTGCCCGCGGAGAG…
ENST00000510682	ENSG00000248445	TAAGGGTCCTCCTCCCTTCAATTGTGACATCACAGTTGGTTGCTGTGGAAATGATTGTCCTGTGACAAAGGATTGTGACTTAAGTAGAAGCAGCAAATATCTCTTAAGAAATAAAGATTCTGTGATCCAACAAATACCCTTGGTAATAAAAGGCAGTCAAGGCAATTCACCATAAGGAAAGAGTGTACAAGACGGAAAAATACAACAGAGAAAGATAACAGGCCGACTCACGTGAATATAAAACGAGCGGGAAGGGCAGTTGGCTTAGAAAATTCCCTTGCCAGCTACTTTTTTAAGCCCAAATTGGATCACAGAACTGTGATGTACAAATGGTGTTGTGATTATTGGTTGCCATGAGCCAAATGAACCATGCAGAATGCTAATTGGGCAGGAAACCAG…
ENST00000499346	ENSG00000245937	GTCAGTGCGGCTTCCCACTAGGCGCGTGGTACCCGAGGCCGGGCCGGAGCCGCAGGCCAGCCGCGATTCCTTCGGGCGATGCTGGGGGCTTTCCGGTCGGGGCCGCAGCCGCTTCCGGAGCCGCGGGCGAGGTGCGTTCCCCAGCCTGGTTTGCTCTGGGCTCTGACCCGCCGCCGCGAATCTCCGCTCGTAACTCCGGGCCTGAACCTGGAGGAGGGAGGATTTCCTCTGTGCAGCTTTCGAGCGGTAGACTCACCCTGCCAGGCAGACCTAGATTGGCATAACCAGAGATCAGTTCCAGTTGTGATGCAGTGGGTGTCTACACACTTCTGATGACACCTTTATTTTAAAAGCTGATGTTCCAAGGTGCAAGCGGTCTTCTCTGTCTTCTTTATGGCC…
ENST00000661962	ENSG00000249421	GGGGCTTAAAGTGCCGCGGTTCCAGTAGCACAAACATTTCCAAGCTCACAGTCCATAGATACAGGGCGCTCGCGTTGAATGCAATGGAGACCACCCGTCTAGACCCTGAAACTCTGCAACCCCAGAAGCCTTGCGATCAGATTACAGACCCCAGCATTTTCAGAGTAAAAGTACGATTATATTAGGGGCGGGGGAGGGGGAATCAAAGTTTGGTGACCGCACTTCATTGTTGAAAAGAAAACCGATGCAAAGACTCCAGCACGAGTAAACGATTTCTGAAGTGTATGCTAGAGCAGAGCGTTGCTATCAACTTAGGTACGTTCTAATTTTCCTCCAGGTGCTGTAAACGTACCTTTGCAAATATTATTGCTCTAATTAGAAGGAAACTATTCCACATAC…
ENST00000621103	ENSG00000233006	GCGCGTGCGCGCGGGGCACCCGCCGCCGACCAGGCAAGCCAGGCAGCAGGCGACCCAAGACCGTCCGCGGAGGAGACAAGCAAGCTGTCATGTTATAAGCAGCCCTTTGAGGGGTCCATGTGATGTCAAGGAATGAAGTCTCTAGCCAACATTTAATGAGGAACTGAGGCCCACCAACAACCTTGAGTGAGCTTGGAAGTAGCTCCTTCAGCATCAGTTGGGTGTCGAGATGACTACTGACAGCTTGACTGCAACTTCATGAGAGTCTTCTGGACCAGAACCACTCAAGTCAGGGTTTCCCCATGTTGGTCAGCCTGGTCTCAAACTCCTGACTTCAGGTGATCCACCTGCCTCAGCCTCCCAAAGCGCTGGGATTACAGTTTCAGTTATCTACGGCCA…
ENST00000607389	ENSG00000272203	GCAATAGGATAGCAGACAGTGTCATGAAAAAGAGAACCAGGAGACTATTCCAGCTCTGCATTTACTAGCTGTGAGGCCTAGACAAGTAACTTATGACTTCTCTAGGCTTCAGTTTCCTCACTTTAAAATCAAGATACAAATAGTACATACCTTATAAACTTGCGATTAATACCTGCAAAGTGTTTCGAATTGTGCCTGGCACTTAATCAGCACAGGTTATACAGTATATGCATTACCCTGGATCTCCATTAGGTAAGGGAGACATGCTTAAGAATAACCTCCAACCTCCATTAAAGGATATGTAAAACTTTACTTAAAAGCTTGCTATGGATACGACTCATACCCATCTACATCAACAATTCTCCCTCATTAAAAGGCGTGATTTCGTCCCTGTGACAA…
ENST00000513329	ENSG00000250994	GAGTCTGGGTGGAAATGATGCCTTCGCAGAGCTGAGAGCACAAAATGAAGTTGGTGATTCATGGGCAGCAGCCACTTGAAAATATGAACACTCCTGCGTCCCCAGCCCCGCCGGCCTTTCACACCCATTTGGAGGCGTGTTGAGCAGAGCTGCTAGCCTGCTGCATCCTAGTCTGCATGTGTTTGGGCAGGATGTGAGGACAGGCCGGTTCTACCCTGACAAGGAGCCTGCAAAGGGCAGCAGCACGCCTGGGAGCACTCCAAGAACGTCTGCCCACCCCCCGAGAGGCCTCGGCTGGAACCCAGGGCAGGGCTGAGTAAGAGGTGAAGTGGCACAGTAACGCATTCCAGGAGGACATCGCTGAGGGCCCCAATTGTGAGGACATTGCCCATCAATCTT…
ENST00000623591	ENSG00000279799	GCGGCCGCGTGGGTGGGGGTCCGGGGTCGGGGGGCGGTGCGAGGCCCGGCGGCGTCGGCTGAGGGACCAGCGGGACTGGGGCGAACCCGGCGTGGGCCGAGCCTTGGAGCTCGGGCGTCGGGTCACCGCGTCCCGGGACTGACCACCTGTCCGGTGCGCCGCTCAGAGACCGGGGTGGCCGCAGCCTCCGCCACTTGCCCTTGACTTTACACTTCCGCCGAAGCCTACGAACTTGCCAACCGGAAACAAATGGGAACGAATTTTGTTCAGCAACTACAAAAGGCAGATGTGAAAAGTAGTTGCAGAACAATTCGGTGCCCGCTGCCGCTCGTTGTGCTGAGGACGAACGGCGCTGCGGGCCTGGCTCCCTATGGCGGCTCCCTGCTCGCGCTTCACTCC…
ENST00000624272	ENSG00000224186	GTCGCCTACTGTCACGGTGTTAACCTCCCTCTCTGTCTCTCTGAGTGCGTTCTCTCGCCCGTCACCCCTCTTCCTTTCTCGGTCTCCTCCTCTCCCTTCGTCCGAGCCGCTCCTTAGCGCCCAGTTGCGCAAATCAAATTCTTTCCCGTTCTATTTACTCCTGATCAAGAGGGGCTGTCAGTCCAACCCTCCAGCTGTAGGCTCGTGCATCTGCCAGTCTCTTGGCGCGTGGGGACCGCGTGGAAGTGCCTTCGCGTGTGCGTGCCAGCTGAGATGAGACGTGGAAGCTGGAGGGGTCCGGCATCCCAGAGAGGCGTGAGGCTCCCAAACCACCACCTGCTCAGGTCCACCCTAATAACATCAGCCAAGGCCTCTACAGCAGCCCCCAAGCTGCCTCTG…
ENST00000602502	ENSG00000270021	CACATCCCTTCGCGGCCCCGAGCGTCCGGCCTCCGCGCCCGTGCCGCCCGGCGCCCCGGCCTTGACCCCGGGCCCGCGCCCTACCCGTTGACGCCGGCCGCTCTGCGCCCAGGCACCAGCCCGCACCCCGGACGCGAGGTCTGACCCATGACCCCGGGGACGCCCAGAGCCCAGTCCTTGGGAAGGGCCAGGCCCCTGGAGAGGAGCTTCTTCAGGGCGCGTCCCAGACTCTGCGTCTCGAGTGAACGCCTACTGTGTGCCTGGCTCTGAGCACGGGACTGTCGCTGCCACGGCATCTTTAGGAACCTTCCCACTAACCCAGTGGGAAGGCACAATGGCTGTTACCAGCGATCGCTCTTCCCTCCCCAGTCAATGCCAACTCCCCCCTGCCCCGCCTCA…
ENST00000500267	ENSG00000246323	TTACCTACCGTTGGAACCGCGATGCCCCGTTCCCTGGCCGCGGCCGCTTCTCCAGGACCCGCGGCGACGGCAAGAGGGCGAGAACTGAGGCCCCAAGTGGCTCCGCGGCCGAGAAGCCTCTTCCTGGGGCGGCCGCTGACGGGAGGTTAAAGCTACGGCTGTGGCGCGGGGCCAGCCCGCAGGTGGCAGTAAAGTGTTTTGTCCAAACTAAATTACAACGACTGCTTCCCAATAGATGGAAGCAAAGCGTCTGGACGAAGGAGAGCTTTTTTCTCATGGTGCTGCTGTGTTAGCCTAGTGACAGCTCTGTATGGCCCACACCTGGTCCACAGGAAGCTCTCAGGCACCTCTTGCCCGAACAAACTTGGGAGTACAGGCTAATCCCAGTGCAGATTCAAC…
ENST00000512875	ENSG00000249593	ATTGCTGATTTGGTCAAGATGTAAACATATCGTAGAGCTCCAGCATGGGGGCTCACGCCTGTAATACAAACACTTTGGAAGGCCAAGGGCCTCACTCTGTCACCTAGGCTGGAGTGCAATGGTGTGATCATGGCTCACTGCAGCCTTGACTTTCCAAGTTCAAGCAATCCTCCCACTTCAGCCTCTCGAGTAGCATAGCTGGGACCACAGGCACATGCTACCATGCCCAGCTAATTTTTGTATTTTTTGTAGAGACAGGGTTTCACCATGTTGCCCAGGTTGGTCTTGAACCCTGGCTCAAGCAATCCACCTGCCGTGGCCTCCCAAAGTGCTGGAATTATGGGCGTAAGCCATTGCACCCAGGTTCAAAGAGTTAAAATTAATTGGTAAACCCTCAGC…
ENST00000606683	ENSG00000272255	TCCTAGCTCCCTTTGCTAGGTGCCTTTTTGCAGTGCATGCACAGGACAGATGTACTCTGTGGCCTGGCTTTGGGTCCTTCATCTGGCTTTGGGACCCCTCCTATGGCCACAGTGACCACAATGCACAGAAATAGCTTTTATTTGCTCATCTCACTACTTGTCCCCTCGCCACCACCTCCCGCCATGAAAATTCTTTGAAGGTAAGGAGGAGTCCCCTACCTGCCTTGGGCCCGAAGCTTGGCCTCCAAAGAGGTACCAGTAATAACAATTGTAGCCAGAATCTTTCTGAGCTCTTGCTTGTCAGGGACCATGCTAATTGCTTTTTGAACATAGGCTTATTAAATCCACAGGCTTGGACACCTGTGTGAGGTTACAAAGTAGCAAAACCAGGATTTCAAT…
ENST00000514287	ENSG00000250635	ATTCTCCCTCCCAGGCTCTGCACGCTGCGTGGCCCACGCGGGGCTCGGGAGACAGCTCAAAAGACTCCCCAAGGCTGGGAAAGGAGGGAGGGAGGGGCCGCGGGGCACCGTGGTGGTGGGGGAGATACTTTGATGGAAAAAAAAGGTCAAACTTCATCAGCCCGCCGGGCACCCCGCGGGCAGCGGGGGCGAGGAGCCGGAGGAAAAATGCAGAAGTAGCCGCCGCTTCTTCCAAGTGGTGGGGGAGGCTCAGCCACGCGTGGTCGAGGGCGCCCAGAGCAGTTAACGTCGCCCCTCAACACAGGGCTGCGAGCGGGGTCTGATGGGGGGAGTGCGCGCCAGAGATCTACAAGCAGCCGCCCCCGCAGGCTGAGCGCCCGCCCAACGCCAAGAGTGATC…
ENST00000508713	ENSG00000250069	GCTTTTGGTGTTTTAGCCATGAAGTCTTTGCCTATGCCTATGTCCTGAATGGTATTGCCTAGGTTTTCTTCTAGGGTTTTTATGGTTTTAGGTCTTACGTTTAAGTCTTTAATCCATATTGAGTTAATTTTTGTATAAGGTATAAGGAAGGGGTCCAGTTTCAGTTTTCTGCACATGGCTAGCTAGTTTTCCCAATACCATTTATTAAATAGGGAATCCTTTCCCCATTGCTTGTTTTCGTCAGGTTTGTCAAAGATCAAGTGGTTATAGATGTGTGGTGTTATTTCTGAGGCCTCTGTTCTGTTCCATTGGTCTATATACAGAACACTTTCATCACCCCAAAAAGAAACCCTTTAGCAATCTCTCCCCATTTCCTTCCACTCTTCCCCCCGGCCTTTT…
ENST00000666403	ENSG00000249637	TGGGAGTACCATTGATCCCGCCCTCATCTGAGGTGACGGGAAAGGGCCGGGAAATTTCCACTTCTGAATAAAATGACTGCTGAAGTGATGACCCGCAAGAATTGGTCAAATTTGGAGTAGACTTCACCCTGCGCTTGGTGAAACTTCTACGTCAAGGATGCAAGAGGCGCCGAAGTAACGCAGCTCCCACCTGTCGCTCTCCGCTGGGCGCCGAGACTATGGCCGGAGAATAGCTGCACCGGGATTGGAGAAAGGAAGCCATCAGTCTTAGGAAGGCTCCACCTTCCTGCCATTGCCTGGTTGGAGGAGCGTAGCGTCAGTCACTAGAGCAGTCACCACCTCTGGGACAGGATTCCCAACCAGGGAGAGCCACAGCGAGTGAGAGGGGAGATTCTTCCT…
ENST00000655235	ENSG00000279726	GGAAACACAGAATCTGGCAGCCTAGATTCGTAAATCAGCACTCTTTGTTCCTCTACCGGGAACAAGGGCGGGTTGTCGTTAATGTCCCTCACCTCCACGTCCACATGGAAAACCTGCAGCGGCCTGTCCACGATCACCTCCAGGTGGATGCTGCACTCCGCGCTCCGCCCGCACAGCTCCTCGCGGTCGATCCGAGAATTCACAAACAAAATGCCATTCTGCAGATTTACCTCCAGAAGGTCCTCGCGGTCTTTGGAGGCCATCCTGAACAGGCGCGGCACCAGCTCCGCCAGCTCCAGCCCCAGGTCCTGCGCGATCCGGCCCACGAAGGTGCCGTGTTTGGCCTCCTCGGGTACGGAGTAGTGGAGCTGGCCGCTCCCCACCTTCCAGGCTGCGAGG…
ENST00000624566	ENSG00000278915	AGAGTCCAGAGGCGCAGATTCAGAAACAGGTACCTTTTGTTCCCTTTCTCTGAACACCGGCGGGTTGTCGTTAATGTCCTTCACCTCCACGTCCACATGGAAAACCTGCAGCGGCCTGTCCACGATCACCTCCAGGTGGATACTGCACTCCGCGCTCCGCCCGCACAGCTTCTCGCGGTCGATCCGAGAATTCACAAACAAAATGCCATTCTGCAGATTTACCTCCAGAAGGTCCCCGTGTCTTTTGGACGCCACCCGGAACAGGCGCGGCACCAGCTCCGCCAGCTCCAGCCCCAGGTCCTGAGCGATGCGGCCCACGAAGGTGCCGTGTTTGGCCTCCTCGTAGACGGAGTAGTGGAGCTGGCCGCTCCCCACCTCCCAGGCTGCAAGGAGCAGAAG…
ENST00000625195	ENSG00000278901	TCCCTCACCTTCACCTCCACATGGAAAACCTGCAGAGGCCTGTCCACGATCACCTCCAGGTGGATGCTGCACTCCGCGCTCCGCCCACACAGCTCCTCGCGGTCGATCCGAGAATTCACAAACAAAATGCCATTCTGCAGATTTACCTCCAGAAGGTCCCCGTGTCTTTTGGACGCCACCCGGAACAGGCGCGGCACCAGCTCCGCCAGCTCCAGCCCCAGGTCCTGAGCGATGCGGCCCACGAAGGTGCCGTGTTTTGCTTCCTCGGGGACGGAGTAGTGGAGCTGGCCACTACCCGTCTCCCAGGCTGCGAGGATCAGAAGCCAGAGCAGTAGTTGCCGCGGTCTTGGGCCTCCTTGCCAGGAAGACAGCATGGTACACTCCAAAAACCTCAGAGCT…
ENST00000606030	ENSG00000272108	TTTGGTTTTATTTTTTTGAGAAAGAGTCTCACTCTGTCACCCAGGCTGGAGTGCAGTGGCACAGTCATGGCTCACTGAAGCCTCAATCTCCCAGGCTCAAGCAATCCTCCCACCTCAGCCTCCCAAGTAGCTGGGACTACAGGTGCATGCCACCACCTCTGGATAATTTTTTTTTTTTTTTTGTAGAGACAGGATCTTGCTATGTTGCTCAGGCTGGTCTCAAACTCCTGACCTCAAGTGATCCTCCTGCTTGGCCTCCAAAAGTGCTGGGATTACAGGCATGAGCTGCCATGCCCAGCCTCAAATTTCTTTAAAATGATTTTTATCTTTCTTCAACGATAAGGTTCTTGCCTATATTTTACCAGAGAGCAACTAGTTTCCTGCGTATCCCTCTATTTT…
ENST00000606674	ENSG00000272070	AAAGCAATCCACTGACGCAGCAGTCCCCGCAGGCTTTTGAGACACACATTAGGAGAGGACTCTGCCCGCTGTCTGTCTCACAATCTGCTCGAAATATCTTGGTCAGGAATCTCAGGATGTCTAGTGACCCCGAGTGAGGTGCTGCCTTTTATTCCTGAGCATCTTTGGAAGCAGGAAGCAGGGAGCAACGGTAGCGAGAGGTATTCGGATCTGAGTATCAGCAGGAAGAAGAAACAGAGGAAGAAGTCCCCCATAAGGAAGGCGTGAGGAGCGCAGGAAGCGCTGTTTCCCTGCCTGAGATCTTTATTCTACTAGGTCTTTATTCTACGTAGCCGATACGCTGTAAAATTCTGGAAGAGAAGGCTAGGGGTTTAAGGTTGGTAATCTCTCAGAAGATCT…
ENST00000623837	ENSG00000278925	AGCTGTCCTTTACTGGGCACCCAGGAGATGCACCTGTACAATTTCATTCATTCTCACGACCACCTCGTTAGGTAGGCACTATCTCTGTGGCTCCATTTGGCCAATGAAAAGGATGAAGATCTGAGAAGTCAAGTTACACTGCTAGGAAGAGGTTGACTTGGAGTGGAAACCCAGGACTGCCTGTCTGACTGCTGAATGGGTGCTTTGCGTTCCTTACCTGCCCTCCCAGGGCTCCAGACCGTCCCTCCTGCACATCTGCCTCTCCCAGGCCGTGCCTGCATGTCCCCAGCCCCCTCCAACAGCTCCATCTCCCGAGAGCTCCTTGAATCTCCTCACTCACTCCTCACTCTTGCTTCCTCTTTGGAATCCAGCCACAGGCTTTTTTCTTCCATCTGAGGG…
ENST00000607378	ENSG00000271871	CCAAAGGCTCCATAGGAGTTTGGCAAGTGGAAAGAGAATGAAGGTCTGGGCAAGGGGTGGGGAGGTTTTCAGGCAGAAGCACTGCACACTGAAAGGCTGGAAGAGAAGGTAGAGTTTCAGAAAGACTGGAGAATGGAGTAGGGGATGGGTGAGATATCACGGCCAGACCCTATAGGCCATTGGAAGGGAGAGGCAACAGATCAAGTCCTGGGAGGCGGAGTTCTAGTTCAAGGCCATTTGTAGCTTATTGTATAGCATTAGACAGGTTTTTAGACCTCCTCAGACCTCAGTTTCCTCATCTCTAATAGGGGGCTAGAAATACCCACACGCCTTCTTCTCAGTGTTGTCACGATTAAATGGTTTGAAAAAGTTAAAAATCCTCTGCAAAAGCAAGGAGTT…
ENST00000443800	ENSG00000231185	GCTTTTTTGCTGGTAGACGCACACCATCACATCCTACATAATATTTAGCTCTGAGGCGTTTCCAGATGGGAAGTGCGTTTCTGTATTTTCATAGCCGTGTTCTCTACGTGAATGGACTGGCGTGAAGCTGGGGGCTGACGGCTGGCAGGGCAGAACAACTTCCAGTAAAAGAAGGCACTGAGGTTTAAGTGCTACGTGGGAGCAGTTGCCGATTTTTGCAATGGGAGGCTGCATAGATTCAAGGACTTCCTTGAGTGCTCCAGGAGCTTGTCATTCCAGAGACAGAGCAGCCCAGAAGTCCTGGGATTTACACCTCTAGTAGAAACCCTCAACCAGAGAAGGATGGAAGTCAATGGGCAGAGTGCTCGGGAGACCTTTACCTGTTTTACCTGATTACAT…
ENST00000504297	ENSG00000250343	CCTGGGTGAGCGCCAGACGCCTGGGGTCCGTTTGCCGCCTGCTGAGACTAGACAAGGACCCCGGGAGGGCGACGTTGGGGGAGAGGGCTACGGATGGAGGTCCCGCCGCGCTTGGGCCGGGTCCGGAGCCACCAGGACGCACAGCGGGTTTCCCTCATTCTCAGTCAGGTGGTTGAGTTATCCAAGCCTTCATAACCAGAGGGTCTGAGCACTTGTTGGACTGTGCTTACTGCAGCTTCTCATTTACAATTACCACTGCACCTGAGAGTACCAAGAGATTCCTGAGCCAGAGATTACGATTTCCAACTTCCAGCTCCTCAAGATGGAGAAACAGAGGGAAGAAGAGACTTGGAATCACTCTGTCCTGGCTGTGGGTCTATGAAAAAGAATGTGGCCTAC…
ENST00000686563	ENSG00000280780	GTATTCCTACTGTGCTCTCTGAGGATGTGGATGCTGTTGATCTGCGGACCACACTTTGAGAAATACACAGGTGACAGCTGTGGTGGAAAGAACTCCCATCCAGGAATCAAAACATGTCTTCACATTTTGGCCATGGAACTTGGGGGTCTTGCTTTGTTGCTCAGGATGGAGTACAGTGGTGCAATCTTGTCTCACTGCAGCATCGACCTCTGGGGCTTAAGCCATCCTTGCACTTCAGCCTCCCAAGTAGCTGGTACTACAGCTTTGCCCCCTCCAGGGGATGCAACAACAAGGCGCCATCTTGGAAGTAGACACCAGGCCCTCACCAGACACCAAACCTGCTGGTGCCTCGATCTTCAATTTCCAGCCTCCAGAGTGTGTGAATCCTGTTTGACAAAG…
ENST00000667608	ENSG00000247199	AGCATCGAAGCGCGGCAGCCATGTTCAGCGTGGCATTTCGGAAGGCTTGTCAGGGGTGGAGAAGCGGGGCGGGTTGCTGTTCTTTCACCTGACACTAAAGCGCCATGCCGGAAGCACTGAGTCTGATACGTCGGAACCAGTCTCCACCGTGTGGTTTGGTCTTGATTTCCACTGGTACTCTGGGGTCTTGGATAAGTCTCTGGACCTCGCCTTTGTCATTTGCGAAGTCGATAGGTTCCAATAGAGATTTTCCCAGAATCATTCAACTAAAAATAGAGAACTTTTTTTTTTTGAGAGGAAGGACGGGGGCGCAGTTAAAGATGTTAATGTTAAGTCATCCCTTCTGTGATTTCGGGACATTATCTTTGCACGCCATGTGAAGATGTGCTTGCTTCCTTG…
ENST00000521756	ENSG00000253865	GCCCTTCATGTGGGGCTGAAGTCTTAAGACCTGGAGAGCAGCCCCAAGGGTGGAGAAGCGGCTGCTGAAGGGATCAGCATGCGCTGGCACAGGAAGTCTGTTTTCCATGTGTCTGGAACCCAGCCGAAGCTTCCTGGGGTAATTTTAACCAGTATCCACTCTAGAACAATACCAAAAAAGCAAGACTGTGTTGGGCTGGAGGAAAGGCAGTAATCAACTCCATGTTCCACGTGAGGAAACTGAAGATCATGGAAGGCAAGTCGAGAGCCCCAAGGTTATCCAGCTTCAAGGTCACCAGTCACCCAGCTTCCTTCTTTCGTGCAGCCAGATGCCCATCCCAGTACTAGGTTGCGCTGTGGGGATTGTGGAGTAGCCCTCTACCACCTAGGGCCCTCATGT…
ENST00000602315	ENSG00000249669	GGCCAGGGAGCCGCAGGCAAGGGACTAAGGGGAGGGGGGCTCAGTGCCAGCTGCTTAAAAATGCCCCTGTGGCAGCGAGGGGCACCAGAGGCTGGGTCTAATTAGTTGAGAAGCAGTGACACCCCCAACCACTCCCCAAACAGGCTGGCTCCCGTCTCCAGGCCCCAAGGAGCCACACCTGGACCAGACCCCAGGAAAGGCAAGGGCGCTAGCTGGTGGGAGCCACCCCGCCATGCTGATGTCAGAGAAGCAAGAACTCTGGAGAAGCAGCCTCCTGGGACCAGAGGAGGGCCAGCAGCAGGCAGCCCGGAGACAGAACTCTCACCCACGCCTCTCCAAGCCTCCCAACAGAAGACAGAGGTCCCCCACAGCCAGAGACATTTCCTGAAGACATGGGGA…
ENST00000606930	ENSG00000271795	AGGAAATGAGCCATGGGTGAGCAAGCATTACCACCTGAGCTCCGCCTTCTGTCAGATCACTGGGGGCATTAGATTCTCACTGGAGCACAAACCCTGTTGTGAACTGTGCATGTAAGGGATCTAGTTTGCATGCTCCTTATAAGGAGCATATATCTAATGCCCGATCTGTCACTGTCTCCCATCACCTCCAGATGGGACTGTCTAGTTGCAGGAAAACAAGCTCAGGGCTCCCAACTGATTCTACGTTATGGTGAGTTGTATAATTACTTCATTATATATTACAATGTAATAATAATAGAAATAAAGTGTGCAATAAATGTCATGTGCTTGAATCATCCTGAAACCATCTCCCGTTTCTCCTGCCTGGTCCGTGGAAAAAGTGTCTTCCATGAAACCGGT…
ENST00000524295	ENSG00000254226	GCTAGAATGCACTGTCTTTGAAGCATTGAGCAGGCCCTCACCAGACACCAAATCTGCTGGTTCCTGGATCTTGGACTTCCCAGCCTCATAACTAGGCATCACAAATCTCCGAGAGGAACGCATCCACTTCCTGGCCTGGTAGAGCGGAGAGCAGAGGTGGGCCCAGGAGTCCAAGAACTTCCCCTAAGGCTGCTAGTCGCACCCATCTCTTGAGCAGAGACCCAAGAGGGCAGGACAGGAAGAATGGAAGTGAGATTTGGCCCCGGTCATGTTTTCCAAAGTGCTGACATCAGGAAAATAATAGAAGTTAACGCAGATATGGGGCTGCCACTGAGGAGAGAGAAGACTGAAAGAAGCATATAGATAAAAGTTTCAGTTACCTGAGGTCAACCTTGGTCT…
ENST00000658072	ENSG00000245275	GTAGAGAAAGTGGAAGAGGAAAGAGTTACCCCAGCGAGAACCGGGAACCGGGCTGCAGACTCTCCGGCCCGGGGGAGGGATGAGTTTCACTCTGGTTGCCCAGGCTGGAGTGCAATGGCGCGATCTCGGCTCACCGCAACCTCTGCCTCCCGGATTCAAGCGATTCTCCTGCTTCAGCCTCCCGAGTAGCTGGGATTACAGTTAATACATTTCTAAACAGATATGCAGGGGATAAAAATGGCAGTCACTTCATGAGTTGTGAAGATTAAATGAGAAAATGTGTGCACAGTGCAACGTCCAGGCATTTAGCCAATGATGGCCTATATGTTGATGCTGCTAAAGAAGGGAAAACCTGCCATCCCTTTGGTGAGTCGCCAGATGAAGCACAGAGGGTGGGAG…
ENST00000508443	ENSG00000248544	GAGATGGAGTCTTGCTCTGTTGCCCAGGCTGGAGTGCAGTGGCATGATCTCAGCTCACTGCAGCCTCCACCTCTTGGGTTCAAGCAATTCTCCTGCCTCAGCCTCCCAAGTAGCTGGGATTACAAGTGCCCGCCACCACGCCTGGCTAATTTTTGTGTTTTTGGTAGAGTTGGGGTTTCACCATGTTGGCCAGGCTGGTCTCGACCTCCTGACCTGAGGTGATCCGCCTGCCTCGGCCTTCCAAAGTGCTGGGATTACAGGTGTGAGCCACCGCGCCCGGCCCCATGATTAGCTTTTAATCACCATTTTCAGAAGGAGGTTGGTGGCATGCGGGGGCCGGGCTGGGGTGGCTTCCTCAGCATGACGTCTGTGCAGATGAGGCTTTGCATCGTGCTCCAA…
ENST00000636819	ENSG00000249738	GACCTCGCTGGTGTACCTCAAAGCTTTCGAGGCCAACAATTCTAAGAGGAAAGCACTTCTCAGTTCTCAGTACACCTCCCTTTCCTTTTCATAGATGAGTACTCCATCATGTAACTACCTATGACCACAAGCAAAGTCTGGAAAATGGCTGGTGTGGCTTTACCTCACTTTGGAGAGGATACATGGTGATGCTGACCTCCAGGGCCAGCTGCTTGGCTTGCCAAGACAGTGTCCTCAGAGACTGTGCATGCAGACCCACAGCCTACCTGCCCTGCCCCCGGGTCCTTGCTCTGTCTTTAGCCAGCCTTTGTGGGCGTTCACTTCCCAGCACTACGAGGGAGGCTGACTGGCCTATTTCCTCCTGACTCAAGGAAGGTTTGCTTGCTGAAAGATTATCCA…
ENST00000519570	ENSG00000241956	CAGAGGCTGTGGGAGCAGCATCAAGCAAGACTTCGGGCAGTGATTCTAACTATTGCCTATGAACACCGTGGCTGGGACGACTTTGACGAGGCAATTTATTACTTACGCATAGAACACTGGCTGTGCTGAAACTGGGAGCGCAAACAGCCCCTTGTTTTCTAATTTAGAGACTTGCATCTTTTCGACACTCAACAGTATCAAGACACTCTGCTACTACAGATTGATTTCCACCATCAACACCTTTACCTCTTCCCGCCTGAAAATAAAATATGAAATATAACAAGTAAATCGCAATCTACCTTGGGAAATCATCTTTCGGGAATTTATCTAAGAAGAACTTCTTATGTGAACTCCTGTGCTTAAGCAATCTTCCTGCCTTGGCCTCCCAAAGTTCTGAGA…
ENST00000521341	ENSG00000254066	AACAGGAAGTTGAGACTGCCACCTGAACACTTTGGGCTCCTCATGCCTCTGAATCAACGGGCAAAGAAGAGAGTTATAGATCCTAACCACCCAGGAGAAATTCGGTGGCCACTACACAAACAGACTTTTCTGACTCTGCGGCCAGGTGTTTGTATTTAACTCCACGGTGAGGAGACTCATCTTCTGACGGACCTAACCTATACCATCAAGGTCAGAGGCAACAAGAAATGGCATGCATTTCAGTTTATTGTTCTGTGGCTCCAGCTTGTATATTTTAACTCTAGATTTTTTTTTACTTTCCCCACTTTACAATCATCTTCCCTTTCCAACTACCTTCCTTGTGGACTTCAAGCTCCAGCACCACAAGCAAAGACAAAAACCTTGCGGAAACTATTTAAC…
ENST00000517346	ENSG00000253357	CAGACGCTTAAGCGAACACACATTGATTATCCTACGGTTCTATAGCTCGAGAAGCCTGGAACTCTGTGGTCCTGCACCTCCCCCTACACCCCCCAACAAAAATTAGCCTCCAATCAGCTCCTGGAGACAATGTTGGTGGGAACCACAAGGGTTCCTGGGCATGCCCAATCTCTGGCACTGAAGAGGAGATTCAATCAAAATAAATGTATGCTGTCGAGGCCAGGCTGGCCATATGTTCCTGCCAGGCAGTTGTCAGGAGGAGATATTTGTTACATTCAAATGTGGACACAAGCTCCTACGAAGGCAAACACTTGTCATTTAAAGGGACATCTGAATATGGCAGCATGTTTCCAGTGATAACCCAATTTCATTTTACAGCCTTTTCCTTCCCTTTCTCTT…
ENST00000624423	ENSG00000279739	CACCCACACCCATTCACTGATGCCTCGCCAGCTTCCATGCCACCTGTCAGCACTGAGTAATTAGGAGACCGCATGGCCCACAAAGCTGCTTGTGTGGCCCGTTATGGGAAAAAAAAAAAAAAAGGCTAACTCCTGAATTGCACAAATCTTGATGGATAGAGGGGAGAAAAGCAAGGCAGGTCCACACCCCCATTAAGAAAAGGACACCAACTGTAGCTTGAAGGATCTGAGGGGTCTACTCCAGATATCGCAGAGTGGGAGTGGAGAAAAAACAGTAGATGTGCTGAAATGCTTCCGGGGCCCTTGAAAAAGAGATGGGAAGATGACAACTTTGGTCTCAGCAGAGAACAGCAAGGAATTGGCCAACAAGAGAACATAGATGTTTCGGTCAAGCTAGTC…
ENST00000518172	ENSG00000253348	AGACACACGAAGGCCAAGTGGAGGCTGTAGTTCATGTTGAGAAGCTGCTCACACCAAGGGGCTGAAGTAGGAATCACCTGGGAAACAGGGGGCAAGGGCCTCACTCTGTCATCCAGGCTGAAGTGCAGGGACATGATCTCGGTTCACTGCAGCTCAACTTCCCAGGCTCCAGCGATGCTCCCAACCTTAGCCTCCTGAGTAGCTGGGACTACAGGCATGTACCACCACACCTGGACGCAGCCTGCCTGCACCCAGGTGAAATAAACAGCCATGTTGCTCACACAAAGCCTGTTTGGTGGTCTCTTCACACGGACATGCATGAAATTTGGTGCCGTGACTCGGATCGGGGGACCTCCCTTGGGAGATCAATCCCCTGTCCTCCTGCTCTTTGCTCCGTGA…
ENST00000521373	ENSG00000253428	TTTCTGTGCCCCGGCTGGCAGTGAACTGGTCCCCTTAGCAGCTGACCTCCTCCTCCAGCCCTGTGGCTGCCTCCTCTCCAACAGGGACCCTCCTGGTGAAAGAAAAAGAGACTTGGTAATTCACTGAGCATCACCCAAGACCGGGCGCAGACCTACACCCTGGCGTATAAAAGACGTAGTACTCACGTCATTCCTGTTTCACAGATGCACAGACTTACTCTTGGAGAGGCTCCTCCCAAAAGTCACCCAGCTGATTTTCATCCACTTGGCTCCCCAAGTTGCTGCTCGACCGCTCTCTGACCTGGATTCACTGAGGACACATCAGGCCTTTGCCACGGGCTCCATGGAGTGGCCGGAGCCCAGGGCTGGGTGAGTGTGGGGTGGGTCTGAAGGGGAGGA…
ENST00000517733	ENSG00000253686	ATAAACAATAGGGCAGAGGAAGCAATCGGATAGGCATTTGCTTCAGGTGAGCAGAGGGATGACTTTCTGTCCCACATCTGTGAAGATCAGCTGTTGGTTTACATTGCCAGGGTGAAATTCAACAGAACTAATTTAGGGTGAAGATCTTGAGGCCCACAAGGAATTTCCTTGTGGGAAAATTGTGAGGAAGGAATAGGTCCTTCTGTCACGGGGCACAGGACCCTTGACCGCAAAATGACGTGAGTTACCACTGACTATTTTCTGGGTCTTGATCTTGTGACTCCAAATGGATGGTCTCCAGGACACATGTGCATGAGTTCCTCTAGGAAACCACGGTGTACAACTGCTGGGTTGCAGGCCCAGGGTTCTTTCCACTTCTCTATCCTCCCAAGTAGGGTC…
ENST00000623875	ENSG00000280068	AGCTTCCCAGCCATCCATCCGTGCTGTTTTTGATTATGCAGATACAGTAGTATCCTTATTGGCTCCATATCTATGTGGCCCCTAGGGGTGCCAAGTTCTATTCACTCCACAGGTCTCTGTAGGTCAGGCTCCCCTGGCCTCCTCTCTACCCTACCACTCACCACAATGACATCTTCCTGCCTTCTGATGGTGCCATGGTCTGAATGTTGGTGTCTCCCCAAAATTCATACGTTGAAACCTGACCACCAATGTGAGGGTATCAGGAGGTGGGGCCTTTGGAAGGCGATTGGGTCATGAAGATGGAGCCTCATGAATGGGACTAGTGCCCTAATGAAAAGATGTCCCAGCATGCTGCCCTGCCTGTTCTACACTCTGAGGACACAGTGAGAAGGCACCATC…
ENST00000515403	ENSG00000248596	GCTAGACTGCTCACCAAAATGGGAGGCAGCCTCTGCTGCTGTGGTGAAGGTGAAGGCTTCTTCTACCGCCAGAATTGGCGGTTTCTCTCGCTGGATTCTTGGGACCTGATCCAGGCAGCACACTCGACACACTCAGCGATTCAGCTCTACAGTATGCACTCTGGGATCTCCCATTTGCTAAGGAAGGATCTTAGCTTTGAGAAAGTGGCAAGAGATCCCCTCTTGAGGAGACTCCGCAGGAACACCAGAGATGATAGTGACACACAACAACTGAAGGCAGAGGTACAGGCTGAGGAGAAAGGTGTCAAGCCTGTGGCAGCAGAGCTTCCTGGGGAGTCCTCAGAGCAAGTCATTGCCATTGTCGAAGTGTCTTCTAGGCTTTATTTTGGGGCCATTACC…
ENST00000512115	ENSG00000248859	GTGGGGATCTGGCCCTCTCCCGCTTGCAGGTGTGGCTGGCGTACGCGTTGGGAGCGCCTGCTTGCCCCTCCTCCGGGGGGGAAGGACTGGCCGTCGTCCCTGCCCCGGGGGTGCGGGTGCGCCGAGCCCTCGGGAGGCCTGGCTCTGGTGTGGGCTGCGGGGAGAAGGCGCGGGAAGGAAGGAAGGAGGCGAAGCGGTGCGGGAGGGAGGCGGCCGTTGCCATGGAAGGAGCTGCAAGCCTCCCTGCAGACCGCGAGCGGAGCCCCCGCACCCCCGGGGCTGGCCCCTGGCCTCCCGCCCCAGCCCGGCCGGCGGCCCCTCCCTGCTCCGCTGTCCGCCTTGGGTACAGAAGCGGCGAGTGGCCCCTTTCCAGGAGGCCTGTTTACCAGCACGACAACG…
ENST00000425316	ENSG00000246334	GCACGTGCCTCGGCCGTGAGGAGGAGGAGGGATGCAAGCTTCGCTCCTCTACCCTGTGCTGATCACACTGGGTCCCGCTGTTCCCACGTCTGCCTCCCTACCAGACTGAGCTCCAAGCTGCCAGGGGCCTCGTCTCCATCTGGGTCCCAGTTCCCACCATAGAGCTGGGCATGGAGGACAGCTCAGGGAAGCTTCTTGGGAAATGAATTCTGGGAGTTCCCTCTGCCAAGGACCCACTGTGTTAAGAGCTTTAAGGTATAGACCAAGAGAAATGGCGGCATCTGCACACACAAAAACTTGTACAGGAATGTTCACAGCAGCAATAACAGCCAAAAAGTGGGAACAATCTTAATGTCTACCAACTGACGAACAGGTATAGACCAAGAGGTATGGAGGCCA…
ENST00000623593	ENSG00000279821	ATCACAGCACTGGGCAGGAACAGCACGGCCAGGGCAGGAGGACAACAACCTCCAGGGAAGGGGCAAGGAAGCCTGGACAGGGCAAGAGCGTGTCAAGAAGCTGCCGACAATGTCAACCAGGCAGATAAGGCCGAGGAGTCCCTCGTGGCATTTCACAACAAGGTGACATTTGCCAGATCAGTTTAGCCGAGCTGGGGCGGCTGCCAGGGTTAAAGAGGAACAAGGCGGGAGGGTGGGGAGGATGTGGAAGGAGAGAGTGCAGACAGCTCTTTTAAGAGGTTTGGCTGTGGTGGGCCAAGATGACCGCCAAGCTCAGCTGAGAGGCCAGGGTGTGGGTGGCGGGAGAGGCCTGGGAGGCATCTGCTGGAGGATGGTGGGAGAAGATGGGAGAAGTTGGGA…
ENST00000665249	ENSG00000247679	AGGCCTCGACTCTAGTGCAGGGGTGGTGGAGAGGGGACTGTGCCAGTTCCCTGGACAATCCCAGCTGCTTCATCTTGGACTGACATGGACACCAGGCAGTAACACCAGCTCTTGGGAGTTGGTGGGAACAGGTGTAATATCAAAGCTCCCAGCTCTGCACTCTCCTGTCACATAGGAAGACCTCAGAAAATGGAGGTTCCTTCCTTTCCACCTGCACTGGGGGAGTGCAATGAGCAGAAGAAAAGCGAAGGTCCCTCCACCTTCTGAGATCAGCTGACACCTGAGCTTAGGCCTCCCTACCTAAGAGCTGGGTCCTAATTCACTGGTTCTGTACATCAGGAAGGCAAAGCACAGACAGAGCACACCACCACCTGCAGCTGTCTCCTGCCTCCAGTGCAT…
ENST00000507072	ENSG00000249684	TCAGGTGTGGCCCATCCAGCCCCTCAGTGTTTTCCTCGGTCCTGGGGATGCTCAGGTGTGGTCCATCCAGCCCCTCAGTGTTTCCCTCGGTCCTGAGGATGCTCAGTCTTCCCACACAGGTTGAGAGAGGAGGGGATCCAATTGCCTGTGAGGAGGACACGGCTCCTGGGTGGACCCTGCAGATTGTGAAGTTCAAGTCACAGCTCCTGGGAAGGTCTCTGTGTGTAAAGATCGTGGGGGTGAGACAGATTCAGGGACCACACTCTGCTCTGCTCTGTACCTCTGAGTGTCGATCCAGCTGCCTTGTGACCAGGACACTTAGAAGAAGCATGGACCCTGCAAGAGGATGGGCTCAAGGACAGCTTGCCTGACTGCAGCCATAAGGATGAAGCCTCTTCA…
ENST00000501834	ENSG00000245688	CAGGCCACAGAGCTCAAATGAAGGCAGTGGGACAGCGAGACCCCACTGGGACCACACAGATGCACAAGCTGCTTCAAACCTTTCAGGGCCCTTAAATTCCCAGCAACTAAAAGGAAACAGGCCGCCTGGGGTGCTGGAAACCGCCGGCCTGGAGTCAGCCGAAGGTTCGATTTGTCCTTTCTAGAAACCGTGTACACATGGACTCCTACAATCCAGTCCTTTGTGTCTGGCTTCTGTCACTCAGCGTCGCATTTCTGGGGCTCATCCATGTTGTAGCATGTAGTGGTATTCCATTGATTGGCTACACTGTAGTTTCTCCATTTGCCAGATGATGGATGCTTGGATTGTTTCCAGTTTGGGGCTATTTTGAAGAACGCTTCTATGAGCATTTGCATCTGA…
ENST00000519491	ENSG00000254035	CTTCAGCTGGGTTAATCCCCAAAGAACCAGTGTTTCCTAGAAAGAGCAGTTCATTCCATACCTTGCTCTTGTAGTCCTAATGGCCATGTCGACATACCCAGCTGTGACAAGATGAAGGACCACGATTTGGGACTCTTCAGGGACAGACTTGGCCACCTGGTGATGTGCCACCTTCAGCAGCTCTGTCTTCACACGTCCAGCCTGCGCCTGCTTCATGTAGTACACAAGACTGCTCTGGTACACCACGACCATGACCTTCACATGAGGCCAGTCTCCCCGCCCCTCACCTGGGCCATAGAAAAAGGATGCTGCTGTGAAGATGTAATGGGTGGAGCCTCAGCAGCCATCTTGTGACTATGAGACCATAAGCAGGAAGACCCAAGGCAACCACAGGGAATG…
ENST00000500262	ENSG00000244945	CAGTTTCGAGGTCTATGGTCCACTAGGAGGGGACCTGTGACACTGCCTTGCTGTCCATCCAATGTAAAGAGGAAAACACTGGCTGCAAACCCCAGAAGCCAGCTCCACGCCAGCTCTGTTCCACGTCTGCTTCTGGGTCCAGACCCACCTGTGAGGCAGACAGGATAGCAGAGGTAGGAGACAGAGACCGATTCCTGATGGCTTCTTTTGCTTAAGCCACTTTGAGTTGGATTTCTGTTACTTGCAACCATGCGCCCTGACTCGAGGAGAAAAGCTACCCACTATGTTGAAAATGCAGAATCATCACACAAATGGGCAAGTTCCACAGTCCGCAGTGTGATCCACCCCAAGGCCCAGGCGTCCACAGCAACCTATCTAGACTGGGACACCAAGGAGGAG…
ENST00000625191	ENSG00000204661	GGCCCCAATAACTTGTCCCAGAGGGGATGCCCAGGGCTCAGTTGCCTGAGGACAGCAGTGCAGTTGACATGGATATTCTCTTTCCTCTGGACAGTGTTATTGGTACAGAGCTGTGCCCCAGCCCCATTCCCCAGATCATCCATTTCGTCCTCTTTGTTGTGTTCAGCCTGGTGATCCTGATTATCTTACGCCTCTACATTCCCAGGGAGCCGTCCTCAGTGCCTCCCAGAGAGGAGGACAGCGAGAATGATCAAGCTGAAGTGGGGGAATGGCTCAGGATCGGAAATAAATATATCACTTTGAAAGATTACAGAATTCTCTTGAAAGAACTGGAGAACCTTGAGATCTACACTTTCCTGTCGAAAAAGTGCCTGAAGAAGCTCTCTAGGGAGGGCAGCT…
ENST00000509080	ENSG00000250900	AGCTCTCCCCGAAGGTCCTCTGAGGAGGAGAAACAAAGCAAGGCGTGCATGAGCGACACGGGAGATTATATGGCAAGGTGGAGTCTCGCTCTGTCTCCCAGGCTGGAGTGCAGTGGCGCGATCTCGGCTCACTGCAAGCTCTGCCTCCCGGGTTCACACCATTCTCCTGCCTCAGCCTCCGGAGTAGCTGGGACTACAGGCGCCCGCCACCACGCCCGGCTATTTTGTATTTTTAGTAGAGACAGGGGTTTCACCGTGTTTGCCAGGACGGTCTTGATCTCCTGACCTCGTGATCCGCCCACCTCGGCCTCCCAAAGTGCTGGGATTACAGGCGTGAGCCACCCTGCCAGGCCTCATGTTTGCTTATCTTAACCAAAATGAGCCCTCGTTTCACTTTCC…
ENST00000511331	ENSG00000233937	CGACACCCAGACCGAGACCTCGGGAATGCTCCGGCCCCCTGCCGCCGTCTCCCGGCCCGGTTCTCTTTCACTAAAAATAGGCGATTCTGGCAGCGCCCCTCCTATGGGGCCTTGGGGGCAATTGGGGTTTTGTCTTAGAGCCCGTGTGGACCCGGATGGCGACGGCAGCCCGAGGAGAGGGAGGGCTGACTGTATGGTTGGCTTTCCGACGACCAGACCCTGCAGGATTCGGCCTTTCCCTTTGGAGTTTTCCTCCATCCCCCTCCGTCCCTCCCAGGGGATGCCCGCAGGCCACAGTGGTCACTGAAGGTCAACCCTGAGCCGAAGGAGAAGTGGCCTCGACCCTGGGGACCCCTTCAGAAGTCTACCTGTGCCTGCGCCCGCCGGACCTGCCGGCCT…
ENST00000412295	ENSG00000248103	AATGTGCATGCTGAGGAGGCCTCACGCCAGTTTAGGCTCTCCAGTATCTCCCACTGAGCTACTCTGTCCCCGACTTAGAGGACCAGGAGAAGGGGGAGCTGGAGGCTGGAGCCTGCCACACCGTGGCTCGTCTCACTCTGGATGGTGGTGGCAACAGAGATGGCAGTGTGGCTGGAGTTTTAGGAGGGCGGCCTGAGCCGTAGGAGGGGGCTGGAGCAGTAACATGGCGGCCTGAGCGGTTTTTCTGGCATTGTCTGCCCAGCTGCTCCAAGCCAGGCTGATGAAGGAGGAGTCCCCTGTGGTGAGCTGGAGGTTGTAGCCTGAAGATGGCACAGCTCTGTGATTCATCTCCTGCGGTTGTGGCGGCCACGGTGATGGAGACTGCAGCTCAACAGGAGT…
ENST00000499986	ENSG00000238035	CTAGGCTCAAGTGATTCCGCCCACCTCTGCCTCCCAAAGTGCTGGGATTACGGGCATGAGCCAGCGCATCTGGCCACCTTATTTTCTATTACTGGCTCAATGTAATGGCTCCATCTCAGGAACAGCCAATGAAAGAGATGCACAGGACAAGAAACAGGACCTTGCCCTGTCACTCAGGATGGAGTTCAGTGGTCCTATCATGGCTCATTATAGCCTCAAACTCCCAGGCTCAAGCAATCCTACCATGTCAGCCTTCCCAGTAGCTGGGACTACAGGTCTCACACTGTCACCCAGGCTGGAGTACAGTGGCACAACCTCTGCTCACTGCAGCCTCCACCTGCCAGGCTCAAGCAATTCTCCTGCCTCAGCCTCCCGAGTAGCTGGGATTACAGGAAGTGA…
ENST00000606285	ENSG00000272463	TTTGCTTTCGTCTTTCCTTTTTCGGCTTTAAGTGCTCCCGTCACACCAGTGATTCGAACATTTCAGAGAAACACAACGGAGGGAAGGAGCCCGGCCCTGCCTTGTCAGCGCCCTGGAAGACCTGGCTTCCTCCCTGACACTCACTCTGGGGAGGGAAGACACCCGTGCGCCTCGCTCCCTCGTGGCCAGTGGCTTCCCCGGTGGGCTAGGGCGTGTCAGCAGGGCGTGCCCACCGAGGGAGCAACAGCGATTCCCAGGCCTAACGCTTTTCAAATCAAAAGCGCCTGACGCTTTTTACAACCGAGCAGAATAGGGCTGTTCCAGGTGGCTGACGCTTCCCGTGGCGGGGAGGGGGTTATGGAGAACGTGGATGAAGCTCATCGTGTAAGACGGGAAATG…
ENST00000659523	ENSG00000250903	ACCGCGCGGGAGGGGCGGGGCCTGCCGCCGCCACCGCCTCAGGGAAGAGGAAGGAGGCCGCGGCTTCGCGTCCCGCCTCTCGCCTGGCTGGCCGTGGGGGGCCTGGACGCAGTGGCCTCCCGAATCTCCCAGGACCCTAATATCGCCCGAGGATGCTGGGAGGAACGCTGAGCCGACCTCTCCGTTAGGCTGAAGATTGCACAAACCATGCTAATGGCCAGCATGGATGGAGGGAGCGTGTGAGATGTGTGGGGCAGCGTGCTGCATCTCAGCCAACTCCAGGAGGCCAAGCTATAAATAAAGGGTGGACTGACCTTGTCAACTGTTAAATTGGAGCCGTGGTGCGTTGCCTAGAACATTGCGGATGACCCCGAGCAGCACAGCAGATCAACGGCTGAG…
ENST00000692706	ENSG00000164385	GGCGACGCCGCCCCGCCCCGAGCGGATGCCACCCCGTTTCCAGCCTCCGGTGCTCACCGGAAGTTGCCTCTGAGGAACGGCCTACAGTGGCTTACAACTCCCGGGAGGGATGTGGAATCTATCCCCCCAACAGCCCATGAAGACTTATAAAAGCTGACAGATGCAAGGTTTTCAGCCATGCCTTTGATAAGATACTATAAAAGTAAAGTAGCTTCTGCCCTAAAAGCTGAGCGCTATTTCCAGAAAATCAACAATGGAAATGATAGGCATTTCTTTTGAAACTGGCACATTCATAATGGACATAGAAGAATCAACATAAGAAAGTAGCAGGTATTGGTCTTTCCTGTGGTCCCTGATGATCTATCCACTTGACCTCTTCAGGAACATTCCCTGGAAGCA…
ENST00000607565	ENSG00000272320	CCTAAGGCAAATGAATTCCTTGAAAATCTCTTGGGAGAAAAAGTGCATTCATAATTTAAATGACTATGCTGCTAATTTATCTGTTACAAAAGCTCAGAACCTTGTGTCTCTTTTGTCTTTCAAAGTGATATACACTGAGGCTCCAAAATTCTGCTCTAGAAAAATTATGGTGGAAATCTCTTGGGAGCCCTGGGTTTGTGTGCCAATTTTGTAGCCCTGGGCAAGTCACCTTATTCCTTTGGGCCTCAGTTTCCCCACATCTGTAGACCGGGTTGTGGAACGGCACCAAGGTCTTGCCTGGCTTCAACACTCTCCATCTAGACTCAGGGCTAACGCTCACTGTTGCCTCCTTCCGGAAGGTGAAGAAGATGCTGCTCCTGACAACGCACTGAATAAATG…
ENST00000603791	ENSG00000270504	GCCGCCCGGGCACCCCTCGTCTGCGGGCGCGGGGTCCAAGTGTCCCCTGTCCAGGGCGGGCAGAAAGGAGAAGTCGCAATCTCGGTTGAAGTCTCTTCCCCGCCTCCTTCGTGCACTTCAAGGCTGCCTCGGCCCCGCGCCCCTCCCGCGTCCCCGGCCCCGCACCTTGCCGCAGCGGCCCCTGCGCCAGTTCGGACCGGTCCTCGGGAAAGGCGTCGCGCAGGCGCTGCCACAGGCGGCCCAGGTCCGCCAGGCTGCGGTGCAGGTAGAGCACGCTGCGGTCCGACCACTCCGTGCGGATCTCGAAGAACTCCTCTTCGTCGCCGCGCCGGCTGACGATGAGCCTGCGGATGCCGTTCACCCAGCAGCCGCGCACGAACATGTTCACGAGCGACGTGC…
ENST00000566733	ENSG00000260604	GAAAGGCGATAAAGTCTGGTGACACATCACAGGGAATGTTTAAAGTGCATAGGGAGAGATTGTTTTCTTTCCCCCTCCTTGCACCTAGCAGGGAGAGGAGTGTGCGGAAAGATGGAGTTGAGACAGAAACTTGTTAGCATAACACCGAAGGAGTTTTGCTGTGAGTAGCATCAGCATAGCAGGAGAACATCCCTAGCTCTCCTGCCGCTGCTCTGCCACAAGGAGAGAAAGGGAAAAGCAAATTCAGCAGGACCTCTAGGACTTTGCTGTAGATCTCCAGGTGGAGCCAGGACCCTCCAGGAGAACTGATGGCTAGAAAAGACTGCAAGTAATGTGGAGGAAGGAAGAAGAGAGAGAGCAGAGAGAGATGATTCTTGCAAACATTGATCTGTGTAGAGC…
ENST00000427049	ENSG00000234817	AGATGCTCCCCGGCCTGGCTCCGAGTAACTGCGAGCTGGAGGCGCGGCTGCTCTCTCGGGCGGACCTCAGCTCTGCGAACCCTGTGGCTGCCGGAGCACTGAGCGCCCTGCCCGGAGTCCCGCGGAGCCTGGCGAGGAGGGGTCGCTGCATCCCGAGGGCCAGCCCTGAGCCGGGAGATGAAACAGCTGTCATGGAAATATTTTTTAAATCTCATACTGGTCAAACGGTGTAAACTTTGCTGGAAGGAACCTTACTCAGAGGGCCAATCACCTGCTTCTCTAGAGTTCTCAAGCTCTCCTGTGAGCACCAGGTTGAGCTGCAGAAAGCCAGAACCAGCTCAGAAACTGAGAAATGGACATGAAGATGCCCAGGAAACATCTCTACAGCATCCCTAACTG…
ENST00000606227	ENSG00000271978	ATGAAAAGACCATGCACACTGGAGCAGGACAGTTGCAATTTTGGCTTCCCTCTCTCCTGACTCTGGGATCTTGAGTAAATTACTCCAAGTCCTTAAGCCTCTGTTTCCACATCTGGAAACTGAACATACTAACACCGACCTCTCAGAGTTGTTGGGACAATTAATCAGGAACATATGTGGAAGCACAGTGCCAGGGACAAGGCATTCATTTGATAAATAGTGATGTCTTTCCTTCCTTTCCCACCCCTTTTCTTCCTCCCTGCAGAGACACTCAAACTGGGATTCTGGTCATGGCCAGGTGACTGCCATGAGGACAGAGGCATCTGGCGTTAGTTCCTGGATGAAGGCTGTACAGGAAGCATGGTGCCAGCATCTGCTTCTGCTAAGGGGTTCAGGCTG…
ENST00000689004	ENSG00000226281	ACCATACAGGGGAACACTCGGCAGAGCCAGAGGCCTGGGCCCAAGTCCTGCCACCAGCTGGCTGTGAAACTGTGGTACAGCACCTTGTGTCCTGCCACCAGCCGGCTGTGAAACTGGTACAGCACCTTGTCCTCAGGTCCTTGGTTTCCTCACTTGTAAATTCATGGTTCTCCATGGCATCTCTGGTCTTCAACATTATTTTGCATAGAGTCTCAGAAGCTTTAGTGTGAGCGGATGATATGGGCACGAAGCAAGGCACCCAGAAGTGGGGGCAACTACTCTGCTTTCTAAAATGCAAGGGAACCGGAAAATCCAGGAGCCGTGCCAAAGTCTATGTTCCCTTTATGAGCTGTAACGCACACCATGAAGGTCTGCGGCTTGGCTATTGAGTCAGTGAGA…
ENST00000451355	ENSG00000225092	GTACCAGCCCCAAACCCTGCCAGCAGTATGGGGGAGGATGCATTTCTCCACACCTTGCTGAAGGATGGGGACTTGGCAGAGTTCAGTGATGTTTTAGGGTTGGAACATTGATTCCTTTCTCTCTCTCTTTTTTCCCTTTTCTCCTTGTGCCTCTCTTCCTGTGGGTGCCTGAGAAAATACTCAGCCTGTATGACTGTGGCCTGAGTCGAGAAGGAGTGCTAGCTCTGAGAAGAAAAGGTTTATTTCCACTCTCATGTGACTATCCATCTATCCATCTCTCCATCCATCAGCCCATTGGACAATATGTACCCAGTTCCTATATCCAGCTAGCTACTGTACCAGGTGCCAGGCATTTCGGGAAGAATAAGACAGACAAGGTTGTCGTCCTCATCCTTCTGC…
ENST00000413129	ENSG00000237685	GTCTTTCAGGCAGTGCAGGTCAGCCTGGAGCCTGGAGATCCCTGTGTAGAACAGAGACTCCCTCTCAGAAGCCACAGAGACGTTTGTGAAGCAGCTCAGTAGCTTTCTTACAGCGTCTTTGAAAGTGACTGGGGCCTTCTGATCCACATGAACACAGTAGATGTTTTGGGGAGTGTAGATGGCCCTCAAGAGTCTTTCAAATGTATCAGTCTTTGCGGATGACCATGACATAGGCCAAAGGGAACTCGGCTTCGTCTTTGGACACAGGTTCCATTATGCAGTGATTTCGGATCAAGTATCGCTGGCAGGTTATTATTTCTCAATGGCGTCACTGGTATATTTTCATCCAAGAACATTTTCTTGCCTGTCACAATCATGCCACACACTTCTGCAAGGACT…
ENST00000436249	ENSG00000235051	GCGGCCGCCGGCATCTGCCCAACTCGCTCGCGCTTTCCGCCCAGGGTTCTGAAAAATAGAAGAAAAAAGGACAGGCTAGAGTGCAGTGGCGCCATCTCAGCTAACTGCAACCTCTGCCTCCCAGGTTCAAGCGATTCTCCTGCCTCAACCTCCCGAGTAGCTGGGAATACAGCTGCACGCTTCCATTCCCAGCCCCAGCCAGAGAAGAGGAGCCAACTCCTCACGGCAGATCCCTTGATAGAGGAGGATGAACCGAATCCATGACCCTCCAGACCCGGGAAGCGACGCACCCTAGGCCTTGGCACCGCAAAGCCCGTGCTGAGCGCACGGACGGGTGCTGCCCGGGACTCGGCCAGGAGGGCGCCCATGCCAACGCCTCTTGCAGGATTAGTGCCTTCG…
ENST00000606150	ENSG00000215022	TGGCTTGTCCTCTTCTGGGTGGGGGCTCTGAATGGACCCCAGGACCATGGACCCCAGGGACCCCCCTGCCACACTGGACAAGGTGTCAGTGACCACTCCAGGTAGAACAGCAATGGTATCTCCACATAGGAAACACCAAGCCTTTGTGACCACATGAGCCGCAGCGTCTTCATCATGGATGAGGAGGGGAACCAGTTCTGGAATTCTGGCTCAGGGAAGGCATAAATGTTGGCTGACTGTCAAATGCTTGTGGGAGGTCCCCACGGAGTGGAGAAGCGGGAGACTCAGCTTAATCACAGACAAAGTTGTGCATGAGAGACGGAGTCTCACTCTGTTGCCCAGGCTGGAGTTCAATGGTGCAATGATCTCGGCTCACTGCAACCTCCGCCTCTTGGGTGC…
ENST00000566170	ENSG00000261071	ACGTGGCCAGCGCAGGCCGCCTTGGAGCCGGATGGACCCCACGGAAAATGCTCTGCCGGCGAAAGCGGCTGGCAATGGGGTTGATTTCAAGGCAGGGAAGAGCCATCGCGCTGCCCTCCTCGGCTGGGATGGCGAGACAGGGCTGGCACGGCTCACGCTGTCCGGTGCTCAGAAAACCGGTAATCGCGGGCCCGAGGCGCTGCTCGCCGCCGTTTTTTGGCCCTGGGTTCCGTCGAGTGGATCCAGCTTGTCAGTCTTTGTGTAGATTTGGCTGCGTTCGCTCCGCACTTCGGAGGAGGTGGCGTTTCATGGGAAGAAATGCGCTCTAGCAGATGGCCGCCGTGGCCAGTCAGCCCTGCTGCCACCGACGAAGACGCGGGCGACAGACCTGGACTCTAA…
ENST00000607518	ENSG00000272209	AACTTTTTTAAAAGTGAAAAAGGAAGCAAATAATACTGTATATTTCATACACTATATCTTAATTTGAGATATATATGTATGTATATTTAAATTTAGAACCATATATTAAAATTTTTGCAGTGGTTATTTCTGAAAGGTGGTTTATGGATGGATTAAATTTCTTTCTTTGTACTTTTCTGTATTTTTCAAATTTTCTACAAACGACCATAGTAGAAAATAATAGAGAAGCTGCAAAAAAGGGAGAAAATTTTTATAATAGAGAAAAAGTTGCAAAAAAGGGGAGACACCCAAGTTTATAGTACTATATTTTAGGCAAATTGCCATGAAAAATTGTTAAACTTAAAAAAAAAACTTAAAGAGGTAAGGTTTGGTGTTATTGAGCACTTCAAATGTGGCTAG…
ENST00000427276	ENSG00000226673	AGAACTGGTGAGTCCCTGTAGCAGGTGACACCAAGAACCAATGAGCCATATTTGCTCTTCACACCTCAACAAAGATGCTGCTTCCAGGAGATCTGCAAGAACTCTGAACTCATAGATTATGTCCAAACTGAGAAGCACTGGACAGTCATTTTGCTTATCTGCGGTTTCTCATTTCTGAGAAGAATCTCCATATGGACATTATCACTTTTGTTATAATCTCGAGGATGGTTAAGGTAGCTTTGATCGCCACTTTCATATCTCCTGTGATAATCAGCACCAATGGAATGTGCAGAAATCCATCCCTATTCCTAAGGACTCCTGATGTCATCTCACCAGGTGGGACGGTTTGTCCTGCTCGAGTCTGCACGCCCAGCTCCAACAGCTTCGCCCAAGTTTGGG…
ENST00000456440	ENSG00000237346	GTCAGGGCTCCACTGTTTGGATCAATCAGAACTGAACAAGTTTAAATCTGCCATTTGCATGAATAAGCCAGATCAAGAACCACGGCAAGAACTTTCCCTATTTAAGCCAGACCCTCCCTTTGTTCCTTGGAGTGGTCACAAATAGAGCCTTCCAAATGTGAGGGAGGACAATGGTAACATGAATTGACTGAGTACATATCAAGTCTTACACTGTATACTTCACATGCACTAACTCTCCTACTCTTCACAACAAGCATGCAAGGTGGGAAAATAGAGGCTGAGAGAAATTGAGTAACTTGCCTCAAGCCATATATTCGGCACCGAGATGTGATCTGAGCCAGAGCCAACAACTGAGGTCCAAACAGCGTGCCTTGCGCAAGGCCACACAAGAGATAATGG…
ENST00000629853	ENSG00000234261	ATGTGGGTGGCTGAGAAGGGCACTAGGGTGGGGGTGGCTGGAGGAATTTTAAGTGCTGTGATGAAATGGGCACCCTTCTCTGCCCTCCATCGCCAAGCCCTACACCTCTGCGAAGACTGTGACACATAAAGTCCTGTGTCAACGATCTGTGCCCGCAGAGAGAGCCTGCTCCAGCCTCTTTGCTACAGCCTTGAGTCTTCTGCTGAAGCTGTGGAGACTACCAAATGGACTCGTCTAGATTTCACATGCAACGTGGCTCTGCCTTCCCTGAGCACTCTGGGCCTTTCCATGGAGACAGAATGAATAGATAATGGGCTGTCACCATCTTGCACTGCCAGCTGTCCTCTCTGAAGGTTGAACTCCTAACAGAAGTTTCCTCATGTTTGTGGTAGCAGCACC…
ENST00000632346	ENSG00000282024	AGCCCTCCCCACCTGCCCAGCAATTTACTCTTAAAAAGGTGGCTGGAGCTAAAGGCATAGTCAAGGTTAATGCTCCTTTTTCTTTATCCCAAATCGGATAGCGTTTAGGCTCTTTTTCATCAAATATAAAAATCCAGCCCAGTTCATGGCTCGTTTGGCAGCAACCCTGAGACGCTTTACAGCCCTAGACCCTAAAAGTTCAAAAGGCCGTCTTATTCTCAAAATACACTTTATTACCCAATCTGCTCCCGACATTAAAGAAAACTCCAAAAATTAAATTCCAGCCCTCAAACCCCACAACAGGATTTAATTAACCTCGCCTTCAAGGTGTACAATAATAGAGAAAAGTTGCAATTCCTTGCCTCCACTGTGAGACAAACCCCAGCCACATCTCCAGCA…
ENST00000692306	ENSG00000229931	GCACAGAGCACGGCGAGCGCACCGCGCGGCGGCCGGCCCGCGCCCTTAACCCTTCGCTGCGCGCCGCCCGGGGAGGCGGGCACCTTTCCCAAAGAGTGGCTCGGGATGGGGTGCGGGGGAGGGGAGACGCGGACCGGAGGGCAAGGTTCCTTCCAGGCGCTCGGAGCAGCATCTGAGAGGGCTCACTCTGATCATCAGCTGCACGTTAAGCCACAAACCGGCGTCGCTTCGGCGTTCCGGAACCCAGGCCTGGGGGCCGCGGGGATTGCCTCTGCGTGCAACTCCGGAAAGTTTCAAGGGGTCCCCCGACTGCACAGGTCCGGAAATCGGCTTTGATATGGAACTACTCCGCTCTAGCCTGGAAAGGAGACCCGCGCACTCCTCTCGCAGCTAATTTCG…
ENST00000606924	ENSG00000272341	CATATTACACCCTTACTTAAAGTGTAGTTTTCAAAGTCGCCACAGCAGCACTTGGGAGCTTTTTAGACATTCAGAGTCAAGGGTTCTACCCCAGACATACCAAATCAGAATCTGCCTTTGAACCAGGCCCCTGGGTGATTTCTAAACACATTATCATGTGAAGAACACTGGTCTATACCACAGGGATCAACCTAAATAAATTTGGGCACAAGTGCAGAAGTTAATTCCTCTATTTATTTCTTTTTTGCTCCTTTTTAGTAAGTACAGCCCTTATTAATTTGTGCTTTTCAATGAAAAATTATTATGTTATATGCTTTGGATAAATACTACTGCACTGTAAGTGCACACATCTGCATCATTATTGCCAAAAAAGAATGCTCTGCTGAGGAATGTACTGGG…
ENST00000653002	ENSG00000228412	AGTCCTTTCTGAAGCGCGCTTGCAGGCTGTCTTCCTCAGTCGCCCTCTCCCTGGGTGCTGTTTTGCTGGGCAGCATCCCATGCTAGGCTCGGCAGACATTCTGGCGGTTGGGTTCGGCCCTTACAGCGCTAACACCTGCAGAGTCGAGGCTCCTGCCAAAAGGCAGAAAGCAAAGGAGGAAAAAATTCATTGTCATAATAGCGAAAATGATAAACCTCAGCTGTTTAAGAGAAGAATGTCTGAGTAGCTGTTGATTATCTCCCATAATCACAAAACAACTTTTTTTTAAAAAGAATTTGCACTGTCTGTTAAAACGCGGTCATTGTTTTGCTTTCAAATCGAACTTCACGACAGTTAGCAACTTCAAGAACGCTTCCAAATGGATAAATCTTTCCAGAA…
ENST00000688254	ENSG00000272168	GCCGCTCGCCGCCTCTTTGTCTGCTCCGGGACTTGGAACAAAAGGGGGAACTCTGATGAACTCTCTTTCCTCCCCTCTCCCCCGGACGCCGGGGTATCTCCCTCTCGCAACTTTGCCGCCCCGACTTTCTCTGCTGTCAGGCCGGGAAAAAGTGTCCGAACGCCTCGTGGACTGCAGCGGGGGAAATGTCCCTTAAAAGTGCGACGAAGTGGGGAAGAAGGTGTAATTACTATTATCAGCATCTAGAAAGCATCATGAATTTGCTGGAGTACTTCCTAGCACTGACCTCCTTCATTCTGCGTTGTTCTTACTGGATCTTTCCATCAGCCAACAATATGGAAGTACCAATACAAGGTCAAATCATTCCTGGATTCATCTGGAGTTGCTTAAAAGTTAAAT…
ENST00000635439	ENSG00000283064	ATATACATACATACATACACTGAATCCTCACACGAAGAGCCCTACAGGCGTGAGAACAGTAAGGGAGATGCAAGAAAGGTCTCCTTGGAGTTGGGAGGCGTATTTACAGCTACTAGAGAAGGGGGAAGTGCCAGCTCCCCGAGAAGAAAGCAGGAGGATGCTGAGAGACTAAAGCTGAAATTTTCTGCCTGCTTCCTCACTCTTTTCGTTGGTTTCAGCCGTCTGAAAAACCCTTGTGAGAGGAGCAAAAAGGTCAAGGGAAGATTGTTGCCTTGCTCTCAGTCTTCAAAATTTTCGATCCTCCGTTTTTTTTGTTTTGAGACGCAGTCTCGCTCTGTCGCCTAGGCTGGAGTGCAGCGGCGCGATCTCGGTCACTGCAACCTCCGCCTCCCTGGTTCT…
ENST00000562904	ENSG00000261584	TAAGGAAGAGGTTTGGAATTAGATATTTGTTGTATGAATGAGTGAGCTAAAGTGCAAAAGAACGGGCAGAATAACTGAGCTGGTACAGAGGGAAAAAATCACATTTAAAATCTAAAAATATCTGCTTCTTAGTTCAGGCTTTCCCACTTAGCAGCTTTGGCACCTTAGGAACACTTAACTTATCTGAGCCTCTATTACTTCTAAAAAGTGCATAAAGTGCAGACTAAGACAGTTTTTTTGGCAAAATTCAGTCAGACTACATCAAGTAAACTCCCTAAGTCTCCTAGTATAATTCATGGCACAAAAAATTGGGGAAAAAACAGGGAGGATATGATTATAAGTTCAGTTTATGTTTTTTGTTGAGTGAATGTCTCCAGTCATAGAGATGCAAGTGTAGAT…
ENST00000565046	ENSG00000261839	AGAGGTCGCGAGAGAACTGAAAAAGGGGACCGGCCTTTCCCGGCTGCCTAAGCACTTGGGTTCCGGCCTGGAAGGAGGCCCAGGGCTCCCACAAAGAGAAATAAGGGACCTATTTGGATGGATCCCAAGAAACACTGTCTGGCATCTGATTTGAACGAGGCTCGGCGCAGCCGGGCCCTTTTCGCAAAGTAGGCCCACTGCAGACCTGTGGGAACCTCCGGGATGCCTGGGGACCCGCATCTGCCGCTACCCGCAATTTCCTATCCCGACCCTCTCTGCAGTTGTCGACCCCGGCCGGCGGCTTTGAGCGTGGGGTCCCGCAGACCCTGGCACCTAGGGGGCCGAAGCCGAGGGATCTTGGGGTAGAAGAGCGGTCCTACAGAGCTGCCGCTTCGAAAG…
ENST00000499525	ENSG00000246350	ACTGGTTGTGCAAACACCTACGGTACCAGTAATTCTGGGGAGGCAAGTACTCTGGAAACGACGGAGAATTAACTCCGGAATTACCTAGTTATCTGGCATCACGGTGAAAAGAGTTCCACAGTGTGAGTAGTGCTGGAGTAGATGCTGCTGGTCTGTGTTTTCCTGTCACCGTGATAAACCATCGCTGGCACTCAGACCCGTGGTGCTCACCGCAGCGACCTGAAACAAAATGGAGAGGAGCATCCCTAAGGACTACCACGTCAGCGAATCTGTAGGATCGTCCCCCGCCTTTCCTCGTTAATTTCGGGCCACTTTCACCTTTCCCTTTCACCCTAAATCAGACTTAAAAAGAAATTTACTCCTTCTTCAGCAGCAAAGCGTCAGCTTTCCTGTCAGCGT…
ENST00000456103	ENSG00000235570	CTTCTACAAGGTGCGGATCCATAAGGAAGATATTAGGAAACATCTAATTGAAGCTTGAAGAACCAAAATGAGGAAGGCAGAATTAGGAAAGACCCTGTCCGGTGACGCCTCCCCTTCTGGTTTCCATCTGTGCCCCCTCTCAGGAGCCGCGGGAACACAAGCCTCGAGCAGAATCCAACCACTTGATGATTCGAAATCACCGCAATGCCATGGAATGTAAAAACTGCTCTCGCCACGTCTAGAGACCGATGCCTCTTCCTCCGCTGGGAACATGGTTCATCTCCACTCTCCGATTTCACGGTTTTATTTGCCCTCTGGGACGCGCTGACATTGTTCTAAGCACATTTTCTAAGTGATTGTGTGAGTGTGGGTGTGTTTTGTTGGACTTGAAGGGAGTCT…
ENST00000440244	ENSG00000225595	ACATTTCCCAGTATTATCGAAGATCAAGCAAGAAAGAAAAAGACAGAAAACAAATGCGAAACCACAGCTTCCTTGGCTCTTTTTGCCCATATGCCGAAGAGCCGAGCATTGCCGCCAAGCATTGGCACCGGCCATGCGGAGACTAGCGAAAGCTTTGCAATTCCTCTACTTCTCAGTGATGACTCGGGCTTTCTCCTTACATTCTTGATGGGCATGACCGGTCCTGTCAGCTGGGTGGCCAATTTCTGTTCTTCAGCAGAACTGTCTCCCTTCTTGGGGGCCGAGGGCTTTCTGGGGAAGAGGATGAGTTTGGAGCAATACTCATTCAGACGCTGCACATTGGCCTGCAGGGAATCGGTGGACTTGTTCTGCCTCCTCGGATCCACAGAGATGCCAGTG…
ENST00000445544	ENSG00000244349	TCTGTGTCCTTGAAGGTTAAAGCTGTCAAAAAGTGGTCTCCCTCAAGTTCGGCCATCTTGCTCTCAGAGATCTAGAACTGGACTCAGTCAAAATTTTGGGCCAAGGAGACCGACGCGCTGTCGCCTGCACTAAGAGAAACGCAACGAACAACTTTGTCAATGCATTGCATTATACTATAGCAGCAACTATACTTTTAAATGATTCGAATCTTGAGGTTTCAAACTGAACCGTCTTGTGCCTTTTGCCCGGCGGGCATTTCTGCGGGGACCGCGGGTCACCTTCTGAATTTTTACCTTCATAAACAGCAAGGACTGCG
ENST00000399247	ENSG00000214922	AGGAAATTTCTGGTGGGCCTTCGCGGCTCCGCTGGGTTGGCAGCCGCTTGAGCCACTGCGAGGAAAGCAAAGTCTGGGCCATGGAGATGAGCCTAGTCCTGCTGTTCCTGATCCGCACTGCCCTTTTTGCACCCCAGGGAGCTGCTGCTGACGGCGCCTCCCTCTGTCGCCAAAGTTGGAGTGCAGTGGCGCGGTCTCGGCTCACTGCAAGCTCCGCCTCCCGGATTCAAGTGATTCCCCTGCCTTAGCCTCCTAAGTAGCTGGGATTACAAGTGCCCACCACCACACCCGGCTAATATTTTGTATTTTAATAGAGACTGGGTTTCACCATGTTGACCGGGATGGTCTCAATCTCCTGACCTCGTGATCTGCCTGCCTAAGCCTCCCGAAGTGCTGGGA…
ENST00000630472	ENSG00000281831	GCCCATTGGAAGCAGGGCCTCAGCACCAATGCTACTGAGGATGTCAGAGCACAGGAGCAGGGCCTTGGGAGATTACCCAGCATTACTCAAACCTTCTGCCCTGATGGGTCTGGGTCCTTGGAAATCAAGCTGTCTCAGGCTGAATTGCTGGATGATTCTGTTCACACTTACAATGAGGTAAGGGAAACCAGAAGGCCCCCAGGTCGATCTCTGGTTTCCACACACACTTCCGCCCTCATTGTGTGAAAGTAGCCATGCCTTCTCCTGAAGATGAGGATCTATTACCTGGGCCTGGAGAGGAGGAGAATCCTCTTTTCACCAGGTGGTCTCTGGGCACATACTAATCAAAACTTCTCTCGTGACAATCGGAATGTGTAGTTCAGTGGGCTGTCTTTTGTA…
ENST00000453558	ENSG00000270604	GTTCTTTCCACTTCTGGGGCTGTGACTTGAGTTTCTCCGCAGGAGCAGATAGTGTTTGTGTAGGGACTGCGGACTTTTGCATTACAGCCTCCCTGCTTTGCCCGCCTGCTGCTGGAAGCTTAGCAGATACATTTCATCAATGAAGCCTTCTGGACCTGGAGTTTCCTATATGAGAAGGATTTTGATTACACATTCAATTTCTACAATCAATATATGACTGGCCACATTTTCTATCTCTTCTCAGGCCACACCGTAGTCATAGAGCAAGAGGACTCAGATACAGTTTGGTTGGTCCTTTACCTTCAAAAGTTCAAGTGCTGGCTGCCGAGACTTCTCCAACTCAGTGATCAGGGTCCCAAGCTGGACCACCTCCTCAGAACCCTTGATGACACGGCTGTT…
ENST00000624252	ENSG00000280128	TCATCTAAAGGTAAAAAACTCACTGTTAAGAGTAAGTACACAGAAAAACCCAAAGTGTGATAACATTGTAACTGTGGTGTGTAAGTAGAAAGAATAAATGATAAACCAATCAAAAATAGTAACTACAACTTTTCAAGACCAGTCAGAAAAATAAGATAAAATTAGAAACAACAAAAAGTTAAAAAGTGGGGGGATGAAGTTAAGATGTAGAGTTTTTATTAGTTTTTTGTTTGTTAATGCAAACAGTGTTACCAGGTTAAAATAATGGGTTACAAAATAGTATTTGTAATCCTTATGGTAACCTCAAACCTAAAAACATACACTGGATACATAAAAAATAAAAAGCAAAAACCTAAATCATATCACCAGAGCAAACTACCTTCCCTAAAGGAAGACAGG…
ENST00000670397	ENSG00000231074	GGGAAAGAGGAAACGTCGTGGCTGGCAGGGTAGGAAGGGATGCGTGTCCAGGTGAGAAAGAGGTGTGACGTGCAGATGGGATGCCCGCCGCTATGACGCTGCCGAGACCCGCGGTGACTGCGTCAGAGTTTCACCCGGGGAGAGCTCCCTCTTTGCCCACTAGCAGGGCATTAGCTGGTGCTGAAGACAGTGGCTGCTTGGCGAGCCTGGATCTCCAAGTGACCCCCTCAGCAACTCCTGATGAACAGGGACTTGCACTTAGGAATCTGTTACAGTGAGCACAGAAGCAGACCTGTGGGCTCATAGTCTTCACCCCCCACCCATATATACAAGATGAACAGAGTGGAGGTTAAACAACTTGACTAAACAACACAGTTCATGGTAAAGCCCAAGACTGTA…
ENST00000702432	ENSG00000272273	CCCTTTCCCGGCAGGCCCCGCTAGAGTCCGCAGCCCGCCCGCCCGCTGGCTCTCGGGCCCAGCCGGGCTGCCTGGTTAGCCCGGGGAGGGCCACATCCCTGCCGCCCCAGTCACCGCCCTTCTTGAGCCGGGAATCCCGCCCACGCCGCGCCACGCTCCGCCCCCGGAACATACTAGGCGATCTCGACAGTCGCTCCGTGACAGCCCACCAACCCCCAACCCTCTACCTCGCAGCCACCCTAAAGGCGACTTCAAGAAGATGGAAGGATCTCACGGATCTCATTCCTAATGGTCCGCCGAAGTCTCACACAGTAGACAGACGGAGTTGAGATGCTGGAGGATGCAGTCACCTCCTAAACTTACGACCCACCACCAGACTTCATCCCAGCCGGGACGTCC…
ENST00000656751	ENSG00000228022	AAGCACCGGGTGGCGTCTCCGCTGTAGTGTTCTGAGTTCAAGTTGCCTCGGAAGTCCCAGTTGGGGATACGCTCTCGCGCACCAGAGTTGGATGCTGAAACTTGCAGTCACACAAGGACTTGAACCTAGAGCTTTTCTAAAGCCCGTACTCTTTCCAGTACCCTGAGCCAGGGGAGCCAGCGGGCAGAAATGACGTGTGAGGTACCCTCTCTCTCTTCACTTCCATGTGATCTGTTACTCATTTTGTCAAGACATCCTGGGTCCCAGAGACCACTCTTATTCCCAGGTGTGTGACCTCCTCCTACAGACTACAGTGGGAAAGACACCATCTCCAGGTGCCAGGTGCTACACAAGATACTGGCTATAGCAGCGAACAGGACAGCCCGTCTCATCCTCATG…
ENST00000430364	ENSG00000230174	GGATTCCAGGGCTGCTCAGGAGACGCCTCCATCCTGGCGTGGATGACCTCAGGATCAGCCCCGTCTGCCCCACTCAGCCCGCAGCCTGGTCCCCGAAAGCGCTCAGTCAGAATCCGAGAGCACTGTGGCGGCGCCCCCGTGTGGCCACAGGACTGAAGACAGAGGACCCCGCTCCCCTTTCTCCCCAGCCAGGACGTCCCAGGCTCTCCCCCTGTTCCCCGCACCTGGACGGGACTCTGCACAGAAGAGAGTCTCCCGGTCTCGTGTCAGGCTCTGAGTTCATCCAGCTTCCCAAAATCCATGTTGATATGAACGTTTTCTCCCACAACTGATTGACTGGACTTTTGTCTCAGGGCAGAGGGAGGCCTCCAGACCAAAACAGCAGGATCAGGTCTGGAG…
ENST00000420520	ENSG00000234006	GGTCTTCTCTGTAGGCACCCCTCCATGGATGCGCGAGGAACGAGTGTGGCGAAGGCTGCGAGTTCCCACGGGGTCCTTGGCCCGGTAGTGAAGACAGAGTCTCGCCCTGTCGCCCAGGCGGGAGTGCAATGTCCTGATCTCGGCTCACTGCAACCGCTGCTTCCCGGGTTCAAGCGATTCTCCTGCCTCAGCCTCCCGAGTAGCTAGGATTACAGGCGCCCGCCACCACGCCCAGCAAATTTTTGTTTTTTTAGTAGAGACGGGGCTTCACCCATGTATGACCTCAGGTGATCCACCCACTTCGGCCTCCCAGAGTGCTGGGATTACAGGCGTGAGCCACCGCGCCCGGCCCATTAATACTGTTAATTCGAGCAGAATGTTCTTGGCCCCGCCCCAACA…
ENST00000419679	ENSG00000235663	CGGGCTCTAAAGGGATGGGTCTCCAGCACTATTTTCAACCTGCCCCATTGGGGAGAATGAGGACATGAGACACCAAGAAGATGAAGTTTTCAGGAGCAGAGGAGAAACTTTACACCAACATGTCTGAACTTCATTGACTCACTACCTGGAGCCATTTTTTAGCTGTTGAGTTAAGAAACAGAAAAAGGAGCCTGGGGCTTCTGACTCTTTCACCAGGCTTAGGGGAGTGAGAGGAGGGTTTAGACACGGGTAGGGCCTCTTGGCCCCTTGGTGCAGCCCCGCTGAGCCATCTCCTCCTTTGGCTGGGTGACTCCTTTCTGCTGCCTTGACAACTCCTGGAGGAGAAACAGATGGGGCCTCTGGGCTCCTCCCAGCCCTGTAGGGTGGGGCTCCTGCCCT…
ENST00000645134	ENSG00000225914	ACTCAACACCGCAAGATTTCAAAAGGGAAATTCCTCCAGGGCTGAGTCACAGGGAAGAAAGCGATTTCCTCCGCCTCTTCCAAAGCGGTTGTGGGGCTAGACAAGAAGGAAAAAAATCACTGTCCTCATGGAAGTTAAATTGTACTGACAAAGGAGGAAAATGTCAGGGAGTTAACAATTCAGTCTCTGTGGCTTCCTCCTGTCCTCTCCCTGAAACTGAGATCCAGCCAATCTGCACATTTATTCTGAGAGTGGCCCCACTTTAATGACTACACCCAGCTGTCTACACACCAGGAGGGGAGGGAACTGTATCCTGAGGCACCAACCCGATTACCCACCCAACAGCCACAGGGACTTCCAGTGACTGGGGCATCATCCTCAATGCCACCAACCCCTCTC…
ENST00000453426	ENSG00000204261	TCCACATCCCCCTGCCTTTTCCGAGAAAAGGACAGTTAGTGCCTGGACCAGGACCATCACACTGGGGACCGGCTTCTCTGCTCTCCCGTTATGGGGGTCGGGGGAATGATGGGTCAAGGGTCTTCCGAAGAAAGCGAGAAAGGAACAGGCGCCTTCAAAAGCCCACTTGGCGATGGGTTACAGTAAGAGGAAGTCTGCATTATCACGAGGAGCTTGGAAAGGAGGTAACACACTCAAGGCAAATTTCAAGTAACTCATCCTGGAGGCAGCTGCCTACTCTGCAGCTGTGGTTCTCCACCACAGAGAGAAGAAAAGGGAGGGAGATGGAGTGCGCAGGTCTGAGAAGGCTTTCATTCTGGAGCATCTGCAGGAGCCTGCACCATGGCCCAGTAGCACCCC…
ENST00000630418	ENSG00000274259	TAGTAGGAGGGCACAGGCCCAGGGTGTCCTCGCAACGGGCGTCCCGGGGAGCTGCTGAAGTCCTCCCCGCTGCAGAGGACCGAGAGGCAGGGCCCGGGAGAGAACAGCCCGGTCGGAGGGGGTGGGCCGTCAGCCGCCCCGGAAAGCTGCGTTTCCCGGTGATTAAGTGTAGCACCCGCCCCCGGCCGCCCCTCACCTGCCAATGATGCTCTTGATCTGGGAATCCTTCTCTGCCTGCTGCTGCCTTAGCCTCTTCTCACTCTGCTCCAGTCGGGCCTGATACTGCATCAGGATTTTGCTGGTTTGTTCTTCCTGGGACAGCAGCCTCCGCTCATACTCTTCCAGCTTCCGGTTGGACATGTGCAGCCGCTCTTTCAGATCCCTGCAAATGTAATCAAA…
ENST00000605896	ENSG00000272374	GAGATGAAGTCTCGGTCTGTCACCCAGGCTGGAGTACAGTAGTGGTGTGATCTCGGCTCACTGCAACCTCTGCCTCCCAGGTTCAAGCTATTCTTCTGCCTCAGCCTCCTGAGTATCTGGGATTACAGGCATGTGCCACCACACTTGGCTAATTTTTGTATTATTAATAGAGACATGGTTTTGCCACATTGGCCAGGCTGGTCTCGAACTCCTGACCTCAAGTGATCTGCCCGCCTTAGCCTCCCAAAGTGCTGGGATTACAGGCGCGAGCCACTACACCTGGCCACAGATTTTTTAGACCCCTCCTACAGCCAGACTTCTCCCACCATCTAACTAACCCCTCTCCCTTACCTCCCTGCTCACAATGCTTATCCCTCTCCAGCAAAGAGTCTCTGCTCT…
ENST00000664260	ENSG00000228559	ACTTTGGCTTAGAGCAGGACTCAGCAAAGTATAGCCCTGGGGCCAAATTTGGCCTGCCATCTCTTTCTTTCTTTCTCTTAATTTAAATTGTATTTTTTGAATCGGTATTATATGCAAATGGTACAACATGCAAAAGATAAAAATGAATATACAGTTGAAAGTAACTCTCCCTCTTCCTAACTTCCAACTATCCAGTTTCCTTCCTCAGCTGCATCCACTCTTGCTGGATTCCTATGCTGCAGGAGATGGTGCGTCCATGTCTGTCTGCACCTGGATGGCATCGCCTCTCCATCTCGAGGACGCCATCTGGAGGGGGCAGGGCAGGGTGGCTGATCCCCTGCAGGCCCCAGCCCTGTGACTCAGCCACCAAAGCCCAATCTCCAGCCCAAGGGAACCAAG…
ENST00000629595	ENSG00000281450	ACGAATTCTTTCAGGAATGCCGCAGATGTACATGCTCCCGCAGATCTATATTTTCCAATGTTGTTAACATCAGCCAGCTGGCAATCTACAACCTGTCTTGTACAATGTTTGAAGAGAGGCATCCTCCAGACACGGTCCCCTGTTTCAATGCTGGCCTCGAAGAGCTTGTTCCAGAGCCAGGATGAATTGGTAAAGACCCCAGTGGCACCTGACCCCAAAGCTACATCTATGACACCTGTTAAGGTGGTGGCATTGAGGATGACCTTCGGGTTAAATGTGTGCACGTAACAGAGCGCATCAGCCAGTATGAGCCTCCCCTCAGCATCAGTGTTACCAACCTGGATGGTCTTCCTGTTCCTGGCTCTAACAACATCCCCCAGCTTGTTGGCCTTGCCGCTG…
ENST00000606829	ENSG00000235033	AGCTCTGAAGGCATGTTTAGAATATCAGGAAAATGCTTCTCCAGGATCATGATCAGGTTTCCCAAAGGATCCAAAAAACTGAGAGGGAAGAGATTTGGGGAAGATGTCACTTTTCCTCATCTGACTTTGCCTTGGAGTCAGATGGGAGAATGACTCCTGGAGAACACTTAGCCTTTTCCAGCTTTCCCCAAGAAAGGCTGGCCCAGGGAGGCTTCTATAAACCTTCTCCCTAACTCTTCCAGCCTGATTTCTCCTTGACCCAAGAATCGCAGCCTCCTGGGGGCTGTTGGGAAGGGGCGTGGCTGCCCGCTGGGTTCAGTTCCCCTTCCTTCCCACGAGGGTCCTCACCTGCTCCAGCATGTCCTTAGCAAGGTCCTCCTGCTCATCCATCTTCAAGAT…
ENST00000451810	ENSG00000204091	GCAGATGTGTAGCCCCATTCTGGCCTCCTCTCCTCTCAAGGAAAGGGGAGTTGTCTTCAACTGATGGCCCCTCCCCAAAGCCTAGCCCCCTCCTTCTCCATGCCTTTCTCCTGTATCCCACCTGGCACCTCCCAAACACTATCTGCCGCTGCAGTTCCTTGTTGAACTGTTCTGGTTTTAATTCCATTCCCTGCAATTGGAGCCTGAATAATGAGTTATTTCACAGGAAGATTGATCTGGGTATTAGGGCATCATTTAGTTTGCCATTACAACAGCCAATTTTGGTTACATGCTCAGCTGTGAAGGGGAAATGGGCCAGCCTGCTGGAGCTTTCTAAAGCATGGAGCTGAGAACGGTGCAGTCTTCAGGGATCTGGTGAGCAGACGGCTACAGGATTTG…
ENST00000373171	ENSG00000226070	CACCTAGATTATCAAACCTAGCCTTTCCATGTGATGCAGTTGGCAGCAAGAAGAATTTGTTGTGACAAGGAGGCTTCTCACAGGTAAATACCTGAGGTTTCTACCTTTGCATAATAGAATCAGGCCCATCCAGGTTACTGCCCCAATATCTAAAAGGAACCCTGTCACTTTCACAGTTTAAAAATATCTATTTGTGCTTTCAGCCCTTAAACCAAAGGTTGTAGCTTCCATCATCTCAATTAAGGTTCTGTACCTCACAGTCAGTCAATGTTTACAAGGCTCGTGGTTTCCCTTCCCTGAAGCTTCTATCAGAGAGAAATTGGCATGTTTTCCCCAGACCAAAGAGAGAAGCTAGCTTTTACCTCTAAGGCTATCCTGTGACCCCTATCATAGCTATTT…
ENST00000607218	ENSG00000231113	GTCCTAAGATGGGGCAGGACTTCAGTGAATTTACAGTGGGTCAATGTCTTGTCCTCAGAAACACAAACAGCAGAATGGCTCCATCTCTGTTGAAGACTTCCATCAACTAGAACCACGAGGGCTGATGGACAGACCACAAGGCCAGTTTGTTCCAGTTCAATGATTAAAAGAACCACAGATGACCAGGCACGGTGGCTCACGCCTGTAATCCCAGCACTTTGGGAGCCCGAGAGACGGAGTTTCACCATGTTAGCCAGGATGGTCTCGATCTCCTGACCTCGTGATCCGTCCGCCTTGGCCTCCCAAAGTGCTGGGATTACAGACGTGAGCCACCGCGCCCGGCCAAAACCCTGCTTTTAATAAAGTGTGAAATGGTAAAAATAACCTCTCTTTTTTTTT…
ENST00000607790	ENSG00000272223	TCTGTCACCAGCCAGGAAGGACATGAACCTTTCTCTCCCTCAGGGCCATCCATTCTAGAGGGCAGAGAGTTGGCCTCATTTCTGAGATAACTTAGGGGACAGAAGTTCACTACCCTGAGCCCATTGTGAGGCCATCCTCACAGCCGTGACTCCTTATATTTCTACTGCTGGGTTGGGACCTTGGCTTGTCAAGACTAAGTAGTCAGCCCCCACCACCCCAAAAACAAAACCAAGCAAAGACCACATACAGATTCCATTTATAGGAAATGTCCCAAATAGGCAAATCTATAAAGACAGAAAGTAGATGAGTGGTTGCCTAGGGCTGAGGAGACTGAGGATGACTGCTAAGGGGCATAGGGGTTTTTTTGGGGGGAGGTGTCAAAAATGTTCCAAAATTGT…
ENST00000606123	ENSG00000272170	CAATGGGGAATGCTGTGAGGGCTGTGGGGGTGGGGGGACCCAGCAGACCTGGGGGCCGGGTTGAATGTCAGCTGCTTGAAGAGAGGTCCATGGTGCTGGCACTGAGGCCCCGGGAGACCTGAAACAGACAACACTACCCCATCAGCTCAGGGACCTCGGCCTCCCAAAGACTGGCTCCTAGAGTCCATCCATCCCATGGTCACAGTGTATCTCTGGACCTAGGATCACATCTGTCTCTGGACCAGTCTATCTCTGGACCTGGGACTTTGTTTAGCCTCTGCTAGGGTTTTCCAGAAGGCCACAATCTGGTGGAGAAGCTACCTGGAAGAACCACATGAATACTGGCATATACTTGTGTGTTGATACAAGAAGTCATTTGCCATTAAAATATCACTAGTG…
ENST00000500590	ENSG00000245261	TCTTTTCTGCCCATGTGACTTACCAGTCAGTAAGCAACCTGAGGACAGGACTCACAGTTTAGACTCAGCATCAGTGCATTAGAGCTGGAGAGAGCCTGGGAGAGCCCTTGCTCCAGTGACCCCAATCCCCTGATGCCCACTCTTAGGATTTCAAATCCCTATCTGGGAAGTACAGTCTGGAAAAGTTCCCCAAGTGATTCTGATAGGCACCTGACCAAATACCCTTGATGTGGGCTAGCCAACCCCTTTATTTTGTAGGAATCCCCAGGAGGTGAAGTGATAGGGTCCAGCAGCATCAGGCAGGTTGGCCCAAAAGCCGGGATGTGCGCCCAGGTCTAACATCCATTCACCCGCTTTGCTGCCTTTCCTTCTGGACTCGCCCCAGGGCAGGGGCTGTGC…
ENST00000607571	ENSG00000271754	CCACAGCCATAGTTGGCACCTGCCCAAGGAAAAATAACCACTTATCTGCAAAAACCCAACAGACCCCCTACCTATCCCCGTAACCCCAACCTCCAGAGGTAGGGAGCTATCTCTCTTCCTAGAATGTTTAATGAGAAATTTACAAAGAATGAGAAGGTAAAATGCTCAGCAAAATTCCAGGAAAATTAAGGAGGGAAGGACAGCTTGAGACACTTAATTCTCCAAGTGAGGTGTCAGTGCAGTTCCCAAAGCAACTCCAGCCTTGTCACCATGCCTGCCAATACCTCAGCTAGCAGAATTCGTCGAAAAGCATTGGCAATGGCTGCGTCAATTCCCACCATGTCAAACTCCAGTGAGTTTTCATCCATGTGTACTACATCCACACGGAAATTCTAGAGG…
ENST00000687455	ENSG00000237686	ACTGTGCAGAGCCCAGGCGCGTGGGTCGGTGTCGGGTGTGTGTGTACGTCTGTGTGTGTAATGAAACTGGACGCCTTCCTTCCCGGCGATCTTGACTTAACCTGTCAGCAGAGGGCTTGAGGTTAGACCACAGGTTGAACCTAGGTGGCTGCTGGAGAGAAACACTCTGTCTTCCTGCTTTGAGGACAGCTGAAGTCTTGCCACTTCTTCTGGATGCTCTGACCATCAGTAAGGGTGGAGTCTCCGGGAGGATGGCTGTGGAAGAACTGCCAATTCCAAGGGCCTGGTCAGGCAGAGGCATTCTTACTATTCCAAAACAAGGAAAGGGTAAAACCAAGATGTCAAAGGCCCCGCTGGTGTGGAAGCAAATTTCTGCCTCCACCAGCTGGATGGCTGCTA…
ENST00000665400	ENSG00000231881	ACACTCATGTTCGGCAGCAAGCACGGACAGTCCTGCCCGGAGGCAGGGGGATGGCCCACATGGCCCTGGTCTTCCAGAGAAGCCCAGCGTCTGGCCTCTTCCCCTCAGCGCTGGTCACATTCTCCCCACCTTCCCCTCCAAGCAGCCCACCTGGGGTAGGTGCTGAGTCCCCTGCTGCTGCCTCCCCCGGGTGAAAGCAGAGTAAACAGTCCCCCTCTCCCCCGCCTCCCTGGGGAGGGCTGGAGGAAAGAAAGGGAAGTGACAAAAGCTGCCCTATCCCTGTCCTTCCTCACTGCTGGGTCTAGGACACTTATTCTGGGGAAAGTGGCGTCTGAGGATGTGGCTGCAGTGGCCAGTTGCTGGCGCCAGCAGAAATCCCCAAGCCCGTCAGTAGACTCT…
ENST00000606796	ENSG00000271857	ACGCTCAGATTCCTCCCGCGGCGGCTGCCAGCCCGGCTCCCCGGCTAGGCTCCTTCCTTTCCCTTCTTTTCTTCTCGCCCTCTCACAGCCACCTCTTTGCATCCACTCCCTCCTGCAATTTGCAAAGCTCCCCTGTCTCTCGCGCTTCAAGGTGCCAAGAGGTAAGTCGTGGGCAGCGGATCTCGGGGCAACGAATCTCGAGCCTGCGAATCGCAGCCGCTGCCGCCGCCAGCCGGCCGCGAGAAGGAGCCCCCCGCGCGCCGTGTGCAGTTTCCGAAGCCTAGAGGCGGCCCCAGACTAGGGGCAATCTCGCCAGGTCGCGTCCTCTTGCTCTCCCCACCCCTAGGACAAGGAACCCCCTCTTTGTAGGAAGAGATTGAAGCCGAGACACCAGAGAGC…
ENST00000667402	ENSG00000225791	AGCCGCTCGCGGTGGAGAAAGCAGGCCGCGGAGGAGGCGGGCGCCCAGGCCTGCCCGGACAGGAAGTGGGCCCAGCTTTCCCACTCCTCGCTCCGCTCCTTCCTCCGCGGGAAGGGCAGGCCCCGGAGGCAGCGAGCGCCCCGGGGGTGGCCGGGCAGCCGGATGCTCCCGGGGTTGCGGGCTGTGGCCCCGGGGGCTGAGGGCGGCGCGGGTGCGGCGGAAGCAGGGAAGCCGCGAACCGGCCTTCTGGCTGGCCACAGCGCCCTGCACGGACGATCAGTGAATGGAGATTACTCAAGTATTTATCGAGAACTTGCAGTGGGCTAGGCACAGTTCAGGTAGATCAACAAACCGAAAGACCCTGCCCTAGGGGAGCTTTCGCTCCAATGCGGGGAGAGG…
ENST00000416069	ENSG00000226803	GGGCCGACAGGGGCTCGGGCCTGGGGAGCGCAAGTCTCTGAGGCACGGGAGGGGCGGACGCAGAGACCGAGCGCCTAATGTGGCTAGCGGATCGTCTGCTCCCCGGACCCAGGAACTACCCGAAGCCCGCGCGGACCCACAGACCACCCCCAGCTCCGCCCCGCGAGGCCCCGCCTCTTCATGCAACCTAAAAGTAACCAACTCCCCCCACGCGAAGGTTCCTATCGGTCGACGGGCTGTGGGTGTATTGCTCAGTGACGGCTTCGTTTAGTTTCTCCCAGCACCCATAATTCAAAGCAAGAACAACGACATTATGGGGAGAAAACGTCCTTTTGTGAAACAGAAGGCAATCCACACCATTAGTAAACCCCATCAATTTTGCCTTCAGAATATATCCAG…
ENST00000511849	ENSG00000250686	TGGGCCACAACCCGCTCTAGCTTGAAGGCACCACCGCAAAGGTCAGCCAGAGGGGGATACAGGGAACACCCCTATGGTAGATATTGAAGGTCCTTCCCACCTGTGACCTCACCTCAAAGACAATTCATAGCCTGTGGTCTCCACATAAACAGCAACAAGACAAGTACCCACAAACAAAGAACACATAATTGAATAACCGATGTGATTTGCTAAGAAGGATGGAGGTGAAGATGTATGATAGAAAAACGAAAAACTGGAATAAACCCAAGACTGGCTGTTTGGAGGTTTAATGTTTTTAACAATGGAGGCCAAAAAAGAAGATAATTTGGATTTGAACCAATATTTTCTTCATCTCAACTCACCTCACCACTACGGATCCAAGCCTGACACAGAGCCTAA…
ENST00000584934	ENSG00000266680	GGAACCGCGGGCCAGGAGCCGACAGGCGGGGGCGGAGGCCCGCCCCCTCCGGACGTCACTCCGCGGCGGCCGCCGCCGGTGTGAACCGGTTGATGAATGGCTAAGCGCCGAGTCGGAGCATCCCCGGGGCGGGGGAGGGAAGGGGCTGCCGGGAGTGCTCCGGGATGCAGGAAGCCTGAAGTTAAGAAGGGGTGGGAGCGAGAGAGATTCCGATTTATCGACTGGAAGGAATCATGCTGCAAACCACGTTTCTCATAATTAAAACGGTCCAGGAGTGCACACATGTCACATGAGGAGACTCGAAGTTTGCCTGAATCGTAAAATGCAATCCTTCTAGGGCTGGAACCGCGTCTCAGTGTCGAGCCTGCTTTCTACTGCCTTAACCACGGTCATCTTTGC…
ENST00000663846	ENSG00000230910	GCCAGAGGCTCGGCTCGCGCGGCGCGGCCGCTGCGACTTCCTGGAGTTCTGCCTGCCGGGGGCGCGGGCGGGTGTGTGAGAGAGAAGGCGAAGGGAGCCGCGGGGTGGGAGAGGAGGGAGTCCCGGCGGGAGGGCGGGGGAGAGGCTGGCGGGAGGGGGGCTCCACGGAGCTCCAGCCAGGGCCGCGGTTCGCCTGCACGTCACGGCTACTCAAACCCAAGCACGTCCCGAAAGCGGTATTTTCTGCGTCTGGGAGGTTTTTGCATCCTCAGTTCCCACCGCTGGGGCTGGCGGCGACCAACTGTAAGAGAAACTCACTGGGAGGCGAGGCAGGGGGGTGCGGAGGATGGGAAGGCGACTCTGAAGGGTGGGAAGTGAATGCTGGACTTGATCGTCTTT…
ENST00000624429	ENSG00000279289	GGAATTCTGAAGGCTCATTGCCTTGATAGTTGAGACTGTCAAATTGTGTCTTTTATTACGTTGTTTTGTAATTGCTAATCTTCCTATGACTAAATAGTACCTTAAAAGCAAGGATTATGCCTGATTCTTCTCTATTCCCCACTTTTCTGTTGGTGCTTAGAACAATGCCAGTAAAAGTTCCGTAAATATTTGGTTGATTTCTAAAGATAGCACAATTCTCTTAACGTTGGCTAAAACCACATTAGCTTTTTTTTGTTTTTTGTTTGTTTGTTTTTTTGGCAGACATCTGTGTTACTCAGGTTGGGCTTAGTGTCAGAACTCTTTTCTTTTTCACATGAATTGCTGTTTTGCCCCAATTGGTGCTTTTTTGGACTGTTACCTGAATTGAAGTAGGTATTT…
ENST00000671298	ENSG00000229852	GGCTGCGGCGCGGGAAGCAACCCAGAGCCCTCCTCCCGCCTGCTCTGTGTAGGAGACAGCCTGCGGAGCCCACTGCCGGCGCGCAGAGAGCCCAGCAGCTCTTGAGTCCAGGAAGCAAGGGTGGGAGGAGGGACGAGCCAGTGGCAATGACCCAGACCCGGACGACCCCCATTGCTGAGCCAGCGGAGCTGCTTGGGTCCACGAGGCTGGTGTCAGACCTATTGGGAGACCCTCTGCGTTAGTGAGAAAAACGGCAAGAAATGGGAGCACGCGGAAACCTCCAAGACTAGAGCCACCAGATGCCACCGACAGCACGCAGCTGGACCAGCACGGGGGAGGGCCTTCGTGGGTCGAGAGCTCGCTCGGGAGATAGTTGGTGCTTTTCTTTCAGGAGAAGAA…
ENST00000428865	ENSG00000231652	TTTTTTTTCCCTCTTAATTCGAGTTTAGTAATCTGAAATGGGCGCGCCTAACAGCAGAGTGAGAGATCTAAATTGAGACAGGACTTGGAGGCTCCACCCCTCCCATCCCCATTACAATGGCGCTTCTCGCTGCTGTGGCAAACATCGCAAATCCAGGGGGTGAGAAAGCAGTTGCTAAACGCAGGCGGCCCCACCTGGCCCGGCGTCCCAGCTGGCCGCGGAGAACAGAGCGCGCCCACTTCCCCGGCCCACCGGGTTCCTCAGGCTGTTTACACTAGCGCTCTACCAACGATGCCCAGGGAAAATGTTATGATTTATCACCTTAAAAAAAAAAAGAAGAAGAGAACTCGCACTGCAGACGTTAGGTGTTGCTACTTGGAACCCTGAAAAAAAATTACC…
ENST00000604516	ENSG00000270362	AGAAGAGGACAGTCCGCAAGGGGCGGAAGACAAGACAAAAATGACTCCAGTTCGCTAGACGCGCAGAGGGGCGGATAGCGCGCGGACCCCGCCTTCCCCAACCGAGTGTGGGTTCCAGTCGCTGGGGAGGACCTGGTGGCCCCCTGACCTTGGACGAGCCATATTGGACGCCCCGGCGCCGTCCCGTCTTCCACGCTGCCAACTCCACCGCTCCCGCCCCGAACTGCGGCCTAGGAGCCACCGCAGCGCACCCAGCCCGCGAGTACAGCCGCATGGGAATAATCCCAACATTTGCCTGATTTATTTTCTTCCCTCTCCTTACGCTTGTACTTGTTTTTCTCCTCTCGCTGTTTTCCCTTCACACTAATTCGCAACCTGGCAGTTTGCAAAGAGGAAACT…
ENST00000623514	ENSG00000279659	TTTTGCAAATAACACAGTTTCAATTCTTCATTTGCACCCTTTGTATGTTTTATTTGTGTATTTCCTCTTGAATTCTCTAATTACTAGGTACAAGATTCTATGTGTGTCTGTTTGGGTCAGCTATTGCTGTTGTTGAGTAGGAAAAATAATTTTTCTCCTGAGCCCCTTATAGTTCTTAGCTAGAACACCGCTAACAAAAAGCAGATTAAGAGGAGAAAAACAAGTTTATTCATGCTTGCAGAGCACATCATGTGGGAGAATCCTGCCTGAAAAGTAATTCAAAGCAGTTATTTAGAACTCTGACTTAAATTATTAACAGCATCTTCAACAAAGAACAATAAATTTGTGGAGAAATGACAGGACAAAGGAAAGTGGTTTTAGCCTTCCACAGGTGGGAAA…
ENST00000606629	ENSG00000272129	AGAAAATACTTTGTGTAAATTTGCCATATTTACACTCCTTCTATTAAAGCATGTTTACTTGCACCGTGATTTTATCTTTTAAGTGAAATATTTCGGAGAACAGTATAGTAAAAGTCTATGTACCCTCCCTCCTAGCATAAAAATTATAAAGTTCAATTCATTTTTTCCTAGTCTTCCCTAACCCAGAGGGCAATTTAGACCCTATGTTAACAGTAACAAATAGTATTTTTTTAAAAAAAATCTGTCCCAAAGGCTAGACAACCCACAAGGGTTTCCCTAATTATTTTGGGGAATTGCGTGAGGGTTGCTTTCAAACACAAGGAATTTGCACAACCACATGGAGTACATGGTTCTCTCTGGCTCTGGCTCTGTCTCCCAGCAGAAATATCTGCTGCCGGT…
ENST00000623431	ENSG00000279022	GAAGCACTGTATGGAGAGAAAACTGTGCGCCTGCCAACTGCCTGCCGAAGGACCTGGGCTTTAATTTTCTTGCCATTTCAATCCCAATCTTTCTTTAGGAGACTGATGATAAGGTTCGGAGTGGACTCTTTGTTTGATGGCTTTCTAATATGGAGACAGTTCCAAGAGAGCCAGGATTAAATTGGCCAACTTCATGCACATGTGTGACCCAACCCAAATTACAGTCCAGGTGGCTGGTGGTGAAAGCCAACTCATTAACCTACAGTGACACCTGTTCATCTGACACACCTTTCCTGAGCTCAAAAGGTCTATTTCTTTTGAAATATTTATGGCTCTGAAACTAAAGGTCATTCCATTCTTGTCTTTAACTTCACATGATGGTTAAAACAGACACTTAAA…
ENST00000656173	ENSG00000233967	GGTTGAGGAAAGAAGATATCAGAGTCCCCTCACTGCCCTCCCCATTAACACACTCAAGGCTAAGCTAGTGAGGGGAGAGTATCTTTGGGATACTGGACAAAATATGGAATTCCAAGAACCAGGAAGCTTTTGTCTTATTCTAAAAGGATATAACTTGCAGGCTGTCTCCAGATCAATTGAGTGGTAGATCCATATTACAAATAAACATGATAGCAGAGTGTGATTAGGCAGAAGAAGGTGCATCTCAGCACCTCCTTCTGTGTAATGTGGAAATGAGCAGCTATTGTAGTGGGAATGAGCAACTCCACAGTAAAGGCATTAGGCTGTGCCATCTGGGCAGTGGATGACAGAGATATCAGTGTGTGGCTGGGGTCTGAAGCCTGTTCAGGGTCAAGATGA…
ENST00000569267	ENSG00000260645	TTTTCTTTTGGCTGTGTTTTAAAAGGGTCTTGCTCAAATTTTAAAGGTTGGGGCATTTTAGAGTCAGATTTGTTTCATAATTTTTCTATGTAACATATTCACTTCCCATTAAAATGTAATTTTCCCTACCAATAAGGTGTTAGGCTTCTGATCCCTCAGGGGAACTGTGGTTGACATGAGCATTACCTCATCCAAATGTATGTTCCCAGTGAACCTGTCATCGAGTGGACTTGATGCCTTCATTTTTTCCTTTTGTAGCAAGATGCCTAACTGGTTACTTATGCAAGCATTGTTATTGAAATTAGGGGGAGTAAGGGGAATAAAAAATGTATGGAAATTATGAGTGTTAGAACTGAGCACAATCATTGCAGCATCTGATGCAGACATTTCAGGGTAAGC…
ENST00000663543	ENSG00000226453	ACTCAGACTGGAGTGCAGTGGCAGGATCTTGGCTGACTGCAACCTTTGCCTCCTGGCAGAACTCTTCAGCCTGAAAAAGCGATGGTTGGGTAGGACATTGGGATAAGGGTATGTCAGAGGCAGAATATGCTTAAAACTTGCAAAATCAAGAAGACTGCTAATCAGGGGGCTCTTCCCGCTTCGCTCGGCACTTCTCCTTTTTGCCACCTTGTGAAGAAGGTGCGTTGTTTCCCCTTTGGCTTCCGCCATGATTGTAAGTCTCCTGAGGCCTCCCCAGCCATGCTGAACTGATCCAGTCCAAGAATAAGTAAATGGCATCCTTCCAGTGGAGAGCTGACAGCTGGGATTGAAACAAGATCCAGAATTCACCCTGCTGTTTCTCCATGAGTCTGACCTGCA…
ENST00000624603	ENSG00000280232	TCTTGCCAAACCAAACATCCATAGGACTACATACTCACAGAGGTAGCAACTTCTTCTGAAGGACACCTATTAGCAGCCTAAACTTTCCTCTAAGAAACCCAGCCTACTCTTGTGTCAGACTGCTGAAGGCAGCTACTTATATAGCCTGAATGTTTATTTTCCCCCAAACTCTGTATGTTGAAACCTGATCATGAATGTGATGATGTTGGAGTTTGGGCCTTTGGGAGGTGATTGAATCATGAGGGTGCTGAATGGGGTTAGTGCTTCCTATAAATGAGGCCCCAAAGTCACCTGGCCTCTTCCATCTTCTGATGACACAGTCAGTTGGTGCCGTCTATGAATCAGGAGGCAGGCCCTCACCAGACACCTGCTAGTGCCTTGCTTTTGGATTCCCCAGCC…
ENST00000623904	ENSG00000279616	TTTTCATTCTGTATCACCAGTTTTAAGAAGCCAAGGACAGGAATCAAGAAACAGTTTCCCATAAACACATCATTAAAATCAATCTTCACATTCTCTAGCCTAGATCATACACTATTGTGTTTGTGTTACTTTTTGGTCTTTTTCTTATTATGCAAGTAATATATGTTGCAAAAGAAGTTGACATTATGGAAATATATAGAGCAAAAATTGCAAGTCCTGATGCATTGCTTCCCCTACACCCTCCCTGCCTCCCAGAGACAGTTATTTTAAACAATAGAGTCTATATCCTTCCATGCCCTTTTGATGTGTTTACAGCCATATGTATGTGCATAATCACAGATCAGATCATACATATATATATTTTAAGAAAACCACGGTAACTATTTCTATATATGTAAT…
ENST00000656098	ENSG00000271860	CCCCCTTACACACACACACTCTCTCTTTCTCATTCTCCTTTCCCTCCTCTCCATCTCCCTATTGCATTGTGTCTGACTGATTTTCAGAGCACCTTCGCTGTTTCCCCCTTCTCGTTCCCTTCTCATAAAATATCTAGACAGGAAGGAGGTGGCTGCAGAGGCTGAACAATCTCATATTCTGCCTGCAATGTCATCGTTTCTTTCCCCCATTTTAGGGGGCTGAAGTTGCCCAGCAAGGGATGCAGAGGAGCTGGAAAAGAAGGGGGGAGCTCTCCAGAGGCAGCTGCGGTCAGGGGCAGGGACTGCCGCCAGATGTGCCTGCCTTTCTGGGCTTTGATGAGAAAGGGGCAGCAGGAGGAAATATTGGGAGACAAAAGCCCCGGTTTAAATGATCATTTT…
ENST00000607434	ENSG00000272356	TTTCTGTATTCCGGGTTCTTGCCTTGGTGTACCAGAAGAATCCGATCACCCGTGGGCTAGGAGAATGAGTGCAACGTTTTATTGAGTGGAAGTAGCTCTCATCTGATGGTGGAATCAGCAGGGAGATGGTTTTCCCCTGGAGTTGGGCTTCTAGGTGGCCCCGTCTCTTCTCTGACTGCCCTGGCCAAACTCCACCTTGTCCTGCCGGTCAATGGCCTGCCAGCATGCCAGTGCCTCTCGGTGTGCTGTTCTGCTGGCGTGCTCCTCTTGACGACCAGCTGCTTGGGTCTTCCACCGAAGTGTTCCTCACAATGTCCAGCCGCTCGTGTGTCTGCCCACTAGGGTCTCGGGTTTTTATAGGCCCAGGATTGGGGCATGGCAGGCCAAGGTGGTCTTGGA…
ENST00000624363	ENSG00000279114	GCATGCGCGTCACTAGACGACACGGCTGTCTTCTTTCCTGGAGAATTTCTCAAGGACTGCTGGCTGGAAACTTAACGGCTAATGTGGATCTGACCGTAGTTTGCCAAATTAAGAAAACGTTTTTACCCTGTTGAAGATTTGCTTTAACTTCAAAAGTGATGACAAGAAAGTATGGACACCCCTTCAGGACCAACCTGATAAGTCACTGGTAAGGTCTTAATTTCTCCATAAAGCTTCCTAATATTTTCTAGTATTAAGGTCTTCATATCCCGTAACCCGCTTTGCATCACCTGCAGAAATCCTAGGCTTAGCTGTTTGGTAGCATCTGGCTGTGTCATTTGTTCTATTATTTTTCGCAGGCTCCCACCTAGAGTCCTGTTATAGTGAAGGCTGGCTTCC…
ENST00000663792	ENSG00000236548	GCAGAAGACTTGTCTCTTGGCGAGGGACGGGCGCCGCTGACCCAGCACGTCCAGGACCAGTCCGTCGGCGGCCCCCACGCGGGTCCTGGGCTCCAGCTCTTCGCCGGGGGGCGCCTCCTGCTGTTCATCCCCTCCCTCTTTTCGATCCCCAGCTTCCTCCTCTTCCTCCTCCAGCTCCAACTGCAGTGGCAAGGTCTGGGGATTGAGAGGCCCGGCATGACTAAGAGATATCGTGAAATTACAACTCAACAATGAATTACAGCACAGGCTTTTCACAACTAAGAGACTGTCCATCATGGTGCCAGTTTTTCTCAAAATGGCATGTGTGCATGAAATTCTACAGGCATATGGGGTCGTGATCTGCTAATCTCCAGTTATTATAACTCCTTCCTGTTGCCT…
ENST00000622734	ENSG00000227678	GTTCAGAGAATTCCAACTTCTTACAAGAACAGATATTTATAAGAAAACAAGGCACATTTTGGAATCCTATTCAGAAAATATACTGACTTCTTTTTCAGTGGTGGACAATCCAATCAATATTGTATTGCAAGAAAAAATGAAACATTACACAGATGAAGACATGTTGAAATACATGAAGATGACAGCCACATGTTTACTCCTCCCAGATGTTTTTGGGGATGATCCCAGCCTTTTTGTCATCATGAATGAACAGGTGCAAGTGTCCACACCTGTGTTGGAAGTTAAAAACCCTTTCAACATGGAGGTCTGCGAATTTTCTTTATATTTAGAAAGGGAGAGGCTCACAAAGGTGGACGACTGTGTTACAGCCTTGGCTGCGCTAGTAGCTGCCTTTCATGT…
ENST00000706336	ENSG00000228495	GGGGGCTCCCGGCGCTTACCCGGCTGCAGAGGGCGAGGAGGACCACGAAGGCGACGCGGACGGGGCCCATACTGGCGGCGGTCATGGTTCAAGCGAGTCTCCTGCCTCAGCCTCCTGAGTAGCTGGGACTACACGTGTGTGCCACCATGCCTGGTTCAACCAATCTACAAAGGCCAAAAATATTTTCACAGGCCCCCAAAAGATGAACTCCAATCTGCTGCCCCTAAACGCATTCTCCACTGTCTGGAAGATGTGCAAAGGCAACGGCACAGCGTTCTCCATCTCAAATCCTTCAAAGTGCTGTCAGAATAAAAGAATCCCCACCAAAAGCCCCAGGGAAATCTATCTGTCTGTATGGTATGGTAATGACTGAGGTTATTCCAGATAGGATTCTGGGAG…
ENST00000607033	ENSG00000227954	CAGACCCTGATTTGCAACTTGTAATGTAAATCAACTCAACTGCATCATGTACTTACCAGCCACCTTCTCCCAACTGTGGCCGGGGCCGAGAAGCAGCATGTTCTGTCCATCTGTAAAAGGCCTTCTTTCTCTCTTAAGACGTCACAACTGGTTGTTACTGAGAACTTTAGAAAAACGACTAGATCGTTTGGCTCTTTCTGGGCCTTCCACCTACACTCCATGCCCTCTCTCCTCCCAAGAAAACACGAATTAAAATACAGGGAGTATCAACCGCATCCTGCCAACACCTCATAAGACTCCAAGGCTTTACCGAGATCTTCCACCTTCCCCGGGATAAATGAAGACAAGTGCTTCCTAGAATCTTTATGGTGATGGAAAAGATATACTAAAAGAAGACAG…
ENST00000447508	ENSG00000232876	TGCAAGCGGGGAACCTTGAGCTACCTACGCCAGCGTTCTGGATTATTTTCCAAATTTGGTTCCTGATAATCTGAGAAAGCTATGCGCTCAGTAAGAGCAGGGACCTTGTTTTATCAAACTTTGATCTTTCATTAAGCACACAGTGGGCATTCAACAAACTTGTGTAAACTTGGAATCAGATTTAGCCCAGGCCGGTGCGGTGGCTCCTTCCTGTAATCCCAGCACTTTGGGAAGCCTAGGAGGGCGGATCGCTTGAACTCAGGTGTTCGAGACCAGCCTGAGCAACATAGCGAGGCTCCGTCTCTACAAAAAATACAAACACTAGCCGGCCCTGTGGTGCAGACCTGTAGTCCCAGCTACTGAAGAGGCTGAGGTGGGAGGATCCCCTGAGCCCAGGCG…
ENST00000564248	ENSG00000260418	CAAACTCCGCTCCCGCTCTTTCTTCTCTGCTGTGACACCCTCCAAGGCTGCAACTTTCATCCGTAATGGATTCGTTTACACTTGGTCAAGGCTCTCGACAACAGTGGGACCAAAACCCAGAGGTTCACAGAAACTACAATAGTCACCGTGAGTCAGGCCAGTCTGCCCAGAGGATGGCCTGCAGGACTGCCCACAGCATTTGGAGGCCAGGCCTCAGCTGCATCTCTGAAGCCCAGGCAAAGGCGGCCCTGGGGAAGGTGGAACACCAGCATTTCTACTGATGCTCTGGGGTCCTGCAGAACCCTGACTGTGCCACAGACCTTCTGTACCGTGTCCATTTCCATATAATCTAATAAATCCTTCTTACAAAGGAA
ENST00000432673	ENSG00000225177	CGGTGCGGTGGCCCAGCGCGGCCGCCTGGCCCTCGAGCTCGCCGAAGATGTCCCCGGCGCAGCGCGACAGGGTTGTTATGAGGCTCAAAGGAACGGCTGCTGTGAAAAAACATGCTTTGCAATTTATGAAGCACTGGATAAACATCAGGAACGGTATAAAAGCATGCTGCTTACTCAAGAAATACTAGTTGAGTGCCTGTGTGTTGGGCACTGGCTAGAGATAAGGGTCTCCTATGGACAGAAGTGCGGGCAAGGAGCTTTGTTCCTCCCCGATGTCACCCTCCCACAGCCCACTTGCTAGCAGGCAAGAGAGGGGTGGAGGCCGGCAGTAAGGCATGTACTGAACTGGACCTCTGGTGGAATGGGTCACCCACGCTGGGCTTGGTGGGTATTTGAAAG…
ENST00000446115	ENSG00000229017	AGTCATAATGGGAAAGCCATGTGGAGGCAGCAGAGTGCCTGGTGTCCAAGGAAGCATGTATAGGGGGTACATATGGTGGCAGTTGTATGCTCAGCAGAAGAAGCACCAGGGAGGTGAAGGTCACGTTGACAGCATGAACCTTCGATGTGATGTGAGGAAAATGGCATTCTACCTCTGTGTTCTTCCTCCCCAAAATTTGTAACCACCATCTAATCATGAGGAAAACATCATACAAGTCCAAATTGAGGAAGATTCTACAAAATGCCTGATTAATATTCATCGAAACTGTCAAGGTCATCAAAAGCAAGGAAAGTCTGAGAAACTGCCACAGCCTAAAGACAATCCAGGGAAACGTGATGACTCAGTGGTATTCGGGGTGGGTTTCTGGAACAGCAAAAG…
ENST00000591892	ENSG00000278206	CATGATGTCAATTAGAGTTGTTATTTCTAAGCGATAGAATTGTGGGGTTTTTTTTCCTTTTTAATAGATTTCCAAAAATATTCTACAATGGCTATGTATTACTTTTATAATTAAGATGTTAAAGTCCTGTGGGGTCATTTCAGAAAATAATCATTACTGTAATGATTTTTCAGTCTTTCCAGTGTCAGCCTGCCTTTAGCTAAGATAATTCCAATAGTAAACGGACAGATCCATTCAGTTTGCAGTGAAACACCTAGTCATTTTGTTCAGGGCAGCCTTGAACATACCAGGAAGCAATAGGAAAAAACTGGAGAAAGTGAAAAGGCTGCGATGAAGGAAAAGAGGAGACAAACAAGGGTGACATTGGCTGGGCAGCAAAGATGACCAAAAGGCCAAGAA…
ENST00000629681	ENSG00000235652	TGTCCTGTCATATAACACACTGCGATGAGTCTTCGGATGTGGCATCTAACAAAAAAGAAAGCTGCACATGGTCACTCTGTGTGTTGAGTTGAAACTGAGGTTCAGAAAGAGCAAGTGATCTGCCCAAGGTCATCTACCTAGTAAGTGGCAGAGCTAGGACTGTATGTTCTAGCTCCACGTCTGATCAACATCCATGGACAATAACAGGAAGCTGCTGGAAGGTACACATCTTGGGAGTTTGCCCTTTGAAGCTCACCTGTGGACCTTT
ENST00000660355	ENSG00000233452	TTCCTGATGTTGAATTTCCTCATGGTCTCGGAGGGGCTCCCCCGCAGCCCGGGAGGGGAGGCACAGGGGGTCCCCGGGCGGGGGAGACCACCCGGGGCCGAAGGCAGCTTCGACCGCGGAAACGGAGGAGTGGGAGTGTGAGGAGAAATATGCAATGATGACATTTCCAAGAAGTGATGGCATCTGGCGCTAAGGACAAAGAATGGGATTTTGCCACAGGGATCTTATTCTCCCACATGTTCTGTCTGAAGGAGAAAGTTATCTGAGGCCTTATATGATGCAAAACTTTGGACTCAAAGAAATTAAATCACTTGCCCAAGGTTACATAGCTGCCCCTGGCAAACACCATTCTACTTTCCGTCTCTATGAATTTGACTACTCGAAGTACCTCATGTGAAA…
ENST00000671635	ENSG00000227627	TGGGCGAGGAGGCTGTGCGGCCTTCCCCAGCGGCTGTAGCAGGAGACCTGCGGCTGCATCTCCCAGGGCCTTCCGGCGGGGCCGAGGGTAGGACCGAGGCACTTCTTCCTTGCAAGCGCGTTTATTTGTATTTTCAACCACACTTCAGACGCTACTGGTTTATAGGAACGTTAAGTTTACTGAGTGTGCAGCTACGCTCCCCTGGGTTTTTGTTCCTTTCCTTAAAGGGCCAGGTGTAGGAGACAGTAGTCCTGCTCCCAAAAAAAGAATAAATAGAAGTGCCCGCCCTCTTGGGCTGGACCCCCGTGGCCAAGGGAGTTTTTAGTGATGGCTGGCATGGACGTCAGTATGAAAGTGTACCGGAGTATTAGTGATGCTTAACTTTTCACAATTTGAATA…
ENST00000435295	ENSG00000235381	TCGCTCAGGATGTCACTCTCTTTGATGAGATTGTCGGCAAAATCTGCCAAGCCGGGGTGTGGGTATTTCCCGGGAGAAGTGCTCTTGGAGTCCTGCCTGCCCTCAGCCGTGGGGCAGCCGCTGCTCTGGGTGCCGCTGCTCAAGCTGCCCTCGTCAGAGTCCAGCAAGGTTCCCTTGCCAGTCTCACCGGTCCACTCGTTGCTGGAGGAATTCTTCAGGACTTTTAAAGACCTGGATGAAGCTACAGTGAGAAAAACACATTTCGCTGTGATACAGAAACAGGTTACACAATGTGTAATGTTTGCCTCAAAGCTTGTGTAAGATTTAACATTAAGATTTTATTTTATGATATGACTTCAGTTAGCAACTATCCTGGTAATTAGGCAAAAATGTAGCTAC…
ENST00000604082	ENSG00000271265	CCACCCACAGGGTGCTCCCCACGCCCTCATGTTTAGCCAGAGGATTACCCATTATTTTGTTAAACATTCCTTTTTGGTTACAAAAGACTTTTTTTTTTACTGTATGGAAATATTAATATTCAAATACTGCGCCTTTTGAATAAGTTTTAGGGCACTGAATAAAAGGCTCTTCAACTTGGCCACTTAAAGGGGATTGAGCCAGATGGTAGTTTAAGAATTCCACAGTTCTGTTCTTTTTGCCTCATCGTAGCCCATCATACTCTGTTTGCTTTCAGATTAGTCCCCTTTTACTGTTCTACTTATTTATTCGATGACTGAAACTATCACGATTCACTGCCCATCATATTTCTAACTATTCTTTATGTAATTTGGAAGCAATTTAGAATAAAGCCCTGTCAA…
ENST00000603191	ENSG00000271551	TGTCCTTGGCGCCTCCATGTTGCGGCTGCTCCATGTCGGGGCCGGGCTGAGGCGCGCCGCCGCCCGCGCCGCCCAAGCTGTTGTTGTTGGAAATGGGATGTTGCTGTTGCTGCTGCTGCTGCTGCTGCTGTTGCTGCTGCTGCTGCTGCTGCTGGAACTGGTTTAGCTGCTGCTGTACCCGGATATGGGTAAATACACGACTAGCTGAGCCTATCGGGCCCAGCATGGCTTGAGAGGCAGCGGGCGAGCTCGAGCAACTATTATCCACTTCGCTCGCATTACTCCCGCGCACTCGCAAAACGCGGACTGGACTCGTCCCCGGGCCGCCGCCGCCCGCCCCGGCGCAGCCTCGCGGGACCCAGCCGGGCTTGGGCTAAGGCTGGGGCCGGGGCCGGGGCC…
ENST00000646912	ENSG00000271913	GACTCCGCCCAGCCGCGCCACCCAGAAGCTACAAATCTTCAGCATTCTCCACTCTGTGAAGTCAGAGGAATGGCGGGACCATAGCTCTGAGCTCATTGGCAAATACAACTAATTTCAATTTCTGGAATGGAAGCAGTCAGATATTCTTCTGACTGCACGCGTATGTGGGAGTGCCATGTTGAAGAGTGGAAAATATGGAAGATCAGTCCCTACAAACTTAATAGGAGAATGACATTCAGATTTCCCGAGTATTTTGCATGTCCAACTGAAAACTGAAGTAGGTTTATGAGAGAATGCACGCCTACCTGGATGGGTCTGGGGAGTGTGTCACTGTCACCGCAGATAATTGACAAGGGCTGATCAAATAGCGATGCTTTCAAGTCTGTCTCCAAAGCCCCA…
ENST00000608986	ENSG00000233682	CCTTTCTTTTCCTTTTTTCCCCGCTGTGCCTGAATCTCCCGGGACACTTAGACGGCTGGAGCCTCCCGACTCCAAGGCGGGCGACGGCAAAGTTAAACGCCAGCGCGCTGCGGTCCCCGGGCACCGAGGCGTCCCCGCTCCCGCCACCCACACAGGGCGCCAAGTGCCCCGACCCGCGAGTGACGAGGACGCACAGCCTGGAAGCCTCGCGGCCCTCCAGATGGACTCGGAGCGCCCCTGGAGGCTACAGTGACCTAAGCTCTAGGAAGGCCGGGTCCTGGACGCCGCGTGCTGCTGTCCGCCGCCGACCGGTGTCCTCGCAGAGATAACCTGGCTGAACTCACCGCCCAGCGCTATGTCAGTTCTCCCTCATGACAACCCAAAACTTGACCGGATTTG…
ENST00000417479	ENSG00000231863	GCGGCCGCCCGGAGGACACTGATGCTTCTGGAGCTCGCGAAGGGTCCCCCGCGGGAGAGGAACAAGGCCGCTTGCGCTCCGCAGAGGCGCAGGCACGGGGCTGGGGCCCGGGGCGGGGGCGCGGGTGGGCGGACCCCTCCCGCAAGCCCATGATGGCCAGGCCAAGGCCGCTGGGAAAGGCAGGACGCTCGCCCATGCGCTGCCAGCTGGGCTTTTCTCCTTCGCCCGCCCTGTGTTCCAGGGCGCGACCCCGTTCGGTCCAGCCGCTGGCTCCGGGGCTGAACCCCAGGTAGAACTGGAAGATTTTGCTGAAAGATTGGACATGGCATTCAGAGAAACAGAGGTTTTAATGACAAACTCCAAGTTTTTGGCTGGAGCAACTGGAAGAATGAGGTTGCC…
ENST00000666094	ENSG00000225683	GATTCAGTTAAAAACTGAATTAACTGAAATCAATTCAACAACAACTGCCCCGGTGCTTCCCCGTAGATAGCACCGCTGTTGTTTCAGGAACACAGTCATCCCTCAGAAATGGATTGGGTGACAAGTGGTCTGCATGCTGCACACGGGCACTGGGGCAAATGGAACAAACAAAACAGTCAAAGAGGAGAGCAGGGAGAGAAGACAGATTCAGTGTTGCCCTCGGCAGATGCAGAGGAAACGAGCACAAAACCCTTTCACATGTGCCGGGCGCAAGCGACGCTGCCCAGAAACCCCGCGCCAAGCCCTGCAGCCGAGGAATTGGAGCTTCTGTGTTACTCCAAACAATGCATCTGTCTTTCATTACACTCGGATTTAGATGAAATCGGGGCGCTTGTGGGC…
ENST00000604200	ENSG00000270419	CCCCGGAGCGCGCCTGCGTGGGGCGGGGGCGGCAGCCGACTAGGGGCTGGGTCTGGCCGTTTAGGGCCGGGTCTTGGCCCGTCGCCCACGGTGCGGAGGGCTGGTGGGCTTTCCTTGGCCGTCGGGCCCGCCACGGCGCGGGTCTTGGCTGCGGGGCGGAGGTGGGGCGGGAGAGCCGAGGATAAGAGTTTGAGGCTTTTCGAGGCGCGTGCCGCGGCGTCCGCCTCTGCGGGACTCTGCGCCGGGCGCCCTCGGCCGGCGCGCCCGGCTCCCGCTTTGTCGCCGAGGGAAGCACGCGCGACGCCCCTCCCGTCGCCGCCGTGGCTTCTTTCGGTGTTCGTGATTTGCTGAGAGGCTGGAAAGCAGCACGGCGGAGAGGAGCCTTGCACTCGCCAGGCG…
ENST00000623222	ENSG00000280057	CAATAGAAGCCAAAATCCTCCTTTGACGGGAACTGGATAATCCCAAGTGCTGGACTGTCGCCCACAGATTCTCCGCTGCTGGTCATGAGGGGAAAAGTGCTCAACATACTATACAGGCAGCTTACCCAACCCCTCTGTCCCCAGGAGCTGGGAGCAGGGAGAAATAGTGAGGAGGTTTTCATGGTCAAATGTATTTAGGAGACTTATTTGAATCAGGCAATTACTTAATTTCTGCAGCTCTTCTGAGAGCCTTTACTAAGCTATGTGAATTGTGATACCGCAAGAGGAACTCTCACCATGTAGCATTTCCCAAATTTTTATTGAGACAGAGTCTCACTCTGTCACCCAGGATGGAGTGCAATAGCGTGATCTCAGCTCACTGCAATCTGCTTCCCAGGT…
ENST00000444102	ENSG00000227598	GCGGTGAGGAGGAGGCGCCCTCGCGTGTGGAGAGCGGACTCCGCCTGGACTCCACCGCCCACGGCCGCATCCCATCGCCGCACAAGATCGCCGGAGTCATATTATCGACGTAGTTAAAGCCCACTAGCCTAAAGCCGGGCGGACTGCGGTGTGGTCCCTGATCCCTACGGTGGTGGTGGTAACTCACACTTGTTTCAGTTCTGAAACTGCTCTTCCTGCTGCTGGAGCCCCCACCCCTGCTCCATTTTGAAGTAGCTGATCCGGATCAGCTTAGATTGTGCCAAGTTTCAAGAAAAAGATGAAATATGAGTTGCATTTTGACAAATGAAGAGGATGTGAAGGGCAGAAGGAGCAGAAACTACCAGCAGAGATGCTAAGATGAAAG
ENST00000454185	ENSG00000231720	AGCAATATTCCGCCAGCTTCATTTCATGCAGTGAGTGGAACAAGAGTCAGAACACCAGGGCGGCTGAGCCTATCGATCAAGCCTCCACCTAATGACAGACATACTTGAGTCCCACAGTCATAAGGAGGATGAAGTCTCTCTCTGGCTGGACCTGGACTGCAGTCACACTCTAAGAGCTCCTCTTTCTACACCTCTGCCAGTGGGCGTTCGGTCAGAGACAAGCTATGGCACCGGCTCCCGGACGCACGGGAGGACTCCTACCAGGGACAGAGTCCGCACAGGTACCAGAGCAATGAGGAAGCAGGACCCAGACCCCTGACTCCTAACTCCAGGTGAAGTCCACCCTGAGCTCAGGAGCAGAGCTGCCTCCATCGGGTGTGGAGAGACAGAGCCTCCTCC…
ENST00000669546	ENSG00000198221	CCACTAGGTGCTGCTGCCGCGGCCGCCAGGGAGGGAGGTGTCGGAGGGCGGGCCCCGCGCGGTGCTAGGGTTCCGTCTGGACTGGCGGTGGTGGGTCCCAACCGGCGGTACCGGGTTCCTTCCCGACCAGCGGTGCTAGGTTCGGTTCGGACGCGCGCTGCTGGATCTAAATGGGCAGTGCTGGGTCCGATGGGTGGTGCTGTGTTGGGTCCGGACGCGCGGTGCAGAGTCCGGACGGGCGGTGCTGGATCCAAATGGGCGGTGCTGGATCTGGACGGGCGGTGATGGGTCCGATGGGCGGTGCTATGTTCGGTTCGGACGGGCGGTGCTAGGTCTAAATGGGCGCTGCTGGGTCCGATGGGCGGTGCTGCGTTCGGTCCGGACGGGCGGGGACGGGCG…
ENST00000456585	ENSG00000229921	CGCCACCAATGTGGCCCAGGCCACCAGCCCCCGTGACACTGCAGCCATCCCCTTTGCTCCCCGTCGTGGCCTCCCGACCGAGCAGCCAGAGTGACCCCGAAAGCCTAAATCAGCCTGCGGCGCCCTCACCCGTCCTCCAGCTGCCATCGCCTCCTGGGTGAAGAGGACGCAGGTCGCAGCCCCCGCAGCTCTGCCCCTCTGCCCTCCGGCCAGGCCGCCCCGCTGTCCCCCTTGCTGTCCACCTCTCTGTCCACCCCTGCTGTCCCCCCCCGCTGTCCCCCCCGCTGTCACACCCCCGCTGTCCCCCCCCCGCTGTCCCCCCTGTTGTCCCCCCGCTGTCCCTCCCGCTGTCCCTCCGGCGAGGAGGCTTCTGCACGTTCTGCGTGGGCCTCTCCCCGG…
ENST00000445442	ENSG00000224417	GGAGACGGAAAGCAGTGAACCTCTGTAAAAGCTTAGAGTCTCCTAAGCAAGGGCAGGGCACACACCGGGACAGAACAGCAAATCGATGACTTTAGTCGCTAAACTAAAGCTTCATTCTCCTTAAGAATGACTCTCCTCCATCGCCACCCCTCACCCCACTTGAGGACTTATCTGGAATTTCAAATGTTTGTTCCTGCAAATGCATCTTCCATCCTGGGTGACAGGAAGTGTCTGGTTCCATGACGATGAAGCAGCCACAAGGCCTCTCTGTGTCAGTGCTGGAGAGAGAGAGCTTCCTTCCTCCTGTCCTGGACCCCTCCTGGAGGGACGCTCCCAAGGCTGAGATGACACAGTCATTTCCCGCATGCTGTCTAGCACTGACCCACCCATCGCCCTTGT…
ENST00000660724	ENSG00000226445	GTGTGCGCTGGAGGCCGGAAAGTCGAATATCACTTCCCATCCTGCATTTGATGTGCTTTGGGGTTGAAAAAGCCCTTATGTGGTAAAAAAAAAAAAAAAAAAAAAGTCAGAAAAGTGGCAAAAGTCTTCAACGGCCTGAAAAAGGCCGAGACAGGAACTGAGAAGCTGGCAGTAGGTCCTGCTACTGCTGCAGGGGCGGCGGGCGCCCTGGGTGGGCCACGAGGCAGGGACAGCCGAGGCTCCGCGCTCACCCCACCCGCAAGGGGCCAAGCGCAGACTCAGGGGAGCCAGAGGGGCCGGACCGCTGAGCAAGGGCTGGGGAAGGATCCCACGCTTGGATACTTGGGAGTGAAGATGTGTTATTTCACCCACCGACTCGTTCCACACGACCAAGGCCTG…
ENST00000433388	ENSG00000226194	AAGAGCAAAATGCTGTCTGTGTCTCACTCAATGTGGTGGCTGCTACAGGAGGATCTTCCCAGGCCTTCTCAGGGAATTCCCATCAGGATCACAGGAATGGTACCTGGCAGACACAACCCAGTCTGCACCTTCCATGGGCCACAGCTGATGGTACGAGGAGAGGTGTGACATCTGCCTGACCTCAGCTCTGGGGGTTCCTGTGGGTGGACAGAAGGAGCCCTGGAGGCCCGGCCAGGATGCGTCATCTGTGGCTACCACGTGGATTCTCTGGTGTGCTGAGTCAAGGCAGCGATCTTCCAAGTGTGGTCGCTGTACCTCCATCAGCACCTCCTGGGACTTGTCAGGACGCTGACCCGGGCCCCAGCCAAGTTCTGCTGCTGCCTCAGGGGGACAGAGGCA…
ENST00000607876	ENSG00000272848	GCCTCGGCTGCTCTCACTGCAGCCGTTTCTTCACAGGGTGATCCTCACAGAAACACTCAAAGCCTTCTGTTACGTACAAAGGACCGCGTGTCAGTAATCTACAGCCATTTACCAGTTACCAAGAAAACACGGACGTTTCCACTAAAAATCGCAAACGTTTCTTTCAAGCAAGGAGCGCCCTGCGCCAGAGGCTGTGGGAGGAGTGAGGAGTCTGGGTTCGTTCCAGCCGCAATGAGGACAGCTCTGTGCCAGAGAATGAGCTGGGATCTGCCCTGACAAGTGGAGCCTCGTTTGAAAGTGTCGGTAACAGGCTCTGTGTCTGAACCAAAGTTTCCCTTGCAACCTGGTGTGGCTGCATGATGGAGTTTGGGCCGTGACATATGGTGGGTTTGACGTGTG…
ENST00000586101	ENSG00000266896	CTGTTTGATATTCCATTTTATCAATATGTTATTATTTACCTAAGCAGTCCATCATTGATGAATGAGTTGTAATGTTCCCTGATGTAGAAAATTCCTAATTATTATGCTGAAATGAACATCTTTGTTCATTTGGGCACTTACGTAAATACTCTTAAAAAGTAAAGTTCTAAGACAAAATATATCAATAAGGTTTTTTTAAATTTTTTTATTATTATTATTTTTTATGAGACAGGGTCTTGCTCTGTCACCCAGGCTGGAGTGCAGTGGTGCAGTCATGGCTCATGGCAGCCTCAACCTCCTGGGCTCAAGCCATCCTCTTACCTCAGCCTCTTGAGTAGCTGGGACCACAGGCACAAGCCACCATATCCAGCCAAGATTATGTTTTTATTTTCATTTCTT…
ENST00000420557	ENSG00000231690	GCCCTTCTCGAGGCCGGTGCTTGACTGGAGGAGGGCTGGCAGCAGAAGTGCAGCTGACCGGGTTGCGTTTTCGTACGGCTGACTAAAGCGGATACCGGTGGCGACTCATTTCTCGTTTTATTTTTCAACGATTTGGCGGAGAAGCTCCTCTTGTGAATGGACTTTGGATTTCTTGGAGCTGCGCTGCGGGTCCCACAGTGTGGCTTTCGGCCCGTGCTGTGCTGGCGCCTGCACTTCCTCTGGCGGGGCACGGGGTGGCGCTCCCTGGTAAAGCAGCGGCCAGGGGGAGCCGTGAGTGAGGCGCTGCCTCTCCCGCTGAAGCGGGTTCCAAGGCCACCGTGAGGGGGACCATCCATCCAGGAGAGTACTGGGCAGGCTGCAAATGTCTGTGTTAAAACA…
ENST00000603529	ENSG00000271234	ATAGAAACTAACATTCTGAGATTAGGAAATATGTTGATTTGAAAGTGAGAAAATACTTGCCTAAATTTTGTTCCTTCTTTTTTTTCCCCTCTGATACTTGGATACTTGGGCTGTTTATTGGGGTCCCTTTCTCTCCAGCCCATTTATTGGAGCAGGGCTTTGCAAAGCCGGTCTCCTAGCAGCCAAATGCAGAAGGCCCATTCATATTACAATGGAAGGAAAGGAAAGAAAGAGCTTGGTTTGTTTAAACTGCCTCTGTCTTCATTCACAGCCTGATGTCCATGTGCATTGTGAGTCCACAATGGCACTAAAGGACTCATTGTGGCCGAAAACAAATCAAAATAAAATAAGGGATGCTAAGATAAAAGAGTCATGCAACAAAATTGCTTAAAAAATCTA…
ENST00000633163	ENSG00000282572	GCAGCAGCAGCAGCAACTGGATTTGCTTTTTCACCAGAGGATCCAGATTTCCCTGTGGCCTTGCAAACAAAAAAGAAGGAAGACGGAGCAGCACAGTCATCCCTTTGTGAAAAAAGCATTCAGAGACGGGGTTTCACCGTGTTAGCCAGGATGGTCTCGATCTCCTGACCTCGCGATCCGCCCGCCTCGGCCTCCCAAAGTGCTGGGATTACAGGCGTGAGCCACCGCGCCCGGCCTCAGCTGGTTTTTCAAAAGTCATGGCGTGTAATTGTCAGAACAGTGAACTTCGGAGATCCACCGGAGGGGCGAGGCCACAGCTCGACCGCGAGCACCTGAGCATCCTGCACCGCCTGCGACGGCCGTCAGGGGGCGCGATGCCGCCTCACAGAACCTCAAGCG…
ENST00000465755	ENSG00000232325	CTTTTGTGAAGGAAAGAGTCCATTGAAGAGCAAAATTCATTGTTGTCTTAAGAAATTGTCACGGTTACCCCAGTCTTCAGCAACTGCCACGCTGATCAGTTAGCAGACATCAACACTGAGGTGGGGAGAAGTGGAAGGAAGGACGCACGAGAGCCAGCCTGCGACACCTAAGGACAGAAACACCTCCCTCAGCCCAGCCGGCTGCTGACTCCATGCGAAGAGGGACACCAACCCTTACAATCTCACAGTGTCCTGCCCCTGCCCCTGCCCCTGTGAGGGCGATGCTCCTTCCATCAAAACCAGAGTGTCCCAGCTCTAGATTCCCCACCCAATCTCCTGTGGCTGTCTCAGCACCTCCGTCGTGAATCCGTGCATCCCTTCAGACGACTGCCTTCCGAT…
ENST00000462565	ENSG00000242474	GCAGAGTGAAGGGCCGGGAACAGTGGAGGGTGCGAGGAAGACAATGGGGGAGGACCCTGAGGCGGCCTCTGTGAGCCGACAGGAACACGTGGTCGATCAGAGAGAGACTCGAGGTTCGTGAACGGATGGGGAGGACCCTGAAAAGCACTGTGGAATACAGGTTTCTAGTAACTTCAAAATCACATCATTTGGACTGGCTTCTTTGGGATGTCCGCTCTGCATATCTACTAAGGAATTAAGAAATAATGGCTTCAGCAAGAAACAAGGCAGGAAAGTGCAGTGACATGAGGACCATACAGGGAAGGAGCTGTCCCCAAAGCAGGGTCTTTGTGACTTGTACCTTGTGCGGACCTCCTACTCATCCTGTGACTAAGAACACTGAACTTCCTGGGGTTACAG…
ENST00000484550	ENSG00000240859	GGCTTCAGGTTTAAAGGCGCGAGCGCCACCCACGCAGGCACAAGGGCTCCTAGTCGTTTTATTTTTAGCGTAAGGTTTTCCTCTTTAACAAGGAAGTAAAAAAAAAAGTTGTGCAATAAATATTAATCGTCCTTATATGTACTCGGGAACGTTCGTCCTTTAGGTTTTCTCCTGGCGCATGGGCGCCGCCAATCATTTCGGGGCTTATTTTGGTTCTAAAGCCCGGGGCAGCCAGGCCTCCCTGCCTGGCCTCGGCGGGGACGCGGGACCTGGGGCCCCGGACCGGGCCTAACCGCCCTGGCCGGTCCCCACTGATGGTGGCGGTCGGTCCTGATCGTCCTGATGGCAGCGACCAGGCTGGACTCGGGCTGTGCAGGGGCGAGGGGAGCAGGGCGGGGT…
ENST00000515213	ENSG00000249574	AAAGTCCGGGGCGGGACCTCCTGTCACAGACTCTTCTGAAGCTGCCCCGGAGGGGAGGGGCCACCCACAGGACTCCTGCCCCATGCTGGCACCGCCATCCACTTCTCTGAGCCTCGTCCGCTCATCCGTGAAGTGGCCGTAACTGTGGCACCTGCTCAGGACGCCTGGAGACCAGGAGGAGAGGGGACCCTCAATGCTCAGAACGGAGAGTGGCAGACAAGGGGCCTGGTCTGGAAAACTGATCCCCAGCAAAGCCTCCTGCTGAGTGACGTCTTCGTGCAGGTCCCGCTGGTGACCGTGGCCCATGGGATGTCTCTGACCTGCAGCAGCGTCACTCACCCCTCTGAGCAAGCTCTGGGAGGCAGCGTCCCTGTGGATCTGGCATCTGTAGAGACTGCA…
ENST00000689970	ENSG00000223855	GGGAGACAGAGGCGCTGACCCCGGGACAGAGCCTGGCTTTGTGCGGGAGGCAGACGCGCCCCGCGCGCCGCCCCCGAAACATTCGCACCCCATGCTGAGGCGCGCGTCTGGGAGTCCGTGGGCGCCCCGAGAAAACCACTGATGATGTGCAGGAGAATCACAGCTGGGAAGAAACACAGGAGGACCTTTTCCTTCATCACCAACCATGCCCCCCCCCAGCCTCCACCCCCGCCCCGAGGGAGAGGCCTGGGGAGCACAGGCTACTTTCTGAGCTTCCGGAAGTTGCAGGTCAACCTGGCGGCAATTTGGCACCAGGAGCCACCAGTGTGGCCGCGGCCCCTGACCCTGTAATCCCACATCGGGCACCCAGCCTAAGAAAACGACACGTTTGCTTCAAGG…
ENST00000549241	ENSG00000257607	CACCTTTCTTTTGTTTATTTATATTCTTTAGTTTTGTGCACACTTTGAGGAATTGATTTAGGACAGGTTCATACTGAAAAAAACCTCAGCTGATGTTATCTGTGGGGGCTGGGGAGGGTGTCAGGGACATTTGGTGGCTGAGGAGAGCGCGTCACTGCTATTGAATAGCTCCATTTAACACCAGCCATGTCTCCGCGTCTCAGGCACTTCTGTGAAATGTTCTCAGAACCCTGTGGTGACTGCGGCACACCCGGCAGGCCTTGCTAGCACACGCCGCCCACTGGCAGGGCCCGGCCACCCTGGCTGTTGCCATTCTTTCGTAGGGTTTTGTTCATTTTACTATTTGTCATTTTTCTAGGAAACATCTGTTTTTGTAAAACAAACAAGGGGGAATCAAGT…
ENST00000609755	ENSG00000273230	CTGCGATCTGTGCTGGGAAAGATGGGGAAGACGCCTGAGAGGGAAACTTGACTGCGCCTGGACAGAGAAATGGGTAGACTGGAATCTGTGCCTGCGGCGGGCACCTGGCAGGGGCCGGTGTGAGCAGAAGTGTGGGTGTTGGAATGACGGTGCCGACCCCAGGTTGGACAGGGGGCTGCGAAATGGACCAGGGAGCCCTGGGTCAGGCCACGATCCACGCCTGGCCTCTCCCTCCCTCCGGCTCCCCAAGTTCCTCACCACGGCCACTGGGCCCAGGGACCCTGGGAACCAGCCGTGTGGGGCACCCAGCAGGACCCCTGTGCCACTGGGTGGCTGCTGGCAGGTCCCGGGCCGTCTGTTCTGGAACAGTGGAGGATCTGGGATCAGCACCTTCCTGTG…
ENST00000437621	ENSG00000230487	TCCGTCCACCTTCCGGAAGTCAGGGCCGCGGCGCTTCTGGTCCCGGAGACTTGGGGCTCCCGGGCTTCTGAGCGGCTCGGGTTCCGCGCTGCCGGCAGGGCTTGGGGGCGCCTTAGAGCCGAACCCCGTTTTTTCAGGAAAGGGCGCTGCGACCACCCCCGTCCCGGGCCTCAGCCCCTCTGCTGCAGACCCTCGGGATCGTCGCTGGAAAGATTCTGAAGCTTGGCGGAGAGGGGTGTGTGAGTGGACACCAGTGAAGTAACGGTTTTTGTGTTACGATGATTTCTGTTTTCCTCTGCTGCCCTGTAATGGCAGGAACTCGGATAGTCTGGTCTTCAGACCAGGAGGACTCCCAGGAGAGAACGGAGAGCCAGTGTGCTGTGTGTCACGGTCCCTGGA…
ENST00000404626	ENSG00000217455	AAGAACTCCTGATGGCTGAGAGCCCAGGCAAGTCTGGGAAAGGAAGGTGAGCGGACAGGTTCTCGCTCTGTGAGCCAGGCTGGAGTGCAGTGGCATGATCACAGCTCACTACAGCCCAAACTCCTGGGTTCAAGCAAACCTCCTGCCTCAGCCTCCCAAAAGAGGAATCAATTCTGGACCAGAGGATGTCTCCCTGCCTTTGCCCTGCCTGCCTCCCCCCACATCCTTCTCTGGCAAGGGGAATGAGGCTGAGAATGACCTCCATCCGCAGGACGAGGTATTAAATATTCAGCCCATGCCAGAGTGAGGATCTCCTTTTCACCTTCTGTCTGAATTGTGCCTTGAATCTGTTTCGCGATGGGTGCGAACTGGGTGAGACACTTGTCTTAGAACCGCAGC…
ENST00000610122	ENSG00000234432	ATTCCCGCTTTCCCCATTGCTGAGCCAAAGCTCGCACCAAGGAGGGCTCCAAGCCGGGACCCCGGTTGGAGAAAATCCTGGGGCATCCAGCGGCACGGAGGGTGGGAACCAGATGAGCCTCCGCCTCCGCGCACGGTGCCCACAGTCACACCCCCCGTTGGTCCACCTGTGCCAAAAAAAAAAAAAAAAAAAAAAAAAAAGGCCCTTCATGCGCCCGCAGAGGGCTCTGAGGAGGCACGAGATGAAGGCAGGGTCCGCGGAGAGGTGGCAAGCTGAATTCTGAGAAGCCGCTCTGACCCTGACCCTGGGGTCACCCCTCCGTGGTGCAGGTGGCACCGGAGTTGGGCTCGAGCGGAGAGCCGCATGCCCATCCCAGTCTCACCGAGCCTTCCTAGGAGG…
ENST00000608012	ENSG00000273084	ACTCCACTGTTTGGCTGGGAAAGGACCGAGACGCGCTCAGTGCACAGGGGGCCGGCTGCGGCCATAAATCTCCGGGCGGGCCCTCCTTCCCGCTGCTCACGCCGGGGTGCTCCGGGCCGGTCTCGTGTCCCGGGCCACGCCGCGCACCCTGCTCACCCCATCACGGCCTGGGGACCCGGAGACTGCGCAGGGAACCACGCCAGGAGCTTCTCCGTTCACCAAAGAGAGGGAACGGCCTCGTTCCTCGGTGTCAACACCATCCATCTCTGAGGGCGCTGGACCCTGAGGTGGCCCGAGCTTCACAGGATCACCGCCTTGGGGTAGGGGCGCCCGGGCCTGGCATTTCCTCCTAGGAAGGCTCGGTGAGACTGGGATGGGCATGCGGCTCTCCGCTCGAGC…
ENST00000609813	ENSG00000272719	CGGGGTCGGGGCGTCCCTGGGTCCAGCAGGGAGTGGCCTCCCGGAAGACGCCGGCGAGGGAGGCCCAAGTGCCTGCTCCGAGAAATCTCAGCGAGGCCTCCTTGGGAGAAAAGTGCAAGGCGGTGACGTCCAGTCTGTAAAATGTGAAAAACGCCCAGGCCGAAACCACCCAGAACCCGTTCCTGCAGGGAGGAGGGTGGGTGGGACCAACAGGGGATCAGTCACTGCGCCAAGGCAGGGACTAGGGCCATGGTGGACAACGGGGGTCTACCTCAGTGTTCCCCAGACACAGACGGGTTCCTACTGTCTGGCCCCACTTATGTGAAGTTCTAGAACAAGCCCCACATTTTCTGGTGACAGCAAACAGGTGGCATTATTTATAGATGTAGGGGCAGGTAT…
ENST00000366167	ENSG00000228010	GTGCGCAGGCGCTTGCGGCTTCGCGGGGCTGACCGTGCGCTTCGCCTGCGGGGTCGTGCTGGGGCGGCGGGTACGCTATTTGAAGAACAGGTTTCCATGCTCTTAGAGGAGCATCAGAAAATGAACAAACCCCAGGTTTTCCAGGTCTTTGCAGAAGTCCCTGATGGAATCACATGACTGAGCCAGGAAAACCTCAGGACTGGAGTGCCTCATGAACTGTTGAAGCCCAGGCAAAGTCTCACTCTGCCGCCCAGGCTGGAGTGCAGGGGTACGATCTCGGCTCACTGCAACTTCTGCCTCCCAAGTTCAAGTGATTCTCCTGCCTCAACCTCCTGAGTAGCTGGGACTATAGGTGCATGCCACCATGCCCGACTAATTTTTGTATTTTTAGTAGAGACG…
ENST00000430266	ENSG00000230825	AGTGATCTCTGATGACAAAACAAAGGTAATTTCTCTCAAGATCCAACCCAAGCTATTCTATATACACAAGCTAGAATCAGCCAGAAACATATAAGGAGACTCCACCAGGAGTGGGGAGTTCTTGGGAAAGCTTTTGCTTCTGAAAAAAGATAAAAGTACACAGGAGAGCTGTCTGGTGCCATTCCTTGAGCATGTGAGAGACTGTGTCACCGGGAGCAGCAGTTATCTGTGGCCATAAGTTGAGATGACTGGATGAAATGCTAACATGTTGAGAAGACAATGCATAGGAGTGAATGAGACAGAAAGCAAGACCATGAGGATGACTAAGAAGAGCAAGTACAACATGGCTGAGACTAAGTGTCCAGGGAGTTGAGAATAAGTGGCCTATTGTCATGTCCT…
ENST00000435967	ENSG00000272328	AGACTGCTGTGCTAGCAATCAGCGAGACTCCGTGGGCGTAGGACCCTCCGAGCCAGGACCCTGGGCCAGGGAAAGAAATGAATGAAGATGCCACCTTATGCCCAGAACACATCTCTCATTCAATGATAAAGGATTTGTGGTTGGGTCAACTTTTGTGATGCTCAACTCTTTCCTTCGTAAGGACGGGCTCTTTCTCAGGAGGCTTTTGTACTCCCAATTAACGCACTGCTAATCTGATGAAGCTCTATTTTGTAGCTATGCCATCTGGATCACATAGCCTCCAAGGCCAGCAGAGCAGAGGAAGACAAAGAGCAGAGCAAGATAGAGGTGGAAGTTACACGTCCTTTGTGCTTACTTTCTACTGGCCTCATCGGGTCGCAAGATCCCACTCTGATAGGT…
ENST00000325042	ENSG00000179428	CTGAGATGCCGTCGAGGATGTACCGAATTTGTTTGTCAATTCGTTCTGAAGAGCCCCCCAAGCCTGGGATTATGAAGAAGGTAATACTACCAGTCATCTGAGTTCTTCTGTGTTCTGGCTCTCCCTGTGAGCGGCTGTTGTAGAACTGCCTGGCCATCCTCAAATTTCGTGCAGTTACTTCAAGGCGTCTCCAGGTGGAGTGTGTGACTCCTTTTTGCCACCGCGTGGCTTCTGCCACTTTCTTCACCTGCTTCAGCCCACTTAGAGGAGGTTGGCTGCTGCCCTGCCCTCTCCCAAGTGACCCCTTGGGAATCCTCCCAGTGAGGACTTTGCTCTCTGTGCCAGAGGTTTGCCTTGTGCTGCCAGTGCTCTCCCCATTGCCACTGAGTCTCTTCACCA…
ENST00000439839	ENSG00000228944	TCCTGCTCTACTGCCCTGAGGATGACTGATGTACCTCCAGCATCAAGCTCAAATTCTAGTCAAGAAGAAAGAAGCAGCAGAAGAAGCCCAGCCAACTTGGGATTGTTTCATTCATCAGATCTACCATTGTCTCTGCTAGCTGCAAAAAAGTCTGGGAAGGAAGAAGCAAAGAAGTCTAAGTTCTTTGGAGTAAGATGCTCTCAAATGCCTAGGAACACTGATCTCCTAACTTGTCTTCCTGCTTTGAGTGTCCCTCTGAGGTTAAAGTTCCTGCCTCAGTCTCCAACAATGGTAAGTACAAAATCAATGTTAGTTCCTGACCGCTCCCCCTCTCTGTGTATTGGTCAATCACTGTCTGATCATACTGTACTGAAATTAATTCTTGGAATGTCTGTCTTC…
ENST00000702901	ENSG00000214870	GCCTGCAGCCGGCGGCGGAACGAGGGCAGGCGGCTGAGACAGGCGAGCTATTTGCATTCCCCGGCAGTCATTTTTATATGCGGAGGAAGAGACACTAGAGAGACACTCAGCTGCAGTGAGAATACACAGGCATCTTCAAGTACCAGAGATGTCTCCAAGAGCACCAGCAACCCCAGCTATCTGGATCTGAAGTGGATATGCTCAGAGACATCCTGGCCCACCCCAAAGAAGATGCTGCTGCACTCAGAAGACGCCAGAGCTAGCCACCACCCACACTGCAAGTCTGGAAGCTCTGCAAGGACCCAGCAAGGCAGCCTGCTCAGCGAAGGCTTTGTCTCCTGTGGCAGGAAGAGCAACATTAAGAACAAGAACCCCGGGCTGGACTACCCCTGAGATTTA…
ENST00000441955	ENSG00000229893	ACCTCTCCCGAGACCGGCCAGGCCCCTACAGTACAGGGGCTGAAGGGTGTAGCACGAGCCCTAAAAGAGATGCAGCTGGAGGCCGCCCCGCACAAGGCGCTGGGGTGGACCGGGGAGGCGCCTTACCCAGTGGAAAGACTCCCGGATCAAGGGAGAAAGTTACGCAGGCTTCCGATCCTGATCCGCCATCAGCCGCCGAACCTCTTCCGCCACTACCGCCTACCCCCAAAGACCGGCTACACCTCCCCTCCCAGCCGACAGTAGGCCTTGCGTCACTTCCGCCCACGGGGCGGTCTCTTCCGCCTCCTGCCTGGTTCGCCGCTCCCCTCCGCGACGACACGCCCCCAGCCCACTCCGCCGCGGGACGCCTCATCCCGCGGGTACCCTTCACAGGTTTAA…
ENST00000436594	ENSG00000228421	AGCGTGCCCGGGGCGAGCGCCTGCAAGAGGTTGTTCCCCAGGTACAGCTCTTCCAGCCGCGAGAGCTTCTCGAAGGTCTTGGGGTGCAGAGAGCGGATCTGGTTGTACTGCAGGTCCAGCCGTCTGAGCTGCCCCAGACGGTGGAAGTCGAAGGCCGTGATGTTGGTTATGAAGTTGCCGCCGAGGCTGTAGGTGCCACCCTGCGGGAAGTTTGGGCAGCACGGAGTCCGCCAGCATTCTACAGGAAGTTTGGGGGAGCACAAGGTTGCCTGCAGAAGGCCATCAGAAGGGGGTAGGTGAACCCAGTCTGACAGTTGCTGCTTGGGTTTTGACGTCGTTGGACTAGTAGCTGAGGAGAGGCACCACCCCCTTTTAGGTGTCTGAAGGGAGTATTTACTC…
ENST00000609389	ENSG00000272568	ATTTTCCCCAGCTGGCCTGGACTGCCTGTGCTCTGGGCTCCAGCAATCCGGGGATAGTTTCAGCAAGATCAACACTGAGTATCCCTGACAGGATTCAGCCAAGGGCCAGTGGCAGCTTCCCAGCCTCTTTGGAGAGTGATCTGCCTGCTCCCCGCAGTTGAGAGTGCTGCACTGCAAGTGTTACCTGGTGAGGCCCACCTCCAGCCCACTACTTCTGGGAAAAATGACTTAATGTCTAAGGAGAAGGCTAATTTGGAAGGGAGTCATACTGGTACAAGGAGACTACCAAATCAGTATAGAAAGATGCATACCCTCAAGAGAATCTGCTTGTTGTGGTTTCTGATTTACATAGATGATGAGATTGGCCCCATGTCTGAAAAACAGTATGTGGGGAAGGCC…
ENST00000447171	ENSG00000223813	CCCGACCGACTCCTTGAGAAGAAACGGCGGAGACCTGAGACCCGGAGGCTGAGGCTGTAGGTGGGCTCCGCTGGGTAAAAGTTGCCGCAGCAGCTGTCCCTTGGCCCCATCGCGATTTATTTTTCCCCCTTGCTTTCCGGGTCCCGGGATCCCAAGTTTGTAACTAACGGGAGCGAATCCACACCCGAGCAAAATGTTTGCGAGTTTCAGGCGCCCTTAGTTGAAAGGCTGTAATTAACAAGTCCGCTGTTTGCCAGCCAGGCGCCGTTGCAGGCGCTTTCTGTGGATTGTCATTTATTTCTCACAGCAACCCTAGGAGATGAAATTGAATCATGGAAGAATGCCTTTATCTGAGGAGTCATCACCACTAGGGAGCTATGGAGGCTGTTATCCTTGACA…
ENST00000415934	ENSG00000230751	AAATCTTTAGATTCCCCCTGTAAATATAATTATTTTCTGTGACTTACAAATGAATACACGAGGCTCCGGTTAAACATTGCGCACAGAGTGTAGTTGAAAGGGTGCACACTCCTCCGTTGACATTCTGGCTCTGCCCTTGTTCCCTGTGTGACCACAGGCAAGTTACTTAACCTCCCTGAGCCTCAATTTCCTCACTGGTAAAATGGGTCAGTGGCTGACACACAGATCGGGCTAGTCCTAGGTATGGCCAGCTGTGCTCTTCCCACCATGTGCAGTGGCTCACACCTGTAATCCCAGCACTTTGGGAGGCCGAGGCGGGCGGATCACCTGAGGCTAAGTCAGGAGAATCAATTGATCCCGGGAGGCAGAGGTTGCAGCGAGCCAAGATCGCACCACTGC…
ENST00000414621	ENSG00000281404	ACAAACACTTGTCTGCTGTTTCTGTGGCCTGGCTGAGCCAAGAAAACATGTTAAAGCACAGAGCCCACGCAAGACAGTGTGCTTGCAGGAGACCCTACCAACAGGAATCGGATAACAAGGAGCTAAAGGGGTGATAATGAGAAGCAATGGACTAGAGGATTCAAGTGGAAGAGTCTTCATCACCCGCAGGGGAATCAGGAGCAATGTTCATCAGTGAATGAAAGGAGTGC
ENST00000608195	ENSG00000272638	CCGATCCCCTGAGTCTTGGCGCCCGTTTAGTCACCCTTCAGCTGCTTGGGAGGCAGGAAGAGACTTCCCCTCTTCACGAGGTAAGGGAGACAAAAGCAGCCATTTGGATGCCAGGGCCACAGGGGCAAGCCATGCCCTATTTCTTTGGAGGGACAGAATCACTTCTTCCCAAGGCCAGACACTGTAGCCCATGGTACTCAGCCTTCTAGAGGAGGGTAGCCTAGCAGAGGAGAAGCCCTGAGTGGAAGCAGCATTTTGAAGGCATCGTCATTCTTAGACCAGCTAAGAGCTGAGGGCATTCTCTATCTTTGCCAGCAGACAGTGAGACTCCAGGATTAAAATTAAAAGCCCGTGGTGCATCCTTTCCTTGACATTAACTTTCCACAAAACCTTGGAGGA…
ENST00000434399	ENSG00000196295	AGAAGGTACTTGCTTCTCTTTCTCCTGCCAAAGCATGACCTTATAATTGTAAGTTTCCGGAGGCCTCCCCAGCCATGCGGAACTTTTTCCTAAAATTCCCTTTTCCACTGGTGTGTGGTGCAAGATGAGGCACATTTTCCATGGATGGTGAACAGAGGGAGGAGCCTTTTGATCACAACCAGGTCACCCCACTTCTAAGCCACTGTGCCTCCAGCCCCACAAGACTAAGGAGAGAGAGCGCAGCGTGGTGGAGAGTGAGCTGTGCTGGGACCATTGTTTCCGTAACCTCGTTTTCTGTGTCCAGCTGACACACCTTCAAAGTGGCATCAGGTCCTAAACTGTAGCTTGCAATGTGCCTGTTTCCAGAAACCAAGGTGAAAGTGCTTTTAGACAGTGTTC…
ENST00000628855	ENSG00000281332	CTTGGCAAGTCGTCTTATAAACCACCAATAATAGCCTCTTAAAAATTCAAAAATTACTCCTCTTGGCTAACAAAATAAATGCAAATTAATTTAATAATTGTTGAAGAAATTAAATTTTTTAAAATTAAAAAATTGCAATGTTGAAATTCTCAACCATGCTTATCCAGACCTTTTCCTATACTACTAACTGCCCTGGGCTTATCTTAAATACTTCTCAGAAGATTTACTTGTTTTACACCAGGATAGGCAAAGTATGGCCCACAGTGTATTTTTGGACTGTCTGCAAGCACAGTTGCTATAATTTTTAAAAGGCTGAAAACTTTAAATTTTTGTAAATATGCTCATTAACTGTTTATTAGGCTTCATTAATTTTAAAATATACAGAGACTATCCTATTCA…
ENST00000311067	ENSG00000173862	AGTCAGTGAAACGGCAGAATCAGAAGAGGTTCCACAACCAGAAAATCTTGGCTGGAATTTCACCATCAGGAATAAAACAGAAAAACTAAAAGAGTGCCCCAGATAGCCTTTCTTAGGGGCCTGTGTCAGGTCGCAGGAATCTTGTTGGTGATCCATCCAGATGTTGTGTGTTCTGGAAGTGGACATCGCGGCTCTGTGTTTTTGAAGTCAGATCTCATTGCTGTGGTTTCTATGCCTGACCCCCCGAAGTTCTTGCTCCTGTTGCCACAGGGAGCCGGGAGAGCACAGAGCGCTGCTCCCGGTGCCCTGCAGCCACACAAACATGCTCCTGCTCCTGGCGGAGGCAGAGCTGCTGGGAAAGACATTTCGGAAGTTTCCTGTGGCTGCAACAAATTGTTC…
ENST00000660587	ENSG00000236212	AGAACTGCCTGCAGTTCCTCCCAGCAGCCACCTTCTTCCTTCTGCCAATGCGACTCTTCTCCTTCTGGGGTTCTTTGGCTGAGACTGGGCCAGTGAGCAGCTGAGACTGGAGATGGGTGAGAGCTGGAACATCTGCTGCTTCTTTTGGAAAGGGGTAAAGAAAAGGTTTATATGCTGCCAAAGCACCACTGTCTACTAAGTTTTTGAGGAAACCATATTGCTAGAGAAACTGCAAGCCTGAGCAGCCTCCAATTGTTGAAGACTTACATCCATCTTGGACCTCCAAACATTCATAAGCAGGAAGCAGGCCTCAAAAACTATGGCCCCCAAATGAGGGCTTGTTCCCCAACCCCCACTTTAGACATGGAGAAGAAGAATAATGGACAAGGAGGCTCCTCC…
ENST00000605778	ENSG00000271122	ATGGACCTCCCCCGTCCCCGCCATCCCTGCCGATCCTGTTGCTGCCGCCTTCCCGCCGTGCTCGGGCTGCCCGGGACTCTAGCCGCCAGGCTTCGCGTCGCCCAGCGGCAGATCGGGCTCCTGGGAGCCTCTCCCCTGGCCGTTTGCTCGGCCTCGGCCCCAGCTGCCCTGGGGCCTAGCCACTAGCTCCCCTGGCGCTAGCCTACCCTGTCTTGACCGCACCCTGAAGATTTGGGAAGTCTTTCTCCATCCCAAGAGTCGTCTCTGCAAAAGTTGGTGTCCTTCCTGGTGCTGAACCACGCTTCTGCTCAAAATGTGTTGAGCGTCGTCTGTCTGCAAAGCACGGTGCCAGGAGCTTTGGTGGAGAAGGCATGGGGTACATGTGTAAAGAGTACAGGC…
ENST00000609522	ENSG00000272908	TGCAGCAGAATTCATTCCATGTCCCCTCTGGATATTAGACTGATAATTTGGATCAGGTCTCAGCATGGGCCATTGAGGAACACTACAGCCCTGCTGAGAGATAAAAAGGATTATCCACTCAAGGAGTTCACACCTCCGGGCCGACATGGAGAACGTGCCTAGAAGCAGACTTGGAGGGTGCTCAGTGGTGGGTTGTGGAATGTAAGCCTGAAGAAGCAGAGTTTAATTCTACGGGGGTGCTTTCATAATTTAGTACCCTGACAGGGCTCCTGGTGTTGGTCCTTAGACACTCCTGGGATGGCTCCCTGGAAACATGGAGGAAACCTTGGTCGCATGACATGATACGGAGATGTTGGAGCTGCCTGGACACAGTTACAGAGGGAGGCATTAAAAGGCTTC…
ENST00000435766	ENSG00000228554	AGAAGACCTCTGTTTCAAGTCTCTGGCTAACTAGCTAGGACAGGAGGTCTCGATTCTGACTAAATGTAATTATTGGAATACTCCCAGTATTGCTTTCTAATGCAGATAAATCACTATGAAAAGGAAACTAGATGAAGGTTTAATTTCTGATTTTATTTTCAATTGAATTTTGTCTGTTTAATTGACACATATTCACAGAGTACACAGTGATGTTTTGAAACATATAACGTACAGTGACTAAGACCAGGGTAATTAGCACATCCATCATCTCAATCATTTATTATTTGTGTTGGGAACATTCAATATCCTCCTTTCAGGTGACCACCGACTGCAGACTGTATTAACTGAAACTGGCCACAGCAATGTTTCCTATGTGCTTTTCCAGAATCCTGCCACTTT…
ENST00000340510	ENSG00000188185	GCAAGCGCCAAGCTTCCATCCGGACTTCAAGGCCAGTGGCTGGGTCTGGTTTTCTCAACACGGCCTCCTAGTCTCCTTCCCGCTTGGGCATCTGTTTTTCTTATATAGACCCTGAAGCCGCCCGTGATGTTCTGTAAGCAGGTTCCGCTTCAGAATCAGAGGTACTTAAGAGGGAACCTGGATGCTAGACCTGCCCTTGCTGCTGGCCTCAGTTTCTTTACCTGTAAAACAGGGATTTTGGAACTGTTAAATTAAATCAAACTTAAAAGAATTACAACTTAAAGCTGCTGGAACTTTACATGATCCCGAGCCTTGAGAGGAATGTGGCTATGCAGCCTGAGTCATGTGGCATGCAGATGCAACCTCTGCCTTTTTCCGCTGTAAATAATTAAGAAGACC…
ENST00000569710	ENSG00000259826	GCTCCTCGTCAGGAGGAGGGAGAGCAACGGGACTTGCTGGTTGGGCCCTAACCTCCACAACCCCTCCTTCTCGCCTCGCTCTTTCGGCTTTTCCCCTCAGCCCTGACGTACGACCGGGAGCGCGCCCGCAATTCACGCTCAGAGAAAGCCGAAGATGAGAGGTGGCCGGGGCAAGAGAGGCGGGAACAAAGTTACCGCGCACTGGCGTGCTCGCTCCCGCCAGGGGCCGGCAGGCCGCACCGGAAGTGGCATGATGTAGAAACCGCTCGGCTTCCGGCGAGGGTGGGACTCCGTGTGAAGAAGGGTTAAAGAAAGGAGAGGATTCGTGTGCCGCCCACTGCTGTTGCTTGAGACTCTGCCCGTGGTGGCGCGCCTGTCGTGCTTGTTGCTTGCGTCCAG…
ENST00000629291	ENSG00000232006	GCGCTGAAATTCGGCAGGGAAGAAGTTATGGTGCCCAGCCTCTGTGTGCAAGACAGAGACACCGCGCATCATGGCTCTGAAAATCAGCCAAGTGGCCGGGACGTCAAAGCGGCAGAGCAATCAGAATGCCCTGGAGCCGGGGATGGAGGGGCCACATTGTTTGAGCCCTCGGATTTTGCTGCATTGTCACCGCCCGGGAACGTGGGGGTAGCAGGAAGCGCACCTCCAGCCAAAAATGGACCGGACGCATTCCCCCCCCCTCCCCGCCCCGGCAGCTCCCTCCCTGCCTGTCTGCAAGTCGCAATACGATCAGATTTATTTGGAGAAGACAAAAAACCCACAACCCAAAGGATGGGATTTTACATCTCAAGACATCTCCTAGAATGTCTCTCTGGCTTC…
ENST00000322220	ENSG00000181211	AGAACTGATACTTTTCCTGATTTATTGGTCTGAAGCTTGATGCATATGGAGGCCTGAAAAATAAGGATGTGGCATACAGACAGGCTCTCCTGGTGTTATCAGGCATCTATGCATGTGATATGCAGGGAGAATTTGGTGGATGGAACTTAAGCCGGTACCAGGGGGGCGGGGGAAGAGTTGGGAAAGGACGCCATCTGTGCCCATGATGACAAATGCCATCATGGAGACTTCATTCGGGGTCCCTTTTATATATTTAGTGAAGCAGATTTTCCATTTCACACTTTCTAGATATATTTGTATTGCACAGATGTCAGGGAAATATCATGTGTGTGAAAGAAAAAAAAAAGATCAAAATTCACATCCATGGCCAGGGATTGTAATTCAATCATTTTGTCCTGA…
ENST00000427076	ENSG00000214783	AGACACTTGGGGTCTGGACGCAACGGAGGCGGGAGCGTGAACGCCCCTCCAGCCTTCGAGTCGTTCTTGCTCTTCGAGGGCGAGAAGAAGATCACCATTAACAAGGACACCAAGGTACCCAATGCCTGTTTATTCACCATCAACAAAGAAGACCACACACTGGGAAACATCATTAAATCACAGTGTGACCTAAAGGACCCGCAAGTGCTATTTGCTGGCTACAAAGTCCCCCACCCCTTGGAGCACAAGATCATCATCCGAGTGCAGACCACGCCGGACTACAGCCCCCAGGAAGCCTTTACCAACGCCATCACCGACCTCATCAGTGAGCTGTCCCTGCTGGAGGAGCGCTTCCGGACGTGCCTGCTTCCCCTTCGCCTTCTGCCGTGATTGTCAGTT…
ENST00000454572	ENSG00000273432	GCAGACACTTGGGGTCTGGACGCAACGGAGGCGGGAGCGTGAACGCCCCTCCAGCCTTCGAGTCGTTCTTGCTCTTCGAGGGCGAGAAGAAGATCACCATTAACAAGGACACCAAGGTACCCAATGCCTGTTTATTCACCATCAACAAAGAAGACCACACACTGGGAAACATCATTAAATCACGTGCCTGCTTCCCCTTCGCCTTCTGCCGTGATTGTCAGTTTCCTGAGGCCTCCCCAGCCACGCTTTCTGTACAGCCTGCAGAACTGACAGCCACAGTGTGGAAGACCCTGTGCCCCTTCTGGGGTGAGGAGTACCAAGTGCACCTGCCGCCCACCTTCCACGCTGTGGCTTTCTACGTCATGGATGAGGATGCCCTCAGCCGGGACGACGTTATCG…
ENST00000447643	ENSG00000228434	TTTCCGAAATAGACCCCAATATTCTGCCTTTACCCCGGAGGATGCAGATGTACCTTCTCTCAGGCCGATGACCTCAGGCCTCCACGGTCCCTGGAGCTCTAGGAAAGGCGAGCGCGATCTCGCGCCCACACCCAGTGCTCTGGGTCATAAGCCTGGATCTGGAAAAACAAACGCCCTTTGAGAAGACGGGGACTCGCCAGGATACCCCTCTCTCCCCTCATCCAGCCTCCAGCCCACCCAATTCCTCCCCACCTCCTCCACCTCCCCAGGCCCCACTCACCTCCTCCAACTCCTCTGGGGAAACCCAAGCCCTGCAGCTCATGGAACAGAAGAAGTGGAACCGACGTTTCTGGAACAGGACTATCTGAGAGCGGTTCTTCCTGGCCCTCGGGTTCATGC…
ENST00000445938	ENSG00000239775	GGGAACAATCTCCTCGTTCCAGAAGGGCAGGGCCCGGGCAATGGTGTCCTTGAGGCTCTCGCAGGTGGGGAGTTCCCCGGGCTTCAGGCCTGCGTACCGACGCTCCTGGGGGACACAGGCACGCTGCTTTCCCTCCCAAGCCAGTGGGCCCCCACCCGACTCCCCACTCTGCAGCTTCCCAGAGGCCTTCCCAGCAAAGGCAGCCCACCTTGCTAATGGAGTTGTAGTAGGGGTGCTTCTCGTCCATCGGGGGCGGCGGGATGTCGAAGGAGCGCCTCCAGATCTTCACCTGCTCCTCCCCGTGCTTGGCGGCCGTTTCTGCCTTGTTGAGGCCTGTGAGGCCCCCGTAATGCCGCTCATTGAGGCGCCAAGTGCGCACCACAGGCAGCCACATCTGGT…
ENST00000624861	ENSG00000279853	TTGTTGAGTTTCCTTAAGATCATTATTTTGAATTTGGCAATTAATTGATTTCTTTTTTATTGGGGTCTGTAGCTAGAGAGTTATTATGTACCTTTGGCGGTGTCATATTTCCTTGCTTTTTCATGTTTCTTGTGCTCCTGCACTGATGTTTGTGCATCTGTTAGGACAATAGCCACTTCCAAACTTTGTAGAGTGACTCATAGAGAAAGACTTTCACTTGCATTTGGGTTTTAGTGGGCTTGCTGGAGAGGGTGTGGTGACTCTGCTTCCAGATAGATGCAGTGATATAGTTTTCTTTGTTGAATGAAGTCTTCTTCAGCTTCATTCAATGCCAGCAGTAACTATGGACACTTCAGTGACCTAGGCTGTAGAAGTTTGTGGCAGCAGTGTAGGATGTTA…
ENST00000608450	ENSG00000272768	GTAGTACTTGCGGTTCTCACGCACCAAGAATTCGCTCTTGAGCGCGCGCCGCGGCCCGCCGCCCTCCTCGGCGCCAGCCGCCAGCTGCTCGGGGCTGCTAGGGCCCAGCTGCGCGTAGTGTTCTATGAAGTCGCCCAGCGAGTCGCGGAACTCGGCGGCCACCGCCATGGACAGCGTGAGGCGGCTCTTGGAACCGCCCGCGCCCACCTCGGCGATCTTGAGGAAGCGGCCCTTGGCGTTCTGCTTCACATCTAAGTAGAAGCGCTTGTTCTGGATGTCCAGCCGCTTCGAGGCCAGCTCCTGCGTCTCTTGCTCGCCGCCGCCGCGGGACGCGGGCTGGAACCCGCACGGCCCACCGCCGCCGCCGCGCTCGCTGCCGCTGTCGCCGTCCGCCATCTT…
ENST00000568457	ENSG00000260997	AGCCCCATCAGCCCCTCAGCCCTTAGCCCTCAGCCCCTCAGCCCTCAGCCCCCTCAGACCCCTCAATCCCCTCAGCCCTCAGCCCTTTAGCTCCTTCCTCTTTTCCATCAGTTGGTGTTCTCTGTGCCCCCAGAGCTGTGCTCTCCTTCTTATGGGGCAACCTAAATTCAGAGAGCACCCTGGCTTGGTTTGCCACTTTGTTGTGTGGGCAGGTTCACGTCTTCCACCAGGGCCTTTGGGTGGCATATGACAGTTTGGGACTGTCCAGTCTCTGTACTTTCTGGGGCCTCTCCTGTTGAATGGCTAGGCACCTGCAGGTGTAGGGGCTCAGGGTCACCTCCGGCCTGCAGGTCAATGTCTTGCTGCTCCTGTCCTGGGGAGGGCAGCTCTCTCCTAGCC…
ENST00000580528	ENSG00000232956	CATTAGGGGCTCAGCGCGTCCCTCCAGGCCACGCCGTCAGGCCTCCGTCCTTTTAGCTGTAGGGGCAGATTACGTAACTCCAGCCTTCTGGTCACTAAAGGAGGGTAACAAAGGGCGGTCGAGAGACTCCACTGAGTTGACACGCAGACGCAGCCTCAGGACCCTAAACTCTACGCCCCAGCACACCCTACCAAGCGAGCGCCCGCGGCCGCGTGACGTCATCTACCCCAAACGCTGTGGCCCCGGCCACGCACGGCTTCGGGGCGGGACTACGCGGTGACGTCGAGGTGCGCGGCGCAGCGCGCGGCGTCAGTCTTGGCTGGCAGACCTGTACTCCGTACTCCGTACTTCGTAGTCGCAGCGGCGCGGTCTTCGGCAGTCTAGTCATCCACCGCCATC…
ENST00000668284	ENSG00000236078	TGGTCAGCTCTTCACTGACTCCCTCCACTGCAGATCTGGAAGTGTGGGTGCTGTACTCAGACAGGAATGTCATCAAGCCGAAGAGCACCTTCTACTGGAGTTCAGATGAGGTCAGGAAGTGGCTAAGAAGAGATCCATGAAGATTAACATTCAGTGCTCAATTTCTGAAGGAAACAGGGAGTGAAAGGCCGTGGAAGAAAACAGGGCTGCCACGAACATGCTCTTGGCTGTTTGAAAAGATCCAGCGCAGCTTGAACTTCAAAAATAACTCCATTCACTATGGTTGCAGTTGGGCTTGGGGAATTTCTCACAATCAAAAGCAGCTGCTTCATCTCATTTAGCCATTAGGCTGAGCTCCACAGGCTCGCTGCAGGATCTTAGAGCCTACAAGGCCCTGCT…
ENST00000624154	ENSG00000279104	TCTCTTTAAAGTAGAAAATATTCTCACAGACCCCCAATGTTGACTTCAATTCTTTTTATTGTAATTTTACTTAAATATATATGCAAACATAAAACACTACAAACTGTTAGGCTTATAGCTTTTAGACAACTATAAAAATAAACTTACAGAACAGATATAATATAAACTACAAAACCAATGAAATGGAAACGAGCTACATTAGCTTACCAGGACAGAGCAGAGAGTATTCCCGAAGCTCCATGCCTGCTCAGCTTGGGAGGCCAATGTTTCTAATTACTCTTGAGTTCTGAGCTCAGCATTGTCAGAGGATTCCTGCCTAGCGGGGCCAGGATTCTCCAACATTTTTCTGTATTTAGATTATTTCAATGCTTCATTAGCATGGCTTCCCATAAAGTCACT…
ENST00000420449	ENSG00000228204	GCTTCCTGTACAGCCTGCAGAACTCCGTTATACAGGAACACACCGAAAATCAACTGTGCGCATTTGGCCTGTAGACAAGAAAGTAACACCAAAACTTGATGTTCCTGGCTATGCAGACTCCTTGAGTGACGCCTGTGGGCATATTACAGATGAGGAAGTGAAGCCCCAAGGCCCAGAAGAACTGGGAGGATCGACACCACCCGGGTTGGGTGACCAATCACCCAATTTGCCTGCGACTGTCCCAGAAAACCTTCCCAGCATAGCTGGGCACCCTCATTGAAAGGA
ENST00000454777	ENSG00000223475	ATTCAACAAACACTATTAAACTTGTAAGATGTACCAGATCCTGAGTTGGAGGCTGAGAGGAGGACAAGAAAACTGCTCCCGTAGCCTAGAGGGAGGGAGAGTCGCTTAAACCACCTGATGCAGAATGCTGAGTGCGGAGACCAGGAGGGAACATCGGGTGGTGATGGCCTCCATGATCCCCCAGAGAAAGGGTGTGACTTGAGTGCCTTCTTCCTCTGTGCTCCCCAGGGAGCAGCAGCATCAGAGTGCTCCCAGGGTGCCAAAGGGACACACTGGACCAACTGGAGACCCTGGGCCCCCTGGATTCACAGCTGACAATGGATTGAGGTGGGTATAGAAGAAGTCAAGGAAAAGCCCCTGTCATGAAGAGTTGGATGGAGACAGGCACAGAGTGGCCGC…
ENST00000340779	ENSG00000189316	CCTCACAGCCCTGAGTGAGGGTGTGCAGCCTCCTTGGGCAAGAGGATGCGGGCTCTGGGAGGCTGCGTCGCACATCTCCAGTCCCCACTGCAGGGCCTCTCACCGGCTGGGGCAGTGACCCCTGGTCGGAAGCACCTCAGTGCTGCTCATGATTGCAGAGGTGGCCTCACCAGATAGAGGGTCCTGGAGGGCGTGGGGGCTTGGTCTCTGACTGCCAGCAAAAGAAGCCGACATAGAGGCAGCAGGCGACAAACACTGAGGCAACTGACTTGCCCGAATTTAACCCTCAGGTTTTTTAAATAAAATGCAAGTGCAGGGGCTTGGGCTCGGGACTCCTGGAGCCCCGTGGGGCTGAGCGTGGATGGTGCTCGGTGTCCAGCTACACTCCCAAACCGCATC…
ENST00000687368	ENSG00000282381	AGCGTTTGGCGCGGCCTTTGTCTCTGGCTCAGGCCGGAGCCTGAGATCCATCTCTACTGTCCCGCGTGTTGCCCCTCGGGAGCACTAGGTGACTTTGTCACATCCTCTGTTGCCCTGAGATCTGGAGGTACTGGGAAATGCATAGCTAAGATGCCAGGACATCCTGGAAACCAGGAAATGTTTGTCTGCATCTTGTTATTGGGCCACAAGAACACACAGCCAGACCCAGTTTGGTCCAGGAACAACATCTGGCAAGCTAGCCAAGAGTCACTGAAATGGTGCTGCACTCAGTGGCCCGTGATTGTGGCGAGATGGTCATTTGGAGACTCCCAGAAGCTGCTGGATAAGATTGTCCTGGGGACTCTCCCAGGGGCTATTCCATGTGCAAAAACCACATGT…
ENST00000638517	ENSG00000179406	CTGGAGTGCAGTGGCATGATCTTGGCTCACTTCAACCTTCACCCCCTCCCCCGCCCCCTGCCGGGTTCAAGTGATTCCCATGTTTCAGCTTCCTGAGTAGCTGAGATTGCAGGCATGCGCCACCACACCTGTCTAATTTTTGTAGAGACGGGGTTTCACCATGTTGGCCAGGCTGGTCTGGAACTCCTGACTTGAAGTAATCTGCCCACCTCGGCTTCCCAAAGTGCTGGGATTACAGGCGTGAGCCACTGCGCCTGGCCCCTTCAGGTGGGTATTGAGGCTTCACTACAATACTAGTTCCCCGTTGCTGCCGCAATAAATTACCACACACTTAGTGGCTTAAAACAGCATAGAGGTATTCCTTTACATTTCTGAAGGCCAGAATTCTAAAGTCAGTCC…
ENST00000610177	ENSG00000273142	TTTTCCTTCGTGGCGGCCTCTCCAGGCCCAAATTGGCAAGCCTCCCCTGTCCTGGTGGCTGTCTCCCGGCCTACTCTCCAGGCCCAGCACACTCTCGCGGCTGTACCTCCAGGCCCAGCCCCTGCCTGCAGACAGCCGCTTTTGACTCGGTTCGTGCCCAGCTCCTGGCGGCCTTTGTAGGCCCGAAACCTCCTCCAGCACAGCTCTTCAGGCCCACCTGTGGCCTCGCAGCGGCCTTCCCAGGCCCAGCTCTTGCCTCACGGCGGCCTTCCCCGGCTGTATTCCTGCCAGCCTCTCGGCGGCCTCAAAAAGCCCGGCGCCTGCCTCACACTGGGGTCTCTAGGCCCAGCTCACGCCTGACGGTGGTCTCTCAAGGCCCAGCTCCCGCCCACCCCGACC…
ENST00000669908	ENSG00000234215	GAACCTCGGAGGCGGCCGCGGGCGAGGGGCGGGGCCGAAGGGGCCGGGACCGCCGCCCCAGCTCGAGGACCCGTTAGACCGGCAAACCGCAGTCCCTGCCCCGCGGGCTTCCTTTACTTTTTGGGAGTGGGGGGCGGTTTCCCTGCTTTTTCCACCACAGCCCCTCCTCCCGCCGCAATGTGGCTGATGCTCATAAAAAGTTGTATTAAAGAGCTGACTGCAGCCGAGAATCGATCAACAAAAGCGACCAGCCTCTCTGGGTCTATCCACGGCCTTCTCAACAGATGACTTCAAGTTGATTTCGTGCTTTATTTCTTAAGAATAGTGACTAACCTAAGGGATCTGATTCAATTTATTAGGAACACAGTGCCACCTTCCAAAATTACTTACCTAAGAGGA…
ENST00000608799	ENSG00000272843	ACATCGCGGCTCCGCGCCGCGGAGGAGACTTAAATATCCCAGCGTGCACCGCGCCGCGCGTCGCGTCATCGCGCGCCCTCTACGTCATGCGCGCGCGACTCCGGGAGACGCTACCGCCCGGCAGCGCCCGAGACCCAACTGGTTTGGAAAATGCCGCCTGCCTTTAACGCCTGTTTCTGACTCTTGAGGTTTTCCGCGTGGCTCCCAGCGCCACATCCATCCGGAGGCGATCCCGTGGAAGGATCGCGTCCAAGATAAAAGGGCCCGAGACCTATGCTTACGTAATTCCTAATCCGTGATCTTTTATGGGGGCTGAATTCCCCTCCAGCACAGCCTGTTACCAGGTACTTTTCACAAACGCTACTAGCGGTTGTGAGTCCCTCCCCCCTCCATTTCTAT…
ENST00000619486	ENSG00000274080	TTGTAAATGATGCTAAAAAGCCCTAGTAAATTTCATGTTCCAGTGGTCCCCCTTCCTCTGTGTCCTCGTTTGTCCCAGAGGAAGTTGGCTGGGGCAGGAAGGGTCAGCAGTTGTTCTCTTTGTCAGAGCAGCCAGGAAAAGTCTCAGGTTGCCTCTAAGTAGACCAGCTGTGTGTCAAGCTCTGTGCCAAAGGCAGGAGCTGCTTTTACTCCCTGCAGCAAGGCGAGCATGTAAAGACCTGACAGGCCAGGGTGGAGGGGAGGTGGGCAGCGCTGTGGGCTTTGGCAGGCAGGAAGGCTTCCTGGAGGAGGCGCTATCCTGAATTGTGGGCAGAGGAGGGAAGGTAAGAGGGGCTTCCCTGTTAGAATAAGACCAGAAGGGCCGGATGTGGTGGTTCAC…
ENST00000623029	ENSG00000279996	TTTTCCACCATCTAAAACTACTGTTAACAATTTAGTGTAGGTTCTTACAGACTTTTCTGTGTGTGTGTGTGTGTGTGTGTGTGTTTGTGTGCATGCACTAGGTTGAACCTTATGAAATTGCCTTTTATATAAGTCAAAAACAGCCAAATTTTCATTTGATTCAATCAAACACAAGCATGTACACACAGACAAATACACACATATTTAAACAAAATGGGGCCATACCATAATACGGTTTTGTAGACTTTAATTTTTGTTTTCACCATGCTGGAGATCTAGAAATAATATATCACAGTGGTCCAGGCCATCCATGGGTTCTGGGTTCATGGGTTCAAAACCAGTTTCCACTGTGTGCTTACCTGGGTGGGCTACTGAGGTCTCCCTTTGCCAGGCTTTCCC…
ENST00000636308	ENSG00000265479	GCTGCCTTCTCCTGAGAGTCGGAGCCACAGCCAGAGCCCTGCCCAGGCCGAGCCGGAGCTGCAGCCCGAGCGCGGTGGTGCCCTCAGCCCCGTCCTCTTGTCCTCCTCAGCCTCGGTGCCTTGGAATTTGTGTCGCTGAGTCAGCAAGCCTTTCAGATTTGCCCGGTTTTTGTTGTTTGTGGTTTGTATCAAGATGGGAACTCAAACAAGTCATTCCTCCTAAGGAGCTGGTGTCTTCATCCAGAAGGGACAGTTTGTGCCAGCTCTCCAGAGAGAAAAGATCTGCCGGAGGCGCTGGGCAATGACCCCGGGACTCCAGGCCAGAGGGGTCTGAAGCTGTTTGGGAAAGCAGCGGGACTCCTTGGGAAGATGGCCATGGCCCCAAGCCCTTCCCTGGTG…
ENST00000438324	ENSG00000232756	AAATCTGTTTCCAGGCAGTGGGCAAGCAGGGCTGAGAATTGCCCCAGACTACCCACCTCCCAGCTGCAAAGGAAAAGGGCTCAGTTCTTCCCCCACCTGTGGAGTCTGCATGCTGGATTCCCGTTCTCCCCAGAGTTCTGGCCAGGAGGCTTCTTGCCTGGTTCAAATTGTTATGAAGTTCAGCTGGAGACTTCCTTCTCCCTGTGGCATTTTCCCCACACCTCTAGCTGCCCTCCTGAAGGATCCTGGTGGTGCCAGCCGTTCCTCCCCTTCACCTCCACCTGATTATTCATGTCGTGAAGAAACTGGTCTACTTGTCCTGTAGAATCGCCCGTATTGTGGATTTGGCCATTGCTTCTACATGATGATAAGAGAATGTTACATTAGCAGAGACATCCA…
ENST00000418031	ENSG00000233073	ACCCTTGCAACAGAAAAAGGCAGAAAAGGAATGTGACAAATTTCTCTACTGAAAAGAAAGGATTCAAATTGAGGAAGGATTCATAACAGGGAAGCAGGAGCGGAAAATAATGTTTATGAGATTCTTTTGCTCAAGTCACCCACAAAGAAGGCTTGGAAGTTCATGTTCCCTAGAGAGGTGCCAATTCTGCTAAAGAAGATTAAGTGCCCATATCACACATGCCATAATCCTGCAGCCAACATCAACAAAGAGCTCAAATCTAGCCTGGCCCTAATCTAGGGAGCTACCACAGTGGGCTGTCAGCCCTGCCTGGGGCCCCTTTCATTGCCATGTCGTGTACCAGCCGAGATGTTCATTCAGAAATGAGTAAGAATGTTAGAGAACCATCCTATTGCATCC…
ENST00000561473	ENSG00000261462	CTAAAATTCTTATTTTAATTATTATATTTAAGTCTTTTAACTGAAATTGACTTTTGAATATGTGAGATGTAGGAATTCAATTCTTTTTCTTATAAAGGGACAGTCAGTTGTGTCAACACCAATTATTAAATAAACATTTTTTTCCCTAAATTGAAATAATAATGTCAACATCTTAAATTTTCATCTTTCCTGTTGTGGATGGACTATTTGTCTACTCCTATGCCAGTTCCACATGCTGGATTATGGTGGTTTTATGTTCTGATATCTGAGAAATCCTCCTCATTATTCTGCTTCTAGATACATGTATTTTTCTTGGCTATTTGTGAGTATATTTTTCTTCCAGCTGAACTTTAAAGTCATTGTATATAGTTCTAATAAACAAATCCAAGTTAGTATTCT…
[truncated: 1,917 more rows]
